# Supplementary material for: Longitudinal omics data and preclinical treatment suggest the proteasome inhibitor carfilzomib as therapy for ibrutinib-resistant CLL
Source: Nat Commun. 2025 Jan 26;16:1041. doi: 10.1038/s41467-025-56318-7 (PMC11762753; doi:10.1038/s41467-025-56318-7)
Supplement: Supplementary file 2 — Supplementary Dataset 1 [file 41467_2025_56318_MOESM2_ESM.csv]

id	sample	Allele	AF	REFreads	ALTreads	Existing_variation	Consequence	IMPACT	SYMBOL	Gene	Feature_type	Feature	BIOTYPE	EXON	INTRON	cDNA_position	CDS_position	Protein_position	Amino_acids	Codons	DISTANCE	STRAND	VARIANT_CLASS	SYMBOL_SOURCE	CCDS	ENSP	SWISSPROT	SIFT
11:54940713_A/G	I10_er	G	0,038000	96	4	NA	missense_variant&splice_region_variant	MODERATE	Tnip1	ENSMUSG00000020400	Transcript	ENSMUST00000102731	protein_coding	3/19	NA	413/2973	134/1944	45/647	L/S	tTa/tCa	NA	-1	SNV	MGI	CCDS24704.1	ENSMUSP00000099792	NA	deleterious(0)
11:62321179_C/T	I10_er	T	0,036000	172	5	NA	missense_variant	MODERATE	Ncor1	ENSMUSG00000018501	Transcript	ENSMUST00000018645	protein_coding	44/46	NA	7072/9037	6817/7365	2273/2454	A/T	Gcc/Acc	NA	-1	SNV	MGI	CCDS56781.1	ENSMUSP00000018645	NA	deleterious(0.04)
12:24990704_C/T	I10_er	T	0,021000	249	6	NA	missense_variant	MODERATE	Kidins220	ENSMUSG00000036333	Transcript	ENSMUST00000066652	protein_coding	6/32	NA	605/7409	434/5382	145/1793	A/V	gCg/gTg	NA	1	SNV	MGI	CCDS36424.1	ENSMUSP00000063999	NA	deleterious(0.01)
12:100159581_G/A	I10_er	A	0,071000	65	5	NA	missense_variant	MODERATE	Nrde2	ENSMUSG00000021179	Transcript	ENSMUST00000021596	protein_coding	1/14	NA	68/3718	23/3519	8/1172	A/V	gCg/gTg	NA	-1	SNV	MGI	CCDS70414.1	ENSMUSP00000021596	Q80XC6	deleterious(0)
13:24064683_T/A	I10_er	A	0,029000	129	4	NA	missense_variant	MODERATE	Carmil1	ENSMUSG00000021338	Transcript	ENSMUST00000072889	protein_coding	30/38	NA	2843/4988	2648/4125	883/1374	E/V	gAg/gTg	NA	-1	SNV	MGI	CCDS36621.1	ENSMUSP00000072662	Q6EDY6	deleterious(0.02)
13:119477808_CA/AG	I10_er	AG	0,991000	0	124	NA	missense_variant	MODERATE	4833420G17Rik	ENSMUSG00000062822	Transcript	ENSMUST00000224312	protein_coding	10/14	NA	2737-2738/3406	1451-1452/1920	484/639	T/K	aCA/aAG	NA	1	substitution	MGI	CCDS49373.1	ENSMUSP00000153150	Q3UJC8	deleterious(0)
14:51455971_A/C	I10_er	C	0,420000	682	586	rs1132767367	missense_variant	MODERATE	Vmn2r89	ENSMUSG00000070448	Transcript	ENSMUST00000159611	protein_coding	3/5	NA	857/2939	777/1524	259/507	Q/H	caA/caC	NA	1	SNV	MGI	CCDS49481.1	ENSMUSP00000124065	NA	deleterious(0)
17:24239873_C/T	I10_er	T	0,020000	180	4	NA	missense_variant	MODERATE	Ccnf	ENSMUSG00000072082	Transcript	ENSMUST00000115390	protein_coding	8/17	NA	850/4133	751/2334	251/777	A/T	Gct/Act	NA	-1	SNV	MGI	CCDS37484.1	ENSMUSP00000111048	P51944	deleterious(0.05)
17:27907508_T/C	I10_er	C	0,032000	185	6	NA	missense_variant	MODERATE	Taf11	ENSMUSG00000024218	Transcript	ENSMUST00000114848	protein_coding	2/6	NA	1198/2207	164/636	55/211	E/G	gAa/gGa	NA	-1	SNV	MGI	CCDS28571.1	ENSMUSP00000110498	Q99JX1	deleterious(0.01)
17:78856640_A/C	I10_er	C	0,014000	272	4	NA	missense_variant	MODERATE	Eif2ak2	ENSMUSG00000024079	Transcript	ENSMUST00000024884	protein_coding	14/16	NA	1485/4313	1295/1548	432/515	V/G	gTg/gGg	NA	-1	SNV	MGI	CCDS28980.1	ENSMUSP00000024884	Q03963	deleterious(0)
19:8969428_C/A	I10_er	A	0,015000	281	4	NA	missense_variant	MODERATE	Eef1g	ENSMUSG00000071644	Transcript	ENSMUST00000052248	protein_coding	4/10	NA	473/1864	300/1314	100/437	S/R	agC/agA	NA	1	SNV	MGI	CCDS29563.1	ENSMUSP00000093955	Q9D8N0	deleterious(0.03)
1:88230746_G/A	I10_er	A	0,453000	569	467	rs108141835	missense_variant	MODERATE	Mroh2a	ENSMUSG00000079429	Transcript	ENSMUST00000113130	protein_coding	5/42	NA	726/7491	514/5016	172/1671	E/K	Gag/Aag	NA	1	SNV	MGI	CCDS69921.1	ENSMUSP00000108755	NA	deleterious(0)
1:131056000_G/A	I10_er	A	0,015000	298	6	NA	missense_variant	MODERATE	Mapkapk2	ENSMUSG00000016528	Transcript	ENSMUST00000016672	protein_coding	8/10	NA	1166/2854	865/1161	289/386	R/W	Cgg/Tgg	NA	-1	SNV	MGI	CCDS15266.1	ENSMUSP00000016672	P49138	deleterious(0.01)
1:136149310_G/A	I10_er	A	0,040000	121	6	NA	missense_variant	MODERATE	Kif21b	ENSMUSG00000041642	Transcript	ENSMUST00000075164	protein_coding	8/35	NA	1402/9115	1069/4875	357/1624	E/K	Gag/Aag	NA	1	SNV	MGI	CCDS15324.1	ENSMUSP00000074661	NA	deleterious(0)
2:25536747_C/T	I10_er	T	0,017000	225	4	NA	missense_variant	MODERATE	Traf2	ENSMUSG00000026942	Transcript	ENSMUST00000114234	protein_coding	4/11	NA	396/2151	316/1527	106/508	E/K	Gag/Aag	NA	-1	SNV	MGI	CCDS71002.1	ENSMUSP00000109872	P39429	deleterious(0)
2:26410898_G/A	I10_er	A	0,021000	363	5	NA	missense_variant	MODERATE	Sec16a	ENSMUSG00000026924	Transcript	ENSMUST00000091252	protein_coding	30/30	NA	7272/8737	7061/7074	2354/2357	A/V	gCg/gTg	NA	-1	SNV	MGI	CCDS38085.1	ENSMUSP00000088796	E9QAT4	deleterious(0.01)
3:108428301_A/T	I10_er	T	0,007728	1136	10	NA	missense_variant	MODERATE	Sars	ENSMUSG00000068739	Transcript	ENSMUST00000102625	protein_coding	9/12	NA	1167/1866	1130/1611	377/536	L/H	cTc/cAc	NA	-1	SNV	MGI	CCDS17760.1	ENSMUSP00000099685	NA	deleterious(0.05)
4:6398327_C/T	I10_er	T	0,025000	227	6	NA	missense_variant	MODERATE	Nsmaf	ENSMUSG00000028245	Transcript	ENSMUST00000029910	protein_coding	30/31	NA	2888/3507	2660/2763	887/920	G/D	gGc/gAc	NA	-1	SNV	MGI	CCDS17952.1	ENSMUSP00000029910	O35242	deleterious(0.02)
4:61671247_C/A	I10_er	A	0,437000	152	114	rs1132095114	missense_variant	MODERATE	Mup18	ENSMUSG00000078674	Transcript	ENSMUST00000098040	protein_coding	6/7	NA	650/930	539/546	180/181	R/L	cGa/cTa	NA	-1	SNV	MGI	CCDS51199.1	ENSMUSP00000095648	P04938&A2BIM8	deleterious(0)
4:140996790_T/C	I10_er	C	0,039000	117	5	NA	missense_variant	MODERATE	Atp13a2	ENSMUSG00000036622	Transcript	ENSMUST00000037055	protein_coding	11/29	NA	1209/3956	1015/3510	339/1169	S/P	Tcc/Ccc	NA	1	SNV	MGI	CCDS18859.1	ENSMUSP00000039648	Q9CTG6	deleterious(0.01)
4:145899147_G/A	I10_er	A	0,461000	185	158	rs1134662927	missense_variant	MODERATE	Zfp986	ENSMUSG00000078500	Transcript	ENSMUST00000123460	protein_coding	4/4	NA	599/1427	376/1204	126/401	E/K	Gaa/Aaa	NA	1	SNV	MGI	NA	ENSMUSP00000116281	NA	deleterious(0.03)
5:34234447_T/A	I10_er	A	0,022000	186	5	NA	missense_variant	MODERATE	Zfyve28	ENSMUSG00000037224	Transcript	ENSMUST00000094868	protein_coding	4/13	NA	548/3983	359/2718	120/905	E/V	gAg/gTg	NA	-1	SNV	MGI	CCDS39068.1	ENSMUSP00000092464	Q6ZPK7	deleterious(0)
6:116042915_C/G	I10_er	G	0,593000	210	258	rs1133764363	missense_variant	MODERATE	Tmcc1	ENSMUSG00000030126	Transcript	ENSMUST00000088896	protein_coding	4/6	NA	1867/5838	1455/1950	485/649	R/S	agG/agC	NA	-1	SNV	MGI	CCDS51881.1	ENSMUSP00000086285	Q69ZZ6	deleterious(0.05)
7:43190467_G/A	I10_er	A	0,369000	144	88	rs264866686	missense_variant	MODERATE	Zfp936	ENSMUSG00000064194	Transcript	ENSMUST00000202535	protein_coding	4/4	NA	1470/3112	1357/1371	453/456	G/R	Gga/Aga	NA	1	SNV	MGI	CCDS80709.1	ENSMUSP00000143800	NA	deleterious(0)
7:102145690_T/A	I10_er	A	0,027000	182	7	NA	missense_variant	MODERATE	Nup98	ENSMUSG00000063550	Transcript	ENSMUST00000210682	protein_coding	20/33	NA	2847/6694	2660/5451	887/1816	D/V	gAt/gTt	NA	-1	SNV	MGI	CCDS85358.1	ENSMUSP00000148115	NA	deleterious(0)
7:131434336_G/C	I10_er	C	0,011000	349	4	NA	missense_variant	MODERATE	Acadsb	ENSMUSG00000030861	Transcript	ENSMUST00000015829	protein_coding	7/11	NA	1019/6081	874/1299	292/432	E/Q	Gaa/Caa	NA	1	SNV	MGI	CCDS21916.1	ENSMUSP00000015829	Q9DBL1	deleterious(0.03)
8:72319691_T/C	I10_er	C	0,036000	130	4	NA	missense_variant	MODERATE	Klf2	ENSMUSG00000055148	Transcript	ENSMUST00000067912	protein_coding	2/3	NA	383/1847	338/1065	113/354	L/P	cTc/cCc	NA	1	SNV	MGI	CCDS22412.1	ENSMUSP00000064823	Q60843	deleterious(0.01)
8:84995767_G/A	I10_er	A	0,499000	115	120	rs13463689	missense_variant	MODERATE	Hook2	ENSMUSG00000052566	Transcript	ENSMUST00000064495	protein_coding	11/22	NA	1025/2580	934/2151	312/716	A/T	Gcc/Acc	NA	1	SNV	MGI	CCDS22489.1	ENSMUSP00000067752	Q7TMK6	deleterious(0)
8:92902155_C/T	I10_er	T	0,561000	127	160	rs45771092	missense_variant	MODERATE	Capns2	ENSMUSG00000078144	Transcript	ENSMUST00000104947	protein_coding	1/1	NA	749/1005	671/744	224/247	A/V	gCt/gTt	NA	1	SNV	MGI	CCDS52634.1	ENSMUSP00000100553	Q9D7J7	deleterious(0.05)
8:94473011_G/C	I10_er	C	0,451000	124	98	rs33222860	missense_variant	MODERATE	Nlrc5	ENSMUSG00000074151	Transcript	ENSMUST00000211816	protein_coding	5/53	NA	882/7578	249/5748	83/1915	L/F	ttG/ttC	NA	1	SNV	MGI	CCDS59741.1	ENSMUSP00000148677	C3VPR6	deleterious(0)
8:94476742_T/C	I10_er	C	0,504000	72	72	rs33530464	missense_variant	MODERATE	Nlrc5	ENSMUSG00000074151	Transcript	ENSMUST00000211816	protein_coding	8/53	NA	2102/7578	1469/5748	490/1915	F/S	tTt/tCt	NA	1	SNV	MGI	CCDS59741.1	ENSMUSP00000148677	C3VPR6	deleterious(0.01)
8:95039510_G/T	I10_er	T	0,490000	54	55	rs248054047	missense_variant	MODERATE	Adgrg3	ENSMUSG00000060470	Transcript	ENSMUST00000051259	protein_coding	9/12	NA	1045/2439	968/1629	323/542	G/V	gGg/gTg	NA	1	SNV	MGI	CCDS22554.1	ENSMUSP00000051079	Q8R0T6	deleterious(0.02)
8:102634454_C/T	I10_er	T	0,496000	59	55	rs30742273	missense_variant	MODERATE	Cdh11	ENSMUSG00000031673	Transcript	ENSMUST00000075190	protein_coding	13/13	NA	3288/5647	2251/2391	751/796	V/M	Gtg/Atg	NA	-1	SNV	MGI	CCDS22571.1	ENSMUSP00000074681	P55288	deleterious(0.03)
8:102650627_T/A	I10_er	A	0,465000	136	119	rs33464298	missense_variant	MODERATE	Cdh11	ENSMUSG00000031673	Transcript	ENSMUST00000075190	protein_coding	9/13	NA	2423/5647	1386/2391	462/796	E/D	gaA/gaT	NA	-1	SNV	MGI	CCDS22571.1	ENSMUSP00000074681	P55288	deleterious(0.03)
8:105427822_A/G	I10_er	G	0,030000	191	7	NA	missense_variant&splice_region_variant	MODERATE	Lrrc36	ENSMUSG00000054320	Transcript	ENSMUST00000109355	protein_coding	4/14	NA	506/2411	487/2274	163/757	S/G	Agc/Ggc	NA	1	SNV	MGI	CCDS52658.1	ENSMUSP00000104979	NA	deleterious(0.02)
8:107048265_C/A	I10_er	A	0,471000	86	72	rs33306618	missense_variant	MODERATE	Pdf	ENSMUSG00000078931	Transcript	ENSMUST00000055316	protein_coding	1/2	NA	350/1306	334/696	112/231	A/S	Gcg/Tcg	NA	-1	SNV	MGI	CCDS59743.1	ENSMUSP00000138676	NA	deleterious(0.05)
9:31157815_C/G	I10_er	G	0,015000	254	4	NA	missense_variant	MODERATE	Aplp2	ENSMUSG00000031996	Transcript	ENSMUST00000072634	protein_coding	13/17	NA	1781/3634	1717/2256	573/751	D/H	Gac/Cac	NA	-1	SNV	MGI	CCDS52749.1	ENSMUSP00000072428	NA	deleterious(0)
9:44784021_C/T	I10_er	T	0,011000	346	4	NA	missense_variant	MODERATE	Ift46	ENSMUSG00000002031	Transcript	ENSMUST00000002099	protein_coding	6/12	NA	709/4169	313/906	105/301	P/S	Cca/Tca	NA	1	SNV	MGI	CCDS23119.1	ENSMUSP00000002099	Q9DB07	deleterious(0)
11:3137040_T/C	I11_er	C	0,968000	101	3022	rs217079654	missense_variant	MODERATE	Sfi1	ENSMUSG00000023764	Transcript	ENSMUST00000081318	protein_coding	23/33	NA	2390/3969	2249/3651	750/1216	Q/R	cAg/cGg	NA	-1	SNV	MGI	CCDS36094.1	ENSMUSP00000080066	Q3UZY0	deleterious(0.04)
11:116261779_C/T	I11_er	T	0,026000	274	6	NA	missense_variant	MODERATE	Srp68	ENSMUSG00000020780	Transcript	ENSMUST00000021133	protein_coding	7/16	NA	911/2526	800/1878	267/625	G/E	gGg/gAg	NA	-1	SNV	MGI	CCDS25662.1	ENSMUSP00000021133	Q8BMA6	deleterious(0.01)
12:102423617_C/T	I11_er	T	0,015000	374	7	NA	missense_variant	MODERATE	Lgmn	ENSMUSG00000021190	Transcript	ENSMUST00000021607	protein_coding	2/14	NA	322/1990	112/1308	38/435	G/S	Ggc/Agc	NA	-1	SNV	MGI	CCDS26119.1	ENSMUSP00000021607	O89017	deleterious(0)
13:44923263_C/G	I11_er	G	0,013000	263	4	NA	missense_variant	MODERATE	Dtnbp1	ENSMUSG00000057531	Transcript	ENSMUST00000072329	protein_coding	9/10	NA	872/1362	697/1059	233/352	V/L	Gtg/Ctg	NA	-1	SNV	MGI	CCDS36647.1	ENSMUSP00000072170	Q91WZ8	deleterious(0)
13:112487837_C/T	I11_er	T	0,012000	311	4	NA	missense_variant	MODERATE	Il6st	ENSMUSG00000021756	Transcript	ENSMUST00000183663	protein_coding	6/17	NA	903/8678	620/2754	207/917	S/L	tCa/tTa	NA	1	SNV	MGI	CCDS26773.1	ENSMUSP00000138836	Q00560	deleterious(0)
13:119477808_CA/AG	I11_er	AG	0,993000	0	155	NA	missense_variant	MODERATE	4833420G17Rik	ENSMUSG00000062822	Transcript	ENSMUST00000224312	protein_coding	10/14	NA	2737-2738/3406	1451-1452/1920	484/639	T/K	aCA/aAG	NA	1	substitution	MGI	CCDS49373.1	ENSMUSP00000153150	Q3UJC8	deleterious(0)
14:51455971_A/C	I11_er	C	0,410000	806	659	rs1132767367	missense_variant	MODERATE	Vmn2r89	ENSMUSG00000070448	Transcript	ENSMUST00000159611	protein_coding	3/5	NA	857/2939	777/1524	259/507	Q/H	caA/caC	NA	1	SNV	MGI	CCDS49481.1	ENSMUSP00000124065	NA	deleterious(0)
15:78991000_G/T	I11_er	T	0,018000	313	5	NA	missense_variant	MODERATE	Triobp	ENSMUSG00000033088	Transcript	ENSMUST00000109690	protein_coding	15/25	NA	5062/7327	4450/6045	1484/2014	G/C	Ggt/Tgt	NA	1	SNV	MGI	CCDS37136.1	ENSMUSP00000105312	Q99KW3	deleterious(0)
16:45770674_C/A	I11_er	A	0,031000	154	6	NA	missense_variant&splice_region_variant	MODERATE	Phldb2	ENSMUSG00000033149	Transcript	ENSMUST00000076333	protein_coding	13/19	NA	3058/5347	3017/3909	1006/1302	R/I	aGa/aTa	NA	-1	SNV	MGI	CCDS57031.1	ENSMUSP00000075672	Q8K1N2	deleterious(0)
17:24569875_C/A	I11_er	A	0,033000	135	5	NA	missense_variant	MODERATE	Pkd1	ENSMUSG00000032855	Transcript	ENSMUST00000035565	protein_coding	11/46	NA	2919/14164	2606/12882	869/4293	P/H	cCt/cAt	NA	1	SNV	MGI	CCDS28485.1	ENSMUSP00000049296	O08852	deleterious(0)
17:31847217_T/G	I11_er	G	0,024000	206	6	NA	missense_variant	MODERATE	Sik1	ENSMUSG00000024042	Transcript	ENSMUST00000024839	protein_coding	13/14	NA	1943/4521	1795/2340	599/779	K/Q	Aag/Cag	NA	-1	SNV	MGI	CCDS37552.1	ENSMUSP00000024839	Q60670	deleterious(0)
1:88230746_G/A	I11_er	A	0,457000	613	507	rs108141835	missense_variant	MODERATE	Mroh2a	ENSMUSG00000079429	Transcript	ENSMUST00000113130	protein_coding	5/42	NA	726/7491	514/5016	172/1671	E/K	Gag/Aag	NA	1	SNV	MGI	CCDS69921.1	ENSMUSP00000108755	NA	deleterious(0)
1:128339460_C/G	I11_er	G	0,009965	502	6	NA	missense_variant	MODERATE	Mcm6	ENSMUSG00000026355	Transcript	ENSMUST00000027601	protein_coding	12/17	NA	1744/2910	1645/2466	549/821	A/P	Gcc/Ccc	NA	-1	SNV	MGI	CCDS15252.1	ENSMUSP00000027601	P97311	deleterious(0)
1:169977959_C/A	I11_er	A	0,036000	130	6	NA	missense_variant	MODERATE	Ddr2	ENSMUSG00000026674	Transcript	ENSMUST00000194690	protein_coding	18/18	NA	2938/8590	2461/2565	821/854	D/Y	Gac/Tac	NA	-1	SNV	MGI	CCDS48436.1	ENSMUSP00000141443	Q62371	deleterious(0.03)
2:25560695_G/A	I11_er	A	0,034000	126	5	NA	missense_variant	MODERATE	Edf1	ENSMUSG00000015092	Transcript	ENSMUST00000015236	protein_coding	3/5	NA	391/722	286/447	96/148	A/T	Gcc/Acc	NA	1	SNV	MGI	CCDS15780.1	ENSMUSP00000015236	Q9JMG1	deleterious(0)
2:34945508_G/A	I11_er	A	0,016000	230	4	NA	missense_variant	MODERATE	Traf1	ENSMUSG00000026875	Transcript	ENSMUST00000172159	protein_coding	6/7	NA	984/3436	901/1230	301/409	R/C	Cgc/Tgc	NA	-1	SNV	MGI	CCDS15956.1	ENSMUSP00000130759	P39428	deleterious(0)
3:32725253_C/T	I11_er	T	0,020000	356	7	NA	missense_variant	MODERATE	Actl6a	ENSMUSG00000027671	Transcript	ENSMUST00000029214	protein_coding	13/14	NA	1478/2010	1129/1290	377/429	R/W	Cgg/Tgg	NA	1	SNV	MGI	CCDS17298.1	ENSMUSP00000029214	Q9Z2N8	deleterious(0)
3:51856199_G/T	I11_er	T	0,080000	50	4	NA	missense_variant	MODERATE	Maml3	ENSMUSG00000061143	Transcript	ENSMUST00000121440	protein_coding	2/5	NA	2276/8288	1343/3408	448/1135	S/Y	tCt/tAt	NA	-1	SNV	MGI	CCDS17342.2	ENSMUSP00000112637	NA	deleterious(0.02)
3:95111212_G/A	I11_er	A	0,036000	85	4	NA	missense_variant&splice_region_variant	MODERATE	Vps72	ENSMUSG00000008958	Transcript	ENSMUST00000009102	protein_coding	1/6	NA	191/1456	115/1107	39/368	E/K	Gag/Aag	NA	1	SNV	MGI	CCDS38543.1	ENSMUSP00000009102	Q62481	deleterious(0.01)
4:26340906_T/A	I11_er	A	0,019000	307	6	NA	missense_variant	MODERATE	Manea	ENSMUSG00000040520	Transcript	ENSMUST00000041374	protein_coding	2/5	NA	388/4867	55/1389	19/462	I/F	Att/Ttt	NA	-1	SNV	MGI	CCDS18012.1	ENSMUSP00000038671	Q6NXH2	deleterious(0)
4:61671247_C/A	I11_er	A	0,434000	166	128	rs1132095114	missense_variant	MODERATE	Mup18	ENSMUSG00000078674	Transcript	ENSMUST00000098040	protein_coding	6/7	NA	650/930	539/546	180/181	R/L	cGa/cTa	NA	-1	SNV	MGI	CCDS51199.1	ENSMUSP00000095648	P04938&A2BIM8	deleterious(0)
4:126910969_G/A	I11_er	A	0,011000	301	4	NA	missense_variant	MODERATE	Zmym4	ENSMUSG00000042446	Transcript	ENSMUST00000106108	protein_coding	9/30	NA	1671/7102	1390/4650	464/1549	H/Y	Cat/Tat	NA	-1	SNV	MGI	CCDS51303.1	ENSMUSP00000101714	A2A791	deleterious(0)
4:131997536_C/A	I11_er	A	0,031000	110	4	NA	missense_variant	MODERATE	Epb41	ENSMUSG00000028906	Transcript	ENSMUST00000030739	protein_coding	5/21	NA	2272/6565	795/2577	265/858	W/C	tgG/tgT	NA	-1	SNV	MGI	CCDS18717.1	ENSMUSP00000030739	P48193	deleterious(0)
4:145899147_G/A	I11_er	A	0,417000	228	163	rs1134662927	missense_variant	MODERATE	Zfp986	ENSMUSG00000078500	Transcript	ENSMUST00000123460	protein_coding	4/4	NA	599/1427	376/1204	126/401	E/K	Gaa/Aaa	NA	1	SNV	MGI	NA	ENSMUSP00000116281	NA	deleterious(0.03)
5:92636345_C/A	I11_er	A	0,050000	92	5	NA	missense_variant	MODERATE	Ccdc158	ENSMUSG00000050050	Transcript	ENSMUST00000060930	protein_coding	16/25	NA	2470/3676	2288/3330	763/1109	R/I	aGa/aTa	NA	-1	SNV	MGI	CCDS19434.1	ENSMUSP00000063050	Q8CDI6	deleterious(0)
5:137811603_G/T	I11_er	T	0,028000	247	7	NA	missense_variant	MODERATE	Zcwpw1	ENSMUSG00000037108	Transcript	ENSMUST00000035852	protein_coding	10/17	NA	1166/2222	991/1893	331/630	D/Y	Gac/Tac	NA	1	SNV	MGI	CCDS19779.1	ENSMUSP00000048730	Q6IR42	deleterious(0.03)
6:65859386_G/T	I11_er	T	0,058000	91	4	NA	missense_variant	MODERATE	Prdm5	ENSMUSG00000029913	Transcript	ENSMUST00000031976	protein_coding	6/15	NA	793/2155	680/1800	227/599	G/V	gGg/gTg	NA	1	SNV	MGI	CCDS20208.1	ENSMUSP00000031976	Q9CXE0	deleterious(0)
7:43190467_G/A	I11_er	A	0,407000	156	110	rs264866686	missense_variant	MODERATE	Zfp936	ENSMUSG00000064194	Transcript	ENSMUST00000202535	protein_coding	4/4	NA	1470/3112	1357/1371	453/456	G/R	Gga/Aga	NA	1	SNV	MGI	CCDS80709.1	ENSMUSP00000143800	NA	deleterious(0)
7:44848467_A/G	I11_er	G	0,013000	377	6	NA	missense_variant	MODERATE	Tbc1d17	ENSMUSG00000038520	Transcript	ENSMUST00000047085	protein_coding	2/17	NA	295/8750	89/1938	30/645	L/P	cTc/cCc	NA	-1	SNV	MGI	CCDS39944.1	ENSMUSP00000048260	Q8BYH7	deleterious(0.01)
7:80363467_C/A	I11_er	A	0,058000	49	4	NA	missense_variant&splice_region_variant	MODERATE	Man2a2	ENSMUSG00000038886	Transcript	ENSMUST00000098346	protein_coding	11/24	NA	2070/6554	1577/3459	526/1152	R/L	cGt/cTt	NA	-1	SNV	MGI	CCDS57556.1	ENSMUSP00000095949	Q8BRK9	deleterious(0)
7:130516162_C/A	I11_er	A	0,014000	354	5	NA	missense_variant	MODERATE	Ate1	ENSMUSG00000030850	Transcript	ENSMUST00000033139	protein_coding	2/12	NA	232/4735	113/1551	38/516	W/L	tGg/tTg	NA	-1	SNV	MGI	CCDS21902.1	ENSMUSP00000033139	Q9Z2A5	deleterious(0)
7:131343768_C/A	I11_er	A	0,035000	131	5	NA	missense_variant	MODERATE	2310057M21Rik	ENSMUSG00000040177	Transcript	ENSMUST00000059438	protein_coding	6/6	NA	1225/6773	1137/1335	379/444	K/N	aaG/aaT	NA	-1	SNV	MGI	CCDS40159.1	ENSMUSP00000050128	Q9D2Q3	deleterious(0.02)
8:70085063_C/A	I11_er	A	0,037000	142	5	NA	missense_variant	MODERATE	Hapln4	ENSMUSG00000007594	Transcript	ENSMUST00000007738	protein_coding	3/5	NA	510/3648	406/1203	136/400	L/I	Ctt/Att	NA	1	SNV	MGI	CCDS40365.1	ENSMUSP00000007738	Q80WM4	deleterious(0.01)
8:84846270_C/T	I11_er	T	0,007975	863	8	NA	missense_variant	MODERATE	Calr	ENSMUSG00000003814	Transcript	ENSMUST00000003912	protein_coding	2/9	NA	309/2184	173/1251	58/416	G/E	gGg/gAg	NA	-1	SNV	MGI	CCDS22479.1	ENSMUSP00000003912	P14211	deleterious(0.01)
8:84971633_C/A	I11_er	A	0,040000	105	4	NA	missense_variant	MODERATE	Prdx2	ENSMUSG00000005161	Transcript	ENSMUST00000109734	protein_coding	5/6	NA	718/1612	452/597	151/198	S/Y	tCt/tAt	NA	1	SNV	MGI	CCDS40416.1	ENSMUSP00000105356	Q61171	deleterious(0)
8:84995767_G/A	I11_er	A	0,447000	104	89	rs13463689	missense_variant	MODERATE	Hook2	ENSMUSG00000052566	Transcript	ENSMUST00000064495	protein_coding	11/22	NA	1025/2580	934/2151	312/716	A/T	Gcc/Acc	NA	1	SNV	MGI	CCDS22489.1	ENSMUSP00000067752	Q7TMK6	deleterious(0)
8:92902155_C/T	I11_er	T	0,514000	143	153	rs45771092	missense_variant	MODERATE	Capns2	ENSMUSG00000078144	Transcript	ENSMUST00000104947	protein_coding	1/1	NA	749/1005	671/744	224/247	A/V	gCt/gTt	NA	1	SNV	MGI	CCDS52634.1	ENSMUSP00000100553	Q9D7J7	deleterious(0.05)
8:102650627_T/A	I11_er	A	0,489000	144	141	rs33464298	missense_variant	MODERATE	Cdh11	ENSMUSG00000031673	Transcript	ENSMUST00000075190	protein_coding	9/13	NA	2423/5647	1386/2391	462/796	E/D	gaA/gaT	NA	-1	SNV	MGI	CCDS22571.1	ENSMUSP00000074681	P55288	deleterious(0.03)
8:107048265_C/A	I11_er	A	0,540000	87	99	rs33306618	missense_variant	MODERATE	Pdf	ENSMUSG00000078931	Transcript	ENSMUST00000055316	protein_coding	1/2	NA	350/1306	334/696	112/231	A/S	Gcg/Tcg	NA	-1	SNV	MGI	CCDS59743.1	ENSMUSP00000138676	NA	deleterious(0.05)
8:113764230_C/A	I11_er	A	0,050000	119	5	NA	missense_variant	MODERATE	Adamts18	ENSMUSG00000053399	Transcript	ENSMUST00000093113	protein_coding	10/23	NA	1743/5642	1604/3660	535/1219	G/V	gGg/gTg	NA	-1	SNV	MGI	CCDS40485.1	ENSMUSP00000090801	Q4VC17	deleterious(0.01)
9:108575726_G/C	I11_er	C	0,011000	333	4	NA	missense_variant	MODERATE	Wdr6	ENSMUSG00000066357	Transcript	ENSMUST00000068700	protein_coding	2/6	NA	1103/4163	957/3378	319/1125	D/E	gaC/gaG	NA	-1	SNV	MGI	CCDS23532.2	ENSMUSP00000070927	Q99ME2	deleterious(0)
X:20850063_C/T	I11_er	T	0,011000	325	5	NA	missense_variant	MODERATE	Araf	ENSMUSG00000001127	Transcript	ENSMUST00000001155	protein_coding	2/16	NA	214/2358	77/1815	26/604	P/L	cCt/cTt	NA	1	SNV	MGI	CCDS40886.1	ENSMUSP00000001155	P04627	deleterious(0)
13:119477808_CA/AG	I14_la	AG	0,992000	0	138	NA	missense_variant	MODERATE	4833420G17Rik	ENSMUSG00000062822	Transcript	ENSMUST00000224312	protein_coding	10/14	NA	2737-2738/3406	1451-1452/1920	484/639	T/K	aCA/aAG	NA	1	substitution	MGI	CCDS49373.1	ENSMUSP00000153150	Q3UJC8	deleterious(0)
14:51455971_A/C	I14_la	C	0,400000	683	530	rs1132767367	missense_variant	MODERATE	Vmn2r89	ENSMUSG00000070448	Transcript	ENSMUST00000159611	protein_coding	3/5	NA	857/2939	777/1524	259/507	Q/H	caA/caC	NA	1	SNV	MGI	CCDS49481.1	ENSMUSP00000124065	NA	deleterious(0)
14:103123320_C/T	I14_la	T	0,046000	143	6	NA	missense_variant	MODERATE	Mycbp2	ENSMUSG00000033004	Transcript	ENSMUST00000159855	protein_coding	80/85	NA	13808/15233	13525/14241	4509/4746	A/T	Gcc/Acc	NA	-1	SNV	MGI	CCDS49559.1	ENSMUSP00000124710	Q7TPH6	deleterious(0)
17:88742880_G/T	I14_la	T	0,058000	159	10	NA	missense_variant	MODERATE	Lhcgr	ENSMUSG00000024107	Transcript	ENSMUST00000024916	protein_coding	11/11	NA	1222/6828	1217/2103	406/700	S/Y	tCc/tAc	NA	-1	SNV	MGI	CCDS29025.1	ENSMUSP00000024916	P30730	deleterious(0)
18:73935141_G/T	I14_la	T	0,068000	48	4	NA	missense_variant	MODERATE	Mapk4	ENSMUSG00000024558	Transcript	ENSMUST00000091851	protein_coding	4/6	NA	1648/4594	718/1752	240/583	L/I	Ctc/Atc	NA	-1	SNV	MGI	CCDS37856.1	ENSMUSP00000089462	Q6P5G0	deleterious(0.03)
1:88230746_G/A	I14_la	A	0,446000	656	517	rs108141835	missense_variant	MODERATE	Mroh2a	ENSMUSG00000079429	Transcript	ENSMUST00000113130	protein_coding	5/42	NA	726/7491	514/5016	172/1671	E/K	Gag/Aag	NA	1	SNV	MGI	CCDS69921.1	ENSMUSP00000108755	NA	deleterious(0)
4:61671247_C/A	I14_la	A	0,398000	178	119	rs1132095114	missense_variant	MODERATE	Mup18	ENSMUSG00000078674	Transcript	ENSMUST00000098040	protein_coding	6/7	NA	650/930	539/546	180/181	R/L	cGa/cTa	NA	-1	SNV	MGI	CCDS51199.1	ENSMUSP00000095648	P04938&A2BIM8	deleterious(0)
4:145899147_G/A	I14_la	A	0,435000	177	136	rs1134662927	missense_variant	MODERATE	Zfp986	ENSMUSG00000078500	Transcript	ENSMUST00000123460	protein_coding	4/4	NA	599/1427	376/1204	126/401	E/K	Gaa/Aaa	NA	1	SNV	MGI	NA	ENSMUSP00000116281	NA	deleterious(0.03)
4:149658400_A/T	I14_la	T	0,125000	250	37	NA	missense_variant	MODERATE	Pik3cd	ENSMUSG00000039936	Transcript	ENSMUST00000105690	protein_coding	8/24	NA	1307/4921	1002/3144	334/1047	N/K	aaT/aaA	NA	-1	SNV	MGI	CCDS51384.1	ENSMUSP00000101315	NA	deleterious(0)
6:116042915_C/G	I14_la	G	0,596000	236	292	rs1133764363	missense_variant	MODERATE	Tmcc1	ENSMUSG00000030126	Transcript	ENSMUST00000088896	protein_coding	4/6	NA	1867/5838	1455/1950	485/649	R/S	agG/agC	NA	-1	SNV	MGI	CCDS51881.1	ENSMUSP00000086285	Q69ZZ6	deleterious(0.05)
7:9206799_G/C	I14_la	C	0,067000	260	17	NA	missense_variant	MODERATE	Vmn2r37	ENSMUSG00000066828	Transcript	ENSMUST00000072787	protein_coding	6/6	NA	1828/3081	1713/2409	571/802	N/K	aaC/aaG	NA	-1	SNV	MGI	CCDS57490.1	ENSMUSP00000072566	NA	deleterious(0)
7:43190467_G/A	I14_la	A	0,453000	141	118	rs264866686	missense_variant	MODERATE	Zfp936	ENSMUSG00000064194	Transcript	ENSMUST00000202535	protein_coding	4/4	NA	1470/3112	1357/1371	453/456	G/R	Gga/Aga	NA	1	SNV	MGI	CCDS80709.1	ENSMUSP00000143800	NA	deleterious(0)
7:80345713_G/T	I14_la	T	0,038000	121	5	NA	missense_variant	MODERATE	Hddc3	ENSMUSG00000030532	Transcript	ENSMUST00000032747	protein_coding	4/4	NA	509/1510	475/540	159/179	G/W	Ggg/Tgg	NA	1	SNV	MGI	CCDS21396.1	ENSMUSP00000032747	Q9D114	deleterious(0)
8:84995767_G/A	I14_la	A	0,460000	144	117	rs13463689	missense_variant	MODERATE	Hook2	ENSMUSG00000052566	Transcript	ENSMUST00000064495	protein_coding	11/22	NA	1025/2580	934/2151	312/716	A/T	Gcc/Acc	NA	1	SNV	MGI	CCDS22489.1	ENSMUSP00000067752	Q7TMK6	deleterious(0)
8:92902155_C/T	I14_la	T	0,493000	146	143	rs45771092	missense_variant	MODERATE	Capns2	ENSMUSG00000078144	Transcript	ENSMUST00000104947	protein_coding	1/1	NA	749/1005	671/744	224/247	A/V	gCt/gTt	NA	1	SNV	MGI	CCDS52634.1	ENSMUSP00000100553	Q9D7J7	deleterious(0.05)
8:94473011_G/C	I14_la	C	0,493000	237	218	rs33222860	missense_variant	MODERATE	Nlrc5	ENSMUSG00000074151	Transcript	ENSMUST00000211816	protein_coding	5/53	NA	882/7578	249/5748	83/1915	L/F	ttG/ttC	NA	1	SNV	MGI	CCDS59741.1	ENSMUSP00000148677	C3VPR6	deleterious(0)
8:94476742_T/C	I14_la	C	0,451000	187	145	rs33530464	missense_variant	MODERATE	Nlrc5	ENSMUSG00000074151	Transcript	ENSMUST00000211816	protein_coding	8/53	NA	2102/7578	1469/5748	490/1915	F/S	tTt/tCt	NA	1	SNV	MGI	CCDS59741.1	ENSMUSP00000148677	C3VPR6	deleterious(0.01)
8:95039510_G/T	I14_la	T	0,492000	74	66	rs248054047	missense_variant	MODERATE	Adgrg3	ENSMUSG00000060470	Transcript	ENSMUST00000051259	protein_coding	9/12	NA	1045/2439	968/1629	323/542	G/V	gGg/gTg	NA	1	SNV	MGI	CCDS22554.1	ENSMUSP00000051079	Q8R0T6	deleterious(0.02)
8:102650627_T/A	I14_la	A	0,459000	152	134	rs33464298	missense_variant	MODERATE	Cdh11	ENSMUSG00000031673	Transcript	ENSMUST00000075190	protein_coding	9/13	NA	2423/5647	1386/2391	462/796	E/D	gaA/gaT	NA	-1	SNV	MGI	CCDS22571.1	ENSMUSP00000074681	P55288	deleterious(0.03)
8:105427822_A/G	I14_la	G	0,194000	175	42	NA	missense_variant&splice_region_variant	MODERATE	Lrrc36	ENSMUSG00000054320	Transcript	ENSMUST00000109355	protein_coding	4/14	NA	506/2411	487/2274	163/757	S/G	Agc/Ggc	NA	1	SNV	MGI	CCDS52658.1	ENSMUSP00000104979	NA	deleterious(0.02)
8:107048265_C/A	I14_la	A	0,531000	84	107	rs33306618	missense_variant	MODERATE	Pdf	ENSMUSG00000078931	Transcript	ENSMUST00000055316	protein_coding	1/2	NA	350/1306	334/696	112/231	A/S	Gcg/Tcg	NA	-1	SNV	MGI	CCDS59743.1	ENSMUSP00000138676	NA	deleterious(0.05)
9:21091760_T/C	I14_la	C	0,054000	124	9	NA	missense_variant&splice_region_variant&NMD_transcript_variant	MODERATE	Gm38431	ENSMUSG00000111497	Transcript	ENSMUST00000217359	nonsense_mediated_decay	1/17	NA	238/2988	218/2247	73/748	Q/R	cAg/cGg	NA	-1	SNV	MGI	NA	ENSMUSP00000151195	Q9CW46	deleterious(0.02)
9:21091760_T/C	I14_la	C	0,054000	124	9	NA	missense_variant&splice_region_variant	MODERATE	Raver1	ENSMUSG00000010205	Transcript	ENSMUST00000115487	protein_coding	1/13	NA	249/3470	218/2247	73/748	Q/R	cAg/cGg	NA	-1	SNV	MGI	CCDS40550.1	ENSMUSP00000111150	Q9CW46	deleterious(0.02)
12:51396704_C/T	I3_er	T	0,016000	229	4	NA	missense_variant	MODERATE	Scfd1	ENSMUSG00000020952	Transcript	ENSMUST00000021335	protein_coding	8/25	NA	634/2096	629/1920	210/639	S/L	tCa/tTa	NA	1	SNV	MGI	CCDS36439.1	ENSMUSP00000021335	Q8BRF7	deleterious(0.02)
13:99435158_G/T	I3_er	T	0,029000	193	7	NA	missense_variant	MODERATE	Map1b	ENSMUSG00000052727	Transcript	ENSMUST00000064762	protein_coding	5/7	NA	1107/11808	1054/7395	352/2464	P/T	Cct/Act	NA	-1	SNV	MGI	CCDS26723.1	ENSMUSP00000068374	P14873	deleterious(0)
13:119477808_CA/AG	I3_er	AG	0,993000	0	155	NA	missense_variant	MODERATE	4833420G17Rik	ENSMUSG00000062822	Transcript	ENSMUST00000224312	protein_coding	10/14	NA	2737-2738/3406	1451-1452/1920	484/639	T/K	aCA/aAG	NA	1	substitution	MGI	CCDS49373.1	ENSMUSP00000153150	Q3UJC8	deleterious(0)
14:51455971_A/C	I3_er	C	0,395000	689	535	rs1132767367	missense_variant	MODERATE	Vmn2r89	ENSMUSG00000070448	Transcript	ENSMUST00000159611	protein_coding	3/5	NA	857/2939	777/1524	259/507	Q/H	caA/caC	NA	1	SNV	MGI	CCDS49481.1	ENSMUSP00000124065	NA	deleterious(0)
14:60293433_G/T	I3_er	T	0,023000	325	7	NA	missense_variant	MODERATE	Mtmr6	ENSMUSG00000021987	Transcript	ENSMUST00000022563	protein_coding	9/14	NA	1129/3813	1019/1854	340/617	W/L	tGg/tTg	NA	1	SNV	MGI	CCDS27176.1	ENSMUSP00000022563	Q8VE11	deleterious(0)
17:45665192_G/T	I3_er	T	0,017000	218	4	NA	missense_variant	MODERATE	Tmem63b	ENSMUSG00000036026	Transcript	ENSMUST00000113523	protein_coding	16/24	NA	1660/3284	1493/2499	498/832	S/Y	tCc/tAc	NA	-1	SNV	MGI	CCDS28814.1	ENSMUSP00000109151	Q3TWI9	deleterious(0)
19:16703771_G/A	I3_er	A	0,027000	138	5	NA	missense_variant	MODERATE	Vps13a	ENSMUSG00000046230	Transcript	ENSMUST00000068156	protein_coding	30/72	NA	3298/10838	3140/9501	1047/3166	T/I	aCc/aTc	NA	-1	SNV	MGI	CCDS37929.1	ENSMUSP00000068716	Q5H8C4	deleterious(0.02)
1:88230746_G/A	I3_er	A	0,456000	551	469	rs108141835	missense_variant	MODERATE	Mroh2a	ENSMUSG00000079429	Transcript	ENSMUST00000113130	protein_coding	5/42	NA	726/7491	514/5016	172/1671	E/K	Gag/Aag	NA	1	SNV	MGI	CCDS69921.1	ENSMUSP00000108755	NA	deleterious(0)
1:180171585_C/T	I3_er	T	0,025000	254	7	NA	missense_variant	MODERATE	Coq8a	ENSMUSG00000026489	Transcript	ENSMUST00000027766	protein_coding	6/15	NA	980/4026	823/1938	275/645	G/S	Ggc/Agc	NA	-1	SNV	MGI	CCDS15566.1	ENSMUSP00000027766	Q60936	deleterious(0.01)
2:62850358_G/A	I3_er	A	0,034000	141	5	NA	missense_variant	MODERATE	Kcnh7	ENSMUSG00000059742	Transcript	ENSMUST00000075052	protein_coding	4/16	NA	1085/13321	884/3588	295/1195	A/V	gCc/gTc	NA	-1	SNV	MGI	CCDS38128.1	ENSMUSP00000074563	Q9ER47	deleterious(0.01)
4:61671247_C/A	I3_er	A	0,535000	120	140	rs1132095114	missense_variant	MODERATE	Mup18	ENSMUSG00000078674	Transcript	ENSMUST00000098040	protein_coding	6/7	NA	650/930	539/546	180/181	R/L	cGa/cTa	NA	-1	SNV	MGI	CCDS51199.1	ENSMUSP00000095648	P04938&A2BIM8	deleterious(0)
4:86668376_C/T	I3_er	T	0,022000	155	4	NA	missense_variant	MODERATE	Plin2	ENSMUSG00000028494	Transcript	ENSMUST00000000466	protein_coding	3/8	NA	359/1888	217/1278	73/425	E/K	Gag/Aag	NA	-1	SNV	MGI	CCDS18308.1	ENSMUSP00000000466	P43883	deleterious(0.01)
4:133253281_C/A	I3_er	A	0,030000	120	4	NA	missense_variant	MODERATE	Sytl1	ENSMUSG00000028860	Transcript	ENSMUST00000030674	protein_coding	15/15	NA	1760/1951	1595/1707	532/568	W/L	tGg/tTg	NA	-1	SNV	MGI	CCDS38902.1	ENSMUSP00000030674	NA	deleterious(0)
4:145899147_G/A	I3_er	A	0,399000	200	133	rs1134662927	missense_variant	MODERATE	Zfp986	ENSMUSG00000078500	Transcript	ENSMUST00000123460	protein_coding	4/4	NA	599/1427	376/1204	126/401	E/K	Gaa/Aaa	NA	1	SNV	MGI	NA	ENSMUSP00000116281	NA	deleterious(0.03)
6:124770744_G/A	I3_er	A	0,034000	134	5	NA	missense_variant	MODERATE	Lrrc23	ENSMUSG00000030125	Transcript	ENSMUST00000032218	protein_coding	7/8	NA	997/1470	881/1023	294/340	A/V	gCg/gTg	NA	-1	SNV	MGI	CCDS20528.1	ENSMUSP00000032218	O35125	deleterious(0.03)
7:43190467_G/A	I3_er	A	0,431000	154	115	rs264866686	missense_variant	MODERATE	Zfp936	ENSMUSG00000064194	Transcript	ENSMUST00000202535	protein_coding	4/4	NA	1470/3112	1357/1371	453/456	G/R	Gga/Aga	NA	1	SNV	MGI	CCDS80709.1	ENSMUSP00000143800	NA	deleterious(0)
7:49826861_A/T	I3_er	T	0,030000	282	6	NA	missense_variant	MODERATE	Prmt3	ENSMUSG00000030505	Transcript	ENSMUST00000032715	protein_coding	12/16	NA	1348/2507	1217/1587	406/528	H/L	cAc/cTc	NA	1	SNV	MGI	CCDS21307.1	ENSMUSP00000032715	Q922H1	deleterious(0.01)
8:84995767_G/A	I3_er	A	0,480000	121	117	rs13463689	missense_variant	MODERATE	Hook2	ENSMUSG00000052566	Transcript	ENSMUST00000064495	protein_coding	11/22	NA	1025/2580	934/2151	312/716	A/T	Gcc/Acc	NA	1	SNV	MGI	CCDS22489.1	ENSMUSP00000067752	Q7TMK6	deleterious(0)
8:92902155_C/T	I3_er	T	0,486000	135	130	rs45771092	missense_variant	MODERATE	Capns2	ENSMUSG00000078144	Transcript	ENSMUST00000104947	protein_coding	1/1	NA	749/1005	671/744	224/247	A/V	gCt/gTt	NA	1	SNV	MGI	CCDS52634.1	ENSMUSP00000100553	Q9D7J7	deleterious(0.05)
8:94473011_G/C	I3_er	C	0,517000	103	109	rs33222860	missense_variant	MODERATE	Nlrc5	ENSMUSG00000074151	Transcript	ENSMUST00000211816	protein_coding	5/53	NA	882/7578	249/5748	83/1915	L/F	ttG/ttC	NA	1	SNV	MGI	CCDS59741.1	ENSMUSP00000148677	C3VPR6	deleterious(0)
8:94476742_T/C	I3_er	C	0,493000	93	90	rs33530464	missense_variant	MODERATE	Nlrc5	ENSMUSG00000074151	Transcript	ENSMUST00000211816	protein_coding	8/53	NA	2102/7578	1469/5748	490/1915	F/S	tTt/tCt	NA	1	SNV	MGI	CCDS59741.1	ENSMUSP00000148677	C3VPR6	deleterious(0.01)
8:95110738_G/A	I3_er	A	0,522000	40	43	rs33594385	missense_variant	MODERATE	Kifc3	ENSMUSG00000031788	Transcript	ENSMUST00000034240	protein_coding	4/20	NA	486/3277	331/2475	111/824	L/F	Ctc/Ttc	NA	-1	SNV	MGI	CCDS52640.1	ENSMUSP00000034240	O35231	deleterious(0.01)
8:102634454_C/T	I3_er	T	0,451000	79	67	rs30742273	missense_variant	MODERATE	Cdh11	ENSMUSG00000031673	Transcript	ENSMUST00000075190	protein_coding	13/13	NA	3288/5647	2251/2391	751/796	V/M	Gtg/Atg	NA	-1	SNV	MGI	CCDS22571.1	ENSMUSP00000074681	P55288	deleterious(0.03)
8:102650627_T/A	I3_er	A	0,530000	115	137	rs33464298	missense_variant	MODERATE	Cdh11	ENSMUSG00000031673	Transcript	ENSMUST00000075190	protein_coding	9/13	NA	2423/5647	1386/2391	462/796	E/D	gaA/gaT	NA	-1	SNV	MGI	CCDS22571.1	ENSMUSP00000074681	P55288	deleterious(0.03)
8:104615185_G/A	I3_er	A	0,031000	193	5	NA	missense_variant	MODERATE	Cdh16	ENSMUSG00000031881	Transcript	ENSMUST00000211903	protein_coding	17/18	NA	2476/2874	2347/2493	783/830	P/S	Ccc/Tcc	NA	-1	SNV	MGI	CCDS22583.1	ENSMUSP00000148478	O88338	deleterious(0)
8:107048265_C/A	I3_er	A	0,511000	101	111	rs33306618	missense_variant	MODERATE	Pdf	ENSMUSG00000078931	Transcript	ENSMUST00000055316	protein_coding	1/2	NA	350/1306	334/696	112/231	A/S	Gcg/Tcg	NA	-1	SNV	MGI	CCDS59743.1	ENSMUSP00000138676	NA	deleterious(0.05)
9:10048704_G/T	I3_er	T	0,028000	263	7	NA	missense_variant	MODERATE	Cntn5	ENSMUSG00000039488	Transcript	ENSMUST00000160216	protein_coding	8/25	NA	1354/4192	853/3297	285/1098	P/T	Cca/Aca	NA	-1	SNV	MGI	CCDS52722.1	ENSMUSP00000124327	P68500	deleterious(0)
10:127051655_G/T	I5_er	T	0,024000	204	4	NA	missense_variant	MODERATE	Cyp27b1	ENSMUSG00000006724	Transcript	ENSMUST00000165764	protein_coding	8/9	NA	1386/2380	1355/1524	452/507	R/L	cGg/cTg	NA	1	SNV	MGI	CCDS24224.2	ENSMUSP00000130005	O35084	deleterious(0)
11:69102860_T/C	I5_er	C	0,014000	258	4	NA	missense_variant	MODERATE	Per1	ENSMUSG00000020893	Transcript	ENSMUST00000021271	protein_coding	10/23	NA	1357/4671	1163/3876	388/1291	L/P	cTc/cCc	NA	1	SNV	MGI	CCDS24882.1	ENSMUSP00000021271	O35973	deleterious(0)
11:79569147_C/T	I5_er	T	0,015000	419	10	NA	missense_variant	MODERATE	Nf1	ENSMUSG00000020716	Transcript	ENSMUST00000071325	protein_coding	56/58	NA	8318/11917	8143/8526	2715/2841	R/W	Cgg/Tgg	NA	1	SNV	MGI	CCDS25119.1	ENSMUSP00000071289	Q04690	deleterious(0)
11:103334032_G/A	I5_er	A	0,015000	265	5	NA	missense_variant	MODERATE	Arhgap27	ENSMUSG00000034255	Transcript	ENSMUST00000107024	protein_coding	11/16	NA	1993/3976	1993/2610	665/869	R/W	Cgg/Tgg	NA	-1	SNV	MGI	CCDS56815.1	ENSMUSP00000102639	A2AB59	deleterious(0.02)
12:112680615_G/A	I5_er	A	0,038000	116	4	NA	missense_variant	MODERATE	Zbtb42	ENSMUSG00000037638	Transcript	ENSMUST00000169593	protein_coding	2/2	NA	1346/3478	1223/1263	408/420	R/H	cGc/cAc	NA	1	SNV	MGI	CCDS49190.1	ENSMUSP00000133152	Q811H0	deleterious(0)
13:32720575_C/T	I5_er	T	0,028000	168	5	NA	missense_variant	MODERATE	Mylk4	ENSMUSG00000044951	Transcript	ENSMUST00000057428	protein_coding	6/12	NA	638/5641	575/1164	192/387	R/H	cGc/cAc	NA	-1	SNV	MGI	CCDS49225.1	ENSMUSP00000060149	NA	deleterious(0)
13:64108390_C/A	I5_er	A	0,028000	172	4	NA	missense_variant	MODERATE	Slc35d2	ENSMUSG00000033114	Transcript	ENSMUST00000099441	protein_coding	7/12	NA	538/2303	490/981	164/326	V/L	Gta/Tta	NA	-1	SNV	MGI	CCDS26595.1	ENSMUSP00000097040	NA	deleterious(0.03)
13:119477808_CA/AG	I5_er	AG	0,994000	0	177	NA	missense_variant	MODERATE	4833420G17Rik	ENSMUSG00000062822	Transcript	ENSMUST00000224312	protein_coding	10/14	NA	2737-2738/3406	1451-1452/1920	484/639	T/K	aCA/aAG	NA	1	substitution	MGI	CCDS49373.1	ENSMUSP00000153150	Q3UJC8	deleterious(0)
14:29987323_G/C	I5_er	C	0,008285	430	4	NA	missense_variant	MODERATE	Actr8	ENSMUSG00000015971	Transcript	ENSMUST00000224797	protein_coding	7/14	NA	931/2328	883/1875	295/624	E/Q	Gag/Cag	NA	1	SNV	MGI	CCDS26891.1	ENSMUSP00000153076	Q8R2S9	deleterious(0)
14:51455971_A/C	I5_er	C	0,448000	898	848	rs1132767367	missense_variant	MODERATE	Vmn2r89	ENSMUSG00000070448	Transcript	ENSMUST00000159611	protein_coding	3/5	NA	857/2939	777/1524	259/507	Q/H	caA/caC	NA	1	SNV	MGI	CCDS49481.1	ENSMUSP00000124065	NA	deleterious(0)
18:23960375_T/C	I5_er	C	0,067000	79	5	NA	missense_variant	MODERATE	Zfp397	ENSMUSG00000024276	Transcript	ENSMUST00000060762	protein_coding	4/4	NA	1174/5472	916/1584	306/527	Y/H	Tat/Cat	NA	1	SNV	MGI	CCDS29096.1	ENSMUSP00000057253	NA	deleterious(0.03)
18:35572597_C/T	I5_er	T	0,007894	790	8	NA	missense_variant	MODERATE	Matr3	ENSMUSG00000037236	Transcript	ENSMUST00000166793	protein_coding	2/15	NA	890/6262	574/2541	192/846	R/C	Cgt/Tgt	NA	1	SNV	MGI	CCDS29142.1	ENSMUSP00000125761	Q8K310	deleterious(0.01)
1:60354613_C/T	I5_er	T	0,016000	454	6	NA	missense_variant	MODERATE	Cyp20a1	ENSMUSG00000049439	Transcript	ENSMUST00000060608	protein_coding	4/13	NA	452/2223	389/1389	130/462	A/V	gCc/gTc	NA	1	SNV	MGI	CCDS14990.1	ENSMUSP00000050823	Q8BKE6	deleterious(0.04)
1:88230746_G/A	I5_er	A	0,465000	684	616	rs108141835	missense_variant	MODERATE	Mroh2a	ENSMUSG00000079429	Transcript	ENSMUST00000113130	protein_coding	5/42	NA	726/7491	514/5016	172/1671	E/K	Gag/Aag	NA	1	SNV	MGI	CCDS69921.1	ENSMUSP00000108755	NA	deleterious(0)
1:93077746_C/T	I5_er	T	0,030000	149	4	NA	missense_variant	MODERATE	Kif1a	ENSMUSG00000014602	Transcript	ENSMUST00000112958	protein_coding	4/48	NA	433/5931	305/5097	102/1698	G/D	gGc/gAc	NA	-1	SNV	MGI	CCDS78651.1	ENSMUSP00000108582	NA	deleterious(0)
2:180025267_C/T	I5_er	T	0,011000	355	4	NA	missense_variant	MODERATE	Lsm14b	ENSMUSG00000039108	Transcript	ENSMUST00000055485	protein_coding	1/9	NA	281/2534	82/1158	28/385	L/F	Ctc/Ttc	NA	1	SNV	MGI	CCDS17165.2	ENSMUSP00000055036	Q8CGC4	deleterious(0)
2:181574719_C/T	I5_er	T	0,023000	193	5	NA	missense_variant	MODERATE	Uckl1	ENSMUSG00000089917	Transcript	ENSMUST00000057816	protein_coding	3/15	NA	383/1849	343/1647	115/548	A/T	Gcc/Acc	NA	-1	SNV	MGI	CCDS17216.1	ENSMUSP00000050398	Q91YL3	deleterious(0.02)
3:152717090_G/T	I5_er	T	0,006036	630	4	NA	missense_variant	MODERATE	Pigk	ENSMUSG00000039047	Transcript	ENSMUST00000045029	protein_coding	2/12	NA	144/1761	122/1329	41/442	G/V	gGa/gTa	NA	1	SNV	MGI	CCDS17920.1	ENSMUSP00000045351	NA	deleterious(0.03)
4:61671247_C/A	I5_er	A	0,429000	201	151	rs1132095114	missense_variant	MODERATE	Mup18	ENSMUSG00000078674	Transcript	ENSMUST00000098040	protein_coding	6/7	NA	650/930	539/546	180/181	R/L	cGa/cTa	NA	-1	SNV	MGI	CCDS51199.1	ENSMUSP00000095648	P04938&A2BIM8	deleterious(0)
4:133685735_C/T	I5_er	T	0,023000	176	4	NA	missense_variant	MODERATE	Arid1a	ENSMUSG00000007880	Transcript	ENSMUST00000105897	protein_coding	18/20	NA	4135/8175	4135/6852	1379/2283	G/S	Ggc/Agc	NA	-1	SNV	MGI	CCDS38908.1	ENSMUSP00000101517	A2BH40	deleterious(0.04)
6:116042915_C/G	I5_er	G	0,578000	258	305	rs1133764363	missense_variant	MODERATE	Tmcc1	ENSMUSG00000030126	Transcript	ENSMUST00000088896	protein_coding	4/6	NA	1867/5838	1455/1950	485/649	R/S	agG/agC	NA	-1	SNV	MGI	CCDS51881.1	ENSMUSP00000086285	Q69ZZ6	deleterious(0.05)
7:43190467_G/A	I5_er	A	0,445000	174	142	rs264866686	missense_variant	MODERATE	Zfp936	ENSMUSG00000064194	Transcript	ENSMUST00000202535	protein_coding	4/4	NA	1470/3112	1357/1371	453/456	G/R	Gga/Aga	NA	1	SNV	MGI	CCDS80709.1	ENSMUSP00000143800	NA	deleterious(0)
8:84995767_G/A	I5_er	A	0,467000	130	113	rs13463689	missense_variant	MODERATE	Hook2	ENSMUSG00000052566	Transcript	ENSMUST00000064495	protein_coding	11/22	NA	1025/2580	934/2151	312/716	A/T	Gcc/Acc	NA	1	SNV	MGI	CCDS22489.1	ENSMUSP00000067752	Q7TMK6	deleterious(0)
8:92902155_C/T	I5_er	T	0,508000	170	176	rs45771092	missense_variant	MODERATE	Capns2	ENSMUSG00000078144	Transcript	ENSMUST00000104947	protein_coding	1/1	NA	749/1005	671/744	224/247	A/V	gCt/gTt	NA	1	SNV	MGI	CCDS52634.1	ENSMUSP00000100553	Q9D7J7	deleterious(0.05)
8:94473011_G/C	I5_er	C	0,440000	175	138	rs33222860	missense_variant	MODERATE	Nlrc5	ENSMUSG00000074151	Transcript	ENSMUST00000211816	protein_coding	5/53	NA	882/7578	249/5748	83/1915	L/F	ttG/ttC	NA	1	SNV	MGI	CCDS59741.1	ENSMUSP00000148677	C3VPR6	deleterious(0)
8:94476742_T/C	I5_er	C	0,464000	110	97	rs33530464	missense_variant	MODERATE	Nlrc5	ENSMUSG00000074151	Transcript	ENSMUST00000211816	protein_coding	8/53	NA	2102/7578	1469/5748	490/1915	F/S	tTt/tCt	NA	1	SNV	MGI	CCDS59741.1	ENSMUSP00000148677	C3VPR6	deleterious(0.01)
8:95039510_G/T	I5_er	T	0,511000	67	76	rs248054047	missense_variant	MODERATE	Adgrg3	ENSMUSG00000060470	Transcript	ENSMUST00000051259	protein_coding	9/12	NA	1045/2439	968/1629	323/542	G/V	gGg/gTg	NA	1	SNV	MGI	CCDS22554.1	ENSMUSP00000051079	Q8R0T6	deleterious(0.02)
8:107048265_C/A	I5_er	A	0,476000	100	90	rs33306618	missense_variant	MODERATE	Pdf	ENSMUSG00000078931	Transcript	ENSMUST00000055316	protein_coding	1/2	NA	350/1306	334/696	112/231	A/S	Gcg/Tcg	NA	-1	SNV	MGI	CCDS59743.1	ENSMUSP00000138676	NA	deleterious(0.05)
9:42442909_C/T	I5_er	T	0,012000	480	5	NA	missense_variant	MODERATE	Tbcel	ENSMUSG00000037287	Transcript	ENSMUST00000066148	protein_coding	5/8	NA	832/5000	622/1275	208/424	A/T	Gcc/Acc	NA	-1	SNV	MGI	CCDS23088.1	ENSMUSP00000067882	Q8C5W3	deleterious(0.01)
10:126010947_G/T	I6_la	T	0,038000	144	5	NA	missense_variant	MODERATE	Lrig3	ENSMUSG00000020105	Transcript	ENSMUST00000074807	protein_coding	16/19	NA	2806/4016	2583/3354	861/1117	Q/H	caG/caT	NA	1	SNV	MGI	CCDS24219.1	ENSMUSP00000074360	Q6P1C6	deleterious(0)
10:127296878_C/A	I6_la	A	0,026000	133	4	NA	missense_variant	MODERATE	Mars1	ENSMUSG00000040354	Transcript	ENSMUST00000171564	protein_coding	19/22	NA	2621/2962	2464/2733	822/910	G/C	Ggt/Tgt	NA	-1	SNV	MGI	CCDS48716.1	ENSMUSP00000130666	NA	deleterious(0.05)
11:36063850_C/A	I6_la	A	0,048000	117	4	NA	missense_variant	MODERATE	Tenm2	ENSMUSG00000049336	Transcript	ENSMUST00000102801	protein_coding	20/31	NA	3705/9908	3471/8295	1157/2764	Q/H	caG/caT	NA	-1	SNV	MGI	CCDS24546.1	ENSMUSP00000099865	NA	deleterious(0.01)
11:53262929_C/T	I6_la	T	0,014000	501	8	NA	missense_variant	MODERATE	Hspa4	ENSMUSG00000020361	Transcript	ENSMUST00000020630	protein_coding	17/19	NA	2405/4618	2114/2529	705/842	G/E	gGg/gAg	NA	-1	SNV	MGI	CCDS24674.1	ENSMUSP00000020630	NA	deleterious(0.02)
11:65834404_C/A	I6_la	A	0,036000	131	4	NA	missense_variant	MODERATE	Dnah9	ENSMUSG00000056752	Transcript	ENSMUST00000080665	protein_coding	68/69	NA	12988/13798	12922/13455	4308/4484	A/S	Gcc/Tcc	NA	-1	SNV	MGI	CCDS36182.1	ENSMUSP00000079494	NA	deleterious(0.03)
11:77718809_C/A	I6_la	A	0,051000	111	5	NA	missense_variant	MODERATE	Cryba1	ENSMUSG00000000724	Transcript	ENSMUST00000078623	protein_coding	6/6	NA	596/778	594/648	198/215	W/C	tgG/tgT	NA	-1	SNV	MGI	CCDS25084.1	ENSMUSP00000077693	NA	deleterious(0.03)
11:98028462_G/A	I6_la	A	0,041000	230	8	NA	missense_variant	MODERATE	Rpl19	ENSMUSG00000017404	Transcript	ENSMUST00000017548	protein_coding	3/6	NA	291/751	229/591	77/196	G/S	Ggc/Agc	NA	1	SNV	MGI	CCDS25337.1	ENSMUSP00000017548	P84099	deleterious(0.02)
11:102255185_C/A	I6_la	A	0,067000	80	4	NA	missense_variant	MODERATE	Hrob	ENSMUSG00000034773	Transcript	ENSMUST00000100392	protein_coding	3/10	NA	494/2547	286/1848	96/615	L/M	Ctg/Atg	NA	1	SNV	MGI	CCDS36342.1	ENSMUSP00000097961	Q32P12	deleterious(0.01)
11:107626657_G/A	I6_la	A	0,037000	157	6	NA	missense_variant	MODERATE	Helz	ENSMUSG00000020721	Transcript	ENSMUST00000075012	protein_coding	15/32	NA	2114/6218	2018/5898	673/1965	G/D	gGc/gAc	NA	1	SNV	MGI	CCDS25569.1	ENSMUSP00000074533	Q6DFV5	deleterious(0)
12:59004551_G/A	I6_la	A	0,020000	189	4	NA	missense_variant	MODERATE	Sec23a	ENSMUSG00000020986	Transcript	ENSMUST00000021375	protein_coding	4/20	NA	502/4109	305/2298	102/765	S/F	tCt/tTt	NA	-1	SNV	MGI	CCDS25931.1	ENSMUSP00000021375	Q01405	deleterious(0)
12:79160446_C/T	I6_la	T	0,013000	460	8	NA	missense_variant	MODERATE	Vti1b	ENSMUSG00000021124	Transcript	ENSMUST00000055262	protein_coding	4/6	NA	836/1490	503/699	168/232	G/E	gGg/gAg	NA	-1	SNV	MGI	CCDS26008.1	ENSMUSP00000057462	NA	deleterious(0)
12:112662185_A/T	I6_la	T	0,067000	45	4	NA	missense_variant	MODERATE	Akt1	ENSMUSG00000001729	Transcript	ENSMUST00000001780	protein_coding	3/14	NA	540/2690	170/1443	57/480	V/E	gTg/gAg	NA	-1	SNV	MGI	CCDS26194.1	ENSMUSP00000001780	P31750	deleterious(0)
13:21520799_C/A	I6_la	A	0,057000	90	5	NA	missense_variant	MODERATE	Zkscan8	ENSMUSG00000063894	Transcript	ENSMUST00000045228	protein_coding	6/6	NA	1228/8805	969/1767	323/588	Q/H	caG/caT	NA	-1	SNV	MGI	CCDS26278.1	ENSMUSP00000040248	NA	deleterious(0.01)
13:21659252_C/A	I6_la	A	0,033000	168	7	NA	missense_variant	MODERATE	Olfr1361	ENSMUSG00000049737	Transcript	ENSMUST00000214321	protein_coding	2/2	NA	420/2792	70/954	24/317	D/Y	Gac/Tac	NA	-1	SNV	MGI	CCDS26284.1	ENSMUSP00000150315	NA	deleterious(0)
13:93666690_C/A	I6_la	A	0,066000	63	4	NA	missense_variant	MODERATE	Bhmt2	ENSMUSG00000042118	Transcript	ENSMUST00000015941	protein_coding	4/8	NA	366/2467	334/1092	112/363	G/C	Ggc/Tgc	NA	-1	SNV	MGI	CCDS26689.1	ENSMUSP00000015941	Q91WS4	deleterious(0)
13:93666711_C/A	I6_la	A	0,083000	61	4	NA	missense_variant	MODERATE	Bhmt2	ENSMUSG00000042118	Transcript	ENSMUST00000015941	protein_coding	4/8	NA	345/2467	313/1092	105/363	G/W	Ggg/Tgg	NA	-1	SNV	MGI	CCDS26689.1	ENSMUSP00000015941	Q91WS4	deleterious(0)
13:119477808_CA/AG	I6_la	AG	0,990000	0	116	NA	missense_variant	MODERATE	4833420G17Rik	ENSMUSG00000062822	Transcript	ENSMUST00000224312	protein_coding	10/14	NA	2737-2738/3406	1451-1452/1920	484/639	T/K	aCA/aAG	NA	1	substitution	MGI	CCDS49373.1	ENSMUSP00000153150	Q3UJC8	deleterious(0)
15:94528044_G/A	I6_la	A	0,018000	212	4	NA	missense_variant	MODERATE	Pus7l	ENSMUSG00000033356	Transcript	ENSMUST00000049151	protein_coding	7/9	NA	1575/2840	1475/2109	492/702	P/L	cCc/cTc	NA	-1	SNV	MGI	CCDS27771.1	ENSMUSP00000044075	Q8CE46	deleterious(0)
15:101473578_C/T	I6_la	T	0,034000	332	10	NA	missense_variant	MODERATE	Krt86	ENSMUSG00000067614	Transcript	ENSMUST00000088049	protein_coding	1/9	NA	101/1963	28/1461	10/486	R/C	Cgt/Tgt	NA	1	SNV	MGI	CCDS37218.1	ENSMUSP00000085365	P97861	deleterious(0)
15:102298458_G/T	I6_la	T	0,031000	181	6	NA	missense_variant	MODERATE	Espl1	ENSMUSG00000058290	Transcript	ENSMUST00000064924	protein_coding	3/31	NA	515/6658	356/6357	119/2118	R/L	cGc/cTc	NA	1	SNV	MGI	CCDS27878.1	ENSMUSP00000064465	P60330	deleterious(0.04)
16:3958969_G/A	I6_la	A	0,034000	142	5	NA	missense_variant	MODERATE	Nlrc3	ENSMUSG00000049871	Transcript	ENSMUST00000177551	protein_coding	6/18	NA	2510/5403	2255/3309	752/1102	A/V	gCc/gTc	NA	-1	SNV	MGI	CCDS49747.1	ENSMUSP00000137628	NA	deleterious(0)
16:17635531_C/A	I6_la	A	0,034000	140	4	NA	missense_variant	MODERATE	Smpd4	ENSMUSG00000005899	Transcript	ENSMUST00000006053	protein_coding	11/20	NA	1037/4623	911/2472	304/823	P/H	cCt/cAt	NA	1	SNV	MGI	CCDS28009.1	ENSMUSP00000006053	Q6ZPR5	deleterious(0)
16:91926858_A/G	I6_la	G	0,022000	203	6	NA	missense_variant	MODERATE	Atp5o	ENSMUSG00000022956	Transcript	ENSMUST00000023677	protein_coding	4/7	NA	455/838	323/642	108/213	L/P	cTc/cCc	NA	-1	SNV	MGI	CCDS28331.1	ENSMUSP00000023677	Q9DB20	deleterious(0)
16:97412085_G/T	I6_la	T	0,036000	205	8	NA	missense_variant	MODERATE	Bace2	ENSMUSG00000040605	Transcript	ENSMUST00000047275	protein_coding	4/9	NA	694/7646	634/1545	212/514	D/Y	Gat/Tat	NA	1	SNV	MGI	CCDS28359.1	ENSMUSP00000043918	NA	deleterious(0)
17:17850491_C/A	I6_la	A	0,043000	115	4	NA	missense_variant	MODERATE	Has1	ENSMUSG00000003665	Transcript	ENSMUST00000003762	protein_coding	2/5	NA	209/2095	167/1752	56/583	G/V	gGc/gTc	NA	-1	SNV	MGI	CCDS37459.1	ENSMUSP00000003762	Q61647	deleterious(0)
17:24441693_C/A	I6_la	A	0,039000	144	5	NA	missense_variant	MODERATE	Dnase1l2	ENSMUSG00000024136	Transcript	ENSMUST00000088506	protein_coding	7/8	NA	701/1921	586/837	196/278	D/Y	Gac/Tac	NA	-1	SNV	MGI	CCDS37489.1	ENSMUSP00000085862	Q9D1G0	deleterious(0.01)
17:31213803_C/A	I6_la	A	0,036000	128	4	NA	missense_variant	MODERATE	Ubash3a	ENSMUSG00000042345	Transcript	ENSMUST00000236745	protein_coding	3/14	NA	485/7635	239/1875	80/624	P/H	cCc/cAc	NA	1	SNV	MGI	CCDS50054.1	ENSMUSP00000158544	Q3V3E1	deleterious(0)
17:31849995_C/T	I6_la	T	0,026000	218	7	NA	missense_variant	MODERATE	Sik1	ENSMUSG00000024042	Transcript	ENSMUST00000024839	protein_coding	8/14	NA	1053/4521	905/2340	302/779	G/D	gGc/gAc	NA	-1	SNV	MGI	CCDS37552.1	ENSMUSP00000024839	Q60670	deleterious(0.03)
19:5284591_C/T	I6_la	T	0,020000	322	7	NA	missense_variant	MODERATE	Sf3b2	ENSMUSG00000024853	Transcript	ENSMUST00000025774	protein_coding	13/21	NA	1773/3222	1712/2637	571/878	G/E	gGg/gAg	NA	-1	SNV	MGI	CCDS29454.1	ENSMUSP00000025774	NA	deleterious(0)
19:5710664_C/T	I6_la	T	0,027000	191	6	NA	missense_variant	MODERATE	Ehbp1l1	ENSMUSG00000024937	Transcript	ENSMUST00000049295	protein_coding	15/19	NA	4975/6404	4678/5157	1560/1718	A/T	Gca/Aca	NA	-1	SNV	MGI	CCDS50359.1	ENSMUSP00000037656	NA	deleterious(0.02)
19:53002501_C/T	I6_la	T	0,014000	330	5	NA	missense_variant	MODERATE	Xpnpep1	ENSMUSG00000025027	Transcript	ENSMUST00000183108	protein_coding	14/21	NA	2961/4078	1292/2001	431/666	G/E	gGa/gAa	NA	-1	SNV	MGI	CCDS29899.2	ENSMUSP00000138250	NA	deleterious(0)
1:13579473_A/G	I6_la	G	0,017000	355	8	NA	missense_variant	MODERATE	Tram1	ENSMUSG00000025935	Transcript	ENSMUST00000027068	protein_coding	4/11	NA	591/2938	403/1125	135/374	W/R	Tgg/Cgg	NA	-1	SNV	MGI	CCDS14822.1	ENSMUSP00000027068	Q91V04	deleterious(0)
1:54743399_C/T	I6_la	T	0,019000	265	6	NA	missense_variant	MODERATE	Ankrd44	ENSMUSG00000052331	Transcript	ENSMUST00000179030	protein_coding	10/28	NA	1236/6140	1015/2982	339/993	G/S	Ggc/Agc	NA	-1	SNV	MGI	CCDS35566.2	ENSMUSP00000137616	B2RXR6	deleterious(0)
1:65100481_G/T	I6_la	T	0,043000	132	5	NA	missense_variant	MODERATE	Cryga	ENSMUSG00000044429	Transcript	ENSMUST00000061497	protein_coding	3/3	NA	533/625	497/525	166/174	S/Y	tCt/tAt	NA	-1	SNV	MGI	CCDS15014.1	ENSMUSP00000058548	P04345	deleterious(0)
1:88230746_G/A	I6_la	A	0,450000	418	350	rs108141835	missense_variant	MODERATE	Mroh2a	ENSMUSG00000079429	Transcript	ENSMUST00000113130	protein_coding	5/42	NA	726/7491	514/5016	172/1671	E/K	Gag/Aag	NA	1	SNV	MGI	CCDS69921.1	ENSMUSP00000108755	NA	deleterious(0)
2:10080739_G/T	I6_la	T	0,048000	92	6	NA	missense_variant	MODERATE	Kin	ENSMUSG00000037262	Transcript	ENSMUST00000042512	protein_coding	1/5	NA	116/1472	109/1176	37/391	D/Y	Gac/Tac	NA	1	SNV	MGI	CCDS15676.1	ENSMUSP00000043614	Q8K339	deleterious(0)
2:28024756_C/A	I6_la	A	0,055000	99	5	NA	missense_variant	MODERATE	Col5a1	ENSMUSG00000026837	Transcript	ENSMUST00000028280	protein_coding	62/66	NA	5241/8406	4850/5517	1617/1838	S/Y	tCc/tAc	NA	1	SNV	MGI	CCDS15831.1	ENSMUSP00000028280	O88207	deleterious(0)
2:119770044_G/A	I6_la	A	0,045000	85	4	NA	missense_variant	MODERATE	Rpap1	ENSMUSG00000034032	Transcript	ENSMUST00000110793	protein_coding	20/26	NA	2870/5458	2633/4230	878/1409	S/F	tCc/tTc	NA	-1	SNV	MGI	CCDS16610.1	ENSMUSP00000106420	Q80TE0	deleterious(0.03)
2:132252822_A/G	I6_la	G	0,033000	139	6	NA	missense_variant	MODERATE	Pcna	ENSMUSG00000027342	Transcript	ENSMUST00000028817	protein_coding	1/6	NA	493/1518	215/786	72/261	L/P	cTc/cCc	NA	-1	SNV	MGI	CCDS16771.1	ENSMUSP00000028817	P17918	deleterious(0)
2:160983184_C/T	I6_la	T	0,061000	111	6	NA	missense_variant	MODERATE	Chd6	ENSMUSG00000057133	Transcript	ENSMUST00000039782	protein_coding	23/37	NA	3611/10515	3554/8136	1185/2711	G/E	gGa/gAa	NA	-1	SNV	MGI	CCDS17000.1	ENSMUSP00000042291	A3KFM7	deleterious(0.01)
2:166592331_C/A	I6_la	A	0,040000	119	5	NA	missense_variant	MODERATE	Prex1	ENSMUSG00000039621	Transcript	ENSMUST00000036719	protein_coding	18/40	NA	2092/6533	1978/4953	660/1650	G/W	Ggg/Tgg	NA	-1	SNV	MGI	CCDS38334.1	ENSMUSP00000037180	Q69ZK0	deleterious(0)
4:61671247_C/A	I6_la	A	0,474000	135	138	rs1132095114	missense_variant	MODERATE	Mup18	ENSMUSG00000078674	Transcript	ENSMUST00000098040	protein_coding	6/7	NA	650/930	539/546	180/181	R/L	cGa/cTa	NA	-1	SNV	MGI	CCDS51199.1	ENSMUSP00000095648	P04938&A2BIM8	deleterious(0)
4:136693792_C/A	I6_la	A	0,058000	113	9	NA	missense_variant	MODERATE	Ephb2	ENSMUSG00000028664	Transcript	ENSMUST00000059287	protein_coding	5/16	NA	1372/4804	1246/2964	416/987	D/Y	Gac/Tac	NA	-1	SNV	MGI	CCDS71498.1	ENSMUSP00000058135	P54763	deleterious(0.03)
4:145899147_G/A	I6_la	A	0,428000	168	126	rs1134662927	missense_variant	MODERATE	Zfp986	ENSMUSG00000078500	Transcript	ENSMUST00000123460	protein_coding	4/4	NA	599/1427	376/1204	126/401	E/K	Gaa/Aaa	NA	1	SNV	MGI	NA	ENSMUSP00000116281	NA	deleterious(0.03)
4:149658400_A/T	I6_la	T	0,035000	247	8	NA	missense_variant	MODERATE	Pik3cd	ENSMUSG00000039936	Transcript	ENSMUST00000105690	protein_coding	8/24	NA	1307/4921	1002/3144	334/1047	N/K	aaT/aaA	NA	-1	SNV	MGI	CCDS51384.1	ENSMUSP00000101315	NA	deleterious(0)
4:155861904_G/T	I6_la	T	0,036000	164	6	NA	missense_variant	MODERATE	Tas1r3	ENSMUSG00000029072	Transcript	ENSMUST00000030949	protein_coding	3/6	NA	1271/3523	1243/2577	415/858	L/I	Cta/Ata	NA	-1	SNV	MGI	CCDS19046.1	ENSMUSP00000030949	Q925D8	deleterious(0.01)
5:38546948_C/T	I6_la	T	0,051000	125	8	NA	missense_variant	MODERATE	Wdr1	ENSMUSG00000005103	Transcript	ENSMUST00000005234	protein_coding	4/15	NA	648/3089	373/1821	125/606	E/K	Gag/Aag	NA	-1	SNV	MGI	CCDS51485.1	ENSMUSP00000005234	O88342	deleterious(0)
5:139755067_C/T	I6_la	T	0,034000	105	4	NA	missense_variant	MODERATE	Ints1	ENSMUSG00000029547	Transcript	ENSMUST00000200393	protein_coding	40/47	NA	5933/7070	5765/6669	1922/2222	G/D	gGc/gAc	NA	-1	SNV	MGI	CCDS57399.1	ENSMUSP00000143789	NA	deleterious(0)
6:25688312_C/T	I6_la	T	0,032000	137	4	NA	missense_variant	MODERATE	Gpr37	ENSMUSG00000039904	Transcript	ENSMUST00000054867	protein_coding	1/2	NA	2418/4974	785/1803	262/600	G/D	gGc/gAc	NA	-1	SNV	MGI	CCDS19949.1	ENSMUSP00000052185	Q9QY42	deleterious(0)
6:41547852_G/C	I6_la	C	0,037000	180	7	NA	missense_variant	MODERATE	Trbc2	ENSMUSG00000076498	Transcript	ENSMUST00000103299	TR_C_gene	3/4	NA	474/692	475/522	159/173	V/L	Gtc/Ctc	NA	1	SNV	MGI	NA	ENSMUSP00000100100	NA	deleterious(0.05)
6:113412928_G/T	I6_la	T	0,055000	58	4	NA	missense_variant	MODERATE	Ttll3	ENSMUSG00000030276	Transcript	ENSMUST00000032414	protein_coding	12/13	NA	2312/3168	2273/2784	758/927	G/V	gGg/gTg	NA	1	SNV	MGI	CCDS39593.2	ENSMUSP00000032414	A4Q9E5	deleterious(0.01)
6:116042915_C/G	I6_la	G	0,546000	196	192	rs1133764363	missense_variant	MODERATE	Tmcc1	ENSMUSG00000030126	Transcript	ENSMUST00000088896	protein_coding	4/6	NA	1867/5838	1455/1950	485/649	R/S	agG/agC	NA	-1	SNV	MGI	CCDS51881.1	ENSMUSP00000086285	Q69ZZ6	deleterious(0.05)
6:128433543_C/A	I6_la	A	0,033000	131	5	NA	missense_variant	MODERATE	Fkbp4	ENSMUSG00000030357	Transcript	ENSMUST00000032508	protein_coding	7/10	NA	996/2217	829/1377	277/458	G/C	Ggc/Tgc	NA	-1	SNV	MGI	CCDS20573.1	ENSMUSP00000032508	P30416	deleterious(0)
7:9206799_G/C	I6_la	C	0,041000	195	8	NA	missense_variant	MODERATE	Vmn2r37	ENSMUSG00000066828	Transcript	ENSMUST00000072787	protein_coding	6/6	NA	1828/3081	1713/2409	571/802	N/K	aaC/aaG	NA	-1	SNV	MGI	CCDS57490.1	ENSMUSP00000072566	NA	deleterious(0)
7:46851985_T/C	I6_la	C	0,021000	212	6	NA	missense_variant	MODERATE	Ldha	ENSMUSG00000063229	Transcript	ENSMUST00000209984	protein_coding	6/8	NA	1032/1815	788/1086	263/361	V/A	gTg/gCg	NA	1	SNV	MGI	CCDS52255.1	ENSMUSP00000148107	NA	deleterious(0.02)
7:64378767_C/T	I6_la	T	0,019000	247	5	NA	missense_variant	MODERATE	Mphosph10	ENSMUSG00000030521	Transcript	ENSMUST00000032735	protein_coding	9/11	NA	1713/2248	1639/2046	547/681	A/T	Gca/Aca	NA	-1	SNV	MGI	CCDS21333.1	ENSMUSP00000032735	Q810V0	deleterious(0)
7:110310195_C/T	I6_la	T	0,018000	265	5	NA	missense_variant	MODERATE	Sbf2	ENSMUSG00000038371	Transcript	ENSMUST00000033058	protein_coding	40/41	NA	5642/7154	5483/5619	1828/1872	G/E	gGa/gAa	NA	-1	SNV	MGI	CCDS52361.1	ENSMUSP00000033058	E9PXF8	deleterious(0)
8:56544236_G/T	I6_la	T	0,047000	93	5	NA	missense_variant	MODERATE	Cep44	ENSMUSG00000038215	Transcript	ENSMUST00000040330	protein_coding	4/11	NA	627/1690	266/1161	89/386	P/Q	cCa/cAa	NA	-1	SNV	MGI	CCDS22313.1	ENSMUSP00000042586	Q5HZK1	deleterious(0)
8:70836344_C/A	I6_la	A	0,063000	58	4	NA	missense_variant	MODERATE	Arrdc2	ENSMUSG00000002910	Transcript	ENSMUST00000002989	protein_coding	7/8	NA	1365/2355	1046/1224	349/407	S/I	aGc/aTc	NA	-1	SNV	MGI	CCDS40376.1	ENSMUSP00000002989	Q9D668	deleterious(0)
8:92902155_C/T	I6_la	T	0,480000	101	95	rs45771092	missense_variant	MODERATE	Capns2	ENSMUSG00000078144	Transcript	ENSMUST00000104947	protein_coding	1/1	NA	749/1005	671/744	224/247	A/V	gCt/gTt	NA	1	SNV	MGI	CCDS52634.1	ENSMUSP00000100553	Q9D7J7	deleterious(0.05)
8:94473011_G/C	I6_la	C	0,461000	157	137	rs33222860	missense_variant	MODERATE	Nlrc5	ENSMUSG00000074151	Transcript	ENSMUST00000211816	protein_coding	5/53	NA	882/7578	249/5748	83/1915	L/F	ttG/ttC	NA	1	SNV	MGI	CCDS59741.1	ENSMUSP00000148677	C3VPR6	deleterious(0)
8:94476742_T/C	I6_la	C	0,453000	215	189	rs33530464	missense_variant	MODERATE	Nlrc5	ENSMUSG00000074151	Transcript	ENSMUST00000211816	protein_coding	8/53	NA	2102/7578	1469/5748	490/1915	F/S	tTt/tCt	NA	1	SNV	MGI	CCDS59741.1	ENSMUSP00000148677	C3VPR6	deleterious(0.01)
8:102650627_T/A	I6_la	A	0,481000	131	117	rs33464298	missense_variant	MODERATE	Cdh11	ENSMUSG00000031673	Transcript	ENSMUST00000075190	protein_coding	9/13	NA	2423/5647	1386/2391	462/796	E/D	gaA/gaT	NA	-1	SNV	MGI	CCDS22571.1	ENSMUSP00000074681	P55288	deleterious(0.03)
8:105427822_A/G	I6_la	G	0,322000	100	47	NA	missense_variant&splice_region_variant	MODERATE	Lrrc36	ENSMUSG00000054320	Transcript	ENSMUST00000109355	protein_coding	4/14	NA	506/2411	487/2274	163/757	S/G	Agc/Ggc	NA	1	SNV	MGI	CCDS52658.1	ENSMUSP00000104979	NA	deleterious(0.02)
8:107048265_C/A	I6_la	A	0,490000	73	67	rs33306618	missense_variant	MODERATE	Pdf	ENSMUSG00000078931	Transcript	ENSMUST00000055316	protein_coding	1/2	NA	350/1306	334/696	112/231	A/S	Gcg/Tcg	NA	-1	SNV	MGI	CCDS59743.1	ENSMUSP00000138676	NA	deleterious(0.05)
8:121806590_C/A	I6_la	A	0,029000	247	9	NA	missense_variant	MODERATE	Klhdc4	ENSMUSG00000040263	Transcript	ENSMUST00000045884	protein_coding	6/12	NA	604/2078	515/1755	172/584	G/V	gGg/gTg	NA	-1	SNV	MGI	CCDS22729.1	ENSMUSP00000043439	NA	deleterious(0)
9:58880772_C/A	I6_la	A	0,058000	77	5	NA	missense_variant	MODERATE	Neo1	ENSMUSG00000032340	Transcript	ENSMUST00000068664	protein_coding	27/29	NA	4391/7379	4078/4479	1360/1492	G/C	Ggt/Tgt	NA	-1	SNV	MGI	CCDS23246.1	ENSMUSP00000063656	NA	deleterious(0.01)
9:119973381_C/T	I6_la	T	0,057000	53	4	NA	missense_variant	MODERATE	Csrnp1	ENSMUSG00000032515	Transcript	ENSMUST00000215916	protein_coding	3/4	NA	892/2956	763/1752	255/583	A/T	Gcc/Acc	NA	-1	SNV	MGI	CCDS23620.1	ENSMUSP00000149214	P59054	deleterious(0)
X:7706405_G/A	I6_la	A	0,053000	63	4	NA	missense_variant	MODERATE	Gpkow	ENSMUSG00000031148	Transcript	ENSMUST00000049896	protein_coding	8/11	NA	1225/3579	1130/1467	377/488	R/Q	cGg/cAg	NA	1	SNV	MGI	CCDS29969.2	ENSMUSP00000076178	Q56A08	deleterious(0)
X:74227204_C/T	I6_la	T	0,034000	189	6	NA	missense_variant	MODERATE	Flna	ENSMUSG00000031328	Transcript	ENSMUST00000114299	protein_coding	41/47	NA	7084/8456	6877/7920	2293/2639	E/K	Gag/Aag	NA	-1	SNV	MGI	CCDS41018.1	ENSMUSP00000109938	NA	deleterious(0.03)
X:74234612_C/T	I6_la	T	0,038000	113	5	NA	missense_variant	MODERATE	Flna	ENSMUSG00000031328	Transcript	ENSMUST00000114299	protein_coding	26/47	NA	4673/8456	4466/7920	1489/2639	G/E	gGg/gAg	NA	-1	SNV	MGI	CCDS41018.1	ENSMUSP00000109938	NA	deleterious(0)
X:95956668_A/G	I6_la	G	0,052000	98	6	NA	missense_variant	MODERATE	Las1l	ENSMUSG00000057421	Transcript	ENSMUST00000079987	protein_coding	1/13	NA	246/2530	181/2280	61/759	W/R	Tgg/Cgg	NA	-1	SNV	MGI	CCDS30287.1	ENSMUSP00000078901	A2BE28	deleterious(0)
X:105888993_C/A	I6_la	A	0,092000	46	5	NA	missense_variant&splice_region_variant	MODERATE	Atrx	ENSMUSG00000031229	Transcript	ENSMUST00000113573	protein_coding	4/35	NA	526/10275	242/7431	81/2476	R/M	aGg/aTg	NA	-1	SNV	MGI	CCDS41095.1	ENSMUSP00000109203	Q61687	deleterious(0)
X:151096210_C/T	I6_la	T	0,031000	122	4	NA	missense_variant	MODERATE	Tsr2	ENSMUSG00000025264	Transcript	ENSMUST00000026295	protein_coding	2/5	NA	161/3804	130/588	44/195	A/T	Gcc/Acc	NA	-1	SNV	MGI	CCDS53222.1	ENSMUSP00000026295	NA	deleterious(0)
10:27187818_A/G	I9_la	G	0,028000	239	6	NA	missense_variant	MODERATE	Lama2	ENSMUSG00000019899	Transcript	ENSMUST00000092639	protein_coding	27/65	NA	4021/9614	3974/9357	1325/3118	F/S	tTc/tCc	NA	-1	SNV	MGI	CCDS48526.1	ENSMUSP00000090304	Q60675	deleterious(0)
10:74450184_G/A	I9_la	A	0,023000	256	6	NA	missense_variant	MODERATE	Pcdh15	ENSMUSG00000052613	Transcript	ENSMUST00000193361	protein_coding	20/35	NA	2669/7881	2264/5832	755/1943	G/D	gGc/gAc	NA	1	SNV	MGI	CCDS35934.1	ENSMUSP00000141792	Q99PJ1	deleterious(0)
10:127098364_C/T	I9_la	T	0,023000	139	4	NA	missense_variant	MODERATE	Os9	ENSMUSG00000040462	Transcript	ENSMUST00000164259	protein_coding	11/15	NA	1415/2627	1402/2019	468/672	E/K	Gag/Aag	NA	-1	SNV	MGI	CCDS48713.1	ENSMUSP00000128914	Q8K2C7	deleterious(0)
11:3137040_T/C	I9_la	C	0,964000	130	3478	rs217079654	missense_variant	MODERATE	Sfi1	ENSMUSG00000023764	Transcript	ENSMUST00000081318	protein_coding	23/33	NA	2390/3969	2249/3651	750/1216	Q/R	cAg/cGg	NA	-1	SNV	MGI	CCDS36094.1	ENSMUSP00000080066	Q3UZY0	deleterious(0.04)
12:87174663_G/A	I9_la	A	0,022000	283	4	NA	missense_variant	MODERATE	Tmed8	ENSMUSG00000034111	Transcript	ENSMUST00000037418	protein_coding	4/6	NA	586/7409	335/981	112/326	A/V	gCc/gTc	NA	-1	SNV	MGI	CCDS26072.1	ENSMUSP00000043742	Q3UHI4	deleterious(0.01)
13:73510940_C/T	I9_la	T	0,015000	413	5	NA	missense_variant	MODERATE	Lpcat1	ENSMUSG00000021608	Transcript	ENSMUST00000022099	protein_coding	11/14	NA	1304/3675	1118/1605	373/534	A/V	gCg/gTg	NA	1	SNV	MGI	CCDS36726.1	ENSMUSP00000022099	Q3TFD2	deleterious(0)
13:119477808_CA/AG	I9_la	AG	0,993000	0	145	NA	missense_variant	MODERATE	4833420G17Rik	ENSMUSG00000062822	Transcript	ENSMUST00000224312	protein_coding	10/14	NA	2737-2738/3406	1451-1452/1920	484/639	T/K	aCA/aAG	NA	1	substitution	MGI	CCDS49373.1	ENSMUSP00000153150	Q3UJC8	deleterious(0)
14:23803180_C/A	I9_la	A	0,035000	127	4	NA	missense_variant	MODERATE	Kcnma1	ENSMUSG00000063142	Transcript	ENSMUST00000188285	protein_coding	2/30	NA	580/4440	500/3720	167/1239	G/V	gGg/gTg	NA	-1	SNV	MGI	CCDS79278.1	ENSMUSP00000140275	NA	deleterious(0.03)
14:51455971_A/C	I9_la	C	0,436000	879	812	rs1132767367	missense_variant	MODERATE	Vmn2r89	ENSMUSG00000070448	Transcript	ENSMUST00000159611	protein_coding	3/5	NA	857/2939	777/1524	259/507	Q/H	caA/caC	NA	1	SNV	MGI	CCDS49481.1	ENSMUSP00000124065	NA	deleterious(0)
14:73365790_G/A	I9_la	A	0,006374	1240	9	NA	missense_variant	MODERATE	Itm2b	ENSMUSG00000022108	Transcript	ENSMUST00000022704	protein_coding	4/6	NA	689/1796	526/801	176/266	P/S	Ccg/Tcg	NA	-1	SNV	MGI	CCDS27269.1	ENSMUSP00000022704	O89051	deleterious(0)
17:22548801_A/G	I9_la	G	0,009163	651	8	NA	missense_variant	MODERATE	Vmn2r111	ENSMUSG00000095093	Transcript	ENSMUST00000092491	protein_coding	6/6	NA	1923/6220	1714/2574	572/857	C/R	Tgc/Cgc	NA	-1	SNV	MGI	CCDS50002.1	ENSMUSP00000090148	NA	deleterious(0)
19:6313453_C/T	I9_la	T	0,024000	207	5	NA	missense_variant	MODERATE	Cdc42bpg	ENSMUSG00000024769	Transcript	ENSMUST00000025681	protein_coding	11/37	NA	1602/5995	1342/4656	448/1551	R/W	Cgg/Tgg	NA	1	SNV	MGI	CCDS50365.1	ENSMUSP00000025681	Q80UW5	deleterious(0.02)
19:7432504_A/G	I9_la	G	0,012000	529	9	NA	missense_variant	MODERATE	Rtn3	ENSMUSG00000024758	Transcript	ENSMUST00000065304	protein_coding	5/9	NA	2810/5013	2621/2895	874/964	L/P	cTc/cCc	NA	-1	SNV	MGI	CCDS37906.1	ENSMUSP00000065810	Q9ES97	deleterious(0)
1:88230746_G/A	I9_la	A	0,453000	679	558	rs108141835	missense_variant	MODERATE	Mroh2a	ENSMUSG00000079429	Transcript	ENSMUST00000113130	protein_coding	5/42	NA	726/7491	514/5016	172/1671	E/K	Gag/Aag	NA	1	SNV	MGI	CCDS69921.1	ENSMUSP00000108755	NA	deleterious(0)
2:112358525_C/T	I9_la	T	0,011000	339	4	NA	missense_variant	MODERATE	Slc12a6	ENSMUSG00000027130	Transcript	ENSMUST00000028549	protein_coding	24/25	NA	3250/6105	3247/3453	1083/1150	R/W	Cgg/Tgg	NA	1	SNV	MGI	CCDS16551.1	ENSMUSP00000028549	Q924N4	deleterious(0)
2:112358525_C/T	I9_la	T	0,011000	339	4	NA	missense_variant&NMD_transcript_variant	MODERATE	Gm21985	ENSMUSG00000096764	Transcript	ENSMUST00000141047	nonsense_mediated_decay	23/28	NA	3710/4532	3202/3321	1068/1106	R/W	Cgg/Tgg	NA	1	SNV	MGI	NA	ENSMUSP00000124314	NA	deleterious(0)
3:75956289_C/A	I9_la	A	0,053000	63	4	NA	missense_variant	MODERATE	Golim4	ENSMUSG00000034109	Transcript	ENSMUST00000117242	protein_coding	1/16	NA	661/4551	10/2052	4/683	G/W	Ggg/Tgg	NA	-1	SNV	MGI	CCDS71251.1	ENSMUSP00000114006	NA	deleterious(0)
3:76707578_C/T	I9_la	T	0,037000	303	11	NA	missense_variant	MODERATE	Fstl5	ENSMUSG00000034098	Transcript	ENSMUST00000038364	protein_coding	16/16	NA	2666/5107	1945/2544	649/847	P/S	Cct/Tct	NA	1	SNV	MGI	CCDS38455.1	ENSMUSP00000038506	Q8BFR2	deleterious(0)
4:61671247_C/A	I9_la	A	0,467000	177	150	rs1132095114	missense_variant	MODERATE	Mup18	ENSMUSG00000078674	Transcript	ENSMUST00000098040	protein_coding	6/7	NA	650/930	539/546	180/181	R/L	cGa/cTa	NA	-1	SNV	MGI	CCDS51199.1	ENSMUSP00000095648	P04938&A2BIM8	deleterious(0)
4:108621569_G/C	I9_la	C	0,014000	261	4	NA	missense_variant	MODERATE	Cc2d1b	ENSMUSG00000028582	Transcript	ENSMUST00000030320	protein_coding	2/25	NA	192/3303	41/2547	14/848	G/A	gGc/gCc	NA	1	SNV	MGI	CCDS18454.1	ENSMUSP00000030320	Q8BRN9	deleterious(0)
4:145899147_G/A	I9_la	A	0,433000	248	189	rs1134662927	missense_variant	MODERATE	Zfp986	ENSMUSG00000078500	Transcript	ENSMUST00000123460	protein_coding	4/4	NA	599/1427	376/1204	126/401	E/K	Gaa/Aaa	NA	1	SNV	MGI	NA	ENSMUSP00000116281	NA	deleterious(0.03)
4:149658400_A/T	I9_la	T	0,092000	257	26	NA	missense_variant	MODERATE	Pik3cd	ENSMUSG00000039936	Transcript	ENSMUST00000105690	protein_coding	8/24	NA	1307/4921	1002/3144	334/1047	N/K	aaT/aaA	NA	-1	SNV	MGI	CCDS51384.1	ENSMUSP00000101315	NA	deleterious(0)
5:124071815_C/T	I9_la	T	0,112000	27	4	NA	missense_variant	MODERATE	Abcb9	ENSMUSG00000029408	Transcript	ENSMUST00000031354	protein_coding	11/12	NA	2163/3661	1924/2289	642/762	G/R	Ggg/Agg	NA	-1	SNV	MGI	CCDS19671.1	ENSMUSP00000031354	Q9JJ59	deleterious(0)
6:97248173_G/T	I9_la	T	0,021000	263	5	NA	missense_variant	MODERATE	Lmod3	ENSMUSG00000044086	Transcript	ENSMUST00000095655	protein_coding	2/3	NA	874/2215	686/1716	229/571	P/H	cCt/cAt	NA	-1	SNV	MGI	CCDS39576.1	ENSMUSP00000093315	E9QA62	deleterious(0.01)
6:116042915_C/G	I9_la	G	0,686000	266	526	rs1133764363	missense_variant	MODERATE	Tmcc1	ENSMUSG00000030126	Transcript	ENSMUST00000088896	protein_coding	4/6	NA	1867/5838	1455/1950	485/649	R/S	agG/agC	NA	-1	SNV	MGI	CCDS51881.1	ENSMUSP00000086285	Q69ZZ6	deleterious(0.05)
7:9206799_G/C	I9_la	C	0,072000	298	20	NA	missense_variant	MODERATE	Vmn2r37	ENSMUSG00000066828	Transcript	ENSMUST00000072787	protein_coding	6/6	NA	1828/3081	1713/2409	571/802	N/K	aaC/aaG	NA	-1	SNV	MGI	CCDS57490.1	ENSMUSP00000072566	NA	deleterious(0)
7:28328750_C/T	I9_la	T	0,012000	497	6	NA	missense_variant	MODERATE	Supt5	ENSMUSG00000003435	Transcript	ENSMUST00000209141	protein_coding	9/29	NA	851/3755	571/3249	191/1082	A/T	Gca/Aca	NA	-1	SNV	MGI	CCDS39857.1	ENSMUSP00000147164	O55201	deleterious(0.04)
7:43190467_G/A	I9_la	A	0,376000	218	129	rs264866686	missense_variant	MODERATE	Zfp936	ENSMUSG00000064194	Transcript	ENSMUST00000202535	protein_coding	4/4	NA	1470/3112	1357/1371	453/456	G/R	Gga/Aga	NA	1	SNV	MGI	CCDS80709.1	ENSMUSP00000143800	NA	deleterious(0)
8:84995767_G/A	I9_la	A	0,507000	140	145	rs13463689	missense_variant	MODERATE	Hook2	ENSMUSG00000052566	Transcript	ENSMUST00000064495	protein_coding	11/22	NA	1025/2580	934/2151	312/716	A/T	Gcc/Acc	NA	1	SNV	MGI	CCDS22489.1	ENSMUSP00000067752	Q7TMK6	deleterious(0)
8:92902155_C/T	I9_la	T	0,463000	202	161	rs45771092	missense_variant	MODERATE	Capns2	ENSMUSG00000078144	Transcript	ENSMUST00000104947	protein_coding	1/1	NA	749/1005	671/744	224/247	A/V	gCt/gTt	NA	1	SNV	MGI	CCDS52634.1	ENSMUSP00000100553	Q9D7J7	deleterious(0.05)
8:94473011_G/C	I9_la	C	0,473000	221	201	rs33222860	missense_variant	MODERATE	Nlrc5	ENSMUSG00000074151	Transcript	ENSMUST00000211816	protein_coding	5/53	NA	882/7578	249/5748	83/1915	L/F	ttG/ttC	NA	1	SNV	MGI	CCDS59741.1	ENSMUSP00000148677	C3VPR6	deleterious(0)
8:94476742_T/C	I9_la	C	0,450000	197	168	rs33530464	missense_variant	MODERATE	Nlrc5	ENSMUSG00000074151	Transcript	ENSMUST00000211816	protein_coding	8/53	NA	2102/7578	1469/5748	490/1915	F/S	tTt/tCt	NA	1	SNV	MGI	CCDS59741.1	ENSMUSP00000148677	C3VPR6	deleterious(0.01)
8:102650627_T/A	I9_la	A	0,533000	149	175	rs33464298	missense_variant	MODERATE	Cdh11	ENSMUSG00000031673	Transcript	ENSMUST00000075190	protein_coding	9/13	NA	2423/5647	1386/2391	462/796	E/D	gaA/gaT	NA	-1	SNV	MGI	CCDS22571.1	ENSMUSP00000074681	P55288	deleterious(0.03)
8:105427822_A/G	I9_la	G	0,165000	206	40	NA	missense_variant&splice_region_variant	MODERATE	Lrrc36	ENSMUSG00000054320	Transcript	ENSMUST00000109355	protein_coding	4/14	NA	506/2411	487/2274	163/757	S/G	Agc/Ggc	NA	1	SNV	MGI	CCDS52658.1	ENSMUSP00000104979	NA	deleterious(0.02)
8:107048265_C/A	I9_la	A	0,519000	79	88	rs33306618	missense_variant	MODERATE	Pdf	ENSMUSG00000078931	Transcript	ENSMUST00000055316	protein_coding	1/2	NA	350/1306	334/696	112/231	A/S	Gcg/Tcg	NA	-1	SNV	MGI	CCDS59743.1	ENSMUSP00000138676	NA	deleterious(0.05)
8:123944346_A/G	I9_la	G	0,015000	254	4	NA	missense_variant	MODERATE	Nup133	ENSMUSG00000039509	Transcript	ENSMUST00000044795	protein_coding	3/26	NA	400/5808	311/3468	104/1155	L/P	cTt/cCt	NA	-1	SNV	MGI	CCDS22765.1	ENSMUSP00000048084	Q8R0G9	deleterious(0)
X:127062626_A/C	I9_la	C	0,042000	187	8	NA	missense_variant	MODERATE	Gm382	ENSMUSG00000062791	Transcript	ENSMUST00000096332	protein_coding	3/3	NA	2710/4070	2433/3753	811/1250	K/N	aaA/aaC	NA	1	SNV	MGI	CCDS41114.1	ENSMUSP00000094056	NA	deleterious(0.01)
10:18168359_C/A	V11_la	A	0,024000	250	5	NA	missense_variant	MODERATE	Ect2l	ENSMUSG00000071392	Transcript	ENSMUST00000095817	protein_coding	8/21	NA	1191/2900	1027/2736	343/911	G/W	Ggg/Tgg	NA	-1	SNV	MGI	CCDS56693.1	ENSMUSP00000093497	NA	deleterious(0)
10:62839709_G/T	V11_la	T	0,025000	230	5	NA	missense_variant	MODERATE	Tet1	ENSMUSG00000047146	Transcript	ENSMUST00000174189	protein_coding	4/13	NA	2881/14369	2587/6120	863/2039	L/I	Cta/Ata	NA	-1	SNV	MGI	CCDS56706.1	ENSMUSP00000133279	NA	deleterious(0.03)
11:62205477_C/A	V11_la	A	0,030000	155	5	NA	missense_variant	MODERATE	Specc1	ENSMUSG00000042331	Transcript	ENSMUST00000201364	protein_coding	12/14	NA	3027/4955	3004/3177	1002/1058	Q/K	Cag/Aag	NA	1	SNV	MGI	CCDS78965.1	ENSMUSP00000143853	NA	deleterious(0.01)
11:88982072_G/T	V11_la	T	0,047000	88	4	NA	missense_variant	MODERATE	Coil	ENSMUSG00000033983	Transcript	ENSMUST00000036649	protein_coding	2/7	NA	1272/2607	1258/1722	420/573	G/W	Ggg/Tgg	NA	1	SNV	MGI	CCDS36277.1	ENSMUSP00000047588	NA	deleterious(0)
11:101879384_C/A	V11_la	A	0,044000	105	5	NA	missense_variant	MODERATE	Meox1	ENSMUSG00000001493	Transcript	ENSMUST00000057054	protein_coding	2/3	NA	885/2228	516/762	172/253	K/N	aaG/aaT	NA	-1	SNV	MGI	CCDS25480.1	ENSMUSP00000051158	P32442	deleterious(0)
11:116852663_C/T	V11_la	T	0,059000	60	4	NA	missense_variant	MODERATE	Srsf2	ENSMUSG00000034120	Transcript	ENSMUST00000092404	protein_coding	1/3	NA	432/1899	267/666	89/221	M/I	atG/atA	NA	-1	SNV	MGI	CCDS25680.1	ENSMUSP00000090059	Q62093	deleterious(0)
12:31539194_C/A	V11_la	A	0,032000	194	6	NA	missense_variant	MODERATE	Slc26a4	ENSMUSG00000020651	Transcript	ENSMUST00000001253	protein_coding	10/21	NA	1467/3075	1252/2343	418/780	G/W	Ggg/Tgg	NA	-1	SNV	MGI	CCDS36429.1	ENSMUSP00000001253	Q9R155	deleterious(0)
13:119477808_CA/AG	V11_la	AG	0,993000	0	172	NA	missense_variant	MODERATE	4833420G17Rik	ENSMUSG00000062822	Transcript	ENSMUST00000224312	protein_coding	10/14	NA	2737-2738/3406	1451-1452/1920	484/639	T/K	aCA/aAG	NA	1	substitution	MGI	CCDS49373.1	ENSMUSP00000153150	Q3UJC8	deleterious(0)
14:51455971_A/C	V11_la	C	0,442000	647	606	rs1132767367	missense_variant	MODERATE	Vmn2r89	ENSMUSG00000070448	Transcript	ENSMUST00000159611	protein_coding	3/5	NA	857/2939	777/1524	259/507	Q/H	caA/caC	NA	1	SNV	MGI	CCDS49481.1	ENSMUSP00000124065	NA	deleterious(0)
16:3911476_G/T	V11_la	T	0,015000	511	6	NA	missense_variant	MODERATE	Cluap1	ENSMUSG00000014232	Transcript	ENSMUST00000040881	protein_coding	2/12	NA	355/1779	48/1242	16/413	L/F	ttG/ttT	NA	1	SNV	MGI	CCDS27912.1	ENSMUSP00000043397	Q8R3P7	deleterious(0)
16:95987962_A/G	V11_la	G	0,021000	221	5	NA	missense_variant&splice_region_variant	MODERATE	Psmg1	ENSMUSG00000022913	Transcript	ENSMUST00000023630	protein_coding	3/7	NA	464/1044	394/870	132/289	S/P	Tcg/Ccg	NA	-1	SNV	MGI	CCDS28352.1	ENSMUSP00000023630	Q9JK23	deleterious(0.01)
17:19065831_A/G	V11_la	G	0,012000	725	6	NA	missense_variant	MODERATE	Vmn2r98	ENSMUSG00000096717	Transcript	ENSMUST00000170424	protein_coding	3/6	NA	623/3707	590/2574	197/857	D/G	gAc/gGc	NA	1	SNV	MGI	CCDS49976.1	ENSMUSP00000131261	NA	deleterious(0.04)
17:25791353_A/G	V11_la	G	0,022000	159	4	NA	missense_variant	MODERATE	Fam173a	ENSMUSG00000057411	Transcript	ENSMUST00000072735	protein_coding	3/5	NA	985/1321	401/690	134/229	L/P	cTc/cCc	NA	-1	SNV	MGI	CCDS28528.1	ENSMUSP00000072518	Q501J2	deleterious(0)
17:25791353_A/G	V11_la	G	0,022000	159	4	NA	missense_variant	MODERATE	Gm50367	ENSMUSG00000118135	Transcript	ENSMUST00000235889	protein_coding	2/4	NA	420/757	173/462	58/153	L/P	cTc/cCc	NA	-1	SNV	MGI	NA	ENSMUSP00000158415	NA	deleterious(0)
17:46890945_G/A	V11_la	A	0,094000	47	5	NA	missense_variant	MODERATE	Tbcc	ENSMUSG00000036430	Transcript	ENSMUST00000040434	protein_coding	1/1	NA	262/1164	256/1026	86/341	A/T	Gcg/Acg	NA	1	SNV	MGI	CCDS28843.1	ENSMUSP00000048696	NA	deleterious(0.04)
17:53515065_C/A	V11_la	A	0,035000	162	6	NA	missense_variant	MODERATE	Pp2d1	ENSMUSG00000044957	Transcript	ENSMUST00000056198	protein_coding	2/3	NA	1213/2476	972/1863	324/620	E/D	gaG/gaT	NA	-1	SNV	MGI	CCDS37653.1	ENSMUSP00000056682	Q8BVT6	deleterious(0)
17:56205268_A/T	V11_la	T	0,016000	274	6	NA	missense_variant	MODERATE	Dpp9	ENSMUSG00000001229	Transcript	ENSMUST00000038794	protein_coding	7/21	NA	952/3374	719/2589	240/862	V/E	gTg/gAg	NA	-1	SNV	MGI	CCDS37663.1	ENSMUSP00000046604	Q8BVG4	deleterious(0)
19:3921488_C/T	V11_la	T	0,020000	268	6	NA	missense_variant	MODERATE	Aldh3b1	ENSMUSG00000024885	Transcript	ENSMUST00000051803	protein_coding	4/10	NA	493/1924	379/1407	127/468	G/R	Ggg/Agg	NA	-1	SNV	MGI	CCDS29403.1	ENSMUSP00000056276	Q80VQ0	deleterious(0.01)
1:75195844_C/T	V11_la	T	0,032000	184	6	NA	missense_variant	MODERATE	Ankzf1	ENSMUSG00000026199	Transcript	ENSMUST00000152233	protein_coding	6/13	NA	1079/2739	787/2247	263/748	R/W	Cgg/Tgg	NA	1	SNV	MGI	CCDS56632.1	ENSMUSP00000136163	NA	deleterious(0)
1:88230746_G/A	V11_la	A	0,451000	570	471	rs108141835	missense_variant	MODERATE	Mroh2a	ENSMUSG00000079429	Transcript	ENSMUST00000113130	protein_coding	5/42	NA	726/7491	514/5016	172/1671	E/K	Gag/Aag	NA	1	SNV	MGI	CCDS69921.1	ENSMUSP00000108755	NA	deleterious(0)
1:180233626_C/T	V11_la	T	0,019000	263	6	NA	missense_variant	MODERATE	Psen2	ENSMUSG00000010609	Transcript	ENSMUST00000111106	protein_coding	7/11	NA	975/2020	871/1347	291/448	A/T	Gcc/Acc	NA	-1	SNV	MGI	CCDS15567.1	ENSMUSP00000106735	NA	deleterious(0)
2:31141796_A/T	V11_la	T	0,067000	74	5	NA	missense_variant	MODERATE	Fnbp1	ENSMUSG00000075415	Transcript	ENSMUST00000113560	protein_coding	1/17	NA	213/4726	7/1851	3/616	W/R	Tgg/Agg	NA	-1	SNV	MGI	CCDS50561.1	ENSMUSP00000109190	Q80TY0	deleterious(0)
2:31613085_G/C	V11_la	C	0,020000	196	4	NA	missense_variant	MODERATE	Fubp3	ENSMUSG00000026843	Transcript	ENSMUST00000055244	protein_coding	16/18	NA	1532/3648	1479/1728	493/575	Q/H	caG/caC	NA	1	SNV	MGI	CCDS15899.1	ENSMUSP00000053474	NA	deleterious(0.04)
2:144260733_C/T	V11_la	T	0,016000	384	7	NA	missense_variant	MODERATE	Snx5	ENSMUSG00000027423	Transcript	ENSMUST00000110030	protein_coding	4/14	NA	497/2512	259/1215	87/404	G/S	Ggc/Agc	NA	-1	SNV	MGI	CCDS16815.1	ENSMUSP00000105657	Q9D8U8	deleterious(0.02)
3:98320672_C/T	V11_la	T	0,018000	291	6	NA	missense_variant	MODERATE	Phgdh	ENSMUSG00000053398	Transcript	ENSMUST00000065793	protein_coding	7/12	NA	924/1893	766/1602	256/533	G/R	Ggg/Agg	NA	-1	SNV	MGI	CCDS17663.1	ENSMUSP00000064755	Q61753	deleterious(0.02)
4:40279184_G/A	V11_la	A	0,026000	217	5	NA	missense_variant	MODERATE	Ndufb6	ENSMUSG00000071014	Transcript	ENSMUST00000095128	protein_coding	1/4	NA	238/659	154/387	52/128	R/W	Cgg/Tgg	NA	-1	SNV	MGI	CCDS18045.1	ENSMUSP00000092746	Q3UIU2	deleterious(0)
4:43584243_C/T	V11_la	T	0,026000	229	5	NA	missense_variant	MODERATE	Msmp	ENSMUSG00000078719	Transcript	ENSMUST00000107884	protein_coding	1/3	NA	252/743	26/420	9/139	G/D	gGc/gAc	NA	-1	SNV	MGI	CCDS51167.1	ENSMUSP00000103516	B1AWI6	deleterious(0.04)
4:61671247_C/A	V11_la	A	0,439000	136	104	rs1132095114	missense_variant	MODERATE	Mup18	ENSMUSG00000078674	Transcript	ENSMUST00000098040	protein_coding	6/7	NA	650/930	539/546	180/181	R/L	cGa/cTa	NA	-1	SNV	MGI	CCDS51199.1	ENSMUSP00000095648	P04938&A2BIM8	deleterious(0)
4:145899147_G/A	V11_la	A	0,445000	154	124	rs1134662927	missense_variant	MODERATE	Zfp986	ENSMUSG00000078500	Transcript	ENSMUST00000123460	protein_coding	4/4	NA	599/1427	376/1204	126/401	E/K	Gaa/Aaa	NA	1	SNV	MGI	NA	ENSMUSP00000116281	NA	deleterious(0.03)
4:149729682_G/A	V11_la	A	0,034000	102	4	NA	missense_variant	MODERATE	Tmem201	ENSMUSG00000044700	Transcript	ENSMUST00000105687	protein_coding	4/11	NA	557/3697	460/1995	154/664	R/C	Cgc/Tgc	NA	-1	SNV	MGI	CCDS71523.1	ENSMUSP00000101312	A2A8U2	deleterious(0.01)
5:21760637_A/G	V11_la	G	0,017000	277	5	NA	missense_variant	MODERATE	Dnajc2	ENSMUSG00000029014	Transcript	ENSMUST00000030771	protein_coding	14/17	NA	1716/2133	1517/1866	506/621	L/P	cTc/cCc	NA	-1	SNV	MGI	CCDS19107.1	ENSMUSP00000030771	P54103	deleterious(0)
5:109086085_C/A	V11_la	A	0,013000	918	11	NA	missense_variant	MODERATE	Vmn2r12	ENSMUSG00000090688	Transcript	ENSMUST00000095922	protein_coding	6/6	NA	2346/4607	2260/2496	754/831	G/W	Ggg/Tgg	NA	-1	SNV	MGI	CCDS51598.1	ENSMUSP00000093612	NA	deleterious(0.01)
6:116042915_C/G	V11_la	G	0,550000	225	228	rs1133764363	missense_variant	MODERATE	Tmcc1	ENSMUSG00000030126	Transcript	ENSMUST00000088896	protein_coding	4/6	NA	1867/5838	1455/1950	485/649	R/S	agG/agC	NA	-1	SNV	MGI	CCDS51881.1	ENSMUSP00000086285	Q69ZZ6	deleterious(0.05)
6:130323633_C/A	V11_la	A	0,017000	394	7	NA	missense_variant	MODERATE	Klra3	ENSMUSG00000067591	Transcript	ENSMUST00000111998	protein_coding	7/7	NA	894/1238	772/801	258/266	G/W	Ggg/Tgg	NA	-1	SNV	MGI	CCDS20601.1	ENSMUSP00000107629	Q64329	deleterious(0.02)
6:139843947_C/T	V11_la	T	0,027000	227	6	NA	missense_variant	MODERATE	Pik3c2g	ENSMUSG00000030228	Transcript	ENSMUST00000111868	protein_coding	10/24	NA	1169/4407	1169/3066	390/1021	A/V	gCc/gTc	NA	1	SNV	MGI	NA	ENSMUSP00000107499	NA	deleterious(0.01)
7:16885254_C/T	V11_la	T	0,073000	43	4	NA	missense_variant	MODERATE	Dact3	ENSMUSG00000078794	Transcript	ENSMUST00000108493	protein_coding	4/4	NA	781/2989	673/1833	225/610	R/C	Cgc/Tgc	NA	1	SNV	MGI	CCDS39788.1	ENSMUSP00000104133	Q0PHV7	deleterious(0)
7:43190467_G/A	V11_la	A	0,456000	164	141	rs264866686	missense_variant	MODERATE	Zfp936	ENSMUSG00000064194	Transcript	ENSMUST00000202535	protein_coding	4/4	NA	1470/3112	1357/1371	453/456	G/R	Gga/Aga	NA	1	SNV	MGI	CCDS80709.1	ENSMUSP00000143800	NA	deleterious(0)
7:99481709_A/G	V11_la	G	0,021000	393	9	NA	missense_variant	MODERATE	Rps3	ENSMUSG00000030744	Transcript	ENSMUST00000032998	protein_coding	4/7	NA	455/1908	338/732	113/243	L/P	cTt/cCt	NA	-1	SNV	MGI	CCDS40031.1	ENSMUSP00000032998	P62908	deleterious(0.02)
7:104939387_C/A	V11_la	A	0,025000	229	5	NA	missense_variant	MODERATE	Olfr669	ENSMUSG00000073916	Transcript	ENSMUST00000214260	protein_coding	3/3	NA	1246/2336	860/954	287/317	P/H	cCt/cAt	NA	1	SNV	MGI	CCDS21632.1	ENSMUSP00000150928	NA	deleterious(0)
8:84995767_G/A	V11_la	A	0,500000	118	116	rs13463689	missense_variant	MODERATE	Hook2	ENSMUSG00000052566	Transcript	ENSMUST00000064495	protein_coding	11/22	NA	1025/2580	934/2151	312/716	A/T	Gcc/Acc	NA	1	SNV	MGI	CCDS22489.1	ENSMUSP00000067752	Q7TMK6	deleterious(0)
8:92902155_C/T	V11_la	T	0,467000	165	139	rs45771092	missense_variant	MODERATE	Capns2	ENSMUSG00000078144	Transcript	ENSMUST00000104947	protein_coding	1/1	NA	749/1005	671/744	224/247	A/V	gCt/gTt	NA	1	SNV	MGI	CCDS52634.1	ENSMUSP00000100553	Q9D7J7	deleterious(0.05)
8:94473011_G/C	V11_la	C	0,512000	188	195	rs33222860	missense_variant	MODERATE	Nlrc5	ENSMUSG00000074151	Transcript	ENSMUST00000211816	protein_coding	5/53	NA	882/7578	249/5748	83/1915	L/F	ttG/ttC	NA	1	SNV	MGI	CCDS59741.1	ENSMUSP00000148677	C3VPR6	deleterious(0)
8:102650627_T/A	V11_la	A	0,529000	130	139	rs33464298	missense_variant	MODERATE	Cdh11	ENSMUSG00000031673	Transcript	ENSMUST00000075190	protein_coding	9/13	NA	2423/5647	1386/2391	462/796	E/D	gaA/gaT	NA	-1	SNV	MGI	CCDS22571.1	ENSMUSP00000074681	P55288	deleterious(0.03)
8:105427822_A/G	V11_la	G	0,051000	188	8	NA	missense_variant&splice_region_variant	MODERATE	Lrrc36	ENSMUSG00000054320	Transcript	ENSMUST00000109355	protein_coding	4/14	NA	506/2411	487/2274	163/757	S/G	Agc/Ggc	NA	1	SNV	MGI	CCDS52658.1	ENSMUSP00000104979	NA	deleterious(0.02)
8:105565794_T/C	V11_la	C	0,040000	117	5	NA	missense_variant	MODERATE	Atp6v0d1	ENSMUSG00000013160	Transcript	ENSMUST00000013304	protein_coding	1/8	NA	254/1629	119/1056	40/351	E/G	gAg/gGg	NA	-1	SNV	MGI	CCDS22604.1	ENSMUSP00000013304	P51863	deleterious(0)
8:107048265_C/A	V11_la	A	0,490000	111	108	rs33306618	missense_variant	MODERATE	Pdf	ENSMUSG00000078931	Transcript	ENSMUST00000055316	protein_coding	1/2	NA	350/1306	334/696	112/231	A/S	Gcg/Tcg	NA	-1	SNV	MGI	CCDS59743.1	ENSMUSP00000138676	NA	deleterious(0.05)
9:75893715_G/T	V11_la	T	0,016000	457	6	NA	missense_variant	MODERATE	Bmp5	ENSMUSG00000032179	Transcript	ENSMUST00000012281	protein_coding	6/7	NA	1855/3822	1126/1365	376/454	G/W	Ggg/Tgg	NA	1	SNV	MGI	CCDS23348.1	ENSMUSP00000012281	P49003	deleterious(0)
9:107635120_T/C	V11_la	C	0,012000	525	10	NA	missense_variant	MODERATE	Gnai2	ENSMUSG00000032562	Transcript	ENSMUST00000055704	protein_coding	1/9	NA	248/2215	98/1068	33/355	E/G	gAg/gGg	NA	-1	SNV	MGI	CCDS23502.1	ENSMUSP00000057543	P08752	deleterious(0.05)
9:120130850_C/A	V11_la	A	0,036000	188	6	NA	missense_variant	MODERATE	Rpsa	ENSMUSG00000032518	Transcript	ENSMUST00000035105	protein_coding	5/7	NA	756/1938	581/888	194/295	P/H	cCc/cAc	NA	1	SNV	MGI	CCDS23623.1	ENSMUSP00000035105	P14206	deleterious(0)
X:74246111_A/C	V11_la	C	0,022000	250	7	NA	missense_variant	MODERATE	Flna	ENSMUSG00000031328	Transcript	ENSMUST00000114299	protein_coding	2/47	NA	533/8456	326/7920	109/2639	V/G	gTg/gGg	NA	-1	SNV	MGI	CCDS41018.1	ENSMUSP00000109938	NA	deleterious(0)
X:114551481_T/C	V11_la	C	0,098000	78	6	NA	missense_variant	MODERATE	Klhl4	ENSMUSG00000025597	Transcript	ENSMUST00000040504	protein_coding	8/11	NA	1650/3584	1559/2154	520/717	L/P	cTt/cCt	NA	1	SNV	MGI	CCDS41108.2	ENSMUSP00000038080	NA	deleterious(0)
X:157906787_C/A	V11_la	A	0,043000	145	6	NA	missense_variant	MODERATE	Cnksr2	ENSMUSG00000025658	Transcript	ENSMUST00000026750	protein_coding	11/22	NA	1640/5738	1186/3099	396/1032	D/Y	Gac/Tac	NA	-1	SNV	MGI	CCDS30501.1	ENSMUSP00000026750	Q80YA9	deleterious(0)
10:100064087_G/A	V2_er	A	0,019000	336	5	NA	missense_variant	MODERATE	Kitl	ENSMUSG00000019966	Transcript	ENSMUST00000105283	protein_coding	3/10	NA	524/5648	133/822	45/273	A/T	Gca/Aca	NA	1	SNV	MGI	CCDS36046.1	ENSMUSP00000100920	P20826	deleterious(0)
11:43421245_G/A	V2_er	A	0,019000	202	4	NA	missense_variant	MODERATE	Pttg1	ENSMUSG00000020415	Transcript	ENSMUST00000121638	protein_coding	4/5	NA	675/948	382/600	128/199	P/S	Cct/Tct	NA	-1	SNV	MGI	CCDS48771.1	ENSMUSP00000112815	Q9CQJ7	deleterious(0)
11:59185964_A/G	V2_er	G	0,014000	360	6	NA	missense_variant	MODERATE	Guk1	ENSMUSG00000020444	Transcript	ENSMUST00000170202	protein_coding	4/8	NA	433/1078	292/660	98/219	S/P	Tca/Cca	NA	-1	SNV	MGI	CCDS24762.2	ENSMUSP00000127566	Q64520	deleterious(0)
11:77977749_G/T	V2_er	T	0,019000	257	4	NA	missense_variant	MODERATE	Sez6	ENSMUSG00000000632	Transcript	ENSMUST00000093995	protein_coding	16/17	NA	3108/4239	2848/2976	950/991	G/W	Ggg/Tgg	NA	1	SNV	MGI	CCDS25087.1	ENSMUSP00000091532	Q7TSK2	deleterious(0.03)
11:82956936_G/A	V2_er	A	0,021000	296	5	NA	missense_variant	MODERATE	Slfn5	ENSMUSG00000054404	Transcript	ENSMUST00000067443	protein_coding	3/6	NA	834/5979	646/2655	216/884	A/T	Gcc/Acc	NA	1	SNV	MGI	CCDS25153.1	ENSMUSP00000064819	Q8CBA2	deleterious(0.02)
11:102406564_A/G	V2_er	G	0,043000	110	6	NA	missense_variant	MODERATE	Slc25a39	ENSMUSG00000018677	Transcript	ENSMUST00000018821	protein_coding	2/12	NA	246/1685	76/1080	26/359	S/P	Tcc/Ccc	NA	-1	SNV	MGI	CCDS25498.1	ENSMUSP00000018821	Q9D8K8	deleterious(0)
11:118005409_TC/AG	V2_er	AG	0,095000	49	6	NA	missense_variant	MODERATE	Pgs1	ENSMUSG00000017715	Transcript	ENSMUST00000132676	protein_coding	7/10	NA	1499-1500/2863	911-912/1662	304/553	V/E	gTC/gAG	NA	1	substitution	MGI	CCDS25698.1	ENSMUSP00000121973	Q8BHF7	deleterious(0)
11:120485413_T/C	V2_er	C	0,022000	242	6	NA	missense_variant	MODERATE	Mrpl12	ENSMUSG00000039640	Transcript	ENSMUST00000043627	protein_coding	2/5	NA	327/1316	248/606	83/201	L/P	cTc/cCc	NA	1	SNV	MGI	CCDS25737.1	ENSMUSP00000044417	Q9DB15	deleterious(0.03)
13:59799075_C/A	V2_er	A	0,030000	158	4	NA	missense_variant	MODERATE	Tut7	ENSMUSG00000035248	Transcript	ENSMUST00000071703	protein_coding	14/28	NA	3037/5869	2939/4425	980/1474	R/M	aGg/aTg	NA	-1	SNV	MGI	CCDS36689.1	ENSMUSP00000071623	NA	deleterious(0.03)
13:119477808_CA/AG	V2_er	AG	0,992000	0	133	NA	missense_variant	MODERATE	4833420G17Rik	ENSMUSG00000062822	Transcript	ENSMUST00000224312	protein_coding	10/14	NA	2737-2738/3406	1451-1452/1920	484/639	T/K	aCA/aAG	NA	1	substitution	MGI	CCDS49373.1	ENSMUSP00000153150	Q3UJC8	deleterious(0)
14:51455971_A/C	V2_er	C	0,457000	702	670	rs1132767367	missense_variant	MODERATE	Vmn2r89	ENSMUSG00000070448	Transcript	ENSMUST00000159611	protein_coding	3/5	NA	857/2939	777/1524	259/507	Q/H	caA/caC	NA	1	SNV	MGI	CCDS49481.1	ENSMUSP00000124065	NA	deleterious(0)
15:78767156_A/G	V2_er	G	0,026000	223	7	NA	missense_variant	MODERATE	Mfng	ENSMUSG00000018169	Transcript	ENSMUST00000018313	protein_coding	2/8	NA	493/1865	290/966	97/321	L/P	cTc/cCc	NA	-1	SNV	MGI	CCDS27622.1	ENSMUSP00000018313	O09008	deleterious(0)
16:4670522_A/G	V2_er	G	0,020000	247	7	NA	missense_variant	MODERATE	Coro7	ENSMUSG00000039637	Transcript	ENSMUST00000038552	protein_coding	4/28	NA	449/4296	283/2769	95/922	S/P	Tcc/Ccc	NA	-1	SNV	MGI	CCDS37242.1	ENSMUSP00000048489	Q9D2V7	deleterious(0)
16:15790490_T/C	V2_er	C	0,050000	104	7	NA	missense_variant	MODERATE	Prkdc	ENSMUSG00000022672	Transcript	ENSMUST00000023352	protein_coding	66/86	NA	9155/12647	9155/12387	3052/4128	L/P	cTc/cCc	NA	1	SNV	MGI	CCDS27978.1	ENSMUSP00000023352	P97313	deleterious(0.01)
16:17504996_G/A	V2_er	A	0,035000	144	4	NA	missense_variant	MODERATE	Aifm3	ENSMUSG00000022763	Transcript	ENSMUST00000115685	protein_coding	17/21	NA	1776/2357	1556/1818	519/605	G/D	gGc/gAc	NA	1	SNV	MGI	CCDS79430.1	ENSMUSP00000111349	Q3TY86	deleterious(0)
1:16102716_A/C	V2_er	C	0,009238	1042	11	NA	missense_variant	MODERATE	Rpl7	ENSMUSG00000043716	Transcript	ENSMUST00000058437	protein_coding	4/7	NA	754/1163	470/813	157/270	I/S	aTt/aGt	NA	-1	SNV	MGI	CCDS14829.1	ENSMUSP00000071616	P14148	deleterious(0.01)
1:85835485_G/A	V2_er	A	0,029000	150	5	NA	missense_variant&splice_region_variant	MODERATE	Cab39	ENSMUSG00000036707	Transcript	ENSMUST00000113360	protein_coding	3/9	NA	701/3805	277/1026	93/341	E/K	Gag/Aag	NA	1	SNV	MGI	CCDS15112.1	ENSMUSP00000108987	Q06138	deleterious(0.01)
1:88230746_G/A	V2_er	A	0,461000	577	473	rs108141835	missense_variant	MODERATE	Mroh2a	ENSMUSG00000079429	Transcript	ENSMUST00000113130	protein_coding	5/42	NA	726/7491	514/5016	172/1671	E/K	Gag/Aag	NA	1	SNV	MGI	CCDS69921.1	ENSMUSP00000108755	NA	deleterious(0)
2:10461424_C/T	V2_er	T	0,021000	267	4	NA	missense_variant	MODERATE	Sfmbt2	ENSMUSG00000061186	Transcript	ENSMUST00000041105	protein_coding	10/23	NA	1332/7874	1069/2928	357/975	P/S	Cca/Tca	NA	1	SNV	MGI	CCDS57152.1	ENSMUSP00000040575	NA	deleterious(0.03)
2:91939585_C/A	V2_er	A	0,016000	286	5	NA	missense_variant	MODERATE	Dgkz	ENSMUSG00000040479	Transcript	ENSMUST00000111303	protein_coding	14/32	NA	1948/4169	1733/3372	578/1123	G/V	gGc/gTc	NA	-1	SNV	MGI	CCDS50643.1	ENSMUSP00000106934	NA	deleterious(0)
4:61671247_C/A	V2_er	A	0,532000	124	139	rs1132095114	missense_variant	MODERATE	Mup18	ENSMUSG00000078674	Transcript	ENSMUST00000098040	protein_coding	6/7	NA	650/930	539/546	180/181	R/L	cGa/cTa	NA	-1	SNV	MGI	CCDS51199.1	ENSMUSP00000095648	P04938&A2BIM8	deleterious(0)
4:101191490_C/T	V2_er	T	0,045000	95	4	NA	missense_variant	MODERATE	Jak1	ENSMUSG00000028530	Transcript	ENSMUST00000102781	protein_coding	3/25	NA	506/4906	190/3462	64/1153	A/T	Gcc/Acc	NA	-1	SNV	MGI	CCDS18393.1	ENSMUSP00000099842	NA	deleterious(0.04)
4:145899147_G/A	V2_er	A	0,493000	175	170	rs1134662927	missense_variant	MODERATE	Zfp986	ENSMUSG00000078500	Transcript	ENSMUST00000123460	protein_coding	4/4	NA	599/1427	376/1204	126/401	E/K	Gaa/Aaa	NA	1	SNV	MGI	NA	ENSMUSP00000116281	NA	deleterious(0.03)
4:149150905_A/G	V2_er	G	0,011000	438	6	NA	missense_variant	MODERATE	Pgd	ENSMUSG00000028961	Transcript	ENSMUST00000084124	protein_coding	12/13	NA	1393/2218	1280/1452	427/483	L/P	cTc/cCc	NA	-1	SNV	MGI	CCDS38974.1	ENSMUSP00000081141	Q9DCD0	deleterious(0)
5:64105892_C/T	V2_er	T	0,025000	197	4	NA	missense_variant	MODERATE	Pgm2	ENSMUSG00000029171	Transcript	ENSMUST00000087324	protein_coding	7/14	NA	915/2369	881/1863	294/620	P/L	cCc/cTc	NA	1	SNV	MGI	CCDS19300.1	ENSMUSP00000084582	Q7TSV4	deleterious(0)
6:137739410_C/T	V2_er	T	0,007610	475	4	NA	missense_variant	MODERATE	Strap	ENSMUSG00000030224	Transcript	ENSMUST00000064910	protein_coding	3/10	NA	578/2650	301/1053	101/350	H/Y	Cac/Tac	NA	1	SNV	MGI	CCDS51945.1	ENSMUSP00000068267	Q9Z1Z2	deleterious(0)
7:43190467_G/A	V2_er	A	0,426000	134	105	rs264866686	missense_variant	MODERATE	Zfp936	ENSMUSG00000064194	Transcript	ENSMUST00000202535	protein_coding	4/4	NA	1470/3112	1357/1371	453/456	G/R	Gga/Aga	NA	1	SNV	MGI	CCDS80709.1	ENSMUSP00000143800	NA	deleterious(0)
7:45154397_C/T	V2_er	T	0,013000	323	4	NA	missense_variant	MODERATE	Aldh16a1	ENSMUSG00000007833	Transcript	ENSMUST00000209963	protein_coding	1/17	NA	177/3537	85/2409	29/802	A/T	Gca/Aca	NA	-1	SNV	MGI	CCDS21231.1	ENSMUSP00000148069	NA	deleterious(0)
7:45394690_C/T	V2_er	T	0,013000	366	5	NA	missense_variant	MODERATE	Snrnp70	ENSMUSG00000063511	Transcript	ENSMUST00000074575	protein_coding	2/10	NA	360/1735	116/1347	39/448	C/Y	tGt/tAt	NA	-1	SNV	MGI	CCDS21240.1	ENSMUSP00000074160	Q62376	deleterious(0.01)
7:135140390_C/T	V2_er	T	0,023000	207	4	NA	missense_variant&splice_region_variant	MODERATE	Dock1	ENSMUSG00000058325	Transcript	ENSMUST00000084488	protein_coding	43/52	NA	4476/6807	4364/5598	1455/1865	A/V	gCg/gTg	NA	1	SNV	MGI	CCDS40166.1	ENSMUSP00000081531	Q8BUR4	deleterious(0.03)
8:27052309_G/A	V2_er	A	0,028000	174	5	NA	missense_variant	MODERATE	Plpbp	ENSMUSG00000031485	Transcript	ENSMUST00000033875	protein_coding	7/8	NA	731/3603	671/825	224/274	G/D	gGc/gAc	NA	1	SNV	MGI	CCDS40310.1	ENSMUSP00000033875	Q9Z2Y8	deleterious(0)
8:71461264_A/G	V2_er	G	0,055000	53	4	NA	missense_variant	MODERATE	Abhd8	ENSMUSG00000007950	Transcript	ENSMUST00000008094	protein_coding	2/5	NA	899/1978	719/1320	240/439	L/P	cTc/cCc	NA	-1	SNV	MGI	CCDS40382.1	ENSMUSP00000008094	Q8R0P8	deleterious(0.04)
8:84995767_G/A	V2_er	A	0,502000	90	90	rs13463689	missense_variant	MODERATE	Hook2	ENSMUSG00000052566	Transcript	ENSMUST00000064495	protein_coding	11/22	NA	1025/2580	934/2151	312/716	A/T	Gcc/Acc	NA	1	SNV	MGI	CCDS22489.1	ENSMUSP00000067752	Q7TMK6	deleterious(0)
8:92902155_C/T	V2_er	T	0,507000	159	157	rs45771092	missense_variant	MODERATE	Capns2	ENSMUSG00000078144	Transcript	ENSMUST00000104947	protein_coding	1/1	NA	749/1005	671/744	224/247	A/V	gCt/gTt	NA	1	SNV	MGI	CCDS52634.1	ENSMUSP00000100553	Q9D7J7	deleterious(0.05)
8:94473011_G/C	V2_er	C	0,472000	119	103	rs33222860	missense_variant	MODERATE	Nlrc5	ENSMUSG00000074151	Transcript	ENSMUST00000211816	protein_coding	5/53	NA	882/7578	249/5748	83/1915	L/F	ttG/ttC	NA	1	SNV	MGI	CCDS59741.1	ENSMUSP00000148677	C3VPR6	deleterious(0)
8:102650627_T/A	V2_er	A	0,451000	138	119	rs33464298	missense_variant	MODERATE	Cdh11	ENSMUSG00000031673	Transcript	ENSMUST00000075190	protein_coding	9/13	NA	2423/5647	1386/2391	462/796	E/D	gaA/gaT	NA	-1	SNV	MGI	CCDS22571.1	ENSMUSP00000074681	P55288	deleterious(0.03)
8:105259954_A/G	V2_er	G	0,022000	178	5	NA	missense_variant	MODERATE	Tradd	ENSMUSG00000031887	Transcript	ENSMUST00000034359	protein_coding	3/5	NA	242/1689	185/933	62/310	L/P	cTc/cCc	NA	-1	SNV	MGI	CCDS22594.1	ENSMUSP00000034359	Q3U0V2	deleterious(0)
8:107048265_C/A	V2_er	A	0,524000	102	107	rs33306618	missense_variant	MODERATE	Pdf	ENSMUSG00000078931	Transcript	ENSMUST00000055316	protein_coding	1/2	NA	350/1306	334/696	112/231	A/S	Gcg/Tcg	NA	-1	SNV	MGI	CCDS59743.1	ENSMUSP00000138676	NA	deleterious(0.05)
8:123966584_C/A	V2_er	A	0,024000	149	4	NA	missense_variant	MODERATE	Abcb10	ENSMUSG00000031974	Transcript	ENSMUST00000075578	protein_coding	5/13	NA	1289/4306	980/2148	327/715	R/I	aGa/aTa	NA	-1	SNV	MGI	CCDS22766.1	ENSMUSP00000075011	Q9JI39	deleterious(0)
8:124047122_C/A	V2_er	A	0,031000	152	4	NA	missense_variant	MODERATE	Urb2	ENSMUSG00000031976	Transcript	ENSMUST00000034457	protein_coding	9/9	NA	4470/5853	4391/4575	1464/1524	P/Q	cCa/cAa	NA	1	SNV	MGI	CCDS22768.1	ENSMUSP00000034457	NA	deleterious(0)
9:45943055_C/T	V2_er	T	0,050000	130	6	NA	missense_variant	MODERATE	Sidt2	ENSMUSG00000034908	Transcript	ENSMUST00000114573	protein_coding	20/27	NA	2002/4012	1931/2562	644/853	G/D	gGc/gAc	NA	-1	SNV	MGI	CCDS72225.1	ENSMUSP00000110220	Q8CIF6	deleterious(0)
9:56160816_A/G	V2_er	G	0,044000	78	4	NA	missense_variant	MODERATE	Tspan3	ENSMUSG00000032324	Transcript	ENSMUST00000034876	protein_coding	1/7	NA	242/1716	47/762	16/253	L/P	cTc/cCc	NA	-1	SNV	MGI	CCDS23207.1	ENSMUSP00000034876	Q9QY33	deleterious(0)
X:106015865_T/C	V2_er	C	0,040000	197	11	NA	missense_variant	MODERATE	Cox7b	ENSMUSG00000031231	Transcript	ENSMUST00000033582	protein_coding	1/3	NA	166/1001	35/243	12/80	L/P	cTc/cCc	NA	1	SNV	MGI	CCDS41096.1	ENSMUSP00000033582	P56393	deleterious(0.04)
X:134546738_C/G	V2_er	G	0,019000	171	4	NA	missense_variant	MODERATE	Btk	ENSMUSG00000031264	Transcript	ENSMUST00000033617	protein_coding	17/19	NA	1884/2540	1724/1980	575/659	S/T	aGc/aCc	NA	-1	SNV	MGI	CCDS30396.1	ENSMUSP00000033617	P35991	deleterious(0)
10:67240687_C/A	V3_la	A	0,015000	225	4	NA	missense_variant	MODERATE	Jmjd1c	ENSMUSG00000037876	Transcript	ENSMUST00000051446	protein_coding	18/26	NA	6286/8382	6286/7593	2096/2530	P/T	Cct/Act	NA	1	SNV	MGI	CCDS56707.1	ENSMUSP00000056227	NA	deleterious(0.04)
10:77946005_G/T	V3_la	T	0,060000	67	4	NA	missense_variant	MODERATE	Trpm2	ENSMUSG00000009292	Transcript	ENSMUST00000105401	protein_coding	8/34	NA	1078/7274	779/4521	260/1506	P/H	cCc/cAc	NA	-1	SNV	MGI	CCDS48611.1	ENSMUSP00000101040	Q91YD4	deleterious(0.01)
10:91151763_C/A	V3_la	A	0,018000	509	8	NA	missense_variant	MODERATE	Tmpo	ENSMUSG00000019961	Transcript	ENSMUST00000072239	protein_coding	8/9	NA	1291/3533	1022/1359	341/452	R/M	aGg/aTg	NA	-1	SNV	MGI	CCDS36035.1	ENSMUSP00000072092	Q61029	deleterious(0)
10:126979274_G/A	V3_la	A	0,056000	64	4	NA	missense_variant	MODERATE	Ctdsp2	ENSMUSG00000078429	Transcript	ENSMUST00000105256	protein_coding	1/8	NA	558/4817	37/813	13/270	E/K	Gaa/Aaa	NA	1	SNV	MGI	CCDS48711.1	ENSMUSP00000100891	Q8BX07	deleterious(0.04)
11:49217539_G/A	V3_la	A	0,051000	106	5	NA	missense_variant	MODERATE	Zfp62	ENSMUSG00000046311	Transcript	ENSMUST00000109197	protein_coding	5/5	NA	2752/4029	2456/2724	819/907	G/E	gGa/gAa	NA	1	SNV	MGI	CCDS24601.1	ENSMUSP00000104820	Q8C827	deleterious(0.02)
11:74393444_C/T	V3_la	T	0,023000	277	7	NA	missense_variant	MODERATE	Rap1gap2	ENSMUSG00000038807	Transcript	ENSMUST00000102521	protein_coding	20/25	NA	1973/6565	1733/2139	578/712	G/E	gGa/gAa	NA	-1	SNV	MGI	CCDS25032.1	ENSMUSP00000099580	Q5SVL6	deleterious(0.01)
11:86722209_C/T	V3_la	T	0,013000	486	7	NA	missense_variant	MODERATE	Cltc	ENSMUSG00000047126	Transcript	ENSMUST00000103186	protein_coding	9/32	NA	1763/6519	1487/5028	496/1675	G/D	gGc/gAc	NA	-1	SNV	MGI	CCDS25204.1	ENSMUSP00000099475	Q68FD5	deleterious(0)
11:100025592_A/T	V3_la	T	0,023000	352	7	NA	missense_variant	MODERATE	Krt33b	ENSMUSG00000057723	Transcript	ENSMUST00000073890	protein_coding	4/7	NA	681/1581	638/1215	213/404	V/E	gTg/gAg	NA	-1	SNV	MGI	CCDS48928.1	ENSMUSP00000073552	Q61897	deleterious(0)
12:33344961_C/A	V3_la	A	0,029000	248	7	NA	missense_variant	MODERATE	Atxn7l1	ENSMUSG00000020564	Transcript	ENSMUST00000090597	protein_coding	4/8	NA	684/2563	553/2220	185/739	L/I	Ctc/Atc	NA	1	SNV	MGI	CCDS25875.1	ENSMUSP00000088085	NA	deleterious(0)
13:35896734_G/T	V3_la	T	0,039000	177	6	NA	missense_variant	MODERATE	Rpp40	ENSMUSG00000021418	Transcript	ENSMUST00000171686	protein_coding	8/8	NA	1118/4380	1085/1092	362/363	P/Q	cCa/cAa	NA	-1	SNV	MGI	CCDS26451.2	ENSMUSP00000130290	Q8R1F9	deleterious(0)
13:119477808_CA/AG	V3_la	AG	0,993000	0	155	NA	missense_variant	MODERATE	4833420G17Rik	ENSMUSG00000062822	Transcript	ENSMUST00000224312	protein_coding	10/14	NA	2737-2738/3406	1451-1452/1920	484/639	T/K	aCA/aAG	NA	1	substitution	MGI	CCDS49373.1	ENSMUSP00000153150	Q3UJC8	deleterious(0)
14:51455971_A/C	V3_la	C	0,383000	837	613	rs1132767367	missense_variant	MODERATE	Vmn2r89	ENSMUSG00000070448	Transcript	ENSMUST00000159611	protein_coding	3/5	NA	857/2939	777/1524	259/507	Q/H	caA/caC	NA	1	SNV	MGI	CCDS49481.1	ENSMUSP00000124065	NA	deleterious(0)
14:62606135_G/T	V3_la	T	0,027000	164	5	NA	missense_variant	MODERATE	Fam124a	ENSMUSG00000035184	Transcript	ENSMUST00000039064	protein_coding	4/4	NA	1207/3558	1091/1611	364/536	G/V	gGc/gTc	NA	1	SNV	MGI	CCDS56963.1	ENSMUSP00000047681	NA	deleterious(0.04)
14:123298051_C/A	V3_la	A	0,045000	129	5	NA	missense_variant	MODERATE	Nalcn	ENSMUSG00000000197	Transcript	ENSMUST00000000201	protein_coding	34/44	NA	4228/7122	3860/5220	1287/1739	W/L	tGg/tTg	NA	-1	SNV	MGI	CCDS37023.1	ENSMUSP00000000201	NA	deleterious(0)
15:3280673_C/A	V3_la	A	0,023000	309	7	NA	missense_variant	MODERATE	Ccdc152	ENSMUSG00000091119	Transcript	ENSMUST00000226261	protein_coding	8/8	NA	724/1327	719/765	240/254	R/L	cGc/cTc	NA	-1	SNV	MGI	CCDS49571.1	ENSMUSP00000153730	NA	deleterious(0)
15:100649090_C/T	V3_la	T	0,014000	325	5	NA	missense_variant	MODERATE	Bin2	ENSMUSG00000098112	Transcript	ENSMUST00000183211	protein_coding	9/11	NA	811/2036	751/1518	251/505	G/S	Ggc/Agc	NA	-1	SNV	MGI	CCDS59622.1	ENSMUSP00000138523	NA	deleterious(0)
17:36257468_C/A	V3_la	A	0,019000	190	4	NA	missense_variant	MODERATE	Rpp21	ENSMUSG00000024446	Transcript	ENSMUST00000025319	protein_coding	3/5	NA	445/729	215/453	72/150	G/V	gGc/gTc	NA	-1	SNV	MGI	CCDS28719.1	ENSMUSP00000025319	Q8R040	deleterious(0)
17:43040099_C/A	V3_la	A	0,045000	91	5	NA	missense_variant	MODERATE	Tnfrsf21	ENSMUSG00000023915	Transcript	ENSMUST00000024708	protein_coding	3/6	NA	1595/3627	1153/1968	385/655	P/T	Ccc/Acc	NA	1	SNV	MGI	CCDS28794.1	ENSMUSP00000024708	Q9EPU5	deleterious(0)
19:7782944_C/A	V3_la	A	0,031000	175	6	NA	missense_variant	MODERATE	Slc22a26	ENSMUSG00000053303	Transcript	ENSMUST00000065634	protein_coding	9/10	NA	1654/2007	1436/1659	479/552	G/V	gGg/gTg	NA	-1	SNV	MGI	CCDS29533.1	ENSMUSP00000064809	NA	deleterious(0)
19:13768665_T/G	V3_la	G	0,013000	435	5	NA	missense_variant	MODERATE	Olfr1495	ENSMUSG00000047207	Transcript	ENSMUST00000216980	protein_coding	3/3	NA	480/2063	322/960	108/319	F/V	Ttc/Gtc	NA	1	SNV	MGI	CCDS29671.1	ENSMUSP00000150205	NA	deleterious(0)
19:29101635_T/C	V3_la	C	0,048000	64	4	NA	missense_variant	MODERATE	Rcl1	ENSMUSG00000024785	Transcript	ENSMUST00000064393	protein_coding	1/9	NA	261/1803	131/1122	44/373	L/P	cTc/cCc	NA	1	SNV	MGI	CCDS29731.1	ENSMUSP00000067579	Q9JJT0	deleterious(0)
19:60199467_C/A	V3_la	A	0,017000	647	11	NA	missense_variant	MODERATE	Fam204a	ENSMUSG00000057858	Transcript	ENSMUST00000065286	protein_coding	8/8	NA	1154/2035	680/711	227/236	W/L	tGg/tTg	NA	-1	SNV	MGI	CCDS29939.1	ENSMUSP00000063913	Q8C6C7	deleterious(0)
1:33533299_A/G	V3_la	G	0,018000	223	5	NA	missense_variant	MODERATE	Prim2	ENSMUSG00000026134	Transcript	ENSMUST00000027312	protein_coding	8/14	NA	939/1975	758/1518	253/505	L/P	cTc/cCc	NA	-1	SNV	MGI	CCDS14862.1	ENSMUSP00000027312	P33610	deleterious(0)
1:100369861_G/T	V3_la	T	0,013000	459	6	NA	missense_variant	MODERATE	Cntnap5b	ENSMUSG00000067028	Transcript	ENSMUST00000086738	protein_coding	15/24	NA	2297/4027	2297/3879	766/1292	G/V	gGc/gTc	NA	1	SNV	MGI	CCDS35682.1	ENSMUSP00000083944	Q0V8T8	deleterious(0)
2:139757312_C/A	V3_la	A	0,088000	46	4	NA	missense_variant	MODERATE	Ism1	ENSMUSG00000074766	Transcript	ENSMUST00000184404	protein_coding	6/6	NA	1696/2964	1204/1386	402/461	L/I	Ctc/Atc	NA	1	SNV	MGI	CCDS50730.2	ENSMUSP00000139280	NA	deleterious(0)
2:155963723_C/A	V3_la	A	0,034000	181	6	NA	missense_variant	MODERATE	Cep250	ENSMUSG00000038241	Transcript	ENSMUST00000109619	protein_coding	4/33	NA	451/7977	251/7308	84/2435	P/H	cCt/cAt	NA	1	SNV	MGI	CCDS50772.1	ENSMUSP00000105248	NA	deleterious(0)
3:96873533_T/C	V3_la	C	0,009233	398	4	NA	missense_variant	MODERATE	Gpr89	ENSMUSG00000028096	Transcript	ENSMUST00000029738	protein_coding	12/14	NA	1145/4598	1022/1368	341/455	Q/R	cAg/cGg	NA	-1	SNV	MGI	CCDS17650.1	ENSMUSP00000029738	Q8BS95	deleterious(0)
4:40209911_A/C	V3_la	C	0,012000	377	5	NA	missense_variant	MODERATE	Ddx58	ENSMUSG00000040296	Transcript	ENSMUST00000037907	protein_coding	15/18	NA	2288/3874	2156/2781	719/926	V/G	gTg/gGg	NA	-1	SNV	MGI	CCDS18043.1	ENSMUSP00000042433	Q6Q899	deleterious(0.02)
4:61671247_C/A	V3_la	A	0,440000	150	117	rs1132095114	missense_variant	MODERATE	Mup18	ENSMUSG00000078674	Transcript	ENSMUST00000098040	protein_coding	6/7	NA	650/930	539/546	180/181	R/L	cGa/cTa	NA	-1	SNV	MGI	CCDS51199.1	ENSMUSP00000095648	P04938&A2BIM8	deleterious(0)
4:64020451_G/T	V3_la	T	0,046000	145	5	NA	missense_variant	MODERATE	Tnc	ENSMUSG00000028364	Transcript	ENSMUST00000107377	protein_coding	2/26	NA	542/7100	150/6060	50/2019	F/L	ttC/ttA	NA	-1	SNV	MGI	CCDS18265.1	ENSMUSP00000103000	Q80YX1	deleterious(0)
4:68792974_C/A	V3_la	A	0,048000	94	5	NA	missense_variant	MODERATE	Brinp1	ENSMUSG00000028351	Transcript	ENSMUST00000030036	protein_coding	7/8	NA	1430/3212	996/2283	332/760	W/C	tgG/tgT	NA	-1	SNV	MGI	CCDS18272.1	ENSMUSP00000030036	Q920P3	deleterious(0)
4:140750706_G/A	V3_la	A	0,016000	220	4	NA	missense_variant	MODERATE	Padi4	ENSMUSG00000025330	Transcript	ENSMUST00000026381	protein_coding	12/16	NA	1386/2316	1330/2001	444/666	H/Y	Cac/Tac	NA	-1	SNV	MGI	CCDS18854.1	ENSMUSP00000026381	Q9Z183	deleterious(0.05)
4:145899147_G/A	V3_la	A	0,404000	227	154	rs1134662927	missense_variant	MODERATE	Zfp986	ENSMUSG00000078500	Transcript	ENSMUST00000123460	protein_coding	4/4	NA	599/1427	376/1204	126/401	E/K	Gaa/Aaa	NA	1	SNV	MGI	NA	ENSMUSP00000116281	NA	deleterious(0.03)
4:155648499_G/A	V3_la	A	0,006927	447	4	NA	missense_variant	MODERATE	Cdk11b	ENSMUSG00000029062	Transcript	ENSMUST00000105600	protein_coding	15/19	NA	2373/3170	1712/2355	571/784	G/E	gGg/gAg	NA	1	SNV	MGI	CCDS19033.1	ENSMUSP00000101225	P24788	deleterious(0)
5:23485463_G/A	V3_la	A	0,026000	495	14	NA	missense_variant	MODERATE	Kmt2e	ENSMUSG00000029004	Transcript	ENSMUST00000115128	protein_coding	14/27	NA	1997/7317	1475/5607	492/1868	G/E	gGa/gAa	NA	1	SNV	MGI	CCDS51430.1	ENSMUSP00000110781	Q3UG20	deleterious(0)
5:134245166_C/A	V3_la	A	0,011000	439	6	NA	missense_variant	MODERATE	Gtf2i	ENSMUSG00000060261	Transcript	ENSMUST00000059042	protein_coding	25/35	NA	2570/4455	2187/2997	729/998	K/N	aaG/aaT	NA	-1	SNV	MGI	CCDS39301.1	ENSMUSP00000049625	Q9ESZ8	deleterious(0.02)
6:48404113_C/A	V3_la	A	0,040000	86	4	NA	missense_variant	MODERATE	Krba1	ENSMUSG00000042810	Transcript	ENSMUST00000114572	protein_coding	4/18	NA	392/4323	382/3237	128/1078	L/M	Ctg/Atg	NA	1	SNV	MGI	CCDS85037.1	ENSMUSP00000110219	NA	deleterious(0.01)
6:116042915_C/G	V3_la	G	0,544000	248	240	rs1133764363	missense_variant	MODERATE	Tmcc1	ENSMUSG00000030126	Transcript	ENSMUST00000088896	protein_coding	4/6	NA	1867/5838	1455/1950	485/649	R/S	agG/agC	NA	-1	SNV	MGI	CCDS51881.1	ENSMUSP00000086285	Q69ZZ6	deleterious(0.05)
6:124812812_C/T	V3_la	T	0,013000	566	8	NA	missense_variant	MODERATE	Tpi1	ENSMUSG00000023456	Transcript	ENSMUST00000239432	protein_coding	2/7	NA	391/1601	367/900	123/299	G/R	Ggg/Agg	NA	-1	SNV	MGI	CCDS20530.2	ENSMUSP00000159368	NA	deleterious(0)
7:16946227_C/A	V3_la	A	0,044000	133	5	NA	missense_variant	MODERATE	Pnmal2	ENSMUSG00000070802	Transcript	ENSMUST00000094807	protein_coding	1/1	NA	1546/4147	1135/1986	379/661	L/I	Ctc/Atc	NA	1	SNV	MGI	CCDS52043.1	ENSMUSP00000092401	NA	deleterious(0)
7:43190467_G/A	V3_la	A	0,418000	166	124	rs264866686	missense_variant	MODERATE	Zfp936	ENSMUSG00000064194	Transcript	ENSMUST00000202535	protein_coding	4/4	NA	1470/3112	1357/1371	453/456	G/R	Gga/Aga	NA	1	SNV	MGI	CCDS80709.1	ENSMUSP00000143800	NA	deleterious(0)
7:66285368_A/C	V3_la	C	0,028000	167	6	NA	missense_variant	MODERATE	Lrrk1	ENSMUSG00000015133	Transcript	ENSMUST00000015277	protein_coding	21/34	NA	3251/7465	3002/6045	1001/2014	L/R	cTg/cGg	NA	-1	SNV	MGI	CCDS21344.1	ENSMUSP00000015277	Q3UHC2	deleterious(0)
7:141890734_C/T	V3_la	T	0,018000	259	5	NA	missense_variant	MODERATE	Tollip	ENSMUSG00000025139	Transcript	ENSMUST00000001950	protein_coding	4/6	NA	666/3788	487/825	163/274	E/K	Gag/Aag	NA	-1	SNV	MGI	CCDS22020.1	ENSMUSP00000001950	Q9QZ06	deleterious(0)
7:144552394_C/A	V3_la	A	0,019000	309	5	NA	missense_variant	MODERATE	Ppfia1	ENSMUSG00000037519	Transcript	ENSMUST00000182226	protein_coding	1/31	NA	144/4829	140/3801	47/1266	R/L	cGg/cTg	NA	-1	SNV	MGI	CCDS59738.1	ENSMUSP00000138312	NA	deleterious(0)
8:45885671_G/T	V3_la	T	0,080000	63	5	NA	missense_variant&splice_region_variant	MODERATE	Pdlim3	ENSMUSG00000031636	Transcript	ENSMUST00000034053	protein_coding	1/7	NA	211/1604	92/951	31/316	R/M	aGg/aTg	NA	1	SNV	MGI	CCDS22281.1	ENSMUSP00000034053	O70209	deleterious(0)
8:72667495_G/T	V3_la	T	0,061000	86	4	NA	missense_variant	MODERATE	Nwd1	ENSMUSG00000048148	Transcript	ENSMUST00000161254	protein_coding	5/19	NA	1626/10792	1385/4566	462/1521	R/M	aGg/aTg	NA	1	SNV	MGI	CCDS22418.2	ENSMUSP00000124804	NA	deleterious(0.01)
8:80704759_C/T	V3_la	T	0,023000	227	7	NA	missense_variant	MODERATE	Smarca5	ENSMUSG00000031715	Transcript	ENSMUST00000043359	protein_coding	22/24	NA	3229/6113	2828/3156	943/1051	G/E	gGa/gAa	NA	-1	SNV	MGI	CCDS22442.1	ENSMUSP00000044361	Q91ZW3	deleterious(0)
8:84995767_G/A	V3_la	A	0,515000	101	100	rs13463689	missense_variant	MODERATE	Hook2	ENSMUSG00000052566	Transcript	ENSMUST00000064495	protein_coding	11/22	NA	1025/2580	934/2151	312/716	A/T	Gcc/Acc	NA	1	SNV	MGI	CCDS22489.1	ENSMUSP00000067752	Q7TMK6	deleterious(0)
8:92902155_C/T	V3_la	T	0,463000	163	138	rs45771092	missense_variant	MODERATE	Capns2	ENSMUSG00000078144	Transcript	ENSMUST00000104947	protein_coding	1/1	NA	749/1005	671/744	224/247	A/V	gCt/gTt	NA	1	SNV	MGI	CCDS52634.1	ENSMUSP00000100553	Q9D7J7	deleterious(0.05)
8:94473011_G/C	V3_la	C	0,455000	231	177	rs33222860	missense_variant	MODERATE	Nlrc5	ENSMUSG00000074151	Transcript	ENSMUST00000211816	protein_coding	5/53	NA	882/7578	249/5748	83/1915	L/F	ttG/ttC	NA	1	SNV	MGI	CCDS59741.1	ENSMUSP00000148677	C3VPR6	deleterious(0)
8:95039510_G/T	V3_la	T	0,487000	72	64	rs248054047	missense_variant	MODERATE	Adgrg3	ENSMUSG00000060470	Transcript	ENSMUST00000051259	protein_coding	9/12	NA	1045/2439	968/1629	323/542	G/V	gGg/gTg	NA	1	SNV	MGI	CCDS22554.1	ENSMUSP00000051079	Q8R0T6	deleterious(0.02)
8:102634454_C/T	V3_la	T	0,522000	58	67	rs30742273	missense_variant	MODERATE	Cdh11	ENSMUSG00000031673	Transcript	ENSMUST00000075190	protein_coding	13/13	NA	3288/5647	2251/2391	751/796	V/M	Gtg/Atg	NA	-1	SNV	MGI	CCDS22571.1	ENSMUSP00000074681	P55288	deleterious(0.03)
8:102650627_T/A	V3_la	A	0,509000	138	132	rs33464298	missense_variant	MODERATE	Cdh11	ENSMUSG00000031673	Transcript	ENSMUST00000075190	protein_coding	9/13	NA	2423/5647	1386/2391	462/796	E/D	gaA/gaT	NA	-1	SNV	MGI	CCDS22571.1	ENSMUSP00000074681	P55288	deleterious(0.03)
8:107048265_C/A	V3_la	A	0,529000	86	95	rs33306618	missense_variant	MODERATE	Pdf	ENSMUSG00000078931	Transcript	ENSMUST00000055316	protein_coding	1/2	NA	350/1306	334/696	112/231	A/S	Gcg/Tcg	NA	-1	SNV	MGI	CCDS59743.1	ENSMUSP00000138676	NA	deleterious(0.05)
9:70803698_G/T	V3_la	T	0,029000	154	5	NA	missense_variant&splice_region_variant	MODERATE	Lipc	ENSMUSG00000032207	Transcript	ENSMUST00000034731	protein_coding	7/9	NA	1419/1920	1171/1533	391/510	L/M	Ctg/Atg	NA	-1	SNV	MGI	CCDS23324.1	ENSMUSP00000034731	P27656	deleterious(0)
9:82929046_C/A	V3_la	A	0,031000	218	6	NA	missense_variant	MODERATE	Phip	ENSMUSG00000032253	Transcript	ENSMUST00000034787	protein_coding	11/40	NA	1249/10756	1024/5466	342/1821	D/Y	Gac/Tac	NA	-1	SNV	MGI	CCDS40706.1	ENSMUSP00000034787	NA	deleterious(0)
9:96570745_G/T	V3_la	T	0,021000	315	6	NA	missense_variant	MODERATE	Rasa2	ENSMUSG00000032413	Transcript	ENSMUST00000034984	protein_coding	11/24	NA	1211/5813	1087/2544	363/847	L/I	Ctt/Att	NA	-1	SNV	MGI	CCDS23416.1	ENSMUSP00000034984	P58069	deleterious(0.04)
9:105934023_G/T	V3_la	T	0,046000	92	4	NA	missense_variant	MODERATE	Col6a5	ENSMUSG00000091345	Transcript	ENSMUST00000190193	protein_coding	6/41	NA	2422/9289	2296/7923	766/2640	L/I	Ctc/Atc	NA	-1	SNV	MGI	CCDS85720.1	ENSMUSP00000139398	NA	deleterious(0.01)
9:106886396_C/T	V3_la	T	0,110000	52	4	NA	missense_variant	MODERATE	Rbm15b	ENSMUSG00000074102	Transcript	ENSMUST00000055843	protein_coding	1/1	NA	1033/6511	572/2664	191/887	R/Q	cGg/cAg	NA	-1	SNV	MGI	CCDS52915.1	ENSMUSP00000059330	Q6PHZ5	deleterious(0.01)
9:110986921_CG/TA	V3_la	TA	0,011000	420	5	NA	missense_variant	MODERATE	Rtp3	ENSMUSG00000066319	Transcript	ENSMUST00000199891	protein_coding	2/3	NA	662-663/2463	560-561/1425	187/474	S/L	tCG/tTA	NA	-1	substitution	MGI	CCDS81087.1	ENSMUSP00000143305	Q5QGU6	deleterious(0.01)
X:41609998_G/T	V3_la	T	0,037000	128	6	NA	missense_variant	MODERATE	Gria3	ENSMUSG00000001986	Transcript	ENSMUST00000076349	protein_coding	11/16	NA	1828/5192	1567/2667	523/888	G/W	Ggg/Tgg	NA	1	SNV	MGI	CCDS30097.1	ENSMUSP00000075687	Q9Z2W9	deleterious(0)
X:114551481_T/C	V3_la	C	0,143000	68	13	NA	missense_variant	MODERATE	Klhl4	ENSMUSG00000025597	Transcript	ENSMUST00000040504	protein_coding	8/11	NA	1650/3584	1559/2154	520/717	L/P	cTt/cCt	NA	1	SNV	MGI	CCDS41108.2	ENSMUSP00000038080	NA	deleterious(0)
X:167729061_C/A	V3_la	A	0,035000	143	6	NA	missense_variant	MODERATE	Frmpd4	ENSMUSG00000049176	Transcript	ENSMUST00000112145	protein_coding	2/17	NA	92/7924	92/3939	31/1312	W/L	tGg/tTg	NA	-1	SNV	MGI	CCDS41210.1	ENSMUSP00000107773	A2AFR3	deleterious(0)
10:7702614_C/T	V5_er	T	0,027000	270	6	NA	missense_variant	MODERATE	Lats1	ENSMUSG00000040021	Transcript	ENSMUST00000165952	protein_coding	4/8	NA	1870/7209	1501/3390	501/1129	R/C	Cgc/Tgc	NA	1	SNV	MGI	CCDS48494.1	ENSMUSP00000132078	Q8BYR2	deleterious(0)
10:41721646_C/T	V5_er	T	0,028000	124	4	NA	missense_variant	MODERATE	Cep57l1	ENSMUSG00000019813	Transcript	ENSMUST00000186239	protein_coding	11/12	NA	1099/2255	988/1290	330/429	E/K	Gag/Aag	NA	-1	SNV	MGI	CCDS48549.1	ENSMUSP00000139509	NA	deleterious(0.01)
11:3137040_T/C	V5_er	C	0,966000	95	2606	rs217079654	missense_variant	MODERATE	Sfi1	ENSMUSG00000023764	Transcript	ENSMUST00000081318	protein_coding	23/33	NA	2390/3969	2249/3651	750/1216	Q/R	cAg/cGg	NA	-1	SNV	MGI	CCDS36094.1	ENSMUSP00000080066	Q3UZY0	deleterious(0.04)
11:103078436_T/C	V5_er	C	0,035000	106	4	NA	missense_variant	MODERATE	Plcd3	ENSMUSG00000020937	Transcript	ENSMUST00000103077	protein_coding	5/15	NA	832/3023	704/2358	235/785	E/G	gAg/gGg	NA	-1	SNV	MGI	CCDS25512.1	ENSMUSP00000099366	Q8K2J0	deleterious(0)
11:116138583_G/A	V5_er	A	0,019000	243	5	NA	missense_variant	MODERATE	Mrpl38	ENSMUSG00000020775	Transcript	ENSMUST00000106439	protein_coding	2/9	NA	197/1411	106/1143	36/380	P/S	Ccc/Tcc	NA	-1	SNV	MGI	CCDS25658.2	ENSMUSP00000102047	Q8K2M0	deleterious(0.01)
12:24986994_G/A	V5_er	A	0,021000	163	5	NA	missense_variant	MODERATE	Kidins220	ENSMUSG00000036333	Transcript	ENSMUST00000066652	protein_coding	3/32	NA	370/7409	199/5382	67/1793	E/K	Gaa/Aaa	NA	1	SNV	MGI	CCDS36424.1	ENSMUSP00000063999	NA	deleterious(0.02)
13:46793955_C/A	V5_er	A	0,037000	125	5	NA	missense_variant	MODERATE	Kif13a	ENSMUSG00000021375	Transcript	ENSMUST00000056978	protein_coding	21/38	NA	2649/6866	2552/5250	851/1749	G/V	gGg/gTg	NA	-1	SNV	MGI	CCDS36652.1	ENSMUSP00000055304	NA	deleterious(0)
13:59728768_G/A	V5_er	A	0,024000	236	5	NA	missense_variant	MODERATE	Spata31d1d	ENSMUSG00000043986	Transcript	ENSMUST00000052978	protein_coding	4/4	NA	984/3827	952/3744	318/1247	R/W	Cgg/Tgg	NA	-1	SNV	MGI	CCDS49286.1	ENSMUSP00000128200	NA	deleterious(0.05)
13:119477808_CA/AG	V5_er	AG	0,988000	0	91	NA	missense_variant	MODERATE	4833420G17Rik	ENSMUSG00000062822	Transcript	ENSMUST00000224312	protein_coding	10/14	NA	2737-2738/3406	1451-1452/1920	484/639	T/K	aCA/aAG	NA	1	substitution	MGI	CCDS49373.1	ENSMUSP00000153150	Q3UJC8	deleterious(0)
14:19823687_A/G	V5_er	G	0,034000	199	10	NA	missense_variant	MODERATE	Rtraf	ENSMUSG00000021807	Transcript	ENSMUST00000022341	protein_coding	1/8	NA	138/1562	43/735	15/244	S/P	Tca/Cca	NA	-1	SNV	MGI	CCDS26839.1	ENSMUSP00000022341	Q9CQE8	deleterious(0.05)
14:51455971_A/C	V5_er	C	0,414000	674	570	rs1132767367	missense_variant	MODERATE	Vmn2r89	ENSMUSG00000070448	Transcript	ENSMUST00000159611	protein_coding	3/5	NA	857/2939	777/1524	259/507	Q/H	caA/caC	NA	1	SNV	MGI	CCDS49481.1	ENSMUSP00000124065	NA	deleterious(0)
15:81015381_T/A	V5_er	A	0,015000	240	4	NA	missense_variant	MODERATE	Mrtfa	ENSMUSG00000042292	Transcript	ENSMUST00000109579	protein_coding	12/13	NA	2610/4154	2345/2895	782/964	D/V	gAt/gTt	NA	-1	SNV	MGI	CCDS37147.1	ENSMUSP00000105207	Q8K4J6	deleterious(0.03)
16:17212981_G/T	V5_er	T	0,030000	155	5	NA	missense_variant	MODERATE	Rimbp3	ENSMUSG00000071636	Transcript	ENSMUST00000169803	protein_coding	1/1	NA	4379/5380	4268/4821	1423/1606	R/M	aGg/aTg	NA	1	SNV	MGI	CCDS27998.2	ENSMUSP00000127909	Q3V0F0	deleterious(0)
16:20506435_C/T	V5_er	T	0,016000	215	4	NA	missense_variant	MODERATE	Eif2b5	ENSMUSG00000003235	Transcript	ENSMUST00000003320	protein_coding	12/16	NA	1794/2554	1697/2154	566/717	S/F	tCc/tTc	NA	1	SNV	MGI	CCDS28047.1	ENSMUSP00000003320	Q8CHW4	deleterious(0)
17:24884520_C/T	V5_er	T	0,015000	497	8	NA	missense_variant	MODERATE	Nubp2	ENSMUSG00000039183	Transcript	ENSMUST00000044252	protein_coding	4/7	NA	424/1427	382/828	128/275	G/R	Ggg/Agg	NA	-1	SNV	MGI	CCDS28500.1	ENSMUSP00000049319	Q9R061	deleterious(0.01)
17:46553741_C/T	V5_er	T	0,042000	157	7	NA	missense_variant	MODERATE	Srf	ENSMUSG00000015605	Transcript	ENSMUST00000015749	protein_coding	2/7	NA	934/2616	587/1515	196/504	R/H	cGc/cAc	NA	-1	SNV	MGI	CCDS28831.1	ENSMUSP00000015749	Q9JM73	deleterious(0)
1:62744340_C/A	V5_er	A	0,026000	237	6	NA	missense_variant	MODERATE	Nrp2	ENSMUSG00000025969	Transcript	ENSMUST00000114157	protein_coding	4/17	NA	1102/6357	599/2796	200/931	P/H	cCt/cAt	NA	1	SNV	MGI	CCDS35589.1	ENSMUSP00000109794	O35375	deleterious(0)
1:79733804_A/G	V5_er	G	0,020000	185	4	NA	missense_variant	MODERATE	Wdfy1	ENSMUSG00000073643	Transcript	ENSMUST00000113512	protein_coding	3/12	NA	344/4551	275/1233	92/410	V/A	gTg/gCg	NA	-1	SNV	MGI	CCDS48296.1	ENSMUSP00000109140	E9Q4P1	deleterious(0)
1:88230746_G/A	V5_er	A	0,479000	489	439	rs108141835	missense_variant	MODERATE	Mroh2a	ENSMUSG00000079429	Transcript	ENSMUST00000113130	protein_coding	5/42	NA	726/7491	514/5016	172/1671	E/K	Gag/Aag	NA	1	SNV	MGI	CCDS69921.1	ENSMUSP00000108755	NA	deleterious(0)
1:157556816_C/A	V5_er	A	0,038000	121	4	NA	missense_variant	MODERATE	Sec16b	ENSMUSG00000026589	Transcript	ENSMUST00000086130	protein_coding	18/28	NA	2339/4661	1909/3156	637/1051	Q/K	Cag/Aag	NA	1	SNV	MGI	CCDS15400.1	ENSMUSP00000083300	Q91XT4	deleterious(0)
2:120030513_C/T	V5_er	T	0,035000	135	4	NA	missense_variant	MODERATE	Jmjd7	ENSMUSG00000098789	Transcript	ENSMUST00000044675	protein_coding	3/8	NA	473/1373	443/951	148/316	S/F	tCc/tTc	NA	1	SNV	MGI	CCDS50676.1	ENSMUSP00000041220	P0C872	deleterious(0.01)
2:122186351_G/T	V5_er	T	0,046000	96	4	NA	missense_variant&splice_region_variant	MODERATE	Terb2	ENSMUSG00000027229	Transcript	ENSMUST00000028661	protein_coding	1/7	NA	80/2115	63/657	21/218	W/C	tgG/tgT	NA	1	SNV	MGI	CCDS50688.1	ENSMUSP00000028661	Q9D494	deleterious(0)
3:88297258_T/C	V5_er	C	0,014000	339	9	NA	missense_variant	MODERATE	Cct3	ENSMUSG00000001416	Transcript	ENSMUST00000001452	protein_coding	1/14	NA	143/1977	23/1638	8/545	L/P	cTc/cCc	NA	1	SNV	MGI	CCDS17468.1	ENSMUSP00000001452	P80318	deleterious(0)
4:43706446_C/A	V5_er	A	0,029000	156	5	NA	missense_variant	MODERATE	Olfr71	ENSMUSG00000046450	Transcript	ENSMUST00000217544	protein_coding	2/2	NA	823/2707	121/939	41/312	G/W	Ggg/Tgg	NA	-1	SNV	MGI	CCDS18110.1	ENSMUSP00000149725	NA	deleterious(0)
4:61671247_C/A	V5_er	A	0,461000	145	128	rs1132095114	missense_variant	MODERATE	Mup18	ENSMUSG00000078674	Transcript	ENSMUST00000098040	protein_coding	6/7	NA	650/930	539/546	180/181	R/L	cGa/cTa	NA	-1	SNV	MGI	CCDS51199.1	ENSMUSP00000095648	P04938&A2BIM8	deleterious(0)
4:116074941_A/G	V5_er	G	0,009341	681	8	NA	missense_variant	MODERATE	Uqcrh	ENSMUSG00000063882	Transcript	ENSMUST00000078676	protein_coding	1/4	NA	131/547	29/270	10/89	L/P	cTc/cCc	NA	-1	SNV	MGI	CCDS38846.1	ENSMUSP00000077744	P99028	deleterious(0.03)
4:122865232_A/G	V5_er	G	0,013000	402	6	NA	missense_variant	MODERATE	Cap1	ENSMUSG00000028656	Transcript	ENSMUST00000106257	protein_coding	7/13	NA	821/2768	565/1425	189/474	W/R	Tgg/Cgg	NA	-1	SNV	MGI	CCDS18604.1	ENSMUSP00000101864	P40124	deleterious(0)
4:126151201_G/T	V5_er	T	0,025000	227	5	NA	missense_variant	MODERATE	Sh3d21	ENSMUSG00000073758	Transcript	ENSMUST00000097891	protein_coding	14/16	NA	1947/2384	1684/1998	562/665	P/T	Ccc/Acc	NA	-1	SNV	MGI	CCDS51301.1	ENSMUSP00000095501	NA	deleterious(0)
4:145899147_G/A	V5_er	A	0,452000	164	135	rs1134662927	missense_variant	MODERATE	Zfp986	ENSMUSG00000078500	Transcript	ENSMUST00000123460	protein_coding	4/4	NA	599/1427	376/1204	126/401	E/K	Gaa/Aaa	NA	1	SNV	MGI	NA	ENSMUSP00000116281	NA	deleterious(0.03)
5:138298891_G/T	V5_er	T	0,038000	126	5	NA	missense_variant	MODERATE	Stag3	ENSMUSG00000036928	Transcript	ENSMUST00000048028	protein_coding	16/34	NA	1841/4211	1702/3723	568/1240	G/W	Ggg/Tgg	NA	1	SNV	MGI	CCDS39344.1	ENSMUSP00000040945	O70576	deleterious(0)
6:35224633_A/T	V5_er	T	0,018000	216	4	NA	missense_variant	MODERATE	Nup205	ENSMUSG00000038759	Transcript	ENSMUST00000043815	protein_coding	26/43	NA	3846/6412	3644/6027	1215/2008	N/I	aAc/aTc	NA	1	SNV	MGI	CCDS57418.1	ENSMUSP00000039656	NA	deleterious(0.01)
6:122732456_C/A	V5_er	A	0,035000	131	5	NA	missense_variant	MODERATE	Slc2a3	ENSMUSG00000003153	Transcript	ENSMUST00000032476	protein_coding	8/10	NA	1338/3959	983/1482	328/493	R/M	aGg/aTg	NA	-1	SNV	MGI	CCDS20502.1	ENSMUSP00000032476	P32037	deleterious(0)
7:28319059_C/G	V5_er	G	0,015000	258	4	NA	missense_variant	MODERATE	Supt5	ENSMUSG00000003435	Transcript	ENSMUST00000209141	protein_coding	18/29	NA	1994/3755	1714/3249	572/1082	A/P	Gcc/Ccc	NA	-1	SNV	MGI	CCDS39857.1	ENSMUSP00000147164	O55201	deleterious(0)
7:43190467_G/A	V5_er	A	0,427000	148	110	rs264866686	missense_variant	MODERATE	Zfp936	ENSMUSG00000064194	Transcript	ENSMUST00000202535	protein_coding	4/4	NA	1470/3112	1357/1371	453/456	G/R	Gga/Aga	NA	1	SNV	MGI	CCDS80709.1	ENSMUSP00000143800	NA	deleterious(0)
8:47846158_G/A	V5_er	A	0,032000	185	5	NA	missense_variant	MODERATE	Wwc2	ENSMUSG00000031563	Transcript	ENSMUST00000057561	protein_coding	20/23	NA	3470/8678	3115/3564	1039/1187	R/W	Cgg/Tgg	NA	-1	SNV	MGI	CCDS22301.1	ENSMUSP00000056121	Q6NXJ0	deleterious(0)
8:92902155_C/T	V5_er	T	0,472000	133	116	rs45771092	missense_variant	MODERATE	Capns2	ENSMUSG00000078144	Transcript	ENSMUST00000104947	protein_coding	1/1	NA	749/1005	671/744	224/247	A/V	gCt/gTt	NA	1	SNV	MGI	CCDS52634.1	ENSMUSP00000100553	Q9D7J7	deleterious(0.05)
8:94473011_G/C	V5_er	C	0,509000	90	88	rs33222860	missense_variant	MODERATE	Nlrc5	ENSMUSG00000074151	Transcript	ENSMUST00000211816	protein_coding	5/53	NA	882/7578	249/5748	83/1915	L/F	ttG/ttC	NA	1	SNV	MGI	CCDS59741.1	ENSMUSP00000148677	C3VPR6	deleterious(0)
8:102650627_T/A	V5_er	A	0,537000	94	105	rs33464298	missense_variant	MODERATE	Cdh11	ENSMUSG00000031673	Transcript	ENSMUST00000075190	protein_coding	9/13	NA	2423/5647	1386/2391	462/796	E/D	gaA/gaT	NA	-1	SNV	MGI	CCDS22571.1	ENSMUSP00000074681	P55288	deleterious(0.03)
8:107048265_C/A	V5_er	A	0,536000	76	87	rs33306618	missense_variant	MODERATE	Pdf	ENSMUSG00000078931	Transcript	ENSMUST00000055316	protein_coding	1/2	NA	350/1306	334/696	112/231	A/S	Gcg/Tcg	NA	-1	SNV	MGI	CCDS59743.1	ENSMUSP00000138676	NA	deleterious(0.05)
9:110727746_C/A	V5_er	A	0,047000	91	4	NA	missense_variant	MODERATE	Pth1r	ENSMUSG00000032492	Transcript	ENSMUST00000006005	protein_coding	5/14	NA	894/2307	475/1776	159/591	G/W	Ggg/Tgg	NA	-1	SNV	MGI	CCDS52940.1	ENSMUSP00000006005	P41593	deleterious(0.01)
11:3137040_T/C	V6_er	C	0,966000	125	3371	rs217079654	missense_variant	MODERATE	Sfi1	ENSMUSG00000023764	Transcript	ENSMUST00000081318	protein_coding	23/33	NA	2390/3969	2249/3651	750/1216	Q/R	cAg/cGg	NA	-1	SNV	MGI	CCDS36094.1	ENSMUSP00000080066	Q3UZY0	deleterious(0.04)
11:43421226_G/A	V6_er	A	0,017000	226	4	NA	missense_variant	MODERATE	Pttg1	ENSMUSG00000020415	Transcript	ENSMUST00000121638	protein_coding	4/5	NA	694/948	401/600	134/199	S/L	tCa/tTa	NA	-1	SNV	MGI	CCDS48771.1	ENSMUSP00000112815	Q9CQJ7	deleterious(0)
11:103916514_C/A	V6_er	A	0,027000	228	6	NA	missense_variant	MODERATE	Nsf	ENSMUSG00000034187	Transcript	ENSMUST00000103075	protein_coding	5/21	NA	472/3766	397/2235	133/744	G/W	Ggg/Tgg	NA	-1	SNV	MGI	CCDS25524.1	ENSMUSP00000099364	P46460	deleterious(0)
12:69215343_A/G	V6_er	G	0,019000	277	6	NA	missense_variant	MODERATE	Pole2	ENSMUSG00000020974	Transcript	ENSMUST00000021359	protein_coding	6/19	NA	491/1706	460/1584	154/527	S/P	Tca/Cca	NA	-1	SNV	MGI	CCDS36463.1	ENSMUSP00000021359	O54956	deleterious(0.03)
12:103325325_C/T	V6_er	T	0,083000	59	4	NA	missense_variant	MODERATE	Asb2	ENSMUSG00000021200	Transcript	ENSMUST00000021617	protein_coding	8/10	NA	1731/2690	1342/1905	448/634	A/T	Gcc/Acc	NA	-1	SNV	MGI	CCDS26128.1	ENSMUSP00000021617	Q8K0L0	deleterious(0)
13:119477808_CA/AG	V6_er	AG	0,991000	0	106	NA	missense_variant	MODERATE	4833420G17Rik	ENSMUSG00000062822	Transcript	ENSMUST00000224312	protein_coding	10/14	NA	2737-2738/3406	1451-1452/1920	484/639	T/K	aCA/aAG	NA	1	substitution	MGI	CCDS49373.1	ENSMUSP00000153150	Q3UJC8	deleterious(0)
14:51455971_A/C	V6_er	C	0,436000	754	708	rs1132767367	missense_variant	MODERATE	Vmn2r89	ENSMUSG00000070448	Transcript	ENSMUST00000159611	protein_coding	3/5	NA	857/2939	777/1524	259/507	Q/H	caA/caC	NA	1	SNV	MGI	CCDS49481.1	ENSMUSP00000124065	NA	deleterious(0)
15:11391065_C/T	V6_er	T	0,023000	308	7	NA	missense_variant	MODERATE	Tars	ENSMUSG00000022241	Transcript	ENSMUST00000022849	protein_coding	9/19	NA	1103/4005	977/2169	326/722	G/E	gGg/gAg	NA	-1	SNV	MGI	CCDS27385.1	ENSMUSP00000022849	Q9D0R2	deleterious(0)
15:89068112_C/A	V6_er	A	0,029000	194	5	NA	missense_variant	MODERATE	Panx2	ENSMUSG00000058441	Transcript	ENSMUST00000162424	protein_coding	2/3	NA	1108/3391	781/2034	261/677	L/M	Ctg/Atg	NA	1	SNV	MGI	CCDS49695.1	ENSMUSP00000124354	Q6IMP4	deleterious(0.01)
1:75410058_C/A	V6_er	A	0,038000	157	6	NA	missense_variant	MODERATE	Speg	ENSMUSG00000026207	Transcript	ENSMUST00000087122	protein_coding	14/41	NA	3978/10801	3835/9789	1279/3262	H/N	Cat/Aat	NA	1	SNV	MGI	CCDS35626.1	ENSMUSP00000084361	NA	deleterious(0)
1:88230746_G/A	V6_er	A	0,465000	640	546	rs108141835	missense_variant	MODERATE	Mroh2a	ENSMUSG00000079429	Transcript	ENSMUST00000113130	protein_coding	5/42	NA	726/7491	514/5016	172/1671	E/K	Gag/Aag	NA	1	SNV	MGI	CCDS69921.1	ENSMUSP00000108755	NA	deleterious(0)
2:36049194_C/T	V6_er	T	0,034000	138	6	NA	missense_variant&splice_region_variant	MODERATE	Ndufa8	ENSMUSG00000026895	Transcript	ENSMUST00000070112	protein_coding	1/4	NA	213/861	49/519	17/172	E/K	Gag/Aag	NA	-1	SNV	MGI	CCDS15967.1	ENSMUSP00000065352	Q9DCJ5	deleterious(0.01)
4:61671247_C/A	V6_er	A	0,502000	139	143	rs1132095114	missense_variant	MODERATE	Mup18	ENSMUSG00000078674	Transcript	ENSMUST00000098040	protein_coding	6/7	NA	650/930	539/546	180/181	R/L	cGa/cTa	NA	-1	SNV	MGI	CCDS51199.1	ENSMUSP00000095648	P04938&A2BIM8	deleterious(0)
4:149158074_G/A	V6_er	A	0,021000	253	5	NA	missense_variant	MODERATE	Pgd	ENSMUSG00000028961	Transcript	ENSMUST00000084124	protein_coding	7/13	NA	654/2218	541/1452	181/483	H/Y	Cac/Tac	NA	-1	SNV	MGI	CCDS38974.1	ENSMUSP00000081141	Q9DCD0	deleterious(0)
6:116042915_C/G	V6_er	G	0,620000	242	325	rs1133764363	missense_variant	MODERATE	Tmcc1	ENSMUSG00000030126	Transcript	ENSMUST00000088896	protein_coding	4/6	NA	1867/5838	1455/1950	485/649	R/S	agG/agC	NA	-1	SNV	MGI	CCDS51881.1	ENSMUSP00000086285	Q69ZZ6	deleterious(0.05)
7:17759508_C/A	V6_er	A	0,018000	423	8	NA	missense_variant	MODERATE	Ceacam5	ENSMUSG00000008789	Transcript	ENSMUST00000081907	protein_coding	8/9	NA	2664/3273	2455/2844	819/947	L/I	Ctt/Att	NA	1	SNV	MGI	CCDS20863.1	ENSMUSP00000080582	Q3UKK2	deleterious(0.02)
7:28981689_A/G	V6_er	G	0,015000	349	7	NA	missense_variant	MODERATE	Eif3k	ENSMUSG00000053565	Transcript	ENSMUST00000066070	protein_coding	1/8	NA	126/774	44/657	15/218	L/P	cTc/cCc	NA	-1	SNV	MGI	CCDS21062.1	ENSMUSP00000066038	Q9DBZ5	deleterious(0)
7:43190467_G/A	V6_er	A	0,474000	157	159	rs264866686	missense_variant	MODERATE	Zfp936	ENSMUSG00000064194	Transcript	ENSMUST00000202535	protein_coding	4/4	NA	1470/3112	1357/1371	453/456	G/R	Gga/Aga	NA	1	SNV	MGI	CCDS80709.1	ENSMUSP00000143800	NA	deleterious(0)
7:45337312_C/A	V6_er	A	0,050000	85	5	NA	missense_variant	MODERATE	Hrc	ENSMUSG00000038239	Transcript	ENSMUST00000085351	protein_coding	1/6	NA	2023/2411	1886/2217	629/738	P/Q	cCa/cAa	NA	1	SNV	MGI	CCDS39950.1	ENSMUSP00000082459	NA	deleterious(0)
8:36222696_C/A	V6_er	A	0,025000	277	6	NA	missense_variant	MODERATE	Lonrf1	ENSMUSG00000039633	Transcript	ENSMUST00000065297	protein_coding	10/12	NA	2159/3930	2122/2514	708/837	G/W	Ggg/Tgg	NA	-1	SNV	MGI	CCDS40321.1	ENSMUSP00000066403	NA	deleterious(0.03)
8:84995767_G/A	V6_er	A	0,529000	104	114	rs13463689	missense_variant	MODERATE	Hook2	ENSMUSG00000052566	Transcript	ENSMUST00000064495	protein_coding	11/22	NA	1025/2580	934/2151	312/716	A/T	Gcc/Acc	NA	1	SNV	MGI	CCDS22489.1	ENSMUSP00000067752	Q7TMK6	deleterious(0)
8:85336377_G/A	V6_er	A	0,515000	38	38	rs33212606	missense_variant	MODERATE	Mylk3	ENSMUSG00000031698	Transcript	ENSMUST00000034133	protein_coding	10/13	NA	2183/3696	2033/2388	678/795	T/I	aCc/aTc	NA	-1	SNV	MGI	CCDS40422.1	ENSMUSP00000034133	Q3UIZ8	deleterious(0.03)
8:94473011_G/C	V6_er	C	0,467000	137	111	rs33222860	missense_variant	MODERATE	Nlrc5	ENSMUSG00000074151	Transcript	ENSMUST00000211816	protein_coding	5/53	NA	882/7578	249/5748	83/1915	L/F	ttG/ttC	NA	1	SNV	MGI	CCDS59741.1	ENSMUSP00000148677	C3VPR6	deleterious(0)
8:94476742_T/C	V6_er	C	0,412000	115	80	rs33530464	missense_variant	MODERATE	Nlrc5	ENSMUSG00000074151	Transcript	ENSMUST00000211816	protein_coding	8/53	NA	2102/7578	1469/5748	490/1915	F/S	tTt/tCt	NA	1	SNV	MGI	CCDS59741.1	ENSMUSP00000148677	C3VPR6	deleterious(0.01)
8:95039510_G/T	V6_er	T	0,490000	73	67	rs248054047	missense_variant	MODERATE	Adgrg3	ENSMUSG00000060470	Transcript	ENSMUST00000051259	protein_coding	9/12	NA	1045/2439	968/1629	323/542	G/V	gGg/gTg	NA	1	SNV	MGI	CCDS22554.1	ENSMUSP00000051079	Q8R0T6	deleterious(0.02)
8:95110738_G/A	V6_er	A	0,479000	26	29	rs33594385	missense_variant	MODERATE	Kifc3	ENSMUSG00000031788	Transcript	ENSMUST00000034240	protein_coding	4/20	NA	486/3277	331/2475	111/824	L/F	Ctc/Ttc	NA	-1	SNV	MGI	CCDS52640.1	ENSMUSP00000034240	O35231	deleterious(0.01)
8:107048265_C/A	V6_er	A	0,432000	103	79	rs33306618	missense_variant	MODERATE	Pdf	ENSMUSG00000078931	Transcript	ENSMUST00000055316	protein_coding	1/2	NA	350/1306	334/696	112/231	A/S	Gcg/Tcg	NA	-1	SNV	MGI	CCDS59743.1	ENSMUSP00000138676	NA	deleterious(0.05)
9:7451814_C/A	V6_er	A	0,019000	298	6	NA	missense_variant	MODERATE	Mmp3	ENSMUSG00000043613	Transcript	ENSMUST00000034497	protein_coding	8/10	NA	1227/1801	1151/1440	384/479	P/H	cCt/cAt	NA	1	SNV	MGI	CCDS22806.1	ENSMUSP00000034497	NA	deleterious(0)
10:36833402_G/A	V7_la	A	0,026000	168	4	NA	missense_variant	MODERATE	Hs3st5	ENSMUSG00000044499	Transcript	ENSMUST00000058738	protein_coding	6/6	NA	2091/3078	932/1041	311/346	R/H	cGc/cAc	NA	1	SNV	MGI	CCDS35881.1	ENSMUSP00000060229	Q8BSL4	deleterious(0)
10:76382145_G/A	V7_la	A	0,045000	94	4	NA	missense_variant	MODERATE	Pcnt	ENSMUSG00000001151	Transcript	ENSMUST00000001179	protein_coding	29/42	NA	6403/9331	6295/8751	2099/2916	R/W	Cgg/Tgg	NA	-1	SNV	MGI	CCDS23944.1	ENSMUSP00000001179	NA	deleterious(0.01)
10:81091853_C/T	V7_la	T	0,057000	63	4	NA	missense_variant	MODERATE	Creb3l3	ENSMUSG00000035041	Transcript	ENSMUST00000117422	protein_coding	4/12	NA	527/2294	104/1440	35/479	G/D	gGc/gAc	NA	-1	SNV	MGI	CCDS24043.1	ENSMUSP00000112836	Q91XE9	deleterious(0.03)
11:74412418_A/T	V7_la	T	0,015000	319	5	NA	missense_variant	MODERATE	Rap1gap2	ENSMUSG00000038807	Transcript	ENSMUST00000102521	protein_coding	14/25	NA	1262/6565	1022/2139	341/712	V/E	gTg/gAg	NA	-1	SNV	MGI	CCDS25032.1	ENSMUSP00000099580	Q5SVL6	deleterious(0)
11:87496280_C/T	V7_la	T	0,021000	234	4	NA	missense_variant	MODERATE	Tex14	ENSMUSG00000010342	Transcript	ENSMUST00000060835	protein_coding	8/31	NA	955/4763	848/4353	283/1450	A/V	gCc/gTc	NA	1	SNV	MGI	CCDS48877.1	ENSMUSP00000054444	Q7M6U3	deleterious(0)
13:74174120_A/T	V7_la	T	0,015000	252	4	NA	missense_variant	MODERATE	Exoc3	ENSMUSG00000034152	Transcript	ENSMUST00000035934	protein_coding	11/13	NA	1904/4922	1835/2268	612/755	V/E	gTg/gAg	NA	-1	SNV	MGI	CCDS26640.1	ENSMUSP00000039416	Q6KAR6	deleterious(0)
13:119477808_CA/AG	V7_la	AG	0,992000	0	140	NA	missense_variant	MODERATE	4833420G17Rik	ENSMUSG00000062822	Transcript	ENSMUST00000224312	protein_coding	10/14	NA	2737-2738/3406	1451-1452/1920	484/639	T/K	aCA/aAG	NA	1	substitution	MGI	CCDS49373.1	ENSMUSP00000153150	Q3UJC8	deleterious(0)
14:20467899_G/A	V7_la	A	0,013000	259	4	NA	missense_variant	MODERATE	Anxa7	ENSMUSG00000021814	Transcript	ENSMUST00000065504	protein_coding	5/13	NA	638/2851	398/1392	133/463	P/L	cCt/cTt	NA	-1	SNV	MGI	CCDS26845.1	ENSMUSP00000066035	Q07076	deleterious(0.03)
14:31504518_T/C	V7_la	C	0,087000	47	4	NA	missense_variant&splice_region_variant	MODERATE	Eaf1	ENSMUSG00000021890	Transcript	ENSMUST00000022446	protein_coding	5/6	NA	1628/4918	758/807	253/268	L/P	cTc/cCc	NA	1	SNV	MGI	CCDS26914.1	ENSMUSP00000022446	Q9D4C5	deleterious(0)
14:51455971_A/C	V7_la	C	0,417000	719	598	rs1132767367	missense_variant	MODERATE	Vmn2r89	ENSMUSG00000070448	Transcript	ENSMUST00000159611	protein_coding	3/5	NA	857/2939	777/1524	259/507	Q/H	caA/caC	NA	1	SNV	MGI	CCDS49481.1	ENSMUSP00000124065	NA	deleterious(0)
15:85816632_C/T	V7_la	T	0,014000	381	4	NA	missense_variant	MODERATE	Pkdrej	ENSMUSG00000052496	Transcript	ENSMUST00000064370	protein_coding	1/1	NA	5103/7065	5102/6381	1701/2126	G/D	gGc/gAc	NA	-1	SNV	MGI	CCDS27723.1	ENSMUSP00000086352	NA	deleterious(0)
17:73820545_C/T	V7_la	T	0,016000	314	4	NA	missense_variant	MODERATE	Ehd3	ENSMUSG00000024065	Transcript	ENSMUST00000024860	protein_coding	3/6	NA	874/3659	472/1608	158/535	L/F	Ctc/Ttc	NA	1	SNV	MGI	CCDS28966.1	ENSMUSP00000024860	Q9QXY6	deleterious(0)
19:6248070_G/C	V7_la	C	0,016000	223	4	NA	missense_variant	MODERATE	Atg2a	ENSMUSG00000024773	Transcript	ENSMUST00000045351	protein_coding	10/40	NA	1699/6371	1571/5745	524/1914	C/S	tGc/tCc	NA	1	SNV	MGI	CCDS29500.1	ENSMUSP00000046412	Q6P4T0	deleterious(0.01)
19:10586818_G/A	V7_la	A	0,006789	1589	14	NA	missense_variant	MODERATE	Cyb561a3	ENSMUSG00000034445	Transcript	ENSMUST00000237814	protein_coding	6/8	NA	1641/3130	521/729	174/242	G/D	gGc/gAc	NA	1	SNV	MGI	CCDS29582.1	ENSMUSP00000158186	Q6P1H1	deleterious(0)
19:60790475_C/T	V7_la	T	0,043000	127	5	NA	missense_variant	MODERATE	Eif3a	ENSMUSG00000024991	Transcript	ENSMUST00000025955	protein_coding	1/22	NA	169/5125	43/4035	15/1344	A/T	Gcc/Acc	NA	-1	SNV	MGI	CCDS38035.1	ENSMUSP00000025955	P23116	deleterious(0)
1:46607477_G/A	V7_la	A	0,012000	483	5	NA	missense_variant	MODERATE	Dnah7c	ENSMUSG00000101337	Transcript	ENSMUST00000189749	protein_coding	23/65	NA	3698/12207	3677/12075	1226/4024	G/D	gGc/gAc	NA	1	SNV	MGI	CCDS78579.1	ENSMUSP00000140430	NA	deleterious(0)
1:59183798_A/C	V7_la	C	0,009734	489	5	NA	missense_variant	MODERATE	Als2	ENSMUSG00000026024	Transcript	ENSMUST00000027178	protein_coding	20/34	NA	3447/6342	3312/4956	1104/1651	C/W	tgT/tgG	NA	-1	SNV	MGI	CCDS35583.1	ENSMUSP00000027178	Q920R0	deleterious(0.02)
1:88230746_G/A	V7_la	A	0,463000	615	533	rs108141835	missense_variant	MODERATE	Mroh2a	ENSMUSG00000079429	Transcript	ENSMUST00000113130	protein_coding	5/42	NA	726/7491	514/5016	172/1671	E/K	Gag/Aag	NA	1	SNV	MGI	CCDS69921.1	ENSMUSP00000108755	NA	deleterious(0)
1:155901593_T/A	V7_la	A	0,017000	205	4	NA	missense_variant	MODERATE	Cep350	ENSMUSG00000033671	Transcript	ENSMUST00000138762	protein_coding	24/38	NA	5420/13307	5000/9288	1667/3095	D/V	gAt/gTt	NA	-1	SNV	MGI	CCDS48400.1	ENSMUSP00000120085	E9Q309	deleterious(0)
2:117286211_G/C	V7_la	C	0,022000	260	4	NA	missense_variant	MODERATE	Rasgrp1	ENSMUSG00000027347	Transcript	ENSMUST00000102534	protein_coding	15/17	NA	2026/5229	1734/2388	578/795	N/K	aaC/aaG	NA	-1	SNV	MGI	CCDS16572.1	ENSMUSP00000099593	Q9Z1S3	deleterious(0)
2:152689851_G/A	V7_la	A	0,015000	419	5	NA	missense_variant	MODERATE	H13	ENSMUSG00000019188	Transcript	ENSMUST00000089059	protein_coding	7/13	NA	768/1743	674/1185	225/394	G/D	gGc/gAc	NA	1	SNV	MGI	CCDS50752.1	ENSMUSP00000086460	Q9D8V0	deleterious(0)
3:84464286_G/A	V7_la	A	0,026000	317	9	NA	missense_variant	MODERATE	Fhdc1	ENSMUSG00000041842	Transcript	ENSMUST00000107689	protein_coding	4/12	NA	851/5918	652/3450	218/1149	P/S	Ccg/Tcg	NA	-1	SNV	MGI	CCDS17438.1	ENSMUSP00000103317	Q3ULZ2	deleterious(0)
3:95748596_T/A	V7_la	A	0,012000	341	4	NA	missense_variant	MODERATE	Tars2	ENSMUSG00000028107	Transcript	ENSMUST00000029752	protein_coding	8/18	NA	860/2400	827/2172	276/723	E/V	gAg/gTg	NA	-1	SNV	MGI	CCDS38548.1	ENSMUSP00000029752	Q3UQ84	deleterious(0)
3:103310381_A/C	V7_la	C	0,013000	290	4	NA	missense_variant	MODERATE	Trim33	ENSMUSG00000033014	Transcript	ENSMUST00000029444	protein_coding	2/20	NA	1227/8875	641/3423	214/1140	K/T	aAa/aCa	NA	1	SNV	MGI	CCDS38573.1	ENSMUSP00000029444	NA	deleterious(0)
4:61671247_C/A	V7_la	A	0,498000	165	167	rs1132095114	missense_variant	MODERATE	Mup18	ENSMUSG00000078674	Transcript	ENSMUST00000098040	protein_coding	6/7	NA	650/930	539/546	180/181	R/L	cGa/cTa	NA	-1	SNV	MGI	CCDS51199.1	ENSMUSP00000095648	P04938&A2BIM8	deleterious(0)
4:64020451_G/T	V7_la	T	0,032000	133	4	NA	missense_variant	MODERATE	Tnc	ENSMUSG00000028364	Transcript	ENSMUST00000107377	protein_coding	2/26	NA	542/7100	150/6060	50/2019	F/L	ttC/ttA	NA	-1	SNV	MGI	CCDS18265.1	ENSMUSP00000103000	Q80YX1	deleterious(0)
4:76103057_C/A	V7_la	A	0,025000	197	4	NA	missense_variant	MODERATE	Ptprd	ENSMUSG00000028399	Transcript	ENSMUST00000173376	protein_coding	13/31	NA	1855/4793	1741/4527	581/1508	G/W	Ggg/Tgg	NA	-1	SNV	MGI	CCDS57280.1	ENSMUSP00000133468	NA	deleterious(0)
4:145899147_G/A	V7_la	A	0,426000	177	131	rs1134662927	missense_variant	MODERATE	Zfp986	ENSMUSG00000078500	Transcript	ENSMUST00000123460	protein_coding	4/4	NA	599/1427	376/1204	126/401	E/K	Gaa/Aaa	NA	1	SNV	MGI	NA	ENSMUSP00000116281	NA	deleterious(0.03)
5:31060588_A/T	V7_la	T	0,015000	258	4	NA	missense_variant	MODERATE	Cad	ENSMUSG00000013629	Transcript	ENSMUST00000013773	protein_coding	9/44	NA	1391/7137	1216/6678	406/2225	I/F	Att/Ttt	NA	1	SNV	MGI	CCDS19171.1	ENSMUSP00000013773	B2RQC6	deleterious(0)
5:64333566_A/T	V7_la	T	0,033000	106	4	NA	missense_variant	MODERATE	Tbc1d1	ENSMUSG00000029174	Transcript	ENSMUST00000043893	protein_coding	18/22	NA	4185/6471	3038/3768	1013/1255	Y/F	tAt/tTt	NA	1	SNV	MGI	CCDS80287.1	ENSMUSP00000044577	Q60949	deleterious(0.02)
5:115335548_T/A	V7_la	A	0,014000	262	4	NA	missense_variant	MODERATE	Gatc	ENSMUSG00000029536	Transcript	ENSMUST00000139167	protein_coding	2/3	NA	360/1797	331/468	111/155	N/Y	Aat/Tat	NA	-1	SNV	MGI	CCDS19588.1	ENSMUSP00000115090	Q8CBY0	deleterious(0.03)
5:120555135_A/G	V7_la	G	0,029000	167	5	NA	missense_variant&splice_region_variant	MODERATE	Tpcn1	ENSMUSG00000032741	Transcript	ENSMUST00000046426	protein_coding	7/28	NA	1052/4712	749/2454	250/817	L/P	cTc/cCc	NA	-1	SNV	MGI	CCDS39239.1	ENSMUSP00000042188	Q9EQJ0	deleterious(0)
6:116042915_C/G	V7_la	G	0,531000	247	260	rs1133764363	missense_variant	MODERATE	Tmcc1	ENSMUSG00000030126	Transcript	ENSMUST00000088896	protein_coding	4/6	NA	1867/5838	1455/1950	485/649	R/S	agG/agC	NA	-1	SNV	MGI	CCDS51881.1	ENSMUSP00000086285	Q69ZZ6	deleterious(0.05)
7:28759832_C/T	V7_la	T	0,018000	211	4	NA	missense_variant	MODERATE	Nfkbib	ENSMUSG00000030595	Transcript	ENSMUST00000032815	protein_coding	5/7	NA	1191/2061	973/1080	325/359	E/K	Gag/Aag	NA	-1	SNV	MGI	CCDS21054.1	ENSMUSP00000032815	Q60778	deleterious(0.01)
7:43190467_G/A	V7_la	A	0,358000	160	87	rs264866686	missense_variant	MODERATE	Zfp936	ENSMUSG00000064194	Transcript	ENSMUST00000202535	protein_coding	4/4	NA	1470/3112	1357/1371	453/456	G/R	Gga/Aga	NA	1	SNV	MGI	CCDS80709.1	ENSMUSP00000143800	NA	deleterious(0)
8:84995767_G/A	V7_la	A	0,464000	134	117	rs13463689	missense_variant	MODERATE	Hook2	ENSMUSG00000052566	Transcript	ENSMUST00000064495	protein_coding	11/22	NA	1025/2580	934/2151	312/716	A/T	Gcc/Acc	NA	1	SNV	MGI	CCDS22489.1	ENSMUSP00000067752	Q7TMK6	deleterious(0)
8:92902155_C/T	V7_la	T	0,465000	178	157	rs45771092	missense_variant	MODERATE	Capns2	ENSMUSG00000078144	Transcript	ENSMUST00000104947	protein_coding	1/1	NA	749/1005	671/744	224/247	A/V	gCt/gTt	NA	1	SNV	MGI	CCDS52634.1	ENSMUSP00000100553	Q9D7J7	deleterious(0.05)
8:94473011_G/C	V7_la	C	0,482000	170	154	rs33222860	missense_variant	MODERATE	Nlrc5	ENSMUSG00000074151	Transcript	ENSMUST00000211816	protein_coding	5/53	NA	882/7578	249/5748	83/1915	L/F	ttG/ttC	NA	1	SNV	MGI	CCDS59741.1	ENSMUSP00000148677	C3VPR6	deleterious(0)
8:102650627_T/A	V7_la	A	0,489000	167	152	rs33464298	missense_variant	MODERATE	Cdh11	ENSMUSG00000031673	Transcript	ENSMUST00000075190	protein_coding	9/13	NA	2423/5647	1386/2391	462/796	E/D	gaA/gaT	NA	-1	SNV	MGI	CCDS22571.1	ENSMUSP00000074681	P55288	deleterious(0.03)
8:105427822_A/G	V7_la	G	0,084000	179	15	NA	missense_variant&splice_region_variant	MODERATE	Lrrc36	ENSMUSG00000054320	Transcript	ENSMUST00000109355	protein_coding	4/14	NA	506/2411	487/2274	163/757	S/G	Agc/Ggc	NA	1	SNV	MGI	CCDS52658.1	ENSMUSP00000104979	NA	deleterious(0.02)
8:107048265_C/A	V7_la	A	0,464000	91	83	rs33306618	missense_variant	MODERATE	Pdf	ENSMUSG00000078931	Transcript	ENSMUST00000055316	protein_coding	1/2	NA	350/1306	334/696	112/231	A/S	Gcg/Tcg	NA	-1	SNV	MGI	CCDS59743.1	ENSMUSP00000138676	NA	deleterious(0.05)
8:124948426_C/T	V7_la	T	0,024000	206	4	NA	missense_variant	MODERATE	Egln1	ENSMUSG00000031987	Transcript	ENSMUST00000034469	protein_coding	1/5	NA	899/3594	629/1203	210/400	G/D	gGc/gAc	NA	-1	SNV	MGI	CCDS52706.1	ENSMUSP00000034469	Q91YE3	deleterious(0.02)
9:36758726_A/G	V7_la	G	0,018000	313	8	NA	missense_variant	MODERATE	Stt3a	ENSMUSG00000032116	Transcript	ENSMUST00000120381	protein_coding	5/18	NA	582/5867	413/2118	138/705	L/P	cTc/cCc	NA	-1	SNV	MGI	CCDS52768.1	ENSMUSP00000113116	P46978	deleterious(0)
9:50788190_A/G	V7_la	G	0,013000	314	4	NA	missense_variant	MODERATE	Alg9	ENSMUSG00000032059	Transcript	ENSMUST00000034561	protein_coding	5/15	NA	880/2873	514/1836	172/611	M/V	Atg/Gtg	NA	1	SNV	MGI	CCDS23175.1	ENSMUSP00000034561	Q8VDI9	deleterious(0.05)
X:114551481_T/C	V7_la	C	0,063000	89	4	NA	missense_variant	MODERATE	Klhl4	ENSMUSG00000025597	Transcript	ENSMUST00000040504	protein_coding	8/11	NA	1650/3584	1559/2154	520/717	L/P	cTt/cCt	NA	1	SNV	MGI	CCDS41108.2	ENSMUSP00000038080	NA	deleterious(0)
11:3137040_T/C	V8_er	C	0,963000	103	2655	rs217079654	missense_variant	MODERATE	Sfi1	ENSMUSG00000023764	Transcript	ENSMUST00000081318	protein_coding	23/33	NA	2390/3969	2249/3651	750/1216	Q/R	cAg/cGg	NA	-1	SNV	MGI	CCDS36094.1	ENSMUSP00000080066	Q3UZY0	deleterious(0.04)
11:30939512_C/T	V8_er	T	0,022000	142	4	NA	missense_variant	MODERATE	Erlec1	ENSMUSG00000020311	Transcript	ENSMUST00000073192	protein_coding	11/14	NA	1288/2532	1211/1452	404/483	G/D	gGc/gAc	NA	-1	SNV	MGI	CCDS24509.1	ENSMUSP00000072929	Q8VEH8	deleterious(0.05)
11:86275542_C/A	V8_er	A	0,031000	182	5	NA	missense_variant	MODERATE	Med13	ENSMUSG00000034297	Transcript	ENSMUST00000043624	protein_coding	28/30	NA	6191/10546	6114/6516	2038/2171	Q/H	caG/caT	NA	-1	SNV	MGI	CCDS36267.1	ENSMUSP00000044268	Q5SWW4	deleterious(0.01)
11:89456056_A/C	V8_er	C	0,057000	112	5	NA	missense_variant	MODERATE	Ankfn1	ENSMUSG00000047773	Transcript	ENSMUST00000128717	protein_coding	8/17	NA	1010/2391	1010/2292	337/763	L/R	cTc/cGc	NA	-1	SNV	MGI	NA	ENSMUSP00000121290	NA	deleterious(0)
12:16824691_G/T	V8_er	T	0,014000	279	4	NA	missense_variant	MODERATE	E2f6	ENSMUSG00000057469	Transcript	ENSMUST00000020908	protein_coding	6/7	NA	1004/2418	773/819	258/272	S/I	aGc/aTc	NA	1	SNV	MGI	CCDS36409.1	ENSMUSP00000020908	O54917	deleterious(0.01)
12:32954352_T/C	V8_er	C	0,025000	199	6	NA	missense_variant	MODERATE	Sypl	ENSMUSG00000020570	Transcript	ENSMUST00000076698	protein_coding	2/6	NA	193/4999	116/786	39/261	L/P	cTc/cCc	NA	1	SNV	MGI	CCDS25872.1	ENSMUSP00000075990	O09117	deleterious(0)
12:85374445_A/G	V8_er	G	0,152000	25	6	NA	missense_variant	MODERATE	Tmed10	ENSMUSG00000021248	Transcript	ENSMUST00000040766	protein_coding	1/5	NA	403/1482	221/660	74/219	L/P	cTc/cCc	NA	-1	SNV	MGI	CCDS36498.1	ENSMUSP00000037583	Q9D1D4	deleterious(0.05)
12:113288672_C/T	V8_er	T	0,045000	100	5	NA	missense_variant	MODERATE	Ighg2c	ENSMUSG00000076612	Transcript	ENSMUST00000103416	IG_C_gene	1/6	NA	261/1214	262/1215	88/404	A/T	Gca/Aca	NA	-1	SNV	MGI	NA	ENSMUSP00000100212	NA	deleterious(0.02)
13:119477808_CA/AG	V8_er	AG	0,990000	0	115	NA	missense_variant	MODERATE	4833420G17Rik	ENSMUSG00000062822	Transcript	ENSMUST00000224312	protein_coding	10/14	NA	2737-2738/3406	1451-1452/1920	484/639	T/K	aCA/aAG	NA	1	substitution	MGI	CCDS49373.1	ENSMUSP00000153150	Q3UJC8	deleterious(0)
14:51455971_A/C	V8_er	C	0,421000	385	333	rs1132767367	missense_variant	MODERATE	Vmn2r89	ENSMUSG00000070448	Transcript	ENSMUST00000159611	protein_coding	3/5	NA	857/2939	777/1524	259/507	Q/H	caA/caC	NA	1	SNV	MGI	CCDS49481.1	ENSMUSP00000124065	NA	deleterious(0)
14:55517034_C/A	V8_er	A	0,037000	119	5	NA	missense_variant	MODERATE	Cpne6	ENSMUSG00000022212	Transcript	ENSMUST00000074225	protein_coding	16/17	NA	1910/2201	1621/1674	541/557	P/T	Ccc/Acc	NA	1	SNV	MGI	CCDS27112.1	ENSMUSP00000073847	Q9Z140	deleterious(0)
15:102118045_A/G	V8_er	G	0,052000	76	6	NA	missense_variant	MODERATE	Spryd3	ENSMUSG00000036966	Transcript	ENSMUST00000154032	protein_coding	10/11	NA	1266/2456	1190/1329	397/442	V/A	gTg/gCg	NA	-1	SNV	MGI	CCDS49738.1	ENSMUSP00000121493	NA	deleterious(0.05)
18:6226956_C/A	V8_er	A	0,031000	190	6	NA	missense_variant	MODERATE	Kif5b	ENSMUSG00000006740	Transcript	ENSMUST00000025083	protein_coding	4/26	NA	717/6032	301/2892	101/963	D/Y	Gat/Tat	NA	-1	SNV	MGI	CCDS37724.1	ENSMUSP00000025083	Q61768	deleterious(0)
1:88230746_G/A	V8_er	A	0,473000	453	405	rs108141835	missense_variant	MODERATE	Mroh2a	ENSMUSG00000079429	Transcript	ENSMUST00000113130	protein_coding	5/42	NA	726/7491	514/5016	172/1671	E/K	Gag/Aag	NA	1	SNV	MGI	CCDS69921.1	ENSMUSP00000108755	NA	deleterious(0)
3:59097940_A/G	V8_er	G	0,023000	256	6	NA	missense_variant	MODERATE	Gpr171	ENSMUSG00000050075	Transcript	ENSMUST00000085040	protein_coding	2/2	NA	733/2225	413/960	138/319	V/A	gTg/gCg	NA	-1	SNV	MGI	CCDS17370.1	ENSMUSP00000082115	Q8BG55	deleterious(0)
3:132672007_C/T	V8_er	T	0,032000	217	7	NA	missense_variant	MODERATE	Aimp1	ENSMUSG00000028029	Transcript	ENSMUST00000029663	protein_coding	5/7	NA	686/1126	596/960	199/319	G/E	gGg/gAg	NA	-1	SNV	MGI	CCDS38642.1	ENSMUSP00000029663	NA	deleterious(0)
4:61671247_C/A	V8_er	A	0,428000	96	83	rs1132095114	missense_variant	MODERATE	Mup18	ENSMUSG00000078674	Transcript	ENSMUST00000098040	protein_coding	6/7	NA	650/930	539/546	180/181	R/L	cGa/cTa	NA	-1	SNV	MGI	CCDS51199.1	ENSMUSP00000095648	P04938&A2BIM8	deleterious(0)
4:134128624_A/G	V8_er	G	0,026000	179	6	NA	missense_variant	MODERATE	Sh3bgrl3	ENSMUSG00000028843	Transcript	ENSMUST00000030651	protein_coding	1/3	NA	166/743	40/282	14/93	S/P	Tcc/Ccc	NA	-1	SNV	MGI	CCDS38910.1	ENSMUSP00000030651	Q91VW3	deleterious(0)
4:145899147_G/A	V8_er	A	0,428000	102	76	rs1134662927	missense_variant	MODERATE	Zfp986	ENSMUSG00000078500	Transcript	ENSMUST00000123460	protein_coding	4/4	NA	599/1427	376/1204	126/401	E/K	Gaa/Aaa	NA	1	SNV	MGI	NA	ENSMUSP00000116281	NA	deleterious(0.03)
5:62621941_T/A	V8_er	A	0,017000	208	4	NA	missense_variant	MODERATE	Arap2	ENSMUSG00000037999	Transcript	ENSMUST00000076623	protein_coding	28/33	NA	4674/7306	4305/5112	1435/1703	L/F	ttA/ttT	NA	-1	SNV	MGI	CCDS51506.1	ENSMUSP00000075924	NA	deleterious(0)
5:114611604_G/T	V8_er	T	0,075000	39	4	NA	missense_variant	MODERATE	Fam222a	ENSMUSG00000041930	Transcript	ENSMUST00000043650	protein_coding	3/3	NA	1314/2930	860/1362	287/453	W/L	tGg/tTg	NA	1	SNV	MGI	CCDS19567.1	ENSMUSP00000045724	Q6PGH4	deleterious(0.02)
6:29455880_C/A	V8_er	A	0,038000	161	5	NA	missense_variant	MODERATE	Flnc	ENSMUSG00000068699	Transcript	ENSMUST00000065090	protein_coding	38/48	NA	6491/9038	6308/8181	2103/2726	P/Q	cCg/cAg	NA	1	SNV	MGI	CCDS39452.1	ENSMUSP00000064163	Q8VHX6	deleterious(0)
7:43190467_G/A	V8_er	A	0,406000	131	85	rs264866686	missense_variant	MODERATE	Zfp936	ENSMUSG00000064194	Transcript	ENSMUST00000202535	protein_coding	4/4	NA	1470/3112	1357/1371	453/456	G/R	Gga/Aga	NA	1	SNV	MGI	CCDS80709.1	ENSMUSP00000143800	NA	deleterious(0)
8:84995767_G/A	V8_er	A	0,466000	96	87	rs13463689	missense_variant	MODERATE	Hook2	ENSMUSG00000052566	Transcript	ENSMUST00000064495	protein_coding	11/22	NA	1025/2580	934/2151	312/716	A/T	Gcc/Acc	NA	1	SNV	MGI	CCDS22489.1	ENSMUSP00000067752	Q7TMK6	deleterious(0)
8:94473011_G/C	V8_er	C	0,473000	140	130	rs33222860	missense_variant	MODERATE	Nlrc5	ENSMUSG00000074151	Transcript	ENSMUST00000211816	protein_coding	5/53	NA	882/7578	249/5748	83/1915	L/F	ttG/ttC	NA	1	SNV	MGI	CCDS59741.1	ENSMUSP00000148677	C3VPR6	deleterious(0)
8:94476742_T/C	V8_er	C	0,503000	95	96	rs33530464	missense_variant	MODERATE	Nlrc5	ENSMUSG00000074151	Transcript	ENSMUST00000211816	protein_coding	8/53	NA	2102/7578	1469/5748	490/1915	F/S	tTt/tCt	NA	1	SNV	MGI	CCDS59741.1	ENSMUSP00000148677	C3VPR6	deleterious(0.01)
8:102650627_T/A	V8_er	A	0,470000	96	90	rs33464298	missense_variant	MODERATE	Cdh11	ENSMUSG00000031673	Transcript	ENSMUST00000075190	protein_coding	9/13	NA	2423/5647	1386/2391	462/796	E/D	gaA/gaT	NA	-1	SNV	MGI	CCDS22571.1	ENSMUSP00000074681	P55288	deleterious(0.03)
8:107048265_C/A	V8_er	A	0,533000	92	109	rs33306618	missense_variant	MODERATE	Pdf	ENSMUSG00000078931	Transcript	ENSMUST00000055316	protein_coding	1/2	NA	350/1306	334/696	112/231	A/S	Gcg/Tcg	NA	-1	SNV	MGI	CCDS59743.1	ENSMUSP00000138676	NA	deleterious(0.05)
9:114914379_C/T	V8_er	T	0,013000	460	8	NA	missense_variant	MODERATE	Gpd1l	ENSMUSG00000050627	Transcript	ENSMUST00000146623	protein_coding	4/8	NA	722/4391	452/1056	151/351	G/E	gGg/gAg	NA	-1	SNV	MGI	CCDS23598.1	ENSMUSP00000117509	Q3ULJ0	deleterious(0)
10:84528234_C/T	V9_la	T	0,014000	724	10	NA	missense_variant	MODERATE	Ckap4	ENSMUSG00000046841	Transcript	ENSMUST00000053871	protein_coding	2/2	NA	1160/3089	964/1728	322/575	A/T	Gcc/Acc	NA	-1	SNV	MGI	CCDS24080.1	ENSMUSP00000050336	Q8BMK4	deleterious(0.01)
11:75312718_A/C	V9_la	C	0,018000	324	8	NA	missense_variant	MODERATE	Rpa1	ENSMUSG00000000751	Transcript	ENSMUST00000000767	protein_coding	12/18	NA	1209/2942	1157/1935	386/644	V/G	gTg/gGg	NA	-1	SNV	MGI	CCDS48847.1	ENSMUSP00000000767	NA	deleterious(0)
13:119477808_CA/AG	V9_la	AG	0,992000	0	150	NA	missense_variant	MODERATE	4833420G17Rik	ENSMUSG00000062822	Transcript	ENSMUST00000224312	protein_coding	10/14	NA	2737-2738/3406	1451-1452/1920	484/639	T/K	aCA/aAG	NA	1	substitution	MGI	CCDS49373.1	ENSMUSP00000153150	Q3UJC8	deleterious(0)
14:51455971_A/C	V9_la	C	0,439000	647	580	rs1132767367	missense_variant	MODERATE	Vmn2r89	ENSMUSG00000070448	Transcript	ENSMUST00000159611	protein_coding	3/5	NA	857/2939	777/1524	259/507	Q/H	caA/caC	NA	1	SNV	MGI	CCDS49481.1	ENSMUSP00000124065	NA	deleterious(0)
18:4395175_T/G	V9_la	G	0,026000	119	4	NA	missense_variant	MODERATE	Mtpap	ENSMUSG00000024234	Transcript	ENSMUST00000025077	protein_coding	8/9	NA	1371/2651	1341/1758	447/585	F/L	ttT/ttG	NA	1	SNV	MGI	CCDS37718.1	ENSMUSP00000025077	Q9D0D3	deleterious(0)
18:23960972_AA/GG	V9_la	GG	0,104000	52	6	NA	missense_variant	MODERATE	Zfp397	ENSMUSG00000024276	Transcript	ENSMUST00000060762	protein_coding	4/4	NA	1771-1772/5472	1513-1514/1584	505/527	N/G	AAt/GGt	NA	1	substitution	MGI	CCDS29096.1	ENSMUSP00000057253	NA	deleterious(0.04)
18:32841958_A/T	V9_la	T	0,030000	229	5	NA	missense_variant	MODERATE	Wdr36	ENSMUSG00000038299	Transcript	ENSMUST00000053663	protein_coding	4/23	NA	525/4455	362/2700	121/899	H/L	cAc/cTc	NA	1	SNV	MGI	CCDS50246.1	ENSMUSP00000052465	NA	deleterious(0)
1:88230746_G/A	V9_la	A	0,444000	610	495	rs108141835	missense_variant	MODERATE	Mroh2a	ENSMUSG00000079429	Transcript	ENSMUST00000113130	protein_coding	5/42	NA	726/7491	514/5016	172/1671	E/K	Gag/Aag	NA	1	SNV	MGI	CCDS69921.1	ENSMUSP00000108755	NA	deleterious(0)
1:153249595_G/T	V9_la	T	0,023000	202	5	NA	missense_variant	MODERATE	Lamc1	ENSMUSG00000026478	Transcript	ENSMUST00000027752	protein_coding	10/28	NA	2088/7622	1841/4824	614/1607	P/H	cCc/cAc	NA	-1	SNV	MGI	CCDS15370.1	ENSMUSP00000027752	NA	deleterious(0.01)
2:36039725_C/T	V9_la	T	0,026000	160	5	NA	missense_variant	MODERATE	Ndufa8	ENSMUSG00000026895	Transcript	ENSMUST00000070112	protein_coding	3/4	NA	532/861	368/519	123/172	G/E	gGg/gAg	NA	-1	SNV	MGI	CCDS15967.1	ENSMUSP00000065352	Q9DCJ5	deleterious(0)
4:61671247_C/A	V9_la	A	0,445000	147	122	rs1132095114	missense_variant	MODERATE	Mup18	ENSMUSG00000078674	Transcript	ENSMUST00000098040	protein_coding	6/7	NA	650/930	539/546	180/181	R/L	cGa/cTa	NA	-1	SNV	MGI	CCDS51199.1	ENSMUSP00000095648	P04938&A2BIM8	deleterious(0)
4:145899147_G/A	V9_la	A	0,447000	173	140	rs1134662927	missense_variant	MODERATE	Zfp986	ENSMUSG00000078500	Transcript	ENSMUST00000123460	protein_coding	4/4	NA	599/1427	376/1204	126/401	E/K	Gaa/Aaa	NA	1	SNV	MGI	NA	ENSMUSP00000116281	NA	deleterious(0.03)
6:145863424_C/G	V9_la	G	0,037000	140	4	NA	missense_variant	MODERATE	Bhlhe41	ENSMUSG00000030256	Transcript	ENSMUST00000032386	protein_coding	5/5	NA	952/6133	661/1233	221/410	D/H	Gac/Cac	NA	-1	SNV	MGI	CCDS20697.1	ENSMUSP00000032386	Q99PV5	deleterious(0)
7:19397415_T/C	V9_la	C	0,016000	225	4	NA	missense_variant	MODERATE	Klc3	ENSMUSG00000040714	Transcript	ENSMUST00000047170	protein_coding	4/13	NA	718/1901	545/1527	182/508	E/G	gAg/gGg	NA	-1	SNV	MGI	CCDS20901.1	ENSMUSP00000038091	Q91W40	deleterious(0.04)
7:28981701_A/C	V9_la	C	0,011000	454	5	NA	missense_variant	MODERATE	Eif3k	ENSMUSG00000053565	Transcript	ENSMUST00000066070	protein_coding	1/8	NA	114/774	32/657	11/218	V/G	gTg/gGg	NA	-1	SNV	MGI	CCDS21062.1	ENSMUSP00000066038	Q9DBZ5	deleterious(0)
7:81332940_C/T	V9_la	T	0,018000	208	4	NA	missense_variant	MODERATE	Pde8a	ENSMUSG00000025584	Transcript	ENSMUST00000026672	protein_coding	21/22	NA	2625/3802	2306/2472	769/823	P/L	cCc/cTc	NA	1	SNV	MGI	CCDS40005.1	ENSMUSP00000026672	O88502	deleterious(0)
8:84995767_G/A	V9_la	A	0,505000	134	132	rs13463689	missense_variant	MODERATE	Hook2	ENSMUSG00000052566	Transcript	ENSMUST00000064495	protein_coding	11/22	NA	1025/2580	934/2151	312/716	A/T	Gcc/Acc	NA	1	SNV	MGI	CCDS22489.1	ENSMUSP00000067752	Q7TMK6	deleterious(0)
8:92902155_C/T	V9_la	T	0,458000	145	122	rs45771092	missense_variant	MODERATE	Capns2	ENSMUSG00000078144	Transcript	ENSMUST00000104947	protein_coding	1/1	NA	749/1005	671/744	224/247	A/V	gCt/gTt	NA	1	SNV	MGI	CCDS52634.1	ENSMUSP00000100553	Q9D7J7	deleterious(0.05)
8:94473011_G/C	V9_la	C	0,471000	228	206	rs33222860	missense_variant	MODERATE	Nlrc5	ENSMUSG00000074151	Transcript	ENSMUST00000211816	protein_coding	5/53	NA	882/7578	249/5748	83/1915	L/F	ttG/ttC	NA	1	SNV	MGI	CCDS59741.1	ENSMUSP00000148677	C3VPR6	deleterious(0)
8:94476742_T/C	V9_la	C	0,504000	164	160	rs33530464	missense_variant	MODERATE	Nlrc5	ENSMUSG00000074151	Transcript	ENSMUST00000211816	protein_coding	8/53	NA	2102/7578	1469/5748	490/1915	F/S	tTt/tCt	NA	1	SNV	MGI	CCDS59741.1	ENSMUSP00000148677	C3VPR6	deleterious(0.01)
8:102650627_T/A	V9_la	A	0,491000	110	106	rs33464298	missense_variant	MODERATE	Cdh11	ENSMUSG00000031673	Transcript	ENSMUST00000075190	protein_coding	9/13	NA	2423/5647	1386/2391	462/796	E/D	gaA/gaT	NA	-1	SNV	MGI	CCDS22571.1	ENSMUSP00000074681	P55288	deleterious(0.03)
8:107048265_C/A	V9_la	A	0,509000	97	97	rs33306618	missense_variant	MODERATE	Pdf	ENSMUSG00000078931	Transcript	ENSMUST00000055316	protein_coding	1/2	NA	350/1306	334/696	112/231	A/S	Gcg/Tcg	NA	-1	SNV	MGI	CCDS59743.1	ENSMUSP00000138676	NA	deleterious(0.05)
