# Supplementary material for: Longitudinal omics data and preclinical treatment suggest the proteasome inhibitor carfilzomib as therapy for ibrutinib-resistant CLL
Source: Nat Commun. 2025 Jan 26;16:1041. doi: 10.1038/s41467-025-56318-7 (PMC11762753; doi:10.1038/s41467-025-56318-7)
Supplement: Supplementary file 6 — Source Data [file 41467_2025_56318_MOESM6_ESM.zip]

Archive with 24 entries (23 files):
- Source_Data/
- __MACOSX/._Source_Data
- Source_Data/Source Data FigS3.xlsx
- __MACOSX/Source_Data/._Source Data FigS3.xlsx
- Source_Data/Source Data Fig3.xlsx
- __MACOSX/Source_Data/._Source Data Fig3.xlsx
- Source_Data/Source Data Fig2.xlsx
- __MACOSX/Source_Data/._Source Data Fig2.xlsx
- Source_Data/.DS_Store
- __MACOSX/Source_Data/._.DS_Store
- Source_Data/Source Data FigS2.xlsx
- __MACOSX/Source_Data/._Source Data FigS2.xlsx
- Source_Data/Source Data FigS5.xlsx
- __MACOSX/Source_Data/._Source Data FigS5.xlsx
- Source_Data/Blot Actin_c-komprimiert-1.pdf
- __MACOSX/Source_Data/._Blot Actin_c-komprimiert-1.pdf
- Source_Data/Source Data Fig5.xlsx
- __MACOSX/Source_Data/._Source Data Fig5.xlsx
- Source_Data/Source Data Fig7.xlsx
- __MACOSX/Source_Data/._Source Data Fig7.xlsx
- Source_Data/Blot Ubiquitin_c-compressed.pdf
- __MACOSX/Source_Data/._Blot Ubiquitin_c-compressed.pdf
- Source_Data/Source Data FigS7.xlsx
- __MACOSX/Source_Data/._Source Data FigS7.xlsx
