# Supplementary material for: Longitudinal omics data and preclinical treatment suggest the proteasome inhibitor carfilzomib as therapy for ibrutinib-resistant CLL
Source: Nat Commun. 2025 Jan 26;16:1041. doi: 10.1038/s41467-025-56318-7 (PMC11762753; doi:10.1038/s41467-025-56318-7)
Supplement: Supplementary file 6 — Source Data [file 41467_2025_56318_MOESM6_ESM.zip › Source_Data/Source Data Fig3.xlsx]

## Sheet: Fig3A
Protein	TMT1_Veh_early_m272	TMT1_Veh_early_m262	TMT1_Ibr_early_m253	TMT1_Ibr_early_m245	TMT1_Veh_late_m266	TMT1_Veh_late_m264	TMT1_Ibr_late_m282	TMT1_Ibr_late_m281	TMT2_Veh_early_m251	TMT2_Veh_early_m246	TMT2_Ibr_early_m283	TMT2_Ibr_early_m267	TMT2_Veh_late_m248	TMT2_Ibr_late_m276	TMT2_Ibr_late_m261
0610010K14Rik	NaN	NaN	NaN	NaN	NaN	NaN	NaN	NaN	1.22974	0.562791	-1.58972	0.0728402	NaN	0.410118	-0.685776
0610011F06Rik	NaN	NaN	NaN	NaN	NaN	NaN	NaN	NaN	-0.467599	-0.852205	0.879968	1.37721	-1.45104	-0.0138963	0.527565
1110005A23Rik	1.10335	0.873132	-0.111231	-0.00132653	-1.37438	-1.37017	0.430468	0.869992	1.40123	0.726328	-1.53038	-0.824033	-1.09667	0.154934	0.748753
1110037F02Rik	0.579174	1.34498	-0.752203	0.298517	-1.20418	-0.289218	1.50619	1.26977	0.322771	0.189512	-1.40546	-0.523442	-1.64393	0.722454	-0.414933
1110059E24Rik	-1.18803	0.0644856	2.15703	-0.381538	0.0280505	0.41514	-0.629146	-0.465989	NaN	NaN	NaN	NaN	NaN	NaN	NaN
1110059G10Rik	-0.0686168	0.0380558	-1.76558	0.59547	-1.08105	0.500011	1.14449	1.38649	0.441394	-0.349805	-1.27955	-0.909099	-0.746026	0.633643	1.46017
1110065P20Rik	NaN	NaN	NaN	NaN	NaN	NaN	NaN	NaN	0.451487	-0.206969	1.01409	0.360739	1.01351	-1.54188	-1.09097
2024-09-11	1.40074	1.22514	0.38914	0.672394	-0.76245	-1.14221	-1.20811	-1.25383	1.2204	1.28087	0.12997	0.0269919	-1.19241	-0.131613	-0.655019
1200014J11Rik	0.129644	0.165663	-0.741729	-1.01724	1.03717	1.02607	-0.164195	0.278837	1.33508	0.623225	-1.56073	-2.03185	1.1651	-0.208938	-0.0361066
2024-09-15	NaN	NaN	NaN	NaN	NaN	NaN	NaN	NaN	-0.410605	-0.236109	-0.671622	-1.5643	1.18816	0.9701	0.724382
1700017B05Rik	0.351888	0.140025	1.17653	1.63965	-0.836127	-0.655526	-0.856616	-0.959827	NaN	NaN	NaN	NaN	NaN	NaN	NaN
1700021K19Rik	NaN	NaN	NaN	NaN	NaN	NaN	NaN	NaN	-0.118784	-1.34652	NaN	-0.188541	1.74548	0.161954	-0.253588
1810009N02Rik	1.05733	0.673027	0.401184	0.715745	-0.669411	-0.772044	-0.97903	-1.04905	1.19284	1.47656	0.548833	0.520514	-1.82056	-0.245913	-1.05002
1810043H04Rik	NaN	NaN	NaN	NaN	NaN	NaN	NaN	NaN	-0.21626	1.14741	-1.11544	-1.54593	0.628684	0.568728	0.532813
2024-09-01	1.58123	1.57479	0.566959	0.980531	-1.34221	-0.852347	0.208194	0.308649	0.681008	0.0829599	-0.869388	-1.00574	-1.64991	-0.325997	0.0612678
2010107G23Rik	NaN	NaN	NaN	NaN	NaN	NaN	NaN	NaN	0.30004	-0.318311	-0.711349	-0.00284844	2.09043	-0.605899	-0.752065
2210016F16Rik	-0.822477	0.729575	-0.386033	0.119448	0.368609	0.299122	0.121086	0.492967	-1.21492	-0.926257	-0.240352	0.325741	2.85648	-0.901799	-0.821191
2310022A10Rik	-0.828995	-1.19046	1.10971	-0.714247	0.741453	-0.115227	0.137752	0.602331	1.69932	0.324466	-1.06243	-1.84179	-0.48097	1.0863	0.532794
2310035C23Rik	-0.0431444	0.223777	1.12157	0.929246	-0.408554	-0.976306	-0.651941	-0.608839	-1.57394	0.856768	0.812186	2.13849	-0.979359	-0.141792	-0.698169
2510003E04Rik	1.06949	0.616855	0.109721	0.8377	-1.39531	-1.74926	0.0974749	0.115419	0.896762	0.533424	0.588246	0.16574	-2.26177	0.392662	-0.0171621
2610301B20Rik	NaN	NaN	NaN	NaN	NaN	NaN	NaN	NaN	1.44566	0.513557	-0.983133	-1.20639	NaN	0.42971	-0.199403
2700060E02Rik	NaN	NaN	NaN	NaN	NaN	NaN	NaN	NaN	-0.7437	-1.73365	0.240786	1.45595	0.157103	0.162551	0.460958
2810004N23Rik	NaN	NaN	NaN	NaN	NaN	NaN	NaN	0.321769	-0.0401689	-0.284538	-1.86853	NaN	1.50116	0.199682	0.170626
2024-03-02	-1.40226	-1.14322	-0.468398	-0.79126	0.670242	0.543919	-0.18661	-0.348827	-0.684309	-1.52989	1.20095	1.53186	1.11959	0.641421	0.846791
2024-09-02	0.263593	1.09381	0.874101	0.696268	-0.631185	-2.12374	-0.108445	-1.3155	0.0296318	0.241656	1.03982	0.874665	-1.62099	0.162042	0.524276
3110002H16Rik	NaN	NaN	NaN	NaN	NaN	NaN	NaN	NaN	-0.0845426	0.0639581	1.18515	1.04781	-1.84385	-0.0878682	-0.280656
4632428N05Rik	NaN	NaN	NaN	NaN	NaN	NaN	NaN	NaN	-0.440508	-0.278686	1.04438	1.70065	-1.17677	-0.417289	-0.431784
4930523C07Rik	NaN	NaN	NaN	NaN	NaN	NaN	NaN	NaN	0.313987	0.39105	1.09746	1.12992	-1.48434	-0.635592	-0.812477
4933427D14Rik	-2.02604	NaN	NaN	-0.70809	1.07496	NaN	1.1597	1.24319	-0.42739	-0.292369	-0.459078	-0.981705	0.395341	0.847749	0.173732
5031414D18Rik	-0.145723	0.316799	0.507062	0.843288	1.01642	-1.09944	-0.506788	-0.949413	-1.01751	-2.30151	0.529302	0.848336	1.29271	-0.0441043	0.710569
5031439G07Rik	0.90595	-1.62204	-0.576464	0.638156	1.129	1.99794	0.233085	-0.157046	-0.54158	-0.285957	-1.20493	-1.22685	0.932677	-0.454976	0.233027
5730455P16Rik	-1.17832	-0.961311	-0.734369	0.0412782	1.42167	1.38656	0.330399	-0.305905	NaN	NaN	NaN	NaN	NaN	NaN	NaN
2024-03-05	NaN	NaN	NaN	NaN	NaN	NaN	NaN	NaN	0.554673	0.292991	-0.1828	-2.08803	-0.0709332	0.961564	0.532531
2024-09-06	0.685101	0.24413	-1.15305	-0.293808	0.386419	0.470838	-0.173474	-0.162998	1.21459	1.09524	-1.58556	-1.87082	1.65344	-0.448445	-0.0615934
2024-09-07	-1.01251	-1.44434	0.43885	-0.241586	-0.3296	0.0139306	-1.06227	-0.556569	1.17114	0.229367	0.968164	1.95352	-1.40645	0.396457	0.881888
8030462N17Rik	NaN	NaN	NaN	NaN	NaN	NaN	NaN	NaN	0.633273	1.38198	-1.1736	NaN	-1.11477	0.0105623	0.262557
9030617O03Rik	-0.554178	-0.531831	-1.37679	-1.08088	1.64883	1.83598	-0.824165	-0.506017	1.01108	-0.0358966	-0.152164	-0.644438	-0.55251	0.888818	0.874163
9030624J02Rik	0.314291	0.756619	NaN	-0.962365	-0.852008	-0.147222	0.799779	0.884458	-1.20425	NaN	-0.000475408	1.66949	-1.93988	0.3289	0.352656
9430038I01Rik	NaN	NaN	NaN	NaN	NaN	NaN	NaN	NaN	0.0726858	0.965265	-1.39435	NaN	1.16885	-0.865862	0.0534133
9930111J21Rik2	NaN	NaN	NaN	NaN	NaN	NaN	NaN	NaN	0.740802	0.0927975	1.11727	0.862147	-0.321322	-0.896931	-1.59477
2024-09-09	-0.416267	-1.34774	-0.809161	0.042461	1.65708	1.48827	-0.145977	-0.434942	-0.532148	-0.309121	1.39862	1.52326	-0.860662	-0.644687	-0.608991
A430005L14Rik	NaN	NaN	NaN	NaN	NaN	NaN	0.469996	0.0939204	0.309953	-0.0504524	-0.00155904	-2.47296	1.17355	0.418932	0.0586213
A830010M20Rik	0.319443	1.39328	-1.17794	1.52816	-0.749653	-0.557934	-0.571788	-0.183573	NaN	NaN	NaN	NaN	NaN	NaN	NaN
Aaas	-0.294249	0.262402	-1.77023	-1.01475	0.197349	1.34528	0.738573	0.535631	NaN	NaN	NaN	NaN	NaN	NaN	NaN
Aacs	NaN	NaN	NaN	NaN	NaN	NaN	NaN	NaN	1.24667	1.0871	-0.728868	-1.40876	-0.733561	0.0875218	0.449896
Aak1	-0.442508	0.935702	-2.12571	-0.121208	0.164614	0.445368	0.804614	0.261144	0.359534	0.33971	-1.58864	-0.594057	2.05216	-0.269284	-0.221438
Aamp	NaN	NaN	NaN	NaN	NaN	NaN	NaN	NaN	0.854831	0.465933	-0.104807	-2.01818	-0.363172	0.302386	0.863012
Aar2	0.306533	-0.654311	-1.27759	-0.708921	1.4075	1.03338	0.140928	-0.113989	-0.457708	-0.295715	-1.57697	-0.0699376	2.31574	-0.257725	0.208786
Aars	-0.725472	-0.499093	-0.853514	-0.997913	1.91723	1.52508	-0.308603	-0.162126	-0.224875	-0.348115	-0.528482	-0.37484	2.14864	-0.345804	-0.222113
Aars2	-0.188598	0.356289	-1.5004	0.723611	0.372344	0.179897	0.129194	-0.0604593	-1.37	0.745523	-1.36673	2.2607	0.883727	-0.572966	-0.592133
Aarsd1	0.944206	0.940371	-2.58166	-0.50351	0.990217	0.111354	0.0660161	0.354193	1.04013	0.461119	-0.0901011	-1.6817	-0.151036	-0.0601726	0.16057
Aatf	-0.629848	-0.644583	-1.16825	-1.13414	0.953226	1.26019	0.723942	0.93796	1.19934	0.654421	-1.97911	-0.566491	-0.420825	0.299461	0.514702
AB124611	0.118296	-0.76229	1.53657	1.24101	-1.2185	-0.881208	-0.323279	-0.2791	-0.609166	-0.701923	1.11243	2.03081	-0.206172	-0.187449	-0.870035
Abca3	1.17174	1.71997	0.0320852	0.770382	-1.30524	-1.89119	-0.303787	-0.767259	0.99993	0.897365	0.374331	-0.236263	-0.281424	-0.180558	-1.00008
Abcb10	-0.346866	0.223673	-2.09235	-0.104086	0.297088	0.276563	0.974126	1.20064	0.153748	-2.04015	-1.02945	0.828591	0.704897	0.508198	0.445376
Abcb7	NaN	NaN	NaN	NaN	NaN	NaN	NaN	NaN	-1.27954	1.22469	-0.739294	1.21064	0.390433	0.0282213	-0.835147
Abcb8	-1.0361	-0.933917	-0.940849	0.319878	1.51172	1.9924	-0.275392	-0.133463	-1.23474	-1.10408	-0.168795	0.635027	-0.321192	0.923829	0.765666
Abcc4	-0.0529983	-1.47857	0.0710715	0.754344	0.515711	-0.892282	0.386973	0.326009	-0.687281	-1.63325	1.20736	0.858437	1.86613	-0.214013	-1.02764
Abcd1	-0.753671	-0.595362	0.723718	-0.687349	0.0253069	1.29189	0.914624	0.804588	-0.102682	NaN	NaN	-2.24336	NaN	-0.276632	0.898926
Abcd3	-0.844287	-0.163831	-0.782633	-0.662564	1.81335	1.11683	-0.363624	0.159443	0.146031	-0.309142	-1.05806	-0.904777	2.31231	-0.294711	-0.164332
Abce1	1.06692	0.777763	-1.90093	-1.24668	0.910095	0.552465	0.0222121	0.286772	0.974042	0.853478	-0.76899	-1.87122	-0.0840776	0.168838	0.259304
Abcf1	0.679089	0.670635	-0.13446	0.0175691	0.158498	0.0492979	-0.0914555	0.0519066	1.8645	-1.02888	-1.24178	-0.736548	-2.12947	0.683112	1.18798
Abcf2	0.459587	0.260339	-0.0776691	0.100378	1.02982	0.469007	-1.09044	-1.62037	-0.38865	-0.433622	0.0180793	0.641063	2.42417	-1.3304	-0.461291
Abcf3	0.144817	0.0880752	0.17311	0.0187994	-0.728381	0.0960776	0.237228	0.474884	-2.08356	-1.596	NaN	1.73409	NaN	1.02527	0.415598
Abhd11	-1.13126	0.0451386	-0.498967	-0.560487	-0.497023	0.368658	1.33858	1.25603	-1.13658	0.464674	-0.457803	-1.89307	1.42455	0.996747	0.280804
Abhd12	-0.689295	-0.866887	0.0485058	-0.274776	0.673653	0.253053	-0.198761	0.165917	-1.04331	-0.291354	0.752323	0.167711	2.97905	-1.01707	-0.658755
Abhd16a	0.795449	0.23167	0.586016	0.896474	-1.43764	-1.05268	0.514825	0.738842	0.218257	-0.372131	-1.02176	-0.91129	-1.69909	1.06237	1.4507
Abhd17a	NaN	-0.826201	NaN	NaN	NaN	-0.562285	-0.025924	1.41441	NaN	NaN	NaN	NaN	NaN	NaN	NaN
Abhd17b	0.911011	1.00178	-0.235513	0.203327	-1.96495	-1.63729	0.680771	0.311828	1.60106	-0.26076	-0.806245	-0.665224	-0.443997	0.964908	0.339286
Abi1	0.678952	1.11859	-0.354756	-0.0107276	-1.83234	-0.954087	0.982813	1.1323	0.374424	0.23612	-0.312836	-1.20721	-1.55124	0.702488	0.997504
Abi3	-1.49511	2.00058	-0.0788039	1.22062	-0.353067	0.667697	-1.12046	0.402401	-0.827799	0.0768679	-0.745789	-1.37185	0.168978	0.553308	0.902427
Ablim1	-1.07597	-0.496127	-0.687212	-0.725445	1.29095	0.962425	0.0388722	0.0655919	-0.43175	-0.143341	-0.12239	0.488218	2.61518	-0.647509	-1.13149
Abracl	0.00480555	0.189271	-1.93881	-1.06955	0.499818	0.688079	0.725473	0.900916	NaN	NaN	NaN	NaN	NaN	NaN	NaN
Abt1	-0.713118	-0.584737	-0.337359	-0.112255	1.5784	1.12658	0.0994576	0.0695876	-0.530105	-0.494762	-0.44355	-0.726669	2.60856	-0.828412	-0.711623
Acaa1a.1	-1.48295	0.365137	-0.803273	-1.41925	0.887387	0.909949	0.144732	-0.384033	0.537794	1.33514	-1.22086	0.823884	-1.26832	1.04673	0.527947
Acaa2	-0.449041	0.745122	0.320238	0.165489	1.21777	0.932649	0.895938	0.481532	-1.61269	-2.08746	-1.27877	0.328042	-0.640388	0.233057	0.748522
Acaca	-1.54015	-0.326855	1.11161	-0.0652704	0.625289	-0.0481901	0.166145	0.0603518	1.61666	1.4156	-0.343369	-1.52112	-1.59032	-0.0815566	0.521187
Acad10	-0.7594	-0.557	-1.90607	-0.774765	0.847897	1.3414	1.28257	1.20394	-0.556404	-1.1509	-0.764485	0.0591401	0.557745	0.732922	0.443404
Acad11	1.17119	-0.267637	1.76797	0.154544	-1.24905	-0.533596	-0.616146	-0.427276	NaN	NaN	NaN	NaN	NaN	NaN	NaN
Acad12	NaN	NaN	NaN	NaN	NaN	NaN	NaN	NaN	-0.249417	-0.762347	-1.49718	NaN	0.910446	0.733826	0.864671
Acad8	0.199436	0.337819	0.0432258	0.240675	-1.1691	-0.833834	0.46307	0.866073	0.70267	1.02999	-0.256426	-1.90728	-1.67715	1.59942	0.361411
Acad9	-0.832529	-0.144865	0.940673	0.603304	-0.039622	-0.638613	-0.15317	-0.135067	-1.33066	-1.57547	0.941382	1.74371	1.67585	-0.671637	-0.383291
Acadl	-0.572267	-0.725927	-0.0905924	-0.303605	0.918757	0.890017	0.0818394	0.256905	0.835116	0.214932	-1.66449	-1.89727	2.05235	-0.0695792	0.0738133
Acadm	0.470022	0.264168	0.2055	0.354545	-2.12531	-1.7568	1.2617	1.43511	0.0464186	-0.383361	0.226805	0.0579129	-1.19374	0.643681	0.493345
Acads	-0.657915	-1.01803	-0.561258	0.0900522	0.144038	0.800188	1.48884	1.81558	-0.838443	-1.31499	-0.351934	-0.683876	-0.957513	0.994966	1.05029
Acadvl	NaN	NaN	NaN	NaN	NaN	NaN	NaN	NaN	0.407882	-0.560942	-1.07717	-0.582281	1.99817	-0.0230877	-0.162568
Acap1	-0.626156	-0.474298	-1.29902	-0.292708	1.51833	1.71855	0.0761972	0.302757	-0.344859	-0.460002	-1.33609	0.530223	1.78434	-0.360301	-0.736963
Acap2	0.194893	0.132724	0.931391	1.04997	-0.288214	-0.682342	-0.43037	-0.904132	1.02706	0.756294	-1.59265	-1.80369	1.72027	-0.198733	0.0875328
Acat1	-0.774184	-1.41543	-0.460502	0.0683289	0.930562	0.433181	0.812285	0.764454	-0.821623	-1.79803	0.36465	0.909004	-1.23658	1.02985	1.19403
Acat2	NaN	NaN	NaN	NaN	1.57064	0.186421	-0.0970954	-2.13603	-0.447466	-0.796925	1.16777	0.399387	-0.529761	0.17749	0.505571
Acbd3	0.958227	-0.0320759	2.11671	0.866739	-1.21371	-0.861813	-0.486659	-0.78089	0.451675	-0.988353	0.966386	0.0974831	-1.58578	0.130689	0.361374
Acbd5	-0.0981264	0.0615867	-0.50374	-0.425672	0.795474	0.448731	-0.00137206	-0.0575128	0.645182	-0.391888	-0.822189	-1.99304	2.72454	-0.185239	-0.196742
Acd	0.397824	0.860337	-1.32891	-0.123113	-0.0216432	-1.02458	0.0603302	-0.288953	-1.35521	-1.13184	0.537659	0.503699	1.7226	1.78859	-0.596791
aco1	0.0518782	-0.222314	-0.227578	-0.898848	1.20221	0.705124	-1.10416	-0.328268	1.05644	1.37299	-0.920804	-1.24459	1.86084	-0.417859	-0.885066
Aco2	-0.61077	-0.946388	-0.0584679	-0.373415	0.268626	0.531652	0.54852	0.787943	-0.927151	-1.47918	0.844569	0.131613	-1.7305	1.49828	1.51467
Acot13	-0.990881	-1.22486	0.625023	0.528455	0.0724845	0.633053	0.369694	0.590861	-1.50161	-1.66589	1.25524	1.01535	-1.13654	0.769258	0.660357
Acot2.1	NaN	NaN	NaN	NaN	NaN	NaN	NaN	NaN	-0.558647	1.1094	-0.161762	-1.84828	0.228469	0.935698	0.295129
Acot7	0.213511	0.0403794	-0.767036	-0.597567	0.638842	0.529853	0.29767	0.064604	0.77944	0.670592	-1.38393	-2.64294	1.38549	0.225491	0.545596
Acot8	-0.692473	0.367305	0.650218	-0.721409	-0.0880488	-1.64685	0.590571	1.54069	NaN	NaN	NaN	NaN	NaN	NaN	NaN
Acot9	-0.663776	-1.04692	0.565465	0.608549	-1.24248	-1.26271	1.09451	1.16184	-1.11408	-0.502794	0.0404534	0.373999	2.03396	0.373038	-0.41905
Acox1	NaN	NaN	NaN	NaN	NaN	NaN	NaN	NaN	-0.308972	-1.6081	NaN	0.160254	1.4657	-0.0805166	0.371635
Acox3	-0.423567	-0.0431716	-0.0836258	-0.375169	1.39967	0.73827	-0.0555111	-0.063735	-1.76837	-0.393298	0.184398	1.06979	2.0447	-0.990058	-1.24032
Acp1	-0.0564893	-0.0990505	NaN	-0.0836851	-0.884372	0.103908	0.374468	0.362201	-0.934719	-1.71727	NaN	2.44043	0.980559	-0.0732073	-0.412781
Acsf2	0.953264	1.01334	0.382133	-0.5512	1.04955	1.09993	0.159758	-0.0686442	-1.16995	-0.5526	0.860815	-0.112082	-2.58565	-0.389526	-0.0891381
Acsf3	-0.333373	-0.826248	-1.44897	-1.53652	0.201841	1.58686	1.14016	1.05438	0.937601	-0.391014	-0.557903	-1.13963	1.02007	0.30419	-0.011445
Acsl1	0.144544	0.200855	-0.374995	0.0548221	-0.70548	-1.38958	1.64152	1.5773	0.272997	-0.983832	-1.91545	0.609306	-0.25951	1.01008	0.117419
Acsl4	0.733044	0.908099	-1.94068	0.640273	-0.510096	-1.19371	1.50876	0.92188	-0.308438	0.48551	-0.292762	-0.607561	1.25187	-0.689322	-0.906862
Acss1	0.497523	0.574496	0.991017	0.368719	-1.57745	-1.59915	0.278327	0.397455	-0.855568	-0.986743	0.741574	1.14284	-1.50989	0.789319	0.747536
Acss2	0.926854	-0.0986033	0.463988	0.349062	-1.56632	-0.768065	-0.424308	0.425688	1.65768	1.15433	-0.498669	-0.750296	-1.9579	0.73552	0.351032
Actb.2	-0.30398	-0.710923	-1.86139	0.401053	-1.50832	0.109163	1.52701	0.904485	0.32153	-1.39218	0.866075	0.850161	0.711677	-0.354169	0.439812
Actb.5	NaN	NaN	NaN	NaN	NaN	NaN	NaN	NaN	-0.213681	-1.35809	NaN	0.420804	-0.877023	0.782358	1.24563
Actl6a	1.21925	0.898003	0.981036	1.4357	-2.01763	-1.46234	0.108845	-0.28945	-0.338567	-0.679748	0.929396	0.56587	-0.429551	-0.392163	-0.528648
Actn1	0.0311364	-0.122982	0.341754	0.3737	0.419438	-0.114423	-0.999152	-0.738649	0.0634857	0.0696284	1.56517	2.35359	-1.65323	-0.786543	-0.802919
Actn4	-0.190032	0.205045	0.711324	1.16568	-1.03873	-0.959906	0.572244	0.126798	-1.12329	-0.929385	0.877957	2.33671	-1.05425	-0.351603	-0.348554
Actr1a	-1.36382	-1.24351	-1.11923	-0.387731	1.37663	1.49745	0.195531	1.08695	-0.525704	-0.791399	0.0782655	-0.421478	1.6539	0.0562233	-0.0920837
Actr1b	1.40377	1.9146	NaN	-0.646708	-0.423236	-0.388944	-0.856787	0.00821899	0.33464	-1.05009	1.17455	0.525897	NaN	-1.09372	-0.90218
Actr2	0.299068	0.346528	1.03213	1.11472	-2.07862	-1.89559	0.034348	-0.0106661	-0.207956	0.342696	0.902724	1.33912	-0.822059	-0.0496101	-0.346847
Actr3	0.0567486	-0.260108	-0.234727	-0.186463	0.922943	1.58669	-1.31458	-0.383736	0.958633	1.42325	0.829018	0.227393	-0.784135	-1.0595	-1.78143
Actr5	1.23619	1.10234	0.0526547	0.955101	-0.157659	-2.21083	-0.338527	-0.902386	-0.659369	-0.277667	-0.1831	1.23293	1.28074	-0.844002	-0.286402
Actr6	-1.19925	-0.56566	NaN	1.12891	NaN	-0.893009	0.742089	0.786915	NaN	NaN	NaN	NaN	NaN	NaN	NaN
Actr8	-0.393044	-0.103861	0.129457	-2.5637	0.0778182	-0.671765	0.35945	0.704552	0.31129	0.388997	-0.112366	2.37542	0.0281098	-0.0227141	-0.507645
Acy1	0.415166	-0.367911	0.493136	0.392605	-1.12014	-0.364515	-0.0987648	-0.438268	-1.21047	-1.5584	1.07527	1.42177	-1.17645	1.39473	1.14226
Ada	0.261182	-0.988643	-0.878462	-0.423309	1.24974	0.81155	-0.468017	0.51956	2.01882	0.337981	-1.16289	-1.4434	-0.941499	0.263095	0.844283
Adam10	NaN	NaN	NaN	NaN	NaN	NaN	NaN	NaN	0.16268	-1.75444	NaN	1.26355	-0.301104	0.243057	0.386259
Adam17	0.07809	0.254037	0.374236	0.344285	1.17719	1.07272	0.463725	0.774829	-0.439247	-0.593053	-0.283548	-1.54321	-2.6206	0.435374	0.505176
Adam9	-0.634052	-0.365643	NaN	-1.52565	0.64595	-0.192694	0.779007	0.669426	0.434389	-2.14263	NaN	NaN	0.649968	0.914607	0.767323
Adar	0.0239113	-0.0994599	-1.72352	-0.952689	0.544336	0.344342	-0.372187	0.208147	0.974626	0.275875	-1.51837	0.512138	2.39455	-0.306028	-0.305666
Adat1	-0.0358625	1.54124	0.232842	0.01453	1.65257	0.391023	-0.25454	-1.42201	0.0651668	NaN	NaN	NaN	NaN	-1.41404	-0.770921
Adat3	0.0528708	0.314382	-0.583103	-1.46944	0.853211	1.51536	0.0417915	0.492979	-2.08547	-1.32931	0.555045	0.969595	0.644682	-0.404378	0.431794
Adck3	-0.0915234	-0.608518	1.13574	1.22937	-1.49434	-1.0812	0.413233	0.497247	NaN	NaN	NaN	NaN	NaN	NaN	NaN
Adck4	-0.661416	-0.978579	0.660236	0.726441	0.531503	-1.89946	-0.0911418	-1.45399	1.80427	1.16747	0.729329	0.146281	-0.623418	-0.210987	0.153458
Adcy7	NaN	NaN	NaN	NaN	NaN	NaN	NaN	NaN	0.282785	-0.948552	0.376965	-0.786194	1.96482	-0.487679	-0.402147
Add3	1.0427	0.430115	1.08194	0.722721	-1.16129	-2.12472	-0.0998664	0.0500446	0.774312	0.719909	-0.578203	-1.81372	0.569772	0.289044	0.0972317
Adgre5	0.288532	0.517726	0.0196319	1.51088	-1.39493	0.146306	0.947739	0.971449	-0.0601062	-1.93946	0.0469366	-0.643573	-1.5674	0.224768	0.931491
Adh5	0.278137	-0.140158	0.0805873	0.454245	-0.61492	0.009485	0.135614	0.52328	0.592486	0.654683	-0.0147453	-2.24223	-2.09347	1.14065	1.23636
Adi1	0.800949	0.697141	0.501276	1.69349	-1.34885	-1.26863	-0.394435	-0.628721	-0.0575957	-0.045117	1.35736	0.418121	-1.91874	-0.0622496	0.256002
Adk	0.773869	0.020611	-0.447531	0.30689	-0.565128	0.361045	1.38443	1.55853	-1.2829	-1.19526	-0.955947	0.895724	-1.67658	-0.0197483	0.841982
Adnp	0.0582421	0.0898543	-0.727496	-0.729595	0.275314	0.057141	0.0676095	0.489191	1.05849	0.718369	-1.23838	-2.65367	0.481829	1.18821	0.864886
Ado	0.378146	0.42094	-1.60045	-1.35429	1.26608	1.02018	-0.187526	-0.212247	0.343143	0.526769	-0.757717	-0.39986	2.06751	-0.667488	-0.843186
Adpgk	-0.553655	0.0100677	1.59101	0.58471	-0.631917	-1.08817	-0.382894	-0.235704	-1.48059	-0.572125	1.48975	1.943	-0.720351	0.00806076	0.0388132
Adprh	NaN	NaN	NaN	NaN	NaN	NaN	NaN	NaN	1.53968	0.943095	-0.0178913	-0.902947	-1.35611	-0.281964	0.0761371
Adprhl2	-0.611394	-0.357174	2.64723	1.21528	-0.368619	-0.66984	-0.815422	-0.640453	-0.509409	-0.267884	0.447297	1.16459	0.320441	-1.05616	-0.498482
Adrbk1	0.27462	0.319698	1.82353	1.12241	-1.81178	-1.39548	-0.666607	-0.267427	-0.170593	-0.392899	0.834793	1.40178	-0.763206	-0.243918	-0.0649231
Adsl	-0.0157758	-0.242601	-0.443731	0.0819197	-0.738317	-1.03467	0.710617	0.377972	-0.41342	-0.219938	1.87121	1.90165	-2.00689	-0.131272	0.303233
Adss	0.769137	1.09479	-1.42178	-0.266429	0.279525	1.46546	0.998157	0.964643	0.823526	-1.16704	-1.41284	-1.01538	0.105706	-0.878222	-0.339241
Adssl1	0.25808	0.297323	0.851352	1.55631	-0.909772	-1.58782	0.114316	-0.579793	NaN	NaN	NaN	NaN	NaN	NaN	NaN
Aen	-0.392089	-0.0557692	-1.17267	-1.28013	1.12522	0.835895	0.817995	0.506511	0.529145	-0.880635	-1.59546	-1.06921	1.59649	0.282354	0.752354
AF067061	-0.00679107	0.149295	1.11602	1.40299	0.478359	-0.640817	-0.742242	-1.61761	0.459212	-0.581362	1.20106	0.0255869	-2.13436	0.366191	0.524465
Aff1	0.229632	-0.241781	0.0479588	0.46635	-0.6328	-0.456361	0.479538	0.665945	0.963604	0.894375	-1.40128	-0.197479	-2.62846	1.13742	0.67333
Aff3	-0.284114	-0.811945	0.448469	2.16652	-1.00651	-0.644954	-0.285517	0.359969	0.930792	1.09245	-0.962622	-1.66602	-0.463205	0.801689	0.325004
Afg3l1	-0.927295	-1.2841	-1.43946	0.145682	1.21153	1.39665	0.757424	0.658991	-0.981859	-1.32537	0.378556	-0.249703	1.39331	-0.0524317	0.318084
Afg3l2	-0.797872	-1.92589	0.637079	1.11233	0.0409201	-1.35097	0.421188	0.738394	-0.695166	-1.51901	0.312331	0.693604	0.366623	0.872306	1.09414
Aftph	-0.213777	-1.24777	0.878578	0.198638	NaN	-0.269414	0.230866	0.44766	-0.783223	-0.385586	0.759468	2.65085	-0.866396	-0.985686	-0.414211
Agap2	-0.738812	-0.664784	-1.8221	0.244196	-0.26658	1.08217	0.976913	0.855528	0.0122582	0.152478	-1.10161	-0.495226	2.23982	-0.0218829	-0.45237
Agfg1	-0.337083	-1.40093	-0.409648	-0.844642	1.31139	1.70234	0.101091	0.183438	-0.437234	-0.682407	0.362391	0.966606	1.54868	-1.28691	-0.777094
Agfg2	-0.506814	-0.837437	-1.11512	0.686838	0.135398	1.53946	0.209307	-0.150979	0.860507	-2.42868	0.862753	1.1252	0.210312	-0.33806	-0.25269
Aggf1	0.677438	-0.790776	0.377078	1.41129	NaN	-0.754998	-0.942263	-1.1973	-1.52112	1.174	1.38194	0.349732	NaN	-0.358797	0.193781
Agk	-0.909274	-0.109379	1.46248	-0.00757471	-0.439474	0.244005	-0.509685	-0.33842	-0.833123	-0.973632	0.502418	2.06697	1.61174	-0.696959	-1.07009
Ago1	0.415738	-0.582267	-0.38311	1.23086	-0.908188	-1.8659	-0.186248	0.165505	1.87271	0.675926	-0.559461	0.0140078	-1.40203	0.945035	0.567419
Ago3	NaN	NaN	NaN	NaN	NaN	NaN	NaN	NaN	0.895964	0.221281	0.0269671	-0.255633	1.48741	-1.03449	-1.34151
Agpat1	NaN	NaN	NaN	NaN	NaN	NaN	-1.23578	NaN	0.9032	NaN	NaN	NaN	NaN	-0.382246	0.714823
Agpat3	-0.142671	-0.168756	0.783477	0.950681	-0.727239	-1.06836	-0.222633	-0.0569072	-0.734056	-0.723034	1.85771	2.15893	-0.969877	-0.188563	-0.748701
Agpat6	NaN	NaN	NaN	NaN	NaN	NaN	NaN	NaN	-1.8294	-0.961013	0.64909	0.594142	0.750469	0.204922	0.591794
Agpat9	NaN	NaN	NaN	NaN	NaN	NaN	0.707107	-0.707107	NaN	NaN	NaN	NaN	NaN	NaN	NaN
Agps	-1.28322	-0.169063	0.567836	-0.102376	-1.32827	-0.640884	0.0114404	-0.235708	-0.928637	-0.877906	1.75541	2.1452	0.182737	0.491482	0.411962
Ahctf1	-0.693037	-0.575654	-1.75409	-1.20147	0.0849247	0.407802	1.66897	1.65355	-0.693073	-0.194998	-0.32177	0.678356	-0.709239	0.704714	0.945016
Ahcyl2	0.130509	0.759626	-0.736188	1.31606	-1.73821	-1.59759	0.274926	0.00657774	1.10204	1.4727	-0.325828	-0.629743	-1.04317	0.509154	0.499128
Ahdc1	-0.466714	-0.783984	-1.06682	-0.706396	2.21126	1.34155	0.609125	-0.307994	-0.564825	-0.261052	-1.39703	0.288198	1.35541	0.0803296	-0.331059
Ahnak	0.213876	0.0104679	0.746469	0.802847	-1.11718	-1.08659	1.40926	0.936772	-0.576247	-1.0674	-0.56453	-0.377428	-1.57835	0.61933	1.62872
Ahnak2	-0.395297	-0.676523	0.29205	0.367873	1.45046	0.939292	-1.23466	-0.911047	-0.234411	-0.266046	-0.194764	0.478908	2.34608	-0.940586	-1.02133
Ahnak2.2	-0.711473	-0.894448	-0.19057	0.0376587	-0.203277	-0.570689	-0.204669	-0.160832	0.301126	0.232928	0.746799	2.35166	-2.2125	0.754489	0.7238
Ahr	0.616147	0.869351	1.92819	0.89928	-1.07509	-1.42649	-1.0305	-1.06754	0.314099	0.809467	0.645788	-0.290583	0.495047	-0.948427	-0.738742
Ahsa1	0.670468	0.656915	0.904784	-0.0645504	0.0862938	-0.455756	-1.27323	-0.87193	1.292	1.34321	0.155961	0.398395	0.535337	-1.52856	-1.84933
AI607873	0.229685	-0.70438	0.443698	0.0667991	-1.2185	-1.47762	1.58443	0.713664	-0.914589	0.528748	-0.0382476	-1.37065	-0.433394	1.18808	1.40227
AI837181	-0.23664	-0.479	0.797279	1.01107	-1.51789	-0.846005	0.225124	0.709134	0.248213	0.43599	0.662568	-0.193755	-2.51297	0.833749	0.863134
Aifm1	1.2719	0.789093	0.114479	1.61082	-1.42831	-1.67013	0.348089	0.60152	0.594068	-0.227669	0.0663977	-0.710849	-1.67332	0.351391	-0.0374758
Aim1	0.781171	0.761837	0.708801	1.44231	-1.12501	-0.631087	0.77115	-0.624938	0.712704	-0.539694	-0.359359	-2.36571	0.907265	-0.477556	0.0381213
Aim2	-0.882738	-0.89906	0.571419	0.46451	1.66084	0.91531	-0.429959	-0.160552	-0.034	-0.592372	-1.81997	-1.37872	1.22167	0.486991	0.876638
Aimp1	-0.295583	-1.83654	0.907736	0.331652	-0.764944	0.443453	-0.0350992	-0.126032	-0.117059	0.0138145	0.917763	2.557	-0.738001	-0.824426	-0.433727
Aimp2	-1.22958	-1.35078	-0.0692178	-0.0686063	0.710113	0.554963	-0.237257	0.425773	1.37851	1.46218	-1.39979	0.0531305	-1.59607	0.435867	0.930758
Aip	1.16614	-0.0927692	2.21861	1.19771	-0.213988	0.392324	-0.861128	-0.351783	-0.724801	-0.790782	-1.24064	-0.768666	-1.10732	0.517297	0.659795
Ak2	0.334011	0.516299	-1.39232	-1.1664	-0.360146	-0.431451	1.73041	1.55012	-0.815564	-0.805845	-0.657965	-0.251309	-0.503685	1.07422	1.17964
Ak3	-0.187589	NaN	NaN	-0.703033	NaN	1.45122	-0.0548865	-0.631434	-0.739293	-0.231712	1.99049	0.819162	-1.59189	0.246093	-0.367126
Akap10	-1.11067	-0.436518	-1.88573	2.36165	1.2826	0.400312	-0.146082	-0.1081	-0.491178	0.85917	-0.679217	0.162441	-0.142511	0.206201	-0.272357
Akap11	-0.112545	0.111615	-1.38894	-1.09109	1.06137	0.986508	0.390716	0.732415	-0.571468	-0.50703	0.7719	0.540275	1.74163	-1.26292	-1.40244
Akap13	0.936886	0.417714	0.0933937	0.9979	-0.631604	-1.75837	-0.00895277	0.426682	0.0159601	1.2543	-0.766122	1.19168	0.650683	-1.02944	-1.79071
Akap8	-0.188197	-0.345667	-1.26083	0.0809662	0.699242	0.720571	-0.00686193	0.0708761	0.253954	0.625927	-0.992614	-2.55337	1.52243	0.605455	0.768119
Akap8l	0.948656	1.48671	-1.14763	-0.902617	-0.184345	0.936663	-0.774616	-0.699458	-1.19186	-0.999256	1.45216	1.43762	0.1369	-0.348507	-0.15042
Akap9	0.0923094	-0.0481791	-2.62768	-0.061756	1.40712	1.16079	0.95761	1.00914	-0.511313	-1.12194	-0.376583	0.355026	-0.0148988	-0.057731	-0.161912
Akna	-1.28676	-1.38317	-1.12367	-0.858673	1.14772	1.4327	-0.569918	-0.0792612	0.325032	0.464828	-0.591181	-0.430306	1.75903	0.780115	0.413518
Akr1a1	-0.762	-0.888964	0.722968	0.46292	1.36481	1.30579	-1.01949	-0.554366	1.15636	0.709788	-0.0879574	-0.586509	-2.1729	0.140402	0.209149
Akr1b10	0.155569	0.0753677	-1.86569	-1.28802	1.19668	1.18315	0.192575	0.625446	0.233782	-0.408632	-1.19276	-1.18246	1.46461	0.24057	0.569809
Akr1b3	0.787958	1.06407	-0.694203	1.07577	-1.68441	-1.29012	0.141912	0.055056	-0.333153	-0.736956	0.784087	1.63529	-1.39697	0.214342	0.37732
Akr7a2	0.496663	0.473914	0.356185	1.0426	-1.09689	-1.05669	1.60707	1.47911	-0.345426	-0.867106	-0.396107	0.588854	-1.94646	-0.119023	-0.216691
Akt1	-0.0991695	-0.883932	1.68279	1.65824	-0.556772	-0.00886116	0.295928	0.473715	-1.14597	-0.686144	1.1068	0.312635	-1.97039	-0.0917017	-0.0871515
Alad	-0.706774	-0.437652	-1.1151	1.14084	0.297126	0.245393	0.0792659	-0.409543	-1.3866	-1.05977	0.96308	2.05071	1.25697	-0.097421	-0.820535
Alb	0.0876691	0.956112	0.672139	-0.141976	-1.11775	-0.898804	-0.435191	0.0248515	0.285521	1.22588	1.12083	0.580483	-2.62225	-0.236757	0.499243
Alcam	NaN	NaN	NaN	NaN	NaN	NaN	NaN	NaN	1.12573	0.779234	0.995703	-0.363579	-1.59858	-0.524208	-0.414299
Aldh16a1	0.876444	0.0585719	1.091	0.56046	-1.82957	-1.45145	0.61758	0.135559	1.0729	1.12069	-0.0798456	-1.1573	-1.42583	0.21088	0.199918
Aldh18a1	1.03936	0.984743	0.944417	0.265485	-1.69552	-1.16296	0.319937	-0.103014	0.453166	-0.20676	-1.24124	-1.77964	0.960062	0.503384	0.718578
Aldh2	-1.1707	-0.670578	-1.61046	-1.16691	-0.162999	-0.0523831	0.480599	0.131062	0.410692	-0.466367	0.667706	0.108364	-0.249381	1.82701	1.92435
Aldh3a2	-0.76122	-0.583986	0.52226	0.256529	0.462131	0.337589	-0.684162	-0.258114	-0.226743	-1.64594	1.71444	2.21044	-1.11187	-0.2378	0.0064427
Aldh3b1	0.790222	-0.09702	-0.202851	0.510356	-0.971197	-2.32079	1.45195	1.64039	-0.237491	-1.16693	-0.209336	0.531412	-0.236019	0.224436	0.292867
Aldh4a1	-1.37428	NaN	0.104432	-0.323066	1.24492	1.41737	-0.731724	-0.56419	-0.90262	-0.645843	1.42789	1.44278	-1.0678	0.198983	-0.226853
Aldh7a1	NaN	NaN	NaN	0.993658	0.167529	0.83909	-0.853372	0.41259	-2.06251	NaN	NaN	NaN	NaN	0.279592	0.223422
Aldh9a1	1.13716	1.20366	-0.432842	0.204542	-1.27744	-1.82806	0.788544	1.18023	0.990318	0.681903	-0.987785	-1.13832	-0.35305	0.219204	-0.388059
Aldoa	-0.0669723	-0.279554	-1.41945	0.128465	0.164719	1.20703	1.1639	1.12411	-1.02804	-1.40566	0.230363	0.517304	-1.76129	0.317121	1.10795
Aldoc	-1.01111	-0.8514	0.107318	0.147717	0.358257	0.910321	-0.843989	-0.417186	-1.19755	2.60131	0.321211	-0.777565	-0.72241	0.686501	0.688577
Alg1	-0.822141	-1.49085	-1.12044	-0.941481	1.12512	1.36643	1.02838	0.622633	-0.333267	-0.533175	0.592925	1.62228	0.253306	-0.700756	-0.668962
Alg11	-0.688657	-0.330798	-1.13301	-0.436473	1.02488	1.11867	0.997167	1.0675	-1.52408	-1.68244	0.302729	1.47154	-0.234676	0.164715	-0.117076
Alg2	-0.443628	-1.44825	1.59613	0.834488	-0.18555	-0.716424	0.832814	-0.469582	NaN	NaN	NaN	NaN	NaN	NaN	NaN
Alg5	0.144142	1.11671	-2.32942	-1.55297	0.506683	1.01868	0.66915	0.925812	-0.235806	-0.143898	-0.127389	-1.21296	0.755905	0.0722846	0.393084
Alkbh3	0.62959	0.506854	0.309816	1.43084	-0.679702	-0.991524	-0.4973	-0.969656	1.34164	0.90011	-1.70725	-1.45267	0.946955	0.193338	0.0389655
Alkbh5	0.535528	0.987161	1.21168	0.745848	-1.53294	-1.66082	-0.359862	0.562364	-1.09536	0.0879165	0.934382	0.494515	-1.60894	0.384422	0.314105
Alkbh7	-0.366112	-0.32201	-0.453016	-1.39617	0.988734	1.22409	0.390696	0.875295	0.350016	0.355533	-0.108088	-2.65666	-0.172874	0.771535	0.519034
Alyref	0.10604	-0.0519163	0.593715	0.216646	-0.096895	-0.0785402	-0.43933	-0.144107	-0.409785	0.335147	-1.27883	-2.46063	1.28327	0.58043	1.84478
Alyref2	0.627214	0.370286	-0.988131	0.313907	-0.790812	-1.44312	0.469425	0.781878	1.11856	0.127333	NaN	1.0949	-2.20209	-0.189096	0.709752
Amacr	0.603408	0.203903	-1.66507	-0.16977	-0.445858	-0.389687	1.57856	0.858213	0.251389	-0.999063	-1.46558	-1.09082	0.608574	0.749854	1.37194
Ambra1	0.256008	0.40562	0.214797	0.545902	-0.929101	-0.311708	-0.0934058	-0.141022	1.80458	1.249	-1.01884	-2.34044	-0.701849	0.372573	0.687888
Amfr	0.148766	-0.0773491	0.124958	0.320965	-1.07918	-1.03597	0.475229	0.519558	0.882623	0.141192	1.11214	-0.492918	-2.72299	0.912109	0.770856
Ampd2	0.0710884	-0.433277	-0.439698	-0.723689	2.31123	1.64478	-0.758347	-0.836869	0.139038	0.77301	-0.567026	-0.0610835	0.89213	-0.94661	-1.06468
Anapc1	-0.152696	0.259595	-0.865535	-0.360352	0.886802	0.740076	-0.377343	-0.552205	0.134869	-0.251605	-0.655377	-0.495633	3.07961	-0.839692	-0.550519
Anapc2	0.470433	-0.294687	-2.61893	-0.613429	1.2726	0.665893	0.162579	-0.0383632	0.237257	NaN	NaN	NaN	NaN	0.486403	0.270247
Anapc4	NaN	NaN	NaN	NaN	NaN	NaN	NaN	NaN	-0.406873	0.789275	0.0525017	-0.631149	1.69263	-0.105616	-1.39077
Anapc5	0.759237	0.814415	0.185436	1.61625	-2.14478	-2.09562	0.0668529	0.464065	0.154609	0.653831	-0.0896555	0.435003	-0.152831	-0.271204	-0.395609
Anapc7	1.12055	0.713727	-1.02809	-0.318697	-0.889464	-0.966181	0.381614	-0.11991	2.02603	0.758007	-1.37214	NaN	-0.663588	-0.570979	0.929117
Angel2	-0.542051	-0.932473	-0.27137	-0.0325632	0.487772	0.787057	0.47037	0.633693	-0.349682	-0.143486	0.375846	0.545922	-2.96927	0.989899	0.950339
Ankfn1	0.286337	0.419175	-0.747477	-0.27304	-0.269893	0.860964	-0.300712	0.618787	0.75079	0.478839	-1.47976	-2.35134	-0.472156	1.32121	1.15828
Ankfy1	-0.498748	-0.404208	0.0430691	0.495635	-0.382582	-0.873346	0.321258	-0.216243	-1.43354	-1.39565	0.528648	2.72524	0.0269538	0.585479	0.478031
Ankhd1	0.6285	0.102918	-1.12848	-0.307877	-0.830159	-0.715939	-0.840499	-1.01963	1.57491	-0.26129	-1.2947	0.861609	0.376273	1.20832	1.64605
Ankib1	-0.394949	-0.118477	0.426915	0.604308	-0.692737	0.808767	0.396128	0.113211	1.55474	0.0864869	-0.272649	-1.93637	-2.12572	0.705249	0.845094
Ankle2	-0.406404	-0.656517	-0.604074	-0.201416	1.09071	0.998218	0.684762	0.8283	-0.476773	0.668211	-2.32221	-1.47438	1.01787	0.517869	0.33583
Ankrd11	0.912187	0.448151	NaN	-0.500525	-2.24793	1.15085	0.598283	0.477354	-0.801058	-0.534244	NaN	NaN	NaN	-0.344194	0.84113
Ankrd12	-0.64849	-1.67586	1.1114	-0.0421178	1.14444	0.899025	-0.623569	-0.164829	NaN	NaN	NaN	NaN	NaN	NaN	NaN
Ankrd13a	0.307941	0.197204	0.208789	1.31681	0.553038	0.155323	-0.292078	-0.0389832	-1.22651	0.0448245	0.0439907	2.21642	-0.648063	-0.786092	-2.0526
Ankrd16	0.658115	0.0711453	0.627152	-1.3351	-1.32554	-0.669982	1.32721	0.646997	NaN	NaN	NaN	NaN	NaN	NaN	NaN
Ankrd17	0.305804	0.0965281	1.23353	1.41624	-1.46966	-1.25926	-0.0186238	-0.258152	-0.633511	-0.911745	1.34261	1.19287	-1.41697	0.28751	0.0928344
Ankrd28	NaN	NaN	NaN	NaN	NaN	NaN	NaN	NaN	0.45338	0.131998	-1.28084	1.11208	-1.49812	0.352906	0.728599
Ankrd40	-0.145407	0.535834	-1.23221	-1.13711	1.1843	1.49141	-0.421692	-0.275129	NaN	NaN	NaN	NaN	NaN	NaN	NaN
Ankrd44	-0.805639	-1.15463	0.455973	-0.985991	0.174755	0.557271	-0.920723	-0.590562	-1.03415	-0.949266	1.28366	2.11032	0.406691	0.661629	0.790656
Ankrd52	-2.3607	-0.50277	0.284935	0.176713	1.38297	0.194024	0.0975636	0.489439	-1.39617	-1.09752	0.0654922	1.38791	0.728093	0.495023	0.0549997
Anks1	0.404036	0.562305	-1.44066	-1.67842	0.14989	0.839933	0.916023	0.246883	NaN	NaN	NaN	NaN	NaN	NaN	NaN
Anp32a	-1.5325	-1.62525	1.37323	1.47191	-0.283962	-0.258763	-0.338322	0.117022	0.0558976	-0.725444	1.44193	1.13555	-0.780265	-0.32031	0.269285
Anp32b	-0.199414	-0.622753	-0.886307	-0.387183	-0.505054	-1.37012	1.93526	1.61238	0.443627	0.467555	-0.619125	-1.17752	-0.413704	0.461211	1.26114
Anp32e	-0.337483	0.801448	-1.13965	-0.0214105	-0.722359	-0.883766	1.85492	0.448299	NaN	NaN	NaN	NaN	NaN	NaN	NaN
Anxa11	0.97141	1.06463	1.10104	0.956842	-1.46995	-2.19858	-0.0546179	-0.137153	-0.250208	-0.611899	0.0409496	1.41774	-0.226869	-0.521459	-0.0818688
Anxa2	-0.0981513	-0.206642	-1.01041	-0.659472	-0.42906	-0.571507	1.7503	1.01228	-0.184115	-0.562625	-0.172336	0.43954	-1.89695	0.864894	1.72425
Anxa4	-0.360177	-0.28124	-1.56271	-0.0709434	-0.420518	0.56977	1.19002	1.24399	-0.973253	-0.764327	-0.151975	-0.0394675	-1.32065	1.11536	1.82612
Anxa5	0.131018	0.111279	0.372217	0.555481	-0.71594	-0.610985	0.0918681	-0.233318	-0.293052	-0.878537	1.38782	1.74103	-2.50288	0.158269	0.685737
Anxa6	1.24446	1.40389	1.30552	0.795504	-1.29431	-1.31185	-0.695463	-0.559765	-0.12401	0.0773587	-0.635282	-0.857192	-1.01244	0.395025	1.26854
Anxa7	-0.488656	-0.373994	-0.581934	-0.447629	0.109547	0.232541	0.53951	0.240627	-0.411086	-0.546371	-0.348239	-0.0943912	3.36891	-0.572618	-0.626214
Ap1b1	-0.186711	-0.473727	-1.17674	-0.756589	1.60732	1.07657	-3.25145e-05	-0.0382065	-0.356514	-0.72394	-0.724087	-0.77946	2.50109	-0.00270635	0.0337261
Ap1g1	0.629952	0.229706	0.0523619	0.486607	-1.28747	-0.386905	0.485743	0.220326	-1.23257	-1.76916	1.26873	1.9688	-0.959048	-0.09994	0.392863
Ap1g2	NaN	NaN	NaN	NaN	NaN	NaN	NaN	NaN	-1.2793	-1.39707	0.494003	0.93672	-0.288154	0.642812	0.890989
Ap1m1	1.33532	0.999966	-0.677967	-1.37705	-0.813408	-0.60497	0.26424	0.873865	NaN	NaN	NaN	NaN	NaN	NaN	NaN
Ap2a1	-0.228885	-0.0978237	1.78104	0.278337	-1.41653	-0.355259	-0.905093	-1.05932	-0.360319	0.165354	1.50835	1.83081	-0.890369	-0.180443	-0.0698599
Ap2a2	NaN	NaN	NaN	NaN	NaN	NaN	NaN	NaN	0.221369	0.178215	-1.96832	NaN	0.230552	0.888652	0.449535
Ap2b1	1.04316	-0.189607	0.316788	0.873641	-1.95981	-1.02513	0.601855	0.444735	-0.757181	-1.57937	0.808973	0.157465	-0.792222	0.840117	1.21659
Ap2m1	0.563666	0.699373	-0.472647	-0.854824	-0.302561	-0.244526	-0.342494	-0.787294	0.000371167	-0.855432	1.96631	1.40382	-1.90932	1.0635	0.0720553
Ap3b1	0.751892	0.777215	0.553452	0.8493	-1.81028	0.103988	-0.795371	-0.48386	1.28589	-0.970318	0.891602	-1.82663	0.724289	-0.470478	0.419311
Ap3d1	0.912139	0.370719	0.898514	1.19083	-0.724534	-0.279525	-1.0097	-0.73405	-0.981155	-0.722189	1.51188	1.72769	-1.13832	-0.32335	-0.69894
Ap3s1	-0.902128	-1.00231	-0.135795	-0.915254	2.57563	1.58335	-0.461246	-0.502564	0.772601	-0.0905085	-0.361666	-0.962037	0.139162	0.0871992	0.175574
Apaf1	NaN	NaN	NaN	NaN	NaN	NaN	-0.355855	-0.579686	-1.5414	-0.418328	-0.316297	1.77857	1.30976	0.0613458	0.0618887
Apbb1ip	-1.16561	-0.926463	-0.0447009	-0.384793	1.54969	1.40462	0.595766	-0.128572	-1.50627	-1.01032	0.468996	1.25811	1.03104	-0.77079	-0.370697
Apc	0.349932	-1.21912	-1.00741	-0.966586	1.3697	1.4692	0.0901828	0.423762	-1.12004	NaN	0.0280703	1.16887	NaN	0.551183	-1.13775
Apeh.1	1.35243	0.903329	1.25532	1.23627	-1.81456	-1.47098	-0.74552	0.271245	0.647283	-0.365981	0.47052	-0.200167	-1.12425	-0.191102	-0.223834
Apex1	-0.960576	-0.651442	-0.0328984	0.907084	0.52714	0.837242	-0.530723	-0.0367503	-0.305123	-0.85889	-0.924662	-0.903913	2.83899	0.0485047	0.0460205
Api5	NaN	NaN	NaN	NaN	NaN	NaN	NaN	NaN	0.837885	0.782094	0.399287	-1.03131	-1.7602	0.203443	0.568806
Apmap	-1.13591	-1.12301	0.293753	-0.456711	0.52803	0.781303	1.09705	1.50941	-0.63947	-1.79273	-0.107609	-0.923864	-0.158605	1.01629	1.11207
Apoa1bp	0.310941	0.42409	-0.398639	0.525418	-0.839121	-0.295382	0.379231	0.494649	0.167697	-0.269235	1.11498	-2.75143	-0.976355	0.991329	1.12182
Apobec2	1.18084	1.09623	0.184651	0.491361	-1.40491	-1.4515	0.0984207	-0.19509	NaN	NaN	NaN	NaN	NaN	NaN	NaN
Apobec3	0.905632	0.504405	0.340774	0.290214	-1.22805	-1.18329	0.852849	0.458774	-0.118378	-0.17513	1.29937	1.46058	-2.00369	-0.779952	-0.624106
Apobr	-0.53182	-0.369087	-1.08936	0.542571	-0.455785	0.387185	1.49323	0.586775	-0.503077	-1.53297	-1.46783	-0.410894	1.65736	0.67282	1.02088
Apoe	-1.392	-1.06855	-1.24202	-0.82522	0.583188	1.46645	0.97466	1.59653	0.640013	0.901136	-1.01287	-0.132398	-0.170426	0.266548	-0.585049
Apool	0.738173	0.942044	-1.88422	-0.3414	-0.721164	-0.272992	1.06433	0.600517	0.0733281	0.166251	0.600905	0.488652	-2.38039	0.669071	0.256901
Appl1	0.366903	0.342853	0.0539168	0.0483177	-0.939851	-0.329796	-0.184436	-0.303506	2.18331	1.72381	0.461323	-0.0361741	-1.86121	-0.61403	-0.911442
Aprt	0.933989	0.874956	0.878519	0.48541	-1.3771	-1.64102	-0.442331	-0.783805	0.649848	0.849719	0.820768	0.647541	-1.91901	-0.121407	0.143922
Aqr	-0.0125068	-0.186746	0.645826	0.757463	-0.256229	-0.00594598	0.110742	-0.189075	-0.893219	-1.44808	1.34909	2.46849	-1.07461	-0.412379	-0.852822
Araf	0.19205	-0.183241	0.83871	0.700333	-0.190649	-0.167284	-1.12706	-0.967883	-0.35734	0.185427	0.944992	2.64495	-0.907406	-0.414809	-1.19079
Arap1	-0.279239	-0.568082	-1.07213	0.118342	1.06058	0.532163	-0.134306	0.295208	0.0223879	-0.553331	-2.34014	1.80788	1.31934	-0.337585	0.128918
Arap2	-1.041	-0.462891	-0.663021	-0.697915	1.30586	1.28852	0.0195584	0.099131	-0.589291	0.0593621	-1.54894	2.22874	0.639938	-0.132959	-0.5051
Arcn1	0.880502	0.604515	-0.103918	-0.377161	0.230714	0.137923	-0.903586	-0.616633	1.73802	1.42801	-0.600156	-1.59033	1.19556	-0.936031	-1.08743
Arf3	-0.483018	-1.76051	-1.68524	0.057277	-0.175652	1.00103	1.58348	1.74232	0.240333	0.644571	0.078978	-0.659689	-0.196321	-0.525195	0.137643
Arf5	NaN	NaN	NaN	NaN	NaN	NaN	NaN	NaN	-0.16972	-1.98849	-0.306661	0.33676	0.777421	0.292514	1.05817
Arfgap1	-0.0782525	0.130745	-0.542075	-0.896911	-0.118921	0.884948	1.19318	0.14582	1.03228	-1.08132	-1.2692	-0.680539	2.36507	-0.81208	-0.272731
Arfgap2	0.468289	0.171191	-0.967087	-0.698799	1.74184	1.02836	-0.986882	-0.881381	1.47018	1.05643	-1.3421	-1.15766	0.056995	-0.156549	0.197168
Arfgap3	0.248874	0.0732919	-0.871702	-0.366514	1.15398	0.757263	-0.243447	-0.118532	0.323741	0.86547	-2.04473	-1.89878	1.4903	0.316595	0.314187
Arfgef1	-0.189647	-0.247208	-0.206099	0.540632	1.53718	0.705165	-1.07759	-0.496268	0.715269	1.01358	0.0385916	-1.29134	-2.29826	0.523723	0.73227
Arfgef2	-0.0908911	-0.154873	1.38551	-0.643396	0.778113	0.143396	-0.587417	-0.335789	0.396477	0.615468	-1.14138	-2.24639	1.88494	-0.238829	0.235056
Arfip1.1	0.82671	0.207865	-0.973721	1.21806	-0.498905	-1.75464	0.62684	0.347792	NaN	NaN	NaN	NaN	NaN	NaN	NaN
Arglu1	1.10235	0.729378	0.537624	0.339861	-1.73261	-1.25556	0.209061	0.370432	0.848427	0.822997	-1.71685	-1.49301	0.44477	0.434096	0.359036
Arhgap1	-0.156869	-0.436338	-0.67158	-0.877269	1.6592	0.721983	-0.115089	0.327159	0.0703882	0.276053	-0.824831	-1.44206	2.42211	-0.540767	-0.412088
Arhgap12	-1.5509	-1.01202	0.677039	2.19559	-0.999818	0.472844	-0.821521	0.426954	0.199262	1.1606	0.47617	-0.388919	-1.09828	-0.189148	0.452138
Arhgap15	-0.0910371	-0.43315	-1.77055	-0.957693	0.861325	1.03176	0.575369	0.783978	NaN	NaN	NaN	NaN	NaN	NaN	NaN
Arhgap17	1.21075	0.754484	0.567279	0.564171	-0.457139	0.175563	-1.65507	-1.16004	NaN	NaN	NaN	NaN	NaN	NaN	NaN
Arhgap17.1	-0.629834	-0.795588	0.703384	0.54748	1.45785	0.795342	-1.3982	-0.680438	NaN	NaN	NaN	NaN	NaN	NaN	NaN
Arhgap21	NaN	NaN	NaN	NaN	NaN	NaN	NaN	NaN	0.113499	NaN	NaN	1.3717	NaN	-0.706292	-0.77891
Arhgap24	0.461327	-0.29821	0.679421	0.572724	-0.513134	-0.600645	0.23054	-0.166364	0.252894	-0.0319638	-0.532359	-2.24888	2.58733	-0.31139	-0.0812898
Arhgap25	-0.166834	-0.498897	1.2348	1.37573	-1.87729	-1.31294	0.337724	0.88007	-0.0254075	-0.0683311	1.17256	0.121926	-1.54924	-0.201363	0.577509
Arhgap27	-0.213906	-0.450778	-1.00065	-1.36572	1.07373	1.15126	0.607483	0.537818	0.230807	0.106028	-1.61033	0.474214	-1.63066	1.1474	0.943312
Arhgap30	-0.275053	-0.625965	-0.660188	-0.179896	2.21774	1.04803	-1.41777	-0.793612	0.981393	0.500423	0.223837	0.68745	0.488953	-0.991337	-1.20401
Arhgap4	-0.1958	-0.623827	0.0853671	0.681665	1.87639	1.58097	-0.393328	0.606981	-0.218954	-0.539305	0.0571614	0.393762	-2.29013	-0.89398	-0.126962
Arhgap5	-0.15151	0.0797018	-1.28388	-0.927808	-0.23191	-0.399402	1.46576	1.44906	NaN	NaN	NaN	NaN	NaN	NaN	NaN
Arhgap9	0.491527	-0.369819	0.594134	1.99786	-1.45061	-1.24174	0.504837	0.340731	-0.994463	-1.34147	0.746736	-0.117977	-0.766997	0.703338	0.903907
Arhgdia	0.474122	-0.0442557	0.899516	0.869674	-1.73259	-1.08836	0.241038	0.716651	-0.784934	-0.80315	0.929643	0.413396	-1.87965	0.995014	0.793888
Arhgdib	-0.420782	-0.092603	-0.486417	-0.112708	-0.338356	-0.0772528	0.0453233	0.192959	1.1834	0.064359	-0.208846	-1.10774	-2.11643	2.06358	1.41152
Arhgef1	-1.06236	-0.983257	1.36038	1.10558	0.185307	0.460338	-1.22764	-0.584254	0.489949	-0.353306	1.23346	0.434149	-2.00595	0.166118	0.781483
Arhgef11	0.34711	0.561951	-0.241539	1.05739	0.340956	-1.43621	-0.708508	-0.488739	0.0709859	1.48865	-0.969303	-1.97686	1.51762	0.203037	0.233448
Arhgef18	-0.984051	-0.106759	-1.33452	-1.20405	-0.20337	0.8928	1.22988	0.525729	-0.826371	-1.54435	1.173	1.42047	-0.187827	0.622982	0.526435
Arhgef2	-0.0236426	-0.369659	-0.0805934	0.403431	-2.04028	-1.79949	-0.485132	-0.368713	0.129529	0.202436	1.26993	1.24254	-0.309324	0.86237	1.3666
Arhgef3	-0.708197	-1.45244	NaN	0.897654	-0.768309	1.87046	-0.493983	0.704585	-0.477301	-0.635126	0.22671	-1.16382	1.62559	0.142067	0.232106
Arhgef6	0.344627	-0.270761	1.51606	1.55319	-0.696703	-1.69267	-0.575438	-0.933706	-0.0798668	-0.557737	1.11053	1.5566	-0.553348	-0.404779	-0.315996
Arhgef7	-1.20781	-2.05015	0.967287	1.17099	0.112343	0.195074	0.406734	-0.0729748	1.27097	1.1974	-0.851527	-1.36582	-0.227413	0.14115	0.313759
Arid1a	1.16193	0.0280103	1.17352	1.15626	-1.39197	-1.71156	1.0186	0.374335	-0.891017	-1.18775	0.70002	0.602848	-0.891189	-0.1892	0.0471736
Arid1b	0.919291	0.946759	0.903787	1.86825	-1.26274	-0.549685	-0.623034	-1.46818	0.0018073	-0.524327	-1.48722	0.752736	-0.301188	0.529352	0.294388
Arid2	0.309917	0.262735	0.242015	0.929796	-1.61226	-1.32402	0.841419	-0.282604	0.4614	1.6964	0.622839	-2.05467	-0.109041	-0.164093	0.180172
Arid3a	0.0642746	0.288626	-0.237622	0.116765	-0.822946	-1.05392	1.25772	0.447557	-1.55433	-1.48806	1.47211	-0.356827	0.212101	-0.156038	1.81059
Arid3b	0.490737	-0.207926	1.26457	0.947731	-1.25846	-1.87122	0.0928029	0.552526	-1.06739	-1.47899	0.525978	1.41604	-0.018625	0.198349	0.413875
Arid4a	-0.0464638	-0.635563	-0.423927	-0.354237	0.273825	0.591951	0.551157	0.778691	0.891916	0.825753	-0.596886	-2.84976	-0.71401	0.729855	0.977698
Arid4b	NaN	NaN	NaN	NaN	NaN	NaN	NaN	NaN	-0.434764	NaN	NaN	0.502893	1.51079	-0.668842	-0.910078
Arih1	-0.410456	0.734673	NaN	-0.787601	-0.33518	0.158778	1.28132	0.612289	-0.0507354	-0.444711	-1.40228	-2.15943	1.14415	0.799207	0.859977
Arih2	-1.12329	0.346601	1.72615	0.535648	-0.0646412	-0.328504	-0.297678	-1.16288	-0.513938	0.276194	-0.236514	2.10288	0.840985	-0.869194	-1.23182
Arl13b	-0.946705	-0.0355211	NaN	NaN	0.453718	0.983172	-0.894528	-0.052616	-0.177747	-0.529167	NaN	NaN	2.43535	-0.372328	-0.863632
Arl14ep	-0.00825064	0.055848	-0.0527666	0.688559	0.0392924	0.104442	-0.361486	0.0442741	0.878287	0.450196	-1.06861	-2.91794	1.47951	-0.0730796	0.741723
Arl3	NaN	NaN	NaN	NaN	NaN	NaN	NaN	NaN	-0.612604	-0.466241	1.38388	1.52242	-0.79467	-0.58572	-0.447068
Arl6ip4	1.30165	0.672156	0.799073	1.02949	-0.416208	-0.992977	-1.02147	-1.58147	1.29665	1.50752	-0.272567	-0.533522	-0.799152	-0.419956	-0.569216
Arl6ip5	NaN	NaN	NaN	NaN	NaN	NaN	1.36453	0.565335	-1.15572	-1.16715	0.0900085	-0.02765	-1.32091	0.786816	0.864738
Arl6ip6	NaN	NaN	NaN	NaN	NaN	NaN	NaN	NaN	0.441819	-0.225376	-0.937299	-0.505381	2.0623	-0.324588	-0.511478
Arl8b	NaN	NaN	NaN	NaN	NaN	NaN	NaN	NaN	0.823078	-0.400837	0.328983	-0.615742	-1.7845	1.07989	0.569122
Armc1	0.604161	0.341561	0.447707	0.322831	-1.79589	-0.49059	0.502929	0.29902	0.744986	0.792943	0.48325	-0.542024	-2.68478	0.564592	0.4093
Armc10	-1.75995	0.0794126	NaN	-1.36578	0.828407	0.129186	0.75681	0.705949	NaN	-0.978424	NaN	NaN	NaN	0.723137	0.881252
Armt1	0.572481	0.521707	-2.44383	0.155507	0.444081	0.356643	0.166431	0.226975	NaN	NaN	NaN	NaN	NaN	NaN	NaN
Arnt	-0.385666	-0.405537	-0.702555	0.193151	1.08758	0.935481	-0.49347	-0.11604	-0.406665	-0.717916	-1.05067	0.769388	2.72474	-0.802746	-0.629074
Arpc1b	-0.157449	-0.29619	0.139832	-0.114987	-0.77049	0.19659	0.295503	0.303576	-0.885919	-0.281954	1.7772	1.23932	-2.60318	0.715193	0.442956
Arpc2	0.323873	-0.0213672	0.523676	0.58106	-0.840994	-0.773266	-1.11658	-0.830314	1.10546	0.877251	1.11456	1.95652	-1.30751	-0.829219	-0.763151
Arpc3	0.152984	0.103661	1.09577	0.398608	-1.04274	-1.02296	-0.263599	-0.249715	-0.871241	-0.518586	1.89113	1.62847	-1.69529	-0.0610665	0.454568
Arpc4	0.643398	0.53866	0.0732542	0.277555	-1.24616	-1.17358	-0.837486	-0.611057	0.641507	0.527698	1.22261	1.50739	-2.14043	0.332008	0.244621
Arpc5.1	-0.70591	-0.590279	-0.482525	-1.06083	2.25549	1.70739	-0.733217	-0.719545	0.342903	0.756834	0.364933	0.189692	NaN	-0.658931	-0.666005
Arpc5l	0.750145	1.15146	0.499841	0.475003	-2.1665	-1.51115	0.290826	0.767265	-0.165553	NaN	-0.465902	-0.0295479	1.46795	-0.630109	-0.433729
Arpp19	NaN	NaN	NaN	NaN	NaN	NaN	NaN	NaN	-0.416463	0.866097	-0.448633	1.62794	-1.202	0.373476	-0.800425
Arrb1	0.186224	-0.756965	1.29395	0.905776	-0.57579	-0.299169	-0.972922	-0.515628	-2.24893	-0.337894	1.18666	0.840341	1.30257	0.370831	-0.379051
Arrb2	-0.00235494	-1.00385	-0.825013	-1.91688	0.617084	1.2102	1.31683	0.461667	-0.877298	-0.105049	-0.406517	NaN	1.68877	-0.20976	0.0521725
As3mt	-0.940019	-0.380703	-1.48078	-0.767529	1.93275	1.43022	-0.19087	0.405099	0.228079	-0.466324	-0.83929	-0.47533	1.70857	-0.276362	0.112491
Asah1	-0.634213	-0.372848	1.03921	0.451635	-0.665776	-0.407474	0.273205	0.317217	-0.436759	-0.55993	0.857624	2.0872	-2.36659	-0.0216527	0.439148
Asap1	-0.0647289	-0.254974	0.0896814	0.912062	-0.247511	-0.152443	-0.435418	-0.805017	-0.62091	-0.521002	0.767958	2.07487	1.81611	-1.12887	-1.4298
Ascc2	0.346952	-0.152211	-0.931838	-1.06903	1.77973	1.06309	-0.590237	-0.446463	NaN	NaN	NaN	NaN	NaN	NaN	NaN
Ascc3	NaN	NaN	NaN	NaN	NaN	NaN	NaN	NaN	-1.50841	1.1909	0.193793	0.767769	0.788971	-0.593667	-0.839356
Asl	0.139631	-0.716876	-1.48461	-0.590233	0.701725	1.12588	0.460306	0.471902	-0.714924	0.101774	1.377	1.15742	-2.19631	0.33323	-0.165926
Asna1	NaN	NaN	NaN	NaN	NaN	NaN	NaN	NaN	-0.943474	-1.40683	1.04252	1.11079	-0.431136	-0.147906	0.776038
ASPH	-0.670421	-1.43641	-0.41206	-0.216926	0.0260256	0.524445	0.981732	1.7425	-0.208628	-0.387657	-0.553533	-1.53224	-0.602835	1.45345	1.29256
Aspscr1	0.952902	0.835348	-0.140665	1.65859	-0.76355	-1.68346	0.556335	0.346743	-0.097654	-0.524052	-0.673535	0.451699	-2.03563	0.375041	0.741886
Asrgl1	-0.567744	-0.341564	1.92988	-0.155835	-0.313328	0.401595	-0.37486	-1.52965	0.618398	0.87219	0.0877755	1.47346	0.365943	-1.76952	-0.696743
Ass1	0.704623	0.17895	1.20707	1.46741	-0.337331	-0.737855	0.977739	0.789694	-1.05916	-0.713919	0.212144	-0.713025	-2.31775	0.1067	0.234715
Asun	-0.00177041	-0.159586	-1.56316	0.537973	-0.586695	-0.25471	0.161932	0.411195	1.05075	0.815331	-0.145431	-0.524483	-2.30115	1.26283	1.29698
Atad1	NaN	NaN	NaN	NaN	NaN	NaN	NaN	NaN	-0.953302	-0.0899148	0.655594	0.14983	1.82453	-0.940162	-0.646576
Atad2	-1.18604	-0.683504	2.44259	-0.173971	0.0403593	-0.519336	0.26236	-0.446612	-0.633102	-1.85826	0.367464	0.799207	0.258771	0.591625	0.738454
Atad2b	-0.280209	-0.630673	-0.721716	-0.276942	1.4954	1.09641	0.0319295	0.0948035	0.476437	0.599343	-1.59407	-2.22644	0.337683	0.762851	0.835196
Atad3	-1.30606	-0.578533	0.0231732	-0.282538	0.285098	0.632663	1.32414	0.705893	-0.63128	-1.93099	-0.262865	-0.652057	0.14142	0.460031	2.07191
Atad5	0.856916	1.25537	1.82144	0.630516	-1.27723	-0.368073	-0.378727	-1.28553	-0.295929	-0.249529	-0.636023	-1.01304	-0.954814	0.697739	1.19691
Ate1	-0.5827	-0.721364	-2.58517	-0.462876	1.30077	1.30875	0.964545	0.692221	0.797015	-0.23661	0.575691	-0.370978	-0.501236	-0.065975	-0.112086
Atf1	0.862329	0.713441	0.442361	-0.343575	-0.564457	-0.907052	0.0356275	-0.042789	1.97593	1.75408	-0.788438	-0.022942	-0.489607	-1.33678	-1.28812
Atf2	NaN	NaN	NaN	NaN	NaN	NaN	NaN	NaN	-0.21876	2.03967	-0.450853	-1.19291	-0.334503	0.222437	-0.0650778
Atf3	NaN	NaN	NaN	NaN	NaN	NaN	NaN	NaN	-0.901082	-0.357025	0.179161	NaN	1.87365	-0.715266	-0.0794396
Atf6	0.376683	-0.215901	-1.17223	-0.453694	1.31722	0.287996	0.404725	0.0771929	0.225708	0.127436	0.703398	1.80996	-2.41157	-0.466667	-0.610257
Atf7	-0.189717	0.0267412	-1.6809	0.275102	-0.471955	0.558781	0.923298	1.18942	0.585193	0.223101	-0.45939	-0.642558	-2.3027	0.913229	1.05236
Atf7ip	-0.292026	-0.158247	0.287045	-0.0799339	0.460318	0.126583	-0.160614	-0.209465	0.142066	-1.22401	-2.24819	0.321654	2.59106	0.135092	0.308673
Atg2a	NaN	NaN	NaN	NaN	NaN	NaN	NaN	NaN	0.381977	0.625833	1.02739	-1.78722	NaN	-0.425659	0.177672
Atg2b	NaN	NaN	NaN	NaN	NaN	NaN	NaN	NaN	-0.711385	0.199301	1.90458	0.420372	-1.1279	-0.0747812	-0.61019
Atg3	-0.335663	0.191104	-1.40001	1.3955	-1.03563	-0.399925	1.26948	0.315148	NaN	NaN	NaN	NaN	NaN	NaN	NaN
Atg5	-1.85447	-1.57217	-0.405873	0.910767	1.34838	1.38521	-0.174506	0.598982	-0.911926	-0.0694224	-0.249604	1.40671	-0.210276	-0.216416	0.0146149
Atg7	-0.162431	-0.280869	-2.34313	0.0286407	0.546712	0.303674	0.712294	0.513033	0.961654	0.188463	-1.09538	0.293312	1.92782	-0.864674	-0.729113
Atic	-0.518056	-0.567644	1.4905	0.972359	-0.462028	-0.712609	-0.621	-0.697894	0.137669	0.320846	0.532388	0.292491	-2.38629	1.09357	1.12569
Atl2	-1.49523	-1.05077	1.51641	0.229542	0.512162	-0.0972174	-1.38246	-1.03665	1.67611	1.04356	-0.552254	-0.583354	0.437947	0.323859	0.458352
Atl3	-0.846902	1.29427	-0.919625	-0.566236	0.588822	0.732434	-0.240121	-0.162773	0.899374	0.949163	-0.897271	-2.39323	1.04187	0.333334	0.186892
Atm	-0.171429	-1.11372	0.00590509	0.887059	0.496846	-0.0319408	-0.628817	-0.321851	-0.387807	0.152034	-0.479229	-1.78062	-0.472905	1.94934	1.89714
Atp11b	NaN	NaN	NaN	NaN	NaN	NaN	NaN	NaN	-1.14865	-0.549019	1.37959	1.23533	0.316146	-0.405386	-0.828012
Atp11c	1.55886	1.24911	0.8375	0.758774	-2.24506	-1.11578	0.361957	0.648171	0.0643259	-0.631747	0.0172573	-0.0336432	-1.18119	0.0210305	-0.309558
Atp13a1	0.695188	0.808003	-1.04471	-0.811675	0.521592	0.370651	0.518878	0.452142	0.74914	-0.276709	-1.92721	-1.72639	1.69644	0.0871842	-0.112531
Atp1a1	1.46313	1.58049	-0.993892	-0.530901	-2.03529	-0.642346	-0.17144	0.387748	1.62272	-0.74152	0.189274	-0.326599	0.175602	0.00161519	0.0214093
Atp1b1	1.45221	1.28455	-0.0647469	-0.327352	-0.0567227	-0.379794	-1.71621	-0.191933	NaN	NaN	NaN	NaN	NaN	NaN	NaN
Atp2a2	0.0693664	-0.0476594	-0.878503	-0.810436	1.07007	0.659081	0.142973	0.0364317	0.475729	0.00385198	-1.38959	-1.4852	2.55275	-0.243743	-0.155122
Atp2a3	-0.73509	-0.386781	-0.81571	-0.47677	1.42277	1.06901	0.865856	1.22801	0.169849	-1.04199	-1.82657	-1.18149	0.448627	0.904247	0.356024
Atp2b1	-0.176525	-0.75189	-0.0911119	1.64455	0.586192	-0.436574	-0.593849	-0.947506	-0.787449	-0.273029	-0.142623	2.80721	-0.45374	-0.0670951	-0.316564
Atp2c1	-0.888409	-1.229	0.0135231	-1.18464	1.57833	1.44746	0.497126	0.670876	0.143388	0.171412	0.129673	-1.93427	NaN	0.161457	0.423079
Atp5a1	0.323207	0.648912	0.525992	0.521174	-2.33239	-1.57804	1.01766	1.22025	0.535813	-0.243096	-1.04126	-0.676408	0.0886282	0.702017	0.287538
Atp5b	0.361303	0.377899	0.652161	0.31587	-1.39795	-1.29854	0.204907	0.0299587	-0.315982	-1.10384	1.40365	1.54961	-1.79874	0.318813	0.700889
Atp5c1	0.789268	0.689108	0.120883	0.0804794	-0.932376	-0.862156	0.156868	0.171175	1.53369	1.26019	-1.8974	-1.62436	-0.605265	0.414764	0.705127
Atp5d	-0.5202	-0.351969	-0.47362	1.01098	0.0309166	1.08071	0.269581	-0.421475	0.894405	-1.29422	-0.741071	-1.84659	2.10188	0.294648	-0.0339611
Atp5f1	-0.490572	-0.626438	1.1342	1.11297	-1.43965	-1.38424	-0.283408	-0.0710136	-1.43398	0.139475	1.58494	1.43466	0.228509	-0.133053	0.227593
Atp5j	-0.0652841	-0.272401	-0.918907	1.594	NaN	0.187937	0.544098	-0.594681	-0.323502	-1.62516	-0.248587	0.893457	-1.53539	1.39759	0.966833
Atp5j2	-0.528068	-0.364528	0.189405	-0.0850385	0.198769	0.911615	0.687998	0.824724	0.176111	-1.14326	-0.0810464	-1.45809	-2.02849	0.968549	1.73135
Atp5o	0.474766	0.497187	0.121151	0.995406	-1.0233	-2.6212	0.803581	0.52487	-0.118448	-0.823536	0.347218	0.0513651	-1.05682	0.713614	1.11414
Atp6ap1	-0.299096	0.67531	-0.867918	1.14272	-1.36185	-0.540289	-0.262477	0.804751	-0.386544	-1.61658	0.0656779	2.20643	-0.59802	0.537951	0.499935
Atp6v0a1	0.701077	-0.692673	-2.32564	1.60235	0.172855	0.401704	0.535014	0.191742	-0.0254238	-0.996478	0.686645	0.435636	-1.5759	0.395847	0.493243
Atp6v0a2	NaN	NaN	NaN	NaN	NaN	NaN	NaN	NaN	-0.927724	-1.62006	0.247948	1.06066	0.971453	-0.283693	0.551413
Atp6v0d1	0.403462	0.91794	-0.853458	-0.084284	-0.812449	-1.27109	1.06671	1.2135	-1.92032	-1.02061	0.334558	-0.330567	0.899065	0.203466	1.25409
Atp6v1a	0.0634608	-0.498603	-0.920524	-0.843044	0.841086	1.09285	0.572863	0.936831	-0.0422346	-1.42518	-1.77877	-0.713344	0.123056	1.33231	1.25924
Atp6v1b2	-1.74296	2.2879	-0.52987	0.709457	-0.964769	-0.0059885	0.353044	0.695477	-0.334596	-0.369934	-1.13297	-0.469235	-0.267618	0.815145	0.956922
Atp6v1c1	NaN	NaN	NaN	NaN	NaN	NaN	NaN	NaN	-0.640343	-1.00106	1.3207	1.4464	-0.824023	-0.0346412	-0.267035
Atp6v1g1	0.843544	0.0134395	-1.61929	-1.05219	-0.171954	0.663055	1.00395	1.04488	1.46963	0.825916	-0.986678	-0.233651	-1.76324	-0.0907279	0.053322
Atp6v1h	-0.391154	-0.020913	1.41443	1.35578	NaN	-0.897836	-0.469932	-0.99038	NaN	NaN	NaN	NaN	NaN	NaN	NaN
Atp8a1	0.37305	0.245888	0.247327	0.380648	1.62753	-0.080432	-1.53064	-1.26337	NaN	NaN	NaN	NaN	NaN	NaN	NaN
Atp8b2	-1.39705	0.813149	0.344462	0.802692	0.288203	-0.0531221	-0.0478644	0.0644858	-0.794464	-2.30831	-0.565241	1.86129	0.883462	0.0857713	0.0225362
Atp9b	0.269045	-0.654398	2.96521	0.494266	0.146197	0.0384268	-1.28704	-1.19399	0.0734156	0.0384268	-0.819429	-0.714145	0.137983	0.358594	0.147443
Atpaf1	-0.198955	0.145956	0.967691	-2.58731	0.460622	0.720036	0.881189	1.01322	0.915097	0.00245608	-1.51466	-0.642045	-0.321576	-0.16067	0.31895
Atpif1	-0.231097	-0.244572	-0.591297	-0.921884	1.1341	0.951676	0.045784	0.136001	0.221175	0.221652	-1.09373	-2.19939	2.03686	0.106949	0.42777
Atrx.1	0.962866	0.816024	0.262093	0.888504	-1.37475	-1.07224	-0.313654	-0.184618	1.25929	0.935941	-1.06069	-1.94277	-0.449503	0.600904	0.672609
Atxn1	-0.321543	-1.52492	2.29529	0.894595	-0.524274	0.417938	-0.198459	-0.0405333	0.0890559	-1.03296	0.443409	0.584551	-1.77691	0.350944	0.343809
Atxn1l	0.399353	0.359218	1.54857	0.707802	-0.405662	-1.47686	0.118587	-0.860145	0.805568	0.677709	-1.29001	-1.43516	1.60551	-0.281024	-0.473454
Atxn2	NaN	NaN	NaN	NaN	NaN	NaN	NaN	NaN	1.59799	1.07221	-0.715725	-1.09898	-0.0343347	-0.0653207	-0.755844
Atxn2l	0.861387	0.708868	-1.47888	-1.21978	0.657999	0.709154	0.119104	0.339905	1.26974	0.911194	-1.4934	-1.41712	0.932604	-0.621509	-0.279267
Atxn3	1.33897	0.433624	-1.13374	-0.596241	0.826514	1.0513	0.294953	0.827959	0.393503	0.534468	-2.46638	-0.986996	-0.546568	0.115599	-0.0869615
Atxn7l3	NaN	NaN	NaN	NaN	NaN	NaN	NaN	NaN	0.366654	0.761542	-0.244962	-2.14894	0.247918	0.390001	0.627785
Atxn7l3b	-0.348255	0.403103	NaN	-0.923148	0.700095	-0.482027	1.36217	0.0736034	0.949351	0.25963	-1.6923	-2.0692	0.580284	0.342691	0.843995
AU019823	0.286763	0.276838	-0.360861	0.361597	-0.00539052	-0.208821	-0.0167806	-0.00750803	1.17248	1.22839	-1.17056	-2.91564	0.373591	0.213863	0.772047
Auh	1.16259	-0.29292	0.0721816	-0.0448257	-0.882516	-0.0933374	0.394074	0.625061	0.154606	-0.122697	-1.68445	-1.28216	-1.22813	1.63261	1.58992
Aup1	0.129744	0.367046	-1.24495	-2.0461	0.142351	0.348225	1.30276	1.49201	-0.423735	-0.712516	-0.129703	-1.03255	-0.283143	0.968994	1.12156
Aurkb	NaN	NaN	NaN	NaN	NaN	NaN	NaN	NaN	-0.164413	-0.690051	-0.754951	-1.37139	1.12035	0.756562	1.10389
Aven	-0.188747	-0.828288	-0.199836	-1.48078	1.25809	1.01325	-0.642833	-0.964936	-0.255488	-0.479012	0.6109	-0.622354	2.23926	-0.391473	0.932251
B2m	-0.308467	-0.852344	1.12781	1.00469	-0.884622	-0.548837	-0.0548071	0.0426715	-0.81503	-1.10673	1.90751	1.73529	-1.12291	-0.0422874	-0.0819446
B3galt6	-0.700745	-0.339535	-1.94214	-0.860834	2.12687	1.34287	0.617972	0.0631447	0.239581	-0.341575	-0.992604	-0.594579	0.465978	0.360763	0.554836
B4galnt1	NaN	NaN	NaN	NaN	NaN	NaN	NaN	NaN	-0.10491	-0.393873	-1.61476	-0.680589	0.995959	0.621078	1.17709
B4galt1	NaN	NaN	NaN	NaN	NaN	NaN	NaN	NaN	-0.347641	-0.569873	1.08536	1.70649	-0.184279	-0.811873	-0.878179
Babam1	1.07382	0.611708	0.258078	0.805007	-1.95911	-1.12314	0.200405	0.443568	1.2751	0.960391	-0.40441	-0.941363	-1.64443	0.324165	0.120207
Bach1	NaN	NaN	NaN	NaN	NaN	NaN	NaN	NaN	-0.330034	0.178093	-0.660134	0.0100524	2.12793	-0.753428	-0.572481
Bag1	-0.269431	-0.94141	-0.906541	-0.202372	0.941853	0.9686	0.23096	0.477564	-1.27031	-0.301348	-1.32373	2.48795	-0.490568	0.349889	0.248891
Bag5	0.534243	0.195409	1.20555	1.02946	-0.978175	-1.77863	-0.207125	-0.00073509	NaN	NaN	NaN	NaN	NaN	NaN	NaN
Bag6	1.17494	1.30161	0.595427	0.860053	-2.29825	-1.75287	0.0464434	-0.118736	0.64231	-0.0967216	0.254938	0.363974	-0.895398	-0.173405	0.0956835
Bahd1	-0.372137	0.217589	-0.566295	1.03856	0.0247424	-0.8598	-0.0125657	-0.122605	0.155453	-0.168371	-1.66362	-0.383591	2.90609	-0.434706	0.241255
Bak1	-0.318624	-0.458097	1.35017	0.942191	0.117314	-0.485535	-0.0202807	0.198058	-1.27688	-2.23017	1.31982	1.3353	-0.62145	-0.211004	0.359189
Banf1	NaN	NaN	NaN	NaN	NaN	NaN	NaN	NaN	0.879205	0.90326	-0.251593	-1.93061	-0.458419	0.283812	0.574345
Bank1	0.249554	-0.193056	-1.30794	0.0183915	0.932562	0.278933	-0.913708	-0.385388	0.575472	-0.351637	-0.697955	0.0221699	2.91629	-0.85231	-0.291384
Bard1	NaN	NaN	NaN	NaN	NaN	NaN	NaN	NaN	1.29757	-1.12417	-0.878589	0.31854	-0.029033	-0.814881	1.23056
Bax	0.123608	1.70754	0.27206	0.875043	-1.7816	-1.54215	0.570434	-0.258184	-0.252926	0.719198	0.0318932	0.569926	-1.75104	0.524358	0.191838
Baz1a	-0.307698	0.315713	-0.30952	-0.413707	0.708908	0.418016	-0.19298	-0.249749	-0.166396	-0.303292	-1.2728	-1.10101	3.12535	-0.198271	-0.0525653
Baz1b	-0.163038	-0.245746	-0.750644	-0.554254	0.902371	0.676461	-0.0726082	-0.0902629	0.17882	-0.113349	-1.43016	-0.672087	2.99868	-0.36758	-0.296602
Baz2a	-0.208971	-0.292987	-0.0446629	0.198481	0.504102	0.593437	0.127694	0.000717438	0.113125	1.21562	-0.669369	-3.20921	0.413591	0.683849	0.574583
Baz2b	-0.390823	-0.808146	1.29387	0.300589	-0.657276	-0.626667	0.154639	-0.416207	-0.174867	-2.18505	1.72493	1.41463	-0.440745	0.178601	0.632524
Bbc3	-0.120353	-0.0644967	-0.112848	-2.16734	1.48137	1.76763	-0.575643	0.203444	0.171975	-0.913185	-0.554043	0.0418378	1.47202	-0.170669	-0.459706
BC005685	0.218346	0.161062	0.166903	-0.374831	0.4731	0.0985574	-0.870869	-0.170351	-0.313411	-0.50064	0.958086	2.96119	-0.737516	-0.945265	-1.12436
BC017158	NaN	NaN	NaN	NaN	NaN	NaN	NaN	NaN	-1.26547	-0.996187	1.62336	0.700773	0.323517	0.0313391	-0.417337
BC017643	NaN	NaN	NaN	NaN	1.07624	NaN	NaN	-0.175803	NaN	NaN	NaN	NaN	NaN	-0.900441	NaN
BC027231	-0.372568	-0.366449	-1.22749	-1.34002	1.41179	1.02358	0.481308	0.389859	NaN	NaN	NaN	NaN	NaN	NaN	NaN
Bcap29	-0.861282	-0.954358	-0.63017	-0.208737	0.103355	0.440659	0.909724	1.23996	-0.640363	-0.588305	0.158479	-1.6537	-0.560383	1.27519	1.96992
Bcar3	-0.0811662	2.06709	-0.213149	0.492496	-0.433322	-1.49397	-0.473195	-0.415106	0.21706	1.9414	-0.079736	0.616091	0.046172	-1.1757	-1.01495
Bcas2	-1.53313	-1.60381	1.65494	-0.290773	-1.29307	-0.553273	0.0747151	0.296752	0.59152	0.593686	0.356795	1.75739	-0.353122	-0.0660443	0.367429
Bcas3	-1.31524	-1.51735	-0.857802	0.0272196	1.8283	2.21398	0.0206312	-0.0381276	0.271246	-0.803603	0.0787068	-0.17329	-0.2789	0.23017	0.314051
Bcat2	-0.855069	-1.08406	-0.819271	-0.733905	0.509077	1.248	0.942673	1.27838	-1.4003	-0.505548	0.764116	1.61684	-1.04383	-0.0942542	0.177141
Bccip	NaN	NaN	NaN	NaN	NaN	NaN	NaN	NaN	0.768034	0.748319	-0.790888	-1.91566	0.613396	0.210074	0.366729
Bckdha	-0.125352	0.741349	0.826436	0.274348	-0.973934	-1.18605	0.56039	0.179771	-0.681886	-0.254351	-0.689881	-2.12586	0.654577	1.62406	1.17639
Bcl10	-1.53513	-1.55062	0.655576	0.0202889	-0.382016	0.428959	1.03915	0.672498	-0.724815	-0.0313743	-0.85818	0.654589	2.24779	-0.328169	-0.308547
Bcl11a	0.465368	0.556626	-1.9642	-1.11673	0.00517345	0.31239	1.18459	0.503385	0.77148	0.205931	-1.58691	-0.653798	1.7175	-0.18123	-0.219577
Bcl2	-0.251544	-0.258352	-0.389489	-1.23052	0.174485	1.38937	-0.787673	0.14843	0.36431	0.458612	0.17833	1.65725	1.42179	-1.03423	-1.84077
Bcl2l13	0.38089	-0.133606	-1.08912	-0.536069	1.57746	1.0639	-0.0196615	-0.512658	-0.780551	-1.27164	-1.26225	-0.390183	2.00899	0.541461	0.423049
Bcl7b	0.26159	NaN	NaN	0.474647	NaN	0.191433	0.123313	0.0546116	0.412634	0.381896	-1.28458	-2.66336	0.323504	0.847948	0.876367
Bcl7c	1.37629	1.10423	-0.382613	0.584327	-1.56896	-1.22689	0.0886339	0.373947	0.277098	-1.06889	1.46745	0.713212	-1.53765	-0.004487	-0.195699
Bcor	-0.939245	0.98956	-0.210456	-1.1675	0.649093	0.777638	0.899636	0.0480952	0.613189	-1.72969	-0.681155	1.05947	-1.64004	0.239536	1.09186
Bdp1	NaN	NaN	NaN	NaN	NaN	-1.55816	0.789048	0.141356	NaN	NaN	NaN	NaN	NaN	-0.291317	0.919072
Becn1	0.198049	0.290698	-0.0227358	1.27603	-0.19938	-0.0177839	0.250357	0.0840158	-0.401225	-2.82966	0.684273	1.72021	-0.685324	-0.0953275	-0.252196
Bend3	-0.572003	0.26485	1.90905	0.40283	-1.66955	-1.52147	0.253919	-0.521297	-0.846048	0.796274	-0.449346	0.830614	1.43738	-0.161475	-0.153732
Bet1l	-0.841866	NaN	NaN	-0.0170071	0.100316	0.821722	-0.0435673	-0.0433238	-0.438242	0.152295	0.127083	2.32785	-2.0377	0.576133	-0.683694
Bfar	-0.164463	-1.46598	NaN	-0.632165	0.0320801	0.63396	1.3259	1.2013	-0.433809	-0.899323	-1.88685	0.13505	0.971007	1.1402	0.0430997
Bhlhe41	0.630499	0.478917	0.14476	0.461111	-0.306408	-0.839675	0.778664	0.600878	0.0854879	1.22535	-2.43561	-1.85881	0.627228	0.220348	0.187267
Bicd2	0.28627	0.324346	-0.516513	2.41594	0.143056	-1.6838	0.170051	-1.05493	-0.254759	0.920689	0.949216	-1.17287	0.301768	-0.624493	-0.203982
Bid	0.738119	0.415636	0.23678	0.126606	-0.691141	-0.251614	-0.382133	0.0396508	1.44894	1.81814	-0.0082847	-1.08546	-2.43558	-0.039086	0.0694303
Bin1	0.47954	0.647685	-0.118569	-0.217575	1.24631	0.596474	-0.0888126	0.054517	-1.41844	-1.85221	1.12435	0.945546	0.965446	-1.32602	-1.03824
Bin2	1.04962	0.227699	-0.302866	-0.184517	-0.16106	0.450368	0.358297	-0.501132	1.70402	1.66276	-1.70355	-1.55967	-0.101634	-1.04307	0.104739
Birc2	NaN	NaN	NaN	NaN	NaN	NaN	NaN	NaN	-0.662484	-0.450319	-0.287475	0.166138	2.18135	-0.330091	-0.617119
Birc6	1.07979	0.817024	0.654056	1.00698	-0.909776	-0.910848	-0.999683	-0.968125	1.60851	1.15193	-0.934121	-1.24694	0.579137	-0.571532	-0.356405
Blk	-1.34891	0.178882	NaN	0.400003	NaN	NaN	1.30479	-0.534762	NaN	NaN	NaN	NaN	NaN	NaN	NaN
Blnk	1.20637	1.00525	0.5894	0.852143	-1.29159	-0.954646	-0.730891	-0.495221	0.442468	1.10425	-0.464964	-1.82831	1.34147	-0.504351	-0.271381
Bloc1s2	-0.367558	-1.81508	0.457689	0.79946	0.441726	-0.249649	-0.10102	0.0964276	0.436194	-0.99264	-0.618549	0.839818	2.47588	-0.885114	-0.517585
Bloc1s4	-0.805887	-0.37594	0.111575	1.27404	-0.588965	0.48361	-0.0455398	-0.441675	1.36058	1.79602	-1.09582	-1.92913	0.771512	-0.0715473	-0.442838
Bloc1s5	-0.498489	-0.454071	1.13199	0.249326	-1.25728	-1.73429	0.23396	-0.132897	1.16015	1.44106	0.0188482	-0.0216181	-1.66776	0.479218	1.05185
Blvra	0.56879	0.350628	0.699302	0.349169	-1.46717	-0.854436	0.0647726	0.0640756	-0.335452	-0.0469612	1.76993	1.43188	-2.15838	-0.206218	-0.229933
Blvrb	-0.0719888	-0.260668	0.249412	0.0152011	-0.32256	-0.249455	0.258107	0.223186	-0.630554	-0.256089	1.58267	1.67483	-2.76275	0.165142	0.385514
Bmi1	-0.344211	-0.327818	-0.768934	-0.619564	1.09417	1.21907	0.0560706	0.595595	0.185903	-0.285152	-0.971209	-2.29103	1.77342	0.530351	0.153336
Bmp2k	-1.46334	-1.50518	-0.258802	0.311575	0.810242	1.07592	0.720816	0.308766	NaN	NaN	NaN	NaN	NaN	NaN	NaN
Bms1	-0.648199	-0.137602	-0.589749	-0.506469	1.60926	1.57145	0.0794671	0.324092	0.16859	-0.115991	-1.20842	-1.80203	1.71226	-0.243851	-0.212803
Bnip1	0.764706	0.34222	0.256237	0.629498	-1.94619	-1.80357	0.966578	1.09125	0.0525477	-0.280359	-0.307904	-0.601915	-1.11067	0.942133	1.00544
Bod1l	0.437834	0.309032	-1.20373	-0.157174	0.643203	0.651497	-0.0242124	-0.0299968	0.922065	1.01427	-1.66163	-1.99868	1.62066	-0.234796	-0.288347
Bola1	0.910348	-1.18728	0.773329	0.21508	0.0322263	0.611836	-0.219483	-0.899785	0.672369	-0.684415	-0.576467	0.834008	2.11962	-1.12837	-1.47301
Bola2	NaN	0.0452159	NaN	1.11583	NaN	NaN	0.202792	-1.51719	NaN	NaN	NaN	1.07163	NaN	-1.10717	0.188892
Bop1	0.359792	-0.406778	-1.06939	0.173183	1.14127	0.596907	1.45347	0.699847	-0.754441	-2.49716	-0.548255	0.742785	-0.598656	0.400884	0.306531
Bphl	-0.938297	0.674029	0.276468	-1.44835	0.896965	-0.831541	0.272239	0.696112	-1.43441	-0.746736	0.286472	0.50937	-1.05807	1.81729	1.02846
Bpnt1	NaN	NaN	NaN	NaN	NaN	NaN	NaN	NaN	-0.472186	-0.682261	-0.256249	-0.212965	2.22875	-0.144176	-0.460911
Bptf	-1.04977	-1.01032	-0.923154	-0.743468	1.15796	1.19276	0.328147	1.01449	0.0754711	0.0268772	-1.34094	-1.41367	1.38445	0.597521	0.703659
Brap	0.495708	0.253642	-0.891858	-0.276801	0.245033	0.0746524	0.342075	0.495898	1.00762	1.075	-1.87536	-2.43934	0.428046	0.537411	0.528269
Brcc3	-1.12316	0.40853	0.311702	2.44751	-1.10618	-0.284318	-0.712236	-1.07715	-0.97649	-0.369755	-0.264682	0.37161	1.25027	0.466037	0.658322
Brd1	-0.97813	-0.480169	-0.84053	-0.00653546	0.960034	0.92001	-0.0963433	0.438036	-0.964859	2.10424	-1.46993	-0.885985	1.35079	0.0319139	-0.082555
Brd2	NaN	NaN	NaN	NaN	NaN	NaN	NaN	NaN	-1.85418	-0.160545	1.06293	0.775995	0.703806	-0.555139	0.0271378
Brd3	0.841464	0.721656	0.660932	0.401183	-2.06206	-0.943397	0.379281	0.405339	0.842316	0.957151	-0.560189	-1.05971	-1.73169	0.61469	0.533027
Brd4	1.16264	0.90754	0.361688	0.271326	-0.547113	-0.635486	-0.870624	-0.461076	2.03341	1.46404	-1.1616	-1.19299	-0.890034	-0.275887	-0.165833
Brd7	-0.932191	-0.54448	-2.18276	0.516495	-0.225041	-1.20446	1.3792	1.28792	0.544418	0.138154	-0.133141	-0.130387	-0.519485	0.768957	1.2368
Brd8	0.475509	0.740317	0.566519	-0.554042	-1.0365	-1.28037	0.632109	0.335644	0.219891	0.981627	0.378016	1.84502	-1.98202	-0.586002	-0.735716
Brd9	-0.0691024	0.294861	0.179081	1.49508	1.35444	-0.0381822	0.602435	0.147373	-0.00391529	-2.90935	-0.571755	-0.375613	0.309571	0.183733	-0.598656
Brf1	-0.597466	0.06685	0.291478	-0.110503	0.309425	0.115084	-0.10604	-0.893188	-1.76212	-0.416219	NaN	NaN	NaN	0.676216	2.42648
Bri3bp	0.085293	-0.0753159	NaN	-1.45548	0.247859	0.251073	0.459525	0.265017	-0.434223	-1.59609	1.10319	1.81186	-1.65396	0.496204	0.495044
Brix1	-0.976655	-0.969486	-1.48395	-0.677532	1.71049	1.53796	0.444208	0.437652	0.0567204	-0.125052	-0.701154	-1.16242	1.31317	0.271609	0.324427
Brk1	NaN	NaN	NaN	NaN	NaN	NaN	NaN	NaN	-0.556993	-0.713863	0.985535	1.18071	0.630121	0.0291261	-1.55464
Brpf1	0.626696	0.772584	0.351736	0.930053	-2.05883	-1.82711	0.572876	0.727376	0.727325	-1.15035	0.366887	0.207732	-1.08232	0.553408	0.281949
Brwd3	-0.764398	-0.239238	0.109153	-1.67783	0.628504	1.3324	1.07193	-0.460526	NaN	NaN	NaN	NaN	NaN	NaN	NaN
Bscl2	0.0313724	0.0877702	-0.337076	-0.399308	1.10731	0.817034	0.46537	0.502662	0.266996	0.0958108	-1.86025	-2.53861	1.05688	0.401637	0.302407
Bsdc1	-0.424874	-0.135092	-0.0187149	-0.70443	1.68087	1.32043	-0.573156	-0.235575	0.0197166	0.531687	0.0482513	1.62441	-2.21753	-0.670975	-0.245016
Bsg	-0.349189	-0.414769	-1.6159	-1.11469	1.86336	1.81883	0.0903183	0.120797	0.36759	-0.260862	-0.523912	-0.691404	1.36939	-0.351316	-0.308236
Bst2	NaN	NaN	NaN	NaN	NaN	NaN	NaN	NaN	-0.533063	-0.888893	-1.08331	0.348921	-0.444146	1.46125	1.13925
Btaf1	NaN	NaN	NaN	NaN	NaN	NaN	NaN	NaN	-0.0434787	-0.0198334	-1.46109	-0.750797	1.77383	0.367052	0.13431
Btk	0.215289	0.144433	1.21368	1.29683	-1.94328	-1.35142	-0.449881	-0.0860464	-0.327647	-0.965449	-0.673781	0.492123	1.70996	0.509257	0.21593
Btla	-0.255653	0.236044	-0.0589562	0.546648	0.562469	0.15563	-0.828616	-0.652539	0.300225	-0.664217	0.450996	2.40039	0.906538	-1.50807	-1.59089
Bub1b	NaN	NaN	NaN	NaN	NaN	NaN	NaN	NaN	-0.314702	-0.796956	0.413276	1.97658	-0.773841	-0.732883	0.228529
Bub3	-0.13582	0.115324	-0.234429	-0.257572	0.77297	0.860206	-0.0505359	0.140143	1.06359	0.0427777	-2.24959	-1.75358	1.79179	-0.0170882	-0.0881868
Bud13	-0.731471	-2.01928	NaN	-1.21157	1.24091	0.82058	0.649339	0.321928	-0.440436	NaN	0.541772	NaN	NaN	0.832794	-0.00457015
Bud31	0.728628	0.294819	-0.989467	-0.00952753	-0.0297669	0.309072	0.93108	0.88459	0.769452	0.3049	-1.49128	-1.69777	-1.79262	0.729415	1.05847
Bysl	0.638416	0.386314	-0.970876	-0.735812	-0.195305	-0.176059	0.241298	-0.449109	0.505478	-1.58119	0.78581	1.36781	2.0607	-1.37297	-0.50451
Bzw1	-0.199134	0.0271997	1.65322	1.30563	-1.17661	-0.913783	-0.521209	-0.175315	NaN	NaN	NaN	NaN	NaN	NaN	NaN
C130026I21Rik.3	-0.866309	-0.551895	0.229624	0.206773	-0.0539446	-0.391035	0.442344	0.610171	0.559784	0.70002	-0.880344	-1.19969	-2.00039	1.63474	1.56016
C2cd2l	-0.727723	-1.04132	0.720233	0.721352	0.689837	0.372017	-0.456063	-0.456512	-1.20679	-1.54402	0.70526	2.10082	1.05197	-0.348452	-0.580608
C2cd5	-1.00017	-0.544619	-1.51808	0.423086	0.321471	0.00827952	0.924651	0.838019	-1.3416	-1.05466	1.18512	2.02976	0.0869597	-0.0202229	-0.337997
C330007P06Rik	0.0215138	-0.253339	-1.26703	-1.03728	1.89465	1.4282	-0.789355	-0.669471	0.987892	0.983725	0.808596	-0.129882	-1.27977	-0.180035	-0.518407
C530008M17Rik	-0.24975	-0.773125	-1.12181	-0.957773	-0.354163	0.962774	1.21444	1.27941	NaN	NaN	NaN	NaN	NaN	NaN	NaN
Cacna1c	-0.0119973	0.63221	-0.481445	-1.31698	1.53554	1.05352	-0.997747	-0.413106	NaN	NaN	NaN	NaN	NaN	NaN	NaN
Cactin	-0.250538	-0.293208	1.50677	0.790839	-0.501679	0.470099	-2.13273	-2.0384	0.90497	0.383864	-0.414411	0.496279	0.349348	0.304262	0.424538
Cacul1	0.263189	0.0572774	0.448402	-1.04425	0.776133	0.39317	-0.294546	0.133536	1.23451	0.548232	-2.61391	-1.38821	1.02561	0.103798	0.357059
Cacybp	0.678168	0.863484	-0.201308	0.123505	-1.51002	-1.50284	0.78638	0.762635	NaN	NaN	NaN	NaN	NaN	NaN	NaN
Cad	-1.24534	-2.13189	1.16814	0.695925	-1.49703	-0.132312	-0.0660769	-0.0617022	1.60307	0.693677	0.188773	-0.365175	0.653399	0.152675	0.343869
Calhm2	-0.0497356	0.69853	0.615657	1.24807	-1.40787	-1.64397	0.265251	0.400101	1.77512	0.777367	-0.570124	-0.897767	-0.931738	0.51793	-0.796825
Calm1	-0.0509301	-0.114997	1.80162	1.35337	-1.49929	-1.24585	-0.917849	-0.927663	0.71785	0.534144	0.938706	0.864569	-0.896663	-0.190919	-0.3661
Calr	-0.441115	-0.694494	0.846369	0.557928	0.0256022	0.279545	-0.223631	-0.403297	-1.51728	-1.60424	1.59186	1.69316	0.973555	-0.232	-0.85196
Calu	0.268111	0.0025858	0.234141	1.32252	-1.52001	-1.81132	-0.293944	-0.460035	0.24149	0.49994	1.53485	1.36996	-1.27941	0.105645	-0.214527
Camk1d	NaN	NaN	NaN	NaN	NaN	NaN	NaN	NaN	-0.905148	-0.898012	1.51975	0.762752	-1.09004	0.0727579	0.53793
Camlg	NaN	NaN	NaN	NaN	NaN	NaN	NaN	NaN	0.173296	-0.497579	-1.95357	1.10667	0.0200733	0.479935	0.671175
Camsap1	0.773444	-0.642776	0.132409	1.0994	-0.69468	-0.0296268	-0.594377	-0.201336	0.835366	0.120469	1.36388	-2.7786	0.670477	-0.292558	0.238506
Camsap2	NaN	NaN	NaN	NaN	NaN	NaN	NaN	NaN	0.152384	0.0726309	0.801238	-2.2002	0.306636	0.337406	0.529901
Cand1	0.538866	0.797481	0.151151	0.670195	-1.58274	-1.83237	0.626506	0.46353	-0.385762	-1.78265	0.917931	1.00339	-0.594344	0.288183	0.720626
Canx	-0.45524	-0.611913	-1.72541	-0.568037	1.81843	1.65913	-0.215897	0.0902694	-0.451406	-1.04051	1.52524	0.354866	0.231289	-0.418787	-0.192032
Cap1	1.24696	0.520278	1.41615	1.43282	-1.06174	-1.42766	-0.444081	-0.203588	-0.288106	0.11432	0.528296	0.834532	-1.7603	-0.199565	-0.708314
Capg	-0.894333	-1.33461	-1.13989	-0.490942	-1.10695	0.151391	0.359045	0.592565	2.44705	1.05171	0.352722	0.147664	-0.622582	-0.205667	0.692838
Capn1	0.419705	-1.08204	-0.748137	0.742008	-1.82927	-1.05282	0.199589	0.930133	0.0155431	-0.77944	0.540155	0.55112	-0.768156	1.0465	1.81511
Capn2	0.682423	0.118293	-1.83966	-1.17524	1.33129	1.48429	1.02266	0.836956	-0.904211	-1.02798	-0.749287	0.217807	0.413571	-0.58904	0.178127
Caprin1	0.17108	0.0243022	-0.612634	-0.771384	1.26369	0.743131	-0.479717	-0.491839	0.843738	0.543416	-0.676752	-1.84972	2.2425	-0.552608	-0.3972
Capza1	0.809605	-0.0043179	0.505738	0.828905	-1.40378	-0.56599	-0.0462127	0.110174	0.833319	-0.2491	0.113826	-1.4908	-1.89851	0.737941	1.7192
Capza2	-0.126319	-0.0552047	-0.297704	-0.447698	-0.0746688	-0.921405	0.520736	0.0734966	-0.986993	NaN	1.26696	2.77005	-0.117348	-0.866195	-0.737708
Capzb	0.402468	0.0493535	1.19962	1.16611	-1.17014	-0.954628	-0.747918	-0.777354	0.227649	0.467919	1.22583	1.27874	-2.00934	0.0236045	-0.381909
Card11	-1.03756	-0.232935	-1.73616	-1.02243	1.44253	0.00845343	0.921407	0.786165	0.712041	0.297872	-1.69883	-0.369445	0.202129	0.627059	1.09969
Card6	-1.02396	-0.0827398	-1.81794	0.635506	0.871249	-0.237874	0.670638	0.985123	NaN	NaN	NaN	NaN	NaN	NaN	NaN
Carhsp1	NaN	NaN	NaN	NaN	NaN	NaN	NaN	NaN	-0.325041	-0.787091	0.682259	1.36598	1.00072	-0.786281	-1.15055
Carkd	-1.28044	0.452114	0.304297	0.54883	-1.23232	0.443973	1.11961	-0.0877839	-0.680801	-2.18412	-0.265392	1.44166	-0.0405881	0.321976	1.13898
Carm1	0.580264	0.453579	0.938522	0.991872	-1.92076	-1.54664	-0.440548	-0.439601	0.511325	0.528555	1.11955	0.573134	-1.67404	0.432871	-0.108079
Cars	-0.0356034	-0.0956214	-0.583358	-1.53064	2.40255	1.79185	-0.153057	-0.00142733	0.0775586	-0.170428	-0.877134	-0.229461	0.739599	-0.717715	-0.617118
Cars2	NaN	NaN	NaN	NaN	NaN	NaN	NaN	NaN	0.759563	0.453803	-1.98506	-0.316311	1.04876	0.214495	-0.175254
Casc3	-0.872501	-1.43647	-1.14547	-1.38506	1.12751	0.813171	-0.0717376	0.803231	-0.289285	0.299127	1.14863	1.7554	-0.605051	-0.524577	0.383081
Casp3	1.03114	0.307183	-0.520013	0.12687	-0.200292	-2.11358	0.920847	0.447852	NaN	NaN	NaN	NaN	NaN	NaN	NaN
Casp6	-0.0688016	0.100349	-2.53478	0.320949	-0.692922	0.0674338	0.498138	0.95726	0.722125	1.14375	-1.02435	-0.435037	-0.94153	1.13359	0.753818
Casp7	-0.935823	-1.1357	0.0419528	-1.55592	0.639662	1.71846	0.300509	0.225981	1.09934	1.2816	-0.130142	-1.43924	0.762792	-0.488728	-0.384745
Casp8	-0.933418	-1.20954	-0.736315	-0.355864	2.05428	1.93314	-0.018881	-0.0714334	0.00160479	-1.16514	-0.272077	0.46122	1.05269	-0.43309	-0.307179
Casp8ap2	-0.12644	-0.455238	2.42944	-0.129708	-0.379367	-0.672114	-0.474617	-0.191956	NaN	NaN	NaN	NaN	NaN	NaN	NaN
Cast	0.879397	0.529186	1.45939	1.38072	-1.58226	-1.91389	-0.833983	-0.6522	0.317591	0.870385	0.343477	0.241109	-0.700936	-0.0275409	-0.310445
Cat	-0.627362	-0.666638	-0.0898539	0.318905	0.399747	-0.125599	0.0416055	0.704176	-0.281635	-0.394736	-0.91207	-0.567035	3.22253	-0.306636	-0.715401
Cbfa2t3	0.143904	0.014596	-1.62678	-0.845737	0.80646	0.549315	0.889271	0.359808	1.05031	0.545305	-1.56477	-1.97074	0.496055	0.351351	0.801654
Cbfb	-0.30699	-0.321285	-1.4821	-0.688836	-0.835389	-0.675079	0.212061	0.0309682	1.72002	1.3074	0.0176304	-0.265208	-1.3273	1.39365	1.22045
Cbl	1.16988	0.598425	-1.66233	-0.78242	1.2942	0.532857	-0.206008	-0.853586	0.523864	0.782556	-0.741207	-1.41332	1.54721	-0.513589	-0.276541
Cblb	-0.774	0.753175	NaN	-0.755266	NaN	-0.460926	0.251566	0.194246	0.145653	2.15569	NaN	NaN	NaN	-1.51047	0.000335355
Cbll1	0.573091	NaN	NaN	1.40904	NaN	NaN	-0.685344	-0.215016	NaN	NaN	NaN	NaN	NaN	NaN	-1.08177
Cbr1	0.527751	0.358034	0.731438	0.880492	-0.73384	-0.848277	-0.555582	-0.409846	0.699324	0.757788	0.814006	0.0496719	-2.92904	0.438757	0.219327
Cbr4	0.327532	0.474256	-1.3783	0.680961	-0.490609	-0.118314	1.22459	1.28117	-1.50552	-1.9663	1.02494	-0.338794	0.41756	-0.246017	0.612854
Cbx1	-0.558938	-0.486808	-1.20437	-1.77149	1.88385	1.79485	-0.344757	0.0631515	-0.235644	0.211357	0.769241	0.911339	-0.586732	-0.184367	-0.260681
Cbx3	0.326507	0.487573	0.142567	-0.284464	0.0521423	-0.230573	-0.359629	-0.0641062	1.512	1.0006	-1.24886	-2.27551	1.71435	-0.159657	-0.612941
Cbx4	0.664266	0.149821	-2.452	0.795238	0.978479	0.306921	-0.742606	-0.205693	-0.542357	0.0664462	1.63852	-0.0623289	0.992428	-0.878896	-0.70824
Cbx5	-0.664823	-0.183481	-1.14814	-1.09084	1.52884	1.17903	-0.886279	-0.9736	1.09555	1.05817	-0.777641	-1.11765	0.745102	0.795026	0.440732
Cbx7	NaN	NaN	NaN	NaN	NaN	NaN	NaN	NaN	-1.15683	0.0225045	1.55872	1.12054	-0.852335	-0.415942	-0.276663
Cbx8	-0.0617998	0.260841	0.220905	0.36959	0.181577	-0.781553	-0.833252	0.543756	0.305625	0.541713	-1.28419	-1.65932	2.27826	0.989893	-1.07204
Cc2d1a	0.848304	-0.00593714	1.49827	1.14411	NaN	-0.728335	-1.9988	-1.41123	-0.556685	0.717033	0.863682	-0.754517	0.0113404	0.200971	0.171788
Cc2d1b	1.04247	0.298445	-1.16454	-0.381909	-0.365084	-0.0124151	0.300885	0.575057	0.558767	0.957853	-1.43583	-2.41431	0.899291	0.876644	0.264682
Ccar1	1.216	0.250973	0.590817	0.451544	-0.716023	-0.899398	0.241449	0.974585	0.951137	0.962843	-1.45292	-1.14007	-2.0349	0.372786	0.231171
Ccar2	0.723181	0.488047	1.02408	1.19648	-1.08681	-0.755588	-0.352278	-0.0401124	-0.437494	0.32453	0.798408	-0.301574	-2.69044	0.526589	0.58298
Ccbl2	NaN	1.39709	NaN	-0.867591	-0.265951	-1.76197	1.21405	1.29814	-0.642785	-1.33386	-0.0203479	0.655292	-0.339708	0.351586	0.316047
Ccdc101	NaN	NaN	NaN	NaN	NaN	NaN	NaN	NaN	-1.01413	0.945837	0.895581	-1.70192	0.0328187	0.313803	0.528008
Ccdc115	-0.261851	-0.201796	-0.690906	-0.367738	0.487565	0.284876	0.943442	0.779456	-0.949027	-0.689193	-1.35589	-1.56716	2.1206	0.403935	1.06369
Ccdc117	NaN	NaN	NaN	NaN	NaN	NaN	NaN	NaN	1.22204	1.32853	-0.882873	-1.3795	-0.209324	0.0386905	-0.117562
Ccdc12	0.664136	0.384339	-0.0699592	0.222561	-1.35983	-1.59903	1.24857	1.08608	-0.8848	-0.279041	-1.1543	-0.7674	1.76891	0.252518	0.487247
Ccdc124	1.43416	1.08435	0.606021	0.688371	-1.41112	-1.28843	-0.748564	-0.524408	1.46305	1.29058	-0.166437	-0.339182	-0.85232	-0.631589	-0.604487
Ccdc130	NaN	NaN	NaN	NaN	NaN	NaN	NaN	NaN	0.844768	0.897245	-0.0892493	0.388766	-2.03895	0.285833	-0.288408
Ccdc132	0.336833	0.304297	-1.29455	-1.61796	-0.182787	1.38267	0.677348	1.069	-0.726934	-1.70744	-0.505847	-0.254607	0.671725	0.802069	1.04618
Ccdc134	-0.511878	0.869923	0.673617	0.808822	-1.52963	-0.696021	0.0750988	-0.345137	-0.687129	0.260835	1.82594	1.68634	-1.19726	-0.694503	-0.539025
Ccdc137	-0.580042	-0.842653	-0.192241	-0.916479	0.0260223	0.175551	-0.48049	-0.582558	1.34187	0.464864	-1.23963	-1.33139	0.879183	1.67946	1.59854
Ccdc167	0.914242	0.56881	-1.23624	-0.0235263	-1.75662	0.303249	1.04951	0.18058	NaN	NaN	NaN	NaN	NaN	NaN	NaN
Ccdc174	-0.45572	-0.263707	-0.221825	1.35213	-1.90498	-0.0528548	0.865797	0.681157	NaN	NaN	NaN	NaN	NaN	NaN	NaN
Ccdc186	-0.558382	0.395263	-0.171479	-0.208049	2.18236	1.37457	-1.50576	-0.948795	0.730191	-0.264617	-0.47729	-0.42888	1.24706	-0.422071	-0.944128
Ccdc22	0.452607	0.162474	1.23425	1.30676	-0.972659	-2.14212	-0.514251	-1.1347	0.498871	0.862546	0.68176	0.971494	-0.972786	-0.284125	-0.150121
Ccdc25	NaN	NaN	NaN	NaN	NaN	NaN	NaN	NaN	-1.46377	-0.623113	-0.23799	-0.218617	0.702596	0.153437	1.68745
Ccdc28b	0.168476	0.0695965	1.46431	0.608762	-0.162166	-1.83593	-0.355882	-0.227702	-1.4244	0.353703	0.125722	1.67459	1.05953	-1.31911	-0.199498
Ccdc43	0.25712	0.327678	-0.607133	0.380055	0.675395	-0.651915	0.102086	-0.0314618	0.573823	0.728602	-1.57489	-2.42934	1.68425	-0.0188555	0.584586
Ccdc47	-1.29928	-1.04352	-0.422777	-0.224751	0.469931	0.351057	1.07284	1.09034	-0.707658	-0.36562	1.10303	1.14827	-2.15556	0.421703	0.562002
Ccdc50	0.717546	0.240473	0.443466	0.423039	0.503527	0.810785	-1.72834	-1.53572	1.5319	1.53064	-0.303115	-0.278378	-0.546312	-0.887865	-0.921662
Ccdc51	0.494566	-0.0980075	-0.883624	-0.600028	-0.532926	-0.295748	0.723551	0.526228	-1.73564	-0.525736	1.25295	2.40496	0.201776	-0.0691607	-0.863157
Ccdc59	0.176713	0.0814703	-0.677688	-0.587007	0.322826	0.317265	0.0343721	0.473506	1.09615	0.945975	-0.0414115	0.181683	-3.19424	0.521618	0.348775
Ccdc6	0.143127	0.349731	-1.13371	0.453657	0.981888	-1.20385	0.243644	-0.43037	-0.154963	-0.816092	-1.24782	-0.782954	2.49878	0.536585	0.562354
Ccdc69	0.864392	-1.43517	NaN	-1.226	1.13536	0.0756048	0.627331	-0.0415094	NaN	NaN	NaN	NaN	NaN	NaN	NaN
Ccdc71	-1.54441	-0.851192	-0.407891	0.249846	0.885067	0.725814	0.726416	0.822048	-1.93389	0.324362	NaN	NaN	NaN	1.13394	-0.130113
Ccdc84	NaN	NaN	NaN	NaN	NaN	NaN	NaN	NaN	1.09792	0.956702	-0.830928	0.0823377	0.861632	-0.871388	-1.29628
Ccdc86	0.345656	0.24714	-0.194793	0.633856	-0.995109	-0.655424	0.559083	0.392437	0.680401	0.392218	-1.96535	-1.82383	-0.281315	1.16326	1.50176
Ccdc88b	NaN	NaN	NaN	NaN	NaN	NaN	NaN	NaN	0.439272	NaN	1.20504	0.396351	NaN	-0.779824	-1.26084
Ccdc88c	NaN	-0.0779795	NaN	NaN	NaN	NaN	-0.526321	-1.17966	-0.845154	NaN	1.50056	1.65606	0.411302	-0.528319	-0.41049
Ccdc9	0.587304	0.237255	0.249008	0.257775	-0.0741813	-0.0366817	-0.29921	-0.624287	0.710456	0.92275	-2.19715	-1.506	2.10143	-0.341081	0.0126219
Ccdc90b	0.272543	0.041887	1.47504	1.52053	-1.9467	-1.97794	-0.131045	0.0812062	-0.404139	-0.357111	0.510694	0.790945	-0.547512	0.272536	0.399069
Ccdc93	-0.895841	-1.28516	-0.718715	0.226793	0.55728	0.833236	0.773209	1.06695	-1.11024	-1.26368	0.750218	-0.275281	-1.20333	1.06831	1.47626
Ccdc94	-0.0120139	-0.736247	0.527527	0.65797	-0.0285933	0.0884684	-0.161332	-0.312735	0.870826	1.02242	0.851392	-0.0656997	-3.15243	0.080366	0.370083
Ccdc97	-0.501894	0.249933	-0.758057	-1.59491	1.97468	1.21141	0.0689068	0.0452811	0.239834	NaN	NaN	-1.3499	NaN	-0.130163	0.544889
Ccm2	0.908572	1.04606	1.63289	1.64427	-1.17329	-1.44477	-0.471612	-0.116028	-0.0847313	-0.153864	-0.0196409	0.630464	-1.46357	-0.429901	-0.504849
Ccnd2	NaN	1.21361	NaN	0.201531	0.824537	0.0243664	-0.783362	-1.48068	NaN	NaN	NaN	NaN	NaN	NaN	NaN
Ccnh	NaN	NaN	NaN	NaN	NaN	NaN	NaN	NaN	0.27546	1.01278	0.726313	0.389064	0.381754	-1.70464	-1.08073
Ccnk	0.0875188	0.483206	0.319414	-0.350354	0.0453999	-1.02497	-0.0911403	-0.411214	-1.46386	1.08529	-0.0963107	2.67756	NaN	-0.70165	-0.558904
Ccnt1	-0.873828	-1.12862	0.360395	0.907664	-0.0920551	0.087796	0.667463	0.301493	-0.341504	-0.274839	1.52894	0.341227	-2.65589	0.399041	0.772717
Ccnt2	-0.862242	-0.0566629	-0.765091	1.15899	0.779065	0.749135	0.21905	0.481294	-1.37848	-1.1034	-1.50662	-0.333509	-0.158245	0.889368	1.88735
Ccny	NaN	NaN	NaN	NaN	NaN	NaN	NaN	NaN	-0.982862	-1.03701	0.285448	-0.257287	1.95116	0.0594766	-0.0189292
Ccs	-0.559961	0.949404	0.0642819	-0.213341	1.21817	1.02321	-1.49085	-0.990913	NaN	NaN	NaN	NaN	NaN	NaN	NaN
Ccsap	-0.378293	-0.568218	-0.157213	-0.0186699	1.24709	1.16495	0.0328542	0.315805	-1.09943	-0.962527	-0.406778	0.729159	2.28046	-0.879232	-1.29996
Ccser2	-0.86664	0.505127	0.619156	0.920923	0.590946	-0.884074	-0.800904	-0.464738	0.919964	-0.173143	0.122251	-1.39282	2.40676	-0.854226	-0.648586
Cct2	0.653091	0.232408	0.300092	-0.0219481	-1.09032	-0.704092	0.189045	0.375441	0.828236	0.664504	0.00472638	-0.4674	-2.87966	0.741288	1.1746
Cct3	-0.876705	-1.05512	0.278447	0.0452765	2.12336	1.84276	-0.447716	-0.00330238	-0.884941	-0.422453	0.83893	0.160948	-1.48039	-0.207435	0.0883412
Cct4	1.27306	1.0639	-0.601694	0.453075	-0.796686	-0.545012	0.126398	0.624731	1.57232	1.11255	-1.11816	-1.88069	-0.173226	-0.870088	-0.240472
Cct5	0.353605	-0.13005	1.11886	0.724416	-1.37565	-1.10047	-0.0386434	-0.163507	-0.215288	0.0568915	1.48569	1.31711	-2.13772	-0.385107	0.48986
Cct6a	0.940961	0.574083	1.05201	0.36474	-1.26826	-1.3556	-1.14077	-1.22203	0.974559	0.668998	1.35258	0.363433	-1.37033	-0.148262	0.213893
Cct7	0.686987	0.272785	0.298381	0.259042	-1.07853	-1.99679	0.344018	0.102261	0.407488	0.0618893	1.77469	1.4514	-1.22512	-0.969631	-0.388863
Cctq	0.0651394	-0.275495	1.20319	0.797121	-0.987743	-0.77399	-0.340589	-0.386889	-1.06167	-0.364963	1.85929	2.02894	-0.763174	-0.7007	-0.298475
Ccz1	-0.314729	-1.64944	0.0489099	0.81683	1.24355	0.717341	-1.16532	0.302866	NaN	NaN	NaN	NaN	NaN	NaN	NaN
Cd180	-1.36181	-0.442488	0.246945	0.604509	0.807542	0.153436	0.531556	-0.0118138	1.53164	0.29314	-1.25523	-1.4281	-1.60956	0.819935	1.12029
Cd19	-0.305428	0.2613	-1.65999	-0.311688	-0.154023	0.523403	1.24097	0.800355	0.147777	-0.332318	-2.5957	0.275514	0.823113	0.811175	0.475537
Cd2	NaN	NaN	NaN	NaN	NaN	NaN	NaN	NaN	-0.128975	-0.32696	-0.110996	0.901854	-1.87592	0.355553	1.18545
Cd22	0.235379	0.0981522	0.950495	0.915619	-0.20036	-0.379156	1.18362	1.71289	0.255201	-0.268393	-1.38185	-1.80132	-1.53432	0.0530686	0.16097
Cd2ap	-0.218257	-0.294643	-2.64485	-0.626428	0.927732	1.38764	0.611812	0.825197	0.266392	0.249777	-0.528786	-0.711901	1.26055	-0.268417	-0.235825
Cd2bp2	0.938468	1.46046	-1.6575	-1.08583	-0.31068	-0.688472	0.509942	0.285574	-0.299935	-0.0589852	0.436217	-0.358828	2.19236	-0.694339	-0.668446
Cd36	0.766502	0.544265	0.768038	0.470479	-1.62451	-1.5657	0.388151	0.252779	NaN	NaN	NaN	NaN	NaN	NaN	NaN
Cd37	0.65092	0.385908	0.935667	0.777104	-1.98906	-1.54103	-0.69746	-0.19398	0.356189	-1.04811	1.23901	1.21655	-0.732463	0.0853671	0.555392
Cd38	-0.0246956	0.245386	0.598409	0.813196	-0.404439	-1.38189	-0.173777	0.452685	-0.377834	-0.865847	1.49787	0.844795	-2.44811	0.709792	0.514466
Cd3eap	-1.93684	-0.309053	-1.74095	-0.126768	0.861038	-0.170585	1.66952	0.274661	-0.122565	0.45084	0.244975	-1.01265	-0.0406062	0.626845	1.33214
Cd40	-0.729551	-0.784392	1.47233	0.641749	-0.354191	-1.10477	-1.26377	-1.26199	0.662153	-0.00400229	0.972412	0.0268182	1.97519	-0.582415	0.334435
Cd44	NaN	NaN	NaN	0.594015	NaN	NaN	-0.294036	0.613071	-0.166185	0.467835	0.867439	0.555245	-2.61639	0.11578	-0.136776
Cd47	NaN	NaN	NaN	NaN	NaN	NaN	NaN	NaN	0.827483	-0.0484349	-0.271376	-0.465106	1.81562	-0.933261	-0.92493
Cd5	0.500747	-0.239657	-1.31243	-0.529249	1.246	1.20676	0.000632163	0.568726	0.434009	-0.53654	-1.03146	-1.97322	-0.514412	0.714394	1.4657
Cd55	-0.397754	-1.62394	-0.516922	-0.356258	1.12634	1.43384	-0.296313	0.631007	NaN	NaN	NaN	NaN	NaN	NaN	NaN
Cd72	NaN	NaN	NaN	NaN	NaN	NaN	NaN	NaN	-1.02323	1.89658	-0.242676	-0.251565	-0.903948	-0.111055	0.635897
Cd74.1	-1.45056	-0.958391	-0.515783	-0.564334	0.616611	1.09851	0.559915	0.539282	0.281283	-0.628074	-0.284829	-1.92282	1.47379	0.533576	1.22183
Cd79a	-0.969157	-1.08266	-0.758085	0.18847	-0.0462726	0.471999	0.824109	0.583014	-0.815196	-0.576317	0.810723	2.22435	-1.74305	0.45192	0.436151
Cd79b	0.238332	0.0349767	1.5055	1.68279	-1.59346	-2.04867	-0.684429	-0.436036	0.339186	0.584446	-0.603698	0.060817	0.630807	0.448296	-0.158851
Cd84	-0.5491	1.9969	-0.0767075	0.0684261	-0.617841	-0.972496	-0.198574	0.191025	0.361723	2.27411	-1.26076	-1.1288	0.248608	-0.0896767	-0.246838
Cd86	-2.0157	-0.400579	NaN	0.391669	0.551852	-0.0223268	-0.921462	-1.25805	1.06432	1.11765	-0.0777143	1.07671	-1.00794	0.437963	1.0636
Cd9	NaN	NaN	NaN	NaN	NaN	NaN	NaN	NaN	-0.92663	-0.828537	0.971091	1.72732	-0.706985	-0.134036	-0.10222
Cdan1	0.531652	-0.108778	1.52917	1.52359	-0.0318633	-1.09258	-1.32745	-0.841769	0.00733584	0.543905	0.981226	1.15835	-1.09542	-0.873091	-0.904266
Cdc16	-1.28882	-0.816592	1.35843	0.434499	0.0366895	0.480685	-0.318464	-0.0952107	-0.543669	0.662712	0.45646	1.57993	-2.39582	0.138009	0.311172
Cdc23	NaN	NaN	NaN	NaN	NaN	NaN	-0.707107	0.707107	NaN	NaN	NaN	NaN	NaN	NaN	NaN
Cdc26	-0.205012	2.32972	0.282839	-0.961119	0.72666	-0.35461	-0.0649167	-1.47763	0.420365	0.226916	0.824769	-0.177448	0.356794	-0.0253847	-1.90194
Cdc27	0.697929	-0.0376972	0.657701	-0.0616021	-1.74967	-1.23057	0.944195	0.779714	NaN	NaN	NaN	NaN	NaN	NaN	NaN
Cdc37	0.455526	-0.101556	-1.9835	-0.855911	0.511676	0.242201	0.870429	0.542108	0.758491	0.0141303	-0.605746	-1.18753	-1.32681	1.13946	1.52704
Cdc40	-0.514439	-1.50301	0.825188	2.46663	0.420817	0.576843	-1.10839	-0.458062	0.88564	0.222745	0.345538	-0.609815	-1.01943	0.0939386	-0.624196
Cdc42bpb	NaN	NaN	NaN	NaN	NaN	NaN	NaN	NaN	-0.798427	-0.593396	0.728007	1.93623	-0.0825992	-0.503421	-0.686398
Cdc42ep4	-0.824736	-0.0945911	-0.741258	-0.984136	1.23038	0.290873	0.46401	-0.466246	-0.736403	NaN	0.929946	2.30078	NaN	-0.933827	-0.43479
Cdc5l	0.841031	0.628193	0.67667	0.657997	-1.29634	-1.43664	1.06241	1.27351	-0.527595	-0.821061	-0.934745	-1.60307	0.0379395	0.526606	0.915089
Cdc73	1.01801	0.7265	-0.361416	0.0376589	-0.0735581	0.593701	0.608002	1.12659	-0.859559	-1.33985	-1.13282	-2.17236	-0.0488914	0.890043	0.98795
Cdca2	-0.0965443	0.294984	0.0822149	0.570744	-0.127966	-0.727202	0.616572	0.0797637	0.503782	-2.62463	-1.60846	0.187012	0.615531	1.12375	1.11046
Cdca3	-0.182417	0.436414	NaN	-1.86836	0.262716	0.14633	1.07579	0.87202	0.584543	-0.52685	1.05775	-2.09852	NaN	-0.110491	0.351066
Cdca5	NaN	NaN	NaN	NaN	NaN	NaN	NaN	NaN	-0.538312	-0.0281255	-1.35498	0.00947035	1.9491	-0.210549	0.173398
Cdca7l	-0.342055	0.971873	0.900102	0.00962954	-0.768653	-0.209415	0.390138	-0.0376722	-0.236842	-0.665261	-2.25346	-1.24881	1.11338	0.92509	1.45196
Cdh17	NaN	NaN	NaN	NaN	NaN	NaN	NaN	NaN	0.311192	-1.69532	-0.272174	0.641292	1.54925	-0.246581	-0.287661
Cdk1	0.743317	1.20067	0.200996	-0.957859	NaN	-0.725285	0.0461477	-1.61806	0.700979	1.55638	-0.588223	-1.14375	NaN	-0.47019	1.05487
Cdk11b	-0.818214	-1.87823	-0.128936	0.417022	1.23641	1.03273	0.00912273	0.130095	NaN	NaN	NaN	NaN	NaN	NaN	NaN
Cdk11b.1	-1.15987	-1.06845	-0.584553	-0.112196	1.49788	1.18196	1.24492	1.34794	-1.46099	-1.08617	-0.232976	-0.560506	0.548148	0.0362885	0.408572
Cdk12	0.542602	0.328418	-0.146354	-0.0170659	-0.967476	0.0531683	0.175556	0.388248	0.0452786	1.17811	-1.26472	-2.35859	-0.605518	1.20243	1.44592
Cdk13	-0.0421952	-0.17161	-1.19742	-1.07278	1.44202	1.19707	-0.000656032	0.262155	-0.146925	-0.827584	-0.270622	-0.678207	2.46922	-0.520502	-0.44197
Cdk2	0.402259	0.369191	1.0891	0.435177	-1.68387	-0.295695	0.0665226	-0.192387	-0.596637	-1.3807	0.877324	1.70349	-1.68071	0.119373	0.767568
Cdk5	1.08674	-0.229746	-0.932711	0.591365	-1.64726	-0.181635	0.78812	1.04034	1.71659	-0.524664	1.02738	-1.44926	-0.139672	-0.719634	-0.425963
Cdk5rap2	0.117952	0.0105839	-1.16504	-1.00254	1.00096	0.845331	0.598149	0.408136	0.342524	0.539071	-2.17251	-1.43153	1.44605	0.2927	0.170163
Cdk5rap3	-1.43779	-1.61748	0.689303	1.47577	-1.23238	-0.527924	0.985705	0.888437	0.380219	-0.952384	0.837388	-0.746931	0.302454	0.126925	0.828694
Cdk9	0.668983	0.0827572	1.65689	1.89388	-0.69854	-0.726201	-1.09394	-2.02078	-0.28481	-0.287732	0.496799	0.547125	-0.433453	0.109665	0.0893581
Cdkal1	0.433238	-0.2352	0.205221	-0.129706	0.159849	0.233149	-0.574228	0.303489	1.53855	-3.03243	NaN	-0.0263081	0.343773	0.0663036	0.714298
Cdkn1b	-0.320388	-0.0230071	0.2442	-0.123309	-0.599826	-0.50088	0.788539	0.863194	-0.0332638	-0.5772	1.02371	1.32951	-2.89016	0.353531	0.465355
Cdkn2aip	-0.36965	0.293486	0.138205	0.766068	-0.788207	0.0638043	-0.17767	0.0902947	-0.655279	-0.0842088	0.486636	0.817578	-2.90406	1.2894	1.03361
Cdkn2aipnl	NaN	NaN	NaN	NaN	NaN	NaN	NaN	NaN	-0.832068	-0.94805	1.08311	1.40306	-1.01266	-0.158688	0.465293
Cds2	0.560703	-1.79808	-0.513306	1.18516	-0.0621413	0.266592	0.331748	-0.40289	-0.283294	-1.31221	0.775536	1.34881	1.4854	-0.176044	-1.40599
Cdt1	NaN	NaN	NaN	NaN	NaN	NaN	NaN	NaN	-0.105799	0.226697	1.70915	-0.270023	-0.466812	-1.57807	0.484862
Cdv3	-0.131265	-0.290021	-0.888381	-0.425229	1.51498	1.12305	0.0884363	-0.07973	0.297936	0.2453	-1.35445	-1.44758	2.20662	-0.571892	-0.287785
Ceacam1	-2.1883	-0.364503	1.15123	0.763248	0.00236813	-0.39225	0.532464	0.224137	-1.0581	-1.41305	0.984586	1.51832	-0.346052	0.275748	0.310154
Cebpz	-0.783943	-0.278723	-0.39459	-0.397034	0.78726	1.2773	1.1876	0.207607	-0.327194	-0.506891	-0.78681	-2.36561	1.52335	0.323792	0.533893
Cecr2	0.27881	-0.665214	-1.1087	-1.34647	1.60243	0.81916	0.445117	-0.0251376	NaN	NaN	NaN	NaN	NaN	NaN	NaN
Cecr5	-0.25421	-1.04157	1.15683	0.38297	1.22948	0.689321	-1.22266	-0.940163	NaN	NaN	NaN	NaN	NaN	NaN	NaN
Celf2	0.579046	0.584846	0.536909	0.555686	-1.88846	-1.42096	0.957736	0.798831	-0.117732	-0.304432	0.482088	-0.0309404	-2.08193	0.683463	0.665848
Cenpc	-1.20932	1.33859	-0.350931	0.720008	0.776298	0.220587	-0.738516	-1.12596	-0.646635	0.103763	1.52589	1.71593	-1.03264	-0.52507	-0.771992
Cenpt	-0.3152	0.143946	0.150394	0.254782	-0.943946	-1.33592	-0.222165	-0.876085	0.633644	0.265249	1.38871	2.34404	0.507752	-1.27747	-0.717741
Cenpv	-0.608969	-0.441554	-0.915615	-1.05692	2.04233	1.59472	-0.534493	0.219971	0.403975	-0.366762	-1.39409	-0.58656	1.34027	0.188903	0.114781
Cep120	1.65818	0.0859598	0.170925	0.459255	0.998647	0.654357	-0.799242	-0.172228	0.127383	-1.07121	-0.299331	-0.772451	-2.44506	0.485697	0.919124
Cep131	-0.0560386	-0.769674	-1.4783	-0.812645	1.07815	1.08807	1.09195	-0.141521	NaN	NaN	NaN	NaN	NaN	NaN	NaN
Cep135	-0.316779	-0.576299	1.45252	1.3934	-2.79417	-0.54429	0.525174	0.195094	0.285342	0.19429	-0.090217	-0.7678	0.286458	0.459486	0.297794
Cep170	-0.57882	-0.396001	-1.16723	-1.37063	1.83193	1.56779	0.267977	0.590017	0.109008	0.0686824	-1.22606	-1.2342	0.879247	0.314296	0.343999
Cep192	0.310128	0.605568	-2.29943	-0.42278	0.452077	0.259864	0.749678	0.317925	0.511975	-0.247918	-1.13007	-0.599024	2.20929	-0.497046	-0.220245
Cep250	-0.405267	-0.395218	1.02198	1.15945	-1.49084	-1.68311	0.779698	0.728122	-0.512405	-1.52973	-0.140107	0.60546	1.40698	0.339972	0.11502
Cep295	NaN	NaN	NaN	NaN	NaN	NaN	NaN	NaN	-0.216138	0.0150927	-1.19295	-0.519865	1.95376	0.449989	-0.489888
Cep350	-0.327523	-1.13712	-1.11451	-0.345521	1.91816	2.01548	-0.66887	-0.22719	-0.056202	-0.537676	0.165986	-0.158842	1.21421	0.302212	-1.04258
Cep41	0.70914	-0.317815	-0.573598	0.940463	-2.29612	0.430381	0.399967	-0.173032	-0.409662	NaN	1.96645	0.243558	NaN	-0.555498	-0.364228
Cep57	-0.912536	-0.613842	0.0245245	0.659697	-0.344818	-0.482859	1.09581	1.25406	0.713327	-0.502677	-0.141855	-0.455314	-2.43202	1.2087	0.9298
Cep85	NaN	1.30335	0.359205	-1.0124	-1.13405	NaN	1.49031	-0.581414	0.54662	-1.77157	NaN	0.729875	0.45697	-0.0376737	-0.349217
Cept1	-1.22319	-0.931867	-0.387803	-0.63705	0.053645	1.33694	0.765636	1.78381	-1.13165	-0.572451	-1.30909	-0.240357	1.04491	0.726894	0.721613
Cers2	0.406281	0.194218	0.119613	-0.74744	1.00976	1.41298	-1.6095	-0.785908	NaN	NaN	NaN	NaN	NaN	NaN	NaN
Cers5	0.474453	0.737602	-0.212633	-0.714643	-0.189967	-0.324378	0.444991	0.312718	0.706219	1.38809	-0.873881	-2.33662	-1.32191	1.04807	0.861892
Cetn2	-0.450576	-0.892081	1.70753	1.62775	-0.800817	-0.0937961	-0.841474	0.342626	0.841717	-0.441618	-1.33044	-0.985701	-0.636053	1.01907	0.933862
Cfap20	0.546269	0.30581	0.0656828	0.0694307	-0.209057	0.108011	-0.864103	-0.630262	1.4633	1.39308	-0.121632	-0.146593	-0.111614	0.871896	-2.74022
Cfap36	NaN	NaN	NaN	NaN	NaN	NaN	NaN	NaN	-0.794425	1.54839	-0.666602	0.101285	1.21407	-0.529673	-0.873052
Cfap97	0.768775	0.00208915	-0.942005	-0.164244	0.866473	0.235036	-0.58203	0.166462	1.04968	1.01529	-2.24702	-1.79385	0.430924	0.488883	0.705549
Cfdp1	0.427747	0.274721	-0.57831	-0.591777	0.731774	0.675142	0.332704	0.527592	0.745591	0.545471	-1.80328	-2.63362	0.316109	0.466033	0.564107
Cfl1	0.628513	1.53028	-1.222	-1.81547	-0.3995	-0.441649	1.16006	0.58511	0.979578	-0.118113	-1.00606	0.420342	-1.31026	0.651004	0.358165
Cfp	0.0822485	0.0507329	-0.465592	-0.253581	1.49322	0.914187	0.112577	0.329026	0.34839	0.238563	-1.07636	-2.13289	1.86965	-0.78006	-0.730109
Cggbp1	1.018	0.717589	-1.08536	-0.451575	-1.57471	0.228648	0.740084	0.862002	1.63511	0.810329	-1.45519	-0.90837	-0.852934	0.469274	-0.152903
Chaf1a	0.363494	-0.243371	-1.08142	-0.926547	-0.222535	0.0194229	1.84432	0.983329	0.445752	0.289882	-0.468593	-2.03965	-0.765095	0.404211	1.3968
Chaf1b	-0.830625	-0.742478	1.72158	0.986441	0.388534	-0.0444676	-0.286388	-0.504084	0.130856	0.167308	NaN	NaN	1.42421	-0.382891	-2.02799
Champ1	0.413652	0.37698	-0.968765	-0.326968	0.375461	0.27559	0.16903	0.327725	1.08181	0.650243	-1.24618	-2.84605	0.389438	0.597517	0.730521
Chchd1	-0.695088	-0.496359	-0.697547	-0.262163	1.24144	-0.691	0.931001	0.111089	0.266996	-0.732151	0.237686	0.85661	-2.32142	0.62668	1.62422
Chchd2	-0.035875	-0.277953	0.0914243	-0.0383319	-0.39656	0.432867	0.388902	-0.129636	0.15201	-1.83792	1.73986	1.67978	-1.89052	-0.471768	0.593715
Chchd3	-0.377059	0.33764	-0.654869	-0.96209	1.27202	1.05801	-0.116413	0.0902431	0.131384	1.55529	-1.53393	-1.72286	1.33581	-0.166997	-0.246169
Chchd4	0.248042	0.0678524	-1.78171	-2.03293	0.952554	1.27579	0.537522	0.529474	0.247248	0.133499	-0.517651	-0.563852	1.61355	-0.32083	-0.388555
Chchd6	NaN	NaN	NaN	NaN	NaN	NaN	NaN	NaN	-0.129112	0.129982	0.521324	1.43063	-1.90791	-0.0808351	0.0359213
Chchd7	-0.904874	-0.507678	-0.47457	-0.148987	1.37013	1.10226	0.452763	0.627527	0.0854003	0.467484	-1.88268	-1.96403	0.987578	0.207496	0.58218
Chd1	0.494216	0.613456	-1.33796	-0.383132	0.654599	0.733124	1.735	1.38835	0.704201	-0.140088	-1.72309	-0.712472	-0.346	-0.75249	-0.927709
Chd1l	-0.113844	-1.38749	0.643116	1.27188	-0.0269689	0.536585	0.472392	0.635296	-1.17922	-1.25354	-0.592874	NaN	NaN	-0.788587	1.78324
Chd2	0.204744	0.605843	1.69818	1.03475	-2.01568	-1.35237	-0.549375	-0.383381	1.02148	-0.827662	-0.614556	-0.297478	0.979674	0.151645	0.344176
Chd4	-0.141185	0.316519	-2.10662	-0.88595	0.847535	0.387817	1.26903	0.47182	0.620961	-0.365131	0.10363	0.143058	-2.04231	0.31564	1.06518
Chd7	0.887931	NaN	2.32832	NaN	NaN	-0.579813	-0.531835	-0.80522	-0.747332	-0.500012	0.069072	-0.556832	1.38358	-0.339256	-0.608594
Chd8	0.562951	0.0250731	-0.360371	-0.265793	0.372725	0.265068	-0.2989	-0.366549	-0.902607	-1.38634	1.18608	2.78866	-0.94525	-0.274671	-0.400077
Chd9	NaN	NaN	NaN	NaN	NaN	NaN	NaN	NaN	-1.03485	-0.726083	0.298214	1.83288	-0.898772	0.209495	0.319113
Cherp	-0.24168	-0.299662	0.665097	0.654568	-2.50831	-1.78163	-0.196415	-0.294937	0.926129	0.648894	0.637697	0.848934	-0.360778	0.598279	0.703816
Chfr	0.208944	0.175902	-0.4643	-0.353753	0.559049	0.552783	-0.246553	-0.0705247	1.25479	1.30236	-2.07857	-1.82593	1.33642	-0.428538	0.0779235
Chid1	-0.150062	-0.172327	-0.902011	-1.27999	1.33973	0.813264	-0.495575	-0.0668615	0.68608	0.758924	-1.04512	-0.749727	2.33665	-0.373927	-0.69904
Chm	0.404749	0.163835	0.814137	0.883984	-1.25375	-0.761326	-0.65848	-0.417151	0.0809204	0.274085	1.82841	1.36931	-2.01024	-0.299865	-0.418619
Chmp1a	0.92583	0.493655	-0.487296	0.42557	-1.5136	-0.818729	0.374508	0.72518	0.214068	0.576329	0.767146	1.04913	-2.60244	-0.114222	-0.0151268
Chmp1b2	0.734957	0.4606	0.503857	-0.500554	-0.581676	0.220742	-0.140989	0.704343	0.612925	0.538748	-0.972377	-1.74999	-2.11966	0.981075	1.30799
Chmp2a	NaN	NaN	NaN	0.940669	NaN	NaN	0.109628	-1.0503	NaN	NaN	NaN	NaN	NaN	NaN	NaN
Chmp2b	0.254956	1.03971	0.578687	0.676877	-0.872607	-0.380768	-1.03074	-0.331383	2.0889	1.23406	-1.10205	-0.997222	-1.30545	-0.219697	0.366723
Chmp4b	0.414096	0.0384376	0.479139	0.904096	-1.30412	-0.797488	0.0169484	-0.204227	-0.425261	-0.206854	1.76387	1.73292	-1.94116	-0.539115	0.0687108
Chmp5	-0.0762586	-0.586665	0.658856	0.757659	-1.23538	-0.262646	0.263887	-0.385105	-0.941259	NaN	0.0900297	2.36499	1.22561	-0.731898	-1.14182
Chmp7	-0.00634472	-1.99362	0.289322	0.664022	-0.990688	0.807782	0.379215	0.850312	NaN	NaN	NaN	NaN	NaN	NaN	NaN
Chordc1	-0.267462	-1.53974	2.40821	-0.453644	-0.455759	-0.368683	-0.578062	0.0871293	0.220983	-0.997432	0.752104	1.29806	-1.04747	0.344236	0.597529
Chp1	0.744942	0.151484	0.996977	0.686012	-1.21493	-0.523469	-0.095141	0.344553	-1.53882	-1.4625	0.366718	1.61167	-1.29525	0.161395	1.06636
Chpf2	NaN	NaN	NaN	NaN	NaN	NaN	NaN	NaN	0.26603	0.291903	-1.97617	0.235423	1.3523	-0.226651	0.0571584
Chtf18	1.41754	1.09679	0.592541	-0.322179	-1.61361	-0.622832	0.696337	-0.518342	1.0216	0.382615	0.535721	-1.03129	-1.82018	-0.505972	0.691268
Chtf8	0.192966	0.269625	-0.312455	0.0132213	0.673105	0.798328	-0.0676537	0.0673139	-0.0132505	-0.271003	-2.4923	-0.388199	2.41477	-0.573852	-0.310615
Chtop	-0.186023	0.248579	-1.40948	-0.679929	0.419628	0.760956	0.667007	0.672164	-0.28081	-0.111219	-1.36359	-1.41099	2.41405	0.13303	0.126623
Churc1	0.590088	0.97112	NaN	0.212626	-1.00656	-0.442056	-0.507563	-0.0874635	0.398138	1.98238	-1.90023	NaN	-0.932578	0.785336	-0.0632507
Ciao1	NaN	NaN	NaN	NaN	NaN	NaN	NaN	NaN	1.15079	0.99577	0.558122	-0.00576773	-0.428958	-0.581697	-1.68826
Ciapin1	0.49686	0.0305374	0.321157	0.00883455	0.315868	-0.197175	-0.176499	-0.940097	-0.202659	0.0990701	2.14251	1.46227	-2.24517	-0.834305	-0.281204
Cic	0.900176	-0.0420624	-1.13642	-0.716455	1.97482	0.997585	-0.515764	-0.518471	0.602652	1.58233	-1.03814	-1.01784	-0.984095	-0.054656	-0.033664
Cirbp	-0.672214	0.0963071	-0.447397	0.0551677	1.1854	0.873744	-0.711211	0.116366	1.02938	0.338801	-2.3917	-1.50328	0.951666	0.591696	0.487272
Cirh1a	0.141545	0.583825	-0.58339	0.909463	-1.57848	-1.08185	1.08327	0.284711	-0.086818	-0.200589	-0.562352	-0.34387	-1.56757	1.73477	1.26733
Cisd1	-0.480355	0.217302	1.08182	0.809747	-1.23691	-1.40692	0.195007	-0.21925	0.532945	-0.0889323	1.69664	1.46026	-1.58408	-0.415048	-0.562217
Cisd3	-0.300793	0.0232728	-1.18773	-1.07088	-0.67565	0.323706	1.83173	1.18299	-0.88888	-1.61739	0.00774211	-0.302038	0.602207	1.1574	0.914317
Cit	-0.161271	-0.566761	-1.08651	-0.247513	1.43333	1.62453	-0.164982	-0.830824	NaN	NaN	NaN	NaN	NaN	NaN	NaN
Ciz1	0.401411	0.400393	-0.00372171	0.216148	-1.17875	-0.751361	0.631726	0.55415	1.05472	0.829103	-0.595104	-1.27823	-2.27775	0.975397	1.02188
Ckap2	0.550816	1.29083	-1.96499	-0.640592	-0.248226	0.207841	0.820384	0.205198	1.29498	0.855456	-1.84177	-0.996694	0.327089	-0.0480946	0.187768
Ckap4	-0.181665	-0.107418	0.417274	0.491063	-1.03922	-0.716711	0.354395	0.840983	0.130037	-0.203148	0.765634	0.5848	-2.95826	0.637566	0.984664
Ckap5	-0.401533	1.05832	1.26284	0.827656	-2.64817	0.00779405	-0.210587	-0.971012	0.549235	-0.509117	-0.428291	0.249397	1.27626	-0.00340276	-0.0593899
Clasp1	-0.11667	0.0374964	-0.594972	-0.0634191	1.1691	0.326502	-0.0483205	-0.631942	0.665357	0.867336	-1.47868	-1.8836	2.16079	-0.391365	-0.0176041
Clasp2.1	-1.00875	0.0758765	-1.04485	-0.792265	1.95794	1.44209	-0.369868	-0.317158	0.132758	0.715907	0.414523	0.0490711	-2.02481	0.441333	0.328198
Clasrp	-0.0130619	-0.573338	0.618175	1.16087	-1.30632	-1.67201	1.24278	0.647884	0.0683336	0.405465	-1.19641	-0.60141	1.82462	-0.291403	-0.314186
Clcc1	-0.360305	-0.517747	-0.284528	-0.246004	1.33752	1.05617	-0.100372	-0.15322	0.771575	0.27896	-1.70185	-1.69598	1.98774	-0.017822	-0.354145
Clcn7	0.0393158	-0.969212	2.60818	-0.230939	-0.0913468	-0.310697	-0.440414	-0.469074	0.378713	-1.19646	1.88254	-0.0296146	-0.155258	-0.397079	-0.618652
Clic1	-1.13006	0.371701	-0.332438	-0.689197	0.700443	1.31092	1.29626	-1.4505	NaN	NaN	NaN	NaN	NaN	NaN	-0.0771268
Clic4	-0.489847	-0.0683525	0.336186	0.708686	-0.32006	-0.565218	-0.135249	-0.338337	-0.638746	-0.37548	1.27419	2.85724	-1.28871	-0.734123	-0.222187
Clint1	0.155011	0.0122781	1.17793	0.777082	-0.695415	-0.873842	-0.573758	-0.365675	0.0637569	0.082552	1.81918	1.4026	-2.15018	-0.509919	-0.321609
Clip2	-0.151163	0.199775	1.57288	0.904415	-1.46721	-1.25243	-0.377273	-0.640729	-0.0760309	-0.485177	1.82515	1.42679	-0.524632	-0.34979	-0.604573
Clk4	-0.265387	0.987163	-1.23877	-0.837755	0.602345	1.60783	0.0222092	-0.877641	NaN	NaN	NaN	NaN	NaN	NaN	NaN
Cln3	0.342442	0.278888	-1.46132	0.464559	1.75703	0.266091	-0.844181	-0.554034	0.343355	0.678195	-2.0133	NaN	NaN	0.800927	-0.0586472
Clns1a	0.565804	0.945282	1.31106	0.242337	-1.00879	-1.45456	-0.6097	-0.856865	0.957948	1.03007	1.52669	-0.195116	-0.441764	-1.32383	-0.688555
Clpb	0.240823	0.251993	-1.11138	-0.523179	-0.0411908	0.394653	0.698436	0.450676	0.825178	0.768611	-2.35532	-1.71464	1.12547	0.442853	0.547017
Clpp	-1.11241	0.455365	2.35454	-0.10876	1.87134	-1.1743	-0.838387	-1.05474	-0.291873	-0.297238	-0.0652452	0.0340589	-0.0317769	0.34142	-0.0819978
Clptm1	-0.199415	1.33709	-1.57225	-0.279692	-1.20178	-0.0128513	1.73669	0.650531	0.819524	0.267661	-0.548223	-1.21369	-1.11036	0.896436	0.430318
Clptm1l	NaN	NaN	NaN	NaN	NaN	NaN	NaN	NaN	0.674441	-0.685422	-1.67463	0.0551836	1.35007	0.590672	-0.310314
Clta	-0.0560719	-0.598742	-0.94906	-0.777647	0.942969	1.32823	0.2903	0.65983	1.83011	-1.03937	-0.529634	-1.58863	1.1717	-0.0978471	-0.586136
Cltb	NaN	NaN	NaN	NaN	NaN	NaN	NaN	NaN	0.0216346	-0.148331	1.24358	0.152986	-2.02435	0.265374	0.489102
Cltc	0.0153342	-0.247865	-2.04961	-1.14516	1.57954	1.28324	-0.00358251	0.171934	1.12452	0.0664835	-1.16542	-0.868267	-0.00120049	0.391074	0.848985
Cluh	0.861724	2.18224	-0.133505	-1.08267	-0.733493	-0.542377	0.0560833	-0.310922	0.543267	0.418185	0.263857	-1.7082	1.29825	-1.10915	-0.00328372
Cmah	0.634141	-0.256102	1.92324	1.22058	-0.306941	-0.427978	-1.01158	-1.2969	-0.734771	-1.05194	0.887644	-0.540292	1.55935	-0.408932	-0.18952
Cmas	NaN	NaN	NaN	NaN	NaN	NaN	NaN	NaN	0.0480215	-0.220204	-0.761425	-0.959267	2.07815	0.145442	-0.33072
Cmc1	-0.815097	-1.24991	0.0696139	-0.629826	0.275917	0.583326	1.1225	0.358103	-1.22225	1.0812	1.31944	1.66943	-0.58132	-0.7956	-1.18552
Cmc2	0.225217	0.0231118	-1.2067	-0.66504	1.4192	1.2348	-0.288092	-0.410128	0.208976	0.228327	-1.46256	-0.636278	2.27318	-0.410452	-0.533565
Cmpk1	0.29015	-0.20261	1.17397	1.03309	-1.44514	-0.832277	-0.00483206	-0.37535	-0.283376	-0.348578	1.53269	1.23629	-2.09118	0.110841	0.20631
Cmpk2	0.855363	-0.0133082	-3.15131	0.838978	0.198149	0.709087	0.702456	0.0241431	0.272806	-0.688014	-0.840351	0.241546	0.137643	0.278537	0.434274
Cmtm6	NaN	1.25207	NaN	-1.85593	-1.02039	1.57578	0.739572	0.200601	-0.944557	-0.515108	-0.0643697	-0.54301	1.12338	0.305717	-0.253758
Cmtr1	-1.1134	0.0150292	0.448053	0.637715	-1.62957	-0.612345	0.0473577	0.451387	0.698956	-1.58909	-0.715241	-0.395803	1.06189	1.83486	0.860198
Cnbp	NaN	0.707107	NaN	NaN	NaN	NaN	-0.707107	NaN	NaN	NaN	NaN	NaN	NaN	NaN	NaN
Cnbp.1	0.804836	0.045108	-1.38806	-0.0359092	0.0431845	0.0354808	0.169478	0.0510603	1.61565	1.55475	-0.577096	-1.41604	-1.87617	0.368706	0.605011
Cndp2	NaN	NaN	NaN	NaN	NaN	NaN	NaN	NaN	0.687967	-1.11489	0.506048	1.37012	-1.18536	-0.727978	0.464094
Cnn2	-0.683888	0.18725	0.925294	0.531699	-0.572303	0.058186	-0.359366	-0.502675	1.39588	1.49632	-0.805998	-1.31688	-1.9408	0.638897	0.948391
Cnn3	-0.678619	-0.58622	NaN	-0.185418	1.29942	0.561884	-0.116131	-0.584014	0.296729	NaN	NaN	0.0618613	2.20748	-1.48889	-0.788069
Cnnm3	-0.15377	-0.832665	-0.611657	-0.0512452	1.55111	0.841988	-0.327541	0.142848	0.19223	0.692969	-1.76314	-1.28196	2.05332	-0.0313664	-0.421127
Cnot1	-0.195448	-0.0325523	0.853582	0.754295	-0.868514	-0.451101	0.418933	0.617016	-0.354766	-0.682846	0.946868	1.45563	-2.70917	-0.168583	0.416652
Cnot11	-0.363874	-1.08696	-0.0993103	-1.94903	1.80848	1.15483	0.749107	0.368185	-0.0204975	-0.150268	0.643924	0.507516	-1.61669	-0.337499	0.392094
Cnot2	0.390266	1.23637	0.778996	0.844861	0.219586	-1.18842	-0.939507	-1.03516	2.13233	-0.610809	-1.18621	0.478863	0.21798	-0.465686	-0.873472
Cnot8	0.158078	-1.23463	0.871556	1.1109	-2.07514	0.00688449	0.263711	-0.34355	-0.0744993	-0.708366	0.999116	1.74364	0.605344	-0.957877	-0.365164
Cnp	-0.0214213	-0.646084	-0.10281	-0.278809	-0.518854	-0.213956	0.441973	0.648675	-0.397763	-1.19974	-0.6644	-1.6178	1.1634	1.09261	2.31497
Cnpy2	0.16649	-0.521271	-0.604282	-0.169434	2.12718	1.29026	0.598357	1.21136	-0.608783	-0.801565	-1.1587	-1.22214	0.823097	-0.816002	-0.314562
Cnpy3	-0.392897	-0.029493	1.52389	0.616248	-0.88442	-1.0231	-0.287596	0.224891	-1.09868	-1.03488	1.82123	1.71103	-0.0128054	-0.478795	-0.65463
Cnpy4	-0.157048	0.261736	0.598941	-0.945149	-2.076	-0.987187	1.29028	1.35938	0.22689	0.0300268	0.308448	0.337027	-1.61343	0.509246	0.856833
Cnst	NaN	NaN	NaN	NaN	NaN	NaN	NaN	NaN	-1.48553	-0.385565	-0.0572692	1.83613	0.414884	-0.3125	-0.0101465
Cntrl	0.242999	1.00657	-1.46625	-0.807127	-1.89926	-0.568745	1.83294	1.48983	0.12301	-0.105562	0.257358	-0.415192	-0.146904	0.564246	-0.107915
Cntrob	-0.275913	0.279121	0.0728109	-0.689569	0.297728	1.23811	-0.268278	0.0730512	-0.509519	-1.80031	-0.185149	1.31921	2.1972	-1.00589	-0.742601
COA4	-1.16323	-0.441518	-1.89681	0.365369	0.405484	0.698064	1.21481	0.768551	NaN	NaN	NaN	NaN	NaN	0.0492806	NaN
Coa5	NaN	NaN	NaN	NaN	NaN	NaN	NaN	NaN	1.456	-0.396375	-0.365888	-0.753379	-1.39686	0.659067	0.797437
Coa6	0.0420276	0.0469192	-2.57173	-1.15798	1.11003	0.581346	0.307851	0.330291	1.08353	-0.127579	NaN	NaN	NaN	0.0942403	0.261055
Coa7	-0.0723692	-0.148021	-1.57576	-1.30935	1.07361	1.0771	0.418993	0.535802	NaN	NaN	NaN	NaN	NaN	NaN	NaN
Coasy	1.72227	0.963995	-0.980787	-0.187518	-0.715202	0.100241	-0.737268	-0.614369	1.84752	1.38206	-0.763683	-0.741763	0.181971	-0.966179	-0.491286
Cog1.1	-0.681503	-0.810883	0.41588	-1.09404	1.90295	1.22838	-1.13005	-0.408285	0.305827	0.238143	0.764106	1.49179	-0.591661	-0.43115	-1.1995
Cog2	0.386159	-0.323551	1.72999	-0.562852	0.170053	-0.297368	-0.921188	-1.16426	-1.19887	-0.464343	0.957202	-0.0327341	2.25903	-0.654237	0.116965
Cog4	1.04141	-0.611402	-1.22983	-1.29821	1.31116	0.761011	-0.137402	0.163259	NaN	NaN	NaN	NaN	NaN	NaN	NaN
Cog5	NaN	NaN	NaN	NaN	NaN	NaN	0.14043	NaN	0.559671	0.244589	-1.89934	-1.16446	1.01924	0.555824	0.544039
Cog8	1.3005	0.836074	1.30383	1.25206	-0.2756	-1.35891	-1.51213	-1.42745	-0.0773886	0.250951	0.0749777	0.762864	0.280831	-1.13249	-0.278125
Coil	-0.10045	-0.161742	0.153362	-0.645797	0.594582	0.282203	0.183304	0.122282	1.78678	0.950048	-2.37257	-1.72344	0.415444	0.114432	0.401556
Col4a3bp	-0.713921	-0.608191	-0.207326	1.94817	0.0606745	-0.913366	0.58031	-1.10297	-1.92166	0.218295	0.944074	1.47531	0.283758	0.00246234	-0.0456112
Colgalt1	0.219929	0.595707	-0.13259	0.664436	-0.113436	1.03303	1.37991	1.27871	-0.13754	-0.367821	-1.57516	-1.27004	-1.99659	0.522908	-0.101463
Commd9	NaN	NaN	NaN	NaN	NaN	NaN	NaN	NaN	0.79443	0.363731	-1.93304	NaN	-0.173969	0.375647	0.573201
Comtd1	-1.40259	-1.15437	-1.22695	-0.711739	0.750013	0.344524	1.00332	1.09916	-0.236787	0.431332	-0.389586	-1.45233	0.673921	0.779898	1.49218
Copa	0.135131	0.0697547	1.10812	0.333373	-2.4763	-1.2873	0.15303	0.110707	0.107573	-0.239444	1.35024	1.2159	-1.13288	0.333808	0.218267
Copb1	-0.0156067	-0.373831	-0.010244	0.0408783	0.992769	0.39967	-0.269244	-0.121777	-1.20091	-1.26233	0.547302	1.79943	1.79916	-0.925959	-1.39931
Copb2	-0.027642	-0.0291147	0.770131	1.06118	-0.973057	-1.39829	-1.3281	-0.906891	1.80352	1.38637	-0.328278	-0.05201	-0.993684	0.474342	0.541506
Cope	0.572165	-0.019344	1.00045	0.644541	-0.143544	-0.549631	-0.445165	-0.758618	-0.810487	-2.14519	0.506658	1.60336	1.58484	-0.418083	-0.621948
Copg1	0.30761	0.17485	-0.97293	-0.203218	0.769223	0.0453503	-0.0824562	-0.23741	0.728466	0.432074	-0.880306	-1.82395	2.6462	-0.465787	-0.437713
Copg2	0.32339	0.21717	-2.35768	-0.30645	-0.140404	-0.0445788	0.747505	1.07127	0.572288	-1.94938	1.24894	0.625811	-0.474407	0.0679612	0.398566
Cops2	0.304322	0.078884	1.37645	1.09272	-1.27877	-1.46527	-0.19453	-0.51481	-0.477258	-0.462807	1.5072	1.57202	-1.22129	-0.17807	-0.138789
Cops5	0.330394	0.255564	0.452551	0.32762	-0.399478	-0.350543	-0.143153	-0.197073	0.734364	0.818767	0.601926	0.148116	-3.35723	0.344897	0.433279
Cops7a	-0.328959	-1.55247	0.86529	1.66449	0.500272	0.0412662	-0.559774	-0.630116	NaN	NaN	NaN	NaN	NaN	NaN	NaN
Cops7b	0.682603	0.109673	0.401284	0.819188	0.720706	-0.928646	-0.686363	-0.911348	-1.48739	-0.71877	1.44282	1.05479	1.39523	-0.532528	-1.36124
Cops8	0.733519	-0.0865751	-0.804704	0.747171	-0.921825	-0.885065	0.589178	0.787676	0.775308	0.0854055	-0.14529	-1.44215	-1.92045	0.964639	1.52316
Coq3	0.582454	0.615008	0.77438	0.415618	-1.43989	-1.30674	0.0185245	-0.0634764	0.985359	0.216124	0.763122	-0.034659	-2.56518	0.478135	0.561212
Coq6	0.26603	0.911093	0.973626	0.608368	-1.7296	-1.31038	0.0119416	0.268923	NaN	NaN	NaN	NaN	NaN	NaN	NaN
Coro1a	0.906387	0.594313	0.49509	0.00517187	-1.37605	-1.22144	-1.07531	-0.720868	1.49604	1.55435	0.831266	0.43357	-1.33002	-0.152867	-0.439636
Coro1b	0.773085	-0.0706084	-0.102744	-0.556787	1.20177	1.35362	-0.61508	0.465317	-0.522676	-1.07425	-0.553612	-0.975648	2.27539	-0.980547	-0.617223
Coro1c	0.549945	0.545363	0.454476	0.359942	-1.36381	-0.744539	0.32047	0.255666	-0.251675	0.587829	-1.10139	-2.05355	-0.483682	1.20655	1.71841
Coro7	-0.480698	-0.72426	-1.03113	-0.0864459	-0.890851	-0.116652	0.911423	0.65396	0.625735	-0.661138	-0.304416	-1.32287	-0.35554	1.61279	2.17009
Cotl1	0.263485	-0.142122	0.28118	1.09249	-1.67795	-1.80915	-0.114218	-0.357837	0.387644	0.288004	1.09546	0.835683	-1.7213	0.605469	0.973159
Cox4i1	-0.571851	-0.228111	-0.303774	-0.530601	0.418033	0.204203	0.299831	0.382406	2.06265	-0.759567	-1.88986	-1.35085	1.50954	0.398328	0.359622
Cox5a	-0.217348	-0.669925	-0.61061	-0.284677	0.242016	0.374352	0.67237	0.893522	-1.62346	-1.15406	1.30008	1.76536	-1.5536	0.295067	0.570916
Cox5b	-0.245057	-0.136909	1.35746	0.801582	-0.775295	-0.532557	-0.644116	-0.675774	0.185944	0.440086	0.991114	1.96496	-2.08342	-0.154452	-0.493569
Cox6b1	-0.337975	-0.564732	-1.31316	-0.384961	0.154548	1.05336	1.05518	0.720283	-1.44495	-0.665134	0.387876	1.32866	-1.64249	0.36973	1.28377
Cox6c	1.00094	-0.0550238	0.532488	0.621428	-2.28624	-1.4249	0.728149	0.621308	0.834104	0.702302	0.384585	-0.189878	-1.65281	-0.0314628	0.21501
Cox7a2	NaN	NaN	NaN	NaN	NaN	NaN	NaN	NaN	-0.254188	-0.103767	1.07256	1.31506	-1.73095	-0.104227	-0.194481
Cox7b	NaN	NaN	NaN	NaN	NaN	NaN	NaN	NaN	0.262932	0.380085	-1.93913	-0.489669	-0.0931563	1.01853	0.860416
Cplx2	-0.736133	-0.665723	-1.31483	-0.244482	1.53536	1.15093	-0.0555505	0.248162	-0.532223	-0.551201	-0.83559	NaN	2.26975	-0.191919	-0.0765496
Cpne1	0.536879	0.346324	-0.186446	-0.168368	1.79365	1.6492	-0.630119	0.155592	-1.21661	-1.17492	0.358924	-0.405401	-1.91133	0.427045	0.42559
Cpne3	-0.916838	-1.01245	-0.718813	-0.74089	0.492624	1.06677	0.913394	1.18191	-1.47025	NaN	0.0133856	-0.724658	-0.650315	1.118	1.44812
Cpox	-0.193901	-0.69095	0.329846	0.209395	1.05293	0.139653	0.21319	0.154804	-0.801082	-0.596232	-1.10699	-1.98526	2.35158	0.375019	0.547986
Cpsf1	0.0208735	-0.480646	-1.24711	-0.397852	-0.182223	0.112218	0.606277	0.458096	1.29393	0.968097	-1.39356	-2.05826	1.53155	0.364425	0.404187
Cpsf2	-0.718361	-0.0338625	0.0635689	0.513086	-1.78673	0.490341	1.87864	0.775986	0.152597	-1.21207	-0.838787	-0.488896	-0.909328	0.778253	1.33556
Cpsf3	-0.412744	0.06871	-0.531248	0.476129	-1.16377	0.423389	0.631868	0.973758	0.0891191	-0.725247	-0.529888	0.100178	-2.18988	0.715253	2.07437
Cpsf3l	NaN	NaN	NaN	NaN	NaN	NaN	NaN	NaN	-0.328028	0.047351	0.121174	2.13011	-0.545876	-0.600188	-0.824547
Cpsf4	0.142877	-1.47879	-0.13383	0.252793	1.41582	1.07496	-1.245	-0.028833	NaN	NaN	NaN	NaN	NaN	NaN	NaN
Cpsf6	0.420344	-0.00922224	-0.921033	-0.747451	1.65096	1.096	-0.758901	-0.623234	0.316204	0.847727	-0.751894	-1.25324	1.94951	-0.483771	-0.731995
Cpsf7	-0.3694	-0.618803	-0.758078	-1.13897	1.84448	1.06762	0.277647	0.307387	-0.392852	-0.0796589	-0.865221	-1.31883	2.05428	0.110351	-0.119941
Cpt1a	0.086914	-0.0237895	2.28669	0.0873698	-0.878257	-0.736373	-0.638677	-0.183877	NaN	NaN	NaN	NaN	NaN	NaN	NaN
Cpt2	NaN	NaN	NaN	NaN	NaN	NaN	NaN	NaN	-1.48	-1.17747	0.241536	1.33402	0.709082	0.266699	0.10614
Cr1l	0.639288	0.64959	0.587525	0.626959	-1.80297	-1.39031	0.276395	0.41353	NaN	NaN	NaN	NaN	NaN	NaN	NaN
Cramp1l	NaN	NaN	NaN	NaN	NaN	NaN	NaN	NaN	-0.214538	0.933107	-1.56834	-0.653492	1.39707	0.398846	-0.292659
Creb1	-0.688246	0.490857	0.938638	-0.0170234	-2.58973	0.612589	1.09979	-0.460862	0.72956	-0.345486	0.36176	0.806433	-1.49465	0.476357	0.0800246
Crebbp	0.431312	-0.0202747	-0.609927	0.0267954	0.390925	0.839964	0.38671	0.453848	-1.43951	-0.810492	0.228124	0.885745	2.11506	-1.28827	-1.59002
Creg1	1.93461	-0.614858	-0.399355	0.243222	-0.238457	-1.5509	0.34948	0.276258	NaN	NaN	NaN	NaN	NaN	NaN	NaN
Creld2	0.85524	0.770077	0.487194	0.835995	-0.351641	-1.04721	-0.468864	-1.21173	1.69896	-0.102068	0.915547	0.925602	-1.5112	-0.484038	-1.31187
Crip1	-1.27795	-1.05539	0.547867	-0.332628	0.81849	0.933821	0.79171	0.359343	-1.90609	-1.6174	0.926755	0.206451	-0.0610479	0.800896	0.865165
Crip2	-0.212479	-0.326889	-0.817806	-0.720957	0.685304	0.914636	0.782349	0.596407	-0.389202	-0.565436	-0.702661	-2.22088	0.156597	0.918276	1.90274
Cript	-0.164392	-0.0599114	-0.707326	-0.480251	1.51389	1.32959	-0.630341	-0.273488	1.27376	1.28514	-0.905901	-1.91835	-0.861052	0.224245	0.374373
Crk	0.370236	0.415551	1.756	0.59976	-0.902303	-0.486663	-0.456808	-0.426468	-0.582876	-0.911408	0.805058	1.46943	-2.15948	0.123985	0.385982
Crkl	1.38618	1.26765	0.589047	0.680516	0.282002	0.627435	0.298299	0.50363	-0.406495	-1.80584	-2.12209	-0.924046	-0.225135	-0.0843852	-0.0667678
Crlf2	NaN	NaN	NaN	NaN	NaN	NaN	NaN	NaN	-1.51318	-1.07365	0.419223	0.745076	1.34877	-0.012084	0.0858466
Crlf3	-0.0187511	-0.509954	0.85737	0.998371	-1.59077	-1.43153	-0.808516	-0.590413	0.774897	0.419943	1.2479	1.24065	-1.46872	0.504701	0.374838
Crmp1	NaN	NaN	NaN	NaN	NaN	NaN	NaN	NaN	0.0143059	1.04703	NaN	-0.178284	1.25322	-1.16654	-0.969726
Crnkl1	1.1737	0.7569	-0.569966	-0.236752	-1.89266	-1.62013	0.936509	0.54618	1.19981	0.236374	-0.416629	0.891412	-1.28788	-0.107367	0.390489
Crocc	1.50581	1.01517	0.419523	0.902971	-1.80464	-1.3288	-0.457055	0.246217	1.40091	0.373231	0.044796	0.100233	-1.21261	-0.834652	-0.371107
Crot	-0.375804	-0.75985	1.30135	-0.383773	1.17302	1.89423	-0.812484	-0.622971	-0.479453	NaN	NaN	NaN	NaN	0.150122	-1.08439
Crtc3	-0.591099	NaN	NaN	1.54373	NaN	NaN	-1.61598	NaN	0.409412	0.0289724	-0.652917	-0.425723	1.6667	-0.316301	-0.0467988
Cryl1	0.243166	-0.0661263	-0.223393	0.486817	-1.01106	-0.912264	0.237385	-0.233959	-1.05597	-1.28028	2.40676	1.57271	-0.707881	0.185886	0.358203
Cryz	NaN	NaN	NaN	NaN	NaN	NaN	NaN	NaN	0.158456	0.296198	0.732972	0.569046	-2.21785	0.252007	0.209167
Cryzl1	0.577487	0.327637	0.703406	1.27932	-1.80804	-2.4156	0.55612	-0.117861	-0.544332	0.403559	-0.0653313	0.663274	NaN	0.226845	0.21352
Cs	-0.517579	-0.406914	-0.271682	-0.458826	1.58287	1.22302	-0.30773	0.0142161	-0.26771	-0.585198	0.908751	1.48658	-2.39348	0.0576805	-0.0639903
Csde1	-0.561797	-0.905863	-0.544293	0.686516	-0.754228	-0.0329864	0.672609	0.775778	-0.911474	-1.58309	1.64778	1.24465	-1.25747	0.50853	1.01535
Cse1l	-0.0748635	-0.0502686	-0.597136	-0.469993	1.85875	1.56664	-0.261928	-0.798828	1.86748	0.320101	-1.37965	-0.81758	-0.518576	-0.605069	-0.0390765
Csk	0.786143	0.254024	-0.440935	-0.657083	0.323725	0.907077	-0.821056	-0.387466	-1.23647	-0.89072	-0.084174	2.77401	-0.629507	0.557897	-0.455458
Csnk1d	NaN	NaN	NaN	NaN	NaN	NaN	NaN	NaN	1.01913	0.783231	-1.53873	-1.1413	0.74127	0.311998	-0.175598
Csnk1g1	1.15079	0.763446	0.722142	1.18585	0.446399	0.178928	-0.410174	-0.220505	-1.43073	-0.142807	0.4505	1.34824	-1.31656	-1.06168	-1.66385
Csnk2a1	0.0895006	0.623167	1.03562	0.292885	-0.971069	-0.803956	0.117529	0.661125	0.901336	0.54877	-1.30402	-2.54955	0.0695673	0.287334	1.00176
Csnk2b	-0.0862298	-0.693193	0.278588	0.0716074	-0.598997	0.183777	0.533147	0.328649	-1.473	-1.74934	0.89762	1.20517	-1.33926	0.78347	1.65799
Cspp1	NaN	NaN	NaN	NaN	NaN	NaN	NaN	NaN	1.31787	-0.619928	-1.83426	0.194715	0.223698	0.0684833	0.649427
Csrp1	0.247628	0.291906	-1.37655	-1.04242	1.9596	1.47783	-0.155809	0.0415883	0.0869218	-0.0366286	-0.815803	-0.867118	1.56483	-0.698822	-0.677155
Csrp2bp	NaN	NaN	NaN	NaN	NaN	NaN	NaN	NaN	NaN	NaN	-0.650252	-1.05878	1.55257	0.207519	-0.0510617
Cst3	0.412311	0.616005	0.595229	-0.570488	-1.52585	-0.657185	0.506757	0.600428	1.67356	-1.37072	0.197845	-1.40162	-0.875782	1.30217	0.497335
Cstb	0.0263436	-1.32375	0.0826729	-0.367539	0.590076	1.29952	-0.482013	0.101277	0.0392067	0.448127	-1.24256	1.20382	1.88881	-0.632216	-1.63178
Cstf1	NaN	2.10277	NaN	NaN	NaN	NaN	-0.594468	-1.51078	0.603407	-0.140774	-0.0580793	0.158774	-1.15869	0.23287	0.364965
Cstf2	0.73321	0.448874	0.547641	1.64658	-1.39041	-1.2557	-0.116916	-0.771638	0.39753	1.16873	-0.0667112	-0.344997	-1.99474	0.552634	0.445916
Cstf2.1	-0.438074	-0.207715	-0.363098	0.269142	1.25524	0.402505	-0.828005	-1.01966	-0.143241	0.151771	-0.572763	2.95371	-0.170363	-0.378847	-0.910603
Cstf2t	NaN	NaN	NaN	NaN	NaN	NaN	NaN	NaN	-0.701701	-0.47809	0.643395	1.89036	-0.768275	0.221882	-0.807568
Cstf3	0.0383639	-0.520699	-0.014549	0.296765	2.53647	1.13224	-1.16717	-0.695028	-1.43214	-0.168011	-1.20741	-0.00921656	0.545212	0.438585	0.226583
Ctage5.1	NaN	NaN	NaN	NaN	NaN	NaN	NaN	NaN	-0.657876	-0.975817	0.16972	0.431046	1.97511	-0.304603	-0.637585
Ctbp1	-0.0017772	0.0115125	-0.469047	-0.699882	-0.945902	0.048936	-0.330649	0.059177	0.331901	0.791867	1.3872	0.251264	-2.65611	0.982433	1.23907
Ctcf	-0.0731542	-0.564662	0.0808442	0.684216	-0.67711	-0.962789	-0.345733	-0.220535	-0.0652403	-0.0475811	2.08862	1.95278	-1.70501	0.45104	-0.595676
Ctdp1	-0.179646	-0.439618	1.4114	0.831264	0.600077	0.0746656	-0.715896	-0.276039	-0.0114973	0.173266	-1.65258	-1.57947	2.18564	-0.298151	-0.123415
Ctdsp1	NaN	NaN	NaN	NaN	NaN	NaN	NaN	NaN	1.1642	0.328895	-1.43672	-1.31062	0.0303768	0.563331	0.660544
Ctdspl2	0.243185	-0.0261799	-0.710785	0.246299	0.850722	0.186227	-0.63554	-0.387479	0.785734	0.319577	-1.39536	-1.43742	2.6341	-0.0500909	-0.622994
Ctnna1	0.121638	-2.38316	NaN	1.29467	0.572984	0.998474	-0.596092	-0.0947066	0.334788	0.899068	0.326309	-1.20785	-0.795397	0.84839	-0.319108
Ctnnbl1	-1.20597	-1.17219	-1.54691	-0.670741	1.59848	1.52686	0.392955	0.473507	-0.781593	-0.727679	-0.0494183	1.25706	0.0933684	0.3741	0.438182
Ctps1	0.472189	0.650021	-0.194836	-0.909924	0.815067	0.150423	-0.612745	-0.992594	0.528635	0.212034	-0.0892954	-0.707578	2.73629	-0.986616	-1.07107
Ctr9	1.42602	-0.50795	-0.907293	0.782898	-1.47353	-1.57762	0.897417	1.21125	-0.305326	0.257397	0.159005	0.0603012	-1.45644	0.749384	0.684483
Ctsb	-1.31749	-0.890273	-0.0365684	0.498253	0.648864	1.08257	-0.110957	-0.0546159	-0.293277	0.12527	0.880908	1.39648	-2.56403	0.24637	0.388498
Ctsc	0.691758	0.172111	0.0423947	0.612124	-1.13795	-1.33108	0.493266	-0.115001	1.50235	1.82657	-0.767678	-1.01257	-1.46185	0.648482	-0.16293
Ctsh	NaN	NaN	NaN	NaN	NaN	NaN	NaN	NaN	-0.224423	-1.0368	0.0877901	1.90644	0.485894	-0.965466	-0.253442
Ctso	NaN	NaN	NaN	NaN	NaN	NaN	NaN	NaN	-0.742831	-0.672361	1.11633	1.47212	-1.23771	-0.123966	0.188419
Ctss	-0.539232	-0.716792	-1.15509	-1.35916	2.34868	1.7954	-0.25548	0.393183	-0.0276908	0.0681262	-0.332634	-0.873855	0.0753037	0.314075	0.265173
Ctsz	0.261109	-0.432563	0.273119	0.0931733	-0.394245	-0.454392	0.714481	0.916951	-1.01828	-1.2773	0.827039	0.770536	-2.39726	0.977892	1.13974
Cttn	0.826868	0.2503	-1.84892	-1.10708	0.402515	0.345539	0.452387	0.977672	1.2437	1.12317	-0.723876	-1.90928	-0.339806	0.270502	0.0363146
Ctu1	-0.185699	-0.764298	-1.16546	0.460324	0.748749	1.31798	-0.3632	-0.0482043	0.318539	0.0881227	-0.273854	-1.49377	2.50756	-0.668861	-0.477916
Ctu2	0.258077	1.35244	-1.24159	-0.0660802	-0.390033	0.442843	0.594372	-0.267403	0.84412	-1.10685	NaN	0.722036	-2.36183	0.564699	0.655195
Cuedc2	NaN	NaN	NaN	0.921448	NaN	NaN	0.141937	-1.06339	NaN	NaN	NaN	NaN	NaN	NaN	NaN
Cul2	0.429059	-0.774843	2.11373	0.213559	-1.24502	-0.766467	0.763186	0.184113	0.167032	1.25404	0.673831	-1.33728	-1.13223	-0.85276	0.310054
Cul3	0.205924	-0.193619	-0.262218	1.23645	-0.813357	-0.589251	-0.0869134	0.0940575	1.4667	1.97912	-0.829046	-1.16925	-1.68937	0.558952	0.0918291
Cul4b	-0.635196	-1.46317	1.66361	-1.00747	0.4482	-0.784897	0.431422	-0.0380748	-0.182506	0.0913552	0.999493	2.09769	-1.01687	-0.377411	-0.226184
Cul5	0.0424129	0.842254	0.441666	0.865454	-0.147548	-0.657204	-0.439544	-1.37135	-1.76591	-1.08815	0.421672	1.81726	0.68346	-0.689464	1.045
Cutc	0.405743	0.0643202	0.453969	2.01204	-0.628428	-0.757815	0.0777605	-0.481123	1.31612	-1.46053	-0.904162	-1.58919	0.312182	1.0192	0.159913
Cwc15	1.1441	0.881337	-0.186219	-0.294848	0.20131	-0.0804116	-0.286752	-0.31099	1.45531	1.14491	-2.23258	-1.14362	1.00343	-0.634674	-0.660306
Cwc22	0.0219971	-0.299388	-0.834887	0.147872	1.45145	1.15957	0.388418	0.521135	0.469624	-0.0885273	-1.9657	-2.01713	1.06743	-0.10147	0.0796085
Cwc25	-1.35998	-1.56195	-0.413424	-0.762418	1.69338	1.30674	-0.711577	-0.527731	0.0737445	0.617805	-0.0196603	-0.00499458	1.78737	0.0103756	-0.127666
Cwc27	-0.310156	-1.05436	-0.423462	0.756826	1.34368	0.54301	-0.284758	-0.427552	-0.607303	-1.98183	1.45048	0.97537	-1.13676	0.152533	1.00429
Cwf19l1	0.396664	0.319039	0.87121	0.361384	-0.114423	0.85776	-1.37844	-0.737396	1.29348	1.91675	-1.10281	-1.35091	0.0725914	-0.329454	-1.07545
Cwf19l2	1.26272	1.16964	-0.733527	0.111312	-0.789473	-0.866135	-0.427212	-0.350645	1.91559	1.37309	-1.06522	-1.26358	-0.680301	0.175953	0.167787
Cxcr5	NaN	NaN	NaN	NaN	NaN	0.587506	0.132804	-0.569851	-0.491772	-0.0417912	NaN	NaN	2.05343	-1.31335	-0.356968
Cxxc1	-0.445383	-0.249062	-1.17091	-1.16001	0.962513	1.46646	0.110958	-0.933234	0.529012	0.369009	-0.604626	-0.974519	2.30344	-0.15143	-0.0522279
Cxxc5	-0.294647	0.123524	-0.416505	-0.344387	1.11788	-0.0099298	0.558684	0.163154	1.66429	0.203547	-1.55601	-2.49559	0.489422	0.405556	0.391012
Cyb5a	-0.47689	-0.158452	0.51397	0.626639	-0.120113	-0.901942	-0.143797	0.125785	-2.0778	0.127511	0.0173775	2.01924	1.71043	-0.415089	-0.846867
Cyb5b	-0.667584	-0.36306	1.57017	1.17553	-0.735535	-0.311334	-0.0824229	-0.0895158	1.14086	0.128872	-0.00773785	-0.195535	-2.64031	0.622843	0.454764
Cyb5d2	-0.831462	-0.997379	-0.601449	-0.450865	1.61365	1.05323	0.418282	0.414289	-1.30377	-1.39242	-0.90339	0.457862	1.60336	0.583975	0.336073
Cyb5r3	-1.28737	0.159801	-0.2166	0.361617	0.345766	0.840003	0.146011	0.0849039	-0.02886	-0.0549299	-0.993204	-0.862877	2.9233	-0.724477	-0.693079
Cyba	-0.0152753	-1.24222	1.30201	1.50112	-0.417668	-1.12861	-0.394315	-0.735986	-0.0219723	0.112007	1.88241	0.842903	0.311457	-1.05688	-0.93899
Cybb	-0.0734944	-0.0619067	0.886771	0.824939	-0.994881	-0.428922	-0.0675507	0.111081	0.0745429	-0.121356	0.572602	1.24771	-2.9811	0.627657	0.383907
Cyc1	0.393995	0.640301	-1.73094	-0.423016	-0.562383	0.05666	0.812063	0.438761	0.11157	-0.658122	-1.32977	-0.337057	2.59574	-0.110836	0.103045
Cycs	0.428573	1.66407	-1.36988	0.94102	-0.746281	-1.53125	0.104474	0.104955	-1.15884	-0.209204	1.39983	-0.594985	-0.418724	0.180702	1.20555
Cyfip1	-0.807473	-1.03367	-1.70621	-1.34342	0.720795	0.556811	0.254978	0.42612	-0.067143	-0.38448	-0.056933	0.813576	2.36506	0.276078	-0.0140789
Cyfip2	0.617544	0.176141	-0.741249	-0.53562	1.08345	0.690598	-0.622634	0.0222393	1.67511	1.19178	-0.962981	-2.13884	0.554199	-0.215809	-0.793923
Cyhr1	1.01213	0.292468	-2.15283	0.561688	0.346223	-0.188427	1.07043	0.235298	-0.631702	0.125181	1.55877	-1.84786	-0.353247	-0.329544	0.301423
Cyld	0.542105	0.458128	0.716544	0.511793	-1.14613	-0.402233	-0.223502	-0.222555	1.87191	1.2742	-1.21357	-0.945445	-1.84765	0.457678	0.168719
Cyp11a1	-0.683697	0.162094	1.99927	0.21064	-1.39539	-0.238138	-0.0550985	0.43629	0.34026	NaN	-2.11586	0.634112	NaN	0.24316	0.462349
Cyp39a1	-0.289753	-1.33017	-1.19594	-0.487835	-1.03427	-0.859015	-0.952261	-0.05774	0.0529209	1.04083	1.5021	0.62541	0.46539	1.82341	0.696924
Cyp4f3	0.247807	-0.0726653	1.38218	0.336532	-1.09394	-0.590117	-0.523069	-0.289207	-0.603263	-0.584436	1.44035	2.30961	-1.28754	-0.404496	-0.267735
Cyp4v3	NaN	NaN	NaN	NaN	NaN	NaN	NaN	NaN	0.0948141	-0.110914	1.09404	-0.669881	-1.82001	0.815086	0.596865
Cyp51a1	-0.118657	-0.475627	-1.9316	-0.163342	-0.230237	0.975451	1.47573	0.766212	0.203019	-1.18398	-1.0741	-0.872294	0.259851	1.18386	1.18571
Cyth1	0.265373	0.312945	-0.0179703	0.407199	-0.566569	0.435667	-0.0784502	0.753506	0.456575	0.169174	-1.24498	-2.45976	-1.09005	1.21814	1.43919
Cyth4	-0.589353	2.29835	0.0605323	-0.604327	-0.289322	-0.137909	0.190634	-0.928606	NaN	NaN	NaN	NaN	NaN	NaN	NaN
D030056L22Rik	NaN	NaN	NaN	NaN	NaN	NaN	NaN	NaN	-0.98722	0.813081	1.38755	-0.000721455	0.718062	-1.13785	-0.792895
D10Jhu81e	-0.515164	-0.406017	-0.0711404	-0.297625	0.993918	0.995309	-0.475754	0.0652466	0.0500029	0.326065	0.892091	0.710965	-3.08309	0.505457	0.309738
D10Wsu102e	-0.746078	-1.50727	2.27861	-0.758728	0.676213	0.198706	-0.362464	-0.231133	-0.659556	-0.172801	1.68219	0.075066	0.765115	-0.431315	-0.806553
D17H6S53E	0.659914	0.33049	-2.05486	-0.28785	1.0062	1.30478	0.0869273	0.226725	0.579964	-0.669143	-0.386496	-1.08723	1.77642	-0.720317	-0.765537
D17H6S56E-5	-0.227875	-0.41553	-0.301465	-0.816042	0.54106	1.27731	-0.107256	-0.284883	-0.4038	-1.63184	-0.717013	0.87269	2.6102	-0.132045	-0.263508
D2Wsu81e	0.757914	-0.0587957	-0.824368	-0.00102416	-1.33821	0.712109	-0.231539	-0.214771	0.175706	0.324916	0.12799	2.40808	0.806142	-0.970209	-1.67394
D6Wsu163e	-0.764519	-1.54819	-0.577588	0.183792	0.943146	1.45469	-0.392455	0.701116	NaN	NaN	NaN	NaN	NaN	NaN	NaN
D930015E06Rik	-0.425602	-0.458338	-0.464409	-0.152424	0.963792	0.551821	-0.337677	-0.284757	0.262274	-0.156983	-1.39509	-1.26143	2.86489	0.319651	-0.025714
Daam1	NaN	NaN	NaN	NaN	NaN	NaN	NaN	NaN	-0.810183	-0.830792	1.68463	0.388723	0.881353	-0.546029	-0.767704
Dag1	NaN	NaN	NaN	NaN	NaN	NaN	NaN	NaN	-1.04074	0.768605	-1.61554	1.10199	-0.170584	0.56602	0.390243
Daglb	-0.38605	-0.183442	-0.245814	-0.139657	0.48227	0.40275	0.531304	0.262604	0.391669	0.442711	-2.64944	-1.71076	1.16304	0.828793	0.810028
Dalrd3	-0.368596	-0.971881	-1.61329	0.0997403	-0.245777	0.862833	1.12167	1.1153	NaN	NaN	NaN	NaN	NaN	NaN	NaN
Dap	0.629858	0.0793792	-0.289912	0.713676	1.6123	0.828826	-1.64676	-0.776001	0.205992	0.796701	0.553608	-2.1161	0.54204	-0.515374	-0.618242
Dap3	0.241189	0.384765	0.869203	1.05583	-1.28162	-1.58293	0.276292	0.11204	0.218763	0.632541	0.217798	0.226814	-2.53669	0.471248	0.694756
Dapk3	-0.783573	-0.836491	-0.346874	-0.707441	1.74177	1.375	-0.368239	-0.0741567	NaN	NaN	NaN	NaN	NaN	NaN	NaN
Dapp1	-0.0521004	-0.67568	1.0007	0.775964	-0.360146	-0.675615	0.0750729	-0.482166	-0.117486	-0.0606368	1.53429	1.95846	-2.13301	-0.24225	-0.545393
Dars	0.103215	-0.459029	-0.894408	-0.539592	1.00291	1.08275	-0.169775	0.312218	0.798919	1.07414	-1.15707	-2.5457	0.262654	0.383414	0.745358
Dars2	0.186021	0.45359	-1.76059	0.160791	0.079209	0.930972	0.531778	0.759988	-1.58289	-1.75561	1.29487	0.786238	-0.783665	0.0672022	0.632094
Daxx	0.708185	0.373313	-0.217408	-1.02506	0.464086	0.671307	-0.696022	-0.478493	1.32365	1.47153	-1.12282	-1.13929	1.57236	-0.709709	-1.19563
Dazap1	-0.0212229	0.467074	-1.90033	-0.985234	0.667526	0.985626	0.87962	-0.0930553	NaN	NaN	NaN	NaN	NaN	NaN	NaN
Dbi	NaN	NaN	NaN	NaN	NaN	NaN	NaN	NaN	0.447587	0.678482	0.765198	0.667425	-2.04206	-0.208985	-0.307642
Dbnl	0.0414472	-0.0801632	-1.05402	-0.681151	1.28725	1.36899	-0.366984	0.0296727	1.21647	1.40913	-1.80863	-1.40373	0.164543	0.00398488	-0.126811
Dbnl.2	0.295531	-0.149651	-0.553184	-0.573704	1.48585	1.19206	-0.493963	-0.0163502	0.7226	0.701282	-1.31976	-2.02553	1.49308	-0.320762	-0.437508
Dbr1	-0.304059	-0.332372	2.85438	-0.382013	-0.0279873	0.194437	-1.01922	-0.976494	0.533974	0.00476012	-0.637364	-1.29102	-0.027356	0.460911	0.949418
Dbt	-1.68206	-1.69235	-0.284283	-0.539916	0.705748	0.277721	-0.25671	0.452287	-0.187659	-0.817634	-0.292122	-0.0196867	1.3272	1.43649	1.57297
Dcaf10	NaN	NaN	NaN	NaN	NaN	NaN	NaN	NaN	0.340133	-0.0366818	NaN	-1.88008	1.11104	0.180418	0.285172
Dcaf11	-1.79654	-0.702692	1.61592	0.680102	-2.08826	1.20309	0.112575	0.104418	0.243552	-0.312472	0.11922	1.01385	-0.378247	0.175635	0.0098403
Dcaf13	0.982281	0.702725	-0.686452	-0.846957	-0.0553621	0.222251	0.374523	0.405421	0.476803	-0.340283	-1.47878	-1.78893	-0.92744	1.37069	1.58951
Dcaf5	0.3446	0.518176	-0.283981	0.619931	0.833561	0.507084	0.636539	0.528789	-0.965793	-0.860299	-1.45107	-0.583699	2.27072	-1.05742	-1.05713
Dcaf7	NaN	NaN	NaN	NaN	NaN	NaN	NaN	NaN	1.50774	-0.568345	-0.451317	-0.787242	-1.17419	0.495679	0.977672
Dcaf8	-0.0168463	-0.367347	1.55037	0.973157	-0.764027	-0.222818	-0.299874	-0.132756	1.37139	-0.354758	-2.01898	0.115716	-1.44189	1.19419	0.414469
Dcakd	NaN	NaN	NaN	NaN	NaN	NaN	NaN	NaN	-0.152846	-0.392003	-1.30943	1.15472	-1.06929	0.701106	1.06774
Dcps	-0.103233	0.0424778	0.108157	0.247993	-0.667507	-0.488858	0.451198	0.48417	-1.49131	-1.15481	1.8321	1.86848	-1.49983	0.000976615	0.369997
Dctn1	0.754886	0.269246	1.01317	1.40222	-1.22022	-1.21633	-1.08503	-0.865024	1.40598	1.22193	0.224476	0.350014	-0.912497	-0.888166	-0.454646
Dctn2	1.80458	1.0741	-1.44476	0.491175	-0.629395	-0.803784	-0.766173	-0.0491953	-0.078795	0.691075	-0.571392	-1.50381	1.48688	-0.238956	0.538449
Dctn4	-1.43815	0.035197	0.755627	-0.172064	1.03203	1.80422	0.412597	0.400439	-1.11106	-2.0883	0.323052	-0.0241302	-0.581491	-0.136571	0.788595
Dctn6	NaN	NaN	NaN	NaN	NaN	NaN	NaN	NaN	0.525643	-0.168175	-0.503585	-1.70972	-0.336756	1.06873	1.12387
Dctpp1	-0.297141	-0.403869	0.669862	0.573335	-1.08894	-0.0570645	-0.232569	0.142921	-1.12105	-0.256798	2.04674	1.55568	-1.72276	-0.532417	0.724071
Dcun1d1	NaN	NaN	NaN	NaN	NaN	NaN	NaN	NaN	-1.38013	-0.957041	0.132691	0.497848	-0.442126	0.621709	1.52704
Dda1	-0.314613	1.27699	-0.92818	-0.0866629	0.213358	-0.193413	0.110506	-0.409616	NaN	1.90986	NaN	NaN	NaN	-1.57823	NaN
Ddb1	-0.291411	0.514285	2.0965	0.515432	-2.17177	-1.10638	-0.684505	-0.390197	0.436009	-0.686244	0.733569	0.239505	-0.406557	0.223868	0.97789
Ddb2	0.164743	-0.0930879	-0.0193792	0.33985	0.252914	0.783188	-0.306079	-2.09593	1.57072	0.314547	0.692985	1.24691	-1.83989	-0.200403	-0.811097
Ddhd2	-0.156075	0.19521	-0.337784	-1.38703	0.884476	1.44771	0.022156	-0.127694	-0.869378	1.55727	NaN	0.989316	NaN	-1.54772	-0.670465
Ddi2	0.115024	-0.63552	-1.06479	0.375797	-0.0468031	-0.202073	0.451353	0.843392	0.625796	0.530181	-0.390826	-0.79479	-2.49571	1.50066	1.18832
Ddost	0.168076	0.113525	-1.89753	-0.873976	-0.617591	0.064498	1.26023	1.24689	0.840085	0.159355	0.221761	-0.305099	-1.96223	1.00405	0.57796
Ddrgk1	0.0149321	-0.152936	-0.449182	-0.445529	1.19425	1.10318	-0.223523	0.113073	-0.152479	-1.11442	-0.761079	-0.420089	2.78228	-0.757274	-0.731214
Ddt	0.221612	-0.627039	0.618049	-0.26613	-1.1247	0.148489	0.8011	0.0780629	-0.522394	-0.710259	-1.74709	-0.557219	2.51824	0.535957	0.633322
Ddx1	-0.51466	0.901291	1.21133	1.11911	0.922101	0.737146	-0.0453581	-0.0966771	-1.91967	-1.14759	0.803893	0.586497	-1.49798	-0.545886	-0.513547
Ddx10	-0.51067	0.0166379	-0.847476	-0.858431	0.954725	0.584626	-0.576106	-0.460036	-0.471821	0.0142102	-0.252844	0.970762	2.86764	-0.787388	-0.643831
Ddx17	2.05067	1.79746	0.229285	0.658846	-0.245071	-0.945395	-0.394476	-0.338859	0.436327	-0.688184	-1.46386	-1.27135	-0.466464	0.262681	0.378382
Ddx18	-0.16806	0.259064	-1.39714	-0.77975	-0.285546	0.105242	0.960462	1.39893	-0.156521	-1.71936	0.942653	0.919059	-1.54584	0.422618	1.04419
Ddx19a	-0.632792	-0.327447	-0.0738302	-0.461313	0.765806	1.54821	0.135764	-0.344376	-1.10341	-1.05887	1.67647	1.20832	0.958104	-1.18303	-1.10762
Ddx19b	-0.00671259	-0.909575	-0.946454	0.40788	1.52566	1.85467	-0.0450026	-0.745452	-0.0180038	0.659524	-0.21417	-1.33009	1.43591	-1.03627	-0.631927
Ddx20	0.245306	0.0826259	-0.617284	-0.752693	0.385595	0.524492	0.0369974	0.0531514	1.453	1.02679	-1.78991	-2.16216	-0.184222	0.712914	0.985405
Ddx21	-0.882692	-0.910228	-1.26536	-0.775433	1.69795	1.61764	-0.182746	0.806803	-1.14049	-0.128386	-0.408637	-0.0266	-0.506646	0.895794	1.20903
Ddx23	0.273503	0.200927	0.81157	0.205787	-0.794829	-0.553825	0.329448	0.446123	-0.147459	0.443523	1.65516	1.38997	-2.21873	-1.16518	-0.875991
Ddx24	-1.76246	0.776088	0.359632	1.90923	0.145513	0.352724	0.488241	1.10518	-1.74249	0.226669	-0.088522	-1.04892	-0.433723	-0.636773	0.349606
Ddx27	-0.0398489	0.017876	-1.41321	-0.995152	1.03775	0.821523	0.416943	0.463728	0.351143	0.0833854	-1.56443	-1.67484	1.79903	0.283634	0.412476
Ddx28	NaN	NaN	NaN	NaN	NaN	NaN	NaN	NaN	0.324099	0.149485	0.32463	-1.39191	-1.34514	0.704037	1.2348
Ddx31	NaN	NaN	NaN	NaN	NaN	NaN	NaN	NaN	-0.503638	-0.482221	-0.643093	-0.233097	2.22642	-0.0759635	-0.28841
Ddx39	1.50153	1.21415	0.914349	0.95877	-1.49583	-1.36299	-0.430783	-0.570107	0.0353735	0.091676	0.893164	0.7905	-1.2999	-0.521395	-0.71851
Ddx39b	0.541992	0.958693	0.59016	0.369375	-1.70696	-0.875218	0.0310357	-0.0237281	0.047143	-0.162578	1.06858	1.21902	-2.42467	0.0882039	0.278953
Ddx3x	0.439636	0.236986	0.267332	0.554491	-1.02725	-0.781744	0.402813	0.49195	1.20345	0.444307	-1.43782	-2.39047	-0.262964	0.734671	1.1246
Ddx41	0.604882	0.507218	-0.0694951	-0.10314	-0.475604	-0.435958	0.208745	0.292203	1.33363	1.06576	-1.05376	-2.72908	-0.5634	0.607375	0.810623
Ddx42	-0.0761198	-0.146081	-1.04317	-0.556687	1.03497	0.900767	-0.0291172	-0.0081947	0.693635	0.441237	-1.42225	-2.16142	1.76079	0.176425	0.435214
Ddx46	1.62249	1.42632	1.13473	1.31093	-1.05381	-0.720352	0.143	0.123283	-0.892813	-0.665804	-0.0105598	0.104114	-1.71523	-0.670965	-0.135337
Ddx47	-0.229866	-0.992024	NaN	-0.62057	0.360901	-0.154228	0.234618	0.63298	1.18704	0.233885	-2.08682	NaN	-1.03953	1.16735	1.30625
Ddx49	-0.797066	-0.621359	-0.102223	-0.435163	2.11328	0.528674	0.288557	-0.974705	NaN	NaN	NaN	NaN	NaN	NaN	NaN
Ddx5	0.0750823	0.0208038	-0.665615	0.0214353	-0.374308	-0.245822	1.28306	1.11591	0.719465	-0.327213	-0.617264	-1.20491	-2.16135	0.65934	1.70139
Ddx50	0.317832	0.582756	0.954278	0.394089	0.381736	0.322831	-0.253616	-0.379503	-2.64031	-1.22984	0.156704	1.15282	-1.12503	0.693597	0.671647
Ddx51	-0.192653	-0.171249	-1.68488	-0.583464	0.681628	1.46846	0.333295	0.220747	-0.134385	-0.365803	-2.25587	0.810724	1.21896	0.760456	-0.105962
Ddx52	-1.16399	-1.66529	0.256017	0.709531	-0.0309375	1.48699	0.141647	0.266036	NaN	NaN	NaN	NaN	NaN	NaN	NaN
Ddx54	-0.283156	-0.148417	-0.852741	-0.780303	0.903159	0.784672	0.0962802	0.166611	0.706025	0.385697	-1.36788	-2.03994	2.08571	0.217756	0.12654
Ddx55	0.437088	-0.658884	-2.09507	-0.194559	1.20845	0.512565	0.355409	0.0245596	-0.498841	-0.611268	-0.112804	0.462631	2.19613	-1.18342	0.158011
Ddx56	0.394854	0.859631	-0.0938714	0.583874	-0.710678	-0.764948	0.177192	-0.200801	1.44032	1.40793	-0.986342	-2.03879	-1.28917	0.613909	0.606892
Ddx58	-0.412438	-0.791997	-1.4125	-0.585483	-0.513495	0.0858035	0.464137	1.34356	0.135647	0.66762	0.970991	0.967983	-2.29722	0.648044	0.729352
Ddx6	NaN	NaN	NaN	NaN	NaN	NaN	NaN	NaN	0.262609	0.36568	-0.489261	-2.03858	0.300811	0.669652	0.92909
Decr1	-0.967207	-0.635467	-0.0896313	-0.111791	0.183843	0.974708	0.786077	0.545841	-0.977343	-0.438451	-1.81508	-0.832872	0.0855992	1.3462	1.94557
Decr2	-0.774623	-0.931484	-0.718256	-0.445627	1.49761	1.17082	0.0136888	0.205343	-0.754883	-0.822734	-0.594864	0.0441785	2.53563	-0.353176	-0.0716189
Def6	0.246847	0.519807	-0.695305	0.409547	-1.04715	-0.41352	2.2293	0.66921	-0.319871	-1.62752	-0.630711	0.892568	1.17416	-0.798442	-0.608918
Dek	-0.0939715	-0.16267	-0.728926	-0.284353	-0.250269	0.79733	0.353756	0.828451	0.754302	0.447062	-0.218967	-0.761294	-2.82312	0.770634	1.37203
Dennd1a	-0.974134	0.745543	-0.0589981	-0.376414	0.989403	-0.301855	0.203078	-0.28193	-0.527393	-0.101582	0.617369	1.85995	-2.54137	0.756087	-0.00774965
Dennd1b	0.235805	0.127843	0.655865	1.58245	-1.13248	-1.45619	-0.477555	-0.690525	1.06007	0.504139	-1.97675	0.370815	1.20706	0.0488019	-0.0593538
Dennd1c	-1.34815	-1.4478	0.30763	0.142533	1.80487	0.929164	-1.0354	-0.608951	0.956553	0.826327	-0.811866	-1.18571	0.541005	0.564492	0.365316
Dennd2d	-0.648885	-1.24348	1.49415	1.57671	-0.10492	-0.249609	-0.446693	-0.146734	0.252081	0.687302	-1.13811	-1.34271	-0.840632	1.50269	0.64884
Dennd4a	0.217466	-0.0101835	-1.98217	-0.290853	0.151754	0.589111	0.230688	0.214085	0.164337	-1.24554	-0.514147	-1.16861	2.31688	0.58336	0.743826
Dennd4b	0.416941	0.260833	0.0212863	-0.221741	2.09795	1.34657	-1.03439	-0.649502	-0.0958541	-0.265379	-0.214536	-1.51337	1.46029	-1.08654	-0.522577
Dennd5b	-0.673962	-0.10181	-0.648692	0.0228276	-0.34563	0.613818	0.487647	0.382204	0.454921	1.2254	1.11801	0.577983	-2.98772	-0.00285228	-0.122143
Denr	0.367817	0.130477	-0.0240651	0.053033	-0.501774	-0.245502	0.121909	0.223178	0.769553	0.845455	-3.13087	NaN	-0.22527	0.77928	0.836778
Depdc5	-0.0718471	-0.784834	-0.812943	-1.17322	1.55485	1.38416	-0.0898412	-0.00632569	NaN	NaN	NaN	NaN	NaN	NaN	NaN
Dera	-0.95636	-1.45338	-0.560545	0.0182083	0.945182	1.31019	0.193854	0.73918	-1.06461	-0.932163	1.07724	0.888088	-1.59346	0.623892	0.764695
Derl1	1.14186	0.326064	0.0707471	1.15371	-0.868601	-1.70819	-0.401443	-0.80731	1.77707	-0.418815	0.654466	0.77003	-1.5231	-0.283448	0.116969
Det1	-0.24942	0.448763	-0.317698	1.02691	-0.472943	-0.322859	0.247728	0.317188	0.945259	1.39744	-1.1876	-2.73296	0.536152	0.1061	0.257939
Dffa	0.0606284	-0.229614	0.732306	1.11512	-1.33415	-0.521819	-0.20681	-0.408849	-0.422829	0.201625	1.45421	2.10569	-1.65277	-0.487809	-0.404941
Dgat1	-0.584492	-1.18294	NaN	0.804849	1.81358	-0.304374	-0.0731256	-0.473492	NaN	NaN	NaN	NaN	NaN	NaN	NaN
Dgcr14	NaN	NaN	NaN	NaN	NaN	NaN	NaN	NaN	1.11411	1.27974	-1.66418	-0.314292	-0.493346	0.095206	-0.01723
Dgka	NaN	NaN	NaN	NaN	NaN	NaN	NaN	NaN	-1.13288	NaN	NaN	NaN	NaN	0.372944	0.759934
Dgkz	-1.09954	-0.883208	-0.784084	-0.716887	1.57926	1.85217	-0.469979	0.1098	-0.528358	NaN	NaN	NaN	NaN	0.431814	0.509011
Dhcr7	-0.569678	-0.572821	-2.24368	-1.24531	0.931986	1.048	1.22639	1.38622	0.380651	-0.699894	-0.0887984	-0.259414	-0.328278	0.425128	0.6095
Dhodh	-0.642239	0.285369	-2.02527	-0.516458	1.10736	1.10954	0.780684	-0.105113	-1.42875	0.666226	-1.11857	-0.374058	0.290592	1.26574	0.704944
Dhrs1	-0.848741	-0.500799	2.2096	0.346068	0.449453	-0.0473257	1.14435	0.954983	-1.31816	-1.13663	0.4233	-0.863089	-1.23261	0.0683901	0.351208
Dhrs13	-0.231992	0.566212	-1.55207	-0.748926	0.861872	-0.918594	1.11634	0.907153	NaN	NaN	NaN	NaN	NaN	NaN	NaN
Dhrs4	-0.477517	-1.12531	-0.480978	-0.324946	0.309439	0.926763	0.628997	0.86125	-1.21257	-1.6462	-0.47102	-0.830246	1.3102	1.08899	1.44316
Dhrs7	NaN	NaN	NaN	NaN	NaN	NaN	NaN	NaN	-0.110531	-0.728385	0.876542	0.295433	-1.6896	1.32123	0.0353084
Dhrsx	-1.43233	-0.754442	-0.863149	0.0440017	0.11757	0.662629	1.70551	0.520215	NaN	NaN	NaN	NaN	NaN	NaN	NaN
Dhx15	-0.733408	-0.867678	0.28836	0.134787	-1.29634	-0.818468	1.00158	1.09864	-0.692074	0.459512	0.887271	0.106374	-1.9315	1.04693	1.31602
Dhx29	-0.876282	-2.00226	-0.396942	1.0788	1.01362	0.770409	-0.344255	0.812465	0.264859	0.433711	0.609616	NaN	0.977454	-1.46744	-0.87375
Dhx33	-0.403481	-0.900583	-2.52413	-1.03336	0.709478	0.40068	1.0653	1.66117	0.0459006	0.317906	0.815926	0.298101	-0.388304	0.0631681	-0.127773
Dhx34	0.288383	0.717431	0.556067	0.919612	-1.39227	-1.79367	0.843757	-0.0451241	-0.241613	0.771245	0.644536	-1.15634	-1.66243	0.719255	0.831166
Dhx35	0.290925	0.214943	-1.91843	-0.3029	0.496683	0.574091	1.09292	0.819886	-0.0326776	-1.2755	-2.02549	1.01813	-0.223226	0.513247	0.757409
Dhx36	0.327347	0.210631	0.0441671	-0.030135	0.0327031	0.10701	0.175781	0.196132	0.557324	0.768032	-1.73406	-2.52744	-0.613744	1.22097	1.26528
Dhx37	-1.01976	-1.08002	-1.85849	-1.42178	1.40149	1.50934	-0.17111	0.283411	0.304231	0.159026	0.137786	0.00463575	1.31571	0.259868	0.175668
Dhx40	NaN	NaN	NaN	NaN	NaN	NaN	NaN	NaN	0.707107	NaN	NaN	NaN	NaN	NaN	-0.707107
Dhx57	-0.263167	-0.420038	-0.429334	0.0895661	0.884964	0.89503	-0.149547	-0.149651	0.422257	-2.90972	-0.504808	0.531393	1.62325	0.0417187	0.338093
Dhx58	NaN	NaN	NaN	NaN	NaN	NaN	NaN	NaN	-1.49858	-0.643313	1.67735	-0.134097	-0.264111	0.248349	0.614401
Dhx8	0.478845	0.263709	-1.01729	0.252788	-0.0287949	0.0966156	0.878802	0.882276	-1.38464	-2.32172	-0.985865	0.733461	1.3897	0.346913	0.415199
Diablo	-0.0799673	0.0539375	0.870044	0.994295	-1.90232	-1.56334	0.856309	1.17171	-0.780968	-1.0235	0.0666531	-0.833763	0.452827	0.996918	0.721172
Diap1	0.268906	-0.235942	-0.101937	0.431847	1.38188	1.33518	0.334123	0.531885	0.12914	-0.519256	-1.24453	-1.05353	-2.43683	0.518896	0.660171
Dicer1	1.78103	0.0814503	1.43237	0.441808	-0.310233	-0.826479	-0.981372	-0.853531	1.16163	0.889857	-0.93536	0.111095	0.320704	-1.542	-0.770972
Dido1	-0.517156	-0.914587	-0.60626	-0.693079	1.07128	0.315311	-1.14248	-0.610527	0.407541	0.484639	-1.03458	-0.365389	2.65901	0.483143	0.463127
Diexf	0.374811	-1.20301	-1.41152	-0.278072	-0.515183	-1.00581	-0.26049	-0.746899	0.0958497	-0.373065	0.962919	2.33042	0.934537	0.0682287	1.02729
Dip2b	0.306137	0.471063	1.28428	1.51879	-0.850462	-0.219522	-0.116978	0.444307	-1.10161	-2.23662	0.409413	0.907844	0.599787	-1.00406	-0.412372
Dis3	0.596161	0.603373	0.246216	0.612603	-1.96229	-0.976528	0.692839	0.794013	0.76959	1.06623	-0.923831	-1.83356	-0.673869	0.639803	0.349255
Dis3l	0.284124	-0.858166	-1.06179	1.36212	-0.626966	-0.96093	1.01651	0.802901	-0.753163	0.0103614	0.959459	-1.75357	1.59894	-0.217149	0.197322
Dis3l2	1.41149	0.87453	0.516724	-0.657323	0.224322	-0.66707	-0.411359	-0.19473	0.740198	0.985729	-1.96888	-1.91668	-0.147971	0.514671	0.696341
Dkc1	-0.560578	-0.561368	-0.490399	0.317992	-0.964193	-0.0980444	1.27785	1.78482	-0.991231	-1.06054	-0.605588	0.430197	-1.06272	1.02283	1.56097
Dlat	0.165438	0.140461	0.88283	0.782435	-1.33149	-1.19698	0.320749	0.323788	-0.0612024	-0.369199	0.894749	0.651687	-2.5912	0.923254	0.464681
Dld	NaN	NaN	NaN	NaN	NaN	NaN	NaN	NaN	-0.863901	-0.710649	0.826227	0.816762	-1.5274	0.700503	0.758455
Dlg1	1.20606	0.718317	0.811554	1.02286	-0.492595	-1.64855	-1.35486	-0.332479	1.49187	1.05043	0.152817	-0.598171	-1.09208	-0.27029	-0.664881
Dlg3	NaN	NaN	NaN	NaN	NaN	NaN	NaN	NaN	1.16964	-0.653412	-0.773331	NaN	-1.22113	0.631354	0.846878
Dlgap5	1.24071	1.66532	0.476562	-0.0508887	-0.871199	-0.264452	-0.130863	-1.15159	0.527911	0.221475	-1.24062	-1.97734	0.00460023	0.383501	1.16687
Dlst	0.0236734	-0.13934	0.324305	0.323501	-1.8603	-1.25407	0.955881	0.898777	-0.407744	-1.06513	1.29931	1.83371	-0.809473	-0.0840973	-0.0389938
Dmap1	-0.66391	-0.51396	-0.844687	-0.175547	0.0597627	0.140515	0.858205	1.06273	0.845188	0.9955	-0.617831	-0.398464	-2.58952	0.838653	1.00336
Dmxl2	0.59708	0.347737	-1.99058	0.823637	1.09154	-0.788157	-0.222068	0.140805	NaN	NaN	NaN	NaN	NaN	NaN	NaN
Dnah10	NaN	NaN	NaN	NaN	NaN	NaN	NaN	NaN	-0.13186	-0.147634	0.950981	1.46143	-1.67834	-0.211131	-0.243446
Dnaja1	1.26319	0.951863	0.250499	0.466977	-0.618874	-0.862042	-0.297527	-0.531319	0.853782	0.653107	-1.43628	-1.90877	-0.825017	0.800616	1.2398
Dnaja2	-0.679725	-0.601629	0.190359	0.433845	0.33315	0.693679	-0.339043	-0.260409	-1.1781	-1.23623	1.3782	2.59016	-0.645942	-0.387882	-0.290436
Dnaja3	0.577609	0.662262	-0.572352	0.88567	-0.742062	0.248957	1.79364	1.27526	-0.886352	-1.69317	-1.40436	-0.88666	0.269566	0.0559795	0.416014
Dnajb1	1.57804	0.368917	-0.901596	-0.241146	-0.701108	-0.136456	0.034688	0.242092	-0.404024	-1.69261	1.21052	1.68501	0.845745	-1.17005	-0.718026
Dnajb11	1.15535	0.981048	0.479288	0.319638	-1.98358	-1.47365	0.0479648	0.210491	0.996857	0.868857	0.181375	-0.337098	-1.79575	0.310827	0.0383848
Dnajb12	NaN	NaN	NaN	NaN	NaN	NaN	NaN	NaN	1.13746	-0.978902	0.647308	-0.286012	-1.57518	0.850972	0.204353
Dnajb4	-0.612249	0.168243	-1.9688	-0.81172	1.54875	1.69168	-0.263683	1.01497	0.238671	0.371365	-0.0697079	-1.50938	0.389172	0.0717649	-0.259065
Dnajc1	NaN	NaN	NaN	NaN	NaN	NaN	NaN	NaN	0.203956	-0.163692	-1.01999	-0.827472	2.04006	-0.0227913	-0.210071
Dnajc10	NaN	NaN	NaN	NaN	NaN	NaN	NaN	NaN	0.838441	0.476242	0.4633	0.0575562	-2.16345	-0.0789031	0.406817
Dnajc11	-0.366681	-0.404976	-1.74919	-0.920109	1.35052	0.953755	0.679056	0.679912	0.0199783	-0.116559	-1.46757	-0.997807	1.6552	0.365076	0.319396
Dnajc13	-2.06313	NaN	NaN	1.81046	-0.165681	0.167303	0.0333383	0.316357	-0.549338	-1.05765	-0.262733	0.879258	1.36796	-0.0621443	-0.414002
Dnajc14	NaN	NaN	NaN	NaN	NaN	NaN	NaN	NaN	0.342167	0.558039	-0.514061	-1.6753	1.55839	-0.000800165	-0.268439
Dnajc16	NaN	NaN	NaN	NaN	NaN	NaN	0.833785	NaN	NaN	NaN	NaN	NaN	NaN	0.274919	-1.1087
Dnajc17	0.914195	0.611631	0.206219	0.330665	-2.17766	-1.98406	0.814049	0.453445	0.577988	0.787538	0.314437	-0.670648	-1.08408	0.417882	0.488398
Dnajc19	-1.34502	0.307212	0.507182	0.160714	-0.485802	-0.0702303	-0.301331	-0.202797	-0.551515	-1.75575	1.83102	1.96426	-0.768305	0.366735	0.343624
Dnajc2	0.368351	0.609758	-2.194	-0.329267	1.43717	1.36075	0.536918	0.415373	0.833604	-0.0229755	-1.47704	-1.07437	-0.106061	-0.386244	0.0280274
Dnajc24	1.07267	-0.265299	0.516637	0.604003	-0.732529	-1.19993	-0.27357	0.658471	1.04847	0.855549	-1.37386	1.62248	-1.71671	-0.283881	-0.532489
Dnajc3	1.68401	1.59778	-1.47392	-0.00967257	0.245816	0.192754	-0.9971	-0.735322	0.402387	-0.725842	1.57302	-0.660025	-1.02038	-0.322701	0.249186
Dnajc5	NaN	NaN	NaN	NaN	NaN	NaN	NaN	NaN	-0.720462	-0.806533	1.26632	1.37692	-1.15237	-0.0164309	0.0525614
Dnajc7	-0.998838	-0.420931	1.03342	0.507585	-0.914547	-0.831384	-0.715605	-0.782769	-0.0721484	0.339149	2.33976	1.45668	-1.02415	-0.155725	0.239508
Dnajc8	0.898671	1.18387	0.775476	0.940619	-1.8321	-1.34666	-0.16844	-0.47882	1.6203	0.663042	-0.55842	-0.796601	-0.845728	-0.300396	0.245178
Dnajc9	-0.155633	-0.0406482	-1.60764	-1.68061	1.49989	2.02816	-0.306639	-0.0648847	0.775427	0.56185	0.431033	-0.0390665	-0.533898	-0.844976	-0.0223648
Dnmbp	1.19026	0.272494	0.0300413	-1.06926	0.340737	0.392625	-2.32729	-1.63342	0.120969	1.19261	0.707948	0.998863	0.0968623	-0.0677253	-0.245728
Dnmt1	0.171566	-1.71668	NaN	0.527284	0.668918	1.26877	0.575963	-1.33961	1.35801	0.470936	NaN	NaN	-0.666227	-0.961457	-0.357477
Dnmt1.1	NaN	NaN	NaN	NaN	NaN	NaN	NaN	NaN	0.969746	0.387825	-1.90435	-0.75633	0.456992	0.154931	0.691188
Dnmt3a	-0.231161	-0.245982	-0.828078	-0.471833	1.34612	1.03256	0.067684	-0.0340942	0.158377	-0.0468984	-1.06866	-1.625	2.47434	-0.369531	-0.157841
Dnpep	-0.395535	-1.81095	-0.826803	0.501456	1.04844	0.584937	0.235016	0.61902	-0.761291	-1.36144	-0.219838	-1.0821	0.973737	1.11495	1.3804
Dnph1	0.050043	0.480547	-0.42548	0.693538	-0.614702	-0.95317	-0.297242	0.00755798	-0.448303	-0.767434	1.83784	2.46437	-0.914333	-0.685841	-0.427391
Dnttip1	-0.0490094	-0.251766	-1.09455	-0.86613	1.54125	1.04363	-0.039413	-0.0400185	0.151094	-0.0856728	-0.940031	-1.69104	2.17219	-0.0123886	0.161857
Dnttip2	-1.40198	0.0785044	1.56815	-0.450238	0.319684	-0.12227	1.4133	-0.371184	-0.368644	0.435771	-1.43294	1.89771	-0.895193	-0.567087	-0.103592
Dock10	-1.25628	-1.40602	-1.13641	-0.901788	-0.0771973	0.350852	1.9423	1.84941	0.566342	-0.16095	0.125978	-0.213053	-0.492326	0.547217	0.261925
Dock11	1.39361	1.80173	0.82045	0.2886	0.162091	-0.389269	-0.305561	0.366483	-1.83777	-0.19964	0.161078	0.847217	-0.627978	-1.1494	-1.33164
Dock2	-0.654482	-0.549883	-0.421015	-0.433781	-0.422061	-0.564594	-1.58692	-1.35873	1.90986	1.4474	0.343228	0.00959229	1.29014	0.610293	0.380942
Dock8	-0.202177	-0.294865	-1.62043	-0.993092	1.66413	1.15364	0.188025	0.283632	0.191523	-0.139757	-1.23519	-1.20153	1.70016	0.249962	0.255975
Dock9	1.24556	NaN	NaN	-0.0493597	NaN	NaN	0.00633595	-1.20254	NaN	NaN	NaN	NaN	NaN	NaN	NaN
Dohh	-0.276445	0.345013	1.26709	0.77533	-0.111055	-1.6292	0.288622	-0.394467	-0.362524	-0.770978	-1.82781	2.10511	0.233976	0.373053	-0.0157261
Dok1	0.562231	NaN	NaN	1.35235	NaN	NaN	-1.52242	NaN	-0.088385	-1.01131	NaN	1.17433	NaN	-0.330135	-0.136661
Dok3	-0.345297	-0.189758	0.360508	0.171643	-0.434515	-0.329823	-0.182281	0.0876084	0.182717	0.022027	1.79325	2.29284	-1.91946	-0.663829	-0.845631
Dopey2	-1.18594	-0.714992	NaN	NaN	NaN	1.35763	0.485649	0.0576558	NaN	NaN	NaN	NaN	NaN	NaN	NaN
Dpf2	0.165606	0.117629	-1.12357	-0.334702	0.834275	0.697721	0.405163	0.59224	0.774179	0.573184	-2.26144	-1.98889	0.288977	0.552256	0.707375
Dph1	NaN	NaN	NaN	NaN	0.880761	0.851125	-0.874045	-0.857841	NaN	NaN	NaN	NaN	NaN	NaN	NaN
Dph2	1.14823	0.342007	-1.63092	0.604617	0.121748	0.0364258	1.21131	-0.619961	NaN	NaN	-1.55164	1.04584	-0.834026	-0.793085	0.919471
Dph5	0.610743	NaN	NaN	-1.37391	-0.362096	0.821275	-0.616945	-0.488308	-0.984977	-0.357465	0.0975571	NaN	-0.642916	2.07198	1.22506
Dph7	-0.236342	-0.0267321	1.27758	0.186726	0.587561	0.231026	-1.91275	-1.40124	-0.737405	-1.24584	0.726317	1.08846	1.51816	0.237895	-0.293428
Dpm1	-1.72912	-0.952401	-0.691044	-0.539535	1.41276	1.30397	0.342986	0.711897	0.205887	-0.220922	-0.551926	-0.705031	-1.04546	1.28869	1.16925
Dpm3	-0.810318	-1.16728	-0.550085	-0.202258	0.956772	0.93319	0.433429	0.927914	-0.637322	-1.52467	-0.3539	-1.12175	1.96526	0.861104	0.289919
Dpp3	-0.0083808	-0.423677	1.31714	1.13366	-0.873318	-0.579288	-0.492445	-0.341406	-0.599908	-0.699531	1.5228	1.70048	-1.78086	-0.165672	0.290404
Dpp7	0.474674	0.174967	-1.90644	0.375038	-0.0544495	-1.92891	-0.179114	0.317674	0.920326	0.559095	NaN	NaN	NaN	1.39005	-0.142903
Dpp9	0.759011	0.452356	-0.67033	0.149951	-0.377323	0.206122	-0.215658	0.44924	1.10573	0.942573	-0.732084	-1.78346	-2.16719	0.839003	1.04205
Dpy19l1	-1.08529	0.749176	0.399714	0.370572	0.599467	0.530252	1.19902	-0.0674918	-0.933491	-2.53662	NaN	0.800755	0.774382	-0.316625	-0.483816
Dpy30	0.322055	0.317554	1.2436	0.762303	-1.77035	-1.44959	-0.500312	-0.47561	-0.227311	0.309142	1.42983	1.36852	NaN	-0.605075	-0.724744
Dpysl2	1.27423	0.714844	-0.078851	0.14344	0.716977	0.846872	0.105621	0.390144	-0.29855	-0.46388	-1.29703	-1.94986	1.72544	-0.96429	-0.865105
Dr1	NaN	NaN	NaN	NaN	NaN	NaN	NaN	NaN	-0.906462	-0.784442	0.965637	1.23116	-1.33104	0.375969	0.449175
Drg1	1.04431	0.655948	2.10426	0.728595	-1.72438	-1.3965	-0.3641	-0.122595	-0.323395	-1.02174	0.332223	0.716457	0.318801	-0.724964	-0.222924
Drg2	1.24538	1.20205	-0.139923	0.687085	-2.37104	-1.27023	-0.132226	0.343399	0.524355	-0.0737609	-0.363834	0.0705181	1.30752	-0.0223706	-1.00691
Dscr3	-1.10347	-0.780997	NaN	0.735637	0.362731	0.713016	0.256223	-0.752114	2.3002	0.780722	-1.45732	-0.74925	-0.801688	0.313187	0.183118
Dsp	0.131644	1.20363	1.73471	-0.177323	-0.508239	-0.546157	-0.567656	-1.27061	NaN	NaN	NaN	NaN	NaN	NaN	NaN
Dtd1	-1.02995	-1.11094	-0.93828	0.802668	1.49783	0.940817	-0.219998	0.0578615	NaN	NaN	NaN	NaN	NaN	NaN	NaN
Dtd2	-1.12478	-1.46996	-0.581575	-0.24781	0.585066	1.25446	0.831207	0.753382	NaN	NaN	NaN	NaN	NaN	NaN	NaN
Dtymk	1.17055	0.710325	0.563128	0.756883	-1.29394	-1.13378	-0.580778	-0.819549	0.243075	0.757465	1.1428	0.886803	-2.11714	-0.238352	-0.0474938
Dus1l	-0.383527	-1.38257	-0.556162	-1.09909	0.354885	1.01846	1.31013	0.737866	NaN	NaN	NaN	NaN	NaN	NaN	NaN
Dus2	0.979699	0.413393	-0.705002	-1.39833	1.10887	1.04493	-0.885381	-0.558184	NaN	NaN	NaN	NaN	NaN	NaN	NaN
Dus3l	-1.13039	-0.144017	-0.268016	-2.54104	-0.979826	0.0914749	1.27469	0.957356	0.20571	-0.361891	-0.0856229	0.992425	0.882868	0.32282	0.783459
Dusp3	-0.136665	-0.172737	-0.70796	-1.02786	0.9157	2.05096	0.496502	0.392849	-1.05598	-0.78984	-1.07603	-0.869996	-0.223581	0.464297	1.74034
Dut	1.3243	1.28674	-0.121348	-0.535196	-1.33808	-1.13874	0.442517	0.0798	NaN	NaN	NaN	NaN	NaN	NaN	NaN
Dvl2	0.0296376	-0.0652117	-2.13837	-1.15568	1.77772	1.44885	0.207078	0.0656268	0.197317	-0.359316	-0.623516	-0.511572	1.38832	-0.133498	-0.127386
Dxo	-0.193122	-0.384288	0.0414035	-0.0467777	2.19965	1.66681	-1.10304	-0.15776	-0.213275	-1.62228	0.127086	0.264052	-1.35792	0.244863	0.534593
DXS254E	1.16703	0.969819	0.611276	0.253382	-1.71443	-1.13465	-0.179427	0.0270009	NaN	NaN	NaN	NaN	NaN	NaN	NaN
Dync1h1	-0.0445167	-0.728983	-0.769867	-0.536469	-1.02825	-0.0302407	-0.481327	-0.820097	0.873756	-0.969032	2.56038	1.12163	0.170119	-0.308735	0.991632
Dync1i2	0.497897	-0.31464	-3.06789	0.229231	0.998966	0.711735	0.342293	0.276696	0.862358	0.296059	0.123002	-0.437148	-1.09935	0.484826	0.0959632
Dync1li1	-0.849073	-0.822215	-0.146191	0.433104	1.34959	1.05584	-0.721381	-0.344218	-1.17965	-0.93303	1.6147	1.72871	-0.959262	-0.200824	-0.0260998
Dync1li2	0.342283	0.225238	-2.91567	-1.16671	0.743032	0.604197	0.185735	0.217932	0.810697	0.386138	NaN	NaN	0.287471	-0.00603825	0.285695
Dynll1	-0.361914	-0.320527	-0.412661	-1.20154	1.77102	1.51907	-0.303596	0.0269307	-0.210629	-0.277166	-0.361305	-0.889217	2.19871	-0.739689	-0.43749
Dynlrb1	NaN	NaN	NaN	NaN	NaN	NaN	NaN	NaN	0.685814	0.224511	1.44814	-0.800233	-1.54252	-0.433473	0.417758
Dyrk1a	0.157509	-1.05409	-0.486552	-0.168572	1.95971	1.4069	-1.31721	-0.436586	0.77268	1.16844	-0.687124	-1.46755	-0.0376089	-0.255599	0.445652
Eaf1	0.020709	-0.0889658	-0.746422	-0.752055	0.744666	0.762049	0.210905	0.263446	1.06614	0.759786	-2.38444	-1.48767	1.40741	0.0883243	0.13612
Eapp	NaN	NaN	NaN	NaN	NaN	NaN	NaN	NaN	0.893417	1.14371	-1.19009	-1.31728	-0.494207	0.610387	0.35407
Ears2	0.859847	1.12534	0.35046	-0.237667	-2.56191	-1.45179	1.02164	0.671879	0.630751	0.396513	-0.1555	0.544569	-0.823988	-0.0723321	-0.297819
Ebag9	0.275142	0.0695126	-0.834171	0.258011	-1.17064	-0.563175	1.65068	1.13309	0.161745	-1.644	-0.673567	1.28946	1.31796	-0.44523	-0.824807
Ebna1bp2	0.0566051	-0.205168	-0.0231786	-0.011012	-0.34132	-0.281055	0.812378	0.907337	-0.210007	-0.460445	-0.198733	-2.71848	-0.232464	1.05623	1.84931
Ecd	NaN	NaN	NaN	NaN	NaN	NaN	NaN	NaN	-0.706204	-1.14406	0.832345	1.07776	1.20015	-0.402071	-0.857917
Echs1	-0.701649	-0.414651	-1.06346	-0.29173	-0.286529	0.657011	1.07757	1.34161	-0.385424	-1.40697	0.266048	-0.560177	-1.25167	1.459	1.56102
Eci1	0.330993	0.271025	-1.88495	-1.32941	1.06382	1.04501	0.44218	0.712323	0.584946	0.421555	-0.802984	-1.82385	1.03609	0.00646964	-0.0732151
Eci2	NaN	NaN	NaN	NaN	NaN	NaN	NaN	NaN	0.847812	-0.0128031	-1.31561	1.20369	-1.36046	0.47264	0.16472
Ecm29	-1.01231	-0.306195	-0.808458	-0.905236	1.60461	2.29237	-0.123904	0.2681	-0.340705	-0.610516	0.386864	-0.333033	-1.38567	0.565202	0.708885
Ecsit	NaN	-0.466297	NaN	-0.943961	2.12129	0.831421	-0.766689	-0.345731	0.15264	-1.70468	-0.136249	-0.146275	-0.462506	1.11654	0.75049
Edc3	-0.0340641	-0.132023	0.235442	0.430773	-0.655743	0.296467	0.496437	0.519659	0.95717	0.864643	0.108243	-0.71648	-3.18686	0.290083	0.526255
Edc4	0.603911	0.278791	-1.43506	-0.697914	-0.674504	-0.23404	1.0019	1.0702	0.823646	0.785934	0.444908	0.342364	-2.58482	0.242184	0.0324906
Edem2	-0.602951	0.309605	-1.96855	-0.630133	0.535663	0.950566	0.914662	0.491137	NaN	NaN	NaN	NaN	NaN	NaN	NaN
Edf1	-0.796508	-0.89829	0.722139	0.376545	1.87298	1.53287	-1.1728	-0.713956	-0.453712	-0.100787	1.16335	0.211196	0.339944	-1.39753	-0.685438
Eea1	1.37118	0.118782	-0.198445	1.0692	0.0749505	-0.81129	-0.286115	-0.496014	0.399321	0.518454	-1.50149	-1.67918	2.05575	-0.291969	-0.343131
Eef1a1	0.768856	0.262204	0.906083	0.584667	-0.89733	-0.982794	-0.731657	-0.473822	0.736746	0.756816	1.29213	0.700005	-2.48701	-0.431251	-0.00363897
Eef1b	0.525491	0.202748	-0.516512	-0.537416	0.90499	0.609512	-0.397174	-0.445948	1.44431	0.940393	-1.16479	-2.61137	0.404755	0.141073	0.499944
Eef1d.1	-0.0874998	-0.22546	-0.651188	-0.526477	1.63624	1.45843	-1.07545	-0.528586	NaN	NaN	NaN	NaN	NaN	NaN	NaN
Eef1g	-0.360269	-0.128879	-0.0501329	0.402854	-0.375265	-0.319298	0.208244	0.382837	-0.575033	-1.25074	1.33066	1.82477	-2.20329	-0.0701833	1.18373
Eef2	0.72952	-0.100121	0.336695	-0.0172108	1.31906	1.41914	-1.545	-1.23747	0.250922	-0.272767	1.05356	0.742507	-1.8841	-0.458943	-0.335787
Eefsec	-0.341865	-0.265116	-0.608384	-0.416434	0.334523	0.452922	0.638667	0.80501	-0.850223	1.1725	-1.1403	-2.06351	-0.515419	1.22374	1.57389
Efhd2	-0.0914545	-0.696503	0.566596	0.446572	-0.581534	-1.42426	-0.613698	-0.857734	-0.576319	-0.134953	1.85812	1.99384	-0.856712	-0.0289055	0.996942
Efr3a	1.01891	0.649271	-0.721529	-0.523934	-1.18075	-1.0051	1.38606	0.919177	0.756805	-1.79822	-0.592163	-0.357813	1.49784	-0.174246	0.125687
Eftud1	1.044	0.268777	1.4314	2.12359	-1.65	-1.03915	-1.11343	-0.53105	-0.346214	-0.66563	0.264959	0.397521	-0.328665	-0.0791933	0.223082
Eftud2	-1.02598	-0.926798	-1.61722	-1.02416	1.562	1.81028	-0.15467	0.637451	0.555599	0.490984	0.119733	-0.298646	-1.08129	0.492599	0.460121
EG433182	-0.271338	-0.459725	1.76161	1.21598	-1.82705	-1.27303	0.270454	0.326029	0.592383	0.147186	-0.964716	0.171563	1.00303	-1.18777	0.495389
Egln1	-0.0591129	-0.487329	-0.52892	-0.24556	1.36894	1.00866	-0.58202	-0.397672	0.515844	0.482784	-1.15566	-1.09166	2.47959	-0.636996	-0.67089
Ehbp1l1	-0.796618	-0.699731	-0.0808853	-0.450876	0.656538	0.761288	-0.512311	-0.386677	0.410302	-0.729946	-0.903386	-0.866928	2.94533	0.534008	0.11989
Ehd1	0.106557	0.655719	NaN	0.391038	-1.64462	-1.20598	0.986314	0.286814	0.244895	-0.996531	-1.47933	1.63078	1.09164	-0.253512	0.186228
Ehhadh	NaN	NaN	NaN	NaN	NaN	NaN	NaN	NaN	-1.25222	-0.706202	0.890648	0.868099	1.30748	-0.731756	-0.376051
Ehmt1	-0.00718517	-0.402294	-1.00612	-0.401644	0.999566	0.726725	0.859585	0.549283	0.684521	0.329118	-1.83025	-1.72292	1.74976	-0.250204	-0.277935
Ehmt2	-0.105298	-0.136027	-1.55745	-0.800452	1.17203	1.36991	0.952865	0.379446	0.542028	-0.811799	-2.06015	-0.397984	1.0802	0.115182	0.257499
Eif1	NaN	NaN	NaN	NaN	NaN	NaN	NaN	NaN	NaN	1.15457	NaN	1.00309	-0.674174	-0.971882	-0.511596
Eif1a	1.22494	0.58145	1.17493	0.075812	-0.560983	-0.739	-0.528515	-0.142453	0.575235	0.238508	-1.12738	-2.55265	1.00309	0.131648	0.645355
Eif1ad	NaN	NaN	NaN	NaN	NaN	NaN	NaN	NaN	-0.512232	-1.47763	0.555977	1.51617	0.693689	-0.101555	-0.674422
Eif2a	-0.951795	-0.47646	-0.412171	-0.709641	1.44897	1.69711	-0.203016	0.109171	0.992249	0.585253	-1.22064	-1.81781	1.01031	-0.118547	0.067017
Eif2ak2	NaN	NaN	NaN	NaN	NaN	NaN	NaN	NaN	1.11561	0.776511	-1.26051	-1.49283	0.0642398	0.316974	0.480011
Eif2ak3	-1.05975	-0.895447	-0.102051	0.1533	0.267658	0.423148	0.552043	0.820348	-1.89934	0.369953	-0.759397	2.32792	NaN	-0.261763	0.0633784
Eif2ak4	-0.543382	-1.11979	0.391459	0.0254136	0.495683	0.702177	-0.330168	0.246224	-1.45306	-1.79421	0.642913	1.84921	1.26441	-0.715359	0.33847
Eif2b3	0.974891	0.615499	0.400708	0.0113967	-0.969063	-1.38837	0.085283	0.0225593	1.46852	1.28424	-0.100247	-0.438411	-2.35421	0.121921	0.26529
Eif2b4	1.18839	0.900042	1.34412	0.911401	-0.200228	0.835382	-1.03698	-0.773341	0.60311	0.263266	-1.44828	0.693272	-0.857971	-1.36635	-1.05584
Eif2b5	-0.78939	0.238483	0.695835	0.958763	-2.40362	-0.871954	-0.0978526	-1.11189	0.337244	-0.285241	1.1977	1.45323	-0.170549	0.455211	0.394033
Eif2d	-0.0481784	-0.149898	0.258751	-1.58765	-1.07014	1.11067	1.33833	0.5017	-0.782329	NaN	1.72076	-0.569293	-1.19548	-0.277396	0.750158
Eif2s1	0.00325492	-0.214741	-1.66391	-1.32992	1.47499	1.26977	-0.190649	0.0900557	0.118465	-0.678273	-0.247454	0.315158	2.06106	-0.81518	-0.192627
Eif2s2	0.743382	0.41993	-1.13334	-0.497268	1.35292	0.652635	-0.610312	-0.658247	0.880243	0.155939	-1.28411	-1.19665	2.08221	-0.611684	-0.295638
Eif2s3x	0.718548	0.549857	0.942701	1.0869	-1.38964	-1.41343	-0.789064	-0.677754	0.822979	0.78071	0.982787	0.540027	-1.75338	0.247328	-0.648581
Eif3a	0.842649	0.718006	-0.768647	-0.321456	-0.0453368	0.297659	0.468292	-0.109494	1.02794	-0.341898	-1.42221	-1.35441	2.39282	-0.841042	-0.54287
Eif3b	0.435699	0.251212	0.850889	1.04922	-0.891064	-0.658306	-0.200881	0.107679	0.347901	-1.4334	1.9016	0.424918	-2.15475	-0.131882	0.101172
Eif3c	-1.63112	-1.4266	-0.0638545	0.0591446	1.02192	1.25041	0.0261958	-0.140703	-0.359022	-0.440238	1.82973	1.39354	-0.830991	-0.597444	-0.0909693
Eif3d	1.42519	1.44318	-0.320251	-0.427259	-0.707971	-0.755661	0.066758	-0.517209	1.70281	1.47136	-0.904357	-1.36981	-0.360089	-0.161669	-0.585024
Eif3e	0.698207	-0.299521	-0.0796073	0.702661	-0.501745	-0.348347	-0.475813	-0.207865	2.03572	-1.56411	-1.07563	-0.536013	2.01161	-0.438534	0.0789961
Eif3f	NaN	NaN	NaN	NaN	NaN	NaN	NaN	NaN	0.833945	-0.190265	0.204882	-0.502906	-1.85847	0.323259	1.18955
Eif3g	1.09674	0.681304	-0.827319	-0.252142	-0.537132	-0.484983	-0.630322	-0.756739	1.64489	1.54476	-1.10503	-1.69606	0.834427	0.0358804	0.451723
Eif3h	0.204201	0.880647	0.310199	0.621081	-1.2525	-0.638057	0.298555	-0.302839	1.71025	0.436406	-0.690577	-2.09986	-1.10324	0.856204	0.769527
Eif3i	1.01932	0.805307	0.481774	0.670007	-1.33759	-2.21483	0.320686	0.265609	0.948037	0.545293	-0.0653501	0.153192	-1.87073	0.161555	0.117718
Eif3j1	-0.306121	-0.308465	0.67564	1.48097	-1.10336	-0.805987	0.33144	0.399568	-0.734739	-0.22768	1.10936	0.34346	-2.41338	0.928657	0.630646
Eif3k	-0.608404	NaN	NaN	0.890253	-1.58662	0.0590019	1.14273	0.103035	NaN	NaN	NaN	NaN	NaN	NaN	NaN
Eif3l	-0.555025	-0.199781	-0.284223	0.691973	-0.626676	-1.61078	-0.643611	-0.5235	0.091786	0.536383	1.92517	1.8603	NaN	0.275013	-0.937038
Eif4a1	0.521193	0.346222	0.0299402	0.217885	0.672267	0.615839	-0.38878	-0.388659	-0.57377	-0.944284	1.34294	1.97435	-2.16108	-0.499595	-0.764467
Eif4a3	-0.904807	-1.83539	-0.898745	0.252699	1.95833	-0.722511	0.713698	0.243901	-0.544459	-0.487533	0.423571	1.52794	0.875919	-0.205879	-0.396737
Eif4b	0.730784	0.487015	-1.33613	-0.197571	0.911523	0.657179	-0.245608	-0.305237	0.994977	0.986244	-1.06893	-2.3739	1.02137	-0.422512	0.160791
Eif4e	-0.182764	0.231889	-0.669203	0.215325	-0.92321	-0.625535	1.26528	0.660456	1.6428	0.385761	-0.530493	-1.08297	-2.09264	0.814652	0.890641
Eif4ebp1	-0.140749	-0.654136	0.399992	-0.33551	0.928106	1.47568	-0.856798	-0.575066	-0.107626	-0.077845	0.756207	1.32473	1.08887	-1.14241	-2.08345
Eif4ebp2	NaN	NaN	NaN	NaN	NaN	NaN	NaN	NaN	0.320422	0.430977	0.741925	0.510861	-2.16437	0.398557	-0.238374
Eif4enif1	-0.36002	-0.345388	-1.3478	-0.942162	1.84302	1.63963	-0.409902	-0.385521	0.513528	0.492401	-0.86208	-1.16667	1.42449	-0.0697675	-0.0237581
Eif4g2	0.494251	0.592232	0.17821	-0.097404	-0.754695	-0.701142	0.30938	0.219697	1.43278	1.56673	-1.20037	-1.17363	-2.01872	0.360398	0.792277
Eif4g3	0.249504	1.62921	0.375112	0.671973	-0.823739	-1.70333	-0.0732362	-0.325492	NaN	NaN	NaN	NaN	NaN	NaN	NaN
Eif4h.1	NaN	NaN	NaN	NaN	NaN	NaN	NaN	NaN	-1.42917	-0.00281135	1.70212	-0.363454	0.782868	-0.147907	-0.541647
Eif5	1.14043	1.17905	1.34719	1.02683	-1.40375	-1.27617	-0.838442	-0.744665	0.373852	0.264611	-0.56246	-1.50864	0.879463	0.0718723	0.050825
Eif5a	-0.298619	-0.393162	0.744775	-0.205453	0.603645	0.576936	-0.570607	-0.824135	-0.792843	-1.00244	1.82812	2.18909	-0.0195179	-0.963945	-0.871849
Eif5b	0.719134	-0.172621	-0.343832	-0.451216	0.286749	0.445557	-0.0803227	-0.0261012	1.94492	0.839708	-1.44012	-2.36711	-0.213492	0.0660327	0.792716
Eif6	-0.40455	-0.262416	-0.122964	1.09813	-1.06667	-1.04341	0.880039	1.01588	-0.436696	-1.51474	0.860078	0.826191	-1.52525	0.19982	1.49656
Elac2	-0.328326	-0.170006	-0.641733	-0.410664	0.786081	0.549283	0.0485948	0.102541	0.593603	0.733659	-1.54681	-2.38549	1.70193	0.40595	0.561386
Elavl1	0.500174	0.704702	-0.178697	-0.614103	-1.81127	-1.66812	0.429404	0.219578	-0.659381	0.224104	0.574778	0.605299	-1.16031	1.36764	1.4662
Elf1	-0.313018	-0.269048	-1.90754	-0.297424	-0.0270917	0.190692	0.906523	1.73636	0.882681	0.336188	-1.05698	-1.7677	0.2001	0.476753	0.909501
Elf2	-1.81785	-0.821583	0.117139	-0.382674	-0.017179	0.985862	1.05015	0.88613	NaN	NaN	NaN	NaN	NaN	NaN	NaN
Elf4	NaN	NaN	NaN	NaN	NaN	NaN	NaN	NaN	-0.644935	-0.096669	0.385446	0.365401	-1.88139	0.952677	0.919466
Elk4	NaN	NaN	NaN	NaN	NaN	NaN	NaN	NaN	-0.48932	NaN	1.38033	NaN	NaN	0.0331821	-0.924197
Ell2	NaN	NaN	NaN	NaN	NaN	NaN	NaN	NaN	NaN	NaN	NaN	NaN	NaN	0.707107	-0.707107
Elmo1	1.25764	1.05562	1.23255	0.956714	-1.2267	-1.01953	0.0222415	0.317677	0.574765	-0.359149	0.449165	-0.586819	-2.26482	-0.255791	-0.15356
Elmo2	0.062966	NaN	NaN	1.63618	0.465297	-1.24505	-0.205063	-0.714324	NaN	NaN	NaN	NaN	NaN	NaN	NaN
Elmo3	-0.193874	-1.00374	-0.169025	1.37437	-0.420542	0.500941	-0.303512	-1.2368	NaN	0.602728	2.29526	-0.129472	NaN	-0.171733	-1.1446
Elmsan1	0.427602	0.79435	-0.611261	-0.331809	-0.301874	-0.185076	0.660968	0.533683	1.02004	-0.296325	-1.78417	-1.82176	-0.729746	1.6635	0.961882
Elovl1	-0.817648	-0.986305	1.88396	0.195025	0.254166	-1.0965	0.799151	0.757416	-1.32845	NaN	NaN	NaN	NaN	0.654245	-0.315054
Elp2	NaN	NaN	NaN	NaN	NaN	NaN	NaN	NaN	0.274442	NaN	NaN	0.904928	0.934066	-1.0558	-1.05763
Elp3	0.556407	1.10931	0.273516	1.22326	0.813569	0.579731	0.0602976	0.493892	0.0505342	0.941277	-1.24269	-0.892417	-0.46671	-1.56134	-1.93863
Elp4	1.43581	1.11362	0.633416	1.27423	-0.619109	-0.509615	-0.454022	-0.648028	1.07646	0.663995	0.400851	-0.333102	-1.60575	-1.2653	-1.16345
Elp5	0.453175	-0.0887303	-1.38823	-0.0963309	-0.263427	0.511368	0.871491	0.842476	0.287287	-2.66517	0.135536	-0.449974	-0.376715	1.01012	1.21712
Emc1	-1.06455	-0.155545	-0.73648	-0.520103	1.43111	1.02424	0.544844	0.0784613	-0.181256	-0.669898	-1.92253	-0.91418	1.47786	0.54033	1.0677
Emc10	0.020422	-0.0550121	-1.42644	-0.765093	-0.227816	-0.0288302	1.41202	1.35902	1.0739	-0.137352	0.333465	-1.32052	-1.79814	0.729221	0.831159
Emc2	1.00249	-0.72396	-0.360367	1.56111	-0.972985	-1.25745	0.600546	0.0621881	0.570967	0.756997	-0.219471	-1.17098	-1.71702	0.949017	0.918911
Emc3	-1.19473	0.286406	1.46915	0.0996835	0.88978	-0.34121	-0.564252	-0.680441	0.489886	-0.063145	0.088351	1.52949	-2.39209	0.542335	-0.159217
Emc4	-0.617575	-0.817669	0.557169	0.993048	-0.882988	-0.693207	0.593326	0.559548	0.107134	-1.1067	0.0849391	-1.87389	2.06553	0.811413	0.21992
Emc6	NaN	NaN	NaN	NaN	NaN	NaN	NaN	NaN	NaN	-1.43217	0.755958	-0.564679	NaN	1.00035	0.240541
Emc7	0.0834636	0.0412574	1.31676	1.27199	-1.00084	-0.855414	-0.389526	-0.566949	0.237161	-0.192625	1.8397	0.486057	-2.17058	-0.0846908	-0.0157512
Emc8	NaN	NaN	NaN	NaN	NaN	NaN	NaN	NaN	-1.1605	0.518656	0.733058	1.63977	-0.670294	-0.259979	-0.800705
Emd	0.95805	1.0994	1.39279	0.707061	-1.3248	-1.58718	0.583184	0.657822	-0.80805	-1.1311	-0.092344	-1.3102	0.787835	-0.196583	0.264125
Eme2	-0.38496	-0.0495572	-0.832212	-0.369908	1.78597	1.30802	-0.559281	-0.898073	NaN	NaN	NaN	NaN	NaN	NaN	NaN
Emg1	-1.162	-1.82073	1.06876	1.52251	0.667915	-0.0735883	0.128337	0.166	-1.40138	-0.810455	1.20898	0.505645	-0.630119	-0.156782	0.786905
Eml2	1.00176	0.791617	0.930604	0.833168	-0.724257	-1.02913	0.192289	0.339503	0.0309544	-1.28233	0.611674	0.858332	-2.50411	-0.176198	0.126135
Eml3	-0.931065	-0.767816	-0.488226	-0.221111	-0.304941	0.202817	-0.583004	-0.141909	0.986783	0.433479	-1.16403	-1.50858	1.08215	1.69433	1.71112
Eml4	0.338679	0.253383	0.740115	-0.378052	-2.18722	-1.50514	-0.941839	-0.845497	0.723158	0.982142	0.913523	0.635325	-0.474788	0.913687	0.832529
Emsy	-0.973297	0.518835	1.43712	0.965302	-2.01572	-1.12089	0.0756567	0.741722	0.982753	-0.30313	-0.0259652	-0.0366881	1.26436	-0.992184	-0.517873
Endod1	-0.289505	-0.196094	-0.837279	-0.888723	1.56124	0.921964	-0.241541	0.0114976	0.358904	0.0198598	-1.37917	-1.17062	2.3611	0.0212942	-0.252923
Endog	NaN	NaN	NaN	NaN	NaN	NaN	NaN	NaN	0.141161	-1.55223	0.559243	1.52015	-0.893335	0.361193	-0.136185
Engase	-0.43137	-0.617982	-2.99013	-0.06495	1.32304	1.30915	0.763849	0.62098	-0.122262	-0.0235278	0.0710892	0.177572	-0.0325511	-0.00251835	0.0196122
Enpp1	NaN	NaN	NaN	NaN	NaN	NaN	NaN	NaN	0.639457	1.13016	0.339974	-1.89583	-0.481322	0.544022	-0.276457
Ensa	-0.590537	-0.515327	-1.31616	-0.428408	1.63662	1.83792	-0.194335	-0.358614	0.088493	-1.16199	-0.875052	1.55157	0.775936	-0.145939	-0.304179
Entpd5	NaN	NaN	NaN	NaN	NaN	NaN	NaN	NaN	-2.01396	-0.167302	1.07081	-0.0024039	-0.116296	0.629045	0.600104
env	0.780411	-0.363458	-2.34776	-0.763979	-0.602961	1.94495	0.518165	1.16232	-0.624942	-0.1852	-0.523472	-0.15283	0.15508	0.230378	0.773291
env.2	0.277617	0.148738	1.67747	1.45389	-1.23492	-1.75387	-0.3636	-0.257055	-0.110462	-0.922767	0.77595	1.19389	-1.04251	-0.223946	0.381572
Ep300	0.681741	0.315731	-0.808609	-1.41211	1.28085	1.26387	-0.143759	-1.09114	0.747894	0.551483	-0.950637	-0.675159	1.67839	-1.08239	-0.356158
Ep400.1	-0.868326	-0.151397	0.350422	0.511912	1.02243	-0.19357	0.442713	0.946025	-1.25401	-0.940851	-1.12859	-0.711055	2.50577	-0.20549	-0.325994
Epb4.1	0.309537	-0.00967325	-3.17454	0.280565	0.848637	0.779655	0.550481	0.388891	0.178716	0.108083	-0.700965	-0.75942	0.87767	0.286541	0.0358185
Epb4.1l2	0.0186781	-0.892871	-0.803584	0.658209	0.887805	0.285638	-1.30522	-1.03054	1.31809	1.67179	0.938459	0.850776	-0.759574	-0.711648	-1.12601
Epc1	NaN	NaN	NaN	NaN	NaN	NaN	NaN	NaN	-1.00262	1.79363	-1.12395	0.566319	-0.411718	0.0249885	0.153344
Epc2	-0.347925	-0.149337	-0.221442	-1.86951	1.18493	1.68546	0.434313	0.139942	-0.377985	-0.84444	0.276614	-1.8262	1.133	0.358792	0.423787
Epg5	-0.94446	0.204005	-0.16882	0.602517	0.269708	-0.704496	0.614071	0.377062	1.21818	-0.41556	-2.43545	-0.995348	1.65269	0.282624	0.44327
Ephx1	-0.137022	-0.68578	-0.57528	-1.30129	-1.44222	1.35391	-1.58963	-0.0055435	1.42303	0.643672	-0.151545	0.845514	-0.100112	0.427428	1.29487
Epn1	0.583866	0.477644	-1.68662	-0.67767	-0.79647	0.532265	1.21031	1.34382	0.813317	-0.0919681	-0.858438	-0.691148	-1.69521	0.756226	0.780075
Eppk1	-0.261687	0.342039	0.63429	0.897571	-0.869589	-1.88625	1.4533	0.00987127	0.766345	0.217252	-0.827537	-1.1142	-1.23613	0.528607	1.34613
Eprs	1.06536	0.0536438	2.13772	1.58759	-0.0979106	0.00576826	-0.624078	-0.305615	-0.754937	-0.818792	0.532641	0.412915	-1.1502	-1.31582	-0.728289
Eps15	0.364429	-0.409471	-1.42808	-0.385597	0.325501	0.815235	0.858951	0.565515	-0.263712	-0.537667	0.728345	1.57966	-2.45955	-0.207723	0.454175
Eps8	0.199992	-0.356679	-0.763293	-0.0169185	0.177013	0.317829	0.699155	0.54102	1.06319	0.645319	-0.883272	-3.04921	0.349165	0.468435	0.608264
Epsti1	1.14138	-2.59753	-1.32947	1.0761	0.536466	-0.55993	0.462059	0.824911	0.700586	0.637062	-0.358241	-0.152128	-0.636533	0.274957	-0.019702
Erap1	0.581671	2.08169	0.00208208	0.909871	0.139999	-0.206006	0.436701	0.00334759	1.20054	-0.280108	-1.6003	-1.50497	-1.30921	-0.022429	-0.432883
Erbb2ip	0.445203	1.5091	0.202647	0.499694	1.07646	-1.21152	-1.07028	-1.69688	0.419665	1.00804	-1.10322	0.702222	0.580757	-0.22536	-1.13652
Erc1	NaN	NaN	NaN	NaN	NaN	NaN	NaN	NaN	0.148244	0.670779	0.894612	0.923792	-1.89144	-0.469303	-0.276681
Ercc2	0.474999	0.027013	-0.408927	1.33029	-1.31045	-1.35038	1.13366	0.103795	NaN	NaN	NaN	NaN	NaN	NaN	NaN
Ercc3	-0.325159	1.76876	-1.76572	-0.515087	0.322552	0.494158	-0.120595	0.141086	NaN	NaN	NaN	NaN	NaN	NaN	NaN
Ercc4	0.0482319	-0.152053	-0.309991	-0.132658	1.109	0.0742343	-1.14669	-0.930604	-0.765614	0.314843	0.194931	0.114513	2.91796	-0.280042	-1.05605
Ercc5	-0.265736	0.276376	0.0298079	0.551466	0.569374	-0.951047	0.00574373	-0.250983	-0.38512	-2.69947	NaN	1.22271	1.36897	0.659191	-0.131281
Ercc6l	0.761285	0.376598	-1.57766	-0.086089	0.424	0.265958	0.237141	0.139331	1.10198	1.02274	-1.68835	-2.09988	-0.209766	0.624094	0.708623
Ergic1	NaN	NaN	NaN	NaN	NaN	NaN	NaN	NaN	-0.477356	-1.12654	0.689922	0.392248	1.7607	-0.566531	-0.672441
Ergic2	NaN	NaN	NaN	NaN	NaN	NaN	NaN	NaN	-0.357203	-0.850427	0.736819	1.57428	-1.43788	0.214686	0.119726
Ergic3	-0.693992	-0.421824	-1.12155	0.00844268	1.44838	0.50302	0.565226	0.580808	-1.12598	-0.822481	-1.79623	0.305141	-0.123945	1.63398	1.061
Erlec1	-0.16986	-0.454934	-1.6942	-0.746207	2.24075	2.01791	0.222768	0.545345	0.0958571	-0.545892	-0.516311	-0.0152914	-0.349881	-0.348355	-0.281698
Erlin1	-1.54702	-0.244189	-0.443814	-0.186644	-0.305231	-0.125109	-0.263322	-0.567719	-0.590238	0.0589442	2.15538	2.08732	0.977169	-0.502224	-0.503306
Erlin2	0.343514	0.10688	-0.396704	-0.879189	-1.04039	-0.888399	1.00599	1.7483	NaN	NaN	NaN	NaN	NaN	NaN	NaN
Ermp1	-0.252526	-1.17399	-0.351276	0.155054	1.83049	0.6625	-0.881635	-0.238543	0.920192	0.0522422	-1.52372	-0.855137	1.95182	-0.272258	-0.0232099
Ero1l	-0.889658	-1.00455	0.53911	0.790097	1.22135	1.1304	-0.740485	-0.722837	-1.18285	-1.39045	1.47917	1.19189	-0.529179	0.383613	-0.275615
Ero1lb	0.158266	-0.477302	-0.124013	-0.273092	0.621124	0.407091	-0.0153621	0.682405	-1.13794	-2.09907	1.58071	0.919767	-1.62454	0.683189	0.698759
Erp29	-0.637208	-0.944864	1.63129	0.336567	0.472113	0.565236	-0.939462	-0.201682	-1.88998	-0.723317	1.85963	0.791237	-0.485875	-0.0428724	0.209189
Erp44	-0.442979	-0.871618	-0.663877	-0.863243	1.98737	1.10921	-0.269724	-0.0974179	-0.894827	-1.11017	0.441531	0.905581	1.74263	-0.624195	-0.348273
Esco1	-0.405917	-0.861662	-0.543128	-0.385446	-0.84305	0.822174	1.21913	0.937038	-0.750941	0.350641	NaN	-1.85211	NaN	1.38622	0.927043
Esd	1.43954	-2.10218	-0.110178	0.527353	0.304545	0.0267697	0.186469	-0.330977	2.03228	-0.355615	-1.55736	-0.129071	-0.250552	0.449514	-0.130535
Esf1	-0.120939	0.424694	-1.81552	-1.15142	0.815037	1.11671	0.412069	0.319366	NaN	NaN	NaN	NaN	NaN	NaN	NaN
Esyt1	-0.583306	-0.586895	-0.85029	-0.895417	0.447751	0.586219	0.789755	0.747071	0.596937	-0.546326	-0.883976	-1.10809	-1.16971	1.90046	1.55581
Esyt2	NaN	NaN	NaN	NaN	NaN	NaN	NaN	NaN	-1.58941	NaN	NaN	0.894896	-0.352052	0.549163	0.497405
Etfa	-0.108091	-0.497631	-1.26982	-0.984038	1.40169	1.31936	0.316444	0.910171	-0.352942	-0.0678382	0.449312	0.016567	-2.33703	0.666085	0.537764
Etfb	0.580181	0.451841	0.840024	0.544916	-2.03408	-2.18223	1.01053	0.869962	-0.491772	-0.116157	0.125693	1.12916	-0.436092	-0.138874	-0.153107
Etfdh	-1.01329	-1.02204	-0.0358077	-0.603976	1.46149	1.45718	-0.542229	-0.343862	-0.238688	-0.682017	1.66491	1.59046	-0.630406	-0.300226	-0.761494
Ethe1	-0.589188	-0.980756	0.689728	0.147082	0.0408856	0.107677	0.537281	0.626405	-1.32372	-2.06537	1.46623	1.24084	-1.04292	0.418554	0.727272
Etl4	-0.0181663	0.57415	-2.00414	-0.464221	0.93462	-0.377542	0.261366	0.0919582	0.429398	0.041165	0.00315001	0.38756	2.33089	-0.797305	-1.39287
Etv3	-1.29412	-1.42	0.281031	0.700076	-0.769286	0.808704	1.01976	0.673833	NaN	NaN	NaN	NaN	NaN	NaN	NaN
Etv6	-0.933475	0.0723922	-0.740661	-0.794515	1.61753	0.434942	0.380269	-0.579554	-0.621281	-0.33586	-0.384259	0.0644814	2.68296	0.0355661	-0.898532
Evi2a	-0.472677	-0.098494	-0.425723	-0.2179	-0.23598	-0.0629463	1.52969	0.648531	-1.30933	-2.19391	1.06781	0.538746	-0.812709	1.0881	0.956789
Evl	0.834476	-0.290999	1.67143	1.86154	-1.31326	-1.48631	-0.860108	-0.935647	0.845267	0.652383	0.0165715	-0.258576	-0.1784	-0.189686	-0.368677
Ewsr1	-0.456731	0.409332	-0.693138	-0.0990752	-0.677804	0.308979	1.47329	-0.236151	-0.457905	-0.903482	-0.877113	0.783731	2.57875	-0.0157253	-1.13695
Exoc1	NaN	NaN	NaN	NaN	NaN	NaN	NaN	NaN	1.05662	1.6864	-0.352676	-0.158771	-0.42748	-0.70215	-1.10194
Exoc4	-0.593974	-0.630248	-0.784638	-0.929824	2.0963	1.84318	-0.289811	-0.124409	0.278657	-0.358874	0.358388	0.0316674	-1.77612	0.416867	0.462834
Exoc6	NaN	NaN	NaN	NaN	NaN	NaN	NaN	NaN	0.102579	0.122026	-0.94263	0.0912833	-1.31027	1.83016	0.106847
Exoc6b	NaN	NaN	NaN	NaN	NaN	NaN	NaN	NaN	-1.32571	-0.164805	-0.094369	1.90389	0.468351	-0.231969	-0.555388
Exoc8	-2.03016	-1.42307	0.127665	1.15185	0.651221	-0.057769	0.191658	0.403445	0.14736	1.64356	-0.0392528	-0.97666	1.25665	-0.720983	-0.325519
Exog	NaN	NaN	NaN	NaN	NaN	NaN	NaN	NaN	-0.351695	0.00464028	-1.09296	-0.767789	1.57356	1.15825	-0.524008
Exosc1	NaN	NaN	NaN	NaN	NaN	NaN	NaN	NaN	-1.01387	-0.705344	0.168066	-0.00714467	2.07506	-0.317016	-0.199751
Exosc10	-0.710913	-1.0944	-0.328196	0.195536	-0.540711	-0.173423	0.699463	1.13787	0.0687477	0.14871	-0.49738	-1.8747	-0.494649	1.65678	1.80726
Exosc2	NaN	NaN	NaN	NaN	NaN	0.253487	NaN	0.0616385	-0.965194	-0.933181	0.355595	0.0777791	-1.52914	1.52683	1.15218
Exosc4	2.03433	0.662146	-0.365489	0.92303	-0.0447521	0.0853956	0.704257	1.12634	0.465111	-0.830527	-1.08898	-0.53357	-1.82203	-0.431597	-0.883658
Exosc5	0.47922	0.737832	-1.05323	0.562608	0.320868	-0.109431	-0.410314	-0.429914	1.02934	-1.34363	0.493757	-2.27474	1.7363	0.126751	0.134586
Exosc6	-0.813595	-1.10342	-0.691235	0.305922	2.00879	1.74323	0.13735	0.258167	-0.607676	-1.24616	0.177761	-0.304461	-1.20086	0.603774	0.732413
Exosc7	-0.484104	-0.048302	-0.904932	-0.14891	-1.24928	-0.802963	1.91412	2.15031	-0.42299	-0.679252	0.243952	0.110045	-0.879222	0.26737	0.934157
Exosc8	-0.15184	0.727156	0.480481	1.49767	-1.92161	-0.43399	0.243702	-0.121817	-0.622659	-1.25665	-0.0400146	0.360804	-1.30151	1.2644	1.27587
Exosc9	1.11946	0.386208	-1.00511	-0.390668	-0.992017	-0.88812	0.715384	0.0838257	1.91264	1.79811	-1.12758	-0.613204	-0.360993	-0.686723	0.0487782
Ezh1	NaN	NaN	NaN	NaN	NaN	NaN	NaN	NaN	-0.333527	-0.134323	-1.45327	-0.00740247	1.91989	-0.186262	0.194889
Ezh2	-0.241312	-0.585826	-1.53411	-1.03578	1.01259	0.741094	1.17337	0.469967	NaN	NaN	NaN	NaN	NaN	NaN	NaN
Ezr	-0.102992	-0.347819	0.0359102	-0.0418816	0.149871	0.52402	-0.55266	-0.205268	1.70522	1.69359	-1.49977	-2.11225	-0.287913	0.288515	0.753422
F11r	NaN	NaN	NaN	NaN	NaN	NaN	NaN	NaN	0.255109	0.184967	-0.913235	-1.62407	1.36723	0.747985	-0.0179897
Faah	NaN	NaN	NaN	NaN	NaN	NaN	NaN	NaN	0.317482	-2.049	-0.313144	1.11828	0.315154	0.123881	0.487346
Fadd	-1.88416	NaN	0.166811	0.99572	1.1166	-0.427811	0.0283376	0.00449836	NaN	NaN	NaN	NaN	NaN	NaN	NaN
Faf1	0.108438	-0.167504	-0.0389522	-0.780632	-0.019096	0.242085	-0.704931	-0.522825	1.99803	1.76983	-1.36624	-1.66933	-0.0416417	0.717261	0.475502
Faf2	0.410077	0.39074	-0.756376	-1.59937	0.673808	0.0668283	1.03113	1.12095	-1.20787	-1.59898	-0.75077	1.27369	1.22358	-0.0091679	-0.268276
Fah	0.924777	0.578218	-1.13578	-0.572124	-1.72402	-1.49305	0.680956	0.519453	1.25466	1.07289	-0.837662	-0.416316	-0.497336	0.653868	0.991466
Faim3	0.145037	-0.374604	-2.77219	-0.885273	1.61294	1.33005	0.335899	0.6619	-0.461741	-0.0896022	-0.248589	0.218452	0.112312	0.304433	0.110971
Fam104a	0.679953	0.236826	0.391145	-0.269615	0.0473671	-1.04737	-1.34124	-1.16712	-0.0236442	0.116362	0.0978558	0.201611	2.896	-0.0851869	-0.73294
Fam107b	0.59429	0.0798256	-1.31501	0.434323	-0.0598548	-0.347183	0.493277	0.810943	0.0501642	-0.766636	-0.813385	-1.52616	-1.06252	1.47714	1.95079
Fam111a	NaN	NaN	NaN	NaN	NaN	NaN	NaN	NaN	0.213807	-0.0817563	-0.450099	1.57012	0.931743	-0.975625	-1.20819
Fam114a2	-0.665407	-0.535876	1.40867	2.62521	-0.12855	-0.581025	-0.967483	-0.506765	-0.895679	-0.132586	0.252893	0.880541	-0.994934	-0.170194	0.411188
FAM120A	-1.42378	-1.76054	0.0253561	0.041854	-0.150054	0.358409	0.0863071	0.0880938	0.521335	0.436755	2.47151	0.474882	0.591979	-0.829061	-0.933043
Fam122a	-0.381904	-0.749201	-0.888053	-0.533941	1.73692	1.41933	-0.355574	-0.247577	NaN	NaN	NaN	NaN	NaN	NaN	NaN
Fam126a	-1.06238	-0.48469	-2.2824	0.553824	1.98206	1.18799	0.777974	0.432926	-0.154142	-0.763666	0.426887	0.00713536	-0.104921	-0.422793	-0.0938037
Fam134a	NaN	NaN	NaN	NaN	NaN	NaN	NaN	NaN	-1.67029	-0.876274	0.826342	1.17445	0.0600794	-0.116697	0.602388
Fam134c	-0.781217	-0.654996	-0.726707	-0.635959	1.19211	1.47222	0.730447	0.900867	-1.18606	-1.70867	0.443406	0.780392	1.19623	-0.579052	-0.443007
Fam136a	0.411551	0.247508	-0.0942828	0.100312	-0.813213	-0.539575	1.82961	1.52002	-0.171758	-0.330877	-1.35909	-0.578937	-1.86179	0.878876	0.76164
Fam162a	NaN	NaN	NaN	NaN	NaN	NaN	NaN	NaN	-0.949093	-1.05028	1.25938	1.01508	-1.04127	0.35185	0.414336
Fam175b	0.536377	1.39042	2.04913	0.369443	-1.79887	-1.12706	-0.289842	0.0293344	-0.69662	-0.893462	0.3422	-0.667585	-0.203062	0.982065	-0.0224589
Fam188a	0.210226	1.15728	-0.101041	0.420401	-0.173476	-0.992506	-0.284223	-0.621832	0.336783	2.39331	0.589923	-0.802318	-2.02325	-0.139483	0.0302092
Fam192a	-0.449643	-0.784851	-1.5467	-0.557375	0.511553	0.788545	0.958693	1.16202	0.382684	0.446725	0.131146	-0.0885414	-2.40498	0.481695	0.969024
Fam195b	-0.464206	-0.103983	-0.483568	-0.591108	-0.083668	-0.138628	-0.0765258	0.276501	-0.753716	0.0219668	2.33934	2.26765	-0.394609	-1.12559	-0.689865
Fam204a	NaN	NaN	NaN	NaN	NaN	NaN	NaN	NaN	0.836309	0.343177	-1.9308	NaN	-0.104839	0.231454	0.624702
Fam206a	-1.21537	-0.213936	-1.49114	0.155012	1.23181	0.747367	0.627389	0.514024	0.0686177	1.09197	-1.03624	-1.59456	1.5779	-0.438149	-0.0246968
Fam207a	-0.0989014	0.0165128	-1.83208	-0.361049	-0.819333	-0.629931	-0.481214	-0.761178	1.51971	1.01595	0.0578896	0.762826	-1.05837	1.2489	1.42027
Fam208a	-0.206772	-0.270035	0.0509403	-0.0366438	-0.743861	-0.520213	-0.00129454	0.186143	1.15218	1.05533	-0.994892	-1.76178	-1.1036	1.88582	1.30868
Fam208b	NaN	NaN	NaN	NaN	NaN	NaN	NaN	NaN	0.25473	0.0620946	-1.59207	-0.388103	1.78208	0.118222	-0.236949
Fam20b	-0.301142	0.00419397	1.0223	0.259672	-0.484626	-0.273791	-0.296874	0.0602926	-1.62158	0.0741296	-0.732086	1.05682	2.6557	-0.566447	-0.856567
Fam21	0.582904	0.255879	-0.13491	0.289672	-0.153982	-0.915695	0.0664849	0.189291	1.50928	1.17696	-2.28841	-1.67512	0.932795	0.0667045	0.0981442
Fam219b	-1.58068	1.53611	-0.490714	-0.376831	0.532777	0.868615	0.303536	-0.79281	NaN	NaN	NaN	NaN	NaN	NaN	NaN
Fam32a	NaN	NaN	NaN	NaN	NaN	NaN	NaN	NaN	-0.494051	-0.928066	0.521144	1.97643	-0.817851	-0.214457	-0.0431504
Fam49b	0.123973	0.70313	-2.08119	-0.364365	0.364247	0.274856	1.22265	0.346827	0.318158	-0.829955	-1.48	-0.691906	-0.534381	1.36372	1.26423
Fam50a	-0.880278	-1.04667	-1.77515	-0.484149	0.998483	1.85546	0.901071	0.998405	-0.331542	-0.665625	-0.797605	-0.450672	0.289754	0.527815	0.860705
Fam63a	0.114735	-0.0931006	-0.267095	-0.163276	0.604119	0.477807	-0.0658396	0.0268136	0.548586	0.426307	-0.226273	-3.365	0.936227	0.498979	0.547014
Fam63b	1.41356	1.04617	-0.663543	0.454324	-0.78667	-0.313718	-0.668073	-0.036016	1.27273	1.82534	-0.503885	-0.900543	-1.68974	0.0227681	-0.472709
Fam65b	-0.799215	-0.0638166	-1.93844	-0.499996	0.948385	2.14468	0.24475	0.259431	0.975886	-1.54157	0.0653922	0.290862	0.365705	-0.412801	-0.0392524
Fam69a	NaN	NaN	NaN	NaN	NaN	NaN	NaN	NaN	1.14086	NaN	NaN	NaN	NaN	-0.41607	-0.724791
Fam76b	-0.363028	-0.206672	-0.448539	-0.408541	0.787766	0.772299	0.345726	0.232382	0.31171	0.163825	-1.3483	-2.68143	1.27109	0.580869	0.990854
Fam96a	NaN	NaN	NaN	NaN	NaN	NaN	NaN	NaN	-0.083072	0.218741	-1.30022	-1.14812	1.6395	0.441371	0.231795
Fam96b	0.177462	-0.388261	-0.170891	-0.158558	0.399127	0.141129	0.331956	0.408369	0.143879	-1.3384	-2.71568	1.26573	1.49736	-0.107557	0.514339
Fam98a	-0.15496	-0.631875	0.674394	-0.430741	-0.323607	-0.157173	0.454447	0.532248	-1.15983	-1.10584	1.04686	2.78388	-0.245245	-0.742607	-0.53995
Fam98b	-0.47636	-0.448442	-0.105837	-0.40977	0.282911	0.782035	0.190784	0.446477	-0.98887	0.158408	-0.0858025	0.759407	-2.61389	0.584139	1.92481
Fan1	NaN	NaN	NaN	NaN	NaN	NaN	NaN	NaN	0.127831	-0.302702	0.21794	1.8013	0.37083	-1.04124	-1.17396
Fancd2	0.352992	0.563806	-0.858413	-1.0028	0.965626	0.758509	-0.338585	-0.158689	0.995259	0.367521	-1.81923	-1.37397	1.93467	-0.309001	-0.0776984
Far1	-0.360063	-0.72937	-0.874451	-0.791897	1.05352	1.32446	0.816685	0.478689	-1.74561	-1.69087	0.943897	1.02024	-0.102817	0.0822376	0.575351
Farsa	NaN	NaN	NaN	NaN	NaN	NaN	NaN	NaN	-0.777784	0.071592	1.68138	0.77732	-1.37362	-0.193561	-0.185326
Farsb	0.517415	-0.156824	-0.567461	-0.256888	-0.163817	0.275587	0.338474	0.735503	-0.29663	0.222143	0.272435	-2.58699	-1.21272	1.29843	1.58135
Fasn	0.254085	-0.100317	1.14077	0.775659	-1.18754	-1.10382	-0.352689	-0.322021	-0.0938454	-0.0615322	1.11058	1.46057	-2.30335	0.0967187	0.686727
Fastkd5	NaN	NaN	NaN	NaN	NaN	NaN	NaN	NaN	-0.225529	-0.187727	0.497594	-1.99407	0.139736	1.11307	0.65692
Fbl	NaN	NaN	NaN	NaN	NaN	NaN	NaN	NaN	-0.854207	-0.463783	0.76756	1.93787	-0.29815	-0.66415	-0.425144
Fbll1	0.463308	0.061451	0.283293	0.53344	-0.574109	-1.65376	0.330227	0.289299	-1.35519	-1.92008	0.228384	1.47445	1.43667	0.565313	-0.16269
Fbxo11	NaN	NaN	NaN	NaN	NaN	NaN	NaN	NaN	1.08353	-1.33896	NaN	NaN	NaN	0.111447	0.143985
Fbxo18	NaN	NaN	NaN	NaN	NaN	NaN	NaN	NaN	0.626018	-0.118554	0.60662	1.24227	0.282482	-1.56569	-1.07314
Fbxo28	NaN	NaN	NaN	NaN	NaN	NaN	NaN	NaN	-0.513725	-0.881755	0.664408	0.686398	1.64539	-0.970005	-0.630711
Fbxo3	0.0239289	-0.146882	NaN	0.232313	-2.65786	0.0142658	1.27494	0.683447	-0.757248	0.375966	-0.0411709	-0.725769	NaN	0.72519	0.998884
Fbxo38	-0.343244	-0.702625	-1.04815	0.263774	1.5361	0.653873	0.304381	-0.236277	1.17732	0.868864	-2.12833	-1.41794	0.142592	0.739502	0.190148
Fbxo4	0.74997	0.068554	0.462879	0.169645	1.17567	0.853287	-0.621664	-0.395599	-0.35791	-0.678582	NaN	NaN	-2.56912	1.16072	-0.0178512
Fbxo6	0.607043	-0.724922	-1.05604	-1.26961	0.597219	0.358979	-1.11116	-0.0770433	2.16884	0.801461	0.634618	-0.733552	-1.30845	0.687962	0.424659
Fbxw11	NaN	NaN	NaN	NaN	NaN	NaN	NaN	NaN	0.661361	0.301255	0.935584	1.18558	-1.09584	-1.07798	-0.909952
Fbxw7	-0.350004	-0.563323	0.929028	0.480058	1.52818	0.372169	-1.44513	-0.950975	NaN	NaN	NaN	NaN	NaN	NaN	NaN
Fcf1	-1.46217	-0.0567126	-0.325231	-1.37131	0.668672	1.23643	0.793385	0.516938	NaN	NaN	NaN	NaN	NaN	NaN	NaN
Fcgr2b	-0.971631	0.963133	-1.58334	-1.18608	0.186537	0.503533	1.68904	0.969383	-0.692573	-1.09751	-0.582736	-0.447254	0.60614	0.511783	1.13158
Fcho1	-0.0162409	0.0928403	-1.18588	-0.860975	1.75583	1.34051	0.000200741	-0.199498	0.511349	0.40885	-1.42513	-1.87814	0.781763	0.115722	0.558802
Fcho2	0.148311	0.00899728	1.79836	1.32112	-1.67757	-0.954661	-0.271419	0.33421	0.030389	-0.0179033	0.432006	0.209353	-2.13402	0.425693	0.347131
Fcrl5	-0.358933	-1.01218	0.616897	0.57428	0.703081	0.47286	-0.570034	-0.401869	0.102652	-2.48615	-0.181996	1.03888	1.88541	-0.19406	-0.18884
Fcrla	-0.23155	NaN	NaN	-1.28055	0.439149	1.6228	0.130697	-0.680545	NaN	NaN	NaN	NaN	NaN	NaN	NaN
Fdx1	0.328346	0.471477	0.0888716	0.142664	-1.21311	-0.746713	0.585352	0.478953	1.07168	0.978646	0.0136871	-1.2512	-2.48533	0.694633	0.84205
Fdx1l	0.474541	0.332555	-0.844482	-0.367783	-0.436336	0.0319022	0.601575	0.832642	0.505755	0.5329	-1.98869	-1.4654	-0.976632	1.11543	1.65202
Fdxr	-0.581705	-0.7279	-0.4181	-0.15417	-0.253106	0.520232	0.661771	0.670192	-0.515248	-1.53996	-0.707684	-0.88364	2.62105	0.837337	0.470923
Fech	-0.0956062	-0.791412	-1.24952	-1.75396	1.44532	1.30193	0.504994	0.781997	-0.0076486	-0.153633	-1.37559	-0.681086	1.10881	0.505699	0.459701
Fen1	0.995043	0.83133	0.502265	0.542099	-1.4871	-1.59348	0.104385	0.105452	NaN	NaN	NaN	NaN	NaN	NaN	NaN
Fermt3	0.265808	-1.21598	1.28621	1.16844	-1.69064	-0.0564567	-0.456284	-0.717297	-0.0844689	-0.0582828	1.1129	1.79482	-1.16614	-0.0928937	-0.0897262
Fga	1.08408	1.24373	1.1048	0.0289732	-0.734281	-0.929222	-1.03567	-0.762403	NaN	NaN	NaN	NaN	NaN	NaN	NaN
Fgd2	-0.36317	-0.116145	-0.116494	1.48286	0.555312	-0.265104	-0.546593	0.181741	-1.45592	-0.914764	0.74507	2.53224	-0.605087	-0.660146	-0.453806
Fgd3	NaN	-2.17125	NaN	1.45318	0.861812	0.481043	0.498939	-0.721063	0.0981025	-0.689111	-1.04259	-0.179258	-0.201196	0.31145	1.29993
Fgd6	0.13063	0.32993	0.240694	0.970445	-1.14228	-0.340776	0.384239	-0.319238	1.42936	0.380835	-2.42153	-1.21431	-0.228206	0.850332	0.949886
Fgfr1op	-0.346398	0.0253538	-1.83215	-1.12775	0.820585	1.50544	1.15788	1.25992	-0.536983	-0.678237	-0.750372	0.172842	-1.02687	0.495504	0.861222
Fgfr1op2	-0.318557	1.14598	-1.79115	-0.0146291	-1.07157	-0.65036	1.51579	1.07949	0.410868	-1.03978	1.18207	0.74193	-1.06065	-0.140861	0.0114246
Fgg	-0.162201	0.297782	1.40875	0.495463	-0.997528	-1.32819	-0.333334	-0.620728	-0.694388	-0.935054	1.90491	1.7153	0.0514284	-0.129515	-0.672695
Fgr	NaN	NaN	NaN	NaN	NaN	NaN	NaN	NaN	0.203449	0.977549	-0.687768	-1.76399	1.18726	-0.0094095	0.0929084
Fh	0.200175	0.113446	0.602679	0.972618	-1.53921	-1.44529	0.61298	0.403423	-0.204874	-0.0157181	0.668489	0.539539	-2.39386	0.859049	0.626559
Fhit	-0.21438	-0.00843505	-1.66114	-0.269918	0.923413	0.697379	0.295314	0.633656	-0.154099	-2.67035	0.0798102	1.31214	0.532613	0.232986	0.27101
Fhl3	-0.387191	0.257703	NaN	-0.933975	0.529796	1.75105	0.151044	-0.547216	0.270465	-2.26835	NaN	0.655336	NaN	-0.21804	0.739375
Fhod1	0.719606	0.455779	-1.91155	-0.0960211	-1.50512	-1.05649	0.360439	0.10478	0.670322	-0.0878802	0.0702713	-0.718336	2.18603	0.456418	0.351751
Fig4	-0.188866	-0.79658	-0.91867	-0.730789	0.905297	-0.309963	0.607012	-0.57946	-0.178045	0.250313	1.9761	1.5436	0.0806313	0.302085	-1.96267
Filip1l	0.127807	0.257203	0.504597	1.84477	-0.263337	-1.07679	-1.31162	-1.36109	0.620306	0.34011	0.93301	0.241337	-1.84113	0.214905	0.769927
Fip1l1	-0.068745	-0.232179	-0.985986	-0.494803	0.368183	0.165617	0.0155573	0.142411	0.489326	0.150153	-1.17295	-1.36502	3.00401	0.0804919	-0.0960638
Fis1	0.358355	-0.0590754	-0.80789	-0.880048	-0.614076	-0.231377	1.54279	0.92231	-1.78101	-1.02348	0.545597	1.72366	-0.624553	-0.0202769	0.949087
Fiz1	0.0464196	-0.595902	-1.24422	-0.510253	-0.832512	0.811066	0.538338	1.78706	NaN	NaN	NaN	NaN	NaN	NaN	NaN
Fkbp11	-0.925248	0.629732	-0.749719	-0.556374	1.05074	0.433819	0.40136	0.942559	-0.291413	-1.83539	-0.725174	-1.50514	0.920163	1.09663	1.11345
Fkbp15	-0.623548	-0.603002	-0.737451	0.473698	-0.627259	-0.437806	-0.633682	-0.510106	1.06092	1.35141	-1.01014	-1.53494	1.3065	1.19789	1.32751
Fkbp1a	0.741346	0.601663	1.76618	1.19725	-1.83404	-1.308	-0.723922	-0.719095	0.869577	0.638287	-1.05047	-0.00299862	-0.210715	-0.214696	0.249628
Fkbp2	0.833831	0.769984	-0.222636	-0.513302	-0.448066	-0.491616	0.0512898	0.0451476	0.456642	-1.05131	1.4952	1.2271	-2.60471	0.295707	0.156741
Fkbp3	-0.262171	NaN	-1.01205	-0.390669	NaN	1.37448	1.09994	-0.809529	NaN	NaN	NaN	NaN	NaN	NaN	NaN
Fkbp4	-0.210708	-0.450807	-0.882077	0.0349046	2.33	1.23031	-1.15822	-0.91121	1.03516	0.889429	-1.00594	-0.685602	0.154088	-0.644119	0.274793
Fkbp5	0.956358	0.804142	1.4781	1.25218	-1.63689	-1.84567	-0.534877	-0.632149	0.489876	0.171974	-0.680283	-0.329363	0.972072	-0.333563	-0.131903
Fkbpl	NaN	NaN	NaN	NaN	NaN	NaN	NaN	NaN	0.452017	0.95637	-0.0977408	-0.292765	-2.03376	0.24948	0.766396
Flad1	NaN	NaN	NaN	NaN	NaN	NaN	NaN	NaN	-0.819118	-0.420617	1.11489	1.45233	0.455416	-0.851981	-0.93092
Fli1	-0.362995	-0.557355	2.06065	1.46438	-0.52133	-0.0123359	-1.88132	-1.22092	0.614535	-0.0228412	-0.20479	-0.283574	1.14742	-0.000752136	-0.218765
Flii	1.48612	1.31609	-0.362567	-1.02795	1.67101	1.20981	-1.24078	-0.8638	-0.946697	0.507233	-0.846441	-0.277623	0.117936	-0.155416	-0.586933
Flna	-0.230033	-0.645177	-1.51869	-1.08234	1.6724	1.14874	0.561262	0.0242564	-1.08419	-0.736957	0.136648	0.732906	1.70133	-0.67216	-0.00800102
Flnb	1.78736	0.805097	-1.97314	-0.631803	-0.802893	-0.527745	1.8287	0.650807	0.152752	-0.434181	0.128673	-0.395762	-0.42861	-0.623893	0.464641
Flnc	NaN	NaN	NaN	NaN	NaN	NaN	NaN	NaN	-1.44591	-0.985119	1.00008	0.814573	-0.545645	0.192231	0.969796
Flot1	-0.963498	0.249681	-0.0664615	1.14526	-1.45986	-1.2749	0.618052	1.16254	-0.082488	0.0405045	-0.881684	1.92467	0.841912	-0.296456	-0.957274
Flot2	-0.980789	0.66622	0.158256	-0.405819	0.161523	0.0875771	0.170139	-0.0516355	0.128533	-0.620088	-0.922154	0.00573747	3.13685	-0.955227	-0.579122
Flywch1	0.142601	-0.545625	NaN	-0.280366	0.833795	0.296812	0.0928773	0.46634	-0.432851	-1.70319	NaN	NaN	-1.61402	1.63347	1.11016
Fmnl1	-0.543623	-0.366402	1.04685	1.28699	-1.23551	-1.06518	-0.337467	0.259898	-0.256173	-0.0261561	0.606515	0.410566	-2.13189	0.998528	1.35305
Fmnl2	-0.0685001	0.0753359	-0.0528043	0.512421	-0.552873	-0.824795	0.542484	-0.500489	-0.771577	-0.027791	0.533589	1.35022	2.40241	-1.69093	-0.926704
Fmo5	-0.838845	-0.316002	0.145766	0.143801	-0.790943	-0.488307	0.283041	1.13612	-0.00740934	-0.953034	1.24939	1.96748	-1.80868	0.935529	-0.65791
Fmr1	-0.0697542	-0.396842	-0.949345	-0.386572	1.82339	1.7242	0.072947	0.137647	-0.350083	-0.992701	-1.1039	-0.297151	1.86245	-0.490241	-0.584044
Fn1	-0.795287	-0.47256	0.747282	1.28654	-0.779056	-0.892141	-0.815048	-0.780374	-0.602066	-0.961289	1.63293	2.03852	0.278416	0.232906	-0.118773
Fnbp1	0.850311	0.0858455	-0.576047	0.162011	-1.00365	-0.943136	1.04239	1.30297	0.323226	0.559629	-0.877234	-1.8614	-1.15345	0.861298	1.22724
Fnbp4	-0.717	-0.640729	-0.492809	0.111946	1.29806	1.7437	1.16925	0.919531	0.0828064	-0.922818	-2.04493	0.631716	-0.440749	-0.300289	-0.397698
Fndc3a	-1.31827	0.0465968	-0.338469	-1.95878	0.237712	1.31942	1.42726	0.582286	-0.176612	-0.519358	0.159358	1.62801	-0.303874	0.22288	-1.00816
Fopnl	-1.09248	0.12502	-0.245877	-0.994384	1.67692	1.26909	-0.521452	-0.216842	NaN	NaN	NaN	NaN	NaN	NaN	NaN
Foxk1	1.04996	0.70495	0.303027	0.397741	-1.10776	-0.60936	0.29645	0.199471	0.963774	0.908527	-0.19696	-0.869659	-2.74971	0.178047	0.531505
Foxk2	0.12875	-0.0990282	-1.73558	-1.28716	0.873324	0.855881	0.558528	0.705283	NaN	NaN	NaN	NaN	NaN	NaN	NaN
Foxp1	NaN	NaN	NaN	NaN	NaN	NaN	NaN	NaN	-0.133173	-1.57211	0.391176	1.45804	-0.947332	0.325239	0.47816
Foxp4	0.839469	0.689281	0.221704	-1.34573	0.775927	0.497855	-0.616754	0.0679123	NaN	NaN	NaN	NaN	NaN	0.864689	-1.99435
Fra10ac1	0.127039	-1.27979	1.80473	-0.0089245	0.319978	0.512298	-0.894589	-0.996849	-0.577967	-0.879275	1.57398	1.46556	0.315074	-0.715711	-0.765551
Fras1	-0.120743	-0.024173	-0.603114	-0.364222	0.574053	0.586049	-1.22898	-0.165431	2.04303	1.22916	-1.73943	-1.13292	1.11779	0.0136401	-0.184703
Frg1	NaN	NaN	NaN	NaN	NaN	NaN	NaN	NaN	1.34433	1.06334	-0.042988	-0.780969	-1.55683	0.101164	-0.128046
Frmd8	-0.868263	-1.21189	-0.955341	0.0663364	1.70075	2.00756	-0.0836274	0.154343	-0.59205	-0.432632	-1.50921	0.808747	0.609556	0.250254	0.0554632
Fry	-0.346016	-0.698178	1.83572	0.691646	-1.44126	-0.571546	0.250569	0.279062	NaN	NaN	NaN	NaN	NaN	NaN	NaN
Fryl	NaN	NaN	NaN	NaN	NaN	NaN	NaN	NaN	0.570119	1.87445	-1.14974	-0.325668	-0.851656	-0.0342457	-0.0832609
Fth1	-1.35468	-1.24972	NaN	0.132223	0.34153	1.49807	0.205339	0.427239	NaN	NaN	NaN	NaN	NaN	NaN	NaN
Ftl1	-0.0637933	-0.21106	-0.979049	-0.842358	1.52225	1.23885	-0.196566	0.455776	0.629819	0.567943	-2.34338	-1.02557	0.934679	0.152426	0.160042
Fto	NaN	NaN	NaN	NaN	NaN	NaN	NaN	NaN	1.19207	1.18339	-0.257947	-1.43729	-0.99717	0.129834	0.187116
Ftsj1	NaN	NaN	NaN	NaN	NaN	NaN	NaN	NaN	0.235572	-2.04401	-0.366523	1.02176	0.390008	0.112459	0.650735
Ftsj3	-0.64618	-0.55736	-0.181424	-0.157579	1.12385	0.454872	0.363444	0.266619	-0.67977	-0.765025	-1.13088	-1.10133	2.82141	-0.0137315	0.203093
Fubp1	0.492966	0.415331	0.291564	0.463083	-1.62831	-1.41007	0.165369	-0.0437495	0.770399	1.01566	0.27418	0.00622783	-2.37243	0.591636	0.968152
Fubp3.1	-0.260998	-0.358099	0.238368	0.343428	0.189292	-0.433882	0.434203	0.227875	-2.33467	-2.02583	0.756539	0.397628	1.30044	0.652925	0.872783
Fus	0.145399	0.2066	-0.398365	-0.245104	1.78065	2.194	-1.22552	-0.22013	-0.118719	-0.261126	-1.21642	-1.29199	-0.460488	0.308566	0.802647
Fut8	0.0577099	0.188831	0.197415	0.165147	-0.0880882	0.0961249	0.161998	0.121957	0.709043	-0.277336	-0.181497	-3.3708	0.358942	0.898183	0.962375
Fxr1	-0.266134	-0.587841	-0.402353	-0.120546	0.521152	-0.0271325	0.711829	0.523235	-1.14478	-2.30074	0.463345	1.26804	1.9388	-0.253001	-0.323874
Fxr2.1	NaN	NaN	NaN	NaN	NaN	NaN	NaN	NaN	-0.0755368	-0.712825	-0.200807	-0.687627	2.1986	-0.221783	-0.300016
Fyttd1	NaN	NaN	NaN	NaN	NaN	NaN	NaN	NaN	-0.0395585	-0.15127	0.395445	0.660608	-2.12915	0.791271	0.47265
G3bp1	0.248177	0.561639	-0.927227	-0.642429	0.370108	0.183996	0.0812442	0.28102	0.254319	0.798546	-1.39307	-2.02924	-0.830296	1.44009	1.60313
G3bp2	0.352062	0.354102	-1.3285	-1.01814	0.615219	0.704927	0.716787	0.758203	0.869706	0.0592888	-0.97384	-2.51962	0.210693	0.312377	0.886745
G6pdx	-0.459312	-0.778961	0.766796	1.18777	-0.825386	-0.114955	-0.0620109	-0.0679063	-0.966624	-1.09569	1.50731	1.73278	-1.63386	0.21325	0.596804
Gaa	1.26075	0.521579	1.26009	0.957652	-1.49506	-1.62266	-0.974309	-0.75807	0.724038	0.704094	-0.0927057	0.417791	0.775155	-0.959495	-0.718849
Gabpa	0.0870185	0.267844	-0.412906	-1.21395	1.14779	0.767202	-0.591761	-0.360939	0.379768	0.586598	-0.871297	-0.92646	2.59212	-0.804249	-0.646785
Gabpb1	1.97123	1.38258	-1.10157	-0.00581026	-0.431123	-0.799772	-0.637481	0.279597	-0.982044	-1.81695	0.578004	0.529397	0.878007	-0.0116147	0.167548
Gabpb2	1.18748	0.278798	-1.08644	1.41498	0.946762	0.470696	0.0392803	0.187873	-1.08097	-2.05081	-0.720058	0.736642	-0.460575	-0.803048	0.939385
Gadd45gip1	-0.975978	-0.48437	0.956153	-0.748225	2.15411	1.16757	-1.16437	-1.24256	0.401832	0.266661	-0.0750371	0.659558	0.654713	-1.01006	-0.559998
gag	-0.174389	1.42916	-1.07646	0.862813	-0.650479	0.591051	0.34883	-0.57128	1.78411	0.0823784	-1.99087	0.599506	-1.12976	0.0138015	-0.118412
gag-pol.1	0.651051	0.594347	-1.79084	-0.222204	0.0751537	-0.0348715	0.782136	0.543786	-2.03741	-1.16154	0.317324	1.12753	1.44418	0.0177801	-0.306419
gag-pro-pol	-0.195403	-0.546978	-0.590587	-0.581102	0.795404	0.905624	-0.0756483	-0.0498224	0.690779	-0.0958377	-1.70755	-1.09545	2.62811	-0.0776838	-0.00385109
Gak	0.125026	-0.977997	-0.759009	-0.595031	-0.44908	-1.05352	-0.705546	-0.362754	-0.586652	-0.205935	0.56508	0.450573	2.76478	0.924035	0.866034
Gale	NaN	NaN	NaN	NaN	NaN	NaN	NaN	NaN	1.69941	0.216478	-0.457922	-1.5315	0.378873	0.24721	-0.552545
Galk1	0.165524	0.928132	-2.00302	-0.47888	-0.6372	-0.499517	1.18836	0.724184	-1.44223	-0.0715902	0.378239	0.904687	1.63263	-0.0383772	-0.750942
Galk2	-1.55449	-0.928894	0.566392	0.329415	-0.66095	-0.131787	1.23616	1.14416	NaN	NaN	NaN	NaN	NaN	NaN	NaN
Galns	-0.49166	-0.470467	0.468566	0.582937	-0.366046	0.229665	-0.0913928	-0.104116	-1.17734	-0.524722	0.896494	2.09697	-2.20073	0.127245	1.02459
Galnt1	0.457257	0.38273	-1.52848	-0.959559	0.536651	1.14441	0.186574	0.315134	1.00726	0.449128	-1.76098	-1.15632	1.60413	-0.0241889	-0.653749
Galnt12	-0.108672	0.0500852	1.16972	0.0773473	-0.939917	0.286219	0.345418	-0.123103	0.903021	0.480775	-1.28653	0.0425804	-2.67563	1.07268	0.706006
Galnt2	0.414683	0.0182488	-0.925694	-0.41151	1.59863	1.19412	-0.0169722	0.13519	-0.09769	-0.960596	-1.47001	-1.77784	1.47801	0.297733	0.523705
Galnt7	-1.32097	-1.12272	0.517031	0.964526	0.820313	0.292805	-0.0772796	-0.196294	-1.67019	-1.2464	1.48372	1.31503	-0.245349	0.763374	-0.277599
Galt	-0.435084	-0.809833	1.79326	0.633163	-0.358206	-0.67731	0.214621	-0.202068	-0.638702	0.0443375	2.18477	0.269626	-1.89766	-0.0602474	-0.0606759
Ganab	-0.0377901	-0.525699	-0.610027	-0.542104	0.0677465	-0.123901	-0.28317	0.0682943	-0.37854	-0.286635	-0.37038	-0.590107	3.48876	0.237062	-0.113514
Ganc	-0.644279	-1.14517	NaN	-0.68146	-0.83728	-0.222081	0.828123	0.575816	-0.30193	-0.403243	1.91549	2.06276	-0.0206206	-0.224654	-0.90147
GAPDH	NaN	NaN	NaN	NaN	NaN	NaN	NaN	NaN	-1.09713	0.210223	1.16852	1.3103	-1.26455	-0.256176	-0.0711778
Gapvd1	-1.17655	0.343445	NaN	-0.469276	1.28071	0.768955	0.219283	-0.309174	-0.585284	-1.14473	-0.380484	-0.205572	2.56849	-0.615179	-0.294626
Gar1	-0.149942	0.320718	1.19778	1.15163	-0.570517	-1.1049	-0.238429	-0.316358	-0.190188	0.0514996	1.21209	1.42603	-2.4073	-0.170115	-0.212003
Gars	-0.270377	-0.748498	1.28679	0.879517	-0.420471	-0.732514	-0.28071	-0.296018	-0.219111	-0.0651681	1.14832	1.49749	1.30016	-1.61826	-1.46114
Gart	1.25759	0.889464	-0.145331	0.231844	-1.91921	-1.73693	0.952841	0.606157	-0.0192489	0.228717	0.854339	0.536146	-1.575	-0.161741	0.000361256
Gatad2a	0.640728	0.637699	1.64141	1.18752	-1.49154	-1.49938	0.0509654	0.0385357	-0.694952	-1.36251	-0.740151	-0.373183	1.07298	0.331967	0.559908
Gatad2b	-1.53818	-0.890094	-1.0571	-0.635628	0.788095	0.0493758	-0.020474	-0.282562	-0.875952	0.927572	1.62593	1.90181	-0.694166	0.364543	0.336832
Gatb	0.254604	0.297671	-2.28126	1.74472	-0.359898	0.00338696	0.398296	-0.0240432	-0.108912	-0.500105	-0.58067	1.14047	-1.5024	0.748625	0.769511
Gba2	-0.215556	0.552556	NaN	-0.0021516	-1.47546	-0.0677944	1.00941	0.938175	-1.18123	-0.947953	-1.46422	0.142532	1.87294	0.772736	0.0660107
Gbe1	-0.231217	NaN	NaN	1.53224	NaN	-1.4726	-1.54885	-0.00950823	-0.212436	0.0620625	0.830627	1.5058	0.643951	-0.600562	-0.49951
Gbf1	-0.154899	0.559472	NaN	0.0733415	0.177215	NaN	0.315675	-0.75511	-0.84648	0.197376	1.53224	1.86923	-1.93072	-0.302543	-0.734792
Gbp2	1.54444	0.532613	-0.407977	-1.08913	0.596694	-0.416661	-2.27977	-0.380886	-0.0553947	-0.988088	1.15338	-0.139949	1.22082	0.486641	0.223265
Gbp4	-0.223117	-0.180335	-2.29042	-1.49385	-0.828227	0.264755	0.181353	0.245127	0.232878	0.0423516	1.81809	1.17928	-0.168588	0.429486	0.791215
Gbp5	-0.213652	-0.584613	-1.24895	0.427983	-0.625985	0.464514	0.766979	1.86518	0.671161	1.20642	-0.186775	-1.33581	-1.78084	0.029088	0.545296
Gbp7	0.345751	0.311054	-0.379825	-1.12149	-0.813501	0.554118	0.100971	0.300779	-0.170476	-1.13073	-1.91784	0.675433	2.16656	-0.00534778	1.08455
Gcat	NaN	NaN	NaN	NaN	NaN	NaN	NaN	NaN	0.749039	-1.51013	-0.680178	-0.321576	NaN	0.742534	1.02031
Gcc1	-0.411522	0.564187	0.622976	-1.15474	0.863798	-0.016924	-1.36907	-0.799773	0.867125	0.885188	-0.621475	0.630784	1.97156	-1.37595	-0.656176
Gcc2	NaN	NaN	1.39168	1.42994	-0.75707	NaN	-2.14797	NaN	0.0817966	-0.324223	0.0986583	0.555468	0.366013	-0.46227	-0.232017
Gcfc2	0.714683	0.273162	-0.265497	0.464901	0.145371	-0.648829	0.247517	-0.695738	-1.27634	-1.79229	2.24508	0.852389	NaN	-0.630861	0.366456
Gclc	-0.469265	-0.550571	-2.06753	-0.281472	-0.156314	0.675865	1.35442	1.1695	-0.213652	-0.381031	0.771827	0.242016	-1.78042	0.811799	0.874826
Gclm	-0.328861	-0.575212	-0.349625	-0.393591	-0.560757	0.66237	1.15412	0.956536	-0.898903	-0.950747	-1.04671	-0.219389	2.71871	-0.190114	0.0221766
Gcn1l1	0.64395	0.335109	0.874189	0.417777	-2.49972	-1.80923	0.0553085	-0.318335	0.988942	-0.243983	0.275793	0.224006	-0.554578	0.541406	1.06936
Gcom1	NaN	NaN	NaN	NaN	NaN	NaN	NaN	NaN	0.759184	0.689991	-1.96764	-0.47006	0.922648	0.00516531	0.0607113
Gdap2	NaN	NaN	NaN	NaN	NaN	NaN	NaN	NaN	-0.160699	-0.532903	-1.84911	1.33239	0.362642	0.374171	0.473514
Gde1	-0.157129	-0.21285	-0.535997	1.5154	0.178706	-0.44764	0.44068	-0.810998	-2.14019	-1.18555	0.490967	0.799726	1.80767	-0.0890692	0.346269
Gdi1	0.219456	0.0745839	0.368538	-0.22186	0.215149	0.236534	-0.501276	-0.121604	2.28929	1.5186	-1.72596	-1.41145	0.300739	-0.534701	-0.706029
Gdi2	0.00191087	0.0224319	0.640119	0.31113	-0.778272	-0.258828	0.14181	-0.0314736	0.620467	-0.132534	1.41194	1.03952	-3.02343	-0.282956	0.318175
Gdpgp1	0.360098	-1.17717	0.945148	1.6709	-1.94046	0.307593	-0.192701	-0.443628	-0.418125	-0.557198	1.83705	-0.15166	0.613333	-0.629393	-0.22379
Gemin5	-0.536271	-0.0636822	-2.73962	0.0620684	0.875579	0.801531	0.772245	0.650699	-0.764331	-0.773461	1.39681	0.425281	-0.542357	0.400435	0.0350761
Gfer	-0.471778	-0.537321	-0.795207	-0.0773261	0.656416	0.791958	0.585504	0.830187	-0.220139	-0.837339	-0.328053	0.444744	-2.55668	1.20291	1.31213
Gfm1	NaN	NaN	NaN	NaN	NaN	NaN	NaN	NaN	0.274558	0.372626	0.52252	1.19766	-1.7577	0.328802	-0.938463
Gfm2	0.844833	0.385427	1.17121	0.740155	-1.13442	-0.964567	0.183789	0.381697	0.943033	0.475882	-0.972221	-2.5159	-0.335845	0.410925	0.385998
Gfpt1	0.00317912	-0.164621	0.0545168	-0.734638	0.506523	0.073982	-0.647899	0.739908	-1.65366	-2.11969	1.97136	0.752709	0.303143	0.387574	0.527612
Gga1	NaN	NaN	NaN	NaN	NaN	NaN	NaN	NaN	0.942647	1.51249	-0.151351	-1.04459	-1.26086	-0.244056	0.245722
Gga2	-0.54149	-0.585533	-0.978764	-0.802813	-0.253394	0.333287	1.24652	1.42967	-1.11907	-0.321823	1.12233	1.78574	-1.46566	-0.0351015	0.186113
Gga3	NaN	NaN	NaN	NaN	NaN	NaN	NaN	NaN	-0.0468	0.0959438	0.907292	0.786817	-2.11586	0.190822	0.18179
Ggct	-0.810843	-0.228024	-0.34078	-1.25078	0.315273	2.10607	-0.0584871	0.267566	NaN	NaN	NaN	NaN	NaN	NaN	NaN
Ghdc	-0.937261	-0.0901099	-1.74901	0.165707	-1.27241	0.92053	1.69	1.04338	-0.385339	-0.735153	1.31157	0.784253	-0.425778	-0.583845	0.263462
Ghitm	NaN	NaN	NaN	NaN	NaN	NaN	NaN	NaN	-0.719764	0.474383	-1.41143	NaN	-0.394506	1.07649	0.974828
Gid8	-0.775802	-1.24045	0.609524	0.0657723	-0.29822	-0.290323	-1.01645	-1.03899	-0.199261	-1.01874	2.41467	1.19031	0.596225	0.413046	0.588693
Gigyf1	-0.154708	-0.252264	0.519646	-0.242786	1.51893	0.497985	-0.288744	-0.537357	-0.0284081	0.210471	-1.31362	-2.16724	2.03523	0.215105	-0.0122408
Gigyf2	-0.457377	-0.488988	-0.812852	-0.269486	1.90985	1.73724	-0.0823715	0.401981	0.575483	0.324814	0.403595	-0.950149	0.537789	-1.72277	-1.10676
Gimap1	-0.116805	0.672726	-0.314802	0.210614	-0.137111	0.160059	0.924229	0.997079	-0.412454	-0.730294	-0.127108	-0.545078	-2.82017	1.01802	1.2211
Gimap4	-0.323929	0.0221906	-1.14811	-1.25453	1.44766	1.38432	0.146296	0.381424	1.03159	0.00788792	-1.37907	-1.18202	1.50257	-0.328364	-0.307915
Gimap5	-1.02336	-0.854369	0.329333	-1.44209	1.12764	1.18563	0.838842	0.846728	-0.92418	-0.688983	-1.10309	-0.548913	-0.209809	1.27675	1.18986
Gimap6	1.41379	1.6616	-0.554874	-0.112207	-1.60168	-1.92978	0.90762	-0.149241	0.845691	0.419951	-0.931587	8.63552e-05	0.108268	-0.110291	0.0326463
Gimap7	0.449354	-0.643079	-0.768508	0.0299021	-0.4076	-0.113024	0.518665	0.0950892	-0.588149	0.0608328	1.18175	2.6166	-1.89385	-0.191794	-0.346197
Gimap8	0.372744	0.515648	0.100346	0.867528	-1.7637	-1.47272	0.901189	0.526711	1.02323	0.930791	-0.778341	-1.07249	-1.40402	0.489564	0.763536
Gimap9	0.429549	0.46074	0.0216561	0.727489	-0.630877	0.0710603	-0.102923	-0.53793	0.740764	0.221218	-1.35246	-2.00608	-1.1046	1.46024	1.60215
Gins4	NaN	NaN	NaN	NaN	NaN	NaN	0.421861	-0.588116	NaN	NaN	NaN	NaN	NaN	-1.02645	1.19271
Gipc1	-0.388263	0.745243	0.533315	0.495705	1.14243	-0.0662615	-1.66518	-1.48863	-0.80149	0.11381	1.03369	1.83936	0.0485245	-0.482494	-1.05975
Git1	0.0923547	-0.364364	-2.05576	-1.21345	1.53299	1.66357	0.288018	0.214657	0.767192	-0.703489	-1.14702	-0.204704	0.359518	0.232886	0.537596
Git2	-0.0495578	-0.96606	0.141035	0.363827	-0.174367	-0.493761	-1.27337	-1.05058	-0.764495	-1.19879	1.70797	1.11615	0.428231	0.36717	1.8466
Glb1	-0.269482	0.36337	2.58729	-1.53842	-0.0958055	0.214345	-0.223189	-0.0975565	0.430813	NaN	0.0786195	NaN	NaN	-0.29077	-1.15921
Glcci1	0.067397	0.383671	0.472109	1.35789	0.910326	-0.481993	-1.51289	-1.19651	NaN	NaN	NaN	NaN	NaN	NaN	NaN
Gle1	-0.0980196	-0.133895	0.137695	-0.00913193	-1.04382	0.124381	0.971116	0.732206	1.11748	0.738852	-2.56439	-1.44941	0.23971	0.425187	0.812039
Glg1	0.239676	0.340838	-1.20836	-0.267647	0.125595	-0.149341	1.18574	0.794763	1.18469	0.133703	-1.21949	-2.10196	-0.963134	0.678524	1.22641
Glipr2	NaN	NaN	NaN	NaN	NaN	NaN	NaN	NaN	0.172112	-0.426412	0.364693	-1.75081	-0.499841	0.912018	1.22824
Glmn	NaN	NaN	NaN	NaN	NaN	NaN	NaN	NaN	-0.270186	1.39452	-1.11676	-1.25675	1.06199	0.0216174	0.165565
Glod4	-0.504923	0.103559	-0.662013	-0.676913	0.107757	0.355453	1.07062	0.820382	0.416484	-1.76444	-0.496003	0.372159	-1.85214	1.12383	1.58619
Glrx3	1.15639	0.841176	1.19829	1.35762	-1.66289	-1.14938	-0.529855	-0.37256	-0.222996	-0.103044	0.231669	-0.134535	-1.76651	0.225612	0.931006
Glrx5	-0.549004	-0.129074	NaN	-1.10546	-0.0575294	0.0772626	1.34595	0.984563	-2.10619	-0.910045	-0.241718	1.24785	-0.350056	0.724839	1.06861
Gls	-0.990365	-1.19619	1.75477	0.787224	-0.429019	0.604965	-1.60528	-0.581665	1.12743	1.43734	-0.726713	-0.671032	0.0257048	0.251863	0.210965
Gls.1	-0.31507	-0.285766	-0.863703	-0.377872	0.754375	0.331229	0.329148	0.321606	-0.267914	-0.65143	-1.51707	-0.529533	2.84001	0.775208	-0.543212
Gltp	-1.99941	-0.196066	1.66618	0.269765	0.340339	1.24607	-0.900186	-0.745858	-1.15661	-0.038597	0.707126	0.516833	-1.04183	0.683348	0.648889
Gltscr2	-0.182866	-0.293804	-0.876305	-1.23543	0.953069	0.604512	-0.359789	-0.253099	0.857602	0.450538	-0.773744	-1.02353	2.71049	-0.38982	-0.187823
Glud1	-0.71974	-1.10633	-1.06307	-0.965318	1.32207	1.29959	0.152997	0.200769	-0.616382	-0.517795	-0.351957	-0.311552	2.40624	0.136338	0.134138
Glyr1	-0.820874	-0.544234	-0.218729	-0.260871	0.787275	0.663453	-0.146584	0.324418	0.159467	0.164654	1.17306	1.38	-2.87058	0.361856	-0.152306
Gm10094	-0.47737	0.0395155	0.263952	-0.261	-1.12855	-0.703015	-0.296717	-0.205287	1.09659	-0.258046	0.911105	1.61351	-2.34507	0.895579	0.854798
Gm10250	0.288597	0.201569	1.02178	0.746769	-1.7158	-2.01563	0.677253	0.415847	-0.856525	-0.957639	1.10768	1.1193	-0.586181	0.343772	0.209213
Gm10269	NaN	NaN	NaN	NaN	NaN	NaN	NaN	NaN	0.924994	0.741685	-1.22632	-1.61627	0.285668	0.43446	0.455784
Gm14085	-0.531874	-1.44625	1.28696	-1.15074	-1.76731	1.07932	1.06198	0.76025	0.0457121	-0.141936	0.259718	1.33148	0.348399	-0.672938	-0.462761
Gm20425	0.596349	0.713012	-1.8102	-1.56195	0.721389	1.18381	0.732802	0.411668	-0.0180826	-0.34134	-1.77944	-0.521519	0.421216	0.25571	0.996575
Gm20498	NaN	NaN	NaN	-0.566345	1.19082	0.982795	-0.760942	-0.846331	NaN	NaN	NaN	NaN	NaN	NaN	NaN
Gm20604	NaN	NaN	NaN	0.0362318	NaN	NaN	0.184908	1.57754	0.353703	NaN	-2.04408	-0.232791	NaN	0.29733	-0.172842
Gm20767	NaN	NaN	NaN	NaN	NaN	NaN	NaN	NaN	-1.43393	NaN	-0.739143	1.07771	1.09055	-0.150464	0.155284
Gm21761	NaN	0.441569	NaN	NaN	NaN	0.349968	0.692642	-1.48418	NaN	NaN	NaN	NaN	NaN	NaN	NaN
Gm29609	-1.48078	-1.98334	-0.487797	-0.194308	0.592177	0.629034	0.687766	0.750351	-0.25594	-0.422098	-1.45966	0.817895	1.24786	0.788921	0.769913
Gm340	-0.210194	-0.134132	-0.813091	-0.797592	0.75487	0.662873	-0.207094	0.292266	1.71362	1.43046	-1.06346	-2.25386	0.25913	0.479132	-0.11293
Gm9774	0.242944	0.0848817	0.0438825	0.515429	-0.652529	0.593995	-0.388744	-0.466831	1.67433	1.4653	1.0922	-1.0349	-2.0224	-0.0467171	-1.10083
Gmds	-0.0289854	-0.294826	1.59953	1.51289	-0.728919	-0.463122	-0.880136	-0.433006	-1.12012	-0.599913	0.854733	1.76783	-1.35836	-0.0291246	0.201523
Gmeb2	0.916405	0.12883	0.557806	0.47003	-0.390427	0.672867	-0.869796	-0.779458	1.05254	-0.991774	2.10695	0.353366	-0.512551	-1.49694	-1.21785
Gmfb	0.184213	-0.272228	-0.37337	0.464402	-0.409121	0.107413	0.29054	0.374993	1.0426	0.460355	-2.02077	-2.19733	-0.0667832	1.23436	1.18073
Gmfg	0.720551	0.522895	0.711953	1.14252	-1.34623	-1.01684	0.274983	0.386816	0.763517	0.599198	-0.794647	-2.51404	-0.285032	0.431891	0.402462
Gmip	-0.839171	-1.31903	-0.546035	0.97615	0.164348	1.84244	-0.551533	0.434835	-1.09193	-0.783519	-1.09632	1.20346	1.36425	0.267906	-0.0258476
Gmppa	-0.237648	-0.64018	-1.78203	-1.37803	2.03102	1.72948	-0.0276861	0.327709	0.304217	0.390867	-0.253716	-0.532475	0.670802	-0.22984	-0.372487
Gmppb	1.34469	1.15989	1.43523	0.235406	-2.00397	-0.940751	-0.466433	-0.0520362	-0.0496106	-1.38343	0.195193	0.285096	-0.920674	0.419139	0.742261
Gmpr2	0.302424	-0.477613	-0.710196	0.903057	-0.36128	-0.709953	-0.888819	-0.158104	0.749237	0.302853	1.20579	2.52914	-0.8698	-0.890341	-0.926389
Gmps	0.50061	0.112721	-0.0418599	0.0797969	-1.12749	-1.08643	-0.113485	-0.228789	-0.594457	-0.780774	1.45854	2.57873	-1.04601	-0.265248	0.554143
Gna13	NaN	NaN	NaN	NaN	NaN	NaN	NaN	NaN	-1.18488	-1.19527	0.609337	0.604115	-0.755737	1.0391	0.883337
Gnai2	-1.00688	-0.677786	-1.67403	-0.794681	1.60449	1.74327	-0.546995	-0.491064	1.13796	-0.00359606	-0.0158779	-0.789337	0.877217	0.47404	0.163277
Gnai3	NaN	NaN	NaN	NaN	NaN	NaN	NaN	NaN	1.22794	0.243747	-1.46307	-0.174827	-0.857503	1.21978	-0.196064
Gnaq	-0.477678	0.144034	1.02838	1.05258	-0.326578	0.0815946	-0.0773374	0.775403	1.7621	0.176636	0.659052	-2.00489	-0.691582	-0.50864	-1.59307
Gnas	1.69795	1.33113	-1.07213	-0.188374	1.37215	-0.295607	-0.933967	0.0406909	0.984487	-0.533923	-0.164726	-1.4113	-1.36761	0.384577	0.156649
Gnb1	-0.349703	-0.143683	0.158095	-0.387281	0.257621	0.392027	-0.0374378	-0.272423	0.329652	-1.51943	1.79349	2.19953	-1.53599	-0.155782	-0.728691
Gnb2	-0.196837	-0.217372	-1.89589	-1.72506	1.51165	1.54646	0.326665	0.867203	-0.148758	-0.144868	0.304939	0.344043	-1.16291	0.411729	0.178995
Gnb2l1	1.27581	1.13946	1.12085	1.46824	-1.33488	-1.43289	-0.49799	-0.74451	0.803623	0.478827	0.0161814	-0.0591642	-0.862927	-0.204824	-1.16581
Gnb3	NaN	NaN	NaN	NaN	NaN	NaN	NaN	NaN	0.469441	-0.302023	-1.78431	-0.651238	0.986626	1.0189	0.262596
Gne	-1.43167	-1.32703	-0.661469	-1.30563	0.239921	-0.0142365	1.47378	-1.22696	0.920413	0.328709	1.07297	1.42186	0.41871	0.0915794	-0.000936136
Gng10	-1.36272	-0.610793	-0.677143	-0.29984	1.12556	1.74557	0.664687	0.340163	0.255856	-0.997953	0.626285	-0.917701	-1.56263	0.50598	1.16468
Gng12	0.00591426	0.138435	0.973006	1.21508	-1.17831	-1.83683	-0.377823	0.0853427	-0.74757	-0.875547	1.64735	1.17711	-0.802953	0.740818	-0.164021
Gng2	NaN	NaN	NaN	NaN	NaN	NaN	NaN	NaN	-1.11666	-0.744843	0.640681	1.60312	0.703304	-0.80155	-0.284056
Gnl1	1.80224	1.45402	-2.1149	0.0838454	0.903129	-0.426785	-0.710594	-0.287338	-0.251661	0.335311	-1.13526	0.943912	0.0199756	-0.424161	-0.191732
Gnl2	-0.505481	0.0880233	1.37487	0.27646	-0.88808	-0.00762489	1.42676	0.906498	0.600544	-0.310266	0.282733	-2.35042	-1.37839	0.091642	0.392729
Gnl3	-0.304883	-0.251434	-0.269727	0.228276	0.77784	0.389656	0.142457	0.0331125	0.707408	0.277062	-2.44851	-1.98298	0.917967	0.856047	0.927706
Gnl3l	-1.09095	0.167451	-1.10221	-0.757823	1.83773	-0.780589	0.263668	0.456208	-0.696392	NaN	-1.28141	0.985096	1.59622	0.23227	0.170731
Gnpnat1	0.1276	0.593917	1.66168	0.866991	0.102493	-0.717821	-0.66139	-1.27654	-1.29917	-1.70398	-0.356387	1.48976	0.666659	0.166459	0.339726
Gns	0.473609	-0.978955	-0.567934	-0.110917	0.172271	0.474186	0.340445	1.26015	-0.179179	-1.75835	-1.46722	-0.97499	1.53751	0.471463	1.30791
Golga2	0.682106	0.207683	-0.345162	0.308135	-1.31092	-0.953175	0.620941	1.01648	1.24433	0.665661	-0.317227	-1.38902	-1.99465	0.722167	0.842646
Golga3	2.18375	1.68408	-0.763149	0.240192	-0.708114	-1.12813	-0.866081	-0.824157	-0.28666	-0.516749	0.632977	1.23588	-0.390796	-0.252188	-0.24085
Golga4	-1.18811	-1.76367	1.0426	0.857943	-1.11636	0.22046	0.779149	0.304237	0.825268	0.592737	0.904776	0.221812	-1.91745	-0.0481406	0.284762
Golga5	-0.151637	1.33457	0.560045	-0.618458	-0.676449	-0.130674	0.227901	0.0298895	-0.553208	-0.828692	0.75363	0.541764	-2.59615	0.773216	1.33425
Golga7	-2.27171	-0.12658	NaN	0.251103	0.427897	1.11341	0.0939097	-0.146274	-0.432034	-1.0722	0.0324796	0.375705	2.16708	-0.360262	-0.0525278
Golgb1	1.22841	1.10074	1.25219	1.16618	-1.48408	-1.68922	-0.40341	-0.440782	0.462884	-0.217329	0.362203	0.518837	-1.46149	-0.374423	-0.0206888
Golim4	0.0799096	0.303771	-0.140721	-0.0634662	-0.425058	-0.338841	0.434485	0.172915	-0.0853106	0.0682633	-0.967226	-1.56494	3.12818	-0.292971	-0.308998
Golph3	-0.0105006	-0.109176	-1.45393	-0.37217	1.27727	0.866941	0.173934	0.140968	0.345213	0.0224446	-0.789946	-2.38182	1.63314	0.362738	0.294889
Golph3l	-1.29027	NaN	NaN	NaN	1.5539	2.04472	-0.135157	-0.736574	-0.179345	-0.966726	-0.473507	-0.639078	0.736957	-0.0855685	0.170653
Gopc	NaN	NaN	NaN	-1.40223	1.02841	-0.64456	-0.108799	-0.761874	NaN	NaN	NaN	1.24795	0.64109	NaN	NaN
Gorasp1	NaN	NaN	NaN	NaN	NaN	NaN	NaN	NaN	-1.25427	-1.06294	0.833048	1.59105	0.176807	-0.148018	-0.135677
Gorasp2	0.199966	0.30992	1.30978	1.26539	-1.23973	-1.3072	-0.43674	-0.683563	-0.397339	-0.408009	1.61822	1.32468	-1.3643	0.0864069	-0.277477
Gosr1	0.149994	0.222518	1.31589	1.33797	-2.05696	-2.15734	0.416625	0.209363	-0.226228	-0.460774	0.155114	0.0962911	0.995704	-0.0868535	0.0886767
Gosr2	0.184253	1.19655	-1.52375	-1.38014	2.0868	1.16534	-1.37215	0.391149	-0.136362	-0.0685314	-0.1812	-0.067471	0.231762	0.128242	-0.654493
Got1	1.90009	1.1082	0.209352	1.29361	-1.49386	-1.50128	0.616627	0.429091	-0.683313	-1.23833	-0.294865	0.122801	-0.450026	-0.220521	0.202424
Got2	-0.353081	0.505074	-0.736619	-0.409065	0.320804	0.629915	1.33404	0.987097	-0.801953	-1.38892	-1.00403	-0.115746	-1.58995	1.53066	1.09178
Gpalpp1	-0.253659	-0.878514	-0.397676	-0.88693	0.149914	0.784024	0.50381	1.75089	-1.34103	-0.605741	1.01989	NaN	-1.53832	1.20506	0.488284
Gpam	0.0239168	-2.18	-1.56053	-0.152711	1.19499	1.29015	0.454538	0.0850806	-0.401891	NaN	-0.277547	NaN	0.0101564	0.977807	0.536047
Gpank1	-0.0670178	-1.94552	0.000445242	0.43968	1.71085	0.103587	-0.279274	0.0372519	NaN	NaN	NaN	NaN	NaN	NaN	NaN
Gpatch1	-0.900122	0.0582089	-0.539403	-0.793103	0.985164	1.07368	0.185061	0.292496	-0.0372372	1.10383	-1.8817	-1.66628	1.5183	0.311407	0.289702
Gpatch11	0.51257	0.616828	0.0234308	0.0368286	-0.35863	-0.632575	0.128322	-0.0445725	1.4615	1.41102	-1.27358	-2.18938	-1.10898	0.833473	0.583744
Gpatch2	-0.762333	-1.12603	-0.292563	-0.729984	2.04673	0.0441178	0.359349	0.460715	NaN	NaN	NaN	NaN	NaN	NaN	NaN
Gpatch4	-0.670542	-0.643661	-0.284568	-0.0621675	1.45152	0.852605	0.0181676	-0.233568	-0.310478	0.749825	-1.79281	-1.84319	1.3883	0.612724	0.767836
Gpatch8	0.903926	0.712733	-0.738299	-0.526976	0.46483	0.0588282	1.1912	1.24699	0.305142	0.239449	-2.61525	-0.110256	0.481928	-1.05348	-0.560759
Gpbp1	NaN	NaN	NaN	0.574233	0.805406	-0.259802	0.191053	-1.03567	0.889895	0.524813	-2.10323	-1.42568	0.917951	0.295131	0.625899
Gpcpd1	NaN	-1.26485	NaN	1.44245	-1.129	0.935592	0.475974	-0.950142	0.170852	-0.532019	-0.817035	1.27884	1.38692	-0.454984	-0.542615
Gpd1l	-0.158662	-0.531531	1.41445	0.962426	-0.772384	-0.352667	-0.133599	0.058744	-0.877674	-0.493323	1.55387	1.64383	-1.9462	-0.320695	-0.0465904
Gpd2	-0.665302	-0.425998	0.356514	-0.766329	0.0517254	-0.0594462	0.938757	1.2261	0.0508674	0.669642	-1.03774	-0.567832	-2.27886	1.4569	1.05101
Gphn	-0.253528	-0.535987	-1.06049	-0.805593	1.05091	1.08704	-0.786949	-0.722975	1.87509	1.4631	-0.139617	-1.58154	0.375236	-0.235308	0.270615
Gpi	NaN	NaN	-1.17492	NaN	-0.481866	0.273206	0.731713	0.447997	-2.45384	0.0111906	1.07581	0.70529	0.938699	0.0542152	-0.127489
Gpkow	-1.53909	0.142871	-1.35567	-1.41471	1.44909	1.99601	0.495451	0.115488	0.70055	0.41382	-0.657995	-0.562143	0.0982145	0.0342488	0.0838662
Gpn1	1.34517	0.991703	-1.19339	0.356187	-1.56401	0.013727	-0.139399	0.0669935	1.93096	0.167011	-1.25287	-0.074887	0.835494	-0.909774	-0.572919
Gpr183	NaN	NaN	NaN	NaN	NaN	NaN	NaN	NaN	-0.0138844	0.0936367	-1.2104	-1.00221	1.86682	0.157128	0.108913
Gps1	0.742862	0.78836	1.18327	0.974808	-0.551677	-0.58066	-1.42549	-1.23996	0.205063	-0.710747	-0.0552579	0.912109	-1.85717	0.551681	1.06281
Gpsm1	0.783723	0.451187	0.240089	0.124433	0.203581	1.0011	-2.15502	-0.649103	NaN	NaN	NaN	NaN	NaN	NaN	NaN
Gpx1	NaN	NaN	NaN	NaN	NaN	NaN	NaN	NaN	-0.180662	-1.94318	0.447134	0.448022	-0.490457	0.669204	1.04994
Gpx4	0.485486	-1.16783	0.745232	0.878922	-1.23172	-0.427062	-0.219403	-0.316216	-0.776353	NaN	-1.19914	0.953774	NaN	2.05594	0.218375
Gramd1b	-1.12165	-0.26316	-1.33433	-0.37237	1.63794	1.29879	0.269276	0.752921	-0.723834	-1.01617	-0.599937	-1.01865	1.5239	0.495755	0.471529
Gramd3	-0.377631	-0.602773	-1.08287	-0.823676	0.849666	1.04049	0.688192	0.721315	1.11349	-1.41541	-1.71752	NaN	0.710707	-0.162286	1.0583
Gramd4	NaN	1.42923	NaN	0.28455	NaN	1.13099	-0.519414	-1.3567	NaN	NaN	NaN	NaN	NaN	-0.390454	-0.5782
Grap	1.34664	0.722421	-0.711517	-1.10084	-0.760212	1.04682	0.345615	0.402162	0.352877	-0.830493	-1.77701	1.7037	-1.01711	-0.010136	0.287087
Grb2	-0.629551	1.17784	0.198933	0.411167	0.879356	-1.1126	-1.43283	-0.183784	-0.0507615	1.0428	1.27119	1.13623	-1.83404	-0.147784	-0.726163
Grb7	0.202357	-1.13822	-1.42345	-0.781025	0.465011	1.37593	0.84163	0.45777	NaN	NaN	NaN	NaN	NaN	NaN	NaN
Grhpr	-0.0997671	0.160676	0.517848	0.816473	-1.89126	-0.935398	0.751597	0.526829	-0.584469	-1.52918	1.08667	1.85324	-0.419768	-0.46694	0.213443
Gripap1	0.0200271	-0.0446238	1.32773	1.77713	-1.16387	-1.45801	-0.293293	-0.579202	-0.421929	0.67764	1.15914	1.07687	-1.31644	-0.304782	-0.45639
Grk6	-0.360607	-0.000905193	0.571852	0.0294201	-0.473667	-0.309736	-0.0308286	-0.0218906	-1.03534	-0.465723	2.11754	2.15356	-1.63155	-0.250766	-0.291365
Grn	0.44832	0.675846	1.70257	1.20893	-0.997951	-0.204266	-1.4744	-1.0475	-0.591315	1.25901	-0.409327	-1.4574	-0.0444788	0.539046	0.392908
Grpel1	0.172324	0.561213	-0.238904	0.0135252	-2.21369	-1.23854	1.71649	1.15154	0.36584	-0.0848574	0.554013	0.622258	-1.36451	-0.319893	0.303197
Grpel2	NaN	NaN	NaN	NaN	NaN	NaN	NaN	NaN	-0.351771	-0.521362	-0.782408	-0.852868	2.03675	0.184387	0.287268
Grwd1	-0.153547	-0.0109505	0.213068	-0.0525933	-0.468245	-0.364742	0.289559	0.170463	0.408368	-0.270553	2.21833	0.462606	-2.82746	0.0951874	0.290518
Gsdmdc1	1.07633	0.636591	0.27164	0.16931	-1.04663	-0.900051	0.494391	-0.0159754	1.37229	1.01358	-0.556762	-2.24392	-1.19864	0.289681	0.638174
Gse1	-0.263863	-0.515376	0.627603	0.650978	0.596144	1.1431	0.230022	0.415328	0.50953	-1.46634	NaN	NaN	NaN	0.395293	-2.32242
Gsg2	0.32438	0.175626	-2.11635	-0.608186	1.08149	0.532295	0.738756	-0.128007	NaN	NaN	NaN	NaN	NaN	NaN	NaN
Gsk3a	1.47299	1.02776	0.987849	-0.0386168	-1.28525	0.204986	-0.830042	-1.30201	-0.509134	1.14956	-0.242233	-0.691665	1.56345	-0.853721	-0.653918
Gsn	0.215239	0.175486	1.41678	0.719782	-1.1142	-1.38114	-0.587457	-0.054197	-0.114114	-0.228787	1.50907	1.81001	-0.502207	-0.550201	-1.31406
Gspt1	0.801827	0.933084	1.51998	1.39387	-1.29706	-1.10731	-0.106366	-0.183043	-0.798357	-1.4173	-0.0514245	-0.984503	-0.0644407	0.0757452	1.2853
Gsr	0.196637	-0.57052	-1.13425	-1.12481	0.819769	1.82187	-0.219835	0.211142	NaN	NaN	NaN	NaN	NaN	NaN	NaN
Gss	0.229209	-0.72358	0.460077	0.144358	-0.296322	-0.779208	-1.28094	-0.889263	1.1379	0.778128	0.579338	0.178769	-2.07783	0.91237	1.627
Gsto1	-1.56237	0.740766	1.60089	0.696118	-0.552363	0.365814	-1.05273	-0.757224	-1.00888	0.82536	0.782813	1.56966	-0.246634	-0.591012	-0.810213
Gstp1	0.101127	-0.0175285	-1.97198	-1.00034	1.08439	1.18923	0.551498	1.0057	0.0712321	0.103038	-1.17882	-1.54135	-0.0571397	0.706785	0.954178
Gstz1	NaN	NaN	NaN	NaN	NaN	NaN	NaN	NaN	-0.0427503	0.810524	1.68662	0.170043	-1.15887	-0.573614	-0.891954
Gtf2a2	0.752174	0.670178	1.01123	1.00615	-0.110555	-1.4489	-0.751815	-1.12846	NaN	NaN	NaN	NaN	NaN	NaN	NaN
Gtf2b	0.455398	0.1518	-2.37939	0.0571683	-1.37065	-0.39227	-0.975013	-0.671002	0.729419	0.421479	1.43413	0.91806	0.891183	0.335994	0.393688
Gtf2e1	0.581869	0.437308	-0.295948	-0.817705	-0.364336	-0.18504	0.106628	0.327077	1.84285	1.80939	-2.15339	-0.953285	0.152188	-0.431952	-0.0556543
Gtf2e2	0.350353	-0.12755	1.495	0.712148	-1.27179	-0.773995	-0.375759	-0.477681	-0.691901	-0.244393	1.59649	1.5069	-1.77937	-0.0114789	0.0930252
Gtf2f1	0.641309	0.701412	-0.745499	0.618922	-2.31796	-2.06368	0.965075	0.55679	-0.205397	0.166275	0.301301	0.423204	-0.304344	0.464855	0.797737
Gtf2f2	0.893983	0.699157	-0.0788379	0.35764	-0.959792	-1.15113	0.062212	-0.0170891	1.53662	0.862563	-0.345763	0.125226	-2.59319	0.00653379	0.601866
Gtf2i	0.922009	1.26553	-0.273045	0.383715	-1.65768	-1.08219	0.503057	0.397837	0.945414	1.60829	-0.279042	-0.65546	-1.71125	-0.26271	-0.104479
Gtf3c1	-0.146609	-0.233742	-1.17382	0.160793	-0.202226	0.634095	0.54242	0.423083	-0.883141	-2.10378	-0.816703	2.13543	0.484943	0.242783	0.93647
Gtf3c3	-0.181125	1.0458	2.34218	0.0939252	-0.84904	-0.954544	0.0649023	-0.524459	-0.487642	-1.51875	0.946725	NaN	0.834489	-0.391357	-0.421116
Gtf3c4	-0.602197	-1.24583	1.06422	-0.823755	-0.667333	1.33688	1.10574	0.491765	0.464809	-0.317067	-1.23086	-1.53607	1.43029	-0.0515718	0.580977
Gtf3c5	-1.48028	-1.38504	-0.808241	-0.381778	-0.599048	-0.152425	-0.653749	-0.802851	1.03814	-0.131406	0.760504	0.459404	1.35808	1.2344	1.5443
Gtpbp1	-0.0646896	0.823885	1.46541	-2.47778	-1.67498	0.66197	0.484789	0.63909	0.0235143	-0.410569	-0.234385	-0.568338	0.400292	0.437455	0.494332
Gtpbp2	0.807386	-0.184817	NaN	-0.727449	-1.82634	0.739706	0.285726	0.90579	NaN	NaN	NaN	NaN	NaN	NaN	NaN
Gtpbp3	-1.83065	0.776423	-1.39729	-0.143375	-0.561236	-0.878198	-0.361146	-0.0700682	-0.340057	1.33628	1.08331	-0.307406	-0.00278594	1.50187	1.19432
Gtpbp4	-0.507844	-0.632996	-1.20566	-0.754659	1.0555	0.966452	0.410416	0.402389	-0.317557	-0.342782	-0.736399	-1.19254	2.59127	0.193083	0.0713282
Guk1	-0.0196916	-0.212079	1.25638	1.31308	-1.63282	-1.58717	0.306974	0.220423	-0.83458	0.212524	1.01957	0.750977	-1.56865	0.0575776	0.717475
Gvin1	0.960646	0.72677	-1.50611	-1.13265	-0.152721	0.969024	-0.0477913	0.175784	0.315953	-0.205304	-0.359244	-1.84796	-0.657958	1.56814	1.19342
Gyk	NaN	NaN	NaN	NaN	NaN	NaN	NaN	NaN	NaN	NaN	1.4472	-0.268813	NaN	-0.852872	-0.325514
H1f0	0.0726866	-0.527371	0.891376	0.713604	-0.752275	-1.84173	0.270305	1.07429	-0.28417	-0.164915	0.174641	-0.0476826	-1.90737	1.77168	0.556926
H1fx	NaN	NaN	NaN	NaN	NaN	NaN	NaN	NaN	-1.01277	NaN	NaN	1.18797	NaN	0.435705	-0.610903
H2-Aa	-0.291696	0.686802	0.872051	0.590797	-1.44028	NaN	0.212206	-0.816787	-0.826895	-2.10304	1.47344	1.0294	0.045922	0.131605	0.436469
H2afx	-0.375958	-0.293101	-0.951164	-0.409993	1.14684	0.711748	-0.099906	-0.0356519	0.245572	-0.232643	-1.30777	-1.25054	2.72858	0.174787	-0.0507969
H2afy	-0.650182	0.144054	0.800389	0.519527	-0.820714	-0.149355	-0.51538	0.692155	-1.17016	-0.884391	-0.3787	-0.887647	-0.616115	1.76655	2.14997
H2afz	-0.225294	-0.214959	-0.471004	-0.797593	0.714212	0.77169	0.096301	0.436136	0.0368851	0.278221	-1.14142	-2.09763	2.43722	0.124267	0.0529578
H2-D1	0.693743	0.624713	0.729115	0.682788	-1.87264	-1.52158	-0.517782	-0.263492	0.92537	0.45413	0.887925	0.534479	-1.91713	0.247303	0.313047
H2-DMa	-0.0489922	0.0878378	0.459467	0.283425	-0.113259	-0.102495	-0.131746	0.0998086	0.292121	-0.027288	0.726984	0.279311	-3.41333	0.879345	0.728806
H2-DMb1	0.367989	0.148646	0.119052	0.7144	-1.13182	-0.629018	-0.0711616	0.113329	0.0535038	-0.944512	1.11989	1.71368	-2.36809	0.951311	-0.157197
H2-Eb1	1.22133	0.924327	0.995332	1.44409	-1.87009	-1.63145	-0.174856	-0.158106	0.168888	0.15741	0.270048	-0.483877	-1.35429	0.401068	0.0901683
H2-Ke6	-0.990431	-0.803129	-0.670464	-0.781826	0.921742	1.4976	0.58628	0.99076	-0.161081	-0.746889	-1.29551	-1.24523	1.5463	0.456935	0.694943
H2-M3	0.349484	1.04961	-1.19743	-0.53933	-1.64596	-0.389045	1.36915	1.82022	0.630677	-0.930809	-0.202472	-0.617547	-0.815736	0.447942	0.671256
H2-Ob	-0.43107	-0.424608	1.13023	0.658735	0.152356	0.10673	-1.52786	-0.859728	-0.324497	0.127202	2.1411	1.49773	-0.971168	-0.871346	-0.403809
H2-Q4	NaN	NaN	NaN	NaN	NaN	NaN	NaN	NaN	0.0650696	-0.48386	NaN	-1.3558	1.70546	-0.0443805	0.113509
H6pd	0.612646	0.52108	1.48392	1.3965	-1.96657	-2.16309	-0.191681	-0.176674	-0.249857	0.562695	-0.017655	0.354859	0.0665166	0.0414619	-0.27415
Haao	NaN	NaN	NaN	NaN	NaN	NaN	NaN	NaN	0.135192	0.988903	-0.682904	-0.0894225	-1.83598	0.911175	0.573039
Hacd2	0.088442	0.52631	1.11619	-0.690097	-1.81728	-1.1842	0.72275	1.18502	0.855011	0.981677	-1.10187	-1.11922	-0.38974	1.00773	-0.180729
Hacd3	0.0938816	-1.16774	1.80423	0.155715	-1.65666	-0.767862	0.588449	0.541528	0.696798	-1.13044	0.490095	0.0718774	-1.3959	0.758829	0.917212
Hacl1	-0.417362	-1.25817	-0.709832	-1.17384	1.03916	1.11308	0.541471	0.865489	NaN	NaN	NaN	NaN	NaN	NaN	NaN
Hadh	-0.721119	-0.812442	0.425528	0.294515	0.226451	0.0636217	0.124065	0.263379	-1.04515	-1.02331	1.47022	2.03887	-1.93238	0.206964	0.420779
Hadha	-0.451221	-0.624815	-0.116207	0.237309	0.0843452	0.279395	0.77526	0.870897	-0.789558	-0.796086	1.11759	-1.49882	-1.81771	1.13096	1.59868
Hadhb	0.727932	0.876758	0.00105685	-0.24708	-1.89245	-1.64826	1.08798	0.797834	0.661105	0.515326	0.115842	-0.207742	-1.7851	0.69767	0.299122
haemaglobin alpha 2	-0.69813	-0.434504	1.3016	1.03129	-0.890386	-1.08059	0.263902	0.839176	0.49325	-0.196704	-0.0450363	-2.17959	-0.600296	0.984979	1.21104
Hagh	-1.16613	0.00892037	-0.130015	0.634144	-0.00491834	-0.535799	0.532801	0.121735	-0.84308	-0.773539	-1.57196	1.37832	2.35764	0.441363	-0.449478
Hars	1.62016	0.777096	-1.41993	0.162084	-1.4742	-1.21996	0.17707	0.801735	0.925085	0.207912	0.560043	-0.957397	-1.27875	0.524636	0.594419
Hars2	NaN	NaN	NaN	NaN	NaN	NaN	NaN	NaN	0.323345	0.303757	-1.09571	-1.53516	1.44013	0.201033	0.362613
Hat1	1.14203	0.966597	0.543726	0.808438	-2.08608	-1.94699	-0.0802022	-0.32117	0.734801	0.211949	0.437753	0.0748498	-1.10133	-0.12558	0.741212
Haus6	0.661177	0.667262	0.856266	1.16011	-1.31637	-1.60359	-0.362701	-0.342248	0.895221	0.944392	-0.0823428	-0.168777	-2.10545	0.455144	0.341909
Hax1	-0.747831	-1.33156	-0.670816	0.347186	1.70298	1.38191	-0.00939598	-0.719686	-0.162908	1.33661	-1.0123	-0.203356	1.36614	-0.315625	-0.961344
Hbs1l	NaN	NaN	NaN	NaN	NaN	NaN	NaN	NaN	-0.183974	-0.0595241	0.387952	-1.07932	-1.39245	1.15888	1.16844
Hbs1l.1	-0.405133	0.161623	0.58015	0.980585	-1.60687	1.76737	-0.347109	-0.413047	NaN	NaN	NaN	NaN	NaN	NaN	-0.717564
Hccs	-0.60311	-0.0535816	-0.539317	-0.53639	1.34318	0.62731	0.331011	0.131975	-0.383238	-0.393472	-1.51469	-1.56655	2.29836	0.308522	0.549982
Hcfc1	-1.43837	-0.605044	-1.48221	-1.15063	0.264416	-0.177794	-0.967606	-0.411135	1.49892	1.52862	-0.00573249	0.825278	0.864779	0.49497	0.761535
Hcfc2	NaN	NaN	NaN	NaN	NaN	NaN	NaN	NaN	-0.81797	-0.551951	0.140863	-1.222	-0.129995	1.00301	1.57804
Hck	-0.636214	-0.964813	-0.670597	-0.459855	-0.406589	-0.237324	-0.380811	-0.783686	0.642558	0.431658	0.828027	1.63973	-1.78346	1.38617	1.39521
Hcls1	0.386269	0.571456	-1.63776	-0.681864	0.146768	0.307975	0.0363315	0.383943	0.46861	0.586979	-0.956551	-2.36186	1.51269	0.595146	0.641859
Hdac1	-0.240455	-1.15222	-0.358649	-1.78111	2.13509	1.52547	0.306644	0.084379	-0.379344	-0.745014	0.442629	-0.855585	-0.0253388	0.243537	0.799965
Hdac2	-0.704623	-0.460261	1.07552	0.0391489	0.502546	-0.634437	-0.493954	-0.254711	-1.40749	-1.02609	1.71048	2.21662	0.099465	-0.514466	-0.147755
Hdac3	0.793637	0.326338	-0.696659	0.763339	-0.547963	0.195016	0.810261	1.31245	0.555665	-1.52558	-2.09792	0.564373	-1.18428	-0.109951	0.841266
Hdac4	NaN	NaN	NaN	NaN	NaN	NaN	NaN	NaN	0.20882	-0.580719	0.772407	1.38979	NaN	-1.38933	-0.400968
Hdac6	0.868307	1.859	-0.956106	-0.0735939	-0.895936	-0.454571	0.459317	-0.806416	NaN	NaN	NaN	NaN	NaN	NaN	NaN
Hdac7	2.23074	0.979012	-0.678596	0.252312	-1.47487	-0.850197	0.46974	0.474121	0.294712	-0.934896	0.238419	0.724942	-1.40534	-0.720509	0.400407
Hdgf	-0.718034	-0.81269	-0.173852	-1.22432	2.38856	1.91541	-0.888022	-0.265617	-0.29338	-0.825627	0.0829371	-0.0795508	0.20097	0.346826	0.346385
Hdgfrp2	0.71496	0.877156	0.284171	1.28709	0.0927754	-0.184509	-0.830179	-0.385688	1.6472	0.869332	-1.63958	-1.89926	-0.0441086	-0.503266	-0.286083
Hdlbp	0.925636	0.818323	0.498125	0.79693	-1.73972	-1.44097	0.470748	0.325242	0.492483	0.272571	0.257272	-0.516422	-2.2216	0.455156	0.606229
Heatr1	-0.0598901	0.247392	-1.16461	-1.20764	1.02871	1.32401	0.737248	0.842175	0.251199	0.750668	-1.39528	-2.04702	-0.0494201	0.285544	0.456926
Heatr3	0.355158	0.201573	-1.33787	-0.604829	0.372757	0.947795	1.75826	1.46721	-0.530401	-1.2196	-1.60328	-0.728798	0.0171767	0.211605	0.693242
Heatr5a	-0.443119	-0.885905	0.899413	-0.0528818	1.54044	0.926397	-0.932514	-1.05183	NaN	NaN	NaN	NaN	NaN	NaN	NaN
Heatr6	0.0127882	-0.746922	1.29361	0.739158	-1.19243	-0.525948	0.395384	0.0732529	1.31192	1.13496	-0.413175	0.479463	-2.43177	-0.187826	0.0575295
Hectd1	-0.0621361	1.22386	-0.92249	-0.48709	0.385421	1.63077	-0.760834	-0.89033	0.719201	1.65826	-0.792699	-0.780332	0.96511	-1.02979	-0.85691
Hectd3	-0.574512	-0.118946	-0.844282	-0.48476	1.20042	2.65025	-0.65391	-0.496048	0.901318	-0.343251	-1.54444	0.445957	0.116995	-0.194306	-0.0604848
Helb	0.69412	0.728018	2.06221	1.40019	-1.66439	-1.12482	-0.279324	-0.524946	-0.882327	-0.635503	-0.552933	0.855255	0.0908546	0.18539	-0.35179
Hells	0.431445	0.630268	0.00119851	-0.532171	-0.780481	0.405495	0.383592	-0.102271	1.62299	1.50162	-2.16065	-1.3943	0.574804	-0.607998	0.0264597
Helz	NaN	NaN	NaN	NaN	NaN	NaN	NaN	NaN	1.1338	-0.465898	0.297953	-1.28759	-1.04567	0.0826893	1.28472
Helz2	-0.0393594	0.163577	-0.164406	1.01486	-0.679695	-0.481309	-0.119409	-0.227011	-0.898554	-0.63283	-0.195127	0.385449	3.15265	-0.595341	-0.68349
Herc1	NaN	NaN	NaN	NaN	NaN	NaN	NaN	NaN	-0.581979	0.0166479	-0.448142	0.811139	1.73926	-0.222509	-1.31442
Herc4	1.03881	1.10146	-0.486791	1.20601	-0.802582	-2.29811	-0.196055	-0.211006	-0.866371	0.388611	-0.0748315	1.5907	-0.263496	0.433232	-0.559584
Herpud1	NaN	NaN	NaN	NaN	NaN	NaN	NaN	NaN	0.980786	-0.163937	0.0846288	-0.855231	-1.69315	0.665826	0.981079
Hexim1	-1.61624	-0.980313	NaN	0.660438	1.16044	-1.71006	-0.58029	-0.132521	0.524399	0.298692	0.294857	0.98758	1.66566	-0.302421	-0.27023
Hgh1	0.351731	0.323417	-2.4678	-0.776902	-0.215489	0.496422	1.3444	1.04505	-0.34613	-1.19128	-0.833072	0.292412	0.755207	0.257352	0.964689
Hgs	-0.155447	1.96218	0.239222	0.660641	-0.726595	-0.869126	0.924929	-0.0454597	-0.168935	1.07556	-2.01377	-1.26252	-0.198663	-0.185357	0.763335
Hgsnat	-0.391103	-0.305786	0.718088	0.149124	-0.40204	-0.555932	0.472609	0.300051	-1.59438	-1.56849	2.19728	1.46102	-0.51876	0.332926	-0.294608
Hibch	NaN	NaN	NaN	NaN	NaN	NaN	NaN	NaN	-0.260474	-0.77666	0.722426	1.92573	-0.909566	-0.463219	-0.238232
Hif1an	NaN	NaN	NaN	NaN	NaN	NaN	NaN	NaN	NaN	NaN	NaN	NaN	NaN	0.707107	-0.707107
Hint1	-0.0192055	-0.148593	-1.20135	-0.503019	-0.0480606	0.453437	1.4419	1.43477	-0.321245	-1.17905	-0.504823	-1.05634	-1.04867	0.94618	1.75407
Hint2	0.353698	0.0253099	-0.56331	0.0938636	-1.00133	-0.0567523	0.959946	0.902014	1.07432	0.804278	-1.8479	-0.802072	-1.76744	1.19394	0.631434
Hip1r	-1.19763	-2.03881	-0.604922	0.691022	0.17762	1.17219	-0.987102	-0.112105	1.26626	0.930902	-0.722914	0.130774	-0.600777	1.00203	0.893455
Hipk1	NaN	NaN	NaN	NaN	NaN	NaN	NaN	NaN	0.989832	1.11954	-0.680313	-1.78751	-0.0561077	0.107848	0.306712
Hirip3	0.680003	1.07236	-0.168353	0.0020139	-1.0146	-1.03325	0.668238	0.000849001	0.485927	0.400283	-1.49647	-1.7729	1.81358	-0.402841	0.765155
Hist1h1a	-1.54128	-0.771882	NaN	NaN	0.903614	1.06813	0.0902613	0.251151	NaN	NaN	NaN	NaN	NaN	NaN	NaN
Hist1h1t	-0.680726	-0.971201	-1.02124	1.01176	1.31785	-0.821946	1.5104	0.343803	0.11128	-0.0559697	NaN	NaN	NaN	-1.47261	0.728584
Hist1h2bb	-1.08629	-0.984529	0.107975	-0.1934	-1.22456	-0.663695	0.387469	0.41642	-1.24811	-0.109802	1.46857	2.31422	-0.0970306	0.334101	0.578673
Hist1h2bm	-1.41075	-1.25076	0.468822	0.0579026	-0.306699	-0.0579218	1.22388	1.27552	NaN	NaN	NaN	NaN	NaN	NaN	NaN
Hist1h3i	-0.775296	-0.471524	1.37839	1.04346	-0.631996	-0.561306	-0.735785	-0.309814	-0.477813	-1.11491	1.34896	0.764599	1.94304	-0.379855	-1.02014
Hist2h4	-0.718731	-0.678296	-1.24185	-1.2463	1.43404	1.22283	-0.0199794	0.190842	0.153727	-0.264113	-0.909728	-0.391463	2.29101	0.0741571	0.103853
Hivep2	NaN	NaN	NaN	NaN	NaN	NaN	NaN	NaN	-0.327985	0.735277	1.66523	-1.38131	0.320872	-0.672862	-0.33923
Hk1	0.456559	-0.510965	0.0937997	0.329697	0.304047	-0.965168	-1.95722	-1.72024	0.914934	0.659956	0.726321	-0.994492	0.38053	1.31537	0.96687
Hk2	-0.278759	1.12452	-1.28918	-1.09212	0.968095	0.484701	0.615194	-0.206202	0.0833297	0.267186	-0.671464	-1.7146	-0.995671	1.13905	1.56591
Hlcs	NaN	NaN	NaN	NaN	NaN	NaN	NaN	NaN	0.167734	0.10405	-0.891227	0.4098	1.89251	-0.866187	-0.816675
Hltf	NaN	NaN	NaN	NaN	NaN	NaN	NaN	NaN	-0.89726	NaN	-0.959902	0.34992	1.7392	0.10688	-0.338842
Hm13	0.167695	0.223306	2.33641	1.4758	-0.294108	-0.81472	-1.31927	-1.31564	0.831786	-1.00246	-0.102892	0.121878	-0.0881755	0.283542	-0.503145
Hmbs	-1.09682	-0.556618	-1.32895	-0.904138	1.8858	2.05962	-0.228288	0.215315	-0.299548	0.180411	0.0121549	-1.16392	0.3759	0.542672	0.306403
Hmces	NaN	NaN	NaN	NaN	NaN	NaN	NaN	NaN	-0.289315	-0.517285	0.506162	0.325306	-1.75937	0.281133	1.45337
Hmg20a	0.278462	0.242567	-0.378867	-0.302841	0.822479	0.760769	-0.567558	-0.154396	1.33264	1.16207	-1.54386	-2.31177	1.04728	-0.219893	-0.167075
Hmgb1	-0.442931	-0.756812	0.526744	0.650317	-0.787129	-0.433212	0.851534	0.621014	-1.92261	-0.650425	1.29709	1.17102	-1.49747	0.329621	1.04324
Hmgb2	0.218713	0.269749	2.17546	1.03085	-2.0943	-1.23141	0.180203	0.013255	-0.0998937	-0.472994	0.194696	-0.299523	-1.01109	0.307142	0.819143
Hmgb3	1.26764	1.01815	NaN	-0.32014	-0.395691	-0.487183	-0.436112	-0.278491	1.27852	1.06456	-2.37037	NaN	-0.428706	-0.0513198	0.139146
Hmgcl	-0.433786	-0.888421	0.188539	-1.49805	0.269362	1.3949	0.107441	1.25294	-1.14432	-0.740591	0.814879	-0.645635	1.98582	-0.188312	-0.474757
Hmgcr	-0.535334	-0.218747	-1.91502	0.738082	-0.150738	0.39375	1.49633	0.19168	NaN	NaN	NaN	NaN	NaN	NaN	NaN
Hmgcs1	-0.00777924	0.873957	0.782017	0.185456	-0.272623	-1.16317	-0.106997	-0.73995	-1.14089	-0.94896	1.16681	1.80012	1.38535	-1.25063	-0.562708
Hmgn2	0.479562	0.215376	0.625973	1.03298	-1.34912	-1.76946	-0.269147	0.361884	0.687759	0.0735122	-0.193949	2.04259	-1.5166	-0.0818882	-0.339464
Hmgn3	-0.24312	-0.721549	1.51233	1.43726	-0.69808	-0.786774	-0.654752	-0.133732	-0.907379	-0.603443	1.36661	1.85427	-0.795759	-0.00313829	-0.622746
Hmgn3.1	-0.784206	-1.04917	-0.537645	-1.64773	1.84016	1.25944	0.555559	0.778684	-0.975348	-0.814376	0.348761	1.19886	0.283459	-0.360278	-0.0961792
Hmgn5	-0.68257	-1.25054	-0.379662	1.15723	0.101759	-0.131361	0.800363	0.678782	-1.90586	-1.822	0.62218	0.708454	0.838254	0.548049	0.716921
Hmgxb4	-0.84667	-0.0575163	-0.345646	0.581047	0.59955	0.190489	0.272214	0.144765	-2.52172	NaN	NaN	NaN	NaN	0.937953	1.04553
Hmha1	-0.233395	-0.458532	-1.47641	-1.07452	2.05848	1.82967	0.613459	1.03483	-0.415411	-0.615304	-0.504421	-0.651971	0.20411	-0.310364	-0.000226382
Hmox2	-0.444526	-0.556855	-1.76174	-0.60643	0.771518	0.524677	1.01527	1.05808	NaN	NaN	NaN	NaN	NaN	NaN	NaN
Hn1	0.904416	0.79463	1.30374	1.15146	-1.53437	-2.21038	-0.311187	-0.257813	0.442572	0.687839	0.242801	-0.0517718	-1.17799	0.0480024	-0.0319496
Hnrnpa0	-0.276497	0.742303	-1.1441	-0.431675	0.839274	1.029	0.596225	0.0282215	1.03888	-0.244934	-1.74194	-1.99179	1.22681	-0.0041596	0.334364
Hnrnpa1	-0.19784	-0.644484	-1.54429	-0.026052	1.28478	0.770127	0.55778	0.39192	-1.67921	-1.29235	0.811971	1.69725	-0.289201	0.48309	-0.323495
Hnrnpa2b1.1	NaN	NaN	NaN	NaN	NaN	NaN	NaN	NaN	1.4456	0.700256	-1.31485	-0.639754	-0.927883	0.641694	0.0949377
Hnrnpa3	0.378992	0.609095	1.69751	0.436977	-1.50338	-0.351011	-0.969773	-0.298414	NaN	NaN	NaN	NaN	NaN	NaN	NaN
Hnrnpa3.1	-1.43706	-0.895459	0.291536	0.178464	0.102648	0.3899	-1.55113	-1.32688	0.805522	0.458564	1.86434	1.25832	-0.0536346	0.574785	-0.659908
Hnrnpab	1.24183	1.42756	-0.0391218	0.375803	-1.19663	-0.790271	0.528923	0.00884015	0.626497	-0.139	-0.675243	-1.66334	-1.57135	0.712241	1.15326
Hnrnpc	-0.464118	-0.273997	-1.14473	-0.990263	2.37989	1.89292	-0.284229	0.00351997	0.27447	-0.108948	-0.989026	-0.9231	0.373711	0.101526	0.152378
Hnrnpd.1	-0.869762	-1.08638	0.162045	0.934779	-0.449357	0.250388	0.46398	0.672993	-0.560443	-1.34358	-1.38029	-0.842802	1.21726	1.47069	1.36049
Hnrnpdl	-0.488975	-1.54974	-0.114877	0.0912188	0.369395	0.797332	0.728033	0.873111	-0.960548	-0.897797	-0.700781	-0.303898	-1.17907	1.62181	1.71479
Hnrnpf	-0.0575398	0.767124	0.575589	0.833864	-2.10039	-1.6768	0.832919	0.119717	-0.27409	-0.224417	0.728073	0.931106	-1.52002	0.373973	0.690895
Hnrnph1	-0.322757	-0.104426	0.386224	0.476536	-0.481479	-0.0325113	0.347975	-0.0452416	-1.53387	-2.23513	1.23368	1.58377	-0.633885	0.208479	1.15262
Hnrnph2	-0.0214147	-0.0964815	-0.929383	-1.45593	0.251766	0.964701	0.765757	1.29445	0.320462	-0.674154	-2.26063	-0.487856	0.759198	0.648695	0.920818
Hnrnph3	0.628393	0.621164	1.18995	1.30199	-0.895658	-0.642696	-0.433975	-0.696886	-0.0279133	-1.41577	-0.801052	-0.949366	-0.733911	1.59294	1.26279
Hnrnpk	0.0845935	0.987789	1.67996	1.68407	-1.46953	-0.699762	-0.798798	-1.04545	-0.605314	-0.221331	0.270112	1.17062	0.181262	-0.193823	-1.02439
Hnrnpl	1.16296	1.34656	-0.772344	0.371097	-0.28707	0.210888	-0.326279	0.104191	1.67885	0.337513	-1.27275	-0.256789	-2.26632	0.209385	-0.239888
Hnrnpm	-0.803497	-0.0877033	-1.29678	-1.18423	0.913889	1.01302	-0.132386	0.0878193	1.24496	-0.602721	-1.04396	-1.12959	1.82115	0.773723	0.426308
Hnrnpr	-0.820332	-0.640796	0.326852	-1.47657	0.101416	0.536046	-0.213001	-0.450861	0.185909	-0.451271	1.73978	2.45489	-0.782219	-0.412547	-0.0972952
Hnrnpu	0.749012	0.487783	-0.529819	0.174698	-0.190624	-0.237396	0.375251	0.572225	1.00196	0.44802	-1.32018	-2.51507	-1.01177	0.856081	1.13983
Hnrnpul1	-1.55426	-0.557125	-1.23101	0.145144	-1.0724	-1.28663	0.149961	0.453554	1.22726	-0.0890154	0.263105	0.976436	-0.255259	1.6351	1.19513
Hnrnpul2	-0.838915	-1.15201	-1.1026	-0.824303	1.09011	1.28549	0.945989	1.49141	-0.221886	-0.976922	-0.579188	-0.998011	-0.00251079	0.992926	0.890426
Hook1	-0.762081	-0.443763	1.01517	2.41332	-0.938502	0.307826	-0.603203	0.0224491	0.245557	0.0570962	-0.0563348	-1.76338	-0.60123	1.2158	-0.108735
Hook2	0.445695	-2.34687	1.84444	-0.51149	-0.808776	0.417987	0.319621	-0.226818	0.961844	-0.10233	-0.611962	1.32923	0.108651	-0.0755332	-0.743691
Hook3	0.291487	-0.330061	-1.08013	-0.890552	-0.594937	-0.29901	0.0872179	1.18522	0.376037	0.120875	-1.14238	-0.816644	2.78457	0.329247	-0.0209332
Hp1bp3	0.374605	0.29532	0.263943	0.506527	-1.53505	-1.2514	0.721904	1.00104	0.48505	0.0046688	-0.25524	-0.790029	-2.0884	1.40258	0.864493
Hprt	NaN	NaN	NaN	NaN	NaN	NaN	NaN	NaN	-0.634431	-0.0762006	-0.906128	-1.17377	0.269991	0.992474	1.52807
Hps3	NaN	NaN	NaN	NaN	NaN	NaN	NaN	NaN	-0.305851	0.650159	1.80452	-0.750887	0.323949	-0.665682	-1.0562
Hrsp12	0.653821	0.670579	1.11004	0.996939	-1.69772	-0.667578	-0.516073	-0.550007	NaN	NaN	NaN	NaN	NaN	NaN	NaN
Hscb	-0.708855	-0.634354	-0.304975	-1.29415	1.37174	1.73497	0.440533	0.108968	0.0556364	-0.584135	-1.25609	-1.35078	1.39261	0.598558	0.430321
Hsd17b10	-0.240201	-1.21712	-0.811596	-0.542584	0.617948	1.45781	-0.472997	0.0482889	-1.12839	0.343859	0.881978	2.39504	-0.852823	-0.355765	-0.123446
Hsd17b11	-0.498056	-0.446258	-1.16751	-0.0779245	1.08838	1.13343	0.364339	0.599707	-0.596478	-1.51491	-0.170199	-1.80598	0.846141	0.97418	1.27113
Hsd17b12	-0.541934	-0.452999	-1.50415	-1.68756	1.26071	1.20871	0.793905	0.85887	-0.379607	-0.673066	-0.914118	NaN	0.414548	0.633597	0.98308
Hsd17b4	-1.10317	-0.83591	-0.584769	-0.530048	1.45072	0.681857	-0.13724	-0.248394	-1.49846	-1.30628	0.297681	0.332045	1.76775	0.674775	1.03944
Hsdl2	-0.152836	-0.692771	-1.33862	-0.949832	1.67012	1.31803	-0.149525	0.0422193	-0.978614	-0.528363	1.30455	1.62253	-0.00628568	-0.640149	-0.520448
Hsf1	NaN	NaN	NaN	NaN	NaN	NaN	NaN	NaN	1.10206	0.314339	-0.809247	0.501723	-1.84318	0.129317	0.604994
Hsp90aa1	0.29497	0.38632	1.03664	0.812562	-1.61802	-1.47872	-0.419733	-0.413847	0.0574988	0.189455	1.40358	1.51111	-1.60347	-0.0942014	-0.0641449
Hsp90ab1	1.13359	0.834808	0.757157	0.969988	-1.82753	-1.86762	-0.388009	-0.564266	0.628883	0.754037	0.445739	-0.0631428	-1.36712	0.372014	0.181474
Hsp90b1	1.08658	0.441778	0.242994	-1.09516	-0.226087	0.457449	-0.899513	-0.568342	-0.644295	-1.22557	1.14191	0.736623	2.18313	-0.578511	-1.05299
Hspa12a	-0.646472	-0.766443	-0.447647	-0.0267096	2.03934	0.977875	-0.706416	-0.423525	NaN	NaN	NaN	NaN	NaN	NaN	NaN
Hspa14	-0.0123817	0.122919	0.888896	1.3187	-1.4183	-0.453068	-0.518107	-0.934645	0.126809	-0.437772	1.43747	2.05186	-0.638837	-0.886323	-0.647232
Hspa1l	NaN	NaN	NaN	NaN	NaN	NaN	NaN	NaN	NaN	-1.27497	0.863972	1.42487	0.0733056	-0.517289	-0.569887
Hspa2	-0.0817998	-0.709028	-1.80089	-0.0759338	2.12428	0.952372	0.411778	0.584579	-0.0688979	-0.822334	-0.542847	-1.17001	1.39405	-0.05442	-0.140904
Hspa4	0.837727	0.392763	0.0800594	0.811255	-1.73799	-1.4985	0.46579	0.751382	0.050977	-0.173982	-0.0882338	0.776552	-2.08692	0.248131	1.171
Hspa4l	1.39801	1.50582	-0.799364	-0.196352	-1.30575	-0.610885	-0.0893687	0.0204313	1.31957	1.4594	-0.151864	-1.68019	-0.322046	-0.126709	-0.4207
Hspa5	0.554778	0.461686	1.13648	1.19229	-1.64652	-1.29461	-0.246734	-0.172759	0.506638	0.327836	0.894033	0.388586	-2.22466	0.153731	-0.0307713
Hspa8	1.05204	0.694048	1.30717	1.33851	-1.50334	-1.42719	-0.199266	-0.289535	0.359605	0.376476	0.585395	0.281886	-1.88563	-0.388668	-0.30151
Hspa9	1.59822	1.46276	0.258643	0.075842	-0.0407963	0.0382935	1.03163	0.476255	0.467436	0.213308	-1.0214	-1.25616	-0.137088	-1.68455	-1.48239
Hspbap1	0.0671908	-0.880002	-1.77716	-0.578871	0.677016	0.834716	1.09218	0.89847	0.00149688	-0.950045	-1.87634	0.514023	1.08703	0.0532876	0.836998
Hspbp1	-0.0123584	1.9016	0.0524138	-0.293742	-2.6488	0.101467	1.30224	-0.254072	0.726029	0.30793	-0.720155	-0.569301	-0.118881	0.155572	0.0700668
Hspd1	-0.301677	0.103752	0.516837	0.82579	-0.452233	-1.17516	0.724425	0.722548	-0.842855	-1.32183	-1.3879	-0.986772	0.597395	1.19819	1.7795
Hspe1	NaN	NaN	NaN	NaN	NaN	NaN	NaN	NaN	-0.00641094	0.232509	0.957986	0.54216	-2.15247	0.284788	0.141436
Hsph1	1.24118	0.669413	0.338295	0.179645	-0.755259	-0.774851	-0.559964	-0.592273	1.70063	1.84955	-0.772177	-1.40609	-1.03473	-0.227411	0.144033
Htatip2	NaN	NaN	NaN	NaN	NaN	NaN	NaN	NaN	-0.927693	-1.20449	0.847368	1.23019	-0.956235	0.379139	0.63172
Htatsf1	-0.392259	-1.06078	0.948115	0.88623	-0.877039	0.652883	-0.634355	-0.0662944	0.0968949	0.614532	0.996092	0.614335	-2.68676	0.301963	0.606444
Htra2	-0.958497	-0.61026	1.22098	-0.585448	0.29117	-1.32357	0.751635	1.21398	NaN	NaN	NaN	NaN	NaN	NaN	NaN
Htt	-1.12764	1.3447	-1.32449	-1.49769	2.41101	0.684821	0.355221	-0.116317	-0.157419	-0.434872	-0.394686	0.0944436	-0.217564	0.228266	0.152213
Huwe1	1.04367	0.655648	0.264985	0.321328	1.37257	0.913839	0.499604	0.623879	-0.953779	-1.31497	-1.61942	-1.46997	0.791887	-0.927017	-0.202256
Hyou1	0.274899	0.435775	-0.901622	-0.62016	0.0932705	0.754848	0.0364839	-0.160847	-0.968186	-1.44486	1.79328	2.05684	0.127421	-0.318653	-1.15849
Hypk	-0.0387085	0.344095	-1.35744	-0.118095	-0.394415	1.17387	1.35592	0.187541	0.346224	-1.1614	-0.600769	-2.14222	0.43473	1.1681	0.802557
Iah1	-0.0859466	-0.672141	0.58256	0.400396	-1.23072	-1.0136	-0.0317881	0.212539	0.966058	0.337829	1.31968	1.88237	-1.84081	-0.855127	0.0287102
Iars	-0.281701	-0.334029	-0.0549381	0.307389	0.0531106	-0.27631	-0.605941	-0.364875	-0.80954	-0.363511	1.91466	0.956111	-2.28809	0.739964	1.4077
Iars2	0.0308543	1.56178	-2.42419	1.10925	0.0145538	-0.825277	0.487933	-0.0482676	-0.329248	0.120871	-1.48677	-0.0327324	0.367361	0.678846	0.775043
Iba57	-0.159496	0.10056	-0.359802	-0.861157	1.37606	-1.63664	0.754972	0.874312	1.03759	-1.42464	-0.888154	-0.19236	1.72284	0.165191	-0.509273
Ibtk	0.819872	0.110804	-2.96771	-0.279576	0.230265	0.803456	0.760141	0.608207	0.426139	0.152808	-1.10247	-0.781446	0.818866	0.231406	0.169236
Icam1	-0.320542	-0.325039	-0.772562	0.0964075	-0.377084	-0.110371	0.886467	1.12295	0.715441	0.196659	-0.220337	-0.42501	-2.74484	0.943877	1.33398
Icam2	0.112814	1.0083	-1.16209	-1.28882	1.08685	1.0821	-0.776527	-0.0626243	NaN	NaN	NaN	NaN	NaN	NaN	NaN
Ice1	-0.475433	-0.41531	-1.5818	0.000567193	1.08662	1.5779	0.320961	0.227154	0.955553	0.0253012	-1.32777	-0.894056	1.72808	-0.784522	-0.443253
Ict1	NaN	NaN	NaN	NaN	NaN	NaN	NaN	NaN	-1.07772	-1.00251	0.150239	-0.277638	NaN	1.48918	0.718445
Ide	-0.436615	-0.308675	-0.555899	1.93493	-1.72139	-0.948703	-0.399015	-0.6359	-0.600895	-0.57096	1.26898	1.05514	1.22836	0.540577	0.150062
Idh1	NaN	NaN	NaN	NaN	NaN	NaN	NaN	NaN	-0.37591	-0.156809	-0.17504	1.75902	-1.58939	0.407537	0.130587
Idh2	-0.200426	-0.328983	0.563003	0.294237	-0.784013	-0.538707	-0.398697	-0.195313	-0.712311	1.05625	-1.03532	-1.07028	-0.647947	2.21346	1.78505
Idh3a	-0.421262	-0.123211	-0.947665	-0.459735	1.23762	1.13293	0.708426	0.650148	-1.0857	-0.74823	1.5461	1.23836	-1.6321	-0.673452	-0.422231
Idh3b	0.589992	1.09133	1.5316	0.850262	-2.27729	-0.853039	-0.397894	-1.00503	-0.381993	-0.16488	0.701614	0.276026	-0.665974	1.01454	-0.309268
Idh3g	NaN	NaN	NaN	NaN	NaN	NaN	NaN	NaN	-0.467674	-0.532407	0.718157	1.49875	-1.62568	0.135847	0.273006
Ifggd1	-0.590519	-0.265489	-0.548378	-0.837908	1.82029	1.80019	-0.265723	0.315996	-0.440734	1.52481	-1.42776	-1.0073	0.248455	0.12523	-0.451161
Ifi203	NaN	NaN	NaN	NaN	NaN	NaN	NaN	NaN	0.0313189	0.722899	-1.30504	-0.968404	1.64491	0.18399	-0.309675
Ifi205a	-0.57691	-0.575976	-0.687878	-0.609299	1.54844	1.14476	-0.312249	0.339378	0.0209963	-0.213268	-1.2018	-1.46344	2.19748	0.324127	0.065641
Ifi30	NaN	NaN	NaN	NaN	NaN	NaN	NaN	NaN	-0.529489	NaN	-0.142479	0.469315	-1.61698	0.586588	1.23304
Ifi35	1.08758	0.797765	1.21491	1.2981	-1.12341	-0.79272	-0.0387776	0.349643	0.0697386	-0.0551417	-1.26334	-1.93558	-0.563235	-0.186965	1.14143
Igbp1	0.82853	0.533746	0.516141	1.08078	-1.92002	-1.63981	0.462798	0.328621	0.446465	0.172496	0.305598	-0.434583	-1.90536	0.562542	0.662055
Igf2	-0.956286	1.04377	0.590095	-1.80969	0.118779	-0.0874548	-0.0600373	1.16083	NaN	NaN	NaN	NaN	NaN	NaN	NaN
Igf2r	1.3117	1.11195	-1.40015	-0.33273	0.958094	0.550783	0.0406165	0.582122	1.30989	0.561274	-0.683714	-1.61712	-1.27746	-0.411132	-0.704121
Ighm	-0.386165	-0.969939	1.04334	0.699659	-0.125574	0.0131581	-1.33203	-0.744518	0.267786	0.670921	0.772274	-0.588249	-1.9578	1.64485	0.992288
Ighmbp2	NaN	NaN	NaN	NaN	NaN	NaN	NaN	NaN	1.32462	0.474804	0.790404	-0.216282	0.090399	-1.62232	-0.841619
Ighv1-11	1.21892	0.810085	0.28988	-0.0607314	-1.01479	-1.07779	-0.501305	-0.201647	1.20964	0.579658	1.12054	0.428717	-2.28052	0.33631	-0.856965
Igj	NaN	NaN	NaN	NaN	NaN	NaN	NaN	NaN	1.22938	0.221212	NaN	NaN	NaN	-0.285076	-1.16551
Ik	0.575897	0.641538	-2.08756	-1.47002	0.7287	0.871721	0.662175	0.65534	0.738853	0.0461531	-1.21793	-1.34019	0.82473	0.148549	0.222046
Ikbkap	1.4755	1.13167	-0.384202	0.768798	-1.36775	-1.23237	-0.117152	-0.467811	1.40045	1.2787	-0.547105	-0.899104	-1.19425	0.217427	-0.0627941
Ikbkb	0.0292719	0.221276	1.83622	1.36285	-1.17127	-0.393395	-0.315338	-0.855504	-0.479741	-0.900387	1.20414	0.990736	-1.69462	0.0313138	0.134438
Ikbkg	0.280618	-0.178923	-2.37431	0.471003	-0.575565	0.206002	0.798637	0.846956	-0.247211	-1.51329	-0.0832746	1.73366	-0.499039	0.417967	0.716766
Ikzf1	0.518045	0.925873	1.52846	0.186669	1.34869	0.884384	-0.731934	-0.172542	-0.628335	0.140853	-0.318704	0.546496	-0.797683	-1.68222	-1.74806
Ikzf3	0.0850362	-0.0539178	-0.799313	0.764553	-1.45296	-0.85458	1.28463	1.4847	-0.29715	-0.206179	-0.821594	-0.899428	-0.92002	1.36817	1.31806
Il16	0.63958	0.234694	-1.69631	-0.779591	-0.497799	-0.167541	-0.245283	0.54791	0.879736	0.638138	0.913453	1.15223	-2.39835	0.301284	0.477854
Il17ra	0.195513	0.0387004	-1.54362	-0.214406	0.59042	0.78664	0.396597	0.396029	0.150702	0.554529	0.079563	-3.0073	0.379226	0.532061	0.665352
Il1rap	-1.15481	-1.21084	-1.14481	0.412033	1.97286	0.566411	-0.517817	-0.706936	1.14582	0.229056	-0.29299	-1.28411	0.591479	1.09515	0.299497
Il2rg	NaN	NaN	NaN	NaN	NaN	NaN	NaN	NaN	0.122916	0.542761	-1.75868	NaN	NaN	0.547408	0.545599
Il4i1	1.39636	1.31379	-0.0773651	0.512049	-1.23419	-1.07885	-0.308945	-0.522843	NaN	NaN	NaN	NaN	NaN	NaN	NaN
Il5ra	0.303564	-0.293781	0.236254	0.700075	-1.34342	-0.612898	0.642065	0.34551	0.889908	1.2382	0.181539	-2.79103	-0.299129	0.444472	0.358674
Il6st	-0.72278	-1.25601	-0.266423	0.437058	1.21944	1.5304	-0.898618	-0.0763567	-0.330291	-0.85031	-1.04092	NaN	2.00886	0.0388737	0.207069
Ilf2	0.838834	0.53958	NaN	-0.00206139	0.213723	-0.248141	-0.684937	-0.344322	1.03448	-1.75195	-2.19086	0.0496373	0.479768	0.990944	1.07531
Ilf3	-0.388907	-0.142204	-0.723514	-1.05706	2.08496	1.57584	-0.316529	-0.289613	-0.0537564	-0.384254	-0.805792	-0.334776	1.9168	-0.503683	-0.577512
Ilk	-0.377605	-0.875023	-0.478141	-1.25302	-0.998693	-0.286727	-0.746436	-0.607458	1.07639	1.21938	1.44344	0.750541	-1.13973	0.89932	1.37376
Ilkap	0.719098	-0.108371	-2.37694	-0.77764	-0.0475756	0.0703885	-0.364141	-0.0230372	1.09157	0.869619	-0.0234402	-0.481981	2.15146	-0.455551	-0.243459
Ilvbl	NaN	NaN	NaN	NaN	NaN	NaN	NaN	NaN	-1.12085	-0.406062	-0.949782	0.905682	-0.639516	1.059	1.15152
Immt.2	0.146185	0.400101	-0.472457	-0.256377	-1.59715	-0.964364	0.950488	1.18797	0.562521	0.0464752	0.487885	-0.402467	-2.16212	0.727358	1.34596
Imp3	NaN	NaN	NaN	NaN	NaN	NaN	NaN	NaN	-0.0546664	-1.08752	-1.50454	0.106002	0.779146	1.31714	0.44444
Imp4	-1.1801	-1.7627	-1.02908	-0.957468	0.635908	1.21521	-0.12559	0.621064	0.30013	-0.107694	-0.18462	1.21123	-0.960186	1.07025	1.25364
Impa1	0.28967	0.275782	1.00467	0.820205	-1.38043	-0.901515	-0.196629	-0.0313601	-0.779547	-0.761143	1.8427	1.32291	-1.72716	-0.0617267	0.28358
Impact	NaN	NaN	NaN	NaN	NaN	NaN	NaN	NaN	0.536264	NaN	1.10282	NaN	NaN	-1.09604	-0.54305
Impdh2	1.20001	0.579158	0.3743	0.202432	-2.0449	-1.41665	0.444157	0.0856702	1.6005	0.958353	-0.132605	-1.23423	-0.160456	-0.727774	0.272041
Incenp	0.227219	-0.262948	-2.63054	-0.970115	1.30117	1.26768	-0.401505	-0.448881	0.589927	0.980991	0.379352	-0.598622	-0.202457	0.0630177	0.705714
Inf2	0.049665	-0.269652	0.862118	0.618356	-0.411651	-0.628421	-0.00951488	0.323724	1.58417	-1.21123	0.41626	NaN	-2.42849	0.0663884	1.03828
Ino80	0.182482	0.374936	-0.567068	0.167504	1.2236	2.03831	0.414297	0.792723	-0.925596	-0.751511	-1.29447	-1.65414	0.882848	-0.544754	-0.339163
Ino80b	-0.434694	0.256742	1.47443	1.28805	-0.335649	0.140917	-0.808179	0.177622	NaN	NaN	NaN	NaN	NaN	-1.75923	NaN
Inpp1	0.152872	NaN	NaN	NaN	-0.252085	0.616464	-0.0202998	0.829558	0.435674	-0.849789	-1.40819	-1.26824	-1.04862	1.02819	1.78447
Inpp4a	NaN	NaN	NaN	NaN	NaN	NaN	NaN	NaN	1.19982	1.13433	-1.01202	-1.46816	-0.0836942	0.289016	-0.0592962
Inpp5b	-0.39876	-0.364709	-0.568955	-0.535262	-0.153721	0.268374	0.519921	1.06496	0.651219	1.02366	-0.781936	-2.17642	2.12157	-0.496178	-0.173768
Inpp5d	0.868118	0.461584	-0.291076	0.261484	1.81801	2.00585	-1.05113	-0.665779	-1.16009	-0.845944	-0.171962	-0.556592	0.684483	-1.00522	-0.351725
Inpp5k	NaN	NaN	NaN	NaN	NaN	NaN	1.16709	NaN	-0.441152	-0.491003	-0.599249	-0.704857	-1.26501	1.27151	1.06268
Inppl1	0.459732	0.429961	-0.271188	0.790564	-0.536132	-1.08794	-0.458478	-0.302074	0.105323	1.91235	-0.944769	2.17731	-0.620165	-1.02475	-0.629748
Ints1	0.752872	0.44631	-0.133576	0.122304	-1.12881	-1.19211	0.543246	0.573737	1.47543	0.999475	-0.377857	-0.980748	-2.18494	0.196785	0.887891
Ints10	NaN	NaN	NaN	NaN	NaN	NaN	NaN	NaN	NaN	NaN	NaN	NaN	1.15257	-0.637019	-0.51555
Ints12	NaN	NaN	NaN	NaN	NaN	NaN	NaN	NaN	0.10956	-0.0186365	-0.946116	0.978994	1.61127	-0.739729	-0.99534
Ints2	-2.04375	-0.805448	1.81629	0.697998	0.126583	-0.00958726	-0.69375	-1.29881	0.540371	0.191096	0.998004	0.706693	0.866362	-0.674643	-0.417412
Ints3	0.232344	0.467432	-0.0414897	0.484013	-2.08362	-1.49248	1.30582	0.359981	-0.0299877	0.597171	0.566666	0.950869	-1.31282	0.941853	-0.945752
Ints4	0.510286	0.0528972	1.50118	1.31696	-1.49967	-1.0972	-0.278458	-0.31851	0.0225191	-0.772593	1.09713	0.878952	-1.84784	0.348561	0.0858041
Ints6	-0.911875	-0.749656	-1.19486	0.367521	1.62763	1.05344	0.405521	-0.168286	-0.219584	-0.503578	-0.753864	-1.08205	2.24431	-0.118898	0.00422527
Ints7	0.215227	0.67202	0.233604	-0.272897	-0.252645	-0.119648	0.0715414	0.0446111	1.1386	1.16487	-2.84252	-1.32846	0.0232949	0.67577	0.576627
Ints8	-0.872109	-0.349219	-0.830594	-0.583407	1.84225	1.49866	-0.16708	-0.0105175	-0.267465	-0.78233	1.40644	1.16505	-1.49515	-0.202739	-0.351784
Ip6k1	NaN	NaN	NaN	NaN	NaN	NaN	NaN	NaN	-0.219943	0.143087	1.25066	0.571975	-2.00132	0.0968308	0.158706
Ipo4	1.69285	1.41412	1.25664	-1.27026	-0.69008	-0.333356	-0.584161	-0.142038	-0.547228	-0.639711	0.715805	0.833583	-1.72287	-0.224815	0.241517
Ipo5	NaN	NaN	NaN	NaN	NaN	NaN	NaN	NaN	0.208228	-1.15549	1.20263	0.761314	-1.5634	0.304252	0.242465
Ipo7	NaN	NaN	NaN	NaN	NaN	NaN	NaN	NaN	NaN	NaN	NaN	NaN	NaN	0.707107	-0.707107
Ipo9	-1.98939	1.23968	1.29081	0.820707	-0.634255	0.283109	0.0120356	-0.517981	-0.390004	-0.432921	-0.751533	0.22596	1.94978	-0.400911	-0.705082
Iqgap1	0.0837126	-0.00902019	0.975085	0.873427	-0.644578	-0.267487	0.17346	0.489154	-1.10846	-1.58994	0.242961	0.571378	-2.1032	0.781811	1.53169
Iqsec1	0.195195	0.130539	-0.718489	-0.000567288	1.16368	0.279906	0.361823	0.135593	0.343461	0.355541	-1.89967	-2.50886	1.02257	0.521328	0.61795
Irak1	NaN	NaN	NaN	NaN	NaN	NaN	NaN	NaN	-0.533938	0.621526	0.146188	-0.099274	1.8234	-0.81177	-1.14613
Irak2	0.0260997	-0.368422	-1.17149	1.12456	-1.17641	-0.643186	0.578616	0.148897	2.02796	1.34313	-0.848788	0.182847	-1.51854	-0.0139333	0.308659
Irak4	0.371225	-0.140967	0.782668	0.658209	1.68059	0.818624	-1.00286	-1.66769	-0.54213	0.355929	-0.855936	-1.35522	1.44109	0.115998	-0.659537
Irf2	0.700054	0.672613	-1.14158	-0.17958	-1.09608	-0.6379	0.24395	1.20436	2.08095	1.04524	-1.05119	-1.12986	-0.860657	0.228793	-0.0791066
Irf2bp1	-0.0857512	0.439108	-0.533201	0.42759	-0.0788962	-0.592924	0.251785	0.515161	0.878659	0.504968	-2.04601	-1.65713	-0.84197	1.35622	1.46239
Irf2bp2	-0.598936	-0.342699	-0.0696536	-0.301878	0.362501	0.773786	-0.487899	-0.20027	-0.692886	2.69726	0.210086	-0.0842521	1.22372	-1.14896	-1.33992
Irf2bpl	0.406102	-0.28578	-1.59425	-1.47955	0.74237	1.05481	1.25413	0.947234	0.169883	-0.195397	-0.0270167	-1.32791	-1.25324	0.458668	1.12995
Irf3	0.609917	0.410697	0.840266	0.788997	-1.10673	-0.141004	-0.529552	-0.701356	0.835502	0.881768	-0.21039	-2.79961	0.840412	0.212202	0.0688789
Irf4	-0.151909	0.0473514	1.67026	0.846365	-0.418132	-0.902879	-0.95048	-0.715501	0.22117	-0.34182	1.43567	1.77818	-0.230963	-1.19431	-1.093
Irf5	0.727155	0.114986	-0.851278	1.77223	-1.13616	-1.94357	0.738881	0.0821011	0.342736	0.32507	0.0410219	-0.283682	-1.44572	0.296224	1.22
Irf8	-2.06496	-2.26658	0.123634	0.240291	0.965608	0.111426	0.439439	1.57015	-0.034162	0.174919	0.815908	-0.0958287	0.192892	0.199528	-0.372262
Irf9	-0.132049	-0.786109	0.748393	-0.311095	1.67961	0.98504	0.0110631	-0.38239	-0.0107914	0.37718	-0.354408	-0.175143	-2.78508	0.754532	0.381244
Irgm1	NaN	NaN	NaN	NaN	NaN	NaN	NaN	NaN	-0.0208432	-0.67285	0.92707	1.72407	-1.04845	-0.136224	-0.772768
Irgq	0.421323	0.0666867	0.739642	0.50847	0.492218	0.0691922	-0.555563	-0.305668	-1.2548	-1.12894	0.86514	-1.27614	-1.63106	1.43013	1.55936
Isca2	-0.487252	0.179192	-1.07423	-1.23975	-0.667377	-0.0560836	0.781811	0.51359	-0.509625	2.87444	-0.0997647	-0.658316	-0.474806	0.686604	0.231574
Iscu	0.147604	0.828347	0.764192	0.592252	-1.59104	-1.41341	0.353605	-0.177832	0.0796898	1.92808	0.814691	-1.31955	-1.23173	0.123626	0.101461
Isg20	NaN	NaN	NaN	NaN	NaN	NaN	NaN	NaN	-0.669846	0.218063	-0.274138	-0.496601	2.16054	-0.661506	-0.276514
Isg20l2	-0.67342	-0.565272	-0.652599	-0.213849	1.4746	1.30319	0.622413	0.953791	0.204998	-0.373865	-1.7709	-1.7986	0.929915	0.20456	0.355042
Isoc2a	0.32443	0.107671	-0.874675	-0.815938	-0.379253	0.712911	0.747166	0.981302	-0.810612	-1.00631	0.626874	2.32307	-1.60053	-0.485468	0.149363
Ist1	-0.061463	-1.47525	-1.60254	0.500856	0.883354	0.225859	0.777448	0.751738	NaN	NaN	NaN	NaN	NaN	NaN	NaN
Isy1	NaN	NaN	NaN	NaN	NaN	NaN	NaN	NaN	-0.50209	-0.788658	0.830189	-1.02359	-0.815436	0.949787	1.3498
Isyna1	0.415597	0.149923	-0.564643	-1.04061	0.354889	0.937088	0.163342	0.403808	0.984572	0.710225	0.808255	-2.85096	0.590248	-0.676105	-0.385625
Itch	-0.410128	-0.788154	-0.842584	-1.44589	1.56247	1.61807	-0.123781	0.46997	1.07748	0.357242	-1.32006	-1.19906	-0.0835291	0.598641	0.529315
Itgal	0.613948	0.408176	0.038545	0.452279	-1.63869	-0.385114	-0.0214395	0.580924	0.285826	-0.959056	-0.277842	-0.791885	-1.65371	1.80373	1.54431
Itgam	NaN	NaN	NaN	NaN	NaN	NaN	NaN	NaN	-0.660212	-0.437266	-1.34878	0.520979	1.80963	0.0786199	0.0370265
Itgb1	-1.22009	-0.0907392	-1.31882	0.364347	1.97074	2.25882	0.39722	-0.25432	-0.809901	-0.736149	-0.271199	0.16136	-0.345323	-0.0413608	-0.0645748
Itgb2	-0.323132	-0.0830653	-0.259931	-0.239101	1.55506	0.633117	-0.861174	-0.38663	0.616959	0.448254	-0.866724	-1.58614	2.38155	-0.558633	-0.470413
Itgb3bp	NaN	NaN	NaN	NaN	NaN	NaN	NaN	NaN	0.451003	0.136419	-0.991292	-1.5138	1.52031	-0.0394906	0.436856
Itgb7	-2.16374	-1.1091	-0.368394	-0.230318	0.0539316	0.020167	-0.473618	0.108805	-0.0363262	1.047	0.849765	-0.984361	0.379536	1.95479	0.951872
Itm2b	NaN	NaN	NaN	0.243699	NaN	0.472067	NaN	NaN	0.601174	NaN	NaN	NaN	NaN	-1.77408	0.457144
Itpkb	0.608688	0.116803	-0.715542	1.49693	0.126637	0.103976	-1.20778	-1.63193	0.912483	0.542782	-1.1193	-0.992955	1.7978	0.220947	-0.259531
Itpr1	-0.780122	-0.623394	0.402998	0.0959087	-1.34706	-1.402	1.1304	1.18671	-0.861352	-1.32411	1.1176	1.07451	-0.304453	0.954791	0.679559
Itpr2	NaN	NaN	NaN	-0.701018	1.59964	0.898036	-1.31581	-0.517181	-1.34464	-0.363606	0.971911	0.061435	1.41133	-0.252932	-0.447158
Itpr3	-1.34419	-1.22301	0.5212	0.345937	0.874349	0.712808	-0.471455	0.461363	-0.832641	-1.05852	-0.217171	0.344122	2.46793	0.133749	-0.71448
Itprip	-0.665611	-0.753781	-0.78169	-0.7447	1.42846	1.25049	0.0333597	0.497124	-0.194104	-0.222437	-1.11032	-1.38008	2.15019	0.221935	0.271163
Ivd	-0.322294	-0.353769	1.13789	1.29156	-1.95915	-1.75262	0.276879	0.567094	0.419472	-0.926549	-0.661786	-0.0258141	0.396989	1.09944	0.812654
Ivns1abp	1.02835	1.01649	-0.256005	-0.42114	-0.639301	-0.455737	0.0958667	0.00336448	1.61514	1.30831	-2.31092	-1.07062	-0.328291	0.0655429	0.348935
Iws1	-0.0102932	1.25001	-1.60594	-0.739094	-0.0279726	0.445896	1.16657	0.395302	0.637455	-0.315533	-1.67712	-1.65433	0.700148	0.817924	0.616975
Jade2	-0.52467	NaN	NaN	0.00940304	2.82264	NaN	-0.604769	-1.50083	0.0251189	0.0367888	-0.251674	-0.156565	0.20422	-0.083517	0.0238583
Jagn1	0.0432744	0.291258	0.183548	-0.461145	0.442216	0.48238	-0.986118	-0.819801	1.29238	0.81611	-1.35418	0.649041	1.71828	-0.308461	-1.98878
Jak1	-0.485328	-0.593211	-0.856719	0.300146	0.384627	-0.529935	0.731311	0.674563	0.530007	-0.266345	-2.849	1.35521	0.59942	0.497932	0.507321
Jak3	-0.274049	0.233409	-2.4762	0.180538	1.17467	1.34648	0.190632	0.411881	-0.945716	-0.920505	-0.0896085	0.305801	1.47781	-0.520938	-0.0941957
Jakmip3	0.468154	-0.114379	-2.67167	-0.996413	0.981709	0.981119	-0.123071	0.235151	1.1159	0.309655	NaN	NaN	-0.499708	0.16917	0.144379
Jarid2	0.640822	1.40051	-1.95973	-0.158412	0.542956	0.353661	-0.466302	-0.353514	NaN	NaN	NaN	NaN	NaN	NaN	NaN
Jmjd1c	-0.672129	-0.455865	0.237903	0.137703	0.962425	0.603001	-0.150589	-0.229613	1.442	1.37124	-0.268137	-2.1227	-1.71747	0.288322	0.573904
Jmjd6	0.211719	0.0352506	-1.70248	-1.32281	0.936563	1.05613	0.345291	0.440328	NaN	NaN	NaN	NaN	NaN	NaN	NaN
Jtb	-0.145043	0.129218	-1.18026	-0.720668	0.370219	0.658082	0.735389	0.960173	0.363556	0.369741	-0.974448	-2.42896	-0.456594	1.16208	1.15751
Junb	-1.83064	-1.07467	-0.27332	0.33212	2.00849	1.0295	0.844922	-0.169944	0.203166	-1.18957	-1.2122	0.0791291	0.463365	0.477459	0.312173
Jund	NaN	NaN	NaN	NaN	NaN	NaN	NaN	NaN	0.0734836	0.531406	1.0036	0.974728	-1.86987	-0.311672	-0.401669
Kansl1	NaN	0.142833	1.74704	NaN	NaN	-1.77475	0.616689	0.623537	-0.926158	NaN	NaN	NaN	-0.379025	0.0294004	-0.0795654
Kansl2	-0.844738	0.128943	0.728177	0.964174	0.866782	-1.18631	-0.714895	-0.794023	-0.447423	1.39459	-1.55876	-0.656003	1.66333	0.791052	-0.334893
Kansl3	NaN	NaN	NaN	NaN	NaN	NaN	NaN	NaN	-1.02763	-0.933058	0.24556	1.54739	1.0514	-0.194024	-0.689636
Kars	1.14837	0.506526	-1.63771	-0.724284	0.266772	0.421952	-0.0059358	0.39511	1.36779	0.793674	-1.85997	-1.52586	0.698762	-0.0318629	0.186667
Kat2a	-0.52593	-0.739711	1.21761	-1.15328	-0.730107	1.67096	0.0827533	0.177699	NaN	NaN	NaN	NaN	NaN	NaN	NaN
Kat5	1.10726	0.146937	1.58876	0.0655668	-0.203222	-0.998552	-0.363943	-0.226665	0.548478	0.196762	-1.85083	-0.96403	-1.31226	1.22888	1.03685
Kat6a	-0.544682	-0.733413	0.131472	0.630924	-1.60655	-0.481425	1.04077	1.74573	-0.31172	-0.207639	-0.243226	-1.88868	0.859568	0.863128	0.74574
Kat7	-0.438776	0.111029	-0.00412134	1.27431	-1.05259	-0.649946	0.173804	0.228569	-1.20581	-0.981407	1.19278	1.26438	-1.81758	0.976679	0.928667
Kat8	-0.453471	-0.326603	1.5336	-0.482232	-0.312999	0.150832	0.109839	-0.471331	0.0907205	-0.260971	2.07417	1.17133	NaN	-1.32946	-1.49342
Kbtbd11	-0.600599	-0.685038	-1.04385	0.148873	1.27461	1.372	-0.063528	0.243646	-1.01916	0.891862	-1.91931	-0.857994	1.34909	0.443191	0.466198
Kcmf1	0.743212	0.89087	0.417011	0.52727	-1.21713	-1.09924	0.231492	0.166628	1.00337	-0.0640968	-1.94047	-1.70649	0.203435	0.902785	0.941364
Kcnab2	NaN	NaN	NaN	NaN	NaN	NaN	NaN	NaN	-0.846005	-0.608172	0.199168	1.67676	-1.26581	0.193187	0.650871
Kctd12	0.0291358	-0.0868799	-1.07955	-0.405865	0.736393	0.833075	-0.159464	-0.202831	2.09057	1.33804	-1.29773	-1.01167	-1.27698	0.854166	-0.360399
Kdelc1	-0.627003	-0.0667704	1.63588	1.19257	-0.832592	-1.28203	0.279011	-0.299063	NaN	NaN	NaN	NaN	NaN	NaN	NaN
Kdm1a	0.868972	-0.824524	1.12948	0.987664	-0.500026	-0.568785	-0.0280143	-0.0188672	-0.37693	0.119761	-0.940804	-1.84568	-0.870762	0.976718	1.8918
Kdm1b	-0.00924494	-0.453736	-1.39947	-0.888214	-0.354247	1.46142	0.93385	0.199994	-0.941893	-1.63646	0.898707	1.40271	1.19389	-0.0929301	-0.314375
Kdm2a	-1.69252	-0.699725	1.25006	0.12057	1.56859	1.7984	0.361768	0.498771	-1.05626	-1.13825	-0.126779	-0.103801	0.219538	-0.561462	-0.438892
Kdm2b	-0.244178	-0.563671	-1.16873	-2.03252	1.87471	1.37241	0.637065	0.414514	-0.691157	-0.138287	-0.56725	0.134652	1.13969	-0.0717753	-0.0954795
Kdm3a	NaN	NaN	NaN	NaN	NaN	NaN	NaN	NaN	-0.127399	-0.288451	-1.62687	-0.41061	0.0930986	0.798511	1.56172
Kdm3b	-0.526899	-0.517941	-2.25961	-1.28505	0.407661	0.877793	1.4737	0.751021	0.185541	0.548988	-0.818347	-0.704286	0.920681	0.810317	0.136424
Kdm4a	-0.77884	-0.19861	-0.280153	0.768763	1.77279	0.459196	-0.812876	-0.18999	NaN	NaN	1.43686	NaN	NaN	-1.40437	-0.772761
Kdm5a	0.639177	0.373073	-2.90214	0.603131	-0.192159	-0.586795	1.20059	0.96837	0.0315616	0.193379	-1.19429	0.112176	-0.1425	0.504284	0.39214
Kdm5c	0.553114	0.749151	-0.130661	-0.143318	-0.676618	-0.904414	0.27212	0.0909178	-2.72887	0.320767	1.67897	0.356799	NaN	0.0769174	0.485129
Kdm6a	0.227345	-1.63565	-1.43344	-0.210307	-0.0919616	0.960449	0.416102	0.0849598	-0.905914	1.8318	0.151534	-1.45732	0.350339	0.580865	1.13121
Kdsr	NaN	NaN	NaN	NaN	NaN	NaN	NaN	NaN	-1.78703	-0.853962	1.16806	0.0860496	0.377811	0.340776	0.668298
Keap1	0.451904	0.00923982	0.400352	0.741778	-0.226481	-0.674247	-0.310552	-0.347049	0.297039	-0.441381	1.19976	0.856832	-3.03205	0.277845	0.797009
Khdrbs1	-0.066586	0.0279321	-1.02741	-1.03659	1.75759	1.40376	-0.162981	0.280397	-0.0431033	0.347744	-0.64797	-0.3638	1.82643	-0.982535	-1.31288
Khnyn	0.0889099	0.0470924	-0.271951	-0.0481309	0.155336	0.213166	0.17581	0.242268	1.01416	0.892128	-2.37097	-2.20189	0.851457	0.611224	0.601386
Khsrp	-0.281343	-0.416733	-0.052028	0.0296309	-0.0083908	0.121186	-0.276187	-0.0333484	-0.717637	-0.295989	1.05535	0.869953	-2.70663	1.06072	1.65145
Kiaa0020	0.888614	1.02604	0.785224	0.995751	-1.03936	-1.16271	-0.715376	-0.778184	NaN	NaN	NaN	NaN	NaN	NaN	NaN
Kiaa0196	NaN	NaN	NaN	NaN	NaN	NaN	NaN	NaN	-0.87408	0.294172	1.30017	0.740344	-0.995276	-1.18452	0.719183
Kiaa0907	0.237746	-0.0525966	0.239631	0.379219	-0.305717	-0.751345	-0.136006	-0.487389	0.657772	1.06343	0.71342	0.36224	-3.13943	0.503088	0.715941
Kiaa1033	1.03803	0.400691	1.03387	1.12856	-0.925084	-0.980697	-1.13464	-0.560744	NaN	NaN	NaN	NaN	NaN	NaN	NaN
Kiaa1598	1.81102	2.02044	0.395593	-0.440422	-0.510371	-1.89204	-0.576587	-0.102775	-0.0584126	0.157235	-0.030249	-0.447509	0.880215	-0.171339	-1.0348
Kiaa2013	0.264117	0.399072	-1.8994	-0.263462	0.41424	0.437521	-0.0283376	0.395694	0.336728	-0.725244	0.0293713	-1.86047	2.29838	0.391525	-0.189731
[truncated: 2,763 more rows]

## Sheet: Fig3B
Significant	-LOG(P-value)	Difference	Protein	Veh_early_m272_126_TMT_1	Veh_early_m262_127N_TMT_1	Ibr_early_m253_127C_TMT_1	Ibr_early_m245_128N_TMT_1	Veh_late_m266_128C_TMT_1	Veh_late_m264_129N_TMT_1	Ibr_late_m282_129C_TMT_1	Ibr_late_m281_130N_TMT_1	Veh_early_m251_126_TMT_2	Veh_early_m246_127N_TMT_2	Ibr_early_m283_127C_TMT_2	Ibr_early_m267_128N_TMT_2	Veh_late_m248_128C_TMT_2	Ibr_late_m276_129C_TMT_2	Ibr_late_m261_130N_TMT_2
+	3.52582	0.75875	1110005A23Rik	19.5026	19.4072	18.9994	19.0449	18.4761	18.4778	19.2238	19.4059	19.626	19.3464	18.4115	18.7041	18.5911	19.1097	19.3557
+	1.519	0.502431	1110037F02Rik	17.0837	17.2955	16.7155	17.0061	16.5905	16.8436	17.3401	17.2747	17.0128	16.976	16.5348	16.7788	16.4689	17.1234	16.8088
+	1.75384	0.785227	1110059G10Rik	16.7473	16.7997	15.9138	17.0735	16.25	17.0267	17.3432	17.4621	16.9979	16.6092	16.1525	16.3345	16.4146	17.0923	17.4983
+	3.3533	-0.857831	1200014J11Rik	20.5029	20.5308	19.8287	19.6155	21.2051	21.1965	20.2756	20.6183	21.4356	20.8848	19.195	18.8305	21.3041	20.2409	20.3747
+	2.48789	0.730015	2024-09-01	22.7191	22.7156	22.1684	22.393	21.1318	21.3978	21.9736	22.0282	22.2303	21.9056	21.3885	21.3145	20.9647	21.6836	21.8938
+	3.38761	2.28209	2510003E04Rik	16.8322	16.3022	15.7085	16.5608	13.9464	13.5321	15.6942	15.7152	16.6299	16.2046	16.2687	15.7741	12.932	16.0398	15.5599
+	1.4942	-0.686739	2024-09-06	18.8881	18.5992	17.6841	18.2469	18.6924	18.7477	18.3257	18.3326	19.2348	19.1567	17.4009	17.214	19.5223	18.1456	18.399
+	1.69142	0.642472	9030624J02Rik	13.057	13.2379	NaN	12.535	12.5801	12.8683	13.2555	13.2902	12.436	NaN	12.9283	13.6112	12.1352	13.063	13.0727
+	2.24506	-0.707903	Aar2	15.7057	15.2782	15.0008	15.2539	16.1955	16.0291	15.632	15.5186	15.3656	15.4377	14.8676	15.5382	16.5996	15.4546	15.6622
+	4.36207	-4.55375	Aars	17.7344	18.2199	17.4598	17.1501	23.402	22.561	18.6284	18.9426	18.808	18.5437	18.1568	18.4864	23.8983	18.5486	18.8139
+	1.37171	-0.78007	Aars2	16.6882	17.2529	15.3288	17.6335	17.2695	17.0701	17.0175	16.821	15.4639	17.6562	15.4673	19.2264	17.7994	16.2899	16.27
+	2.72154	-1.54528	Abcd3	17.5578	18.1074	17.6076	17.7046	19.7043	19.1417	17.946	18.3685	18.3576	17.99	17.3851	17.509	20.1072	18.0017	18.107
+	2.10888	-1.04904	Abcf2	19.1306	19.0447	18.899	18.9757	19.3764	19.1346	18.4623	18.2339	18.7649	18.7455	18.9402	19.2088	19.9776	18.3589	18.7336
+	1.123	-1.03865	Abhd12	15.56	15.4533	16.0032	15.809	16.3787	16.1261	15.8547	16.0737	15.3474	15.7991	16.426	16.0748	17.7636	15.3631	15.5784
+	3.34078	0.764754	Abhd16a	18.4916	18.3072	18.4231	18.5247	17.7612	17.8871	18.3998	18.4731	18.3028	18.1097	17.8972	17.9334	17.6757	18.5789	18.7059
+	2.19133	1.74326	Abhd17b	18.0613	18.1436	17.0219	17.4198	15.4541	15.7511	17.8526	17.5181	18.6869	16.999	16.5045	16.6324	16.8329	18.1102	17.543
+	3.7535	1.7313	Abi1	16.7337	17.0509	15.9879	16.2361	14.9218	15.5555	16.9529	17.0607	16.514	16.4142	16.0181	15.3728	15.1246	16.7506	16.9635
+	1.87798	-0.791743	Ablim1	18.3014	18.5263	18.4522	18.4373	19.2194	19.092	18.7338	18.7441	18.5513	18.6631	18.6712	18.908	19.7329	18.4676	18.2799
+	2.19391	-1.41599	Abt1	17.1457	17.2317	17.3974	17.5482	18.6807	18.378	17.69	17.67	17.2683	17.292	17.3263	17.1367	19.3707	17.0685	17.1467
+	2.47661	1.06227	Acad8	19.0167	19.0884	18.9357	19.0381	18.3073	18.4811	19.1534	19.3623	19.2776	19.4473	18.7804	17.9246	18.0439	19.7424	19.1007
+	1.82763	-1.33891	Acadl	18.6092	18.4379	19.146	18.9086	20.271	20.239	19.3382	19.5333	20.1778	19.4865	17.3918	17.1324	21.5344	19.1694	19.3293
+	3.17226	1.75394	Acadm	20.6293	20.4931	20.4543	20.5529	18.9118	19.1557	21.1532	21.268	20.349	20.0646	20.4684	20.3566	19.5283	20.7443	20.6448
+	1.39866	0.699177	Acads	18.5509	18.3633	18.6013	18.9407	18.9688	19.3107	19.6695	19.8398	18.4569	18.2086	18.7104	18.5374	18.3948	19.4122	19.441
+	2.91498	-0.996703	Acap1	15.5749	15.6566	15.213	15.7542	16.7282	16.8359	15.9526	16.0745	15.7262	15.6642	15.1931	16.1968	16.8712	15.7179	15.5153
+	1.21486	-0.73288	Acbd5	16.4619	16.5436	16.2545	16.2944	16.9189	16.7416	16.5114	16.4827	16.8421	16.3117	16.0917	15.4929	17.9054	16.4174	16.4115
+	2.54834	-0.77536	aco1	18.671	18.5614	18.5593	18.291	19.1308	18.9321	18.209	18.5191	19.0726	19.1991	18.2823	18.1529	19.3941	18.4833	18.2966
+	1.12065	-0.908529	Acot7	19.0545	18.7776	17.4862	17.7573	19.7347	19.5604	19.1891	18.8163	19.9596	19.7855	16.4996	14.486	20.9289	19.0736	19.5856
+	2.0304	-1.00008	Acox3	19.8181	20.0101	19.9897	19.8425	20.7382	20.4044	20.0038	19.9997	19.1394	19.8334	20.1249	20.5718	21.0638	19.5322	19.4059
+	1.87355	0.66007	Acsl1	14.8655	14.8854	14.6823	14.8339	14.5657	14.3244	15.3935	15.3709	14.9108	14.4675	14.1389	15.0294	14.723	15.1708	14.856
+	4.46508	1.01778	Acss1	16.7581	16.7951	16.9955	16.6961	15.7597	15.7493	16.6526	16.7099	16.107	16.0439	16.8755	17.0686	15.7922	16.8985	16.8784
+	2.0369	0.881973	Acss2	16.5913	16.0601	16.3515	16.292	15.2999	15.7134	15.8914	16.3317	16.9698	16.7091	15.8529	15.7226	15.0971	16.4922	16.293
+	1.92753	0.363406	Actn4	20.6928	20.834	21.0148	21.1771	20.3897	20.4178	20.9651	20.806	20.3595	20.4287	21.0743	21.5954	20.3841	20.6351	20.6362
+	1.86951	-0.576736	Actr1a	17.4937	17.5516	17.6115	17.9637	18.8134	18.8716	18.2446	18.6739	17.8973	17.7694	18.1881	17.9475	18.9469	18.1775	18.1061
+	2.147	1.32653	Actr2	17.584	17.6258	18.2299	18.3026	15.489	15.6503	17.3507	17.3111	17.1372	17.6224	18.1158	18.5004	16.5962	17.2768	17.0149
+	1.26336	-0.601503	Actr3	23.4977	23.3863	23.3952	23.4122	23.8024	24.0359	23.0154	23.3428	23.815	23.9784	23.7694	23.5578	23.202	23.1051	22.8511
+	1.5922	-0.643722	Adat1	12.9199	13.4308	13.007	12.9362	13.4669	13.0582	12.8491	12.4709	12.9527	NaN	NaN	NaN	NaN	12.4735	12.6818
+	1.84426	1.48213	Adck3	15.7001	15.2605	16.7437	16.8233	14.5073	14.8586	16.1293	16.2008	NaN	NaN	NaN	NaN	NaN	NaN	NaN
+	1.71028	0.477472	Adgre5	16.6962	16.7603	16.621	17.038	16.2255	16.6565	16.8806	16.8872	16.5988	16.0732	16.6287	16.4356	16.1773	16.6784	16.876
+	1.38724	1.34818	Adh5	20.1058	19.7658	19.9452	20.2489	19.3799	19.8874	19.9899	20.305	20.3613	20.4118	19.8677	18.0571	18.178	20.8069	20.8847
+	2.22049	0.928822	Adi1	16.2336	16.1597	16.0202	16.869	14.7032	14.7603	15.3826	15.2158	15.6224	15.6313	16.6297	15.961	14.2975	15.6191	15.8456
+	1.22223	0.867027	Adk	18.1723	17.7558	17.497	17.9141	17.432	17.944	18.5098	18.6061	17.0351	17.0836	17.2159	18.2396	16.8175	17.7335	18.2099
+	2.69269	-1.02331	Ado	17.1744	17.1971	16.1247	16.2553	17.6454	17.515	16.8743	16.8612	17.1558	17.2532	16.5718	16.7616	18.0706	16.6196	16.5264
+	1.99252	0.551889	Adpgk	16.5856	17.0496	18.3507	17.5225	16.5212	16.1457	16.7261	16.8473	15.8227	16.5704	18.2674	18.6405	16.4484	17.0479	17.0732
+	1.72574	0.69974	Adrbk1	17.3625	17.3937	18.4327	17.9483	15.921	16.2086	16.7122	16.988	17.0549	16.9013	17.7496	18.1413	16.6455	17.0043	17.1279
+	2.04601	1.00772	Adsl	17.7627	17.6176	17.4889	17.8252	17.3005	17.1109	18.2275	18.0146	17.5083	17.6321	18.97	18.9895	16.4888	17.6888	17.9668
+	1.65137	1.08411	Aff1	15.0956	14.8372	14.996	15.2253	14.623	14.7197	15.2325	15.3347	15.4978	15.4599	14.2018	14.8615	13.5293	15.5931	15.3387
+	1.71282	0.362064	Aff3	17.584	17.3938	17.8478	18.4667	17.3238	17.454	17.5835	17.816	18.0216	18.0798	17.3396	17.0862	17.5195	17.9751	17.8034
+	2.02557	-0.477258	Afg3l1	14.1388	13.9523	13.8711	14.6995	15.2564	15.3532	15.0191	14.9677	14.1103	13.9308	14.8212	14.4929	15.3514	14.5959	14.7896
+	2.21941	-0.748599	Agfg1	16.8277	16.4225	16.8	16.6344	17.4555	17.6044	16.9946	17.0259	16.7895	16.6962	17.0941	17.3242	17.5458	16.466	16.6601
+	2.29502	0.532879	Ago1	17.9736	17.6723	17.7324	18.2197	17.5739	17.2847	17.7918	17.898	18.4135	18.0521	17.6792	17.8523	17.4248	18.1334	18.0194
+	1.57062	0.557189	Agpat3	17.3239	17.3004	18.1594	18.3103	16.7965	16.4888	17.2518	17.4013	16.7904	16.8003	19.1286	19.4003	16.5777	17.2825	16.7772
+	1.65208	0.618525	Ahctf1	18.135	18.1902	17.636	17.8959	18.5009	18.6527	19.2458	19.2386	18.135	18.3692	18.3096	18.7799	18.1274	18.7923	18.9054
+	3.27698	0.816838	Ahcyl2	15.3841	15.6724	14.9868	15.9275	14.5275	14.592	15.4503	15.3273	15.8294	15.9993	15.1749	15.0356	14.8461	15.5576	15.553
+	2.22509	-0.643286	Ahdc1	14.739	14.6133	14.5012	14.644	15.8001	15.4555	15.1653	14.8019	14.7001	14.8205	14.3703	15.0381	15.461	14.9557	14.7927
+	3.31	0.539659	Ahnak	20.3563	20.3108	20.4756	20.4882	20.0582	20.065	20.6241	20.5182	20.1793	20.0693	20.182	20.2239	19.9549	20.4471	20.6732
+	3.13459	-1.12838	Ahnak2	18.9956	18.8738	19.2933	19.3261	19.795	19.5736	18.6321	18.7723	19.0653	19.0516	19.0825	19.3742	20.1829	18.7595	18.7245
+	2.06902	-1.03614	Ahsa1	18.0214	18.0117	18.1905	17.4911	17.5999	17.2088	16.619	16.9086	18.4699	18.5068	17.6502	17.8251	17.9239	16.4348	16.2033
+	2.91584	0.818056	AI607873	19.1952	18.8579	19.2725	19.1364	18.6722	18.5786	19.6844	19.37	18.782	19.3032	19.0984	18.6173	18.9557	19.5413	19.6187
+	2.45044	0.877862	AI837181	18.3538	18.2606	18.7513	18.8335	17.8612	18.1195	18.5313	18.7174	18.5402	18.6124	18.6995	18.3703	17.4787	18.7653	18.7766
+	4.00462	0.618784	Aifm1	21.289	21.1323	20.9133	21.399	20.4126	20.3341	20.9891	21.0714	21.069	20.8023	20.8977	20.6454	20.333	20.9902	20.864
+	1.37138	-0.549411	Aim2	15.8415	15.8331	16.5863	16.5316	17.1443	16.7624	16.0734	16.2114	16.2762	15.9902	15.3615	15.5875	16.9194	16.5431	16.7426
+	3.71978	0.768111	Ak2	18.9522	19.0294	18.2218	18.3174	18.6585	18.6283	19.5431	19.4668	18.4658	18.4699	18.5325	18.7046	18.5978	19.2654	19.31
+	1.21711	-1.05001	Akap11	15.0907	15.2335	14.2779	14.4675	15.8384	15.7907	15.4112	15.6289	14.7985	14.8395	15.654	15.5065	16.2716	14.3581	14.2693
+	2.65094	-0.542739	Akr1b10	17.587	17.5373	16.3324	16.691	18.2333	18.2249	17.61	17.8787	17.6356	17.2368	16.7501	16.7565	18.3996	17.6398	17.8442
+	4.31581	1.38913	Akr1b3	17.5018	17.7337	16.2573	17.7435	15.4258	15.7569	16.9594	16.8864	16.5604	16.2214	17.4986	18.2133	15.6672	17.0202	17.157
+	1.63934	0.723414	Akr7a2	17.9083	17.9003	17.8589	18.1006	17.3472	17.3613	18.2994	18.2543	17.6118	17.4281	17.594	17.9408	17.048	17.6915	17.6571
+	1.49419	0.588654	Alb	18.2668	18.6055	18.4948	18.1772	17.7967	17.8821	18.0629	18.2423	18.344	18.7107	18.6698	18.459	17.2099	18.1403	18.4273
+	3.95492	0.88316	Aldh16a1	17.9956	17.6072	18.0975	17.8456	16.7107	16.8902	17.8727	17.6438	18.0889	18.1116	17.5415	17.0299	16.9024	17.6796	17.6744
+	1.55907	0.818612	Aldh3b1	18.3095	17.96	17.9183	18.1992	17.6157	17.0842	18.5701	18.6443	17.9047	17.5386	17.9158	18.2075	17.9053	18.0866	18.1136
+	1.50106	1.34218	Aldh9a1	20.2423	20.298	18.9277	19.4614	18.2204	17.7593	19.9504	20.2784	20.1194	19.8611	18.4629	18.3369	18.9945	19.4737	18.9652
+	3.19778	0.582897	Alkbh5	15.7081	15.8523	15.9239	15.7752	15.0479	15.007	15.4223	15.7167	15.1875	15.5652	15.8354	15.695	15.0236	15.6599	15.6374
+	2.18191	1.06673	Alyref2	13.9783	13.8357	13.0817	13.8044	13.1912	12.8291	13.8908	14.0642	14.2511	13.7009	NaN	14.238	12.4078	13.5252	14.0242
+	1.65523	0.419516	Amacr	16.8686	16.7307	16.0856	16.6017	16.5064	16.5258	17.2052	16.9566	16.7471	16.3155	16.1544	16.2838	16.8704	16.9192	17.1339
+	2.29168	1.44197	Amfr	16.8962	16.7534	16.8812	17.005	16.1204	16.1477	17.1025	17.1305	17.3599	16.8915	17.5049	16.4908	15.0817	17.3786	17.2893
+	3.0814	-1.50113	Ampd2	16.7672	16.4665	16.4627	16.2933	18.1029	17.7055	16.2727	16.2258	16.8077	17.1857	16.3867	16.6884	17.2567	16.1604	16.09
+	1.68781	-3.09052	Anapc1	17.9028	18.4958	16.8775	17.6041	19.3979	19.1868	17.5797	17.3282	18.3164	17.7605	17.1798	17.4095	22.5517	16.9147	17.3306
+	1.40809	-0.71147	Anapc2	13.8925	13.1658	10.9581	12.863	14.6545	14.0782	13.6001	13.4092	13.671	NaN	NaN	NaN	NaN	13.9077	13.7024
+	1.2141	0.557755	Anapc5	17.3691	17.3906	17.1454	17.7033	16.2368	16.256	17.0992	17.254	17.1334	17.328	17.0381	17.2427	17.0135	16.9673	16.9188
+	1.29096	0.49852	Anapc7	14.4786	14.2748	13.4018	13.7573	13.4713	13.4328	14.1083	13.857	14.9324	14.2969	13.2294	NaN	13.5845	13.6309	14.3827
+	1.49304	-0.799136	Ankrd12	14.6202	14.0404	15.6135	14.9624	15.6321	15.4936	14.6343	14.8932	NaN	NaN	NaN	NaN	NaN	NaN	NaN
+	1.28204	0.599968	Ankrd16	14.4479	14.2705	14.4385	13.8454	13.8483	14.0464	14.6501	14.4445	NaN	NaN	NaN	NaN	NaN	NaN	NaN
+	3.70957	0.802607	Ankrd17	16.6953	16.576	17.2242	17.3283	15.6831	15.8031	16.5103	16.3738	16.1598	16.0012	17.2864	17.201	15.7132	16.6849	16.5739
+	1.9988	-0.921884	Ankrd40	14.3462	14.7186	13.752	13.804	15.0732	15.2411	14.1952	14.2753	NaN	NaN	NaN	NaN	NaN	NaN	NaN
+	2.22901	1.16152	Anp32b	17.2001	16.9638	16.8166	17.0953	17.0295	16.5465	18.3919	18.2116	17.5591	17.5725	16.9658	16.654	17.0805	17.5689	18.0156
+	2.31815	1.49514	Anxa2	18.7799	18.7094	18.1878	18.4156	18.5651	18.4727	19.9795	19.5005	18.7241	18.4784	18.7317	19.1288	17.6124	19.4049	19.9626
+	1.76159	1.04528	Anxa4	16.1566	16.2042	15.4319	16.331	16.1203	16.7171	17.0909	17.1235	15.7871	15.9131	16.2821	16.3499	15.5778	17.0459	17.4743
+	1.31098	1.53412	Anxa5	17.9632	17.9423	18.218	18.4116	17.0685	17.1793	17.9218	17.5783	17.5152	16.8967	19.2908	19.664	15.1808	17.992	18.5492
+	1.20274	0.618806	Anxa6	20.3584	20.4338	20.3873	20.146	19.1576	19.1493	19.4408	19.505	19.7111	19.8064	19.4693	19.3643	19.2909	19.9566	20.3698
+	2.37513	-1.15024	Ap1b1	18.8682	18.6774	18.21	18.4894	20.061	19.7081	18.9924	18.967	18.7554	18.5111	18.511	18.4742	20.6552	18.9906	19.0148
+	2.07546	0.632179	Ap1g1	18.0621	17.8377	17.7382	17.9817	16.987	17.4919	17.9812	17.8324	17.0178	16.717	18.4202	18.8127	17.1712	17.6528	17.9291
+	2.62617	1.13481	Ap2b1	15.64	14.9525	15.2349	15.5455	13.9653	14.4866	15.3939	15.3063	14.636	14.1775	15.5094	15.1461	14.6164	15.5268	15.7367
+	1.29516	-0.858601	Ap3s1	15.255	15.2015	15.6642	15.248	17.112	16.5822	15.4904	15.4684	16.1493	15.6884	15.5436	15.223	15.811	15.7833	15.8305
+	2.03677	-0.309704	Apbb1ip	18.5146	18.564	18.7465	18.6761	19.0763	19.0463	18.879	18.7291	18.4441	18.5467	18.8527	19.016	18.969	18.5963	18.679
+	1.16696	-0.803588	Apc	13.5406	12.6636	12.7819	12.8047	14.1107	14.1663	13.3954	13.5819	12.719	NaN	13.3607	13.9984	NaN	13.6531	12.7091
+	2.07084	0.372519	Apeh.1	18.5899	18.4558	18.5609	18.5552	17.6443	17.7468	17.9634	18.267	18.3793	18.0768	18.3265	18.1263	17.8504	18.129	18.1192
+	1.22058	-0.622929	Apex1	19.5038	19.6306	19.8842	20.2695	20.1138	20.2409	19.6801	19.8826	19.7725	19.5455	19.5185	19.527	21.0616	19.9175	19.9165
+	2.47182	1.09304	Apoa1bp	15.4316	15.5169	14.8969	15.5932	14.5649	14.9747	15.4831	15.5701	15.3237	14.9944	16.0376	13.1237	14.4615	15.9444	16.0427
+	1.94316	1.68062	Apobec2	18.9054	18.8023	17.6921	18.0656	15.7561	15.6993	17.587	17.2296	NaN	NaN	NaN	NaN	NaN	NaN	NaN
+	1.40034	0.999481	Apobec3	18.6898	18.4129	18.3	18.2651	17.2176	17.2485	18.6533	18.3814	17.9832	17.9441	18.9614	19.0727	16.6824	17.5268	17.6343
+	1.57329	0.925386	Apool	17.5694	17.6758	16.2003	17.0057	16.8075	17.0415	17.7396	17.4975	17.2223	17.2708	17.4977	17.4391	15.9413	17.5333	17.3181
+	2.37172	1.43387	Aprt	18.7865	18.7236	18.7274	18.3083	16.3224	16.041	17.3191	16.955	18.4836	18.6967	18.6658	18.4811	15.7446	17.6612	17.9441
+	1.92263	-0.302149	Arap1	18.1637	18.0748	17.9198	18.2859	18.5756	18.4132	18.2082	18.3403	18.2564	18.0794	17.53	18.8054	18.6552	18.1457	18.2892
+	2.38035	-0.497654	Arap2	14.4709	14.7091	14.6266	14.6123	15.4378	15.4306	14.9079	14.9406	14.657	14.9243	14.2617	15.818	15.1634	14.845	14.6917
+	2.23388	-1.16808	Arcn1	22.3591	22.13	21.542	21.3152	21.8198	21.7427	20.8783	21.1165	23.0708	22.8135	21.1301	20.3083	22.6206	20.8514	20.7257
+	1.33706	-0.628585	Arfgap2	19.5651	19.4316	18.9203	19.0408	20.1372	19.8166	18.9114	18.9588	20.0151	19.8293	18.7518	18.8347	19.3803	19.2844	19.4433
+	2.11929	-1.16237	Arfgap3	19.4844	19.2931	18.2633	18.8138	20.4707	20.0384	18.9479	19.084	19.566	20.1563	16.9849	17.144	20.8372	19.5582	19.5556
+	1.07064	0.976866	Arglu1	18.9113	18.6054	18.4481	18.2859	16.586	16.9773	18.1786	18.311	18.7031	18.6822	16.5989	16.7825	18.372	18.3632	18.3017
+	1.89795	-0.836263	Arhgap1	20.2459	20.1151	20.005	19.9087	21.0961	20.6574	20.2655	20.4725	20.3523	20.4486	19.9332	19.6443	21.4533	20.0662	20.1265
+	1.32542	-1.16121	Arhgap17.1	20.5781	20.4893	21.2929	21.2093	21.6974	21.3422	20.1662	20.551	NaN	NaN	NaN	NaN	NaN	NaN	NaN
+	2.89785	0.655355	Arhgap25	19.3421	19.2321	19.8064	19.8531	18.7754	18.9624	19.5092	19.6889	19.3889	19.3747	19.7858	19.4377	18.8841	19.3306	19.5886
+	2.45018	-0.621408	Arhgap30	19.3915	19.2989	19.2898	19.4167	20.0498	19.7409	19.0898	19.2546	19.7233	19.5963	19.5233	19.6457	19.5933	19.2024	19.1462
+	2.64868	1.42653	Arhgap5	15.1355	15.3216	14.2245	14.511	15.0708	14.9361	16.4367	16.4233	NaN	NaN	NaN	NaN	NaN	NaN	NaN
+	3.2922	0.438136	Arhgap9	18.2137	18	18.2391	18.5873	17.7319	17.7838	18.217	18.1763	17.8451	17.759	18.277	18.0625	17.9015	18.2662	18.316
+	3.33736	1.1642	Arhgdia	20.0896	19.8218	20.3094	20.294	18.9496	19.2824	19.9692	20.2149	19.4392	19.4298	20.325	20.0583	18.8736	20.3587	20.2548
+	1.13066	1.81157	Arhgdib	18.5166	18.852	18.4495	18.8315	18.6009	18.8677	18.993	19.1439	20.1563	19.0125	18.7332	17.8145	16.7834	21.0559	20.3894
+	1.23551	0.710478	Arhgef2	20.2528	20.1104	20.2293	20.4285	19.423	19.5221	20.0629	20.1108	20.3158	20.3458	20.785	20.7737	20.1352	20.6173	20.8248
+	2.17671	0.309971	Arid1a	18.5266	18.3128	18.5288	18.5255	18.0452	17.9849	18.4996	18.3781	18.1396	18.0837	18.4395	18.4212	18.1396	18.2719	18.3165
+	1.46541	0.57849	Arid3b	17.7203	17.424	18.0485	17.9142	16.9784	16.7184	17.5515	17.7465	17.0594	16.8848	17.7353	18.1128	17.5043	17.5963	17.6877
+	1.35557	-0.613927	Arih2	13.4793	14.3473	15.1619	14.4589	14.1045	13.9487	13.9669	13.456	13.8392	14.3057	14.003	15.3844	14.6392	13.6294	13.4153
+	1.68414	-1.32228	Arl13b	12.0389	12.6949	NaN	NaN	13.0472	13.4284	12.0764	12.6826	12.5925	12.3395	NaN	NaN	14.4739	12.4524	12.0987
+	1.94663	1.68326	Armc1	15.4211	15.2107	15.2957	15.1957	13.4983	14.544	15.34	15.1766	15.5339	15.5723	15.3242	14.5028	12.7861	15.3894	15.2649
+	2.03284	-0.70375	Arnt	16.3486	16.3419	16.242	16.5432	16.844	16.7928	16.3123	16.4393	16.3415	16.2369	16.125	16.737	17.3945	16.2083	16.2667
+	1.07494	0.902397	Arpc1b	17.9984	17.9148	18.1774	18.024	17.6292	18.2116	18.2712	18.276	17.5597	17.9234	19.1636	18.8396	16.5254	18.524	18.36
+	2.19739	0.877479	Arpc3	19.4198	19.3844	20.0958	19.5959	18.5624	18.5766	19.1211	19.131	18.6854	18.9382	20.6662	20.4778	18.0945	19.2663	19.6361
+	1.51223	2.05938	Arpc4	19.9291	19.7635	19.0274	19.3505	16.9406	17.0554	17.5869	17.9451	19.9261	19.7461	20.8452	21.2956	15.5262	19.4366	19.2984
+	4.01995	-3.40946	Arpc5.1	16.8827	17.0301	17.1674	16.4305	20.656	19.9577	16.8479	16.8654	18.2191	18.7465	18.2472	18.0239	NaN	16.9426	16.9336
+	3.20826	-1.14322	As3mt	18.5036	18.8846	18.1351	18.6211	20.4609	20.1185	19.014	19.42	19.2994	18.8263	18.5722	18.8202	20.3081	18.9557	19.2207
+	1.34473	0.755143	Asah1	16.0505	16.1916	16.954	16.6368	16.0334	16.1729	16.5404	16.5642	16.1571	16.0906	16.856	17.5198	15.1151	16.3812	16.63
+	1.47222	-0.981528	Ascc2	18.3919	18.1394	17.7449	17.6755	19.1169	18.7543	17.9177	17.9905	NaN	NaN	NaN	NaN	NaN	NaN	NaN
+	2.06309	0.596263	ASPH	20.138	19.8083	20.2493	20.3333	20.4379	20.6524	20.8493	21.1768	20.3368	20.2598	20.1884	19.767	20.1671	21.0524	20.9831
+	2.7217	0.452507	Aspscr1	16.9011	16.8745	16.6536	17.0608	16.5126	16.3044	16.8113	16.7639	16.6633	16.5668	16.533	16.7877	16.2247	16.7703	16.8533
+	1.44037	-0.421867	Asrgl1	15.1819	15.2586	16.0288	15.3216	15.2682	15.5106	15.2473	14.8557	15.5841	15.6702	15.4042	15.8741	15.4985	14.7744	15.1382
+	1.49125	0.944614	Ass1	23.0217	22.7222	23.3079	23.4562	22.4281	22.1999	23.1772	23.0701	22.0169	22.2136	22.7411	22.2141	21.2999	22.681	22.754
+	1.46802	0.567119	Asun	18.7822	18.7334	18.2986	18.9494	18.6011	18.7039	18.833	18.9102	19.1083	19.0354	18.7377	18.6203	18.07	19.174	19.1846
+	1.26184	1.3671	Atf7	14.8679	15.0362	13.7084	15.2293	14.6484	15.4499	15.7333	15.9402	15.4704	15.1888	14.6582	14.5157	13.2249	15.7255	15.8336
+	1.91727	-0.473846	Atl3	19.6262	20.964	19.5807	19.8015	20.5232	20.613	20.0053	20.0536	20.7173	20.7484	19.5947	18.66	20.8063	20.3636	20.2721
+	2.11925	0.658677	Atp11c	17.2313	17.1109	16.9509	16.9203	15.7526	16.1916	16.7661	16.8773	16.6504	16.3798	16.6321	16.6123	16.1662	16.6335	16.505
+	1.52669	-1.16266	Atp2a2	20.5342	20.4424	19.7907	19.8441	21.3192	20.9968	20.592	20.5084	20.853	20.4828	19.3898	19.3148	22.4823	20.2886	20.3581
+	2.55487	-1.32387	Atp2c1	14.7316	14.3121	15.8426	14.3667	17.7701	17.6089	16.4383	16.6523	16.0026	16.0371	15.9857	13.4433	NaN	16.0248	16.3471
+	1.63261	0.766187	Atp5a1	23.9806	24.1006	24.0553	24.0535	23.0028	23.2806	24.2363	24.3109	24.0589	23.7721	23.4782	23.6126	23.8943	24.1201	23.9675
+	3.44979	1.50431	Atp5b	21.0449	21.0587	21.2864	21.0072	19.5844	19.667	20.9151	20.7698	20.4826	19.8286	21.9102	22.0314	19.2517	21.0096	21.3268
+	2.94844	1.53681	Atp5c1	20.9496	20.8171	20.0656	20.0121	18.6725	18.7653	20.1132	20.1321	21.9342	21.5725	17.3961	17.7572	19.1051	20.4543	20.8383
+	2.41391	2.44812	Atp5o	18.5156	18.5389	18.1482	19.0566	16.9591	15.2988	18.8573	18.5677	17.8993	17.1666	18.3831	18.0757	16.9243	18.7638	19.1799
+	1.95929	0.34593	Atp6v1b2	18.0239	19.2711	18.3992	18.7827	18.2647	18.5613	18.6724	18.7784	18.4597	18.4487	18.2126	18.418	18.4804	18.8154	18.8593
+	1.98974	-1.1795	Atpif1	19.7611	19.7478	19.4056	19.0794	21.1085	20.9285	20.0344	20.1235	20.2075	20.208	18.9098	17.8185	21.9995	20.0948	20.4114
+	1.54481	0.431078	Atrx.1	19.8674	19.8128	19.6068	19.8397	18.9982	19.1107	19.3927	19.4407	19.9776	19.8574	19.115	18.787	19.3422	19.7328	19.7595
+	1.69139	-0.357452	Atxn2l	21.1354	21.0733	20.1816	20.2872	21.0526	21.0734	20.8329	20.9229	21.3019	21.1557	20.1757	20.2068	21.1645	20.5311	20.6705
+	1.89633	1.04151	Auh	19.9732	19.1287	19.3405	19.2726	18.7866	19.2445	19.5273	19.6613	19.3883	19.2274	18.3213	18.5547	18.5861	20.2459	20.2211
+	2.60584	0.462968	Aup1	17.38	17.4753	16.8276	16.5057	17.385	17.4678	17.8513	17.9274	17.1576	17.0415	17.2757	16.9129	17.2141	17.7172	17.7785
+	1.53687	-0.560913	Aven	16.3737	16.171	16.3702	15.9643	16.8321	16.7545	16.2298	16.1278	16.3525	16.2817	16.6271	16.2363	17.143	16.3095	16.7289
+	2.64277	0.911639	B2m	18.4957	17.8896	20.0963	19.9591	17.8536	18.2278	18.7784	18.887	17.9312	17.6061	20.9652	20.7733	17.588	18.7923	18.7481
+	3.40156	0.956232	Babam1	18.8557	18.6166	18.4335	18.7166	17.2861	17.7187	18.4037	18.5295	18.9599	18.797	18.0907	17.8128	17.4489	18.4677	18.3622
+	1.04077	1.62761	Bag5	16.5001	16.0674	17.3575	17.1326	14.5687	13.5464	15.5533	15.8169	NaN	NaN	NaN	NaN	NaN	NaN	NaN
+	2.23499	0.693568	Bag6	18.7622	18.8167	18.5127	18.6266	17.2672	17.5019	18.2764	18.2053	18.5329	18.2148	18.3662	18.4131	17.871	18.1818	18.2976
+	1.46159	-0.625792	Bank1	21.2096	21.0701	20.719	21.1367	21.4247	21.2188	20.8431	21.0096	21.3122	21.0202	20.9111	21.1379	22.0496	20.8625	21.0392
+	3.3805	1.00165	Bax	17.0021	17.8162	17.0784	17.3883	16.0228	16.1459	17.2317	16.8058	16.8085	17.3082	16.9549	17.2315	16.0385	17.2081	17.0371
+	1.1076	-1.02265	Baz1a	19.4583	19.859	19.4571	19.3901	20.1118	19.9248	19.532	19.4955	19.5491	19.4611	18.8379	18.9483	21.6652	19.5286	19.6223
+	1.4067	-1.37936	Baz1b	20.1162	20.0503	19.6484	19.8047	20.9643	20.7845	20.1882	20.1741	20.3883	20.1557	19.1074	19.7109	22.6333	19.9533	20.0098
+	3.3718	-0.708427	Bbc3	16.0981	16.1198	16.1011	15.3032	16.7201	16.8313	15.9213	16.2239	16.2117	15.7903	15.9297	16.1611	16.7165	16.0786	15.9664
+	1.22701	-0.742697	BC027231	15.925	15.9308	15.1131	15.0063	17.6194	17.2508	16.7358	16.649	NaN	NaN	NaN	NaN	NaN	NaN	NaN
+	1.87866	0.920044	Bcap29	18.8287	18.7655	18.9857	19.2721	19.4841	19.7133	20.032	20.2563	18.9788	19.0142	19.5215	18.2903	19.0331	20.2803	20.7523
+	1.59781	-0.758546	Bcl2	17.8596	17.8568	17.8037	17.4633	18.032	18.5238	17.6425	18.0215	18.1089	18.1471	18.0336	18.6323	18.537	17.5427	17.2162
+	1.96911	-0.588489	Bcl2l13	17.2038	16.9939	16.6039	16.8296	17.6921	17.4826	17.0404	16.8392	16.7299	16.5295	16.5333	16.8892	17.8682	17.2694	17.221
+	3.55296	0.537265	Bcl7c	15.7481	15.6513	15.1224	15.4664	14.7003	14.822	15.29	15.3915	15.3571	14.8782	15.7806	15.5122	14.7114	15.2569	15.1889
+	1.77674	-0.574488	Bin1	18.6424	18.7053	18.4187	18.3816	18.9293	18.6862	18.4298	18.4834	17.9324	17.7701	18.8836	18.8167	18.8242	17.967	18.0746
+	2.77698	0.812196	Bloc1s5	15.6486	15.667	16.3238	15.9583	15.3343	15.1368	15.9519	15.8	16.3355	16.4518	15.8628	15.8461	15.1643	16.0535	16.2906
+	2.11159	1.3276	Blvra	16.3085	16.1041	16.4308	16.1027	14.4003	14.9746	15.8361	15.8355	15.461	15.7314	17.4343	17.1174	13.7525	15.5822	15.5599
+	0.97826	1.42346	Blvrb	17.3903	17.1942	17.7243	17.4809	17.1299	17.2059	17.7334	17.6971	16.8098	17.199	19.1101	19.2058	14.5937	17.6368	17.8658
+	2.13457	-1.03131	Bmi1	17.9298	17.9463	17.5039	17.6537	19.3723	19.4976	18.3312	18.8723	18.4614	17.9891	17.301	15.9775	20.0535	18.8069	18.4288
+	3.79318	-1.2196	Bms1	18.8491	19.2278	18.8924	18.9542	20.5235	20.4955	19.3888	19.5703	19.4549	19.2438	18.4335	17.9932	20.5999	19.149	19.172
+	4.141	2.36126	Bnip1	20.7464	20.3659	20.2884	20.6246	18.3046	18.4331	20.9283	21.0405	20.105	19.8051	19.7803	19.5155	19.0572	20.9062	20.9633
+	1.95998	-0.478439	Bod1l	20.819	20.7638	20.1153	20.5639	20.907	20.9106	20.6209	20.6184	21.0266	21.0661	19.919	19.7745	21.326	20.5307	20.5077
+	1.54538	-0.777672	Bola1	17.2083	16.3272	17.1508	16.9163	16.8395	17.0829	16.7337	16.448	17.1083	16.5384	16.5838	17.1762	17.7163	16.352	16.2072
+	2.51642	-0.344217	Brd1	16.8311	17.0018	16.8783	17.1642	17.4955	17.4818	17.1334	17.3166	16.8357	17.8877	16.6626	16.8627	17.6294	17.1774	17.1381
+	3.10252	1.34305	Brd3	18.4575	18.3794	18.3399	18.1707	16.5664	17.295	18.1564	18.1734	18.458	18.5328	17.5446	17.2192	16.7816	18.3098	18.2566
+	2.80955	0.717467	Brd7	17.4868	17.6398	16.9932	18.0586	17.7659	17.3794	18.399	18.363	18.0696	17.9092	17.8022	17.8033	17.6497	18.1582	18.3428
+	3.88721	-1.3764	Brix1	16.6962	16.7048	16.0896	17.0539	19.9094	19.7031	18.3952	18.3874	17.9319	17.7145	17.0257	16.4741	19.4343	18.1888	18.252
+	3.3376	0.988925	Brpf1	16.5839	16.6498	16.4598	16.7209	15.3712	15.4759	16.5596	16.6294	16.6294	15.7815	16.4666	16.3947	15.8122	16.5508	16.4283
+	2.83495	-0.714399	Bscl2	16.3487	16.4187	15.8915	15.8143	17.6838	17.3236	16.8872	16.9335	16.6411	16.4287	14.0014	13.1597	17.6212	16.8082	16.685
+	3.55199	-1.25317	Bsg	18.0474	18.0016	17.1635	17.5132	19.5912	19.5602	18.3541	18.3753	18.5475	18.109	17.9255	17.8086	19.2465	18.0459	18.076
+	2.40545	-0.56302	Btla	16.7895	16.9536	16.8552	17.0573	17.0626	16.9268	16.5982	16.657	16.9751	16.6531	17.0254	17.6762	17.1775	16.3714	16.3438
+	2.03045	-1.41398	Bub3	17.772	18.082	17.6503	17.6217	18.8937	19.0014	17.8772	18.1126	19.2524	17.9924	15.163	15.7752	20.1512	17.9185	17.8308
+	1.29053	0.886005	Bud31	21.1379	20.8644	20.0547	20.6725	20.6597	20.8734	21.2655	21.2362	21.1636	20.8707	19.7383	19.6081	19.5483	21.1384	21.3458
+	1.52747	0.882812	C130026I21Rik.3	19.9719	20.1197	20.4873	20.4766	20.354	20.1954	20.5874	20.6663	20.6426	20.7086	19.9653	19.8151	19.4385	21.1482	21.1131
+	2.95301	-0.646467	C2cd2l	15.099	14.925	15.9025	15.9031	15.8856	15.7093	15.2498	15.2495	14.8332	14.646	15.8942	16.6686	16.0866	15.3095	15.1806
+	1.46772	-1.36734	Cacna1c	16.4285	16.869	16.1076	15.5363	17.4865	17.157	15.7546	16.1543	NaN	NaN	NaN	NaN	NaN	NaN	NaN
+	4.52913	1.63778	Cacybp	17.5701	17.7032	16.9386	17.1718	15.9989	16.0041	17.6478	17.6308	NaN	NaN	NaN	NaN	NaN	NaN	NaN
+	1.79779	0.510504	Calhm2	15.5348	15.803	15.7733	15.9999	15.0481	14.9635	15.6477	15.696	16.1888	15.8312	15.3483	15.2309	15.2187	15.7383	15.2671
+	1.15215	0.676939	Calm1	17.9937	17.923	20.0385	19.5438	16.3951	16.6748	17.0369	17.026	18.8423	18.6395	19.0861	19.0042	17.0602	17.8392	17.6459
+	1.47231	-0.856734	Calr	19.1808	18.9266	20.4725	20.1831	19.6491	19.9038	19.399	19.2188	18.1012	18.0139	21.2204	21.3221	20.6001	19.3906	18.7687
+	3.01949	0.581221	Calu	18.1573	18.0405	18.1424	18.6212	17.3707	17.2425	17.91	17.837	18.1456	18.2593	18.7146	18.642	17.4765	18.0858	17.945
+	2.5817	1.18455	Cand1	19.4244	19.589	19.1777	19.508	18.0742	17.9153	19.4802	19.3765	18.836	17.9469	19.6657	19.7201	18.7032	19.2649	19.5401
+	1.63365	-0.879882	Canx	18.0619	17.9649	17.2751	17.9921	19.4704	19.3717	18.2102	18.3998	18.0643	17.6994	19.2888	18.5638	18.4872	18.0845	18.225
+	2.25152	0.494061	Cap1	21.9099	21.5605	21.9912	21.9992	20.8	20.6241	21.0969	21.2125	21.1719	21.3654	21.5644	21.7116	20.4641	21.2145	20.9699
+	2.26679	0.490779	Capn1	20.3718	20.039	20.113	20.4432	19.8734	20.0455	20.323	20.4849	20.2822	20.1061	20.3985	20.4009	20.1086	20.5107	20.6811
+	2.435	-1.5699	Caprin1	19.0386	18.9171	18.39	18.2586	19.9429	19.5121	18.5	18.49	19.5954	19.3468	18.3369	17.3661	20.7531	18.4397	18.5683
+	1.68676	0.709939	Capza1	18.6892	18.3882	18.5768	18.6964	17.8707	18.1805	18.3727	18.4306	18.698	18.2977	18.4319	17.8385	17.6877	18.6627	19.0256
+	1.31603	1.14415	Capzb	22.3092	21.8638	23.3146	23.2724	20.3257	20.5975	20.8583	20.8211	22.0887	22.3918	23.3477	23.4144	19.2673	21.8314	21.3199
+	2.74862	1.42524	Carm1	18.8478	18.7331	19.172	19.2203	16.5845	16.9231	17.924	17.9249	18.7854	18.801	19.3358	18.8413	16.8078	18.7144	18.2249
+	2.1641	-1.85196	Cars	17.0737	17.0186	16.5707	15.701	19.3123	18.7516	16.9658	17.105	17.1776	16.9499	16.301	16.8957	17.7854	16.4474	16.5397
+	2.19828	0.540238	Casp6	15.4775	15.5448	14.4965	15.6325	15.2292	15.5317	15.703	15.8857	15.7921	15.9599	15.0974	15.3318	15.1303	15.9558	15.8047
+	1.53028	-0.384979	Casp7	16.3323	16.2641	16.6663	16.1205	16.8705	17.239	16.7547	16.7292	17.0275	17.0898	16.6075	16.1604	16.9126	16.4851	16.5206
+	2.90473	-1.11147	Casp8	17.5793	17.4167	17.6953	17.9194	19.3385	19.2671	18.1178	18.0868	18.1298	17.4429	17.9687	18.4005	18.7487	17.8739	17.948
+	1.29019	0.773344	Cast	20.2073	19.9201	20.683	20.6184	18.1885	17.9165	18.8022	18.9512	19.7466	20.1999	19.7678	19.6838	18.9113	19.4635	19.2315
+	1.88243	0.5819	Cbfb	20.4083	20.4033	19.9965	20.2745	20.2231	20.2793	20.5903	20.5268	21.1188	20.9742	20.5221	20.423	20.0507	21.0044	20.9437
+	2.44269	-0.478009	Cbl	16.2787	16.1066	15.4257	15.6907	16.3162	16.0869	15.8643	15.6693	16.0842	16.1621	15.7032	15.5007	16.3923	15.7717	15.8431
+	1.07883	1.32874	Cbr1	19.4489	19.2908	19.6385	19.7773	18.2741	18.1675	18.44	18.5758	19.6086	19.6631	19.7154	19.0037	16.2298	19.366	19.1617
+	2.53588	-0.64729	Cbx4	15.1839	14.9448	13.7359	15.2447	15.3298	15.0178	14.5302	14.7796	14.6232	14.9061	15.6365	14.8463	15.3363	14.4669	14.5461
+	2.04868	0.359564	Ccar1	20.7186	20.511	20.5841	20.5541	20.303	20.2636	20.509	20.6666	20.6616	20.6641	20.1445	20.2118	20.0194	20.5372	20.5068
+	1.55802	0.807142	Ccbl2	NaN	14.4068	NaN	13.2529	13.5595	12.7972	14.3135	14.3564	13.3675	13.0153	13.6846	14.0288	13.5219	13.8741	13.856
+	1.83568	0.478812	Ccdc124	21.2586	20.9577	20.5463	20.6171	18.8113	18.9169	19.3812	19.574	21.2834	21.1351	19.8819	19.7333	19.292	19.4818	19.5051
+	3.07453	-1.24749	Ccdc186	16.9077	17.373	17.0965	17.0786	18.2451	17.8509	16.4454	16.7172	17.5365	17.051	16.9472	16.9709	17.7887	16.9742	16.7194
+	1.79577	-1.03553	Ccdc50	19.101	18.777	18.9149	18.901	18.9557	19.1644	17.4395	17.5704	19.6542	19.6534	18.4077	18.4245	18.2425	18.0105	17.9875
+	2.15431	1.2156	Ccdc86	18.9306	18.8532	18.5062	19.1569	17.8778	18.1445	19.0982	18.9673	19.1935	18.9672	17.1159	17.2271	18.4383	19.5726	19.8384
+	1.96057	1.99555	Ccdc90b	16.6078	16.3282	18.0655	18.1207	13.9175	13.8797	16.1186	16.3759	15.7875	15.8445	16.8965	17.2362	15.6137	16.6078	16.7612
+	1.9929	-0.608246	Ccdc97	14.8944	15.2075	14.7878	14.4393	15.9256	15.6078	15.1321	15.1223	15.2033	NaN	NaN	14.5413	NaN	15.0492	15.3303
+	3.15865	0.545134	Ccm2	18.2736	18.3501	18.6765	18.6829	17.1155	16.9645	17.5058	17.7036	17.721	17.6826	17.7572	18.1189	16.954	17.529	17.4873
+	1.00329	-1.7274	Ccnd2	NaN	13.9413	NaN	12.818	13.5095	12.6214	11.725	10.9511	NaN	NaN	NaN	NaN	NaN	NaN	NaN
+	1.89747	-0.354816	Ccs	17.4618	17.6886	17.5556	17.5139	17.729	17.6997	17.322	17.3971	NaN	NaN	NaN	NaN	NaN	NaN	NaN
+	1.87384	-0.996251	Ccsap	17.4088	17.3152	17.5177	17.586	18.2097	18.1692	17.6114	17.7508	17.0534	17.1209	17.3947	17.9545	18.7189	17.1619	16.9546
+	1.77647	1.20158	Cct2	20.3832	20.1511	20.1884	20.0108	19.4214	19.6345	20.1272	20.23	20.4798	20.3895	20.0255	19.7651	18.4343	20.4318	20.6709
+	2.17384	1.29709	Cct5	16.4564	16.042	17.1122	16.7742	14.9746	15.2104	16.1203	16.0133	15.9689	16.2022	17.4266	17.2821	14.3215	15.8234	16.5732
+	1.46239	0.709999	Cct7	18.0402	17.7962	17.8113	17.7881	17.0003	16.4594	17.8382	17.6958	17.8755	17.672	18.6808	18.4904	16.9139	17.0644	17.4065
+	1.37042	-0.541176	Cd2ap	18.498	18.4549	17.1284	18.2676	19.1449	19.4045	18.9666	19.087	18.7716	18.7622	18.3228	18.2194	19.3327	18.4697	18.4881
+	2.82949	1.21103	Cd36	18.9266	18.7861	18.9275	18.7394	17.4149	17.4521	18.6874	18.6018	NaN	NaN	NaN	NaN	NaN	NaN	NaN
+	1.57566	0.801582	Cd37	16.8384	16.682	17.0064	16.9128	15.2803	15.5447	16.0426	16.3397	16.6644	15.8356	17.1855	17.1722	16.0219	16.5046	16.782
+	1.66365	0.935419	Cd38	15.0985	15.2399	15.4246	15.537	14.8997	14.3882	15.0205	15.3483	14.9137	14.6583	15.8954	15.5536	13.8301	15.4829	15.3807
+	1.88153	0.591159	Cdc27	16.5223	16.3374	16.5122	16.3314	15.9071	16.0376	16.5842	16.5428	NaN	NaN	NaN	NaN	NaN	NaN	NaN
+	2.08594	0.644123	Cdc5l	21.2471	21.1728	21.1897	21.1832	20.5	20.451	21.3245	21.3983	20.7688	20.6662	20.6264	20.3928	20.9664	21.1372	21.273
+	1.91556	-0.684925	Cdk11b	14.3661	13.6843	14.8094	15.1605	15.6875	15.5565	14.8982	14.976	NaN	NaN	NaN	NaN	NaN	NaN	NaN
+	1.50312	0.833633	Cdk12	17.4103	17.274	16.9718	17.0541	16.4491	17.0988	17.1767	17.3121	17.0937	17.8148	16.2599	15.5636	16.6795	17.8303	17.9853
+	2.30345	-1.62712	Cdk13	18.6839	18.5718	17.683	17.791	19.9698	19.7576	18.7199	18.9476	18.5931	18.0034	18.486	18.1328	20.8598	18.2695	18.3375
+	1.56772	0.858394	Cdk2	16.0825	16.0623	16.5005	16.1025	14.8128	15.6577	15.8781	15.7205	15.4745	14.9973	16.3716	16.8744	14.8147	15.9103	16.3048
+	1.96191	-0.303977	Cdk5rap2	18.2162	18.1715	17.6821	17.7497	18.5838	18.519	18.4161	18.337	18.3097	18.3915	17.2626	17.5711	18.7691	18.2889	18.2379
+	1.38233	0.608283	Cdk5rap3	13.7945	13.7029	14.8787	15.2796	13.8992	14.2583	15.0298	14.9802	14.7212	14.0419	14.9542	14.1467	14.6815	14.5921	14.9498
+	1.47695	1.07115	Cdkn1b	17.1679	17.3314	17.4783	17.2763	17.0142	17.0686	17.7777	17.8187	17.3258	17.0267	17.907	18.0751	15.7548	17.5385	17.6
+	2.67495	-1.25991	Cdv3	19.1328	19.0233	18.6108	18.9301	20.2676	19.9974	19.2842	19.1683	19.4286	19.3924	18.2895	18.2253	20.7444	18.829	19.0249
+	2.1591	0.33065	Ceacam1	14.2198	15.2578	16.1205	15.8997	15.4666	15.242	15.7683	15.5928	14.863	14.661	16.0257	16.3295	15.2683	15.6222	15.6418
+	1.66585	-0.667276	Cecr5	17.2062	16.9488	17.6676	17.4145	17.6913	17.5147	16.8895	16.9819	NaN	NaN	NaN	NaN	NaN	NaN	NaN
+	4.49224	1.44465	Celf2	19.3667	19.3699	19.343	19.3535	17.9816	18.244	19.5792	19.49	18.9755	18.8707	19.3122	19.0243	17.873	19.4253	19.4154
+	2.76682	-1.16324	Cenpv	19.0868	19.204	18.8722	18.7733	20.9427	20.6294	19.139	19.6671	19.7959	19.2564	18.5373	19.1025	20.4513	19.6453	19.5935
+	2.04971	-0.722845	Cep170	18.383	18.5092	17.9769	17.8365	20.047	19.8647	18.9675	19.1898	18.8578	18.83	17.9363	17.9307	19.3894	18.9995	19.02
+	2.4876	-0.592072	Cep350	16.9312	16.7057	16.712	16.9262	17.5569	17.584	16.8361	16.9592	17.0068	16.8727	17.0687	16.9782	17.3608	17.1067	16.732
+	1.93091	0.617093	Cep57	16.5576	16.6411	16.8194	16.9969	16.7162	16.6777	17.1187	17.1629	17.0119	16.6721	16.7729	16.6853	16.1331	17.1503	17.0723
+	1.46387	-0.946276	Cers2	18.9257	18.8424	18.8131	18.4725	19.1627	19.3211	18.1339	18.4574	NaN	NaN	NaN	NaN	NaN	NaN	NaN
+	1.77802	0.641133	Cers5	16.5807	16.7126	16.2363	15.9847	16.2477	16.1803	16.566	16.4997	16.6969	17.0387	15.9048	15.1716	15.6803	16.8683	16.775
+	2.15632	1.52879	Cfl1	17.9916	18.9723	15.9791	15.3336	16.8736	16.8277	18.5697	17.9444	18.3734	17.1796	16.2139	17.7652	15.8831	18.016	17.6976
+	2.04151	-1.33863	Cfp	19.0044	18.9795	18.5712	18.7388	20.1201	19.6622	19.0284	19.1995	19.2148	19.128	18.0882	17.2527	20.4178	18.3225	18.362
+	1.80784	0.658782	Chaf1a	17.724	17.4539	17.0808	17.1497	17.4631	17.5709	18.3832	17.9999	17.7606	17.6912	17.3536	16.6542	17.2216	17.7421	18.184
+	1.14787	-1.24965	Chaf1b	13.0172	13.0964	15.3121	14.651	14.1134	13.7241	13.5065	13.3108	13.8817	13.9145	NaN	NaN	15.0447	13.4198	11.9405
+	4.16243	-0.712272	Chchd3	20.2934	20.6757	20.1449	19.9806	21.1754	21.061	20.4328	20.5434	20.5654	21.3269	19.6747	19.5737	21.2095	20.4058	20.3635
+	1.74874	-0.754686	Chchd4	17.5837	17.4695	16.2978	16.1386	18.03	18.2348	17.7671	17.762	17.5832	17.5111	17.0986	17.0693	18.4488	17.2233	17.1804
+	2.26695	-0.270328	Chchd7	15.052	15.2085	15.2216	15.3499	15.9487	15.8431	15.5871	15.656	15.4423	15.5929	14.6666	14.6345	15.7979	15.4904	15.6381
+	1.45526	0.855497	Cherp	17.1957	17.1674	17.6383	17.6331	16.0895	16.4442	17.2178	17.1697	17.7657	17.6304	17.6249	17.728	17.1376	17.6057	17.6572
+	1.93399	-0.729781	Chfr	15.9679	15.9434	15.4681	15.5502	16.2278	16.2232	15.6298	15.7604	16.7444	16.7797	14.2697	14.4572	16.805	15.4947	15.8707
+	2.27372	-1.55705	Chid1	17.0567	17.0385	16.4423	16.1334	18.2742	17.844	16.7744	17.1247	17.74	17.7995	16.3253	16.5667	19.0888	16.8738	16.6081
+	1.43088	0.558433	Chm	17.1305	16.9799	17.3865	17.4301	16.0937	16.4015	16.4658	16.6167	16.9281	17.0488	18.0206	17.7335	15.6207	16.69	16.6158
+	1.92057	1.08478	Chmp1a	18.2202	17.9718	17.408	17.9327	16.8182	17.2176	17.9033	18.1049	17.8111	18.0193	18.129	18.291	16.1924	17.6224	17.6794
+	1.13392	0.832421	Chmp1b2	18.1075	17.9592	17.9826	17.4397	17.3958	17.8296	17.6341	18.091	18.0416	18.0015	17.1847	16.7643	16.5645	18.2406	18.4173
+	1.84484	1.05489	Chmp4b	18.3375	18.0025	18.3955	18.7743	16.8056	17.2572	17.9834	17.7862	17.5891	17.7838	19.5409	19.5133	16.2376	17.4876	18.0295
+	1.91813	0.660486	Chp1	18.3574	18.0735	18.478	18.3292	17.4197	17.7505	17.9555	18.1658	17.2648	17.3013	18.1764	18.7721	17.3813	18.0782	18.5112
+	1.42119	0.598109	Chtf18	15.9343	15.8014	15.5924	15.2132	14.678	15.0886	15.6354	15.1319	15.7702	15.5054	15.5688	14.9193	14.5924	15.1371	15.6333
+	1.54376	-0.996803	Chtf8	17.6389	17.6893	17.3068	17.5208	17.9545	18.0368	17.4676	17.5564	17.5034	17.334	15.874	17.257	19.0992	17.1349	17.308
+	1.17588	0.808947	Churc1	15.5616	15.935	NaN	15.1917	13.997	14.5502	14.486	14.8976	15.3735	16.926	13.1212	NaN	14.0695	15.7529	14.9214
+	2.90088	1.61908	Cirh1a	15.3809	15.6671	14.9117	15.8778	14.2677	14.5891	15.9903	15.4735	15.2331	15.1594	14.9253	15.0667	14.2748	16.4119	16.1094
+	2.55776	0.561465	Cisd1	16.0435	16.3815	16.8004	16.6686	15.677	15.5946	16.3707	16.17	16.5344	16.2332	17.0982	16.9837	15.5088	16.0752	16.0039
+	1.55308	-0.606857	Cit	15.7821	15.6607	15.5051	15.7563	16.2596	16.3168	15.781	15.5817	NaN	NaN	NaN	NaN	NaN	NaN	NaN
+	2.53927	1.0333	Ciz1	18.7604	18.7599	18.57	18.6733	18.0177	18.2185	18.8686	18.8322	19.0674	18.9614	18.292	17.9709	17.5011	19.0302	19.052
+	1.87519	1.84837	Ckap4	21.4299	21.4902	21.9163	21.9762	20.7334	20.9953	21.8652	22.2604	21.683	21.4124	22.1992	22.0524	19.1747	22.0952	22.3771
+	1.58602	-0.613505	Clasp1	18.1811	18.2445	17.9843	18.203	18.7101	18.3635	18.2092	17.9691	18.5029	18.586	17.6207	17.4541	19.1182	18.0681	18.2219
+	2.91375	-1.29723	Clcc1	16.1134	15.9871	16.1742	16.2051	17.4756	17.2499	16.322	16.2796	17.0215	16.6263	15.0371	15.0418	17.9973	16.3882	16.1183
+	1.83656	1.21678	Clptm1	17.4348	18.5323	16.4542	17.3774	16.7188	17.568	18.8177	18.0419	18.1626	17.7684	17.1856	16.7103	16.7841	18.2175	17.8846
+	1.65935	-0.676727	Clta	21.0331	20.6934	20.4741	20.5814	21.6584	21.8996	21.2499	21.4812	22.2138	20.4176	20.7366	20.0737	21.8016	21.0069	20.7013
+	3.17362	-1.11311	Cmc2	17.8676	17.758	17.0912	17.3849	18.515	18.415	17.5893	17.5231	17.8588	17.8693	16.9525	17.4005	18.978	17.5229	17.4562
+	2.08949	1.58979	Cmpk1	19.4855	18.9417	20.461	20.3055	17.5703	18.2467	19.16	18.751	18.8525	18.7806	20.8569	20.5298	16.8573	19.2876	19.393
+	1.99655	-2.18468	Cnn3	11.8089	11.905	NaN	12.3219	13.8662	13.0991	12.3939	11.9073	12.8233	NaN	NaN	12.5791	14.8106	10.9662	11.6951
+	2.36531	-0.985914	Cnnm3	14.9599	14.5521	14.6848	15.0214	15.9839	15.5579	14.8555	15.138	15.1677	15.4684	13.9932	14.2822	16.2855	15.0334	14.7993
+	1.37353	1.12121	Cnot1	17.2827	17.3925	17.9896	17.9227	16.8292	17.1105	17.6967	17.8302	17.1754	16.9543	18.0524	18.3953	15.5889	17.3008	17.6952
+	3.10726	1.16908	Cnpy4	17.259	17.4501	17.6039	16.8995	16.3837	16.8804	17.9193	17.9508	17.4342	17.3444	17.4714	17.4844	16.5947	17.563	17.7215
+	1.34531	0.828788	Cntrl	18.2441	18.5925	17.4642	17.765	17.2667	17.8738	18.9696	18.813	18.1894	18.0851	18.2507	17.9438	18.0662	18.3907	18.084
+	1.6217	-0.810206	Cntrob	15.9899	16.2498	16.1532	15.7962	16.2585	16.6989	15.9935	16.1533	15.8805	15.2761	16.0324	16.7369	17.148	15.6481	15.7714
+	1.52702	-0.39409	Coa6	14.7571	14.7604	13.0327	13.9654	15.4618	15.113	14.9325	14.9473	15.4443	14.6452	NaN	NaN	NaN	14.7916	14.9016
+	2.02623	-0.760846	Coa7	19.9224	19.8262	18.0095	18.3485	21.3806	21.385	20.5477	20.6963	NaN	NaN	NaN	NaN	NaN	NaN	NaN
+	1.2281	-0.697339	Cog1.1	16.132	16.077	16.599	15.9565	17.2318	16.9447	15.9412	16.2483	16.5522	16.5234	16.7472	17.0568	16.1703	16.2386	15.9116
+	2.4252	0.65155	Copa	19.4332	19.41	19.7784	19.5035	18.5065	18.9284	19.4395	19.4245	19.4234	19.3002	19.8644	19.8167	18.9832	19.5037	19.4627
+	1.79388	-0.902591	Copb1	16.3735	16.188	16.3763	16.4028	16.8957	16.5886	16.2422	16.3185	15.7597	15.7279	16.665	17.3134	17.3133	15.9021	15.657
+	1.11328	-0.748017	Copg1	19.2587	19.1906	18.6023	18.9968	19.4953	19.1242	19.0587	18.9793	19.4744	19.3225	18.6498	18.1661	20.4573	18.8623	18.8767
+	3.52299	1.41098	Cops2	16.0607	15.7621	17.4808	17.105	13.9638	13.7167	15.3999	14.9757	15.0254	15.0446	17.654	17.7399	14.0399	15.4217	15.4738
+	1.18711	-0.662459	Cops7a	14.2015	13.2652	15.1153	15.7269	14.836	14.4848	14.0248	13.971	NaN	NaN	NaN	NaN	NaN	NaN	NaN
+	2.72291	0.804132	Cops8	18.1084	17.8098	17.5483	18.1133	17.5057	17.5191	18.0558	18.1281	18.1236	17.8724	17.7884	17.3162	17.1421	18.1925	18.3959
+	2.48648	1.20695	Coq3	17.077	17.0964	17.1917	16.9772	15.8681	15.9477	16.7399	16.6909	17.3178	16.858	17.185	16.7081	15.1955	17.0146	17.0643
+	1.67308	1.01392	Coq6	16.9526	17.3465	17.3847	17.1616	15.734	15.9899	16.7974	16.9543	NaN	NaN	NaN	NaN	NaN	NaN	NaN
+	2.15668	-0.579333	Coro1b	21.4111	21.1724	21.1633	21.0348	21.5324	21.5754	21.0183	21.324	21.0444	20.8883	21.0357	20.9162	21.8363	20.9149	21.0177
+	1.8421	1.59697	Coro1c	17.3621	17.3579	17.2744	17.1876	15.6049	16.1735	17.1514	17.0919	16.626	17.3968	15.8458	14.9716	16.413	17.9649	18.4349
+	1.97974	0.576116	Coro7	17.992	17.9137	17.815	18.1188	17.8601	18.1091	18.4397	18.3569	18.3478	17.934	18.0487	17.7211	18.0322	18.6652	18.8445
+	2.55829	2.67351	Cotl1	21.5516	21.0129	21.5751	22.6528	18.9729	18.7986	21.0499	20.7263	21.7165	21.5842	22.6567	22.3116	18.9153	22.0059	22.4943
+	3.10089	0.826115	Cox6c	17.2866	16.8848	17.1083	17.1422	16.0359	16.3636	17.1828	17.1421	17.2231	17.173	17.0521	16.8335	16.2769	16.8938	16.9876
+	2.61447	-2.2323	Cplx2	15.4152	15.5093	14.6421	16.072	18.4497	17.9362	16.3244	16.7301	15.6876	15.6623	15.2823	NaN	19.4308	16.1422	16.2964
+	1.53503	0.557768	Cpsf2	16.125	16.3231	16.3513	16.4814	15.8158	16.4748	16.8766	16.5575	16.377	15.9821	16.0901	16.1914	16.0697	16.5581	16.7194
+	1.4068	1.28585	Cpsf3	17.4058	17.7041	17.3324	17.9565	16.9406	17.9238	18.053	18.2648	17.7167	17.2122	17.3333	17.7236	16.3049	18.1046	18.9466
+	3.76316	-0.901449	Cpsf6	21.2726	21.0977	20.7266	20.7973	21.7734	21.5475	20.7926	20.8478	21.2302	21.4465	20.7955	20.5914	21.8949	20.9046	20.8036
+	2.55415	-0.671357	Cpsf7	18.6095	18.4987	18.4368	18.2677	19.5927	19.2477	18.8969	18.9101	18.5991	18.7382	18.3893	18.1878	19.6859	18.8226	18.7203
+	1.90979	2.76652	Cr1l	18.962	18.9766	18.8882	18.9444	15.4821	16.07	18.4449	18.6403	NaN	NaN	NaN	NaN	NaN	NaN	NaN
+	1.74028	0.519107	Crlf3	19.7152	19.5287	20.0478	20.1014	19.1183	19.1788	19.4153	19.4981	20.0165	19.8818	20.1961	20.1934	19.1646	19.9139	19.8646
+	3.01856	1.208	Crnkl1	15.577	15.3304	14.5454	14.7425	13.7628	13.924	15.4367	15.2058	15.5925	15.0225	14.6361	15.41	14.1206	14.8191	15.1136
+	1.80155	0.378992	Crocc	19.8565	19.6866	19.4804	19.6478	18.7102	18.875	19.1768	19.4203	19.8202	19.4643	19.3506	19.3698	18.9152	19.0461	19.2066
+	2.02319	-0.533528	Crot	14.4915	14.3951	14.9123	14.4895	14.8801	15.0611	14.3819	14.4294	14.4655	NaN	NaN	NaN	NaN	14.6234	14.3136
+	2.72567	0.477263	Cryl1	15.5237	15.3782	15.3041	15.6384	14.9334	14.9799	15.521	15.2992	14.9122	14.8067	16.5421	16.1495	15.0761	15.4968	15.5779
+	2.95709	2.34866	Cryzl1	14.614	14.3623	14.7409	15.321	12.2109	11.5989	14.5925	13.9136	13.4839	14.4388	13.9665	14.7005	NaN	14.2608	14.2474
+	2.15932	0.624685	Csde1	18.9813	18.8305	18.989	19.5287	18.8969	19.2132	19.5226	19.5678	18.828	18.5335	19.9502	19.7734	18.6763	19.4507	19.6729
+	1.41644	0.498494	Csnk2b	17.6302	17.4158	17.7592	17.686	17.449	17.7257	17.8491	17.7769	17.1402	17.0425	17.9779	18.0866	17.1875	17.9376	18.2466
+	3.32155	-2.91399	Csrp1	18.1081	18.1714	15.7881	16.2653	20.5536	19.8654	17.5318	17.8138	17.8785	17.7021	16.5891	16.5158	19.9897	16.7562	16.7871
+	2.57472	0.692566	Cst3	16.3687	16.4495	16.4413	15.979	15.6001	15.9446	16.4062	16.4434	16.869	15.6616	16.2837	15.6494	15.8579	16.7217	16.4025
+	1.82129	-0.720389	Cstb	15.0368	14.5304	15.0579	14.889	15.2482	15.5143	14.8461	15.0649	15.0416	15.195	14.5608	15.4784	15.7353	14.7897	14.4148
+	1.92871	1.00209	Cstf2	16.8429	16.662	16.7248	17.4243	15.4913	15.5771	16.3019	15.8852	16.6293	17.1201	16.3338	16.1567	15.1067	16.728	16.6601
+	1.68219	-0.502597	Cstf2.1	19.5438	19.6343	19.5733	19.8215	20.2087	19.8739	19.3907	19.3155	19.6596	19.7754	19.4909	20.8755	19.6489	19.5671	19.3583
+	1.29058	-0.758787	Cstf3	16.6141	16.3652	16.5906	16.7292	17.7266	17.1012	16.0773	16.2875	15.9593	16.5222	16.0593	16.5929	16.8398	16.7923	16.6979
+	1.28716	0.504634	Ctcf	19.1676	18.903	19.2505	19.5754	18.8424	18.6886	19.0209	19.0883	19.1719	19.1814	20.3316	20.2584	18.289	19.4499	18.8863
+	1.31895	-0.845588	Ctdspl2	15.2836	15.1454	14.7941	15.2852	15.5954	15.2544	14.8327	14.96	15.5621	15.3228	14.4428	14.4212	16.5106	15.1331	14.8391
+	1.64754	-1.24489	Ctps1	17.5142	17.6172	17.1279	16.7138	17.7128	17.3279	16.8859	16.6659	17.5469	17.3635	17.189	16.831	18.8253	16.6694	16.6205
+	4.86096	0.788591	Ctr9	19.3155	18.6768	18.545	19.1031	18.358	18.3236	19.1409	19.2445	18.7438	18.9296	18.8971	18.8645	18.3636	19.092	19.0706
+	2.70691	0.68257	Ctsc	21.5483	21.3159	21.2579	21.5127	20.73	20.6437	21.4595	21.1875	21.9108	22.0558	20.8956	20.7861	20.5852	21.529	21.1661
+	1.01943	-1.46038	Ctss	16.0828	15.8715	15.3499	15.1071	19.5194	18.861	16.4204	17.1923	16.6915	16.8055	16.3286	15.6846	16.8141	17.0982	17.04
+	1.81064	1.5078	Ctsz	17.7375	17.2195	17.7464	17.6121	17.2481	17.2032	18.076	18.2272	16.7821	16.5887	18.1601	18.1179	15.7524	18.2727	18.3936
+	2.0549	-0.812838	Ctu1	16.2767	16.031	15.8606	16.551	16.6734	16.9151	16.2013	16.335	16.4908	16.3929	16.2392	15.7212	17.4202	16.0715	16.1526
+	1.44978	-0.710805	Cwc15	18.576	18.3558	17.4609	17.3698	17.7857	17.5496	17.3766	17.3563	18.8369	18.5767	15.7455	16.6583	18.4581	17.0849	17.0635
+	2.45186	-0.573612	Cwc22	19.0836	18.9	18.5941	19.1555	19.9001	19.7333	19.2929	19.3687	19.3392	19.0204	17.9482	17.9188	19.6807	19.013	19.1165
+	3.37128	-0.916773	Cwc25	17.7258	17.6302	18.1743	18.009	19.1725	18.9893	18.0331	18.1202	18.4051	18.6629	18.3609	18.3678	19.217	18.3751	18.3097
+	1.59852	-0.904122	Cwf19l1	14.7939	14.733	15.1663	14.7663	14.3929	15.1558	13.401	13.904	15.4977	15.9868	13.6173	13.4226	14.5396	14.2241	13.6387
+	1.71087	0.483462	Cwf19l2	20.0767	20.0096	18.6365	19.246	18.5961	18.5408	18.8575	18.9127	20.5478	20.1564	18.3972	18.2541	18.6749	19.2927	19.2868
+	1.35691	-1.55429	Cxcr5	NaN	NaN	NaN	NaN	NaN	13.0743	12.6917	12.1005	12.1662	12.5448	NaN	NaN	14.3077	11.4749	12.2796
+	2.1103	-1.74233	Cxxc1	18.7242	18.9107	18.0349	18.0453	20.0618	20.5405	19.2527	18.2607	19.6499	19.4979	18.5729	18.2215	21.3357	19.0035	19.0977
+	1.14743	0.742078	Cyb5b	18.4067	18.562	19.5477	19.3464	18.3721	18.5884	18.7051	18.7015	19.3288	18.8128	18.7432	18.6474	17.4009	19.0647	18.979
+	2.70427	-0.642914	Cyb5d2	15.9992	15.8909	16.1493	16.2475	17.5947	17.229	16.8147	16.8121	15.691	15.6331	15.9522	16.8405	17.588	16.9228	16.761
+	1.16679	-1.43164	Cyb5r3	17.6543	18.8977	18.5743	19.0711	19.0575	19.4821	18.8858	18.8333	18.7356	18.7132	17.9071	18.0191	21.2719	18.138	18.1649
+	1.30428	1.6208	Cybb	17.1319	17.1427	18.0304	17.9726	16.2697	16.7993	17.1374	17.3046	17.2704	17.0871	17.7365	18.3682	14.4111	17.788	17.5599
+	1.55936	0.476647	Cycs	16.1121	16.5659	15.4515	16.3003	15.6805	15.3922	15.993	15.9932	15.529	15.8778	16.4688	15.7361	15.8009	16.021	16.3975
+	2.22517	-0.432072	Cyfip2	18.438	18.2762	17.9399	18.0153	18.6088	18.4648	17.9834	18.2198	18.8257	18.6485	17.8586	17.4275	18.4148	18.1325	17.9206
+	1.49125	0.448318	Cyld	17.643	17.611	17.7094	17.6314	17	17.2833	17.3514	17.3517	18.1494	17.9218	16.9743	17.0764	16.7328	17.6108	17.5007
+	1.28547	0.872362	Cyp11a1	13.4885	14.1664	15.6388	14.2053	12.9181	13.8456	13.9923	14.3861	14.3092	NaN	12.3406	14.5447	NaN	14.2313	14.407
+	1.67104	0.61723	Cyp4f3	19.1409	18.8215	20.2712	19.2293	17.8038	18.3059	18.3727	18.6057	18.2928	18.3115	20.3292	21.1954	17.6109	18.4908	18.6271
+	1.21305	0.558462	Cyp51a1	14.2398	13.9961	13.0019	14.2093	14.1636	14.9869	15.3285	14.844	14.4595	13.5124	13.5874	13.7252	14.4983	15.1292	15.1305
+	2.32867	-0.377438	D10Wsu102e	13.6119	13.3259	14.7483	13.6071	14.1463	13.9668	13.756	13.8053	13.6444	13.8273	14.5242	13.9204	14.1797	13.7301	13.5891
+	2.22403	-0.904283	D17H6S53E	17.3754	17.1955	15.8926	16.8578	17.5646	17.7277	17.0625	17.1388	17.3318	16.6495	16.8039	16.4211	17.9853	16.6215	16.5968
+	1.66054	-0.594487	D17H6S56E-5	16.7528	16.6861	16.7266	16.5438	17.026	17.2876	16.7956	16.7325	16.6903	16.2539	16.579	17.1438	17.7612	16.7868	16.7401
+	1.25291	-0.931769	D930015E06Rik	16.4288	16.409	16.4053	16.5938	17.2682	17.0193	16.4819	16.5139	16.8444	16.5911	15.8431	15.9238	18.4167	16.879	16.6704
+	2.2484	-0.407729	Dap	20.6376	20.5184	20.4385	20.6558	20.8503	20.6807	20.1448	20.3333	20.5458	20.6737	20.6211	20.0432	20.6186	20.3897	20.3674
+	2.81642	1.54397	Dap3	20.2903	20.3916	20.7333	20.8649	19.2162	19.0037	20.3151	20.1992	20.2745	20.5663	20.2738	20.2802	18.331	20.4526	20.6102
+	1.76949	-0.83707	Dapk3	16.5576	16.5327	16.7631	16.5935	17.7455	17.573	16.753	16.8913	NaN	NaN	NaN	NaN	NaN	NaN	NaN
+	2.37661	-0.615824	Daxx	19.3266	19.2033	18.9858	18.6885	19.2368	19.3131	18.8096	18.8897	19.5532	19.6077	18.6525	18.6464	19.6448	18.8046	18.6257
+	1.56233	-0.590966	Dbnl	16.8509	16.7828	16.2375	16.4463	17.5486	17.5944	16.6222	16.8443	17.509	17.6168	15.8149	16.0416	16.9199	16.83	16.7567
+	4.02539	-1.27321	Dbnl.2	22.333	22.001	21.7001	21.6848	23.2206	23.0015	21.7443	22.1004	22.6514	22.6355	21.1285	20.6023	23.226	21.8734	21.7864
+	0.990931	-1.06084	Dcaf5	17.9234	18.0511	17.4606	18.126	18.2833	18.043	18.1383	18.0589	16.9587	17.0364	16.6015	17.24	19.3412	16.8913	16.8915
+	1.11633	0.72439	Dcaf8	14.3831	14.1531	15.4118	15.033	13.8927	14.2479	14.1973	14.307	15.2944	14.1613	13.0689	14.4701	13.4477	15.178	14.6662
+	2.05077	0.781435	Dcps	17.4127	17.5066	17.549	17.6391	17.0488	17.164	17.7701	17.7914	16.5177	16.7347	18.6605	18.6839	16.5122	17.4799	17.7178
+	1.45013	-1.18011	Ddhd2	13.5711	13.8084	13.4484	12.7396	14.274	14.6545	13.6915	13.5903	13.0893	14.7285	NaN	14.3449	NaN	12.6311	13.2237
+	1.35593	0.836517	Ddi2	15.9492	15.6206	15.4326	16.0633	15.8783	15.8103	16.0964	16.268	16.1728	16.1309	15.7277	15.5509	14.8062	16.5558	16.419
+	1.75926	1.14673	Ddost	17.9065	17.8729	16.6335	17.2643	17.4223	17.8427	18.5796	18.5713	18.3206	17.9011	17.9396	17.6149	16.5936	18.4217	18.1591
+	1.99796	-2.10648	Ddrgk1	20.1752	20.0063	19.7081	19.7118	21.3621	21.2705	19.9352	20.274	20.0067	19.0386	19.3942	19.7374	22.9604	19.398	19.4242
+	1.75845	-1.17992	Ddx10	18.3791	18.6774	18.1886	18.1824	19.208	18.9987	18.3421	18.4077	18.4011	18.676	18.5249	19.2171	20.2901	18.2226	18.3038
+	1.61472	0.765235	Ddx18	18.9139	19.1273	18.3	18.6084	18.8552	19.0505	19.4777	19.6967	18.9197	18.139	19.4688	19.457	18.2257	19.209	19.5195
+	2.00971	-0.810242	Ddx19a	16.8135	16.9578	17.0775	16.8945	17.4741	17.8436	17.1765	16.9498	16.5913	16.6123	17.9042	17.6831	17.5649	16.5537	16.5893
+	3.37631	-1.54659	Ddx19b	15.9444	15.3155	15.2898	16.2333	17.012	17.2412	15.9178	15.4298	15.9366	16.4086	15.7999	15.0225	16.9494	15.2272	15.5089
+	1.65472	-1.53247	Ddx27	20.5927	20.6999	18.0424	18.8188	22.5938	22.1923	21.441	21.5279	21.3188	20.8216	17.7616	17.5566	24.0075	21.1935	21.4327
+	3.68297	0.744168	Ddx39	19.7421	19.4832	19.2131	19.2531	17.0418	17.1615	18.0013	17.8758	18.4212	18.4719	19.194	19.1015	17.2183	17.9196	17.7421
+	2.2363	1.55054	Ddx39b	21.3894	21.756	21.4318	21.2376	19.411	20.1427	20.9399	20.8918	20.9541	20.7696	21.8527	21.985	18.7796	20.9902	21.158
+	2.4383	0.554783	Ddx3x	22.4902	22.4087	22.4209	22.5364	21.9001	21.9989	22.4754	22.5112	22.7974	22.4921	21.735	21.3517	22.2076	22.6089	22.7657
+	2.65826	0.72162	Ddx41	20.0865	20.014	19.5855	19.5605	19.2839	19.3133	19.7922	19.8542	20.6279	20.4289	18.8544	17.6098	19.2186	20.0884	20.2394
+	2.08447	-0.789448	Ddx42	20.8039	20.7531	20.1026	20.4554	21.6096	21.5123	20.838	20.8531	21.3621	21.1791	19.8277	19.2916	22.136	20.987	21.1747
+	1.56998	0.601122	Ddx46	19.7618	19.6471	19.4766	19.5796	18.197	18.3919	18.8967	18.8852	18.2911	18.4238	18.8069	18.874	17.8103	18.4208	18.734
+	1.24882	1.27135	Ddx47	15.4248	14.5541	NaN	14.9784	16.0996	15.5112	15.9554	16.4104	17.0434	15.9545	13.3035	NaN	14.4998	17.0209	17.1796
+	1.8409	0.594709	Ddx5	22.739	22.7237	22.5309	22.7239	22.6127	22.6488	23.0783	23.0314	22.92	22.626	22.5445	22.3794	22.1108	22.9031	23.1958
+	1.44944	-0.490043	Ddx51	14.9823	14.9951	14.0915	14.749	15.5042	15.9739	15.2963	15.2291	15.0171	14.8789	13.7506	15.5813	15.825	15.5513	15.034
+	1.60539	-0.957073	Ddx54	20.0644	20.181	19.5715	19.6342	21.0909	20.9884	20.3927	20.4536	20.9203	20.6431	19.1257	18.5442	22.1142	20.4978	20.4189
+	1.28018	-0.683475	Ddx55	14.2351	13.7245	13.0554	13.9408	14.5944	14.2702	14.197	14.0429	13.799	13.7467	13.9789	14.247	15.0546	13.4801	14.1051
+	2.14977	0.728809	Ddx56	17.8032	18.0806	17.5114	17.916	17.1432	17.1108	17.6732	17.4476	18.4272	18.4079	16.9787	16.3504	16.7979	17.9339	17.9297
+	1.34995	0.583605	Ddx58	19.0517	18.9217	18.7093	18.9924	19.0171	19.2223	19.3518	19.6529	19.2393	19.4215	19.5253	19.5243	18.4064	19.4148	19.4426
+	2.31869	-1.72296	Decr2	15.6275	15.4762	15.6819	15.9449	17.8194	17.5042	16.3879	16.5728	15.6466	15.5811	15.8009	16.4174	18.8207	16.0341	16.3057
+	1.15848	-0.667457	Dennd1c	15.8224	15.7701	16.6924	16.6057	17.4791	17.019	15.9867	16.2108	17.0334	16.9649	16.1042	15.9078	16.815	16.8274	16.7227
+	3.6813	-0.708695	Dennd4b	19.027	18.982	18.9129	18.8429	19.5116	19.295	18.6086	18.7196	18.8792	18.8303	18.845	18.4705	19.3278	18.5936	18.7561
+	1.77298	1.34424	Denr	19.2297	18.838	18.583	18.7102	17.7945	18.2175	18.8239	18.991	19.8928	20.0181	13.4553	NaN	18.2509	19.9088	20.0037
+	2.40928	-0.378026	Depdc5	17.0245	16.8469	16.8399	16.7502	17.4297	17.3872	17.0201	17.0409	NaN	NaN	NaN	NaN	NaN	NaN	NaN
+	1.38336	0.746867	Dffa	14.9475	14.6739	15.5805	15.9413	13.633	14.3985	14.6954	14.505	14.4918	15.0803	16.2608	16.8748	13.3327	14.4306	14.5087
+	1.98698	-1.71432	Dgkz	12.7867	13.0228	13.131	13.2044	15.7107	16.0086	13.4739	14.1067	13.4101	NaN	NaN	NaN	NaN	14.4582	14.5425
+	3.48809	0.842616	Dhx15	20.171	20.1251	20.5203	20.4678	19.9785	20.1419	20.7642	20.7973	20.1851	20.5788	20.7251	20.4581	19.7614	20.7797	20.8717
+	3.34528	0.902858	Dhx34	16.4861	16.662	16.5958	16.7448	15.7975	15.633	16.7137	16.3495	16.269	16.684	16.6321	15.8942	15.6868	16.6627	16.7086
+	1.06563	1.04742	Dhx36	20.106	19.9659	19.7661	19.6769	19.7523	19.8415	19.924	19.9485	20.3821	20.635	17.6314	16.6791	18.9763	21.1787	21.2319
+	3.67311	-0.611957	Dhx37	17.9709	17.9419	17.5673	17.7775	19.1359	19.1877	18.3792	18.5979	18.6079	18.5381	18.5278	18.4638	19.0946	18.5866	18.5461
+	2.20744	-0.952831	Dhx57	15.3876	15.2535	15.2455	15.6893	16.3694	16.378	15.4848	15.4847	15.9738	13.1245	15.181	16.0671	17.0008	15.6484	15.9018
+	1.5723	1.07832	Diablo	20.3057	20.3801	20.8336	20.9026	19.2932	19.4816	20.8259	21.0012	19.9163	19.7815	20.3872	19.8869	20.6018	20.9041	20.7509
+	2.49338	1.43738	Dis3	19.8498	19.8555	19.5739	19.8628	17.8328	18.6099	19.926	20.0058	19.9866	20.2204	18.6515	17.9343	18.8486	19.8842	19.6552
+	2.9098	1.75671	Dkc1	19.4246	19.424	19.4828	20.1526	19.0902	19.8079	20.948	21.3681	19.0677	19.0103	19.3873	20.2456	19.0085	20.7367	21.1827
+	2.54158	1.30526	Dlat	19.0535	19.0388	19.4763	19.4172	18.1713	18.2505	19.145	19.1468	18.9199	18.7384	19.4833	19.3401	17.4288	19.5001	19.2299
+	2.03364	1.2791	Dlst	16.9693	16.8496	17.1902	17.1896	15.5851	16.0305	17.6543	17.6123	16.6524	16.1693	17.9066	18.2993	16.3572	16.8902	16.9233
+	1.05096	1.10865	Dnaja1	20.8262	20.5041	19.7784	20.0024	18.8789	18.6273	19.2114	18.9695	20.4026	20.195	18.0332	17.5443	18.6656	20.3476	20.802
+	4.30858	1.95456	Dnajb11	19.948	19.769	19.2536	19.0897	16.7239	17.2477	18.8106	18.9775	19.7852	19.6538	18.9476	18.4151	16.9168	19.0806	18.8008
+	1.95815	-0.686815	Dnajc11	17.5851	17.5526	16.4114	17.1153	19.043	18.7062	18.473	18.4737	17.9134	17.7975	16.6505	17.0493	19.3017	18.2064	18.1676
+	3.201	0.674275	Dnajc17	18.4924	18.4034	18.2842	18.3208	17.5829	17.6398	18.463	18.3569	18.3935	18.4552	18.316	18.0262	17.9046	18.3464	18.3672
+	1.93706	0.561914	Dnajc8	20.6263	20.7638	20.567	20.6465	19.3102	19.5442	20.112	19.9624	20.9741	20.5128	19.9241	19.8093	19.7856	20.0484	20.3114
+	2.21298	-1.90527	Dnmt3a	17.8226	17.8064	17.1694	17.5593	19.5486	19.2055	18.1496	18.0383	18.2489	18.0243	16.9062	16.2974	20.7832	17.6712	17.9029
+	2.60648	-1.3337	Dnttip1	19.1966	19.0242	18.3074	18.5017	20.5491	20.1259	19.2048	19.2042	19.3668	19.1654	18.4388	17.8001	21.0857	19.2277	19.3759
+	1.10754	1.3548	Dock10	14.4334	14.2675	14.5662	14.826	15.7394	16.2136	17.9764	17.8735	16.4523	15.6467	15.9645	15.5889	15.2796	16.4311	16.1151
+	3.41538	-0.614336	Dock8	20.5442	20.4991	19.8536	20.1591	21.453	21.2045	20.7342	20.7808	20.7359	20.5746	20.0412	20.0576	21.4706	20.7644	20.7673
+	4.02193	-1.17048	Dph1	NaN	NaN	NaN	NaN	12.4868	12.4668	11.3009	11.3118	NaN	NaN	NaN	NaN	NaN	NaN	NaN
+	1.22738	-0.614078	Dph7	16.8082	16.8876	17.3816	16.9684	17.1202	16.9852	16.1732	16.367	16.6184	16.4258	17.1728	17.31	17.4727	16.9878	16.7866
+	1.25331	0.714609	Dpp3	19.4401	19.1106	20.492	20.3464	18.7538	18.9871	19.056	19.1759	18.9708	18.8917	20.6552	20.7962	18.0336	19.3153	19.6772
+	2.86707	1.54527	Dpy30	18.275	18.2683	19.6529	18.9333	15.1466	15.6262	17.0455	17.0824	17.4537	18.2557	19.9313	19.8396	NaN	16.8888	16.7099
+	1.50186	-0.510188	Dpysl2	21.1533	20.9537	20.6705	20.7498	20.9544	21.0008	20.7363	20.8378	20.5921	20.5331	20.2358	20.0029	21.3143	20.3545	20.3899
+	1.27746	-1.07	Dtd1	12.8756	12.809	12.9511	14.3836	14.9556	14.4972	13.5421	13.7707	NaN	NaN	NaN	NaN	NaN	NaN	NaN
+	1.69111	0.494698	Dtymk	19.2512	19.0429	18.9763	19.064	18.1361	18.2086	18.4588	18.3508	18.8315	19.0643	19.2386	19.1228	17.7637	18.6137	18.7001
+	2.07162	-0.428529	Dus2	18.4066	18.2717	18.0052	17.84	18.4374	18.4221	17.9623	18.0402	NaN	NaN	NaN	NaN	NaN	NaN	NaN
+	1.73243	1.03672	Dut	19.7362	19.7102	18.7368	18.4506	17.8956	18.0334	19.1266	18.8758	NaN	NaN	NaN	NaN	NaN	NaN	NaN
+	3.95367	-1.02152	Dvl2	16.1929	16.1298	14.7505	15.4043	17.356	17.1372	16.311	16.2169	16.3045	15.9341	15.7584	15.8328	17.0969	16.0844	16.0884
+	1.3157	0.848369	DXS254E	19.259	19.1349	18.9093	18.6841	17.446	17.8108	18.4118	18.5417	NaN	NaN	NaN	NaN	NaN	NaN	NaN
+	3.48938	-5.64569	Dynll1	17.6367	17.7432	17.506	15.4752	23.1276	22.479	17.7868	18.6377	18.0261	17.8548	17.6382	16.2792	24.2286	16.6641	17.4421
+	1.14671	-0.636271	Dyrk1a	15.0256	14.5118	14.7525	14.8873	15.7897	15.5553	14.4003	14.7737	15.2864	15.4542	14.6674	14.3365	14.9428	14.8504	15.1478
+	2.08528	-0.704898	Eaf1	17.2188	17.1217	16.54	16.535	17.8593	17.8747	17.387	17.4335	18.1438	17.8727	15.0907	15.8841	18.4457	17.2786	17.3209
+	1.74487	0.872339	Ears2	16.3901	16.5093	16.1615	15.8975	14.8542	15.3525	16.4627	16.3057	16.2873	16.1821	15.9344	16.2486	15.6343	15.9717	15.8705
+	2.4347	1.08431	Ebna1bp2	19.2124	19.0155	19.1524	19.1616	18.9131	18.9584	19.781	19.8525	19.0118	18.8234	19.0203	17.1246	18.995	19.9645	20.5611
+	1.74606	1.12476	Echs1	17.0102	17.2055	16.7641	17.2891	17.2926	17.9344	18.2205	18.4001	17.2253	16.5305	17.6685	17.1065	16.6361	18.48	18.5493
+	1.77957	-1.62036	Eci1	20.4929	20.3677	15.868	17.0274	22.0224	21.9831	20.725	21.2888	21.0229	20.6819	18.1262	15.9955	21.9645	19.8156	19.6493
+	1.30489	0.674275	Edc4	20.1276	20.0025	19.3425	19.6264	19.6354	19.805	20.2809	20.3072	20.2123	20.1977	20.0664	20.0269	18.8998	19.9884	19.9076
+	2.41818	-0.994201	Edf1	19.2763	19.2311	19.95	19.7967	20.4605	20.3097	19.1093	19.3129	19.4283	19.5849	20.1457	19.7233	19.7804	19.0096	19.3255
+	1.18063	-0.641431	Eef1b	20.4081	20.1082	19.4398	19.4204	20.7607	20.4861	19.5507	19.5054	21.2619	20.7936	18.8374	17.4932	20.2959	20.0508	20.3843
+	1.83417	-1.34681	Eef1d.1	20.2982	20.2191	19.9751	20.0465	21.2864	21.1844	19.7318	20.0453	NaN	NaN	NaN	NaN	NaN	NaN	NaN
+	1.15087	0.793774	Eef1g	18.3033	18.4353	18.4802	18.7384	18.2948	18.3267	18.6275	18.727	18.1809	17.7956	19.2675	19.5492	17.2524	18.4687	19.1837
+	1.37768	0.805185	Eefsec	15.1736	15.2373	14.9522	15.1116	15.7352	15.8335	15.9878	16.1259	14.7514	16.4311	14.5106	13.7439	15.0294	16.4736	16.7644
+	2.67042	-1.65223	Egln1	17.1219	16.799	16.7676	16.9813	18.1988	17.9272	16.7276	16.8666	17.5555	17.5306	16.295	16.3433	19.0364	16.6861	16.6606
+	3.17557	-0.82353	Eif2a	17.8798	18.1551	18.1924	18.0201	19.2704	19.4141	18.3135	18.4943	19.0058	18.7701	17.7241	17.3782	19.0163	18.3624	18.4699
+	2.33492	1.42061	Eif2b3	19.7232	19.4218	19.2418	18.9153	18.0933	17.7417	18.9773	18.9247	20.1371	19.9826	18.8217	18.5382	16.9319	19.008	19.1282
+	2.8116	-1.14323	Eif2s1	19.1747	19.0421	18.1604	18.3636	20.0702	19.9453	19.0568	19.2275	19.2448	18.7601	19.0222	19.3645	20.4267	18.6768	19.0556
+	2.4989	-2.33576	Eif2s2	18.4764	18.0802	16.1772	16.9565	19.2232	18.3653	16.818	16.7593	18.6441	17.7568	15.9925	16.0997	20.1167	16.8163	17.2035
+	1.76222	1.20651	Eif2s3x	21.3347	21.1412	21.5918	21.7572	18.9164	18.8891	19.6053	19.733	21.4545	21.406	21.6378	21.1299	18.4991	20.7941	19.7664
+	1.52548	0.472773	Eif3b	17.6104	17.5379	17.7735	17.8514	17.0893	17.1807	17.3604	17.4816	17.5759	16.8763	18.1861	17.6062	16.593	17.3875	17.479
+	1.98676	0.530981	Eif3h	18.5886	18.8446	18.6287	18.7464	18.0374	18.2699	18.6243	18.3968	19.1585	18.6765	18.25	17.7168	18.0939	18.8353	18.8025
+	3.58945	2.29888	Eif3i	19.7249	19.4818	19.1144	19.3282	17.048	16.0517	18.9314	18.8689	19.6439	19.1865	18.493	18.7412	16.4425	18.7507	18.7009
+	2.21244	1.0892	Eif3j1	17.7678	17.7665	18.2989	18.7345	17.3365	17.4974	18.1127	18.1495	17.5359	17.8102	18.5335	18.1192	16.6279	18.4357	18.2745
+	2.76373	-0.348	Eif4b	22.6713	22.5918	21.9969	22.3684	22.7303	22.6473	22.3527	22.3333	22.7575	22.7547	22.0841	21.6582	22.7661	22.295	22.4853
+	2.47733	1.7358	Eif4e	16.537	16.8763	16.139	16.8627	15.9312	16.1748	17.7218	17.2269	18.0307	17.0022	16.2525	15.8005	14.9744	17.3531	17.4153
+	2.62462	-1.32051	Eif4ebp1	13.6427	13.3516	13.9494	13.5323	14.2488	14.5594	13.2367	13.3964	13.6615	13.6784	14.1514	14.4738	14.34	13.0747	12.5411
+	4.1158	-1.23791	Eif4enif1	18.2941	18.3039	17.636	17.9062	19.7619	19.6264	18.2609	18.2771	18.8761	18.8621	17.9596	17.7566	19.4831	18.4875	18.5181
+	2.0047	0.92028	Eif4g2	18.0358	18.0929	17.8515	17.6908	17.3077	17.3389	17.928	17.8757	18.5829	18.661	17.0479	17.0634	16.5708	17.9577	18.2095
+	2.75261	-0.702394	Eif5a	17.6801	17.6245	18.2935	17.7348	18.2105	18.1948	17.5201	17.3711	17.3895	17.2663	18.9305	19.1427	17.8442	17.2889	17.343
+	2.783	1.08648	Eif6	16.9033	16.9765	17.0483	17.6771	16.5623	16.5743	17.5648	17.6347	16.8867	16.3316	17.5545	17.537	16.3261	17.2145	17.8822
+	1.12113	-0.746958	Elac2	19.1537	19.3151	18.8342	19.0698	20.2896	20.0482	19.5379	19.5929	20.0934	20.2362	17.9117	17.0568	21.2231	19.9021	20.0606
+	2.69075	1.02602	Elavl1	20.5217	20.6085	20.2336	20.0487	19.5406	19.6014	20.4917	20.4026	20.0295	20.4045	20.5534	20.5663	19.8169	20.8899	20.9317
+	1.4141	0.824625	Elf1	14.6722	14.7131	13.1882	14.6867	14.9383	15.141	15.8072	16.5795	15.785	15.2764	13.9798	13.3184	15.1497	15.4072	15.81
+	2.06603	0.583511	Elmo1	19.4094	19.3301	19.3996	19.2913	18.4341	18.5154	18.9244	19.0404	19.1413	18.7747	19.092	18.6853	18.0266	18.8153	18.8554
+	2.04149	0.293708	Elmsan1	18.5265	18.6056	18.3022	18.3625	18.369	18.3942	18.5768	18.5494	18.6544	18.3702	18.049	18.0409	18.2766	18.7933	18.6418
+	2.00374	0.655653	Elp5	14.6131	14.2675	13.4389	14.2627	14.1561	14.6502	14.8798	14.8613	14.5073	12.6247	14.4105	14.0372	14.0839	14.9682	15.1002
+	1.7386	0.523374	Emc10	18.9228	18.9004	18.4944	18.6902	18.8493	18.9082	19.3348	19.3191	19.2347	18.876	19.0154	18.5258	18.3843	19.1326	19.1628
+	2.86506	1.09736	Emc2	16.039	15.0667	15.2715	16.3536	14.9265	14.7663	15.8126	15.5095	15.796	15.9008	15.3508	14.815	14.5074	16.0089	15.9919
+	1.43726	1.10128	Emc7	16.3017	16.2586	17.5616	17.5158	15.194	15.3426	15.8185	15.6373	16.4587	16.0197	18.0958	16.713	13.9991	16.1299	16.2003
+	1.79133	-1.20881	Eme2	15.4327	15.6109	15.1952	15.4407	16.5859	16.332	15.3401	15.1602	NaN	NaN	NaN	NaN	NaN	NaN	NaN
+	1.63206	0.783836	Eml2	18.0414	17.9344	18.0052	17.9556	17.1627	17.0075	17.6293	17.7042	17.5472	16.8785	17.8428	17.9684	16.2565	17.4417	17.5956
+	2.31473	-1.75537	Endod1	18.8994	18.9942	18.3436	18.2914	20.7771	20.1285	18.948	19.2048	19.5572	19.2132	17.7939	18.0054	21.5886	19.2147	18.9365
+	2.72946	-1.06034	Ensa	15.1884	15.2363	14.7271	15.2915	16.6046	16.7326	15.4404	15.3359	15.6202	14.8251	15.0075	16.5505	16.0573	15.4711	15.3705
+	2.23302	0.621345	env.2	18.3654	18.3002	19.0737	18.9606	17.6001	17.3376	18.041	18.0949	18.1691	17.7581	18.6176	18.8291	17.6975	18.1117	18.418
+	2.93863	-0.56817	Ep300	17.4206	17.3204	17.0127	16.8475	17.5845	17.5799	17.1946	16.9354	17.4387	17.3849	16.9738	17.0492	17.6933	16.9378	17.1365
+	1.98655	-0.551314	Epb4.1	15.2501	14.9116	11.5554	15.2194	15.8218	15.7486	15.5056	15.3343	15.1114	15.0365	14.1785	14.1165	15.8526	15.2257	14.9598
+	2.70699	-0.470437	Epc2	14.2614	14.3552	14.3212	13.5422	14.9859	15.2225	14.6311	14.492	14.2472	14.0267	14.5566	13.5626	14.9614	14.5954	14.6261
+	1.49267	0.81267	Epn1	18.8937	18.8421	17.7926	18.2819	18.2242	18.8686	19.1975	19.2622	19.0049	18.5659	18.1942	18.2753	17.7884	18.9772	18.9888
+	2.21026	1.1102	Eppk1	16.3684	16.678	16.8278	16.9628	16.0567	15.5354	17.2478	16.5077	16.8956	16.614	16.0783	15.9313	15.8688	16.7737	17.1929
+	1.19839	0.832096	Ercc2	15.3607	15.1694	14.9833	15.7258	14.5984	14.5814	15.6418	15.2022	NaN	NaN	NaN	NaN	NaN	NaN	NaN
+	1.53603	-0.661511	Ercc4	15.7798	15.7202	15.6731	15.7259	16.0958	15.7876	15.4238	15.4882	15.5374	15.8593	15.8235	15.7996	16.6348	15.682	15.4508
+	1.59872	1.21961	Erlin2	18.3435	18.2203	17.958	17.7067	17.6227	17.7019	18.6886	19.0752	NaN	NaN	NaN	NaN	NaN	NaN	NaN
+	2.19669	-0.69906	Ermp1	18.4021	18.0512	18.3645	18.5573	19.1954	18.7506	18.1625	18.4074	18.8487	18.5182	17.918	18.1726	19.2416	18.3946	18.4894
+	3.2173	-1.75819	Erp44	18.8155	18.4286	18.6161	18.4362	21.0091	20.2165	18.9719	19.1274	18.4077	18.2133	19.6138	20.0327	20.7882	18.6519	18.901
+	1.11748	0.712925	Esyt1	19.5747	19.5727	19.4275	19.4027	20.143	20.2193	20.3314	20.3079	20.2252	19.5951	19.409	19.2855	19.2515	20.9436	20.7537
+	1.64773	1.0956	Etfb	18.1859	18.1137	18.332	18.166	16.7155	16.6322	18.4279	18.3489	17.583	17.7942	17.9303	18.4946	17.6143	17.7814	17.7734
+	1.04512	-0.913664	Etfdh	16.7138	16.7074	17.4284	17.013	18.5231	18.52	17.0582	17.2032	17.2801	16.956	18.6718	18.6174	16.9937	17.2351	16.8979
+	1.38067	0.4603	Ethe1	15.8663	15.6605	16.5387	16.2534	16.1976	16.2327	16.4586	16.5055	15.4802	15.0902	16.947	16.8285	15.6278	16.3962	16.5585
+	1.45651	-1.16798	Etv6	14.3418	14.9789	14.464	14.4299	15.9576	15.2086	15.1739	14.566	14.5396	14.7204	14.6897	14.9739	16.6324	14.9556	14.364
+	2.37086	0.688701	Evi2a	14.1811	14.3617	14.2037	14.3041	14.2954	14.3789	15.1479	14.7224	13.7771	13.35	14.9249	14.6694	14.0169	14.9347	14.8713
+	2.56321	0.479194	Exosc10	20.8659	20.7596	20.972	21.1172	20.9131	21.0149	21.257	21.3785	21.0821	21.1042	20.9251	20.5432	20.9259	21.5224	21.5641
+	2.12197	1.09939	Exosc7	16.9169	17.1258	16.7152	17.0776	16.5501	16.7641	18.0664	18.1796	16.9462	16.8234	17.2659	17.2017	16.7275	17.2771	17.5967
+	1.71182	0.919741	Exosc8	16.662	17.091	16.9706	17.467	15.7983	16.5243	16.855	16.6767	16.4322	16.1228	16.7166	16.9122	16.1009	17.3532	17.3588
+	2.66716	0.810895	Fah	19.0847	18.9405	18.2276	18.4621	17.9829	18.079	18.9833	18.9161	19.2219	19.1463	18.3516	18.5269	18.4932	18.972	19.1124
+	1.82083	1.07929	Fam107b	17.7005	17.3686	16.4687	17.5973	17.2785	17.0931	17.6354	17.8403	17.3495	16.8225	16.7924	16.3325	16.6316	18.2701	18.5757
+	2.10412	-2.18538	Fam122a	15.5406	15.1135	14.9521	15.3638	18.0039	17.6347	15.5712	15.6967	NaN	NaN	NaN	NaN	NaN	NaN	NaN
+	1.23799	-0.723179	Fam134c	16.3176	16.3981	16.3523	16.4102	17.5754	17.754	17.2812	17.3898	16.0595	15.7264	17.0982	17.313	17.5781	16.4465	16.5332
+	2.43054	1.17388	Fam136a	20.4636	20.3806	20.2076	20.3061	19.8437	19.9822	21.1814	21.0247	20.1684	20.0878	19.5674	19.9623	19.3129	20.7002	20.6408
+	1.44986	-0.446523	Fam206a	15.2295	15.6696	15.1083	15.8318	16.305	16.0921	16.0394	15.9895	15.7938	16.2435	15.3082	15.0629	16.4571	15.5711	15.7528
+	1.49869	0.499655	Fam208a	18.5324	18.5131	18.6112	18.5844	18.3682	18.4366	18.5952	18.6526	18.9479	18.9183	18.2914	18.0569	18.2582	19.1723	18.9958
+	1.39929	0.517393	Fam49b	17.2512	17.5466	16.1265	17.0021	17.3737	17.3281	17.8115	17.3648	17.3502	16.7647	16.4331	16.8351	16.9154	17.8835	17.8327
+	2.24032	-0.889783	Fancd2	17.0811	17.2114	16.3329	16.2437	17.4595	17.3316	16.654	16.7651	17.4778	17.0901	15.7395	16.0145	18.0581	16.6723	16.8151
+	1.81046	0.598146	Fasn	20.48	20.344	20.8202	20.6801	19.9268	19.9589	20.2471	20.2589	20.3465	20.3589	20.8086	20.9429	19.4986	20.4196	20.646
+	1.24784	1.81983	Fbxo3	13.4368	13.2982	NaN	13.6059	11.2604	13.429	14.4521	13.9721	12.8029	13.7225	13.384	12.8284	NaN	14.0059	14.2281
+	1.11924	-0.828496	Fbxw7	13.6649	13.5826	14.1582	13.985	14.3893	13.9434	13.2426	13.4331	NaN	NaN	NaN	NaN	NaN	NaN	NaN
+	1.93156	-0.552483	Fcho1	18.4919	18.5432	17.9414	18.0943	19.3259	19.1304	18.4996	18.4056	18.7402	18.6919	17.8288	17.6156	18.8674	18.554	18.7625
+	2.46425	1.13465	Fcho2	17.5193	17.4313	18.5608	18.2595	16.3668	16.8231	17.2543	17.6366	17.4448	17.4144	17.6983	17.5578	16.0787	17.6944	17.6448
+	1.78993	-0.389801	Fcrl5	16.7417	16.5543	17.0216	17.0093	17.0463	16.9803	16.6812	16.7294	16.8741	16.1316	16.7924	17.1426	17.3854	16.789	16.7905
+	2.31072	2.25386	Fdx1	17.1186	17.27	16.8655	16.9223	15.4891	15.9821	17.3903	17.2779	17.9045	17.8061	16.786	15.4488	14.1441	17.5059	17.6617
+	2.059	0.848381	Fdx1l	17.4396	17.3599	16.6989	16.9666	16.9281	17.191	17.5109	17.6407	17.4571	17.4724	16.0564	16.3502	16.6247	17.7995	18.1008
+	2.74869	-0.404254	Fech	17.1684	16.7789	16.5225	16.2402	18.0308	17.9506	17.5045	17.6596	17.2176	17.1359	16.4519	16.8407	17.8425	17.5049	17.4792
+	2.98143	0.993705	Fen1	19.7585	19.6596	19.4608	19.4849	18.2593	18.195	19.2205	19.2212	NaN	NaN	NaN	NaN	NaN	NaN	NaN
+	1.58855	0.667572	Fgfr1op2	15.8172	16.4504	15.1804	15.9486	15.4916	15.6737	16.6103	16.4216	16.1325	15.5053	16.466	16.2757	15.4963	15.894	15.9598
+	3.49753	2.41782	Fh	19.7618	19.6751	20.1642	20.5341	18.0227	18.1166	20.1745	19.965	19.3568	19.5459	20.23	20.1011	17.1683	20.4205	20.1881
+	1.701	0.844808	Fis1	16.8757	16.6123	16.1396	16.0941	16.262	16.5035	17.6233	17.2317	15.5254	16.0036	16.9939	17.7375	16.2553	16.6367	17.2486
+	1.10163	0.839053	Fkbp2	16.7429	16.7023	16.0707	15.8857	15.9272	15.8995	16.245	16.2411	16.5029	15.5434	17.1637	16.9931	14.555	16.4005	16.3121
+	1.45814	-0.586137	Fkbp4	19.5942	19.5181	19.3813	19.6721	20.4002	20.0513	19.2937	19.372	19.9894	19.9432	19.342	19.4436	19.7099	19.4568	19.7482
+	1.82417	-0.615627	Flii	19.244	19.1828	18.5789	18.3396	19.3105	19.1446	18.263	18.3986	18.3688	18.8918	18.4049	18.6095	18.7518	18.6534	18.4982
+	2.22499	-0.487263	Flna	22.5501	22.418	22.14	22.2789	23.1555	22.9889	22.8019	22.631	22.2783	22.3888	22.6668	22.8565	23.1647	22.4094	22.6208
+	1.93765	0.91766	Fmnl1	19.4248	19.5043	20.1381	20.2458	19.1145	19.1909	19.5173	19.7852	19.5537	19.6569	19.9406	19.8528	18.7124	20.1165	20.2755
+	1.25941	0.670247	Fmo5	15.8531	16.0942	16.3072	16.3063	15.8752	16.0148	16.3705	16.7639	16.2365	15.8005	16.8161	17.1472	15.4059	16.6714	15.9366
+	3.55372	-1.00274	Fmr1	17.4929	17.3304	17.0561	17.3355	18.433	18.3837	17.5637	17.5959	17.3537	17.0345	16.9793	17.3799	18.4524	17.2841	17.2375
+	4.853	1.16195	Fnbp1	19.8517	19.437	19.0779	19.4783	18.8459	18.8787	19.9559	20.0972	19.5657	19.694	18.9145	18.3806	18.7646	19.8576	20.0561
+	1.73144	-0.75773	Fopnl	14.3109	14.8117	14.6591	14.3513	15.45	15.2823	14.5458	14.6711	NaN	NaN	NaN	NaN	NaN	NaN	NaN
+	1.64826	1.30317	Foxk1	20.009	19.7579	19.4653	19.5343	18.4384	18.8012	19.4605	19.3899	19.9463	19.9061	19.1014	18.6117	17.2432	19.3743	19.6316
+	4.35179	-0.655814	Fra10ac1	16.3457	15.5929	17.2434	16.273	16.449	16.5519	15.7991	15.7443	15.9685	15.8073	17.12	17.0619	16.4463	15.8948	15.8681
+	1.58985	-0.505306	Fras1	18.8506	18.8931	18.6388	18.7437	19.1558	19.161	18.364	18.831	19.8008	19.4434	18.1398	18.4062	19.3945	18.9097	18.8226
+	1.84811	-0.392411	Frmd8	16.4009	16.3006	16.3755	16.6735	17.1503	17.2398	16.6298	16.6992	16.4814	16.528	16.2139	16.8901	16.832	16.7272	16.6703
+	2.43475	-0.984784	Ftl1	16.5162	16.383	15.6885	15.8121	17.9504	17.6941	16.3961	16.986	17.1434	17.0874	14.4547	15.6464	17.4191	16.7117	16.7186
+	2.78349	1.29843	Fubp1	21.1726	21.1273	21.055	21.1551	19.9341	20.0615	20.9813	20.8592	21.3346	21.4777	21.0448	20.8884	19.4997	21.2302	21.45
+	1.26368	0.512234	G6pdx	18.0647	17.9054	18.6756	18.8853	17.8823	18.2363	18.2626	18.2597	17.8119	17.7476	19.0445	19.1569	17.4795	18.3998	18.5909
+	2.15526	-2.09257	Gabpa	18.7455	18.9254	18.2481	17.4512	19.8008	19.4222	18.0702	18.2998	19.0367	19.2425	17.7921	17.7372	21.2378	17.8588	18.0154
+	2.62029	-0.802732	Gadd45gip1	18.9128	19.0829	19.5814	18.9916	19.9959	19.6545	18.8476	18.8205	19.3896	19.3428	19.2245	19.4787	19.4771	18.901	19.0567
+	1.52562	-1.03795	gag-pro-pol	17.4827	17.2386	17.2083	17.2149	18.1707	18.2472	17.5658	17.5838	18.098	17.5518	16.4327	16.8577	19.4433	17.5644	17.6157
+	1.56104	0.560786	Galk2	14.8893	15.1105	15.639	15.5552	15.2052	15.3922	15.8757	15.8432	NaN	NaN	NaN	NaN	NaN	NaN	NaN
+	1.59086	-0.487471	Galnt1	17.4919	17.46	16.6421	16.8856	17.5259	17.7859	17.376	17.4311	17.7272	17.4884	16.5426	16.8014	17.9827	17.2858	17.0164
+	3.03842	-0.560863	Galnt2	19.1623	18.9752	18.5298	18.7725	19.7209	19.5301	18.9586	19.0304	18.9205	18.5134	18.273	18.1278	19.664	19.1071	19.2137
+	1.82375	-1.51115	Gapvd1	14.7807	16.0644	NaN	15.3781	16.856	16.4238	15.9596	15.5133	15.2801	14.8076	15.453	15.6008	17.9436	15.2548	15.5256
+	1.2429	1.16712	Gar1	17.0916	17.5792	18.4877	18.4399	16.656	16.1024	17	16.9193	17.05	17.3003	18.5026	18.7242	14.7533	17.0707	17.0274
+	2.90888	1.37256	Gart	20.3748	20.1334	19.4549	19.7022	18.2916	18.4112	20.175	19.9476	19.5375	19.7001	20.1104	19.9017	18.5174	19.4441	19.5504
+	1.2581	0.693497	Gatb	14.037	14.0644	12.4277	14.9827	13.6471	13.8776	14.1282	13.8602	13.8063	13.5581	13.5069	14.5993	12.922	14.3506	14.3638
+	1.87695	-0.544154	Gcc1	15.6878	15.9546	15.9707	15.4845	16.0365	15.7957	15.4259	15.5816	16.0375	16.0424	15.6303	15.9728	16.3395	15.424	15.6209
+	1.19321	0.784156	Gclc	17.818	17.7747	16.9671	17.918	17.9846	18.4276	18.7889	18.6904	17.9541	17.865	18.4787	18.1967	17.12	18.5	18.5336
+	1.66443	0.815513	Gcn1l1	16.4322	16.3036	16.5281	16.338	15.123	15.4105	16.1871	16.0315	16.5759	16.0624	16.2789	16.2573	15.9331	16.3895	16.6094
+	2.33538	-0.543041	Gdi1	19.7311	19.6213	19.844	19.3967	19.7278	19.744	19.185	19.4727	21.2993	20.7154	18.2571	18.4954	19.7927	19.1597	19.0298
+	2.53865	0.577997	Gfm2	19.2993	19.0689	19.4631	19.2468	18.3065	18.3917	18.9677	19.067	19.3486	19.1143	18.3878	17.6135	18.7071	19.0817	19.0692
+	1.78454	-0.946787	Gigyf1	17.3363	17.2749	17.7601	17.2809	18.3881	17.7464	17.252	17.0958	17.4156	17.5658	16.6079	16.0715	18.7125	17.5687	17.4258
+	1.25113	0.930473	Gimap1	20.2291	20.6016	20.1357	20.3836	20.2196	20.3597	20.7202	20.7546	20.0897	19.9397	20.2243	20.0271	18.9539	20.7645	20.8603
+	3.05222	-1.86955	Gimap4	20.9794	21.419	19.9326	19.7974	23.2294	23.149	21.5766	21.8752	22.701	21.4008	19.6393	19.8895	23.2992	20.9737	20.9997
+	1.08376	0.771349	Gimap6	17.0167	17.1625	15.8587	16.1191	15.2429	15.0499	16.719	16.0973	16.6825	16.4321	15.637	16.1851	16.2487	16.1202	16.2043
+	4.61721	1.32223	Gimap8	17.0041	17.0893	16.8416	17.2992	15.7299	15.9035	17.3192	17.0959	17.392	17.3369	16.3176	16.1422	15.9444	17.0738	17.2372
+	1.74183	-0.711798	Gipc1	14.3916	14.9125	14.8152	14.7979	15.0951	14.5396	13.8048	13.886	14.2018	14.6224	15.0451	15.4153	14.5924	14.3483	14.0831
+	2.02208	0.709023	Glg1	20.2744	20.3296	19.4848	19.9978	20.2122	20.0623	20.7903	20.5771	20.7897	20.2166	19.4788	18.9976	19.6186	20.5137	20.8124
+	1.33092	1.35143	Glod4	14.6297	15.1394	14.4981	14.4856	15.143	15.3505	15.9496	15.7399	15.4016	13.5746	14.6372	15.3645	13.5011	15.9941	16.3815
+	1.87694	1.40577	Glrx3	19.6815	19.4028	19.7186	19.8594	17.1886	17.6427	18.1905	18.3296	18.4618	18.5679	18.8638	18.54	17.097	18.8585	19.4822
+	2.7923	0.47723	Glrx5	13.4504	13.626	NaN	13.2177	13.6559	13.7123	14.2429	14.0918	12.7991	13.2994	13.5789	14.2019	13.5336	13.9831	14.1269
+	1.59006	-1.04576	Gltscr2	19.43	19.3626	19.0085	18.7902	20.1206	19.9087	19.3225	19.3873	20.0625	19.8151	19.0709	18.919	21.1889	19.3042	19.427
+	2.37387	-1.22702	Glud1	21.7504	21.4383	21.4732	21.5521	23.3987	23.3806	22.4549	22.4935	21.8338	21.9134	22.0473	22.0799	24.274	22.4415	22.4397
+	1.53253	0.739488	Gm10094	19.4742	19.6985	19.7959	19.5681	19.1917	19.3763	19.5526	19.5923	20.1572	19.5694	20.0767	20.3815	18.6639	20.07	20.0523
+	2.32704	1.36972	Gm10250	18.0598	17.9954	18.6025	18.3989	16.5764	16.3545	18.3475	18.154	17.2123	17.1375	18.666	18.6746	17.4124	18.1007	18.0011
+	2.45362	-2.55433	Gm20498	NaN	NaN	NaN	12.408	14.7822	14.5011	12.145	12.0297	NaN	NaN	NaN	NaN	NaN	NaN	NaN
+	1.39103	1.23628	Gmfb	16.951	16.3191	16.1791	17.3389	16.1296	16.8447	17.0982	17.2151	18.1394	17.3333	13.8984	13.6539	16.6035	18.4049	18.3306
+	2.28569	1.19881	Gmfg	16.6613	16.4728	16.6531	17.0639	14.6898	15.004	16.2363	16.343	16.7023	16.5456	15.216	13.5759	15.7021	16.386	16.3579
+	1.98217	-1.78564	Gmppa	16.3627	15.8998	14.5866	15.0513	18.9718	18.625	16.6042	17.0129	16.9859	17.0856	16.3443	16.0237	17.4075	16.3717	16.2077
+	1.68812	0.610821	Gmppb	16.3138	16.2359	16.352	15.8463	14.9024	15.3505	15.5505	15.7251	15.7261	15.164	15.8293	15.8672	15.359	15.9237	16.0599
+	2.27624	0.43438	Gmps	18.2838	18.1268	18.0643	18.1135	17.6249	17.6415	18.0353	17.9886	17.8406	17.7652	18.6715	19.1249	17.6579	17.9739	18.3055
+	2.01119	-1.10645	Gnai2	17.3399	17.5813	16.8506	17.4956	19.2553	19.3571	17.6772	17.7183	18.9131	18.0758	18.0668	17.4995	18.7219	18.4261	18.1982
+	1.7689	0.762122	Gng12	17.7627	17.8379	18.3112	18.4485	17.0911	16.7176	17.5451	17.8077	17.3354	17.2628	18.6936	18.4269	17.304	18.1795	17.6663
+	1.53511	0.529569	Gnl2	19.8921	20.107	20.573	20.1753	19.7536	20.0724	20.5918	20.4034	20.2926	19.9628	20.1775	19.224	19.576	20.1083	20.2174
+	3.32795	0.645314	Golga2	18.6196	18.4817	18.321	18.5109	18.0403	18.1443	18.6019	18.7168	18.783	18.6149	18.3292	18.0176	17.8416	18.6313	18.6663
+	1.56529	-0.875373	Golga7	11.9774	13.3659	NaN	13.6104	13.7248	14.1685	13.5086	13.3532	13.1682	12.7538	13.4689	13.691	14.8505	13.2146	13.4138
+	3.65851	0.538327	Golgb1	19.7005	19.6449	19.7109	19.6734	18.5183	18.4289	18.9893	18.973	19.3669	19.0704	19.323	19.3913	18.5281	19.0019	19.1561
+	2.46283	-1.64131	Golph3	16.4896	16.3302	14.1578	15.9054	18.57	17.9071	16.7876	16.7343	17.0643	16.5429	15.2305	12.6588	19.1449	17.0926	16.983
+	2.06741	-1.27181	Golph3l	13.2858	NaN	NaN	NaN	15.489	15.8692	14.1806	13.7148	14.1464	13.5365	13.9185	13.7903	14.8562	14.219	14.4175
+	2.40462	0.94842	Gorasp2	15.3367	15.4436	16.4153	16.3721	13.9376	13.872	14.7179	14.4781	14.7562	14.7459	16.715	16.4298	13.8165	15.2264	14.8727
+	1.93615	0.763255	Got1	20.039	19.6089	19.1207	19.7096	18.1956	18.1916	19.3419	19.24	18.6358	18.3344	18.8468	19.0737	18.7626	18.8872	19.1169
+	1.22147	1.25054	Got2	17.0922	17.8328	16.7612	17.0438	17.6738	17.9405	18.5482	18.2488	16.7048	16.1982	16.5304	17.297	16.0247	18.7179	18.3392
+	2.88856	-0.347042	Gpatch1	17.3422	17.7027	17.4779	17.3825	18.0513	18.0846	17.7504	17.7908	17.6668	18.0959	16.9731	17.0541	18.2518	17.7979	17.7897
+	1.79325	0.683668	Gpatch11	16.992	17.0583	16.681	16.6896	16.4381	16.264	16.7477	16.6378	17.5954	17.5633	15.8564	15.2742	15.9611	17.1961	17.0373
+	1.47332	-0.573967	Gpatch4	18.6269	18.6433	18.8627	18.9986	19.9233	19.5574	19.0477	18.8939	18.8469	19.4946	17.9413	17.9105	19.8847	19.4109	19.5056
+	1.50877	0.536399	Gpd2	20.2049	20.2714	20.4888	20.1768	20.4041	20.3732	20.6506	20.7304	20.4039	20.5758	20.1014	20.2319	19.7565	20.7946	20.6818
+	1.73872	-0.542648	Gphn	20.0515	19.9245	19.6885	19.8032	20.6383	20.6545	19.8116	19.8404	21.009	20.8237	20.1028	19.4542	20.3343	20.0597	20.2873
+	3.00172	-0.410958	Gramd1b	16.2495	16.606	16.1611	16.5606	17.3956	17.2547	16.8271	17.028	16.4147	16.2933	16.4661	16.2922	17.3482	16.9212	16.9111
+	1.42029	0.590895	Grhpr	17.0075	17.1225	17.2802	17.412	16.2166	16.6386	17.3834	17.2841	16.7935	16.3764	17.5313	17.8698	16.8662	16.8454	17.1458
+	3.41318	0.277451	Gripap1	17.8654	17.8456	18.2666	18.4045	17.5022	17.412	17.7693	17.6816	17.7299	18.0672	18.2149	18.1897	17.4554	17.7658	17.7193
+	1.9519	1.11838	Grpel1	17.2523	17.4399	17.054	17.1757	16.1013	16.5717	17.9972	17.7247	17.3457	17.1283	17.4365	17.4694	16.511	17.0149	17.3155
+	1.05803	1.77013	Grwd1	15.8015	15.9778	16.2548	15.9264	15.4124	15.5404	16.3494	16.2022	16.4963	15.6568	18.7343	16.5634	12.4953	16.1091	16.3506
+	3.22004	0.482366	Gsdmdc1	19.0909	18.9393	18.8136	18.7783	18.3594	18.4099	18.8903	18.7145	19.1928	19.0692	18.5282	17.9469	18.307	18.8198	18.9399
+	1.85218	1.07564	Gtf2e2	15.8755	15.4004	17.0133	16.2351	14.263	14.7578	15.1537	15.0523	14.8394	15.2842	17.1142	17.0251	13.7584	15.5158	15.6197
+	2.04234	0.878837	Gtf2f1	17.6569	17.6803	17.1172	17.6482	16.5052	16.6042	17.783	17.6241	17.3274	17.4721	17.5246	17.5721	17.2889	17.5883	17.7178
+	1.86399	1.85832	Gtf2f2	18.0846	17.8755	17.0405	17.509	16.095	15.8896	17.1919	17.1068	18.7744	18.0509	16.754	17.2595	14.3419	17.1322	17.7711
+	2.67244	0.756568	Gtf2i	17.8417	18.0024	17.2826	17.5899	16.6348	16.9041	17.6457	17.5965	17.8527	18.1628	17.2798	17.1037	16.6097	17.2874	17.3615
+	1.42338	-0.980482	Gtpbp4	18.503	18.4063	17.9636	18.3122	19.7114	19.6426	19.2128	19.2066	18.6501	18.6306	18.3263	17.9737	20.8986	19.0448	18.9507
+	4.06144	1.08683	Guk1	17.1199	17.0111	17.8416	17.8736	16.2077	16.2335	17.3047	17.2557	16.6591	17.2513	17.7077	17.5558	16.244	17.1636	17.5368
+	2.3247	1.08853	H1f0	17.1421	16.872	17.5105	17.4305	16.7708	16.2805	17.231	17.5929	16.9815	17.0352	17.188	17.0879	16.251	17.9067	17.36
+	1.50099	-1.56507	H2afx	19.4797	19.5644	18.8921	19.445	21.0355	20.591	19.7618	19.8274	20.1147	19.6262	18.5278	18.5862	22.6514	20.0424	19.8119
+	1.17566	-1.81708	H2afz	18.8743	18.8909	18.4792	17.9542	20.3846	20.477	19.3913	19.9376	19.2957	19.6837	17.4015	15.8643	23.1546	19.4362	19.3216
+	2.92161	1.52903	H2-D1	22.5979	22.5364	22.6294	22.5881	20.3101	20.6231	21.5179	21.7446	22.8044	22.3843	22.771	22.4559	20.2705	22.1999	22.2585
+	1.52746	0.934628	H2-DMb1	17.1112	16.9819	16.9644	17.3154	16.227	16.5234	16.8523	16.9611	16.9258	16.3374	17.5545	17.9045	15.4982	17.4551	16.8016
+	3.35448	0.718647	H2-Eb1	19.4782	19.3495	19.3803	19.5748	18.1384	18.2418	18.8731	18.8804	19.0221	19.0171	19.0659	18.7392	18.362	19.1227	18.988
+	2.06329	0.97512	H2-M3	17.1857	17.5224	16.4417	16.7582	16.2259	16.8305	17.6761	17.8931	17.3209	16.5699	16.9202	16.7206	16.6253	17.2331	17.3405
+	0.992495	1.20349	H6pd	18.4993	18.4078	19.3701	19.2828	15.9214	15.725	17.6954	17.7104	17.6373	18.4494	17.8693	18.2417	17.9535	17.9284	17.613
+	1.82696	0.511375	Hacd2	21.1163	21.2397	21.406	20.8969	20.5791	20.7576	21.2951	21.4254	21.3324	21.3681	20.7808	20.7759	20.9815	21.3755	21.0404
+	3.34043	0.667912	Hacd3	15.482	15.0553	16.0604	15.5029	14.89	15.1906	15.6493	15.6334	15.6859	15.068	15.616	15.4746	14.9782	15.7069	15.7604
+	1.33136	0.878756	Hadha	21.809	21.7123	21.9955	22.1923	22.1071	22.2157	22.4917	22.545	21.6206	21.617	22.6823	21.2258	21.0483	22.6897	22.9501
+	4.21317	2.0545	Hadhb	18.1092	18.2317	17.5108	17.3066	15.9522	16.1532	18.4055	18.1667	18.0542	17.9342	17.6053	17.339	16.0406	18.0843	17.7562
+	2.83584	0.805023	haemaglobin alpha 2	15.2517	15.3779	16.2089	16.0795	15.1597	15.0687	15.7122	15.9876	15.822	15.4918	15.5643	14.5426	15.2986	16.0574	16.1656
+	3.98488	0.509914	Hars	19.3492	19.1167	18.5107	18.9471	18.4958	18.5659	18.9512	19.1235	19.1575	18.9597	19.0568	18.6383	18.5497	19.0471	19.0663
+	2.25587	3.15355	Hat1	18.2237	17.9103	17.1547	17.6277	12.4561	12.7046	16.04	15.6094	17.4961	16.5619	16.9654	16.317	14.2155	15.9589	17.5076
+	2.48561	1.08058	Haus6	15.8181	15.822	15.9422	16.1356	14.5597	14.377	15.1666	15.1796	15.967	15.9983	15.345	15.29	14.0576	15.687	15.6149
+	3.16381	-0.533687	Hax1	17.1405	16.9836	17.1612	17.4349	17.7993	17.713	17.339	17.148	17.2977	17.7009	17.0694	17.2869	17.7088	17.2567	17.0831
+	1.24351	-3.25741	Hdgf	15.4242	15.2334	16.5206	14.4041	21.6833	20.73	15.0817	16.3357	16.2797	15.2074	17.0379	16.7106	17.2757	17.5696	17.5687
+	4.00627	1.35324	Hdlbp	20.5662	20.5021	20.3108	20.4893	18.9738	19.1523	20.2944	20.2075	20.3074	20.176	20.1669	19.7046	18.6859	20.2851	20.3754
+	1.7171	-1.34918	Heatr5a	14.9649	14.6965	15.7788	15.2015	16.1674	15.7952	14.6683	14.5959	NaN	NaN	NaN	NaN	NaN	NaN	NaN
+	1.52506	0.700274	Heatr6	14.8627	14.5003	15.4737	15.2092	14.2878	14.6057	15.0452	14.8916	15.4825	15.398	14.6595	15.0853	13.6966	14.767	14.8841
+	2.76442	-0.850489	Hectd1	18.588	19.1703	18.1984	18.3956	18.7907	19.3546	18.2716	18.213	18.9418	19.367	18.2572	18.2628	19.0531	18.1498	18.2281
+	1.33596	-0.628968	Hectd3	15.8514	16.0226	15.75	15.8851	16.5184	17.0632	15.8216	15.8809	16.406	15.9383	15.4869	16.2349	16.1112	15.9943	16.0446
+	1.9166	1.50898	Hint1	17.2262	17.1048	16.1173	16.7723	17.1991	17.6695	18.5967	18.5901	16.9428	16.1382	16.7706	16.2533	16.2605	18.1317	18.8896
+	2.10245	0.689431	Hint2	17.9656	17.8441	17.6263	17.8694	17.4643	17.8137	18.1898	18.1684	18.2321	18.1322	17.1511	17.538	17.1809	18.2764	18.0683
+	1.71341	-1.11042	Hist1h1a	12.7811	13.8292	NaN	NaN	16.1115	16.3356	15.0036	15.2227	NaN	NaN	NaN	NaN	NaN	NaN	NaN
+	1.94494	0.777946	Hist1h2bb	20.0889	20.1614	20.9405	20.7256	19.9903	20.3902	21.1398	21.1604	19.9735	20.7852	21.9107	22.5138	20.7943	21.1017	21.2761
+	2.1091	0.850571	Hist1h2bm	20.0831	20.1781	21.1995	20.9554	20.7388	20.8866	21.648	21.6786	NaN	NaN	NaN	NaN	NaN	NaN	NaN
+	2.60676	-2.85892	Hist2h4	20.1784	20.2524	19.2209	19.2128	24.1184	23.7318	21.4572	21.8431	21.7751	21.0104	19.8288	20.7773	25.6868	21.6295	21.6838
+	1.28076	-0.915173	Hmbs	16.592	16.9935	16.4195	16.7352	18.8087	18.9379	17.2375	17.5672	17.1846	17.5413	17.4162	16.5422	17.6865	17.8105	17.6349
+	3.41652	-1.28766	Hmg20a	17.7004	17.6604	16.967	17.0518	18.3074	18.2386	16.7565	17.2175	18.8766	18.6863	15.6672	14.8104	18.5582	17.1444	17.2033
+	2.41371	1.79397	Hmgb1	17.1997	16.8515	18.2753	18.4124	16.8179	17.2105	18.6356	18.3799	15.5584	16.9695	19.1298	18.99	16.03	18.0566	18.8482
+	2.44263	1.96681	Hmgb2	21.0976	21.1542	23.2652	21.9973	18.5355	19.4913	21.055	20.87	20.7447	20.3314	21.071	20.5236	19.7354	21.1956	21.7628
+	3.00229	0.71669	Hmgn2	21.0971	20.9676	21.1688	21.3682	20.2012	19.9952	20.7303	21.0394	21.1991	20.8981	20.7671	21.8628	20.1191	20.822	20.6958
+	2.56574	2.81014	Hn1	23.0553	22.85	23.8021	23.5173	18.4946	17.2304	20.782	20.8818	22.1916	22.6503	21.818	21.2672	19.161	21.4537	21.3042
+	2.04354	-0.484125	Hnrnpa0	20.0447	20.6666	19.515	19.95	20.7258	20.8417	20.5775	20.2307	20.8477	20.064	19.1501	18.9976	20.9624	20.2109	20.4176
+	2.49197	1.16711	Hnrnpab	21.0993	21.2206	20.2626	20.5336	19.5066	19.772	20.6336	20.294	20.6974	20.1974	19.8472	19.2018	19.2619	20.7534	21.0414
+	1.52157	-1.35712	Hnrnpc	21.4918	21.6577	20.898	21.0328	23.973	23.5482	21.6487	21.8998	22.1362	21.8017	21.0338	21.0914	22.2228	21.9853	22.0297
+	3.66364	1.01708	Hnrnpf	20.3155	20.685	20.5992	20.7149	19.4002	19.59	20.7145	20.3949	20.2185	20.2407	20.6675	20.7584	19.6603	20.5088	20.6508
+	1.45057	-0.416846	Hnrnpm	22.5789	22.8895	22.3648	22.4136	23.3242	23.3672	22.8701	22.9657	23.4679	22.666	22.4745	22.4373	23.7179	23.2634	23.1126
+	2.0219	0.696482	Hnrnpu	24.0569	23.9073	23.3243	23.7279	23.5186	23.4918	23.8428	23.9556	24.2018	23.8845	22.8715	22.187	23.0482	24.1183	24.2808
+	1.81022	0.363003	Hnrnpul1	19.8183	20.0276	19.8862	20.1749	19.9195	19.8745	20.176	20.2397	20.402	20.1258	20.1997	20.3494	20.0909	20.4876	20.3953
+	3.71436	1.63846	Hp1bp3	21.3014	21.2519	21.2323	21.3838	20.1083	20.2855	21.5184	21.6928	21.3704	21.0703	20.9079	20.5738	19.7626	21.9437	21.6075
+	3.05616	-0.580438	Hscb	17.0639	17.1031	17.2761	16.7566	18.1567	18.3474	17.6676	17.4935	17.4655	17.1295	16.7765	16.7268	18.1676	17.7506	17.6622
+	1.42538	-0.924949	Hsdl2	17.6129	17.232	16.7763	17.0506	18.8992	18.6507	17.6153	17.7506	17.0303	17.348	18.6412	18.8656	17.7163	17.2691	17.3536
+	3.94128	1.40158	Hsp90aa1	20.1319	20.229	20.9201	20.682	18.0987	18.2468	19.3723	19.3785	19.8795	20.0197	21.3101	21.4244	18.1142	19.7183	19.7502
+	2.51331	1.44453	Hsp90ab1	23.1758	22.9039	22.8333	23.0269	20.4817	20.4452	21.7914	21.6311	22.7166	22.8305	22.55	22.087	20.9006	22.4829	22.3095
+	1.29678	-0.599673	Hsp90b1	22.7535	22.5087	22.4332	21.9252	22.2552	22.5146	21.9995	22.1252	22.0964	21.8757	22.7745	22.6206	23.1697	22.1214	21.9413
+	1.1969	-1.35939	Hspa12a	14.1871	14.1085	14.3174	14.5934	15.9479	15.252	14.1478	14.3333	NaN	NaN	NaN	NaN	NaN	NaN	NaN
+	1.82844	-0.811822	Hspa2	13.6818	13.2871	12.5999	13.6855	15.0702	14.3326	13.9924	14.1012	13.6899	13.2158	13.3916	12.997	14.6106	13.699	13.6446
+	3.508	1.11147	Hspa4	20.6968	20.4936	20.3507	20.6847	19.5204	19.6298	20.5269	20.6573	20.3374	20.2347	20.2739	20.6688	19.361	20.4275	20.849
+	2.9206	1.13476	Hspa5	22.5462	22.482	22.9467	22.9852	21.0302	21.2726	21.9942	22.0451	22.513	22.3899	22.7798	22.4317	20.6321	22.27	22.1429
+	3.82933	1.21115	Hspa8	23.306	22.9751	23.5417	23.5707	20.9445	21.0149	22.1496	22.0662	22.6661	22.6817	22.8747	22.5943	20.5913	21.9746	22.0551
+	1.40598	0.787971	Hspd1	20.7717	20.9921	21.2166	21.3846	20.6898	20.2968	21.3295	21.3285	20.4775	20.2171	20.1812	20.3993	21.2604	21.587	21.903
+	1.73561	0.646379	Iah1	18.6864	18.3707	19.0464	18.9483	18.0699	18.1868	18.7156	18.8471	19.2529	18.9146	19.4433	19.7464	17.7414	18.2722	18.7481
+	1.53371	1.22881	Icam1	18.0478	18.0452	17.7894	18.2862	18.0155	18.168	18.7379	18.8731	18.6401	18.3435	18.1051	17.9881	16.6617	18.7707	18.9938
+	2.23818	-0.716389	Ice1	15.8309	15.8573	15.3459	16.0396	16.5157	16.7311	16.1801	16.1389	16.4583	16.0504	15.4573	15.6474	16.7969	15.6954	15.845
+	1.42776	-1.01692	Ifggd1	19.0776	19.3209	19.1092	18.8924	20.8822	20.8671	19.3207	19.7562	19.1897	20.661	18.4509	18.7656	19.7056	19.6134	19.1819
+	2.33666	-1.39055	Ifi205a	18.4742	18.4751	18.3731	18.4447	20.4109	20.0431	18.7154	19.3092	19.0191	18.8056	17.9048	17.6664	21.0023	19.2953	19.0597
+	1.53599	0.433563	Ifi35	17.9941	17.8841	18.0424	18.0739	17.1553	17.2807	17.5667	17.7141	17.6079	17.5605	17.1022	16.8471	17.3678	17.5105	18.0145
+	5.28863	2.3493	Igbp1	17.4272	17.1294	17.1116	17.682	14.6508	14.9338	17.0577	16.9222	17.0412	16.7645	16.8989	16.1512	14.6656	17.1585	17.259
+	1.27726	1.08471	Ighv1-11	18.1481	17.7631	17.2732	16.943	16.0445	15.9852	16.5281	16.8103	18.1394	17.5461	18.0554	17.4039	14.8525	17.3169	16.1931
+	2.95666	0.791229	Ikbkap	16.8045	16.5694	15.5329	16.3213	14.8604	14.953	15.7155	15.4757	16.7531	16.6699	15.4215	15.1808	14.979	15.9443	15.7527
+	4.56904	0.994559	Ikzf3	20.2013	20.1446	19.8408	20.4783	19.5743	19.8182	20.6903	20.7718	20.0455	20.0826	19.8317	19.7999	19.7916	20.7243	20.7039
+	1.51705	0.467736	Il4i1	15.8967	15.8445	14.966	15.3382	14.2354	14.3335	14.8197	14.6846	NaN	NaN	NaN	NaN	NaN	NaN	NaN
+	2.16291	0.845389	Il5ra	14.0208	13.5998	13.9734	14.3003	12.86	13.3749	14.2594	14.0504	14.4341	14.6795	13.9348	11.8398	13.596	14.1201	14.0596
+	2.4142	-0.818881	Il6st	14.3052	14.0583	14.5165	14.8422	15.2045	15.3485	14.2238	14.6045	14.4869	14.2461	14.1579	NaN	15.57	14.6579	14.7357
+	4.64504	-2.07494	Ilf3	18.1908	18.4152	17.8864	17.583	20.4411	19.978	18.2566	18.2811	18.4956	18.195	17.8116	18.24	20.2882	18.0864	18.0192
+	3.29186	0.831676	Immt.2	20.5394	20.6198	20.3436	20.412	19.9876	20.1879	20.794	20.8691	20.6712	20.5078	20.6475	20.3657	19.8087	20.7233	20.9192
+	2.6396	0.693541	Impa1	16.2779	16.2707	16.6494	16.5535	15.4101	15.659	16.0252	16.1111	15.7223	15.7319	17.0848	16.8147	15.23	16.0953	16.2747
+	1.26265	0.604853	Inf2	15.8704	15.7426	16.1957	16.0981	15.6858	15.599	15.8467	15.9801	16.4847	15.3657	16.0172	NaN	14.8784	15.8771	16.2662
+	1.40471	-0.444771	Ino80	18.1619	18.2277	17.9056	18.1568	18.5179	18.7964	18.2411	18.3705	17.783	17.8425	17.6569	17.5339	18.4013	17.9132	17.9835
+	2.64789	-0.484361	Inpp5d	20.4569	20.3703	20.2097	20.3276	20.6595	20.6996	20.0477	20.1298	20.0244	20.0914	20.2351	20.1531	20.4178	20.0574	20.1968
+	2.7956	1.26586	Ints1	18.6246	18.4355	18.0779	18.2357	17.464	17.425	18.4953	18.5141	19.0703	18.7767	17.9272	17.5554	16.8126	18.2816	18.7079
+	1.74505	-0.44551	Ints2	15.1258	15.6278	16.6907	16.2373	16.0057	15.9505	15.6731	15.4278	16.1734	16.0318	16.3589	16.2408	16.3056	15.6808	15.7851
+	1.67794	0.864796	Ints3	17.7004	17.7998	17.5846	17.8068	16.721	16.971	18.1543	17.7543	17.5894	17.8546	17.8417	18.0042	17.047	18.0004	17.2022
+	2.57412	1.62925	Ints4	16.0977	15.5806	17.2181	17.0098	13.8251	14.2802	15.2059	15.1606	15.5462	14.6472	16.7613	16.5146	13.4314	15.9149	15.6178
+	2.36349	-0.820829	Ints6	16.3952	16.4779	16.251	17.047	17.689	17.3965	17.0664	16.7741	16.7479	16.6032	16.4757	16.3085	18.0032	16.7992	16.8619
+	1.52699	0.771151	Iqgap1	20.6807	20.6398	21.0737	21.0289	20.3596	20.5259	20.7203	20.8594	20.1551	19.9428	20.7509	20.8957	19.7165	20.9885	21.3191
+	2.48098	0.6094	Irak2	15.4707	15.295	14.9373	15.9599	14.9351	15.1726	15.7168	15.5254	16.3623	16.0573	15.081	15.5405	14.7827	15.4529	15.5965
+	2.12502	-0.731739	Irak4	18.4487	18.2717	18.5909	18.5479	18.9013	18.6034	17.9738	17.7439	18.133	18.4434	18.0245	17.852	18.8185	18.3605	18.0924
+	1.82592	0.374391	Irf2	18.0957	18.0876	17.5504	17.8352	17.5638	17.6995	17.9606	18.245	18.5046	18.1979	17.5771	17.5538	17.6336	17.9561	17.865
+	1.74937	0.598747	Irf2bp1	16.9031	17.1274	16.7119	17.1225	16.906	16.6863	17.0474	17.1599	17.3153	17.1556	16.0653	16.2315	16.5799	17.5194	17.5647
+	2.05192	-0.590951	Irf2bp2	18.0387	18.1345	18.2366	18.1498	18.3981	18.5519	18.0802	18.1877	18.0036	19.2708	18.3411	18.2311	18.72	17.8331	17.7617
+	2.68632	0.621596	Irf5	18.3524	18.1706	17.8836	18.6628	17.799	17.5592	18.3559	18.1608	18.2383	18.233	18.1486	18.0522	17.7071	18.2244	18.4988
+	2.22698	0.787397	Isca2	15.4094	15.9602	14.9244	14.7876	15.2606	15.7658	16.4582	16.2365	15.391	18.1875	15.7297	15.2681	15.4197	16.3795	16.0035
+	3.71238	0.652241	Iscu	16.532	16.8256	16.7979	16.7237	15.7821	15.8587	16.6208	16.3916	16.5027	17.2999	16.8197	15.8992	15.9371	16.5216	16.5121
+	1.16182	-0.66187	Isyna1	19.2901	19.0559	18.4262	18.0068	19.2366	19.7496	19.0677	19.2797	19.7915	19.5497	19.6361	16.4114	19.444	18.328	18.584
+	1.80578	0.39706	Itgal	19.8894	19.8523	19.7856	19.8602	19.4833	19.7093	19.7748	19.8834	19.8302	19.6058	19.7286	19.636	19.4806	20.1038	20.0571
+	2.29472	-1.04902	Itgb2	19.6599	19.7803	19.6916	19.702	20.6015	20.1393	19.3902	19.6281	20.1312	20.0466	19.3874	19.0267	21.0159	19.5418	19.5861
+	2.77202	0.740201	Itpr1	19.8068	19.8647	20.2435	20.1301	19.5976	19.5773	20.5119	20.5327	19.7768	19.6061	20.5072	20.4913	19.9824	20.4471	20.3455
+	2.70198	-0.983485	Itpr2	NaN	NaN	NaN	13.1137	14.2823	13.9259	12.8014	13.2071	12.7868	13.2851	13.9634	13.501	14.1866	13.3413	13.2427
+	1.33913	-0.712329	Itpr3	19.0421	19.0996	19.9283	19.845	20.096	20.0193	19.4567	19.8998	19.2851	19.1778	19.5775	19.8441	20.8531	19.7442	19.3412
+	2.48947	-1.26965	Itprip	17.1241	17.0414	17.0152	17.0499	19.088	18.9211	17.7796	18.2145	17.5663	17.5397	16.707	16.454	19.7648	17.9564	18.0026
+	1.37067	0.847086	Ivd	18.4726	18.4577	19.1621	19.2347	17.6997	17.7972	18.7555	18.8926	18.8229	18.1873	18.3123	18.6126	18.8122	19.1439	19.0085
+	2.43627	0.833068	Ivns1abp	18.9805	18.9641	17.2057	16.9775	16.6761	16.9297	17.692	17.5641	19.7913	19.3673	14.3662	16.0801	17.1058	17.65	18.0417
+	1.00772	-2.39548	Jade2	13.6932	NaN	NaN	14.3159	17.5956	NaN	13.5999	12.5552	14.3342	14.3478	14.0115	14.1224	14.543	14.2076	14.3327
+	1.76412	-0.508164	Jagn1	18.0385	18.1046	18.0759	17.9041	18.1449	18.1556	17.7642	17.8085	18.3714	18.2445	17.6661	18.2	18.485	17.9448	17.497
+	2.51761	-0.645845	Jak3	15.1808	15.4261	14.1164	15.4005	15.8811	15.9641	15.4054	15.5124	14.8561	14.8683	15.27	15.4611	16.0276	15.0615	15.2677
+	1.79361	-0.621116	Jarid2	15.4327	15.9826	13.5507	14.8543	15.3619	15.2249	14.6315	14.7131	NaN	NaN	NaN	NaN	NaN	NaN	NaN
+	1.80585	-0.589852	Jmjd6	17.6049	17.4325	15.7341	16.1052	18.3133	18.4302	17.7355	17.8284	NaN	NaN	NaN	NaN	NaN	NaN	NaN
+	1.35562	0.531418	Jtb	18.8588	19.038	18.1823	18.4826	19.1955	19.3836	19.4341	19.581	19.1911	19.1952	18.3168	17.3663	18.6552	19.7129	19.71
+	1.26061	0.790896	Kansl1	NaN	12.746	13.6691	NaN	NaN	11.6425	13.0186	13.0226	12.1308	NaN	NaN	NaN	12.4457	12.6807	12.618
+	2.21197	0.807282	Kat7	17.2513	17.5049	17.4518	18.0414	16.9682	17.1539	17.5338	17.5591	16.8975	17.001	18.0038	18.0368	16.6153	17.9041	17.882
+	3.09432	-0.463869	Kbtbd11	16.2575	16.2205	16.0635	16.5856	17.0785	17.1211	16.4926	16.6271	16.0743	16.9109	15.6802	16.1448	17.1111	16.7145	16.7246
+	1.4124	0.819462	Kcmf1	17.5426	17.6382	17.3312	17.4027	16.2725	16.3489	17.211	17.169	17.7111	17.0195	15.8039	15.9555	17.1929	17.6459	17.6709
+	1.23418	0.580719	Kdm1a	16.8214	16.094	16.9333	16.8724	16.2334	16.2038	16.4361	16.4401	16.2862	16.4996	16.044	15.6553	16.0741	16.8677	17.2608
+	2.15799	-0.824644	Kdm2b	15.341	15.1287	14.7267	14.1528	16.7488	16.415	15.9265	15.7786	15.044	15.4113	15.1263	15.5927	16.2604	15.4555	15.4398
+	1.59912	-0.69785	Kdm4a	13.2171	13.429	13.3992	13.7823	14.1489	13.6692	13.2047	13.4321	NaN	NaN	14.0262	NaN	NaN	12.9887	13.2193
+	2.07637	0.59934	Kdm5a	16.7382	16.5897	14.7611	16.7181	16.2741	16.0538	17.0517	16.922	16.399	16.4893	15.7146	16.444	16.3018	16.6629	16.6003
+	2.51629	0.447469	Kdm5c	15.4599	15.5457	15.1605	15.1549	14.9214	14.8216	15.3368	15.2575	14.0226	15.3581	15.9529	15.3739	NaN	15.2514	15.4301
+	2.3642	-1.31224	Khdrbs1	20.8281	20.8843	20.2568	20.2514	21.9127	21.7023	20.7708	21.0344	20.8421	21.0744	20.4824	20.6514	21.9536	20.2835	20.0871
+	2.04817	-0.374954	Kif1b.1	18.2156	18.3071	18.0723	17.9609	18.3382	18.238	17.7643	18.0285	18.1166	18.298	17.5147	17.5379	18.1065	17.7924	17.8252
+	1.47313	0.406952	Kif5b	18.1859	18.1053	17.6091	17.9559	17.5266	17.4423	17.9684	17.9358	18.3411	18.1336	17.6101	17.2759	17.9286	18.0937	18.16
+	1.14789	-0.763194	Klf13	16.7477	16.8255	16.8176	16.8155	17.3555	16.9819	16.8048	16.7815	17.2769	16.9436	16.006	16.125	18.3168	16.7211	16.8456
+	1.74726	-0.458119	Kmt2b	16.0085	16.2688	15.7328	16.2157	16.8627	16.7529	16.3902	16.2748	16.9074	16.7506	16.0099	15.3203	17.1149	16.4797	16.6635
+	2.03064	-1.10356	Kmt2e	18.2828	18.1374	17.8064	16.8218	18.7266	19.1083	17.5715	17.5336	18.4712	17.7742	18.2815	17.6814	18.0177	17.4933	17.4576
+	1.87526	0.980453	Kpnb1	19.5145	19.3272	20.2686	20.2791	18.1245	18.059	19.3122	19.1753	18.4725	18.6108	20.2477	20.5761	18.8984	19.211	19.6659
+	1.35667	1.02484	Ktn1	17.482	18.426	17.3054	18.3916	15.6492	15.9932	17.1789	16.5005	17.6289	17.7432	17.1441	17.2881	16.7379	17.3692	17.5577
+	2.25614	-0.468402	L1cam	15.7182	16.3087	16.2928	16.2783	17.0254	17.0953	16.4552	16.5258	16.0343	16.3556	16.2772	16.642	16.7144	16.4874	16.4383
+	1.46385	-0.567517	L3mbtl3	16.1855	16.1462	14.4652	15.5916	17.2704	17.0378	16.5003	16.4416	16.2505	16.1529	16.1485	15.9306	16.5494	16.1777	16.4205
+	1.47617	-0.829117	Lacc1	15.6129	15.66	16.0036	15.3444	17.3438	17.2363	15.9042	16.0111	15.8827	15.6205	15.7144	15.2812	16.7505	16.4153	16.794
+	1.63697	0.758055	Larp4	19.1079	19.0515	18.6926	18.7303	18.2473	17.8341	18.491	18.4007	19.6509	19.3975	17.9969	16.5936	17.8432	18.9067	19.1331
+	1.98164	-0.571826	Larp4b	16.4402	16.0121	15.5219	16.0812	16.5128	16.4273	16.1077	15.9914	16.0366	16.0451	16.315	16.4362	16.9655	16.0514	16.103
+	1.27949	1.07524	Lars	19.3533	19.0976	18.9197	19.8182	19.376	19.4596	20.0481	19.8054	18.7706	18.5669	20.1548	19.9502	17.9191	20.0506	20.0698
+	2.09226	-1.16539	Lat2	14.7069	14.5636	14.489	14.6857	15.5225	15.528	14.7433	14.8102	15.2861	14.8173	14.0955	15.0011	16.4573	14.4699	14.6589
+	2.5243	0.922374	Lck	17.7381	17.7613	17.7363	17.5439	16.3504	15.925	17.2493	17.3679	17.5934	17.3877	17.2106	17.6887	16.5069	17.0756	17.0399
+	1.97865	0.723286	Ldha	21.3876	21.1526	20.6333	21.1976	20.7714	20.7892	21.3289	21.4015	21.2908	21.342	20.9222	20.8329	20.1578	21.2624	21.1916
+	1.94164	-0.711577	Leng1	16.8947	16.4156	17.5605	16.6991	17.8428	17.7049	16.5788	17.0252	17.2172	17.0471	17.0186	16.5089	17.352	17.0592	17.0234
+	1.23279	0.774434	Leo1	13.7245	13.3066	12.5937	13.5911	13.7283	13.3645	14.394	14.2478	NaN	NaN	NaN	NaN	NaN	NaN	NaN
+	1.41963	0.730003	Letm1	16.7848	16.6417	16.8442	16.5345	15.5627	15.4168	16.6975	16.7168	15.1863	14.5388	17.0705	18.7948	16.0976	16.1658	16.1094
+	2.25285	0.909773	Lig1	19.037	18.9577	19.1315	18.9373	17.0336	17.5025	18.3929	17.963	18.7624	18.8026	18.8332	18.5325	17.5098	18.1641	18.5136
+	3.17223	0.940902	Limd1	16.9405	16.9871	16.9672	17.3833	15.4943	15.5581	16.7154	16.4283	16.7162	16.8379	16.6068	16.9254	15.8881	16.5597	16.6476
+	1.41967	-0.680316	Llph	17.8687	18.1593	17.1388	17.7976	19.5539	19.4254	19.3534	19.0252	18.7048	17.7037	18.0395	16.726	20.1836	19.024	18.7599
+	2.53712	-0.605033	Lmbrd1	19.3435	19.0685	18.5291	18.925	20.572	20.489	19.815	20.1266	19.6585	19.0836	18.5436	19.021	20.5741	20.0672	19.7513
+	1.35435	1.32468	Lmbrd2	14.4394	14.2456	13.927	14.8137	12.5838	13.2645	15.2313	14.7033	14.8098	14.3634	12.2047	NaN	14.4546	14.5482	14.553
+	1.53153	-1.66981	Lmf2	16.5088	16.7145	16.5519	16.2069	17.4025	17.7688	16.4635	16.3781	17.038	16.6688	15.1146	14.6535	19.4947	16.8426	16.5247
+	1.84351	0.466741	Lmnb1	22.9674	23.0977	23.0873	22.991	22.3052	22.4547	22.9542	23.119	23.3542	22.8367	23.4252	22.682	22.7532	22.9462	22.8649
+	2.63071	-1.1698	Lnp	16.858	16.3479	16.1899	16.7313	17.7749	17.5202	16.2345	16.4892	17.335	17.6248	16.6442	16.7099	17.0542	16.3322	16.0639
+	1.48221	0.771801	Lnpep	17.7622	18.057	18.1307	17.9629	17.8945	18.0301	18.3539	18.4252	18.3154	18.0478	18.1533	17.8754	17.0297	18.4249	18.489
+	2.60765	-0.930789	Lpcat1	18.4936	18.5141	17.9101	18.0574	19.7139	19.5583	18.6537	18.7836	19.3719	19.0602	16.94	16.6075	20.0829	19.0525	18.9273
+	3.80135	-0.60354	Lpgat1	17.5994	17.7764	18.188	18.1183	19.3217	19.4389	18.7115	18.7562	18.0234	18.0135	18.0241	17.8593	19.2603	18.8193	18.6599
+	1.64125	0.929966	Lpin2	16.924	16.8025	15.9972	16.3874	15.3574	15.2884	16.1141	16.3917	NaN	NaN	NaN	NaN	NaN	NaN	NaN
+	2.19834	-0.387411	Lrch3	18.5726	18.8836	18.496	18.8456	19.0232	18.9359	18.6486	18.6197	18.6672	18.8808	18.0087	18.7328	19.2502	18.7511	18.7101
+	1.30167	-0.830434	Lrch4	19.3823	19.4251	17.7006	18.0215	19.9478	20.3158	19.5234	19.5291	19.5643	19.1274	17.6246	18.1939	19.6114	18.6567	18.8023
+	2.94717	-0.821764	Lrrc40	19.6867	19.7521	19.5843	19.6408	20.3712	20.2134	19.3822	19.525	19.8692	19.7059	19.5462	19.381	20.572	19.7288	19.6193
+	2.73388	-1.14292	Lrrc8c	13.3556	13.6214	NaN	13.2865	15.1198	14.9418	14.083	14.2041	13.7521	14.1096	13.2358	12.5966	15.6465	14.1543	13.931
+	1.36719	-0.702558	Lrrfip2	15.3319	15.8525	16.0892	16.1547	15.9811	16.0731	14.9836	14.7695	15.6178	16.2755	15.9594	16.607	15.7239	15.6476	15.4931
+	1.69417	-1.35274	LRWD1	14.0476	14.6131	14.8169	14.2224	16.3289	16.2857	14.7604	15.1487	NaN	NaN	NaN	NaN	NaN	NaN	NaN
+	1.06256	-0.890022	Lsm11	16.5992	16.8829	16.8318	16.5862	16.7406	16.9529	16.6476	16.5899	16.5822	16.3122	15.0243	14.2733	17.9205	16.4206	15.6006
+	1.35707	0.504848	Lsm7	17.9758	17.9367	17.9058	17.925	17.3031	17.5136	17.8831	17.9433	NaN	NaN	NaN	NaN	NaN	NaN	NaN
+	2.19372	-1.00154	Lsm8	15.8238	15.7333	15.7892	15.2617	16.1205	16.2509	15.5097	15.4401	15.3986	15.8237	15.5406	15.8495	16.9457	15.5075	15.2927
+	1.90975	0.336542	Lsp1	23.4768	23.2025	23.6759	23.4854	22.8413	22.7806	23.0915	23.0699	23.3345	23.3204	23.4136	23.2991	22.5278	22.9631	23.0879
+	1.20472	0.714039	Lta4h	17.9973	18.1391	17.8692	18.2871	17.6352	17.8166	18.0028	17.9471	18.7011	19.3541	17.8806	17.9565	17.6206	18.8529	18.8166
+	1.23354	0.648529	Ly6d	17.5921	17.6237	16.9318	17.2979	17.1495	17.1135	18.2068	17.5218	17.8265	17.3551	17.7052	17.6548	16.7169	17.252	17.5866
+	1.31025	0.599447	Ly86	17.5328	17.4412	17.7421	17.6407	17.2269	17.1936	17.673	17.9464	NaN	NaN	NaN	NaN	NaN	NaN	NaN
+	2.7955	-1.35981	Lyn	20.3289	20.3234	19.4121	19.4298	22.1751	22.035	20.4131	20.8636	20.7726	20.3863	19.9348	19.9061	21.4797	20.4343	20.4361
+	1.99676	0.939222	Lyn.1	15.504	15.6034	15.3969	16.0421	14.4776	15.2549	15.7084	15.8387	16.2878	15.5801	15.7042	13.4969	15.1292	16.1753	15.85
+	2.006	0.574266	Lypla2	16.0183	16.383	16.6633	16.621	15.9802	16.1511	16.4765	16.3831	15.7818	15.9317	16.5529	16.7077	16.0101	16.7641	16.8619
+	3.75379	-1.94904	M6pr	15.5193	16.2891	15.4541	16.3757	18.7961	18.384	16.8388	16.6254	16.158	15.7438	17.4594	17.1507	18.3355	16.5464	16.2142
+	2.99813	-0.409697	Map1s	20.7697	20.7649	20.5779	20.7764	21.0674	20.8803	20.4905	20.5168	20.7482	20.7663	20.3236	20.1001	20.9554	20.5939	20.6308
+	2.72052	-0.55154	Map3k1	18.7147	18.8343	18.2795	18.7463	19.2563	19.2231	18.6813	18.9334	18.9078	18.9003	18.6139	18.7709	19.3948	18.7309	18.6139
+	1.72721	-0.774751	Map3k7	13.1402	13.9736	13.6709	13.3618	14.5869	13.9671	13.4121	13.4992	13.0369	13.1486	15.0495	14.659	13.8269	13.0687	13.4289
+	3.87642	-0.437666	Map4k1	18.0513	18.1418	17.2618	17.7914	18.4865	18.4148	18.1076	18.0025	18.2942	17.7744	17.4242	17.5842	18.4933	18.0338	17.9649
+	1.30641	-0.584453	Map4k5	13.6215	14.0628	14.984	14.4728	14.8746	14.6182	14.2042	14.1198	NaN	NaN	NaN	NaN	NaN	NaN	NaN
+	3.32682	-0.700755	Map7d1	17.9703	18.3693	18.2795	18.0649	18.807	18.7147	18.1729	18.239	18.5557	18.7568	17.9544	17.7637	18.9541	17.9855	18.1008
+	2.23368	-0.574828	Mapkapk3	14.9523	14.9528	15.0744	15.0935	15.9531	16.1605	15.3478	15.4277	14.6131	14.8962	15.4962	15.6993	15.6636	15.3312	15.2968
+	2.04194	0.570578	Mapre1	17.5834	18.3108	17.2253	17.6349	16.6937	16.2716	17.2657	17.0924	17.6534	17.0441	17.2953	17.3744	16.7556	17.1591	17.0596
+	2.08833	0.840462	Mapre2	16.2982	16.2269	16.2638	16.3191	15.4739	15.6145	16.3771	16.1801	16.4293	15.7676	14.492	14.8373	15.9191	16.7315	16.7498
+	4.5146	-2.57253	Marcks	16.2936	16.2785	16.5645	16.9523	17.5819	17.3884	15.0825	14.9302	16.2279	16.2774	16.3765	17.3353	18.0494	15.216	15.1741
+	1.60163	1.021	Marcksl1	17.346	17.1787	17.101	17.187	15.5647	15.6725	16.1869	15.9729	17.7953	18.0141	16.7318	14.9422	14.6558	16.4606	16.6541
+	1.79912	-0.924562	Mark3	13.6322	13.9017	13.4495	13.9689	13.7701	13.9883	12.9099	12.9994	NaN	NaN	NaN	NaN	NaN	NaN	NaN
+	1.29154	0.556869	Mat2a	17.6809	17.5017	17.5565	17.7446	17.5419	17.7768	17.9756	17.8801	16.952	16.5329	18.2948	18.4069	17.1195	17.8853	18.4039
+	1.78886	0.424608	Mavs	16.9129	16.9352	16.3134	16.409	16.2038	16.1567	16.4945	16.4465	16.4972	16.6427	16.3035	15.9123	16.2639	16.8653	16.7247
+	2.68003	1.3748	Max	18.8092	17.9594	19.0917	19.0743	17.3665	17.0309	18.0191	18.4083	18.1565	18.7985	19.115	17.6348	16.7946	18.5372	18.7906
+	1.7825	1.11225	Mbd2	19.2531	19.0825	19.2337	19.4452	18.9776	18.9725	19.6801	19.6054	19.559	19.4775	19.0587	18.8632	17.8717	19.7394	19.8531
+	1.34925	1.38275	Mboat7	14.3296	14.451	14.7917	14.5769	14.8862	14.4238	15.175	15.3433	14.502	13.8755	15.2028	15.1775	12.9363	15.8319	15.509
+	2.27526	0.409219	Mccc1	20.2035	20.0687	19.942	19.9503	19.7808	19.6595	20.2402	20.1883	19.6045	19.6359	20.1184	20.0636	19.6682	19.9307	20.089
+	3.05668	-0.919283	Mccc2	18.3853	18.4309	18.6859	18.8226	20.0518	19.9928	18.7849	19.3017	18.4989	18.6462	19.3131	19.0209	19.9608	19.1454	19.0981
+	2.58758	-2.38782	Mcm10	14.8373	15.5414	13.7529	15.048	18.0627	17.837	15.6075	15.5167	NaN	NaN	NaN	NaN	NaN	NaN	NaN
+	3.81283	-0.235646	Mcm3ap	17.6923	17.6369	17.7445	17.7283	17.9916	17.9233	17.7212	17.7465	17.4582	17.5164	17.6435	17.7163	17.9921	17.7563	17.7093
+	1.72712	1.21039	Mcm5	20.2042	20.2027	20.3102	20.2225	17.7944	18.0047	19.1637	18.8281	19.8052	19.9043	19.8256	19.7073	18.6916	19.7859	19.7182
+	1.69126	0.424316	Mcm6	20.5632	20.4613	20.0355	20.1535	20.119	20.2773	20.6386	20.4425	20.6091	20.5359	20.7101	20.2407	19.8598	20.3653	20.5923
+	2.88321	0.293978	Mcrs1	15.5208	15.3658	14.702	15.1407	15.761	15.737	15.9894	16.0619	15.0352	NaN	NaN	NaN	NaN	16.0213	16.0993
+	2.67226	-1.01089	Mdh1.1	19.9937	19.8207	20.2367	20.3312	21.5083	21.4635	20.3592	20.8652	20.2167	19.856	20.2716	20.0307	21.3747	20.2799	20.2475
+	2.02135	0.757057	Mdh2	17.2259	17.6838	17.843	17.9064	17.3892	17.7289	18.1725	17.9891	17.8907	17.6633	17.465	17.8305	17.3183	18.1842	18.5977
+	1.73957	-0.890571	Mdm4	14.1365	14.2079	14.5585	14.241	14.9499	14.6486	14.3439	14.1478	14.4433	14.2005	14.7543	13.794	15.6139	13.9622	14.2672
+	4.29943	2.20268	Me2	19.2308	19.229	18.9895	19.1657	17.4465	17.2376	19.7758	19.5334	18.9243	18.716	19.5566	19.2361	17.1193	19.1624	19.4103
+	1.27033	0.676706	Mecr	14.7996	14.8366	13.5767	13.8694	14.623	14.5715	15.0236	14.9838	14.8632	14.5466	13.955	14.4139	13.6555	14.8144	15.0183
+	1.92809	-1.03063	Med22	15.868	15.9441	15.9768	15.9094	16.737	16.6455	16.1742	15.926	15.79	16.0209	15.7884	15.826	17.5608	15.9737	15.7279
+	2.47267	-0.828446	Med25	13.5317	13.5268	NaN	13.2656	14.0151	14.3986	13.3313	13.2867	13.8537	13.2553	13.6602	14.4995	NaN	13.4354	13.4602
+	3.13315	-0.7303	Men1	16.4944	16.6041	16.7842	16.6115	17.6446	17.8714	17.0912	17.1827	16.5827	16.5037	17.1367	17.1444	17.8474	17.0882	16.8678
+	1.67573	0.707972	Metap2	20.7062	20.5287	20.2821	20.5182	20.3364	20.3336	20.7589	20.6637	21.2585	21.029	20.0604	19.7599	19.9771	20.8907	21.3814
+	3.79433	-0.53797	Mettl10	14.8898	15.6448	13.3365	14.2204	14.9998	14.9411	14.4226	14.5632	15.3117	14.5856	14.2613	14.8296	15.0503	14.4685	14.3821
+	2.03794	-2.04743	Mettl14	15.8951	16.0187	15.7724	15.8135	17.2417	16.8492	14.9774	15.0187	NaN	NaN	NaN	NaN	NaN	NaN	NaN
+	1.89875	0.599264	Mettl16	17.0042	16.83	16.7555	17.0336	16.7535	17.0706	17.4794	17.3067	17.0007	16.6015	16.7824	16.7339	16.8156	17.3286	17.8021
+	1.34531	-1.13387	Mff	17.2289	17.4168	17.421	17.481	19.0823	19.4268	18.0038	18.3513	17.2166	17.56	17.4951	17.5428	18.1868	17.3211	17.3828
+	2.12801	-0.769119	Mfsd6	14.4598	14.1379	15.3397	14.8995	15.9991	15.7907	14.7194	14.9724	14.5673	15.66	13.568	NaN	15.4585	15.2058	15.0236
+	1.02892	1.23573	Mgat1	17.9105	17.9791	17.2836	17.3768	17.6094	17.8541	18.1152	18.1399	17.7141	17.7607	18.2982	17.9425	15.6261	18.3957	18.4115
+	3.02167	0.590788	Mgmt	18.3017	18.2911	18.504	18.2964	18.0737	18.1146	18.5144	18.6531	18.8796	18.4904	18.3872	18.325	18.1222	18.8379	18.7717
+	1.95092	-0.813271	Mical3	15.1151	15.3983	14.9661	15.083	15.7843	16.0437	15.567	15.1406	15.3238	15.5302	14.6866	15.0332	16.5033	15.2522	15.229
+	3.81626	-1.11932	Micu2	15.6235	15.8495	16.1124	15.8949	16.9714	16.9672	16.0397	16.0515	15.7521	15.4797	15.989	16.5619	17.1372	15.7135	15.8191
+	1.38522	1.00387	Mif	17.5713	17.5401	18.6	18.3252	17.665	18.0714	18.2731	18.2885	17.67	17.6368	20.0028	20.3771	16.818	18.5323	18.9942
+	2.26506	2.24857	Mif4gd	19.276	18.9004	18.479	18.7638	16.8437	17.0486	18.5352	18.8051	19.3489	19.2276	18.6938	18.0287	15.2597	18.4967	18.6932
+	2.86834	0.484823	Mina	18.5719	18.4462	18.5537	18.675	17.8922	17.721	18.3905	18.2471	18.0605	18.3967	18.2501	18.3947	17.9773	18.3993	18.3565
+	2.11361	-0.792959	mKIAA0091	15.1937	15.5615	15.1081	15.2189	16.4074	16.4501	15.7025	15.5692	NaN	NaN	NaN	NaN	NaN	NaN	NaN
+	3.04008	-0.925131	mKIAA0577	20.4546	20.4887	20.0306	19.8604	21.327	21.175	20.0371	20.2888	20.711	20.578	19.6486	19.2369	20.906	20.3525	20.1651
+	2.1161	-1.04219	mKIAA1101	19.7439	19.625	19.2873	19.4167	20.158	20.1535	19.3604	19.6049	19.8508	19.6017	17.8506	17.0925	20.9423	19.1868	19.3509
+	1.48827	-0.712905	mKIAA1589	14.5889	14.2965	13.881	14.4967	14.7459	14.7595	14.4866	14.3544	14.3708	14.6786	14.9256	14.4789	14.97	13.597	14.011
+	2.27169	-0.374765	Mkl2	16.8569	16.9861	16.3217	16.8635	16.9237	17.0079	16.4094	16.5352	17.2115	16.7877	15.9529	17.1304	16.7326	16.5471	16.5614
+	1.68418	0.917624	Mlec	19.2179	19.1738	19.6912	19.7425	18.5036	18.8657	19.2248	19.306	18.9102	18.8345	20.4668	20.115	17.7675	19.4169	19.2387
+	1.4886	-0.580709	Mlkl	13.9186	14.9334	14.6856	14.3092	14.8847	14.5856	14.4684	14.4848	14.6339	14.5671	14.4852	14.9496	15.2628	14.2831	14.0851
+	1.34728	-0.518344	Mllt4	19.6305	19.5112	19.5818	19.6377	19.6921	19.573	19.3758	19.4912	19.3658	19.2581	18.7098	18.9514	20.2611	19.2282	19.1996
+	2.7836	-0.757447	Mmtag2	17.4492	17.4725	17.2472	17.5855	18.504	18.4902	17.9402	17.9673	17.2219	16.7141	17.3681	17.8295	18.8728	17.7333	17.8188
+	2.36975	0.709988	Mob2	17.3697	17.0899	16.9832	16.8695	16.5584	16.7216	17.0626	17.2257	17.705	17.4431	16.5562	16.7002	16.1884	17.2789	17.2306
+	2.21571	1.27313	Mocs3	19.3046	19.3422	18.8839	19.2316	17.0814	18.2	18.9286	18.7436	19.3654	19.083	19.0996	19.0014	17.5253	18.9916	18.8377
+	1.69244	-1.00849	Morf4l1	14.0129	14.0537	14.841	14.6408	14.7076	14.4011	14.0004	13.8868	13.2616	14.3164	14.6903	15.5175	15.5718	13.9235	13.7292
+	1.61382	-0.8399	Mospd3	14.3787	15.177	14.9787	14.6677	15.131	15.3581	14.4748	14.3345	NaN	NaN	NaN	NaN	NaN	NaN	NaN
+	3.39069	0.663922	Mphosph10	19.6662	19.8611	19.9169	19.9974	19.2182	19.1324	19.7119	19.7095	19.9617	19.4863	19.4702	19.3708	19.0127	19.7851	19.9335
+	3.25128	-0.532272	Mphosph8	17.7214	17.6901	16.5857	17.1033	18.3084	18.1764	17.6405	17.7868	18.0129	17.6274	16.4489	15.5508	18.1802	17.7537	17.5764
+	1.25072	-0.650938	Mpst	19.8145	19.9113	19.1025	19.2445	20.8336	20.6414	20.4667	20.3944	20.1937	20.3045	18.6767	19.0176	21.6521	20.2901	20.4145
+	1.45003	0.79376	Mpv17	16.3566	16.4693	16.6657	16.8514	16.4017	17.1501	17.2574	17.8743	16.6732	16.7646	16.8487	16.7872	16.3832	17.4195	17.2038
+	1.59197	0.745831	Mrm1	17.0352	16.037	16.4937	16.5005	15.7659	15.7688	16.9698	16.7925	16.8379	15.3681	17.373	17.3659	16.5628	16.7133	16.6376
+	1.2965	-0.602579	Mrpl1	NaN	NaN	12.5368	NaN	12.5126	12.7668	11.9765	12.0977	NaN	NaN	NaN	NaN	NaN	NaN	NaN
+	3.13528	-1.17292	Mrpl18	14.6568	14.9672	15.1116	15.6188	16.7821	17.0212	15.6913	15.6981	14.9685	15.7259	16.2253	16.1124	16.5425	15.3305	15.7161
+	2.5659	0.50355	Mrpl37	15.6547	15.7672	15.9522	16.1438	15.5879	15.7426	16.1136	15.98	15.631	15.9919	16.8789	14.2704	15.5383	16.1201	16.2923
+	1.78106	0.436931	Mrpl38	18.3078	18.4301	18.6087	18.6833	18.2433	18.4484	18.7051	18.5522	18.1747	18.3281	18.5577	17.9814	18.1998	18.6996	18.9795
+	2.14397	0.790273	Mrpl4	17.5357	17.7475	17.3446	17.6737	16.774	17.2966	17.8702	17.7585	16.4703	16.4059	18.5258	19.2013	16.738	17.4854	17.7919
+	1.42828	-0.648698	Mrpl40	15.3006	14.8002	15.0372	14.4078	16.2035	16.3789	16.2022	15.621	15.369	14.7697	14.3191	15.7943	16.324	15.4366	15.3539
+	1.75833	-0.387154	Mrpl44	18.841	18.6529	18.8654	18.8452	19.2864	19.0349	18.867	18.841	18.8991	18.9996	18.5939	18.7669	19.3472	18.661	18.9737
+	3.09539	-1.82707	Mrpl45	16.1038	15.816	14.9387	15.1418	18.0778	17.547	15.5392	15.6159	16.285	14.6709	15.5778	15.8675	17.2621	15.9801	16.0724
+	2.03452	0.896053	Mrpl48	15.0124	14.4619	15.7444	15.3518	13.9687	14.3996	15.4857	15.177	14.7447	14.7873	15.905	16.084	14.1917	14.7366	14.9317
+	3.50761	0.995477	Mrps11	16.6783	16.6698	16.484	16.6512	16.0176	15.9015	16.9284	16.7165	16.6196	16.9264	16.8044	17.1454	15.9229	17.1658	16.9605
+	2.50595	-2.08778	Mrps14	15.7245	15.7188	15.3476	14.7466	18.4137	18.3254	16.9246	17.1038	16.5371	16.7766	15.3732	14.2142	19.1657	16.0587	16.1015
+	1.82632	-0.918084	Mrps23	NaN	11.5537	13.5216	13.0831	13.8807	13.6092	12.9637	12.4185	12.653	11.4583	13.1255	NaN	NaN	13.0295	12.8957
+	3.06615	1.28652	Mrps25	16.688	16.7133	17.0166	16.6749	16.5892	16.774	17.6004	17.7042	16.5706	16.8908	16.7896	15.5623	16.3465	17.9671	18.1539
+	1.57208	0.456499	Mrps26	17.8377	17.6655	18.2067	18.3414	17.7932	17.5219	17.8985	17.8382	18.0137	17.9508	18.2073	18.2566	17.3475	18.1223	18.1837
+	2.09933	0.394242	Mrps30	19.0652	19.0315	18.7097	18.7006	18.655	18.627	19.0915	19.0787	18.552	18.7585	18.4372	18.4232	18.9458	19.1878	19.1895
+	1.36753	1.51446	Mrps35	14.5929	15.2069	14.7921	15.0991	15.5086	15.4968	16.9725	16.455	15.4656	14.8705	15.9278	15.785	13.6958	15.9862	16.2458
+	2.4806	1.82269	Msh2	19.8896	19.4566	18.2777	18.932	16.5416	16.6234	19.1208	18.7704	18.0804	18.1879	18.6246	18.9208	17.6666	18.4234	18.7517
+	2.34919	-0.75507	Msh3	15.8126	16.1352	15.1826	15.7226	16.398	16.4798	15.6803	15.6691	NaN	14.4402	16.4918	16.5293	NaN	15.4838	15.9022
+	3.03338	-0.48204	Msl1	17.312	17.3609	17.3551	17.332	17.8019	17.7292	17.4138	17.3555	18.2204	17.9331	16.441	17.3364	17.9004	17.1957	17.3488
+	1.9443	0.777027	Msn	22.3559	22.0666	22.8865	22.6412	20.9651	21.2254	21.5492	21.6709	22.9869	22.3928	22.4504	22.4609	21.126	22.1362	22.1739
+	4.216	0.97084	Mta1	18.8257	18.8571	18.4631	18.359	17.0832	17.1362	18.1581	18.1285	17.5231	17.8607	18.5868	18.4459	17.3221	18.2605	18.0581
+	2.07525	-1.29047	Mta3	15.7272	15.8361	16.2615	16.2817	17.7583	17.3988	16.2878	16.3842	15.5664	16.1272	15.2639	15.6025	18.4455	16.7822	16.854
+	2.05203	0.372469	Mtap	15.0958	15.7768	14.7015	15.1897	15.4131	15.3804	15.7342	15.5442	15.2866	14.5498	14.6871	15.6014	15.2958	15.8883	15.7756
+	1.74925	-1.46798	Mtch1	18.6452	18.871	18.6848	18.5914	19.9011	19.4531	18.599	18.6221	19.3923	19.1499	17.8345	17.3998	21.1266	18.82	18.7281
+	3.2761	1.25836	Mtdh	20.7746	20.6519	19.7418	20.2114	19.9008	19.6292	20.9944	20.7897	20.81	20.6282	20.2876	20.1295	19.3152	20.9657	20.744
+	2.79562	0.808644	Mthfd1	21.722	21.4528	20.4801	20.5998	19.2744	19.5352	20.0767	20.0949	21.0914	20.7803	20.8229	20.9263	19.3799	20.1592	20.4897
+	1.49162	0.634352	Mthfd1l	17.9919	17.8236	17.4091	17.6832	17.8106	17.9505	18.6852	18.5891	17.9888	17.4262	17.4769	17.8799	17.4799	18.0367	18.2144
+	2.8222	-0.47557	Mtmr6	17.0307	17.0451	16.9364	17.1081	17.8683	17.658	17.3069	17.1696	17.44	17.5864	16.4911	17.0077	17.6616	17.1993	17.3392
+	1.18392	-0.808424	Mtrr	15.5087	14.3711	13.6677	14.7291	15.8806	15.5687	15.0783	15.0599	14.7746	14.8336	NaN	12.0275	16.8086	15.4251	15.5469
+	2.46279	1.34187	Mtx1	19.4618	19.6726	18.9419	19.0612	18.8716	19.1031	19.7883	19.9365	20.1905	19.8001	17.7969	16.7518	18.4734	20.3987	20.508
+	3.30389	-0.894844	Mycbp2	16.6581	16.5447	17.2819	17.3577	18.1104	17.8835	16.946	17.0592	16.9081	17.0482	17.1262	17.3878	17.8712	16.9571	17.2785
+	2.63619	-0.522316	Myef2	18.4019	18.5362	18.8877	18.7472	19.0112	18.9694	18.444	18.6081	18.5083	19.0816	18.8346	19.0798	19.2696	18.5791	18.6133
+	1.93926	0.604022	Myh9	23.6375	23.4177	23.0391	23.1011	22.7924	23.0871	23.3536	23.3351	23.5738	23.2987	23.2147	23.405	22.5208	23.3382	23.5895
+	3.52027	1.58096	Myl12b	18.6526	18.3929	18.5425	18.5538	16.9755	17.1582	18.6331	18.297	18.0524	17.5503	18.9459	19.1942	16.6577	18.3597	18.756
+	3.96373	2.02892	Myl6	18.7251	18.8314	19.2603	19.2072	17.0063	16.6047	18.8171	18.4155	18.1035	17.7223	19.4684	19.4896	16.4905	18.7599	18.9253
+	1.90486	-0.381296	Myo18a	20.6722	20.6126	20.3177	20.4591	21.0161	21.0645	20.7991	20.8297	20.6361	20.6999	20.6621	20.7924	21.0745	20.5375	20.5151
+	2.74234	0.537714	Myo1g	20.966	20.9562	20.8373	20.957	20.5959	20.5588	21.0806	20.936	20.9828	20.7642	20.6628	20.3817	20.2882	21.0072	21.0508
+	3.66267	1.25979	Mzb1	19.9834	19.9688	20.1783	20.1875	19.1156	19.1741	20.3521	20.2844	19.7465	19.6041	19.9821	20.1934	19.2376	20.7598	20.346
+	1.88937	0.479358	N4bp2	18.0495	17.94	18.1732	18.2419	17.2638	17.2201	17.6407	17.5812	18.6153	18.169	18.2385	17.6622	17.41	17.9966	17.8909
+	2.47115	0.735312	Naa25	17.8296	17.6551	17.8372	18.0201	16.3123	16.3234	16.8717	16.8704	17.8114	17.7316	17.5983	17.4806	16.2093	16.9678	17.3582
+	1.65536	0.952727	Naa50	17.3647	17.0886	17.381	17.6349	15.1986	15.2027	16.2974	16.0093	NaN	NaN	NaN	NaN	NaN	NaN	NaN
+	1.39978	0.825231	Nadk2	17.0022	16.8512	17.5203	17.362	16.9645	16.6451	17.4401	17.1402	17.0548	17.3655	17.1335	17.4552	15.9632	17.7121	17.1056
+	2.33096	0.609982	Naglu	16.532	16.7299	17.3113	17.0232	16.4482	16.5951	17.388	17.2701	16.7862	16.3648	17.5986	17.2006	16.766	16.9873	17.2069
+	2.70577	0.806146	Nampt	18.9506	18.6443	18.2862	18.3742	17.508	17.8934	18.3595	18.6599	19.1544	18.7052	18.3127	17.9044	17.5228	18.3447	18.4261
+	2.31618	0.514596	Napg	17.9831	17.9488	18.3076	18.3223	17.5983	17.5871	17.9052	18.1999	17.369	17.5645	18.3595	18.9401	17.3377	17.9309	18.0532
+	3.70578	-1.02574	Narfl	17.0989	16.5974	14.9322	16.4837	17.7787	17.6895	16.6328	16.8795	17.2545	16.8093	15.9337	15.1042	17.9716	16.7196	16.9182
+	1.90207	-1.10899	Nars	20.5152	20.2201	19.7603	19.8682	21.4058	20.9945	19.9196	19.9845	21.7554	21.624	20.9425	20.4312	20.308	19.5665	19.7047
+	2.58335	0.437917	Nat10	18.0109	18.5686	18.2544	19.0704	18.2023	18.0207	18.708	18.4717	18.0214	18.2987	18.6621	19.0896	18.2126	18.6075	18.5451
+	1.23708	0.601123	Ncapd2	14.5733	14.8968	14.0262	14.5092	14.8488	14.3228	15.3065	15.221	14.5894	NaN	NaN	NaN	NaN	15.3469	14.8733
+	1.47844	-0.812239	Ncaph2	17.123	17.2338	16.802	17.319	17.8253	17.6606	17.6419	17.1307	17.1829	17.8682	17.333	18.6207	18.3181	16.9647	16.7524
+	2.88642	-1.59351	Ncbp2	17.2934	17.5629	18.3619	17.7699	19.4828	19.2382	17.9172	18.0455	18.2938	17.9252	18.8337	17.877	20.1931	18.1308	18.0844
+	2.43737	-0.740469	Ncf1	20.8662	20.8514	21.0396	20.9449	21.4234	21.3597	20.3117	20.5259	21.6465	21.5101	19.6456	19.4969	21.2587	20.7916	20.7979
+	2.17492	0.923718	Nckap1l	18.5537	18.4734	19.3311	19.3314	16.4694	16.4936	17.6713	17.5561	17.7106	17.7504	19.7303	19.612	17.2128	17.6705	17.6981
+	3.18219	-0.913764	Ncoa5	15.8491	16.4466	15.2491	15.7277	17.34	17.1199	16.4111	16.5221	16.1241	16.1783	16.0524	16.3542	17.2169	16.1477	16.1664
+	2.70599	-0.581127	Ndnl2	17.9688	17.8018	17.0167	17.4393	18.3583	18.192	17.6127	17.8287	18.0147	17.8515	17.131	17.1403	18.4448	17.6737	17.8873
+	1.83177	1.29815	Ndrg3	15.4568	14.7885	15.1753	15.5479	12.5967	12.4717	14.4577	14.0346	14.8888	14.9603	13.8039	15.0927	13.7305	14.341	14.0911
+	1.25625	1.06778	Ndufa10	16.9038	16.9417	17.684	18.0829	17.8136	17.7522	18.1059	17.9916	16.8809	17.3019	17.4227	16.9339	16.6917	18.8517	18.9986
+	2.71873	0.949422	Ndufa2	14.4784	15.6498	NaN	15.6609	14.8718	14.271	15.4613	15.6609	14.943	14.7215	15.0491	14.9895	14.7274	15.565	15.6041
+	1.51192	0.821572	Ndufa5	17.3683	17.1514	18.3066	17.8945	16.771	16.5201	17.3895	17.5447	NaN	NaN	NaN	NaN	NaN	NaN	NaN
+	1.6996	0.754524	Ndufa7	17.0476	16.8956	17.0125	17.0445	17.0575	17.0131	17.646	17.3033	16.9202	16.4507	16.8575	16.3723	16.609	17.5661	18.0757
+	1.31924	-0.567772	Ndufaf1	15.318	15.0363	15.0938	14.6321	15.0292	15.6904	14.9961	15.0091	15.442	15.0208	13.9035	15.1035	15.7935	15.0217	14.7195
+	1.70523	-0.441338	Ndufaf2	17.9964	18.4818	17.2989	17.5622	18.6518	18.8489	18.3964	17.9914	18.532	17.7268	17.3573	17.3668	18.7202	18.4099	18.3983
+	3.06708	-3.33991	Ndufb10	17.7511	17.5876	15.2714	14.476	20.8092	20.3214	17.8143	18.2744	19.5977	19.331	NaN	NaN	21.6012	16.9276	17.2665
+	1.82904	1.43626	Ndufs2	18.9138	19.2971	18.271	18.3956	18.4932	18.5726	19.4978	19.2758	20.2877	18.2773	18.5471	18.1164	17.1706	19.6441	19.6425
+	1.46313	0.94609	Ndufs3	17.2444	17.2328	15.6668	17.2708	16.9645	16.749	17.5937	17.0655	17.6947	17.2951	17.3973	17.3954	15.8423	17.5822	17.6173
+	1.21217	0.720398	Ndufs5	16.0243	16.3563	15.3086	15.9042	15.1054	15.2825	16.0792	15.7495	NaN	NaN	NaN	NaN	NaN	NaN	NaN
+	3.69837	0.88476	Ndufs8	20.0235	20.0681	20.0304	20.1126	19.2942	19.5055	20.3544	20.3937	19.4627	19.7856	20.1278	20.1886	19.6633	20.4048	20.3369
+	1.52969	0.484167	Ndufv2	14.3132	NaN	NaN	13.4113	13.5426	14.0067	14.4454	14.0725	13.5614	13.5743	14.1803	14.8425	13.5961	14.0759	14.2035
+	2.91443	2.22042	Ndufv3.1	16.625	16.7421	16.7645	17.0014	14.8761	15.238	16.8943	16.6186	16.6991	16.4287	16.4834	16.6	14	17.0096	17.1779
+	2.00109	-1.37885	Necap2	20.043	19.8461	20.5646	20.4232	19.5499	19.4778	18.2657	18.2865	19.725	20.1535	20.4309	19.6251	20.5372	18.9408	18.4115
+	4.12727	-1.34254	Nedd8	19.5121	19.3117	19.8209	19.7621	20.6765	20.4089	19.3203	19.416	19.5899	19.5501	19.4806	19.4831	20.7745	19.1721	19.2013
+	1.03771	-0.962864	Neil1	14.8543	14.7849	15.1997	15.3188	15.3285	15.044	14.4144	14.8336	13.8346	NaN	13.9045	15.9596	16.5684	15.1997	14.2888
+	2.39616	1.20752	Nelfa	17.3239	17.5812	16.5092	17.1371	15.8894	16.1698	17.7717	17.4218	17.172	16.9882	16.8775	16.4438	16.719	17.2661	17.4081
+	1.47282	-1.01805	Nelfb	17.1913	17.1418	16.7134	17.0654	17.6148	17.7014	16.9613	17.0649	17.8098	17.663	15.3703	15.274	18.8989	17.017	17.1713
+	2.41929	-0.489759	Nfatc2	18.5179	18.6286	18.3197	18.493	19.3004	19.1923	18.8225	18.7703	18.5825	18.5668	18.5823	18.3867	19.046	18.5862	18.5803
+	1.85656	-1.0123	Nfkb2	16.995	17.2095	16.9722	17.0988	18.788	18.2703	17.124	17.1138	17.3397	17.0784	18.1271	18.434	17.8171	17.2607	17.6195
+	3.22968	1.90205	Nfu1	14.2824	14.6176	15.4885	15.1965	13.4702	13.0111	15.6423	15.0214	14.6243	14.2912	15.514	15.4263	13.172	14.7631	15.0525
+	1.39354	-0.478857	Nfxl1	14.8914	14.5579	14.8969	14.7743	15.7718	15.4976	15.0775	15.0402	15.0354	14.3414	15.203	14.3055	NaN	15.4275	15.0782
+	2.71206	-0.49718	Ngdn	15.8439	15.4452	15.5775	16.4997	16.918	16.9329	16.3039	16.3012	16.0235	15.9471	16.3917	15.8702	16.6344	16.3727	16.3473
+	2.26739	1.33877	Nhp2	14.5848	14.6513	15.9231	15.8291	14.3994	14.2797	15.2981	15.3538	14.9372	14.0568	15.3793	15.2942	13.7543	16.0668	15.2142
+	2.7972	0.957768	Nhp2l1	14.8018	14.668	NaN	16.1656	15.5636	15.2896	16.369	16.1907	15.5192	15.4552	15.1915	15.3577	15.6161	16.5294	16.7011
+	2.11672	-0.69815	Nid1	18.1743	18.0675	17.8826	18.0817	18.8935	18.7225	18.2007	18.2322	18.0902	18.5668	19.0134	18.786	18.5527	17.9312	17.7348
+	1.24809	0.569068	Nin	16.417	16.4409	16.0556	16.4734	15.9413	16.0791	17.143	16.7938	16.0365	16.9059	15.7877	16.7227	16.573	16.6381	16.4925
+	1.49047	-0.622059	Nkap	17.2242	17.6006	17.153	17.3238	17.5175	17.5476	17.16	17.1116	17.6478	17.1137	16.8914	17.009	18.2865	17.2098	17.1659
+	1.30804	0.784178	Nlrx1	14.5452	13.9151	NaN	14.2425	14.2426	14.1353	14.9562	14.7815	14.7484	14.545	15.3686	14.9518	13.247	14.473	14.426
+	3.82516	4.00529	Nme2	19.0947	18.7511	19.8269	19.5852	14.1691	13.8935	18.2134	17.8795	18.0008	18.1385	19.447	18.9638	NaN	17.6143	18.4392
+	1.47481	0.820466	Nmral1	18.5013	18.4835	18.0549	18.1007	17.6059	17.8685	18.1807	18.1698	18.7002	18.5949	18.0299	17.5173	16.7619	18.2691	18.3106
+	1.78636	-1.04939	No66	19.8192	19.8587	19.4632	19.5175	21.2332	21.0074	20.1204	20.3632	20.8295	20.7408	19.7302	18.8166	22.0605	20.6332	20.4203
+	2.03667	-0.488633	Nol6.1	17.4385	17.7813	16.9499	17.0129	18.7396	18.9187	18.0913	18.2447	17.8965	17.463	16.2464	16.01	18.7324	18.3852	18.5117
+	3.98895	-0.822001	Nol8	18.3363	18.2587	18.0378	18.1301	19.814	19.5753	18.8142	18.9482	19.128	19.1511	18.2186	18.4349	19.7623	18.8566	18.9618
+	2.86785	0.854478	Nolc1	19.6048	19.6886	19.3445	19.2232	19.2099	19.6227	20.2219	20.39	19.7416	20.1241	18.938	18.4152	19.666	20.3752	20.4288
+	1.592	0.755116	Nom1	16.8454	16.5953	17.4296	17.4316	16.4192	16.1579	16.6738	16.7253	16.3274	16.5148	16.9931	17.1457	15.4799	16.8731	16.8242
+	1.84779	0.751562	Nono	22.1414	22.0586	21.309	21.4892	21.4917	21.5205	21.9775	21.9792	22.2467	22.3084	20.6477	20.613	20.7833	22.0264	22.0839
+	2.38218	0.469837	Nop10	16.1653	17.0738	16.0263	16.4299	16.6667	16.9354	17.3365	17.1054	16.3962	16.1219	16.5374	16.7323	16.6763	17.2018	17.2735
+	1.3969	1.11508	Nop56	20.5901	20.6006	21.073	20.9202	20.7288	20.743	21.2466	21.4934	20.2206	20.3138	20.4158	20.3972	19.3491	21.1946	21.6203
+	3.25356	-0.760839	Nop9	18.419	18.2001	17.6543	18.0477	19.2595	18.8943	18.345	18.3409	18.2429	18.1718	17.7905	18.0292	19.2185	18.3842	18.3831
+	1.99428	1.60664	Nosip	17.9911	17.8049	17.4294	18.2876	17.3652	17.2714	18.4453	18.3706	17.6256	17.5192	18.265	18.5444	15.9978	18.2645	18.8588
+	1.81629	0.346103	Npc1	14.0741	13.9439	14.3728	14.2279	14.1861	14.0068	14.5352	14.3717	14.1781	14.2447	14.0481	15.1835	14.0116	14.5132	14.2371
+	2.66674	1.79101	Npepl1	17.6948	17.3558	17.6022	17.7655	15.8431	16.308	17.294	17.401	17.5832	17.736	17.6687	16.9851	15.2242	17.8211	17.8149
+	4.1909	1.31812	Npepps	21.2946	20.9587	20.2455	20.6159	19.4022	19.8188	20.8376	20.9362	21.4151	21.1344	19.9373	19.6217	19.5623	20.9806	20.8959
+	1.24583	0.711932	Npm1.1	23.2581	23.1173	23.6634	23.6618	20.5775	20.2537	21.1997	21.0554	NaN	NaN	NaN	NaN	NaN	NaN	NaN
+	3.35938	0.503626	Npm3	16.1483	16.7407	17.4893	16.5916	16.066	16.1916	16.6657	16.5504	16.2889	16.2894	17.4153	17.3181	16.0988	16.5465	16.7271
+	2.08142	1.62409	Nqo2	14.9893	14.5759	15.3501	14.1426	12.2424	13.42	14.3273	14.5411	14.9656	14.7152	14.1834	14.9117	12.1791	14.2795	13.804
+	3.9131	-0.757287	Nr3c1	15.9758	16.0214	15.3274	16.3228	16.7815	16.6041	15.9858	16.074	15.6187	16.0965	16.2645	16.3641	16.8454	15.9434	15.9421
+	1.41376	-0.484864	Nras	18.202	18.2505	18.3344	18.4123	18.7116	18.5515	18.1855	18.3919	18.1972	18.0716	18.0275	18.1922	19.1843	18.458	18.2884
+	2.57502	-1.39717	Nrd1	16.3456	16.2748	15.9448	16.616	17.3734	17.2971	16.0302	16.176	16.0728	15.8993	16.2164	16.1936	18.1825	16.3176	16.3582
+	1.62629	-0.432404	Nrde2	16.2756	16.3863	16.7691	16.4211	16.8249	16.7718	16.2697	16.3194	16.5287	16.8993	16.3751	16.2475	17.068	16.6243	16.6098
[truncated: 3,868 more rows]

## Sheet: Fig3C
Significant	-LOG(P-value)	Difference	Protein	Veh_early_m272_126_TMT_1	Veh_early_m262_127N_TMT_1	Ibr_early_m253_127C_TMT_1	Ibr_early_m245_128N_TMT_1	Veh_late_m266_128C_TMT_1	Veh_late_m264_129N_TMT_1	Ibr_late_m282_129C_TMT_1	Ibr_late_m281_130N_TMT_1	Veh_early_m251_126_TMT_2	Veh_early_m246_127N_TMT_2	Ibr_early_m283_127C_TMT_2	Ibr_early_m267_128N_TMT_2	Veh_late_m248_128C_TMT_2	Ibr_late_m276_129C_TMT_2	Ibr_late_m261_130N_TMT_2
[truncated: 4,776 more rows]

[truncated: 3 more sheets: Fig3D, Fig3D_data, FigS3]
