# Supplementary material for: Longitudinal omics data and preclinical treatment suggest the proteasome inhibitor carfilzomib as therapy for ibrutinib-resistant CLL
Source: Nat Commun. 2025 Jan 26;16:1041. doi: 10.1038/s41467-025-56318-7 (PMC11762753; doi:10.1038/s41467-025-56318-7)
Supplement: Supplementary file 6 — Source Data [file 41467_2025_56318_MOESM6_ESM.zip › Source_Data/Source Data Fig2.xlsx]

## Sheet: Fig2B
mouse_gene	logFC_IbResistance	AveExpr_IbResistance	t_IbResistance	P.Value_IbResistance	adj.P.Val_IbResistance	B_IbResistance	logFC_IbEvsVeE	P.Value_IbEvsVeE	adj.P.Val_IbEvsVeE	logFC_IbLateVSveLate	P.Value_bLateVSveLate	adj.P.Val_bLateVSveLate	I_early_R1	I_early_R2	I_early_R3	I_early_R4	v_early_R1	v_early_R2	v_early_R3	v_early_R4	v_late_R1	v_late_R2	v_late_R3	v_late_R4	i_late_R1	i_late_R2	i_late_R3
Chn1	5.61103	-3.64445	10.2293	4.64e-09	1.81e-05	9.3394	-0.572693	0.154767	0.393508	5.03833	1e-10	7.81e-07	-4.60258	-4.91223	-5.13697	-4.94327	-4.6315	-4.54212	-3.46744	-4.29388	-3.53695	-5.37031	-5.19525	-4.97003	-0.269867	0.695819	0.509777
Gm2464	5.04331	-2.19565	4.88725	0.000109154	0.0099296	1.00376	-1.91718	0.022617	0.11885	3.12613	0.000227101	0.0145863	-1.79522	-3.32727	-5.13697	-4.94327	-1.82414	-2.2202	-1.59297	-1.12396	-2.79999	-3.78535	-2.38789	-2.6481	-1.04039	0.469049	1.22197
Hspa1a	4.48779	0.42219	4.80118	0.000132096	0.0113123	1.20882	-2.57304	0.00135761	0.0180338	1.91476	0.00745253	0.143994	-3.01762	0.760194	-0.613406	-0.55095	2.66312	0.884141	2.20498	1.26071	-1.21502	1.61837	-1.49481	-0.7221	1.5864	0.936827	2.032
Glt1d1	4.26013	-3.8515	5.30237	4.39e-05	0.00562601	1.95956	-0.933605	0.0880905	0.274303	3.32653	3.4e-05	0.00398186	-4.60258	-4.91223	-5.13697	-4.94327	-4.6315	-2.2202	-5.0524	-4.29388	-2.79999	-5.37031	-5.19525	-4.97003	-1.66842	-0.837613	-1.13792
Pdcd1	4.0668	3.41961	10.5116	3.01e-09	1.46e-05	11.3662	-2.01272	4.49e-06	0.000502077	2.05408	2.6e-08	2.45e-05	1.32816	2.00663	0.695922	1.99925	3.14329	3.86302	3.60937	3.3996	3.14018	4.16302	3.14905	3.87232	5.6094	5.49472	5.82015
Sh3bgr	3.97316	-2.18552	4.23764	0.000466501	0.0234545	-0.154728	-1.67063	0.0301001	0.145275	2.30253	0.00134195	0.0481927	-2.28065	-4.91223	-3.55201	-3.35831	-2.30957	-1.3722	-2.24505	-1.12396	-5.12191	-1.66987	-2.02532	-1.8001	-0.173652	-0.0411462	-0.796885
NA	3.85815	-1.8717	4.60598	0.000204037	0.0147946	0.529781	-1.68485	0.0170524	0.0974739	2.1733	0.000715458	0.0321667	-4.60258	-1.74231	-3.55201	-2.62134	-2.30957	-0.635233	-1.59297	-1.12396	-1.95199	-1.91088	-2.87332	-2.6481	0.426741	0.199862	-1.13792
NA	3.84968	-0.72699	5.6119	2.25e-05	0.00379085	2.63124	-3.23941	3.63e-05	0.0017308	0.610264	0.0810826	0.480028	-4.60258	-4.91223	-3.55201	-2.62134	-0.544034	0.587159	-1.14551	-1.97195	1.14487	1.2296	0.296608	0.757893	1.47206	1.18125	1.77537
Ralyl	3.81754	-4.24407	7.83894	2.66e-07	0.000242893	6.14176	-0.297629	0.332332	0.603817	3.51991	2.62e-08	2.45e-05	-4.60258	-4.91223	-5.13697	-4.94327	-4.6315	-4.54212	-5.0524	-4.29388	-5.12191	-5.37031	-5.19525	-4.97003	-1.95792	-2.27819	-0.652495
Klf1	3.74482	-2.00409	3.59885	0.001973	0.0539017	-1.28296	-1.65784	0.0443754	0.183783	2.08697	0.00791173	0.149048	-4.60258	-2.5903	-2.81504	-2.13591	-0.931057	-1.3722	-1.88248	-1.12396	-1.95199	-1.46342	-5.19525	-2.16267	0.0816053	-0.0411462	-1.87489
Slc4a3	3.68699	-3.38385	3.98023	0.000834028	0.0324559	-0.6103	-1.5863	0.0174121	0.098781	2.10069	0.00742734	0.143745	-4.60258	-4.91223	-5.13697	-4.94327	-2.30957	-1.3722	-5.0524	-4.29388	-3.53695	-5.37031	-2.87332	-2.16267	-1.42741	-1.62611	-1.13792
Cdhr3	3.61483	-3.40881	4.20736	0.000499453	0.0245506	-0.27081	-1.98571	0.00190173	0.0224549	1.62912	0.0236108	0.266279	-4.60258	-4.91223	-3.55201	-4.94327	-3.04653	-2.95716	-3.46744	-0.593442	-3.53695	-3.78535	-3.61028	-4.97003	-2.80592	-1.62611	-2.72288
Elovl1	3.58728	-2.51297	3.38668	0.00317829	0.069856	-1.65605	-2.87256	0.000602296	0.0105793	0.714722	0.381947	0.748365	-4.60258	-4.91223	-2.32961	-4.94327	-0.931057	-1.73477	-2.24505	-0.593442	-5.12191	-0.846749	-1.49481	-2.6481	-1.42741	-2.27819	-1.58538
Gm44873	3.58427	-4.00857	5.49359	2.9e-05	0.00440968	1.923	-1.84071	0.00041288	0.00822207	1.74356	0.00222146	0.067274	-4.60258	-4.91223	-5.13697	-4.94327	-3.04653	-2.95716	-3.46744	-2.70892	-5.12191	-3.78535	-5.19525	-4.97003	-2.32049	-3.50058	-3.45985
NA	3.57267	-3.85077	4.53623	0.000238488	0.016303	0.381788	-1.5337	0.00719028	0.0540867	2.03896	0.00317108	0.0815586	-4.60258	-4.91223	-5.13697	-4.94327	-3.04653	-2.95716	-5.0524	-2.70892	-5.12191	-3.78535	-5.19525	-3.38507	-2.80592	-1.3851	-2.72288
Dleu2	3.55907	-1.90981	3.43175	0.00287284	0.0666083	-1.56484	-2.08652	0.018948	0.104923	1.47256	0.0345592	0.323961	-4.60258	-2.5903	-1.96704	-4.94327	-1.82414	-0.841684	-1.35196	-1.97195	-1.03445	-1.91088	-1.10778	-3.38507	0.486862	0.272012	-1.87489
Snai3	3.53539	-2.56044	3.95386	0.000885222	0.033488	-0.683533	-1.48195	0.03965	0.172496	2.05344	0.00266234	0.0743369	-4.60258	-3.32727	-5.13697	-2.13591	-1.82414	-2.2202	-1.35196	-4.29388	-3.53695	-2.20039	-2.87332	-2.6481	-0.604286	-0.693223	-0.957349
Enpp6	3.51693	-3.9918	4.25609	0.000447503	0.0229632	-0.141302	-1.6164	0.00985554	0.0670752	1.90054	0.00552956	0.117845	-4.60258	-4.91223	-5.13697	-3.35831	-2.30957	-2.95716	-3.46744	-2.70892	-5.12191	-5.37031	-5.19525	-4.97003	-2.80592	-5.08554	-1.87489
S100a4	3.51158	0.198502	7.92829	2.26e-07	0.000234787	6.6654	-1.20472	0.00444532	0.0388803	2.30686	1.24e-08	1.86e-05	-1.14315	-1.74231	-1.23008	-1.24283	-0.544034	-0.018562	-0.528842	0.750512	0.659446	-0.0849091	-0.0659624	0.521826	2.50878	2.63556	2.50208
Hspa1b	3.50796	2.15152	4.2015	0.000506092	0.0245506	-0.123998	-1.90815	0.00500516	0.0421999	1.59981	0.0128478	0.195431	-0.695688	2.91432	1.33877	1.24656	3.65852	2.65755	3.69243	2.50053	0.986611	3.14932	0.586114	1.00725	3.39963	2.17185	3.65909
Ccdc141	3.49845	-2.74444	4.24329	0.000460597	0.0232577	-0.100605	-1.77644	0.00747894	0.0556493	1.72201	0.00749708	0.144382	-4.60258	-3.32727	-5.13697	-4.94327	-2.30957	-2.2202	-3.46744	-2.70892	-1.95199	-3.04838	-2.38789	-2.6481	0.298417	-1.91562	-0.796885
G430095P16Rik	3.48255	-1.19325	5.05398	7.56e-05	0.0078523	1.47396	-2.38389	0.000606956	0.010617	1.09866	0.00866076	0.158141	-3.01762	-4.91223	-2.81504	-2.62134	-0.38357	-0.841684	-1.59297	-0.834451	-0.263933	-0.416115	-0.241049	-1.5106	0.00143497	0.980549	0.569898
Rpl31	3.46937	-3.49505	3.72994	0.001468	0.0452384	-1.09363	-1.79967	0.00993987	0.0674785	1.6697	0.0254651	0.277036	-3.01762	-4.91223	-3.55201	-4.94327	-1.46157	-1.73477	-3.46744	-1.97195	-5.12191	-3.04838	-5.19525	-4.97003	-3.54289	-2.76361	-2.72288
Ccl17	3.46889	-0.888343	4.0436	0.000722785	0.0299079	-0.366836	-1.38448	0.0688593	0.234503	2.08441	0.000307399	0.0177238	-0.902139	-4.91223	-1.67754	-2.13591	-1.46157	-1.08269	-0.804477	-0.834451	-1.42147	0.244398	-0.671683	-1.5106	1.79102	1.48432	0.569898
Itga8	3.44904	-2.37865	3.13006	0.00563036	0.0983797	-2.11383	0.0515774	0.953491	0.972629	3.50062	5.48e-05	0.00540136	-4.60258	-3.32727	-2.32961	-3.35831	-4.6315	-2.2202	-5.0524	-2.70892	-1.66248	-5.37031	-0.947318	-2.16267	1.10097	1.02298	0.569898
1700001O22Rik	3.37532	-2.59511	3.43234	0.00286901	0.0666083	-1.61984	-1.60567	0.0342638	0.158876	1.76965	0.0188876	0.236819	-4.60258	-3.32727	-3.55201	-2.62134	-3.04653	-1.73477	-2.24505	-0.593442	-3.53695	-5.37031	-2.38789	-1.5106	-1.66842	-1.3851	-1.34437
Hnrnpl	3.35951	-3.56836	3.99686	0.00080327	0.0320472	-0.642019	-1.93512	0.0018634	0.0221694	1.42438	0.0411723	0.350662	-4.60258	-3.32727	-5.13697	-4.94327	-2.30957	-2.95716	-2.24505	-2.70892	-5.12191	-3.04838	-3.61028	-4.97003	-3.54289	-2.76361	-2.23746
Kdr	3.34923	-3.69898	3.81512	0.00121114	0.0403342	-0.915988	-0.935792	0.1595	0.40174	2.41344	0.000787248	0.0342102	-4.60258	-3.32727	-3.55201	-4.94327	-2.30957	-2.95716	-5.0524	-2.70892	-3.53695	-5.37031	-5.19525	-4.97003	-2.32049	-1.91562	-2.72288
Gm3696	3.33794	-4.32556	5.21254	5.34e-05	0.00630558	1.74777	-0.754682	0.0580086	0.214348	2.58326	9.16e-05	0.00787736	-4.60258	-4.91223	-5.13697	-4.94327	-4.6315	-2.95716	-5.0524	-4.29388	-5.12191	-5.37031	-5.19525	-4.97003	-3.54289	-2.27819	-1.87489
Fcor	3.32238	-4.03274	3.63364	0.00182425	0.0514605	-1.23709	-1.78924	0.00936803	0.0647399	1.53314	0.0351224	0.325844	-4.60258	-4.91223	-3.55201	-4.94327	-4.6315	-1.3722	-3.46744	-1.48653	-5.12191	-5.37031	-5.19525	-4.97003	-3.54289	-2.27819	-5.04481
B230377A18Rik	3.31417	-3.22387	4.31242	0.000394193	0.0216843	-0.0690116	-2.67087	1.84e-05	0.00113667	0.643295	0.304846	0.709724	-4.60258	-4.91223	-5.13697	-4.94327	-1.17207	-1.73477	-1.88248	-4.29388	-2.79999	-2.56296	-3.61028	-3.38507	-2.32049	-2.27819	-2.72288
Fzd9	3.26063	-3.22256	3.53024	0.00230255	0.0587085	-1.45758	-1.36708	0.0444808	0.184056	1.89355	0.011108	0.179347	-4.60258	-3.32727	-5.13697	-3.35831	-2.30957	-2.2202	-2.24505	-4.29388	-2.79999	-3.78535	-5.19525	-3.38507	-1.04039	-2.76361	-1.87489
Acta2	3.24427	-1.19065	3.66418	0.00170282	0.0493312	-1.10277	-1.925	0.0114361	0.0745785	1.31928	0.0296358	0.298002	-2.28065	-1.74231	-1.04951	-4.94327	-0.724607	-0.841684	-0.660087	0.0984352	-1.21502	-2.56296	-1.10778	-0.57771	-1.04039	0.406313	0.381453
Ppfia4	3.24386	-1.50805	4.53102	0.000241287	0.0163984	0.463019	-0.690228	0.226444	0.503966	2.55363	2.33e-05	0.00304014	-1.79522	-1.74231	-2.81504	-2.62134	-1.46157	-1.73477	-1.88248	-1.12396	-1.03445	-2.56296	-2.38789	-2.6481	-0.483992	0.936827	0.736547
Slc6a21	3.2239	-3.20962	4.64592	0.000186629	0.0140539	0.565453	-1.7323	0.00147259	0.0190246	1.4916	0.00946226	0.16658	-4.60258	-4.91223	-5.13697	-4.94327	-3.04653	-2.95716	-2.24505	-4.29388	-1.66248	-3.04838	-3.61028	-3.38507	-1.42741	-1.91562	-0.957349
Prelid3a	3.22272	-0.273205	6.1137	7.83e-06	0.00188412	3.56784	-1.19016	0.0145019	0.0876298	2.03256	1.18e-06	0.0003173	-2.28065	-1.00534	-1.43653	-2.13591	-0.38357	-0.454661	-0.194423	-1.12396	-0.729596	0.0559534	0.296608	-0.326171	1.41131	2.05401	2.15486
Hist1h3b	3.18603	-3.39992	3.11029	0.0058822	0.10072	-2.17152	-1.64429	0.0226609	0.119013	1.54174	0.0637906	0.434166	-4.60258	-4.91223	-5.13697	-3.35831	-2.30957	-1.08269	-5.0524	-2.70892	-5.12191	-3.78535	-3.61028	-2.6481	-2.80592	-2.27819	-1.58538
Dcun1d1	3.17857	-3.4775	3.29498	0.00390166	0.0784998	-1.86177	-0.934938	0.203869	0.469451	2.24363	0.00285229	0.0774492	-4.60258	-4.91223	-2.81504	-2.62134	-2.30957	-4.54212	-2.73048	-1.97195	-5.12191	-3.04838	-5.19525	-4.97003	-2.32049	-2.27819	-2.72288
P3h3	3.1757	-2.83754	2.8639	0.0101005	0.134196	-2.59352	-0.860045	0.3049	0.603817	2.31565	0.00628836	0.128062	-2.28065	-4.91223	-5.13697	-2.13591	-3.04653	-1.3722	-3.46744	-2.70892	-2.31456	-3.78535	-5.19525	-2.6481	-0.483992	-0.837613	-2.23746
Dusp16	3.13369	-3.95125	4.38427	0.000335366	0.0198758	0.206605	-0.456124	0.339029	0.603817	2.67756	9.91e-05	0.00821337	-4.60258	-4.91223	-3.55201	-4.94327	-4.6315	-4.54212	-2.24505	-4.29388	-5.12191	-3.78535	-5.19525	-4.97003	-1.95792	-2.27819	-2.23746
Ccl3	3.13272	-1.38681	3.58689	0.00202691	0.0545869	-1.24523	-2.48235	0.00306551	0.0302016	0.650369	0.191911	0.594646	-4.60258	-3.32727	-2.32961	-4.94327	-1.17207	0.212764	-3.46744	-0.593442	0.0875398	-0.726455	-0.671683	-0.112047	0.00143497	0.272012	0.569898
Ino80dos	3.12568	-3.63621	3.01324	0.00728605	0.112785	-2.33829	-1.68537	0.0210317	0.112698	1.44031	0.0855878	0.488402	-4.60258	-4.91223	-3.55201	-4.94327	-3.04653	-2.95716	-3.46744	-1.97195	-2.79999	-3.78535	-5.19525	-4.97003	-1.66842	-5.08554	-1.58538
Ighg2c	3.09531	-3.56836	2.68144	0.0149724	0.157604	-2.89328	-1.92983	0.0148843	0.0893172	1.16548	0.212724	0.617951	-3.01762	-4.91223	-5.13697	-4.94327	-2.30957	-0.149807	-2.73048	-4.29388	-5.12191	-3.78535	-2.87332	-4.97003	-2.32049	-3.50058	-3.45985
Pcp4	3.09349	-2.0656	3.35505	0.00341147	0.0732386	-1.72345	-0.405021	0.553343	0.731832	2.68847	0.00045325	0.0231783	-1.79522	-2.10488	-3.55201	-1.77334	-3.04653	-0.841684	-1.88248	-1.97195	-1.66248	-5.37031	-2.87332	-2.6481	-0.372961	-0.131344	-0.957349
1810019N24Rik	3.08406	-2.71427	2.94677	0.00843003	0.121658	-2.45354	-1.87059	0.0182854	0.102296	1.21346	0.125722	0.532524	-4.60258	-1.74231	-3.55201	-4.94327	-3.04653	-1.08269	-1.88248	-1.48653	-2.79999	-3.04838	-5.19525	-1.5106	-2.32049	-1.62611	-1.87489
Tbx21	3.07504	0.362784	6.47178	3.76e-06	0.00116504	4.36211	-1.29518	0.00412407	0.0370263	1.77986	2.02e-06	0.000484618	-1.79522	-1.00534	-1.23008	-0.55095	0.653905	0.587159	-0.408548	-0.0459547	0.550512	0.357609	0.0901568	1.25879	2.11056	2.39828	2.47089
Gm37506	3.03462	-4.41446	4.28763	0.000416816	0.0220502	0.0434152	-0.887111	0.0387369	0.169638	2.14751	0.00167041	0.0552371	-4.60258	-4.91223	-5.13697	-4.94327	-4.6315	-4.54212	-5.0524	-2.70892	-5.12191	-5.37031	-5.19525	-4.97003	-2.80592	-3.50058	-2.72288
H2-T22	3.02097	-3.69898	3.31534	0.00372825	0.0762578	-1.81574	-1.91136	0.00617528	0.0485611	1.10961	0.113891	0.532524	-4.60258	-4.91223	-3.55201	-3.35831	-3.04653	-2.2202	-1.88248	-1.97195	-3.53695	-5.37031	-5.19525	-4.97003	-5.12785	-2.27819	-3.45985
Prr36	3.01428	-2.26538	3.12945	0.00563787	0.0984375	-2.10747	-2.77449	0.000765465	0.0122742	0.239788	0.725072	0.93431	-4.60258	-4.91223	-2.32961	-4.94327	-0.23918	-0.635233	-1.35196	-4.29388	-1.03445	-2.20039	-1.73581	-1.5106	-1.66842	-1.3851	-1.13792
Gm12865	3.00149	-0.922967	4.4049	0.000320174	0.0194367	0.320617	-1.13648	0.0579039	0.214165	1.86501	0.000120016	0.00935282	-2.28065	-1.4528	-1.96704	-3.35831	-0.931057	-0.841684	-1.88248	-0.593442	-0.729596	-1.91088	-0.671683	-0.112047	1.47206	0.845197	0.569898
Ttll9	2.99645	-3.10789	3.49781	0.00247673	0.0609997	-1.50939	-1.30789	0.0405065	0.17517	1.68856	0.0133504	0.200235	-4.60258	-4.91223	-3.55201	-3.35831	-2.30957	-2.95716	-3.46744	-2.70892	-2.79999	-5.37031	-2.02532	-3.38507	-1.66842	-1.91562	-1.58538
Aldh1a1	2.99627	-3.46269	3.15623	0.00531301	0.0952552	-2.07168	-0.861064	0.170761	0.419629	2.13521	0.00901178	0.161446	-4.60258	-4.91223	-5.13697	-3.35831	-4.6315	-4.54212	-2.73048	-2.70892	-2.31456	-3.78535	-5.19525	-3.38507	-0.735531	-1.17865	-2.72288
Hist1h2bf	2.99336	-2.63278	2.53296	0.0205161	0.187923	-3.13414	-1.70726	0.0433774	0.181878	1.2861	0.161153	0.557997	-2.28065	-1.74231	-5.13697	-3.35831	-1.17207	-1.73477	-1.88248	-0.834451	-5.12191	-5.37031	-1.73581	-2.16267	-2.32049	-1.17865	-3.45985
Eno3	2.99212	-4.04833	3.56182	0.00214459	0.0563353	-1.37062	-1.65793	0.00602787	0.0478257	1.33419	0.0537205	0.401256	-4.60258	-4.91223	-5.13697	-4.94327	-4.6315	-2.95716	-2.73048	-2.70892	-5.12191	-5.37031	-2.87332	-4.97003	-3.54289	-3.50058	-2.72288
Mob2	2.99069	-2.92318	2.95613	0.00825903	0.120755	-2.44951	-1.72771	0.0193476	0.106486	1.26297	0.110645	0.532524	-3.01762	-2.5903	-3.55201	-4.94327	-0.931057	-1.73477	-2.73048	-1.48653	-5.12191	-2.20039	-2.87332	-4.97003	-1.95792	-2.27819	-3.45985
Ube3a	2.95143	-2.97971	3.41988	0.0029503	0.0675564	-1.62098	-1.67123	0.0115817	0.075255	1.2802	0.0544238	0.403928	-4.60258	-4.91223	-2.81504	-4.94327	-2.30957	-2.2202	-2.24505	-4.29388	-1.95199	-3.78535	-2.38789	-3.38507	-1.42741	-1.17865	-2.23746
Dnph1	2.92525	1.60806	6.7274	2.25e-06	0.000860967	5.01806	-2.08285	1.08e-05	0.000855274	0.842393	0.00423418	0.0982622	-0.354651	-0.0542503	-0.182772	0.342135	2.13669	2.22606	1.42333	2.50053	2.03796	1.84886	1.49126	2.39629	3.27729	2.72824	2.30392
Synpo2	2.92481	-3.43298	3.06652	0.0064793	0.105194	-2.24427	-1.0544	0.113052	0.320135	1.8704	0.0169007	0.226598	-4.60258	-4.91223	-2.81504	-4.94327	-4.6315	-2.95716	-1.35196	-4.29388	-3.53695	-3.04838	-3.61028	-4.97003	-2.32049	-1.91562	-1.58538
Gm22757	2.91629	-3.45794	3.41528	0.00298093	0.0679913	-1.62641	-2.6182	0.000147977	0.00426578	0.298092	0.652923	0.899828	-4.60258	-3.32727	-5.13697	-3.35831	-1.46157	-2.2202	-1.59297	-0.593442	-5.12191	-3.78535	-5.19525	-3.38507	-3.54289	-3.50058	-5.04481
Tnpo1	2.90303	-3.67402	3.18272	0.00500976	0.0918903	-2.05509	-1.99883	0.00238124	0.0258564	0.904202	0.220546	0.62712	-4.60258	-4.91223	-3.55201	-4.94327	-3.04653	-1.73477	-2.73048	-2.70892	-5.12191	-3.04838	-3.61028	-4.97003	-2.80592	-2.27819	-5.04481
Met	2.89789	1.68312	4.59514	0.000209044	0.0150377	0.770809	-0.887148	0.115185	0.323211	2.01075	8.52e-06	0.00148642	-1.14315	0.514033	-0.278987	1.12282	1.09642	1.79773	0.305148	0.835401	1.86677	2.39124	1.519	2.79152	4.20531	4.73304	3.49046
1810032O08Rik	2.89413	-4.27643	3.21941	0.00461741	0.0871271	-1.94567	-1.15057	0.0370413	0.165076	1.74356	0.0294099	0.297008	-4.60258	-4.91223	-5.13697	-4.94327	-4.6315	-4.54212	-5.0524	-1.97195	-5.12191	-3.78535	-5.19525	-4.97003	-2.32049	-3.50058	-3.45985
NA	2.89372	-0.120088	4.54283	0.000234989	0.0161125	0.650872	-2.50528	0.000188297	0.00499116	0.388443	0.265511	0.676627	-3.01762	-1.21179	-3.55201	-1.24283	0.983213	0.50227	-0.660087	0.349974	1.06791	0.302114	0.687398	0.757893	1.37995	1.06421	0.788078
1700042O10Rik	2.89135	-3.34409	4.30043	0.00040497	0.0219162	0.0967888	-0.710758	0.0883553	0.274871	2.18059	0.000782053	0.0341112	-4.60258	-4.91223	-5.13697	-4.94327	-3.04653	-4.54212	-5.0524	-4.29388	-3.53695	-2.56296	-3.61028	-1.8001	-0.0834539	-1.3851	-0.652495
Tjp3	2.87423	-4.2199	3.92212	0.000951042	0.035181	-0.630158	-0.710758	0.104171	0.303676	2.16347	0.00203174	0.0631312	-4.60258	-4.91223	-5.13697	-4.94327	-3.04653	-4.54212	-5.0524	-4.29388	-3.53695	-5.37031	-5.19525	-4.97003	-2.32049	-3.50058	-1.87489
NA	2.87395	-2.88849	2.89628	0.00941284	0.128142	-2.53924	-0.810541	0.280146	0.577715	2.06341	0.00652818	0.132026	-3.01762	-4.91223	-1.96704	-4.94327	-3.04653	-2.95716	-3.46744	-1.97195	-3.53695	-3.04838	-1.73581	-4.97003	-1.04039	-0.837613	-1.87489
Tgtp1	2.86665	1.93476	2.74143	0.0131645	0.150869	-3.05455	-2.76708	0.00834201	0.059898	0.0995628	0.832148	0.93667	-1.43265	-0.388669	-1.67754	-0.69534	3.07586	2.85876	0.728956	0.22968	4.53808	3.73035	2.95957	3.66297	5.07305	3.35325	3.00504
Pipox	2.86208	-3.35968	2.53039	0.020627	0.188093	-3.13845	-1.97456	0.0109244	0.0721066	0.887519	0.33139	0.734025	-4.60258	-3.32727	-5.13697	-4.94327	-2.30957	-1.3722	-3.46744	-2.70892	-5.12191	-3.78535	-2.87332	-2.6481	-5.12785	-1.62611	-1.34437
Podxl	2.85342	-3.53215	2.34779	0.0301488	0.231173	-3.42778	-1.44243	0.0808009	0.259984	1.41099	0.146541	0.535477	-4.60258	-4.91223	-5.13697	-3.35831	-3.04653	-2.95716	-3.46744	-2.70892	-2.79999	-5.37031	-5.19525	-2.16267	-1.22096	-0.998077	-5.04481
Gpx1	2.84156	-3.44339	2.82174	0.0110686	0.140257	-2.66577	-2.09227	0.00429858	0.0379805	0.749288	0.345839	0.736847	-4.60258	-4.91223	-3.55201	-3.35831	-1.17207	-2.95716	-2.24505	-1.97195	-5.12191	-5.37031	-2.87332	-3.38507	-2.32049	-5.08554	-2.72288
Foxr1	2.83777	0.161521	5.81546	1.46e-05	0.00297285	3.15126	-0.474225	0.246126	0.533324	2.36355	1.18e-07	6.72e-05	-0.695688	-0.0542503	-1.23008	-1.03638	-0.23918	-0.635233	-0.0080099	-0.386992	0.432675	-0.615424	-0.440358	0.456237	2.57951	2.39828	1.8977
NA	2.83172	-3.23206	2.77631	0.0122112	0.146708	-2.73625	-1.90282	0.00766446	0.0565795	0.928897	0.258643	0.671454	-3.01762	-4.91223	-5.13697	-4.94327	-1.82414	-2.95716	-2.73048	-1.97195	-1.95199	-3.78535	-2.87332	-4.97003	-1.66842	-3.50058	-2.23746
2210011C24Rik	2.83108	-2.59519	3.34049	0.00352439	0.0745673	-1.76186	-2.13546	0.00175381	0.0213666	0.695621	0.271167	0.683231	-4.60258	-3.32727	-2.81504	-4.94327	-1.82414	-2.2202	-2.73048	-0.386992	-2.31456	-2.56296	-2.87332	-2.6481	-2.80592	-1.91562	-0.957349
Naa20	2.82392	-4.20313	4.2684	0.00043526	0.0225704	-0.0494238	-0.997936	0.0214553	0.114156	1.82598	0.00274629	0.0755358	-4.60258	-4.91223	-5.13697	-4.94327	-4.6315	-2.95716	-3.46744	-4.29388	-5.12191	-3.78535	-5.19525	-4.97003	-2.80592	-2.76361	-3.45985
Ss18	2.81568	-4.19573	4.14544	0.000574317	0.0260717	-0.267213	-0.636098	0.158108	0.399137	2.17958	0.000553717	0.0265818	-4.60258	-4.91223	-3.55201	-4.94327	-3.04653	-4.54212	-3.46744	-4.29388	-5.12191	-5.37031	-5.19525	-4.97003	-3.54289	-3.50058	-1.87489
Hsd11b1	2.80968	-2.73981	3.67295	0.0016695	0.0486673	-1.23482	-1.24917	0.0315059	0.149954	1.56051	0.0100928	0.172485	-3.01762	-3.32727	-3.55201	-3.35831	-1.82414	-2.95716	-2.24505	-1.12396	-3.53695	-2.56296	-2.87332	-4.97003	-1.95792	-1.91562	-1.87489
Gm45716	2.80812	-3.77715	2.4054	0.0267736	0.217114	-3.33696	-2.00362	0.0114136	0.0744733	0.804492	0.395012	0.757134	-4.60258	-4.91223	-5.13697	-4.94327	-1.82414	-2.95716	-5.0524	-1.48653	-5.12191	-5.37031	-3.61028	-2.16267	-1.66842	-5.08554	-2.72288
Wfdc21	2.80444	-1.83144	2.67914	0.015046	0.158095	-2.90802	-2.54721	0.00496331	0.041921	0.257237	0.707851	0.926072	-2.28065	-4.91223	-2.81504	-4.94327	-3.04653	-0.454661	-0.528842	-0.386992	-1.66248	-1.12238	-2.02532	-0.21514	0.157554	-2.27819	-0.957349
Ttc36	2.79566	-4.12164	3.80407	0.00124176	0.0407481	-0.895085	-0.963327	0.0401463	0.173972	1.83233	0.00602751	0.124595	-4.60258	-4.91223	-5.13697	-4.94327	-3.04653	-4.54212	-3.46744	-4.29388	-5.12191	-3.04838	-5.19525	-4.97003	-2.80592	-3.50058	-2.23746
Dtnbp1	2.79047	-2.90758	2.75033	0.0129147	0.150439	-2.78581	-0.97866	0.192331	0.451775	1.81181	0.0199332	0.242213	-4.60258	-3.32727	-3.55201	-2.13591	-4.6315	-1.3722	-2.24505	-1.48653	-3.53695	-2.56296	-3.61028	-4.97003	-2.32049	-1.3851	-1.87489
Comt	2.78672	-2.58883	2.71263	0.0140047	0.152135	-2.84193	-2.32029	0.00328133	0.0317087	0.466426	0.548359	0.840661	-4.60258	-2.5903	-2.81504	-4.94327	-2.30957	-1.08269	-1.59297	-0.834451	-5.12191	-2.20039	-2.02532	-1.8001	-2.80592	-2.76361	-1.34437
AY074887	2.78485	-3.89354	3.50849	0.00241802	0.0602042	-1.48041	-0.635189	0.283483	0.582201	2.14966	0.000936006	0.0377943	-4.60258	-2.5903	-5.13697	-3.35831	-3.04653	-2.2202	-3.46744	-4.29388	-5.12191	-5.37031	-5.19525	-4.97003	-2.80592	-2.76361	-3.45985
Prrt4	2.78481	-3.91031	3.1698	0.00515549	0.0933619	-2.06538	-1.24698	0.0579308	0.214208	1.53784	0.0239671	0.268356	-3.01762	-3.32727	-5.13697	-4.94327	-3.04653	-2.2202	-3.46744	-1.97195	-5.12191	-5.37031	-5.19525	-4.97003	-3.54289	-5.08554	-2.23746
Rcan1	2.78059	-4.154	3.48051	0.00257493	0.0627076	-1.48482	-1.14674	0.032761	0.15404	1.63384	0.0173522	0.228016	-4.60258	-4.91223	-5.13697	-4.94327	-4.6315	-2.95716	-2.73048	-4.29388	-5.12191	-5.37031	-5.19525	-3.38507	-2.80592	-2.76361	-3.45985
Bcam	2.77891	1.57285	5.44037	3.26e-05	0.00480981	2.52148	-1.74549	0.00067231	0.0113138	1.03342	0.00152763	0.0520846	-1.43265	0.132163	0.289297	-0.0852866	1.20139	1.76166	1.45539	1.72849	2.51471	2.20712	1.43411	2.69531	3.77	3.08939	2.8317
Ccr6	2.76664	-3.38455	2.76232	0.0125854	0.148754	-2.75673	-0.341955	0.620237	0.785085	2.42469	0.00393275	0.0938999	-4.60258	-3.32727	-5.13697	-3.35831	-3.04653	-4.54212	-2.73048	-4.29388	-3.53695	-5.37031	-1.49481	-4.97003	-0.735531	-1.3851	-2.23746
Aicda	2.7648	-1.01939	3.64849	0.00176415	0.0504823	-1.1269	-0.975735	0.138362	0.364151	1.78906	0.000454432	0.0231783	-3.01762	-1.21179	-3.55201	-1.24283	-1.17207	-1.3722	-0.297517	-2.70892	-1.03445	-0.615424	-0.947318	-0.882565	1.10097	1.42225	0.24059
Ccr6	2.76096	-2.56721	3.12327	0.0057156	0.0992756	-2.14026	-1.04764	0.139348	0.36539	1.71332	0.00714229	0.139849	-4.60258	-4.91223	-2.81504	-2.62134	-2.30957	-4.54212	-2.73048	-1.48653	-2.79999	-3.04838	-2.02532	-2.16267	-0.269867	-0.837613	-1.34437
Gm38250	2.75921	-3.9918	3.25764	0.00424055	0.0830317	-1.89279	-1.23446	0.0198761	0.108286	1.52475	0.0411337	0.350533	-4.60258	-4.91223	-5.13697	-4.94327	-3.04653	-4.54212	-5.0524	-2.70892	-5.12191	-3.78535	-2.87332	-4.97003	-3.54289	-1.91562	-2.72288
Yjefn3	2.75823	-4.0651	2.73498	0.0133482	0.151194	-2.80282	-1.1744	0.0872138	0.272688	1.58384	0.0542492	0.403388	-4.60258	-4.91223	-3.55201	-4.94327	-4.6315	-4.54212	-3.46744	-1.48653	-5.12191	-3.78535	-5.19525	-4.97003	-1.95792	-2.76361	-5.04481
Serpinb9e	2.75082	-4.17077	2.9222	0.00889516	0.124088	-2.48081	-0.887111	0.106203	0.307559	1.86371	0.0282176	0.290088	-4.60258	-4.91223	-5.13697	-4.94327	-4.6315	-4.54212	-5.0524	-2.70892	-5.12191	-5.37031	-5.19525	-2.6481	-1.95792	-3.50058	-2.23746
Ackr2	2.74393	-3.33773	3.65928	0.00172177	0.0497051	-1.20666	-1.94651	0.000689424	0.0115211	0.797413	0.18339	0.585843	-4.60258	-4.91223	-5.13697	-4.94327	-2.30957	-2.95716	-2.24505	-4.29388	-2.79999	-3.78535	-3.61028	-1.8001	-2.32049	-2.76361	-1.58538
Gsg1l	2.73523	-4.25226	4.26231	0.000441278	0.0227933	0.0377914	-0.297629	0.419392	0.630385	2.4376	0.000211041	0.0139772	-4.60258	-4.91223	-5.13697	-4.94327	-4.6315	-4.54212	-5.0524	-4.29388	-5.12191	-5.37031	-5.19525	-3.38507	-2.80592	-1.91562	-1.87489
Xrcc2	2.7316	-4.46359	5.35232	3.94e-05	0.00531463	2.00026	-0.297629	0.302097	0.603817	2.43397	1.84e-05	0.00254179	-4.60258	-4.91223	-5.13697	-4.94327	-4.6315	-4.54212	-5.0524	-4.29388	-5.12191	-5.37031	-5.19525	-4.97003	-1.95792	-3.50058	-2.72288
3110056K07Rik	2.73107	-4.3821	3.62247	0.00187077	0.0521917	-1.2263	-1.19552	0.0204007	0.110146	1.53556	0.0174292	0.228535	-4.60258	-4.91223	-5.13697	-4.94327	-4.6315	-2.2202	-3.46744	-4.29388	-5.12191	-5.37031	-5.19525	-4.97003	-2.32049	-5.08554	-3.45985
Tnni2	2.72532	-2.47233	3.38444	0.00319423	0.0699547	-1.70887	-1.35326	0.0241763	0.12436	1.37206	0.030775	0.304481	-2.28065	-3.32727	-3.55201	-2.62134	-1.82414	-1.73477	-1.88248	-0.834451	-2.79999	-3.04838	-5.19525	-2.16267	-1.66842	-1.91562	-2.23746
Capn13	2.72035	-4.46359	5.26673	4.75e-05	0.00591044	1.85078	-0.297629	0.307732	0.603817	2.42272	2.25e-05	0.00294937	-4.60258	-4.91223	-5.13697	-4.94327	-4.6315	-4.54212	-5.0524	-4.29388	-5.12191	-5.37031	-5.19525	-4.97003	-3.54289	-2.76361	-1.87489
NA	2.71568	-2.16565	3.14234	0.00547924	0.0971752	-2.10759	-1.98563	0.00343429	0.0325391	0.730047	0.260706	0.67309	-2.28065	-4.91223	-2.81504	-2.13591	-0.724607	-1.73477	-1.59297	0.0984352	-2.31456	-2.56296	-2.38789	-3.38507	-2.32049	-2.27819	-1.13792
Selenoh	2.71251	-2.79911	3.39026	0.0031529	0.0697955	-1.66195	-1.99171	0.00199877	0.0231727	0.720797	0.227083	0.634898	-4.60258	-4.91223	-2.81504	-4.94327	-3.04653	-1.73477	-2.24505	-2.70892	-2.79999	-3.04838	-1.28835	-2.6481	-1.95792	-0.998077	-2.23746
Uts2b	2.71111	-3.06168	2.42975	0.0254553	0.211787	-3.29588	-1.10241	0.174552	0.424691	1.6087	0.0582538	0.4172	-3.01762	-4.91223	-5.13697	-1.77334	-4.6315	-2.2202	-1.88248	-1.48653	-3.53695	-2.56296	-5.19525	-3.38507	-1.66842	-2.27819	-2.23746
Slc29a1	2.70904	-3.76292	3.22947	0.00451518	0.0859612	-1.96261	-1.49923	0.00767919	0.0566525	1.20981	0.088273	0.488972	-4.60258	-4.91223	-5.13697	-4.94327	-4.6315	-4.54212	-2.73048	-1.97195	-2.79999	-3.78535	-3.61028	-4.97003	-2.80592	-2.27819	-2.72288
Tmcc2	2.7074	-3.90778	3.88573	0.00103256	0.0368153	-0.729712	-0.754682	0.0574078	0.213343	1.95272	0.00371931	0.0900142	-4.60258	-4.91223	-5.13697	-4.94327	-4.6315	-2.95716	-5.0524	-4.29388	-3.53695	-3.78535	-3.61028	-4.97003	-2.32049	-1.62611	-2.23746
Ccl4	2.70441	-1.42208	2.70699	0.014175	0.152788	-2.8635	-1.3889	0.123351	0.337882	1.31551	0.0181556	0.232327	-4.60258	-2.10488	-3.55201	-3.35831	-0.931057	-0.294196	-5.0524	-1.12396	-0.598352	-0.325917	-0.802928	-0.7221	0.486862	1.02298	0.627613
Plat	2.70324	-3.71274	3.33075	0.00360201	0.0751612	-1.74181	-0.383529	0.425275	0.632902	2.31971	0.00242298	0.0705577	-4.60258	-4.91223	-3.55201	-4.94327	-3.04653	-4.54212	-5.0524	-4.29388	-3.53695	-3.78535	-5.19525	-3.38507	-2.80592	-1.3851	-0.652495
Agps	2.70268	-2.71348	2.5315	0.0205792	0.188012	-3.13656	-2.16648	0.00665341	0.0512256	0.536194	0.509894	0.81975	-4.60258	-2.5903	-2.81504	-4.94327	-2.30957	-1.73477	-1.59297	-0.834451	-1.95199	-5.37031	-2.38789	-2.16267	-3.54289	-2.27819	-1.58538
Atg9b	2.70267	-3.1457	2.79353	0.0117653	0.143383	-2.70659	-2.0676	0.00312548	0.0306247	0.63507	0.408907	0.767419	-4.60258	-4.91223	-5.13697	-3.35831	-1.82414	-2.2202	-3.46744	-1.97195	-2.31456	-2.20039	-5.19525	-2.6481	-3.54289	-1.91562	-1.87489
Gm47545	2.70249	-2.78214	3.08509	0.00621905	0.103251	-2.2189	-2.20492	0.00128231	0.0173463	0.497568	0.456924	0.785938	-4.60258	-4.91223	-2.81504	-3.35831	-2.30957	-1.73477	-1.35196	-1.97195	-3.53695	-3.78535	-2.02532	-2.16267	-3.54289	-2.27819	-1.34437
NA	2.7004	-2.64412	3.69391	0.00159237	0.0475454	-1.1838	-2.34808	9.66e-05	0.00325454	0.352319	0.533758	0.834126	-3.01762	-3.32727	-3.55201	-4.94327	-0.931057	-0.841684	-1.88248	-1.48653	-3.53695	-2.56296	-2.38789	-3.38507	-2.80592	-2.27819	-2.72288
Nespas	2.6885	-2.81751	2.75827	0.0126958	0.14915	-2.77216	-1.42993	0.0475701	0.189238	1.25858	0.0902266	0.493313	-2.28065	-3.32727	-3.55201	-4.94327	-3.04653	-1.73477	-1.88248	-1.48653	-3.53695	-3.04838	-5.19525	-1.8001	-2.32049	-1.3851	-2.72288
Mir7-1	2.68667	-2.86664	2.6396	0.0163704	0.166402	-2.96457	-0.913786	0.218158	0.491408	1.77289	0.0242199	0.269053	-4.60258	-3.32727	-1.43653	-3.35831	-1.82414	-2.95716	-2.24505	-1.97195	-1.95199	-5.37031	-2.87332	-4.97003	-1.95792	-1.91562	-2.23746
Gbp9	2.68612	-4.48776	2.98044	0.00783043	0.116604	-2.37562	-1.15057	0.0392352	0.171262	1.53556	0.051295	0.391156	-4.60258	-4.91223	-5.13697	-4.94327	-4.6315	-4.54212	-5.0524	-1.97195	-5.12191	-5.37031	-5.19525	-4.97003	-2.32049	-5.08554	-3.45985
Mcub	2.67597	-1.01612	3.56791	0.00211542	0.0560414	-1.28149	-1.40712	0.039653	0.172496	1.26885	0.00492768	0.108514	-1.14315	-2.10488	-2.32961	-4.94327	-1.46157	-1.3722	-0.804477	-1.48653	-1.21502	-0.416115	-0.671683	0.387525	1.06198	0.74735	0.509777
Vipas39	2.66926	-4.12164	2.81556	0.0112177	0.141071	-2.66728	-1.7766	0.00881462	0.0622291	0.892658	0.23556	0.643403	-4.60258	-4.91223	-5.13697	-4.94327	-3.04653	-2.95716	-5.0524	-1.48653	-5.12191	-3.04838	-5.19525	-4.97003	-3.54289	-2.76361	-5.04481
Gm27605	2.66788	-3.50215	2.62741	0.0168007	0.168794	-2.98309	-0.493694	0.465699	0.660774	2.17418	0.0109563	0.177613	-4.60258	-3.32727	-5.13697	-3.35831	-4.6315	-2.95716	-5.0524	-2.70892	-2.31456	-3.04838	-5.19525	-4.97003	-1.66842	-0.837613	-2.72288
Gm23849	2.65215	-2.933	2.77368	0.0122807	0.147099	-2.74098	-2.34301	0.001057	0.0151512	0.309133	0.681243	0.914572	-4.60258	-4.91223	-2.32961	-4.94327	-2.30957	-1.73477	-2.73048	-0.834451	-2.79999	-3.78535	-1.73581	-3.38507	-1.66842	-3.50058	-2.72288
Plagl1	2.63818	-2.57124	2.22309	0.0388507	0.258994	-3.62286	0.452442	0.618178	0.783705	3.09062	0.000889738	0.0365574	-2.28065	-2.5903	-3.55201	-2.13591	-1.46157	-4.54212	-5.0524	-1.48653	-5.12191	-1.66987	-5.19525	-2.16267	0.0816053	-0.998077	-0.400956
Tsc22d3	2.63779	-4.02163	3.09952	0.00602393	0.102088	-2.16053	-0.144023	0.790571	0.896221	2.49376	0.00135372	0.0484821	-4.60258	-4.91223	-5.13697	-2.62134	-3.04653	-4.54212	-5.0524	-4.29388	-5.12191	-3.78535	-5.19525	-4.97003	-1.95792	-1.62611	-3.45985
Igsf9b	2.63397	-3.68221	3.05012	0.00671792	0.107207	-2.28366	-1.36948	0.0253355	0.128569	1.26449	0.0688618	0.449698	-4.60258	-4.91223	-2.81504	-4.94327	-3.04653	-2.95716	-3.46744	-2.70892	-5.12191	-3.04838	-3.61028	-4.97003	-3.54289	-2.76361	-2.72288
Ralyl	2.62795	-4.43123	3.84808	0.00112422	0.0386516	-0.773989	-0.572693	0.151535	0.38798	2.05526	0.00182105	0.0584812	-4.60258	-4.91223	-5.13697	-4.94327	-4.6315	-4.54212	-3.46744	-4.29388	-5.12191	-5.37031	-5.19525	-4.97003	-5.12785	-1.91562	-2.23746
Gm43810	2.62665	-3.53599	2.40919	0.0265644	0.216318	-3.32912	-1.59213	0.0375804	0.166415	1.03452	0.226296	0.634286	-4.60258	-2.10488	-5.13697	-4.94327	-3.04653	-1.73477	-3.46744	-1.97195	-5.12191	-5.37031	-2.87332	-3.38507	-2.32049	-3.50058	-3.45985
NA	2.61507	3.4631	8.13115	1.56e-07	0.000173915	7.63168	-2.16016	1.1e-07	4.29e-05	0.45491	0.0274506	0.287214	1.90522	1.74598	1.16681	1.36051	3.55338	3.82856	3.71909	3.63093	4.55932	4.23887	4.0692	4.08254	4.17821	5.17303	4.73491
Rbp1	2.61399	-4.46359	4.28852	0.000415984	0.0220502	0.0346308	-0.710758	0.0498641	0.195252	1.90323	0.00138361	0.0493099	-4.60258	-4.91223	-5.13697	-4.94327	-3.04653	-4.54212	-5.0524	-4.29388	-5.12191	-5.37031	-5.19525	-4.97003	-2.80592	-3.50058	-3.45985
Nsl1	2.61285	-2.53461	2.47804	0.0230196	0.200587	-3.22993	-2.68946	0.000816854	0.0128083	-0.0766056	0.925734	0.96596	-3.01762	-4.91223	-3.55201	-4.94327	-0.23918	-1.3722	-2.73048	-0.593442	-3.53695	-1.28285	-1.28835	-3.38507	-3.54289	-2.27819	-1.34437
Erlin1	2.6064	-3.24096	2.47906	0.0229704	0.200383	-3.21986	-1.77872	0.0160865	0.093877	0.82768	0.319282	0.724804	-4.60258	-4.91223	-5.13697	-2.62134	-0.931057	-2.95716	-3.46744	-2.70892	-3.53695	-3.04838	-2.02532	-4.97003	-1.95792	-2.27819	-3.45985
BC043934	2.60423	-3.80464	3.58337	0.00204301	0.0545869	-1.36728	-1.22657	0.0319484	0.151567	1.37766	0.0125547	0.19247	-4.60258	-3.32727	-3.55201	-3.35831	-3.04653	-2.2202	-2.24505	-2.70892	-5.12191	-5.37031	-5.19525	-4.97003	-3.54289	-5.08554	-2.72288
Mcu	2.6014	-2.59434	2.05758	0.0539628	0.307556	-3.88585	-1.305	0.191524	0.450874	1.2964	0.130568	0.532524	-4.60258	-4.91223	-1.23008	-4.94327	-4.6315	-2.2202	-1.59297	-2.70892	-1.95199	-0.846749	-1.49481	-4.97003	-0.604286	-1.91562	-0.289925
Hmox2	2.59844	-1.81616	4.35067	0.000361682	0.0208061	0.0734201	-1.8415	0.0003424	0.00728913	0.756941	0.0903874	0.493385	-1.79522	-3.32727	-2.81504	-2.62134	-1.17207	-1.08269	-0.297517	-0.834451	-1.95199	-1.91088	-2.87332	-2.16267	-1.42741	-1.3851	-1.58538
Gm6034	2.59804	-2.9953	3.24283	0.00438286	0.0845401	-1.92844	-1.98002	0.00139714	0.0183904	0.618011	0.318423	0.724205	-4.60258	-4.91223	-5.13697	-3.35831	-3.04653	-2.2202	-2.73048	-1.97195	-3.53695	-3.04838	-1.49481	-2.6481	-1.22096	-2.27819	-2.72288
Gm525	2.5957	2.8834	6.28865	5.46e-06	0.00148365	4.20699	-1.69599	8.69e-05	0.00303714	0.899714	0.00114215	0.0436516	1.54717	1.39155	0.695922	0.611321	2.40193	2.87573	2.47898	3.28355	3.82353	4.02843	3.29259	3.28264	5.00015	4.49754	4.04
Hjurp	2.59286	-4.09747	4.01732	0.000766989	0.0310102	-0.461859	-0.245464	0.533276	0.716255	2.3474	0.00023529	0.0149408	-4.60258	-4.91223	-3.55201	-4.94327	-4.6315	-4.54212	-3.46744	-4.29388	-5.12191	-3.78535	-5.19525	-4.97003	-2.80592	-2.76361	-1.87489
Lrrc4c	2.59026	-4.3006	4.34182	0.000368957	0.0209365	0.172367	-0.297629	0.3751	0.610395	2.29263	0.000207909	0.0138088	-4.60258	-4.91223	-5.13697	-4.94327	-4.6315	-4.54212	-5.0524	-4.29388	-3.53695	-5.37031	-5.19525	-4.97003	-2.32049	-2.27819	-2.72288
Gm14418	2.58822	-3.12783	2.60698	0.0175457	0.172798	-3.0152	-0.947089	0.188311	0.445824	1.64113	0.0325923	0.31282	-4.60258	-4.91223	-3.55201	-3.35831	-2.30957	-2.95716	-5.0524	-2.70892	-2.79999	-5.37031	-2.38789	-2.16267	-0.879921	-1.62611	-2.23746
Cdip1	2.58756	-3.1308	2.46541	0.0236347	0.203264	-3.24057	-2.23099	0.00286942	0.0289906	0.356564	0.670218	0.907996	-4.60258	-4.91223	-3.55201	-3.35831	-1.17207	-2.2202	-2.73048	-1.48653	-2.79999	-3.04838	-5.19525	-2.6481	-1.42741	-2.76361	-5.04481
1700102P08Rik	2.58332	-4.41446	3.8785	0.00104957	0.0370825	-0.750224	-0.963327	0.0272974	0.135295	1.61999	0.00670995	0.134006	-4.60258	-4.91223	-5.13697	-4.94327	-3.04653	-4.54212	-3.46744	-4.29388	-5.12191	-5.37031	-5.19525	-4.97003	-2.80592	-2.76361	-5.04481
Cdk2ap1	2.574	-4.12164	3.09756	0.00605013	0.102275	-2.16552	-0.887111	0.0623654	0.220448	1.68689	0.0265829	0.283286	-4.60258	-4.91223	-5.13697	-4.94327	-4.6315	-4.54212	-5.0524	-2.70892	-5.12191	-5.37031	-3.61028	-3.38507	-2.80592	-2.27819	-2.72288
Tnip2	2.57312	-3.78534	3.86248	0.00108823	0.0380398	-0.785649	-0.694607	0.076156	0.250134	1.87851	0.00315357	0.0814687	-4.60258	-4.91223	-5.13697	-4.94327	-4.6315	-4.54212	-2.73048	-4.29388	-3.53695	-3.04838	-3.61028	-4.97003	-1.66842	-1.91562	-2.23746
Zfp410	2.56829	-3.0419	2.68343	0.0149086	0.157145	-2.89183	-1.40962	0.0463819	0.188637	1.15867	0.111182	0.532524	-4.60258	-4.91223	-1.43653	-4.94327	-3.04653	-2.2202	-3.46744	-1.97195	-3.53695	-3.78535	-2.87332	-2.6481	-2.32049	-1.62611	-2.23746
Gm44662	2.55891	-4.46359	3.43911	0.00282574	0.0659776	-1.54461	-1.413	0.00899187	0.0629216	1.14591	0.0570779	0.413686	-4.60258	-4.91223	-5.13697	-4.94327	-4.6315	-2.2202	-5.0524	-2.70892	-5.12191	-5.37031	-5.19525	-4.97003	-5.12785	-3.50058	-3.45985
Lrrc39	2.5521	-2.95854	2.44975	0.0244186	0.206916	-3.26462	-0.849492	0.266728	0.561134	1.70261	0.0314064	0.307346	-4.60258	-3.32727	-2.32961	-3.35831	-3.04653	-2.95716	-2.73048	-1.48653	-2.31456	-5.37031	-3.61028	-3.38507	-3.54289	-1.17865	-1.13792
Ctnnbip1	2.5464	-0.688962	4.63162	0.000192684	0.0142106	0.786236	-1.67961	0.00115326	0.0160489	0.866782	0.0175809	0.229751	-2.28065	-2.10488	-2.81504	-0.855805	-0.107935	-0.149807	-0.660087	-0.386992	-0.598352	0.244398	-0.671683	-1.06314	0.544577	0.406313	0.164641
NA	2.54348	-4.51272	3.56595	0.00212478	0.0560414	-1.30351	-0.887111	0.0366994	0.164244	1.65637	0.01196	0.187158	-4.60258	-4.91223	-5.13697	-4.94327	-4.6315	-4.54212	-5.0524	-2.70892	-5.12191	-5.37031	-5.19525	-4.97003	-3.54289	-3.50058	-3.45985
Tmem51	2.53955	2.37152	4.22373	0.000481361	0.0238933	-0.0810267	-0.774661	0.139127	0.365047	1.76489	4.27e-05	0.0046696	1.28006	1.35456	1.16681	-0.0852866	2.13669	2.40039	1.21438	1.06367	3.24003	2.87286	1.72362	3.47706	5.16792	4.32173	4.23828
Gria3	2.53357	-4.2199	3.17009	0.00515214	0.0933619	-2.0495	-0.995436	0.0758014	0.249249	1.53814	0.019032	0.236819	-4.60258	-4.91223	-5.13697	-3.35831	-3.04653	-2.95716	-3.46744	-4.29388	-5.12191	-5.37031	-5.19525	-4.97003	-5.12785	-3.50058	-2.23746
Gm30934	2.53043	-3.94267	3.29115	0.00393521	0.078884	-1.86371	-1.1623	0.0498555	0.195252	1.36813	0.0191216	0.236819	-4.60258	-4.91223	-2.81504	-3.35831	-3.04653	-2.95716	-2.73048	-2.70892	-5.12191	-5.37031	-5.19525	-4.97003	-3.54289	-2.76361	-5.04481
NA	2.52813	-3.02247	2.73371	0.0133849	0.151194	-2.80786	0.1949	0.766563	0.88581	2.72304	0.000607588	0.0284096	-4.60258	-2.5903	-2.81504	-4.94327	-4.6315	-4.54212	-5.0524	-2.70892	-3.53695	-2.56296	-2.87332	-3.38507	0.426741	-0.561978	-0.957349
Gm6225	2.52361	-3.29113	2.60441	0.0176416	0.17315	-3.02192	-1.34785	0.0527238	0.202602	1.17576	0.118092	0.532524	-4.60258	-3.32727	-2.81504	-4.94327	-1.46157	-2.2202	-2.73048	-4.29388	-2.79999	-5.37031	-3.61028	-3.38507	-2.80592	-2.27819	-2.72288
Gm27184	2.52231	-4.20313	3.33012	0.00360712	0.0751612	-1.76175	-1.80235	0.00227189	0.0250659	0.719951	0.214605	0.619433	-4.60258	-4.91223	-5.13697	-4.94327	-2.30957	-2.95716	-2.73048	-4.29388	-5.12191	-5.37031	-3.61028	-4.97003	-3.54289	-3.50058	-5.04481
Fzd7	2.51921	-2.70121	2.49468	0.0222325	0.196437	-3.19486	-1.15475	0.125525	0.340802	1.36446	0.0695216	0.451667	-4.60258	-3.32727	-3.55201	-2.13591	-3.04653	-1.3722	-3.46744	-0.834451	-2.31456	-2.56296	-5.19525	-2.6481	-1.66842	-1.91562	-1.87489
Bcl2l14	2.51918	-2.70147	3.13616	0.0055547	0.0977731	-2.12785	-0.978045	0.118474	0.328642	1.54113	0.00996134	0.170988	-3.01762	-3.32727	-3.55201	-4.94327	-3.04653	-2.95716	-2.73048	-1.97195	-2.79999	-3.78535	-2.38789	-2.16267	-0.604286	-0.998077	-2.23746
NA	2.51865	0.870443	5.12337	6.49e-05	0.00715676	1.8731	-1.94223	7.38e-05	0.00273372	0.576418	0.0767994	0.468715	0.152309	-1.21179	-0.889041	-0.0852866	1.67228	1.1303	0.780486	2.24528	0.944176	1.00473	0.782034	1.59983	1.92743	1.70888	1.29504
Foxf2	2.517	-3.18882	3.1356	0.00556164	0.0977731	-2.09608	-1.36046	0.0185541	0.103231	1.15654	0.0716376	0.457457	-4.60258	-4.91223	-5.13697	-4.94327	-4.6315	-4.54212	-3.46744	-1.97195	-1.95199	-3.78535	-2.87332	-1.06314	-1.42741	-1.3851	-1.13792
2610318N02Rik	2.51395	-2.90122	2.80241	0.0115417	0.142844	-2.69356	-2.06452	0.00216439	0.0243382	0.449428	0.519271	0.825899	-3.01762	-4.91223	-3.55201	-4.94327	-1.82414	-1.73477	-2.24505	-1.97195	-2.31456	-2.20039	-2.38789	-4.97003	-2.80592	-2.76361	-1.87489
Impa1	2.5089	-3.72315	2.30354	0.0330058	0.242732	-3.50914	-0.394229	0.602449	0.770243	2.11467	0.0157302	0.217995	-3.01762	-4.91223	-3.55201	-4.94327	-4.6315	-4.54212	-2.73048	-2.70892	-2.31456	-5.37031	-5.19525	-4.97003	-1.22096	-2.27819	-3.45985
Ndufs1	2.50594	-2.99578	2.83804	0.0106842	0.138006	-2.64883	-1.51059	0.0197281	0.107762	0.995352	0.145525	0.533448	-4.60258	-2.5903	-3.55201	-3.35831	-1.17207	-2.2202	-2.73048	-1.97195	-2.31456	-3.78535	-3.61028	-4.97003	-2.32049	-2.27819	-3.45985
NA	2.50564	-1.40933	3.21802	0.00463172	0.0873267	-1.9432	-1.50241	0.0296072	0.143523	1.00323	0.037224	0.334742	-3.01762	-1.74231	-1.96704	-4.94327	-1.17207	-0.841684	-2.24505	-1.12396	-1.21502	-1.66987	-0.671683	-0.446466	0.544577	-0.441684	-0.186831
Car11	2.49856	-4.07251	2.44078	0.0248789	0.208927	-3.28603	-1.58143	0.0199999	0.108764	0.917136	0.273954	0.683231	-4.60258	-4.91223	-5.13697	-4.94327	-4.6315	-2.2202	-5.0524	-1.97195	-5.12191	-5.37031	-3.61028	-3.38507	-2.80592	-2.27819	-5.04481
Mmp15	2.49833	-1.46264	2.90816	0.00917205	0.125915	-2.50489	-0.695756	0.352706	0.603817	1.80257	0.000837943	0.0354734	-4.60258	-2.10488	-2.81504	-1.77334	-1.17207	-0.841684	-2.24505	-4.29388	-1.42147	-0.416115	-1.73581	-0.7221	0.849432	0.845197	0.509777
Gm48375	2.49334	-3.47646	2.39333	0.02745	0.220509	-3.35377	-0.967747	0.181148	0.434588	1.52559	0.0640511	0.435129	-4.60258	-3.32727	-3.55201	-4.94327	-3.04653	-4.54212	-3.46744	-1.97195	-2.79999	-5.37031	-2.38789	-4.97003	-1.42741	-2.27819	-3.45985
Gm37563	2.49268	-3.85378	3.45695	0.00271485	0.0645024	-1.58988	-1.7323	0.000848434	0.0131942	0.760386	0.201557	0.604927	-4.60258	-4.91223	-5.13697	-4.94327	-3.04653	-2.95716	-2.24505	-4.29388	-3.53695	-3.78535	-3.61028	-4.97003	-2.80592	-3.50058	-3.45985
Ppp4c	2.49223	-2.73532	2.91257	0.0090842	0.125298	-2.5192	-0.989724	0.112823	0.319642	1.5025	0.0248219	0.272319	-1.79522	-4.91223	-2.81504	-2.62134	-2.30957	-1.73477	-1.59297	-2.70892	-3.53695	-3.78535	-3.61028	-3.38507	-2.80592	-1.17865	-2.23746
Abhd18	2.49105	-4.32556	3.4608	0.00269149	0.064143	-1.50063	-0.754682	0.0706465	0.238195	1.73636	0.00973332	0.169564	-4.60258	-4.91223	-5.13697	-4.94327	-4.6315	-2.95716	-5.0524	-4.29388	-5.12191	-3.78535	-5.19525	-4.97003	-3.54289	-3.50058	-2.23746
Ccdc162	2.48781	-3.96431	3.57227	0.00209473	0.055714	-1.30428	-0.572693	0.139944	0.366664	1.91512	0.00430635	0.0989951	-4.60258	-4.91223	-5.13697	-4.94327	-4.6315	-4.54212	-3.46744	-4.29388	-3.53695	-2.56296	-5.19525	-4.97003	-2.32049	-1.62611	-2.72288
Ermap	2.48126	-1.82134	2.30076	0.0331935	0.243652	-3.54171	-1.24392	0.193982	0.454595	1.23734	0.0392323	0.342755	-4.60258	-4.91223	-2.81504	-2.62134	-2.30957	-4.54212	-1.59297	-1.97195	-1.03445	-0.325917	-1.28835	-0.57771	1.0219	1.39019	-1.13792
Nme2	2.47697	-3.14491	2.45036	0.0243876	0.206729	-3.26354	-1.51509	0.0342627	0.158876	0.961879	0.223092	0.630114	-1.79522	-3.32727	-5.13697	-4.94327	-1.82414	-1.73477	-2.73048	-1.97195	-3.53695	-3.78535	-2.87332	-4.97003	-3.54289	-2.76361	-2.23746
Pdgfc	2.47628	-2.11518	3.18525	0.00498162	0.0916327	-2.02571	-0.875819	0.152444	0.389379	1.60046	0.0055165	0.117733	-4.60258	-2.5903	-1.67754	-2.62134	-1.82414	-1.73477	-2.24505	-1.97195	-1.95199	-3.04838	-1.49481	-3.38507	-1.22096	-0.837613	-0.52125
Mir155hg	2.47426	-2.56598	2.96632	0.00807655	0.118906	-2.4019	-2.15017	0.00184701	0.0221065	0.324085	0.587445	0.862443	-4.60258	-4.91223	-2.81504	-4.94327	-1.17207	-2.2202	-3.46744	-1.97195	-1.21502	-2.20039	-2.02532	-2.16267	-0.879921	-1.17865	-2.72288
Mcm10	2.46715	-1.09142	3.00996	0.00733879	0.113147	-2.32712	-2.2676	0.00294692	0.0294554	0.19956	0.683605	0.915867	-1.43265	-2.10488	-2.81504	-4.94327	-0.38357	-0.454661	-0.660087	-0.834451	-0.263933	-0.0849091	0.162307	-1.8001	-1.04039	0.199862	0.0844708
Actr3b	2.46545	-2.03696	2.94689	0.00842772	0.121658	-2.43752	0.848096	0.21603	0.48878	3.31354	3.7e-06	0.000758274	-3.01762	-3.32727	-1.43653	-1.77334	-4.6315	-2.95716	-3.46744	-1.97195	-2.79999	-1.66987	-3.61028	-2.16267	1.13894	0.89174	0.24059
Slit1	2.45987	-2.13525	2.77056	0.0123637	0.1474	-2.74888	-2.25827	0.0030354	0.0300188	0.201606	0.736741	0.93667	-3.01762	-4.91223	-3.55201	-4.94327	-1.82414	-1.08269	-2.73048	-1.12396	-1.21502	-1.91088	-1.49481	-0.7221	-0.0834539	-2.76361	-0.652495
Alox5ap	2.45548	1.08344	4.44777	0.000290793	0.0184741	0.479132	-0.838193	0.071992	0.241395	1.61729	0.000121967	0.00941077	0.441815	-0.0542503	-0.382081	0.186015	0.983213	1.48024	-0.194423	1.48748	1.21794	1.13748	0.359343	1.56913	3.31924	2.24538	2.45503
Tnni2	2.45484	-4.25226	3.38589	0.00318387	0.069856	-1.65953	-1.32523	0.0170857	0.0975926	1.12961	0.0427753	0.356395	-4.60258	-4.91223	-3.55201	-4.94327	-2.30957	-4.54212	-3.46744	-2.70892	-5.12191	-5.37031	-5.19525	-4.97003	-3.54289	-5.08554	-3.45985
Gnat3	2.45408	-1.52206	3.30116	0.00384823	0.0775583	-1.79211	-1.96135	0.00414656	0.0371855	0.492728	0.275594	0.683231	-1.79522	-3.32727	-2.81504	-4.94327	-1.46157	-0.841684	-1.88248	-0.593442	-0.478057	-1.66987	-0.551389	-1.06314	0.0816053	-0.693223	-0.796885
Gpatch2	2.45074	-3.34884	2.47051	0.0233845	0.201816	-3.23283	-0.232953	0.753839	0.882127	2.21779	0.00375359	0.0905625	-4.60258	-3.32727	-2.81504	-2.62134	-4.6315	-2.95716	-2.24505	-2.70892	-5.12191	-2.20039	-5.19525	-4.97003	-2.32049	-2.27819	-2.23746
Gm6288	2.45009	-2.52664	2.77861	0.0121509	0.14628	-2.73079	-1.79346	0.0110778	0.0728106	0.656632	0.296368	0.70009	-4.60258	-3.32727	-1.96704	-4.94327	-2.30957	-2.95716	-1.59297	-1.12396	-2.79999	-2.56296	-1.73581	-2.6481	-1.22096	-2.76361	-1.34437
Lmbr1	2.44922	-3.10619	2.2177	0.0392745	0.259761	-3.61662	-0.629593	0.435057	0.639055	1.81963	0.0297018	0.298268	-2.28065	-4.91223	-3.55201	-2.62134	-2.30957	-2.95716	-3.46744	-1.97195	-5.12191	-3.78535	-2.02532	-4.97003	-3.54289	-0.837613	-2.23746
Gm38062	2.44729	-4.52012	4.99183	8.66e-05	0.00858345	1.33927	-0.297629	0.273701	0.57041	2.14966	5.46e-05	0.00540136	-4.60258	-4.91223	-5.13697	-4.94327	-4.6315	-4.54212	-5.0524	-4.29388	-5.12191	-5.37031	-5.19525	-4.97003	-2.80592	-2.76361	-3.45985
Gm43201	2.44691	-4.34973	4.33319	0.00037619	0.0210405	0.141481	0.0296002	0.929195	0.969906	2.47651	3.61e-05	0.004177	-4.60258	-4.91223	-3.55201	-4.94327	-4.6315	-4.54212	-5.0524	-4.29388	-5.12191	-5.37031	-5.19525	-4.97003	-2.32049	-2.27819	-3.45985
Tgtp2	2.44458	4.85809	4.65195	0.000184133	0.0140539	0.623625	-2.65154	8.33e-06	0.000707676	-0.206967	0.489643	0.808087	2.61659	2.32617	1.75785	2.45761	5.91443	5.58329	4.08459	4.1532	6.8173	6.33834	5.94878	6.39027	6.65392	5.93057	5.89844
Pla2g2d	2.4444	-3.22822	2.73965	0.0132148	0.151004	-2.79514	-0.962305	0.12087	0.333154	1.4821	0.0390941	0.342515	-4.60258	-4.91223	-5.13697	-3.35831	-4.6315	-2.2202	-2.73048	-4.29388	-3.53695	-3.78535	-1.28835	-3.38507	-1.95792	-1.62611	-0.957349
Arid5a	2.43644	-4.01344	2.63281	0.0166087	0.167802	-2.98569	-0.427452	0.434271	0.638505	2.00899	0.0156684	0.217525	-4.60258	-4.91223	-3.55201	-4.94327	-4.6315	-2.95716	-5.0524	-4.29388	-5.12191	-5.37031	-2.38789	-4.97003	-1.66842	-3.50058	-2.23746
Gimap4	2.4326	-3.78047	2.72331	0.0136874	0.15186	-2.82576	-1.27397	0.0432931	0.181878	1.15863	0.10178	0.519001	-4.60258	-4.91223	-5.13697	-2.62134	-3.04653	-2.95716	-3.46744	-2.70892	-3.53695	-3.78535	-5.19525	-4.97003	-3.54289	-2.76361	-3.45985
Gatb	2.43235	-3.60385	2.16752	0.0434281	0.2722	-3.69429	-1.23514	0.116315	0.324871	1.1972	0.168248	0.565558	-4.60258	-4.91223	-3.55201	-3.35831	-3.04653	-4.54212	-1.59297	-2.70892	-3.53695	-5.37031	-2.87332	-4.97003	-2.32049	-1.62611	-5.04481
NA	2.42634	0.260584	2.65753	0.0157567	0.163027	-3.02754	-2.48765	2.07e-05	0.00121223	-0.0613085	0.939727	0.973904	0.682824	-0.664304	1.96106	-0.419706	3.06199	3.10893	2.26048	3.34274	-1.42147	-2.20039	-1.73581	0.159256	-2.32049	-0.561978	-1.34437
6330403K07Rik	2.42587	-3.9992	2.50004	0.021984	0.195572	-3.19495	-0.67214	0.304907	0.603817	1.75373	0.0273014	0.286716	-4.60258	-2.5903	-5.13697	-4.94327	-2.30957	-2.95716	-5.0524	-4.29388	-5.12191	-5.37031	-3.61028	-4.97003	-3.54289	-2.76361	-2.72288
NA	2.42554	1.59826	7.0303	1.24e-06	0.000578896	5.57343	-0.560525	0.0625115	0.220607	1.86501	1.64e-08	1.98e-05	0.682824	0.642358	-0.0925741	0.671442	0.860356	1.07259	0.924876	1.26071	1.91151	1.96061	1.49126	1.68818	3.29422	3.9886	3.61697
Pigh	2.42106	-3.21529	2.56952	0.0189941	0.180148	-3.07687	-1.27975	0.0590239	0.21673	1.14131	0.117396	0.532524	-4.60258	-2.5903	-3.55201	-4.94327	-2.30957	-2.95716	-3.46744	-1.97195	-5.12191	-3.04838	-2.87332	-3.38507	-2.32049	-1.62611	-3.45985
Gm15964	2.42069	-3.62568	2.41653	0.0261631	0.214868	-3.3175	-1.79659	0.00924857	0.0641166	0.624101	0.438313	0.785938	-4.60258	-3.32727	-5.13697	-4.94327	-3.04653	-2.2202	-2.73048	-2.70892	-5.12191	-5.37031	-3.61028	-1.8001	-3.54289	-3.50058	-2.72288
Tnfsf4	2.41931	5.57749	5.39056	3.63e-05	0.00511187	2.11691	-0.134427	0.690477	0.841201	2.28489	4.35e-07	0.000154102	5.57857	5.00215	4.3807	5.69788	5.1049	5.7628	5.20852	5.03927	5.07407	5.08399	4.45401	5.42551	7.9932	7.24566	6.61117
Stim2	2.41317	-4.0651	2.83814	0.0106819	0.138006	-2.62874	-0.239528	0.653132	0.812378	2.17364	0.00433648	0.0994923	-4.60258	-4.91223	-2.81504	-4.94327	-3.04653	-4.54212	-5.0524	-4.29388	-3.53695	-5.37031	-5.19525	-4.97003	-1.95792	-2.27819	-3.45985
Ifitm1	2.40167	-4.17643	3.81107	0.00122228	0.0403611	-0.843056	-0.297629	0.379617	0.612981	2.10405	0.000951087	0.038271	-4.60258	-4.91223	-5.13697	-4.94327	-4.6315	-4.54212	-5.0524	-4.29388	-5.12191	-3.78535	-3.61028	-4.97003	-1.66842	-1.91562	-3.45985
Gpx4	2.39962	-3.28294	2.27915	0.0346859	0.249438	-3.5277	-1.50124	0.0412806	0.177193	0.898381	0.275711	0.683231	-4.60258	-4.91223	-5.13697	-2.13591	-3.04653	-2.2202	-3.46744	-1.97195	-3.53695	-5.37031	-2.38789	-2.6481	-2.32049	-2.76361	-2.72288
Gm12606	2.39956	-0.754499	3.16638	0.00519477	0.0937827	-2.03967	-2.16082	0.00414822	0.0371861	0.238736	0.526786	0.829768	-3.01762	-2.10488	-5.13697	-2.13591	-0.931057	-0.149807	-1.88248	-0.593442	0.808824	0.357609	-0.0659624	1.17972	1.17593	0.797103	0.381453
Krit1	2.39868	-4.30879	4.01598	0.000769319	0.0310102	-0.474375	-0.572693	0.0974089	0.291073	1.82598	0.00172513	0.0562508	-4.60258	-4.91223	-5.13697	-4.94327	-4.6315	-4.54212	-3.46744	-4.29388	-5.12191	-3.78535	-5.19525	-4.97003	-2.80592	-2.76361	-3.45985
Gm45805	2.39556	-3.32166	1.78514	0.0905979	0.353601	-4.24089	-0.180083	0.859502	0.933273	2.21548	0.0226357	0.259153	-2.28065	-3.32727	-5.13697	-2.62134	-4.6315	-2.2202	-5.0524	-1.12396	-5.12191	-5.37031	-5.19525	-1.8001	-1.42741	-2.27819	-2.23746
Ssr2	2.39234	-2.88536	2.15367	0.044643	0.276799	-3.73592	-3.20208	7.12e-05	0.00265407	-0.809737	0.387386	0.751013	-4.60258	-4.91223	-3.55201	-4.94327	-0.724607	-1.3722	-2.24505	-0.834451	-5.12191	-1.46342	-1.73581	-1.8001	-1.42741	-3.50058	-5.04481
Gm3625	2.39028	-2.66123	2.35561	0.0296683	0.229598	-3.41182	-0.835407	0.257643	0.549383	1.55487	0.0440454	0.361989	-1.79522	-4.91223	-2.81504	-2.62134	-1.82414	-1.73477	-3.46744	-1.48653	-5.12191	-3.04838	-2.87332	-2.6481	-2.80592	-1.17865	-1.58538
1700122E12Rik	2.38786	-2.9716	2.60788	0.0175124	0.172725	-3.01676	-1.19578	0.0753445	0.248155	1.19207	0.0871081	0.488972	-4.60258	-2.5903	-3.55201	-3.35831	-2.30957	-2.95716	-2.24505	-1.97195	-5.12191	-3.78535	-3.61028	-1.5106	-2.32049	-1.91562	-2.72288
Gm26868	2.38466	-3.62489	2.19362	0.0412198	0.26533	-3.66278	-0.878949	0.227051	0.504834	1.50571	0.0854373	0.488182	-4.60258	-2.5903	-5.13697	-4.94327	-1.82414	-4.54212	-2.73048	-4.29388	-5.12191	-3.04838	-2.87332	-4.97003	-2.32049	-3.50058	-1.87489
Gm15728	2.38335	-2.09682	3.0392	0.00688161	0.108413	-2.27883	-1.86048	0.00471733	0.0404424	0.522874	0.334962	0.736847	-4.60258	-3.32727	-2.81504	-2.62134	-1.17207	-0.841684	-2.73048	-0.834451	-1.95199	-1.91088	-2.38789	-1.8001	-2.32049	-0.998077	-1.13792
Lgr6	2.38073	-4.11423	2.35931	0.0294439	0.229111	-3.42068	-1.15084	0.0919546	0.281499	1.22989	0.128887	0.532524	-4.60258	-4.91223	-5.13697	-3.35831	-3.04653	-4.54212	-5.0524	-1.48653	-3.53695	-5.37031	-5.19525	-4.97003	-3.54289	-3.50058	-3.45985
Gm23287	2.37236	-4.04093	2.96212	0.00815135	0.119613	-2.41341	-1.68744	0.00649595	0.0504335	0.684921	0.253922	0.666384	-4.60258	-4.91223	-3.55201	-4.94327	-2.30957	-2.95716	-3.46744	-2.70892	-3.53695	-5.37031	-5.19525	-4.97003	-3.54289	-3.50058	-5.04481
Gm16181	2.36801	0.838263	4.80404	0.000131258	0.0112819	1.22389	-0.150636	0.707368	0.853427	2.21737	4.78e-07	0.000166931	0.351618	0.041965	-0.613406	0.548585	0.497786	0.101732	-0.660087	1.19797	0.492796	0.560426	0.419464	1.09606	3.28578	2.53651	2.71674
Gm43111	2.36693	-4.36533	4.29182	0.0004129	0.0220502	0.0583741	-0.297629	0.324088	0.603817	2.0693	0.000300112	0.0174102	-4.60258	-4.91223	-5.13697	-4.94327	-4.6315	-4.54212	-5.0524	-4.29388	-5.12191	-3.78535	-5.19525	-4.97003	-2.80592	-2.76361	-2.72288
Ccrl2	2.36554	-2.25068	2.81696	0.0111838	0.140876	-2.66302	-1.90074	0.0072254	0.0542985	0.4648	0.41317	0.770094	-4.60258	-3.32727	-5.13697	-1.77334	-1.82414	-1.73477	-2.24505	-1.48653	-1.42147	-2.20039	-2.87332	-0.882565	-1.04039	-1.62611	-1.58538
Gm21762	2.36514	-0.625423	3.73992	0.0014353	0.0445629	-0.936673	-1.91153	0.000783158	0.0124639	0.453615	0.288714	0.692133	-1.14315	-2.10488	-1.67754	-2.13591	0.12339	0.212764	-0.0080099	0.22968	-0.598352	-1.66987	-0.337264	0.239426	-1.04039	-0.0411462	0.569898
Mir1943	2.36511	-3.93448	2.88381	0.00967229	0.130108	-2.54715	-0.00118569	0.998195	0.998908	2.36392	0.00152132	0.0520846	-4.60258	-4.91223	-2.32961	-4.94327	-4.6315	-4.54212	-3.46744	-4.29388	-5.12191	-3.04838	-5.19525	-4.97003	-1.95792	-2.76361	-2.23746
Gpr62	2.3624	-3.74811	2.27962	0.0346531	0.249432	-3.53029	-1.73282	0.0155245	0.091871	0.629585	0.445057	0.785938	-4.60258	-4.91223	-5.13697	-3.35831	-1.82414	-2.95716	-3.46744	-2.70892	-5.12191	-3.78535	-5.19525	-2.6481	-3.54289	-1.91562	-5.04481
Muc3a	2.35939	-3.85378	2.53824	0.0202891	0.18719	-3.12846	-0.797559	0.195476	0.457153	1.56183	0.0420138	0.35396	-3.01762	-4.91223	-5.13697	-4.94327	-3.04653	-2.95716	-3.46744	-4.29388	-3.53695	-3.78535	-5.19525	-4.97003	-3.54289	-2.76361	-2.23746
P2rx5	2.35894	-3.9992	2.71534	0.0139234	0.152135	-2.84248	-0.296334	0.580427	0.752923	2.0626	0.00774373	0.147307	-4.60258	-4.91223	-5.13697	-3.35831	-4.6315	-4.54212	-2.73048	-4.29388	-2.79999	-5.37031	-5.19525	-4.97003	-2.80592	-1.91562	-2.72288
D630029K05Rik	2.35631	-3.1071	2.23991	0.0375551	0.25635	-3.5893	-0.00958881	0.990323	0.994416	2.34672	0.00365084	0.0886324	-1.79522	-4.91223	-2.81504	-2.62134	-3.04653	-4.54212	-3.46744	-1.12396	-5.12191	-3.04838	-5.19525	-3.38507	-1.66842	-2.27819	-1.58538
Hpdl	2.35408	-0.765466	5.014	8.25e-05	0.00835142	1.49547	-1.80418	4.26e-05	0.0019072	0.549893	0.106854	0.530391	-2.28065	-1.21179	-1.43653	-1.77334	0.12339	0.212764	0.076879	0.22968	-1.66248	-0.846749	-0.947318	-0.57771	-0.173652	-0.693223	-0.52125
1190005I06Rik	2.35306	-4.48776	3.66016	0.00171834	0.0497051	-1.12838	-0.572693	0.124396	0.339235	1.78037	0.00364777	0.0886324	-4.60258	-4.91223	-5.13697	-4.94327	-4.6315	-4.54212	-3.46744	-4.29388	-5.12191	-5.37031	-5.19525	-4.97003	-2.80592	-5.08554	-2.23746
Cavin1	2.35114	-1.29573	3.31782	0.00370761	0.0760353	-1.75424	-2.39109	0.000789778	0.0125343	-0.0399438	0.917757	0.961948	-3.01762	-1.74231	-5.13697	-4.94327	-1.82414	-1.3722	-0.964941	-0.834451	-0.167717	-0.0127594	-0.150851	0.644682	-0.269867	0.0437427	0.31274
Guca1a	2.34256	1.74502	4.56483	0.000223704	0.0156387	0.696875	-2.18321	3.64e-05	0.0017308	0.159347	0.618874	0.881087	0.606875	0.702479	-0.613406	-0.18838	2.52837	2.4913	1.32264	3.019	2.3293	2.16107	1.72362	2.85652	2.4942	2.49189	2.24981
Rasgef1b	2.3357	-4.30879	2.46428	0.0236907	0.203627	-3.26293	-0.679336	0.262047	0.555868	1.65637	0.0385921	0.340749	-4.60258	-4.91223	-2.81504	-4.94327	-4.6315	-4.54212	-5.0524	-1.97195	-5.12191	-5.37031	-5.19525	-4.97003	-3.54289	-3.50058	-3.45985
Dok2	2.33568	3.38179	5.72517	1.77e-05	0.00331148	3.02365	-0.887708	0.0100266	0.0677488	1.44797	3.19e-05	0.00390463	2.84863	2.38239	2.17591	2.49136	3.55338	3.52934	2.65496	3.79887	3.30854	3.00038	2.74139	4.09875	5.09253	4.71374	4.33673
Tspan2os	2.33522	-2.1351	2.79128	0.0118227	0.14366	-2.70777	-1.76039	0.0084472	0.0604564	0.574823	0.338843	0.736847	-1.79522	-2.10488	-3.55201	-4.94327	-0.724607	-1.08269	-2.24505	-1.12396	-2.31456	-1.91088	-2.38789	-2.6481	-1.04039	-2.27819	-1.87489
Mir7050	2.33241	-3.9918	2.59843	0.0178667	0.174103	-3.02936	-0.999715	0.11503	0.323037	1.33269	0.0593595	0.420586	-4.60258	-2.5903	-5.13697	-4.94327	-2.30957	-2.95716	-3.46744	-4.29388	-5.12191	-3.78535	-5.19525	-4.97003	-3.54289	-3.50058	-3.45985
Mnat1	2.33026	-3.63308	2.28647	0.0341738	0.247506	-3.51966	-0.260962	0.732341	0.871236	2.0693	0.00739773	0.143409	-4.60258	-2.5903	-1.96704	-4.94327	-1.46157	-4.54212	-2.73048	-4.29388	-5.12191	-3.78535	-5.19525	-4.97003	-2.80592	-2.76361	-2.72288
Gm31897	2.3291	-1.85403	3.26601	0.00416216	0.0818395	-1.8682	-1.5162	0.0135824	0.0836742	0.8129	0.0848655	0.487367	-3.01762	-4.91223	-1.96704	-2.62134	-1.46157	-1.3722	-2.24505	-1.12396	-1.42147	-1.91088	-1.73581	-1.5106	-1.42741	-0.561978	-0.52125
Ifitm2	2.3264	2.70664	6.02017	9.51e-06	0.00224662	3.67018	-1.2169	0.00079338	0.0125693	1.1095	0.000184193	0.0126283	1.80681	1.59556	1.20288	1.24656	2.60691	2.65755	2.27851	3.2375	3.17729	2.98284	2.39721	3.25397	4.58811	3.97245	3.59543
Gm13320	2.32513	-3.77228	2.93075	0.00873067	0.123158	-2.46876	-0.799632	0.105329	0.306072	1.5255	0.0278823	0.289232	-4.60258	-4.91223	-3.55201	-4.94327	-4.6315	-4.54212	-3.46744	-2.70892	-5.12191	-3.78535	-3.61028	-3.38507	-2.32049	-2.76361	-2.23746
Nlrx1	2.32165	-2.63531	2.39007	0.0276355	0.221339	-3.35733	-1.63666	0.0195847	0.107323	0.684995	0.360272	0.744929	-2.28065	-4.91223	-1.96704	-3.35831	-1.46157	-1.3722	-1.59297	-1.48653	-2.31456	-3.04838	-5.19525	-2.6481	-1.66842	-2.76361	-3.45985
Hdac5	2.32126	-4.09747	2.79473	0.0117349	0.143383	-2.70379	-1.65859	0.00479646	0.040866	0.662675	0.320582	0.725785	-4.60258	-4.91223	-5.13697	-4.94327	-4.6315	-2.2202	-3.46744	-2.70892	-5.12191	-3.78535	-3.61028	-4.97003	-3.54289	-5.08554	-2.72288
Pdss1	2.31556	-3.51923	2.30228	0.0330911	0.243123	-3.49117	-1.78006	0.0126138	0.0796373	0.535502	0.496496	0.812747	-4.60258	-4.91223	-3.55201	-3.35831	-3.04653	-2.2202	-2.73048	-1.48653	-3.53695	-5.37031	-2.38789	-4.97003	-2.80592	-2.76361	-5.04481
Gm10687	2.29926	-4.46359	3.39746	0.00310244	0.0690779	-1.61449	-1.4843	0.00591356	0.0472015	0.814961	0.105902	0.528526	-4.60258	-4.91223	-5.13697	-4.94327	-3.04653	-4.54212	-3.46744	-2.70892	-5.12191	-5.37031	-5.19525	-4.97003	-2.80592	-5.08554	-5.04481
Aldh3b2	2.2946	-2.59555	2.63251	0.0166192	0.167836	-2.97453	-1.71441	0.0101088	0.0681665	0.580196	0.371484	0.748365	-4.60258	-2.10488	-3.55201	-3.35831	-1.17207	-2.95716	-1.59297	-1.12396	-3.53695	-3.78535	-2.02532	-2.16267	-2.32049	-1.91562	-2.72288
Gm23205	2.2946	-4.35792	2.89512	0.00943674	0.128268	-2.52775	-0.710758	0.114971	0.322948	1.58384	0.0283135	0.29058	-4.60258	-4.91223	-5.13697	-4.94327	-3.04653	-4.54212	-5.0524	-4.29388	-5.12191	-3.78535	-5.19525	-4.97003	-1.95792	-2.76361	-5.04481
4930455G09Rik	2.29295	-2.42795	2.26911	0.0353999	0.251525	-3.55632	-0.131167	0.870912	0.941638	2.16178	0.00261635	0.0736888	-4.60258	-2.10488	-3.55201	-2.62134	-2.30957	-2.2202	-5.0524	-2.70892	-1.95199	-3.04838	-1.73581	-3.38507	0.705042	-0.693223	-1.13792
Gm16892	2.29047	-3.91031	2.53636	0.0203697	0.187491	-3.13343	-0.797243	0.171286	0.420287	1.49323	0.0488566	0.38252	-4.60258	-4.91223	-5.13697	-3.35831	-4.6315	-2.2202	-3.46744	-4.29388	-5.12191	-3.78535	-5.19525	-3.38507	-3.54289	-2.27819	-2.72288
Gata1	2.28963	-3.53678	1.81002	0.0865219	0.346446	-4.23584	-0.719055	0.369433	0.608043	1.57057	0.131197	0.532524	-4.60258	-4.91223	-5.13697	-3.35831	-3.04653	-4.54212	-2.73048	-4.29388	-1.95199	-3.78535	-5.19525	-3.38507	-0.372961	-0.693223	-5.04481
Gm43852	2.28519	-3.47009	2.36245	0.0292544	0.22892	-3.40274	-0.159373	0.82838	0.913119	2.12582	0.00369708	0.0896617	-2.28065	-4.91223	-2.32961	-3.35831	-4.6315	-2.95716	-2.73048	-1.97195	-3.53695	-5.37031	-5.19525	-4.97003	-2.80592	-2.76361	-2.23746
Capns1	2.28017	-4.56925	2.75094	0.0128978	0.150393	-2.78883	-1.15057	0.032738	0.153969	1.12961	0.104688	0.525554	-4.60258	-4.91223	-5.13697	-4.94327	-4.6315	-4.54212	-5.0524	-1.97195	-5.12191	-5.37031	-5.19525	-4.97003	-3.54289	-5.08554	-3.45985
NA	2.27872	-1.83638	2.28953	0.0339619	0.246353	-3.54419	0.398145	0.603903	0.771469	2.67687	0.000604062	0.0283013	-2.28065	-1.21179	-1.96704	-2.62134	-1.46157	-1.08269	-5.0524	-1.48653	-3.53695	-2.56296	-2.87332	-1.5106	0.754795	-0.131344	-0.52125
Psenen	2.27531	-3.53599	2.22753	0.0385045	0.257715	-3.60312	-1.7411	0.0159483	0.093424	0.534217	0.503225	0.815025	-4.60258	-4.91223	-3.55201	-3.35831	-3.04653	-2.95716	-2.24505	-1.48653	-3.53695	-5.37031	-2.38789	-4.97003	-5.12785	-2.76361	-2.72288
Gm15200	2.27494	-3.80464	2.76058	0.0126328	0.148937	-2.7669	-1.84071	0.0014686	0.0190112	0.434236	0.518639	0.82563	-4.60258	-4.91223	-5.13697	-4.94327	-3.04653	-2.95716	-3.46744	-2.70892	-3.53695	-3.04838	-3.61028	-4.97003	-5.12785	-2.76361	-2.23746
Lsm2	2.27277	-4.51272	3.42596	0.00291034	0.0670208	-1.5628	-1.12686	0.0144621	0.0874346	1.14591	0.0388198	0.341576	-4.60258	-4.91223	-5.13697	-4.94327	-4.6315	-4.54212	-3.46744	-2.70892	-5.12191	-5.37031	-5.19525	-4.97003	-5.12785	-3.50058	-3.45985
Slc29a1	2.27277	-2.40421	1.94601	0.0669614	0.337681	-4.02791	-1.2639	0.148765	0.383078	1.00887	0.229837	0.637333	-1.43265	-2.5903	-3.55201	-4.94327	-2.30957	-2.95716	-1.59297	-0.593442	-5.12191	-1.46342	-2.87332	-1.5106	-2.80592	-1.17865	-1.13792
C330018D20Rik	2.27179	-3.77307	2.37433	0.0285473	0.225857	-3.39699	-0.348448	0.58521	0.756763	1.92334	0.0156027	0.217	-4.60258	-4.91223	-1.96704	-4.94327	-4.6315	-2.95716	-3.46744	-4.29388	-3.53695	-5.37031	-3.61028	-4.97003	-1.95792	-1.91562	-3.45985
Mmp14	2.26765	-2.34288	3.26004	0.00421791	0.0828659	-1.89124	-1.12515	0.0542883	0.205806	1.1425	0.0155399	0.216383	-3.01762	-4.91223	-3.55201	-3.35831	-3.04653	-2.2202	-2.24505	-2.70892	-2.31456	-2.56296	-1.28835	-1.5106	-0.269867	-0.998077	-1.13792
Gm36211	2.26477	-4.56925	2.9358	0.00863468	0.122643	-2.4565	-0.887111	0.0527574	0.202664	1.37766	0.0451349	0.366591	-4.60258	-4.91223	-5.13697	-4.94327	-4.6315	-4.54212	-5.0524	-2.70892	-5.12191	-5.37031	-5.19525	-4.97003	-3.54289	-5.08554	-2.72288
Smarcc2	2.26394	-3.37946	2.3185	0.0320131	0.239116	-3.46666	-1.15997	0.0890722	0.275817	1.10397	0.148266	0.538426	-4.60258	-3.32727	-5.13697	-3.35831	-3.04653	-2.95716	-1.59297	-4.29388	-2.31456	-3.78535	-3.61028	-4.97003	-3.54289	-1.91562	-2.23746
Rnf141	2.26386	-1.26983	3.43485	0.00285292	0.0664327	-1.5368	-1.20417	0.0165813	0.0957763	1.05969	0.0381297	0.338828	-1.14315	-2.10488	-1.96704	-1.77334	-0.38357	0.212764	-1.59297	-0.206419	-1.95199	-1.66987	-2.87332	-1.06314	-0.879921	-0.998077	-0.652495
Btnl10	2.26203	-2.22127	2.74337	0.0131096	0.150689	-2.80461	-2.63687	0.000337059	0.0072361	-0.374838	0.51427	0.822373	-4.60258	-4.91223	-3.55201	-4.94327	-0.931057	-2.95716	-2.24505	-1.48653	-1.03445	-0.0127594	-0.947318	-1.8001	-0.173652	-0.998077	-2.72288
Ppm1n	2.25647	-4.51272	3.41656	0.00297237	0.0679116	-1.58013	-1.12686	0.0140938	0.0857848	1.12961	0.0405635	0.348525	-4.60258	-4.91223	-5.13697	-4.94327	-4.6315	-4.54212	-3.46744	-2.70892	-5.12191	-5.37031	-5.19525	-4.97003	-3.54289	-5.08554	-3.45985
Stxbp4	2.25524	-4.56925	2.93798	0.00859368	0.122283	-2.45259	-0.887111	0.0517039	0.199832	1.36813	0.0455183	0.367931	-4.60258	-4.91223	-5.13697	-4.94327	-4.6315	-4.54212	-5.0524	-2.70892	-5.12191	-5.37031	-5.19525	-4.97003	-3.54289	-2.76361	-5.04481
Fibcd1	2.25424	-1.41682	3.35403	0.0034193	0.0733073	-1.69801	-3.05882	6.28e-06	0.000598895	-0.804581	0.0955804	0.505331	-3.01762	-3.32727	-3.55201	-2.62134	0.726055	-0.149807	-0.804477	0.0984352	-1.21502	-0.160858	-0.947318	-1.26959	-1.95792	-1.91562	-1.13792
Trbv31	2.25412	-4.25966	2.71279	0.0139999	0.152135	-2.84498	-1.80235	0.00632143	0.0492958	0.451768	0.45309	0.785938	-4.60258	-4.91223	-5.13697	-4.94327	-2.30957	-2.95716	-2.73048	-4.29388	-3.53695	-5.37031	-5.19525	-4.97003	-5.12785	-5.08554	-2.72288
Usp53	2.25395	-4.04833	2.65658	0.0157886	0.163181	-2.93657	-0.670706	0.210906	0.480722	1.58324	0.0297059	0.298268	-4.60258	-4.91223	-3.55201	-4.94327	-4.6315	-2.95716	-3.46744	-4.29388	-5.12191	-5.37031	-2.87332	-4.97003	-2.80592	-2.76361	-3.45985
Gm2174	2.25329	-4.46359	3.55405	0.00218245	0.056567	-1.31762	-1.65246	0.00256844	0.0270119	0.600831	0.169528	0.568312	-4.60258	-4.91223	-5.13697	-4.94327	-2.30957	-4.54212	-3.46744	-2.70892	-5.12191	-5.37031	-5.19525	-4.97003	-5.12785	-3.50058	-5.04481
Cdkn2a	2.25167	1.70378	7.13739	1e-06	0.000488666	5.77219	-2.36212	8.78e-09	1.28e-05	-0.110445	0.595151	0.867026	-0.210261	0.041965	0.535457	0.482997	2.46653	2.94169	2.34848	2.6948	2.058	2.39124	1.77054	2.10679	1.97018	1.94788	2.01047
Gm39822	2.24938	-3.49505	2.43102	0.0253883	0.211642	-3.2952	-1.47491	0.0201343	0.109266	0.774471	0.296352	0.70009	-4.60258	-4.91223	-3.55201	-4.94327	-3.04653	-2.2202	-2.73048	-4.29388	-2.31456	-5.37031	-2.87332	-3.38507	-2.80592	-1.91562	-3.45985
Trim58	2.24651	-4.56106	3.59026	0.00201155	0.0544936	-1.25019	-0.297629	0.382414	0.613832	1.94888	0.00165295	0.0548924	-4.60258	-4.91223	-5.13697	-4.94327	-4.6315	-4.54212	-5.0524	-4.29388	-5.12191	-5.37031	-5.19525	-4.97003	-2.32049	-2.27819	-5.04481
NA	2.24595	3.5747	3.85864	0.00109772	0.0381898	-1.01649	-1.17346	0.00415538	0.0371932	1.07248	0.0305265	0.302791	2.7983	3.77076	4.90058	3.31883	4.89402	5.12143	4.90325	4.71455	2.87244	2.87286	2.68127	0.644682	3.68272	3.34491	3.09985
Ubqln1	2.24069	-2.97887	2.05095	0.0546665	0.309751	-3.8829	-1.15287	0.154448	0.392825	1.08782	0.173464	0.574041	-4.60258	-4.91223	-1.96704	-4.94327	-2.30957	-2.95716	-2.73048	-4.29388	-2.79999	-1.28285	-2.02532	-4.97003	-0.735531	-1.91562	-2.23746
C1qtnf6	2.23746	0.393859	5.50574	2.83e-05	0.00435245	2.59578	-1.69926	4.67e-05	0.00202237	0.538202	0.0429497	0.356577	-0.695688	-1.21179	-0.889041	-1.03638	1.20139	0.315857	0.439449	1.06367	0.760729	0.779436	0.47718	0.912616	1.53036	1.42225	0.837831
Gm14154	2.23585	-1.78497	2.92181	0.00890273	0.124088	-2.48006	-1.89472	0.00358097	0.0335953	0.341126	0.513711	0.821874	-2.28065	-3.32727	-3.55201	-2.62134	-1.82414	-1.3722	-0.804477	-0.206419	-2.31456	-1.66987	-1.49481	-1.26959	-2.32049	-0.131344	-1.58538
Gm44928	2.2332	-3.77228	2.39463	0.0273765	0.22017	-3.35283	-1.25766	0.0442024	0.183232	0.975547	0.196538	0.599928	-4.60258	-4.91223	-3.55201	-4.94327	-2.30957	-2.95716	-3.46744	-4.29388	-3.53695	-5.37031	-2.38789	-4.97003	-3.54289	-3.50058	-2.23746
NA	2.23302	-3.77968	1.9918	0.0613205	0.325895	-3.97486	-0.577489	0.422195	0.631488	1.65553	0.0735428	0.462439	-4.60258	-3.32727	-3.55201	-4.94327	-4.6315	-4.54212	-5.0524	-1.48653	-5.12191	-3.78535	-2.87332	-4.97003	-2.32049	-2.76361	-2.72288
Kifc3	2.23274	-4.48776	3.22091	0.00460201	0.0869769	-1.94146	-0.694607	0.0982309	0.29255	1.53814	0.0139848	0.204472	-4.60258	-4.91223	-5.13697	-4.94327	-4.6315	-4.54212	-2.73048	-4.29388	-5.12191	-5.37031	-5.19525	-4.97003	-5.12785	-3.50058	-2.23746
Cldn13	2.23208	-2.06611	2.38258	0.0280658	0.223942	-3.4065	-1.61684	0.0436115	0.181878	0.615239	0.290803	0.693651	-2.28065	-3.32727	-5.13697	-4.94327	-1.82414	-1.73477	-2.24505	-2.70892	-1.42147	-1.46342	-0.947318	-1.06314	0.298417	0.0437427	-2.23746
9030624G23Rik	2.22999	-3.91031	2.91964	0.00894504	0.124326	-2.49142	-1.14674	0.0178313	0.100315	1.08325	0.0988935	0.513083	-4.60258	-4.91223	-5.13697	-4.94327	-4.6315	-2.95716	-2.73048	-4.29388	-3.53695	-5.37031	-3.61028	-3.38507	-2.80592	-2.27819	-3.45985
Gm19935	2.22956	-2.79751	2.32451	0.0316221	0.237767	-3.45728	-0.777999	0.258373	0.550639	1.45156	0.0490077	0.382938	-4.60258	-1.4528	-2.81504	-3.35831	-1.17207	-2.2202	-3.46744	-1.97195	-2.79999	-3.78535	-2.87332	-4.97003	-2.32049	-2.27819	-1.87489
Parp12	2.22939	1.67531	4.46727	0.000278348	0.0178777	0.49472	-0.928238	0.037866	0.167001	1.30116	0.000165972	0.0118662	0.441815	-0.157344	0.289297	0.414284	1.84424	1.1858	0.439449	1.37854	2.70463	1.92431	1.90279	2.28736	4.21867	3.17655	3.07931
Mylpf	2.22304	-2.55635	2.55701	0.0195025	0.182745	-3.09577	-0.676532	0.264879	0.558697	1.5465	0.0261639	0.280977	-2.28065	-2.5903	-3.55201	-1.77334	-1.82414	-2.95716	-1.88248	-0.834451	-2.79999	-3.78535	-2.87332	-4.97003	-1.22096	-2.27819	-2.72288
Map4	2.22275	-2.60884	2.24075	0.0374919	0.256214	-3.59085	-0.948459	0.21232	0.482816	1.27429	0.0716398	0.457457	-3.01762	-2.10488	-3.55201	-4.94327	-3.04653	-2.95716	-1.88248	-1.97195	-1.42147	-3.04838	-1.73581	-4.97003	-1.95792	-1.17865	-1.34437
NA	2.22026	-3.72315	2.40593	0.0267438	0.216948	-3.33869	-1.08577	0.0632495	0.222129	1.13449	0.142815	0.532524	-4.60258	-4.91223	-3.55201	-4.94327	-4.6315	-2.2202	-5.0524	-2.70892	-3.53695	-3.04838	-3.61028	-4.97003	-2.32049	-2.27819	-3.45985
Gm23084	2.21938	-4.31932	2.74874	0.0129589	0.150689	-2.78969	0.173601	0.724976	0.865469	2.39298	0.00153064	0.0520846	-4.60258	-4.91223	-2.81504	-4.94327	-4.6315	-4.54212	-5.0524	-4.29388	-5.12191	-5.37031	-5.19525	-4.97003	-1.66842	-1.62611	-5.04481
Acsbg1	2.21776	1.52026	3.33175	0.00359399	0.0751612	-1.85755	-0.0361825	0.951775	0.971529	2.18157	1.1e-06	0.00030275	0.0412775	0.514033	-0.278987	-0.55095	0.012359	0.815428	-0.528842	-0.386992	2.72984	2.30917	1.72362	2.76468	5.35899	4.45168	3.82863
2700029L08Rik	2.21648	-3.64906	2.30567	0.0328629	0.242225	-3.49365	-1.03335	0.0967344	0.289831	1.18313	0.13567	0.532524	-4.60258	-4.91223	-3.55201	-4.94327	-4.6315	-2.2202	-2.73048	-4.29388	-5.12191	-2.56296	-2.38789	-4.97003	-2.32049	-2.76361	-2.72288
Gm37689	2.21196	-4.154	3.16047	0.00526336	0.0946718	-2.05065	-0.245464	0.556045	0.733558	1.9665	0.00267063	0.0744179	-4.60258	-4.91223	-3.55201	-4.94327	-4.6315	-4.54212	-3.46744	-4.29388	-3.53695	-5.37031	-5.19525	-4.97003	-2.80592	-2.76361	-2.72288
Gm15283	2.21079	-4.17077	2.96161	0.00816042	0.119613	-2.40941	-0.710758	0.0879853	0.274158	1.50003	0.0289598	0.294108	-4.60258	-4.91223	-5.13697	-4.94327	-3.04653	-4.54212	-5.0524	-4.29388	-5.12191	-3.78535	-5.19525	-3.38507	-2.32049	-2.76361	-3.45985
AC167978.1	2.20978	-4.1466	2.3478	0.0301482	0.231173	-3.44781	-0.822366	0.171628	0.420994	1.38742	0.0775836	0.470269	-4.60258	-3.32727	-5.13697	-4.94327	-3.04653	-4.54212	-5.0524	-2.70892	-5.12191	-5.37031	-5.19525	-3.38507	-2.80592	-3.50058	-3.45985
Gm23628	2.20572	-3.84441	2.34619	0.0302483	0.231785	-3.43236	-0.962305	0.115851	0.324213	1.24342	0.108432	0.532524	-4.60258	-4.91223	-5.13697	-3.35831	-4.6315	-2.2202	-2.73048	-4.29388	-5.12191	-3.78535	-2.87332	-4.97003	-3.54289	-2.76361	-2.72288
Atp5j	2.20428	-4.41446	2.33475	0.0309659	0.234848	-3.48174	-1.15057	0.044394	0.183827	1.05371	0.192373	0.5953	-4.60258	-4.91223	-5.13697	-4.94327	-4.6315	-4.54212	-5.0524	-1.97195	-5.12191	-3.78535	-5.19525	-4.97003	-5.12785	-2.76361	-3.45985
Tnfaip2	2.20223	-4.12164	3.41301	0.00299615	0.0682031	-1.58817	-0.297629	0.379745	0.612981	1.9046	0.00283419	0.0772969	-4.60258	-4.91223	-5.13697	-4.94327	-4.6315	-4.54212	-5.0524	-4.29388	-2.79999	-3.78535	-5.19525	-4.97003	-1.95792	-2.27819	-2.72288
Phldb1	2.20086	-4.56925	4.43005	0.000302592	0.0190169	0.309713	-0.297629	0.273305	0.570012	1.90323	0.000247395	0.0154236	-4.60258	-4.91223	-5.13697	-4.94327	-4.6315	-4.54212	-5.0524	-4.29388	-5.12191	-5.37031	-5.19525	-4.97003	-2.80592	-3.50058	-3.45985
NA	2.20065	-4.25226	2.88151	0.00972077	0.13061	-2.55292	-2.05058	0.0017158	0.021035	0.150069	0.775729	0.93667	-4.60258	-4.91223	-5.13697	-4.94327	-3.04653	-2.2202	-1.88248	-4.29388	-3.53695	-5.37031	-5.19525	-4.97003	-3.54289	-5.08554	-5.04481
Dscam	2.19948	-4.56925	4.41031	0.000316312	0.0194096	0.2735	-0.297629	0.275089	0.572129	1.90186	0.000259075	0.0158452	-4.60258	-4.91223	-5.13697	-4.94327	-4.6315	-4.54212	-5.0524	-4.29388	-5.12191	-5.37031	-5.19525	-4.97003	-3.54289	-2.76361	-3.45985
Gm15234	2.19948	-4.56925	4.41031	0.000316312	0.0194096	0.2735	-0.297629	0.275089	0.572129	1.90186	0.000259075	0.0158452	-4.60258	-4.91223	-5.13697	-4.94327	-4.6315	-4.54212	-5.0524	-4.29388	-5.12191	-5.37031	-5.19525	-4.97003	-3.54289	-2.76361	-3.45985
Taf1	2.19673	-3.62489	2.15638	0.0444028	0.275942	-3.70943	-1.16079	0.095933	0.288465	1.03594	0.197189	0.600583	-4.60258	-4.91223	-2.32961	-4.94327	-3.04653	-2.95716	-2.24505	-4.29388	-2.79999	-3.04838	-5.19525	-4.97003	-2.80592	-3.50058	-2.72288
Acad11	2.19217	-4.00857	2.45387	0.0242102	0.205963	-3.26916	-0.516379	0.390042	0.618731	1.67579	0.02257	0.259153	-4.60258	-3.32727	-3.55201	-4.94327	-3.04653	-4.54212	-5.0524	-2.70892	-5.12191	-5.37031	-3.61028	-4.97003	-2.32049	-3.50058	-3.45985
Tmem221	2.18756	1.43979	5.39195	3.62e-05	0.00511187	2.42323	-1.15232	0.0013502	0.0179762	1.03525	0.00103544	0.0410299	1.28006	0.869128	0.289297	-0.0852866	1.55833	1.83292	1.39054	2.18185	1.5363	1.00473	0.954502	1.77144	2.03202	2.33231	2.64867
Gm5796	2.18751	-4.35792	2.97105	0.00799337	0.118052	-2.39242	-0.710758	0.0914033	0.280288	1.47675	0.0278067	0.288802	-4.60258	-4.91223	-5.13697	-4.94327	-3.04653	-4.54212	-5.0524	-4.29388	-3.53695	-5.37031	-5.19525	-4.97003	-2.80592	-3.50058	-3.45985
Gm15408	2.18552	-2.47591	1.93043	0.0689829	0.343758	-4.04585	-0.868386	0.304119	0.603817	1.31714	0.107561	0.532114	-2.28065	-2.10488	-5.13697	-2.62134	-3.04653	-2.95716	-2.24505	-0.386992	-5.12191	-1.66987	-1.49481	-3.38507	-1.95792	-1.3851	-1.34437
Gm43514	2.18343	-4.41446	2.56548	0.019157	0.181031	-3.1009	-0.887111	0.0685163	0.233709	1.29632	0.0868079	0.488972	-4.60258	-4.91223	-5.13697	-4.94327	-4.6315	-4.54212	-5.0524	-2.70892	-5.12191	-3.78535	-5.19525	-4.97003	-2.80592	-2.76361	-5.04481
Snora15	2.17909	-2.83136	2.14706	0.0452345	0.278576	-3.71971	-1.83921	0.0128782	0.0807834	0.339875	0.661457	0.904314	-4.60258	-1.74231	-2.81504	-4.94327	-3.04653	-1.3722	-1.35196	-1.12396	-2.79999	-3.78535	-2.87332	-3.38507	-3.54289	-1.62611	-3.45985
Gm48045	2.17872	-3.06987	2.19706	0.0409368	0.264309	-3.64733	-0.541131	0.45537	0.655566	1.63759	0.0291341	0.295309	-2.28065	-3.32727	-5.13697	-3.35831	-4.6315	-2.95716	-2.24505	-1.97195	-3.53695	-2.20039	-3.61028	-4.97003	-1.95792	-1.62611	-2.23746
Kcnab2	2.17569	-4.01597	2.07302	0.0523557	0.302462	-3.88339	-0.315604	0.628542	0.792337	1.86009	0.0375904	0.336844	-4.60258	-4.91223	-2.32961	-4.94327	-4.6315	-4.54212	-5.0524	-2.70892	-5.12191	-5.37031	-2.87332	-4.97003	-3.54289	-1.91562	-2.72288
Ccdc141	2.17542	-4.52012	2.85386	0.0103233	0.135895	-2.60573	-1.36046	0.0178117	0.100245	0.814961	0.158244	0.552508	-4.60258	-4.91223	-5.13697	-4.94327	-4.6315	-4.54212	-3.46744	-1.97195	-5.12191	-5.37031	-5.19525	-4.97003	-2.80592	-5.08554	-5.04481
Gm14399	2.17477	-2.76838	1.84665	0.0808125	0.346446	-4.14884	-0.834101	0.340773	0.603817	1.34067	0.115513	0.532524	-3.01762	-3.32727	-5.13697	-2.13591	-4.6315	-2.2202	-2.24505	-1.12396	-2.79999	-5.37031	-2.87332	-1.26959	-1.22096	-1.91562	-2.23746
NA	2.1747	0.599334	4.03717	0.000733354	0.0301319	-0.35473	-0.616588	0.174807	0.425058	1.55811	9.56e-05	0.00801236	0.152309	-0.519914	-1.04951	-0.0852866	-0.544034	0.315857	0.728956	0.22968	0.235638	0.858507	1.1446	0.644682	1.86084	1.96974	3.04794
Disp1	2.17104	-4.30879	2.85779	0.0102356	0.13558	-2.59228	-1.11733	0.0275661	0.136337	1.05371	0.0950428	0.504313	-4.60258	-4.91223	-5.13697	-4.94327	-3.04653	-4.54212	-2.73048	-4.29388	-5.12191	-3.78535	-5.19525	-4.97003	-5.12785	-2.76361	-3.45985
Zfp981	2.17077	-2.05964	2.52177	0.0210042	0.190125	-3.15818	-1.46051	0.0287772	0.140749	0.710268	0.252321	0.664003	-2.28065	-4.91223	-1.67754	-2.62134	-1.82414	-0.635233	-2.24505	-0.593442	-2.79999	-2.56296	-1.73581	-2.16267	-1.42741	-1.17865	-2.23746
Rara	2.1679	-3.93527	2.3795	0.028245	0.224529	-3.37877	-1.25476	0.0438132	0.182164	0.913138	0.209601	0.613607	-4.60258	-4.91223	-3.55201	-4.94327	-1.46157	-4.54212	-2.73048	-4.29388	-3.53695	-3.78535	-5.19525	-4.97003	-3.54289	-3.50058	-3.45985
Gm15856	2.16567	-4.11123	2.98378	0.00777321	0.116139	-2.3698	-0.297629	0.435741	0.639816	1.86804	0.00746888	0.144191	-4.60258	-4.91223	-5.13697	-4.94327	-4.6315	-4.54212	-5.0524	-4.29388	-5.12191	-5.37031	-2.87332	-3.38507	-1.42741	-1.91562	-3.45985
Fbxl5	2.16348	-3.43852	2.32874	0.0313494	0.236692	-3.46629	-0.348448	0.568559	0.743004	1.81503	0.0193931	0.238743	-4.60258	-4.91223	-1.96704	-4.94327	-4.6315	-2.95716	-3.46744	-4.29388	-3.53695	-3.04838	-2.87332	-4.97003	-2.32049	-1.17865	-1.87489
Rps12-ps3	2.16006	-0.0354421	3.39956	0.00308781	0.0688723	-1.61432	-1.96789	6.23e-05	0.00245954	0.192165	0.70909	0.926453	-1.79522	-0.268375	0.0724852	0.482997	1.74354	1.72466	1.01369	2.33547	-1.42147	-0.726455	-0.947318	-0.57771	-0.879921	-0.998077	-0.289925
Nr5a2	2.15955	-3.89354	3.19091	0.00491938	0.0909171	-2.00205	-0.572693	0.121117	0.333677	1.58686	0.013015	0.196944	-4.60258	-4.91223	-5.13697	-4.94327	-4.6315	-4.54212	-3.46744	-4.29388	-3.53695	-3.78535	-2.87332	-4.97003	-1.22096	-2.76361	-2.72288
Mfsd4b4	2.15606	-3.86118	2.15534	0.0444951	0.276222	-3.75682	-0.280462	0.637195	0.800216	1.8756	0.0324898	0.312456	-3.01762	-4.91223	-5.13697	-4.94327	-2.30957	-4.54212	-5.0524	-4.29388	-5.12191	-3.04838	-5.19525	-3.38507	-1.95792	-2.27819	-2.72288
Xkr5	2.15327	-3.60638	2.01178	0.0589966	0.319871	-3.91943	-0.97497	0.18889	0.446427	1.1783	0.155912	0.548625	-3.01762	-3.32727	-5.13697	-4.94327	-1.17207	-4.54212	-3.46744	-2.70892	-3.53695	-5.37031	-2.87332	-4.97003	-2.80592	-2.76361	-3.45985
Six1	2.15123	-3.41435	2.20553	0.0402472	0.262746	-3.6441	-1.24456	0.0601169	0.217336	0.90667	0.242864	0.652064	-3.01762	-4.91223	-5.13697	-4.94327	-3.04653	-2.95716	-3.46744	-2.70892	-1.95199	-3.04838	-3.61028	-4.97003	-2.80592	-1.91562	-2.72288
Sh2d7	2.15106	-3.74479	3.05154	0.00669698	0.107132	-2.24756	-0.297629	0.429003	0.634829	1.85343	0.00624759	0.12773	-4.60258	-4.91223	-5.13697	-4.94327	-4.6315	-4.54212	-5.0524	-4.29388	-2.31456	-3.78535	-5.19525	-2.16267	-0.735531	-1.62611	-2.23746
Lins1	2.14928	-4.154	2.42802	0.0255473	0.212249	-3.30723	-0.78115	0.219326	0.493611	1.36813	0.0452337	0.366685	-4.60258	-3.32727	-3.55201	-4.94327	-4.6315	-4.54212	-2.73048	-1.97195	-5.12191	-5.37031	-5.19525	-4.97003	-3.54289	-2.76361	-5.04481
Park7	2.14861	-1.34243	2.3047	0.0329276	0.242397	-3.54852	-2.01983	0.00696733	0.0529163	0.128783	0.845695	0.93667	-4.60258	-0.824768	-1.96704	-2.13591	-0.931057	-0.018562	-0.804477	0.835401	-1.21502	-0.416115	-2.87332	-1.26959	-1.04039	-0.998077	-1.87489
Abhd4	2.14852	-3.92708	2.49678	0.0221346	0.196027	-3.19375	-0.0812833	0.897264	0.961725	2.06724	0.00263584	0.0740303	-3.01762	-3.32727	-5.13697	-3.35831	-4.6315	-1.73477	-3.46744	-4.29388	-5.12191	-5.37031	-5.19525	-4.97003	-2.32049	-3.50058	-3.45985
Mir7688	2.14736	-3.93448	1.95128	0.0662898	0.335817	-4.0439	-0.579058	0.398693	0.624413	1.5683	0.0886531	0.488972	-4.60258	-4.91223	-2.32961	-4.94327	-4.6315	-4.54212	-5.0524	-1.97195	-3.53695	-3.78535	-5.19525	-4.97003	-2.80592	-2.27819	-3.45985
Hist1h1b	2.14463	0.156078	3.97258	0.000848569	0.0327777	-0.474113	-1.28801	0.00273487	0.0282165	0.856625	0.0411421	0.350533	-0.354651	-0.388669	-0.382081	-0.299411	1.39087	0.743278	-0.0080099	1.89594	-1.03445	-0.241028	0.0901568	-0.446466	0.298417	0.695819	0.381453
NA	2.14404	-1.708	1.95891	0.0653267	0.333538	-4.04324	-2.94472	0.000871196	0.0134263	-0.800682	0.331693	0.73414	-4.60258	-2.10488	-2.32961	-3.35831	0.322699	-0.294196	-1.59297	1.53901	-1.03445	-1.66987	-2.38789	-1.06314	-3.54289	-1.91562	-1.58538
Rps27a	2.13865	-1.91156	1.97011	0.0639381	0.330053	-4.0186	-1.81778	0.0228375	0.119632	0.320873	0.69338	0.919346	-3.01762	-3.32727	-2.32961	-1.77334	-0.931057	-1.3722	-0.804477	0.0984352	-1.42147	-5.37031	-0.802928	-1.5106	-1.95792	-2.27819	-1.87489
Gm2885	2.13861	-3.9992	1.99492	0.0609532	0.324607	-3.97131	-0.803168	0.255646	0.546771	1.33544	0.122323	0.532524	-4.60258	-4.91223	-5.13697	-2.62134	-2.30957	-4.54212	-5.0524	-2.70892	-5.12191	-5.37031	-2.87332	-4.97003	-3.54289	-2.76361	-3.45985
Timd2	2.13744	-0.286762	3.50973	0.00241126	0.0602042	-1.3945	-1.32259	0.00950688	0.0653902	0.814844	0.0573456	0.414559	-1.79522	-1.4528	-0.744651	-0.69534	0.226484	-0.149807	0.076879	0.660314	0.00736948	-0.846749	-0.671683	-0.112047	-0.735531	1.14328	0.788078
Gm38067	2.13691	-3.53599	2.4542	0.0241935	0.205905	-3.25984	-1.82531	0.00291548	0.0292802	0.311602	0.656139	0.901921	-4.60258	-4.91223	-5.13697	-4.94327	-1.46157	-2.95716	-3.46744	-4.29388	-2.79999	-2.56296	-2.38789	-4.97003	-2.80592	-2.27819	-3.45985
Mir697	2.13525	-3.62568	2.24818	0.0369333	0.255085	-3.57603	-0.638596	0.333127	0.603817	1.49665	0.0458724	0.369429	-4.60258	-4.91223	-2.81504	-3.35831	-4.6315	-2.95716	-3.46744	-2.70892	-2.79999	-3.78535	-5.19525	-4.97003	-1.95792	-3.50058	-2.72288
Tmem130	2.13451	-4.09747	2.36103	0.0293399	0.229111	-3.42168	-0.748472	0.20744	0.474954	1.38604	0.0624786	0.430049	-4.60258	-4.91223	-5.13697	-3.35831	-4.6315	-2.95716	-2.73048	-4.29388	-5.12191	-5.37031	-5.19525	-3.38507	-3.54289	-2.76361	-3.45985
Atp13a3	2.13405	-3.51182	2.28527	0.0342569	0.247986	-3.52863	-0.237592	0.703425	0.850681	1.89646	0.014478	0.207855	-4.60258	-4.91223	-2.81504	-3.35831	-3.04653	-2.95716	-5.0524	-4.29388	-5.12191	-2.56296	-2.87332	-4.97003	-1.95792	-1.91562	-2.23746
Cdc27	2.13294	-4.33297	3.31708	0.0037138	0.0760567	-1.76226	0.173601	0.657416	0.816464	2.30654	0.000270743	0.01623	-4.60258	-4.91223	-2.81504	-4.94327	-4.6315	-4.54212	-5.0524	-4.29388	-5.12191	-5.37031	-5.19525	-4.97003	-3.54289	-2.27819	-2.72288
Gm42876	2.13069	-3.29009	1.97493	0.0633471	0.32838	-3.98662	0.32545	0.693159	0.843327	2.45614	0.00270958	0.0748014	-3.01762	-3.32727	-2.81504	-1.77334	-1.46157	-4.54212	-5.0524	-1.12396	-5.12191	-3.78535	-5.19525	-4.97003	-1.42741	-2.27819	-3.45985
4930578M07Rik	2.12987	-4.20313	2.5308	0.0206092	0.188093	-3.145	-1.58489	0.00996763	0.0675263	0.544985	0.401752	0.762384	-4.60258	-4.91223	-5.13697	-4.94327	-2.30957	-2.95716	-3.46744	-4.29388	-5.12191	-5.37031	-2.87332	-4.97003	-3.54289	-3.50058	-5.04481
Gm44901	2.12854	-3.43599	2.28651	0.0341711	0.247506	-3.52278	-0.558154	0.374746	0.610394	1.57039	0.0372888	0.33504	-4.60258	-3.32727	-3.55201	-4.94327	-1.82414	-4.54212	-3.46744	-4.29388	-3.53695	-2.56296	-5.19525	-3.38507	-1.66842	-1.91562	-2.72288
Ppp1r3d	2.12804	-4.56925	3.06741	0.0064666	0.105061	-2.21874	-0.754682	0.0655269	0.227283	1.37336	0.0281449	0.289868	-4.60258	-4.91223	-5.13697	-4.94327	-4.6315	-2.95716	-5.0524	-4.29388	-5.12191	-5.37031	-5.19525	-4.97003	-2.80592	-5.08554	-3.45985
Camk2n1	2.12642	3.63756	5.35519	3.92e-05	0.00531463	2.23272	-1.046	0.00376045	0.0347493	1.08043	0.000264385	0.0159718	1.84036	2.28744	2.96632	2.02252	2.96096	3.34662	3.61648	3.45431	3.96289	4.19002	3.81877	4.5158	5.57865	5.50598	4.49628
Gm48623	2.12607	-1.54946	2.97699	0.00788991	0.117265	-2.38192	-0.813257	0.159841	0.402252	1.31281	0.00886205	0.160713	-3.01762	-1.00534	-2.81504	-2.62134	-0.544034	-2.2202	-1.88248	-1.48653	-1.95199	-0.977994	-1.10778	-2.6481	-0.0834539	-0.227559	-0.652495
Kcnmb4	2.12475	-3.78788	2.59827	0.0178728	0.174103	-3.03169	-0.997936	0.0426504	0.181082	1.12682	0.112892	0.532524	-4.60258	-4.91223	-5.13697	-4.94327	-4.6315	-2.95716	-3.46744	-4.29388	-2.79999	-3.04838	-5.19525	-3.38507	-2.80592	-1.17865	-3.45985
Il21r	2.12389	-3.12339	1.7912	0.0895892	0.350603	-4.20817	-0.613635	0.472473	0.667227	1.51025	0.0885502	0.488972	-1.79522	-4.91223	-5.13697	-1.77334	-4.6315	-2.95716	-1.59297	-1.97195	-3.53695	-3.04838	-3.61028	-4.97003	-2.80592	-1.3851	-2.72288
Mettl16	2.12361	-4.41446	3.72975	0.00146867	0.0452384	-0.994849	-0.297629	0.331434	0.603817	1.82598	0.00135416	0.0484821	-4.60258	-4.91223	-5.13697	-4.94327	-4.6315	-4.54212	-5.0524	-4.29388	-5.12191	-3.78535	-5.19525	-4.97003	-2.80592	-2.76361	-3.45985
Gm44017	2.12006	-4.41446	3.7966	0.00126289	0.040837	-0.869524	0.0296002	0.926729	0.969906	2.14966	0.00017301	0.0121851	-4.60258	-4.91223	-3.55201	-4.94327	-4.6315	-4.54212	-5.0524	-4.29388	-5.12191	-5.37031	-5.19525	-4.97003	-2.80592	-2.76361	-3.45985
Gm37642	2.1196	-3.9918	2.88725	0.00959992	0.129582	-2.54094	0.134089	0.780558	0.891876	2.25369	0.000758217	0.0335726	-4.60258	-4.91223	-3.55201	-3.35831	-4.6315	-4.54212	-3.46744	-4.29388	-3.53695	-5.37031	-5.19525	-4.97003	-1.95792	-2.76361	-2.72288
Cdkn1a	2.11423	-2.80941	1.88107	0.075751	0.346446	-4.10974	-1.41967	0.0907194	0.27896	0.694562	0.392832	0.755513	-4.60258	-4.91223	-2.32961	-3.35831	-1.46157	-0.635233	-3.46744	-4.29388	-1.95199	-3.78535	-3.61028	-1.5106	-1.22096	-2.27819	-2.72288
Gm44380	2.11405	-3.85378	1.99959	0.0604049	0.322957	-3.98295	-1.81491	0.0307806	0.147625	0.299145	0.681576	0.914676	-4.60258	-4.91223	-3.55201	-3.35831	-4.6315	-1.3722	-2.24505	-1.12396	-5.12191	-5.37031	-5.19525	-3.38507	-2.80592	-5.08554	-5.04481
Pkdcc	2.112	-4.01597	2.75627	0.0127505	0.149476	-2.76695	-0.963327	0.0360348	0.164244	1.14867	0.08752	0.488972	-4.60258	-4.91223	-5.13697	-4.94327	-3.04653	-4.54212	-3.46744	-4.29388	-5.12191	-2.56296	-3.61028	-4.97003	-2.80592	-2.76361	-3.45985
Cul1	2.11025	-4.51272	3.33565	0.0035628	0.0748141	-1.72248	-1.5337	0.00398527	0.036141	0.576547	0.193168	0.595944	-4.60258	-4.91223	-5.13697	-4.94327	-3.04653	-2.95716	-5.0524	-2.70892	-5.12191	-5.37031	-5.19525	-4.97003	-3.54289	-5.08554	-5.04481
Fam212b	2.10955	-0.0792468	4.29395	0.000410924	0.0220472	0.174565	-1.82567	0.000150109	0.00430131	0.283877	0.364475	0.748365	-0.902139	-1.4528	-1.67754	-1.48384	-0.544034	0.412072	1.13742	0.564099	0.492796	0.244398	0.359343	-0.0158312	0.600072	0.340724	0.736547
Stk11ip	2.10687	-3.50246	1.83101	0.0832089	0.346446	-4.16486	-0.863629	0.286858	0.586588	1.24325	0.15513	0.547327	-3.01762	-2.5903	-5.13697	-4.94327	-2.30957	-2.2202	-5.0524	-1.97195	-2.79999	-5.37031	-5.19525	-3.38507	-2.80592	-2.27819	-3.45985
Faxc	2.09817	-4.35792	2.68858	0.0147454	0.156263	-2.89052	-0.710758	0.109782	0.313574	1.38742	0.0481202	0.380069	-4.60258	-4.91223	-5.13697	-4.94327	-3.04653	-4.54212	-5.0524	-4.29388	-5.12191	-5.37031	-5.19525	-3.38507	-2.80592	-3.50058	-3.45985
Gm44187	2.09782	-3.16734	2.37984	0.0282253	0.224517	-3.37964	-1.08095	0.0889594	0.275541	1.01687	0.13109	0.532524	-4.60258	-4.91223	-2.32961	-4.94327	-2.30957	-4.54212	-3.46744	-2.70892	-2.31456	-2.56296	-3.61028	-3.38507	-2.32049	-1.62611	-1.87489
Mfsd6l	2.09704	-2.97414	2.466	0.0236059	0.203122	-3.25006	-0.117259	0.849998	0.927111	1.97978	0.00345228	0.085476	-4.60258	-3.32727	-3.55201	-3.35831	-3.04653	-4.54212	-5.0524	-2.70892	-2.31456	-3.04838	-3.61028	-2.6481	-0.483992	-1.91562	-0.400956
Trappc8	2.0967	-3.04756	2.14945	0.0450193	0.277926	-3.72263	-1.99504	0.00505044	0.0424465	0.101659	0.893186	0.949345	-4.60258	-4.91223	-3.55201	-3.35831	-3.04653	-2.2202	-1.59297	-1.97195	-1.42147	-1.91088	-3.61028	-4.97003	-2.32049	-2.76361	-3.45985
Mrpl48	2.08842	-4.56925	3.09817	0.00604197	0.102211	-2.16283	-0.710758	0.073477	0.244182	1.37766	0.0239827	0.268356	-4.60258	-4.91223	-5.13697	-4.94327	-3.04653	-4.54212	-5.0524	-4.29388	-5.12191	-5.37031	-5.19525	-4.97003	-3.54289	-5.08554	-2.72288
Cox16	2.08572	-4.07251	2.10644	0.0490235	0.291162	-3.79901	-0.547587	0.442588	0.645131	1.53814	0.0415296	0.351783	-4.60258	-2.5903	-5.13697	-3.35831	-4.6315	-4.54212	-2.73048	-1.97195	-5.12191	-5.37031	-5.19525	-4.97003	-5.12785	-3.50058	-2.23746
Kcnd1	2.08523	-0.800383	4.18486	0.000525447	0.0249298	-0.0881207	-1.11456	0.0156018	0.0921097	0.970666	0.00200085	0.0624538	-2.28065	-2.10488	-2.32961	-2.13591	-1.17207	-1.3722	-0.804477	-1.12396	-0.367026	-0.241028	-0.440358	0.159256	0.938241	1.10428	0.164641
Mir3091	2.08417	-2.05471	2.65563	0.0158205	0.163297	-2.93674	-2.62616	0.000134897	0.00404847	-0.541996	0.347029	0.736847	-3.01762	-4.91223	-2.81504	-3.35831	-1.46157	-1.3722	-0.964941	0.461005	-1.42147	-2.20039	-1.28835	-1.8001	-2.80592	-2.27819	-1.58538
Birc5	2.08389	-1.51161	2.13978	0.0458933	0.280559	-3.83303	-2.09172	0.0212151	0.113292	-0.00783397	0.987855	0.993721	-4.60258	-4.91223	-2.81504	-3.35831	-1.82414	-2.95716	-1.14551	-1.97195	0.492796	0.512332	1.2477	-1.8001	0.0816053	0.469049	-0.090616
Hist1h2bk	2.08355	-1.70047	3.51748	0.0023696	0.0596329	-1.41325	-1.833	0.000291278	0.0065041	0.250549	0.562991	0.850047	-3.01762	-2.5903	-2.32961	-2.13591	-0.544034	-1.3722	-0.660087	-0.0459547	-1.95199	-1.91088	-1.73581	-2.16267	-1.42741	-2.27819	-1.34437
Mpp2	2.08337	-4.59342	3.42349	0.00292656	0.0672764	-1.56241	-0.297629	0.366472	0.608043	1.78574	0.00271993	0.0748991	-4.60258	-4.91223	-5.13697	-4.94327	-4.6315	-4.54212	-5.0524	-4.29388	-5.12191	-5.37031	-5.19525	-4.97003	-2.32049	-2.76361	-5.04481
BC053393	2.08251	-4.59342	3.41686	0.00297039	0.0679116	-1.57472	-0.297629	0.367187	0.608043	1.78488	0.00276257	0.0758053	-4.60258	-4.91223	-5.13697	-4.94327	-4.6315	-4.54212	-5.0524	-4.29388	-5.12191	-5.37031	-5.19525	-4.97003	-2.80592	-2.27819	-5.04481
Gm44000	2.07989	-4.30139	2.56982	0.0189822	0.180126	-3.08483	-1.4843	0.0117271	0.075737	0.595584	0.342036	0.736847	-4.60258	-4.91223	-5.13697	-4.94327	-3.04653	-4.54212	-3.46744	-2.70892	-5.12191	-5.37031	-5.19525	-3.38507	-3.54289	-3.50058	-5.04481
Zfp691	2.07617	-4.30879	2.73683	0.0132954	0.151194	-2.8041	-1.58489	0.00777065	0.057117	0.491286	0.376018	0.748365	-4.60258	-4.91223	-5.13697	-4.94327	-2.30957	-2.95716	-3.46744	-4.29388	-5.12191	-3.78535	-5.19525	-4.97003	-2.80592	-5.08554	-5.04481
9430069I07Rik	2.07523	0.558786	4.29409	0.000410794	0.0220472	0.179459	-2.20185	1.18e-05	0.000902364	-0.126621	0.686144	0.917262	-0.0790167	-1.4528	-1.23008	-0.69534	1.39087	1.01246	1.05612	1.85586	0.944176	1.07263	1.1446	0.757893	0.157554	0.89174	1.5551
Atp5a1	2.07478	-3.64985	2.2995	0.033279	0.243932	-3.49615	-1.54775	0.0119979	0.0768698	0.527039	0.467646	0.79168	-4.60258	-4.91223	-5.13697	-3.35831	-3.04653	-2.2202	-2.24505	-4.29388	-3.53695	-3.04838	-5.19525	-3.38507	-3.54289	-3.50058	-2.72288
Ffar2	2.07473	-4.51272	3.46484	0.00266718	0.063921	-1.49109	-0.963327	0.0195875	0.107323	1.1114	0.0276862	0.288191	-4.60258	-4.91223	-5.13697	-4.94327	-3.04653	-4.54212	-3.46744	-4.29388	-5.12191	-5.37031	-5.19525	-4.97003	-3.54289	-3.50058	-5.04481
Ttll7	2.07388	-4.59342	3.34163	0.00351543	0.0745126	-1.71426	-0.297629	0.375661	0.61044	1.77625	0.00329251	0.0831269	-4.60258	-4.91223	-5.13697	-4.94327	-4.6315	-4.54212	-5.0524	-4.29388	-5.12191	-5.37031	-5.19525	-4.97003	-5.12785	-2.76361	-2.23746
Trerf1	2.07262	-1.67924	2.43657	0.0250974	0.210174	-3.31271	-0.34828	0.64416	0.805421	1.72434	0.000579631	0.0275972	-1.79522	-3.32727	-5.13697	-2.62134	-2.30957	-2.2202	-2.73048	-4.29388	-0.873986	-0.325917	-0.947318	-1.26959	0.938241	1.48432	0.24059
Cks1b	2.07241	1.3514	5.13372	6.34e-05	0.00702952	1.89792	-2.38789	2.55e-07	7.35e-05	-0.315484	0.250545	0.661864	-0.0790167	-0.0542503	0.220584	-0.419706	2.35719	2.11609	2.00288	2.88603	1.478	1.74863	1.57294	2.16952	0.849432	1.80928	1.6134
NA	2.07132	-1.83272	2.546	0.0199606	0.185317	-3.12217	-1.61402	0.00855534	0.0610175	0.457302	0.455848	0.785938	-3.01762	-2.5903	-2.81504	-1.24283	-1.82414	0.315857	-0.964941	-0.593442	-1.95199	-3.04838	-2.38789	-1.8001	-2.80592	-1.62611	-1.13792
Pxk	2.06889	-4.1466	2.87612	0.00983559	0.131624	-2.56149	-0.963327	0.0298049	0.144297	1.10557	0.0774858	0.470162	-4.60258	-4.91223	-5.13697	-4.94327	-3.04653	-4.54212	-3.46744	-4.29388	-3.53695	-5.37031	-3.61028	-4.97003	-2.80592	-3.50058	-3.45985
Parvb	2.06809	3.05744	6.75007	2.15e-06	0.000836674	5.09982	-0.681046	0.0100132	0.0676978	1.38705	9.51e-07	0.000271179	2.26779	2.26768	1.75785	2.23664	2.31102	2.95772	2.68231	3.34274	3.01251	3.16496	3.05742	3.26359	4.24066	4.36773	4.93104
Zranb2	2.06724	-2.50125	1.86871	0.0775359	0.346446	-4.12779	-0.695353	0.383232	0.614514	1.37189	0.0974051	0.509262	-2.28065	-2.5903	-3.55201	-2.62134	-0.38357	-4.54212	-2.24505	-1.12396	-3.53695	-1.91088	-2.38789	-4.97003	-2.32049	-1.91562	-1.13792
Ly6e	2.06648	-1.15904	3.53873	0.002259	0.0578675	-1.33731	-1.37198	0.00565658	0.0459344	0.694502	0.0879036	0.488972	-2.28065	-2.10488	-1.67754	-2.13591	-0.544034	-0.635233	-0.660087	-0.834451	-0.873986	-1.91088	-1.49481	-0.57771	-0.269867	-1.3851	-0.00041814
Blvrb	2.06618	-4.56925	2.87433	0.00987391	0.132061	-2.57639	-1.46535	0.0108026	0.071557	0.600831	0.243864	0.653668	-4.60258	-4.91223	-5.13697	-4.94327	-4.6315	-2.95716	-5.0524	-1.97195	-5.12191	-5.37031	-5.19525	-4.97003	-5.12785	-3.50058	-5.04481
Vps50	2.06609	-4.05574	2.30635	0.0328171	0.242028	-3.52256	-0.239528	0.658423	0.817357	1.82656	0.0203351	0.245835	-4.60258	-4.91223	-2.81504	-4.94327	-3.04653	-4.54212	-5.0524	-4.29388	-5.12191	-5.37031	-2.87332	-4.97003	-2.80592	-2.76361	-2.72288
Zfp825	2.06607	-3.70464	2.35913	0.0294545	0.229111	-3.40859	-0.102901	0.873254	0.943194	1.96317	0.00420167	0.097937	-3.01762	-3.32727	-2.81504	-4.94327	-3.04653	-4.54212	-3.46744	-2.70892	-5.12191	-3.78535	-5.19525	-4.97003	-1.66842	-3.50058	-3.45985
Riox2	2.06307	-3.28516	2.23546	0.037894	0.256478	-3.60449	-0.249388	0.696209	0.845146	1.81368	0.0148551	0.211122	-4.60258	-4.91223	-2.81504	-3.35831	-3.04653	-4.54212	-2.73048	-4.29388	-2.31456	-3.04838	-5.19525	-3.38507	-0.879921	-2.27819	-1.87489
Tmem171	2.06111	-1.28534	3.05585	0.00663359	0.106516	-2.24057	-0.790475	0.162319	0.405362	1.27064	0.00506259	0.110203	-2.28065	-1.74231	-3.55201	-1.48384	-1.46157	-0.635233	-1.88248	-1.97195	-1.42147	-0.416115	-1.73581	-1.06314	0.426741	0.340724	-0.400956
Hist1h2ah	2.06055	-4.30879	2.63046	0.0166922	0.168355	-2.99374	-1.82627	0.00507619	0.0425973	0.234282	0.664814	0.905795	-4.60258	-4.91223	-5.13697	-4.94327	-4.6315	-2.2202	-3.46744	-1.97195	-5.12191	-5.37031	-3.61028	-4.97003	-5.12785	-5.08554	-3.45985
Gm19708	2.05309	-3.56451	2.58714	0.0182993	0.176774	-3.05402	-1.23446	0.0150636	0.0900696	0.818629	0.220777	0.62712	-4.60258	-4.91223	-5.13697	-4.94327	-3.04653	-4.54212	-5.0524	-2.70892	-2.79999	-2.20039	-3.61028	-3.38507	-1.04039	-2.76361	-2.72288
A730082K24Rik	2.04956	-1.15664	3.50677	0.00242733	0.060206	-1.39811	-1.31527	0.0100025	0.0676642	0.734289	0.0573672	0.414575	-1.14315	-2.10488	-2.32961	-3.35831	-0.931057	-0.841684	-1.14551	-0.834451	-1.03445	-1.66987	-0.947318	-0.21514	-0.372961	-0.131344	-0.289925
Gm13713	2.0487	-2.39698	1.98204	0.062486	0.326662	-4.05129	-2.0672	0.0118983	0.0763782	-0.018492	0.979791	0.991753	-3.01762	-4.91223	-5.13697	-4.94327	-1.46157	-0.841684	-5.0524	-0.834451	-1.42147	-0.846749	-2.02532	-1.26959	-1.66842	-1.3851	-1.13792
2900076A07Rik	2.04869	-3.25623	2.16873	0.0433235	0.271982	-3.69245	-1.23069	0.0663222	0.228931	0.817999	0.259458	0.672338	-4.60258	-4.91223	-3.55201	-3.35831	-1.82414	-2.95716	-2.73048	-4.29388	-2.79999	-2.56296	-2.87332	-4.97003	-1.66842	-3.50058	-2.23746
Khk	2.04758	-1.3216	2.80256	0.0115378	0.142844	-2.69752	-1.78574	0.00506976	0.0425732	0.261838	0.58158	0.859737	-3.01762	-2.10488	-1.96704	-3.35831	-0.931057	-0.454661	-1.88248	0.461005	-1.21502	-1.66987	-0.551389	-0.7221	-0.372961	-0.693223	-1.34437
Timm8a2	2.0461	-3.94267	2.80863	0.0113873	0.142107	-2.67734	-0.710758	0.0721745	0.241743	1.33534	0.0464718	0.372459	-4.60258	-4.91223	-5.13697	-4.94327	-3.04653	-4.54212	-5.0524	-4.29388	-2.79999	-3.78535	-3.61028	-4.97003	-1.95792	-2.76361	-2.72288
Car2	2.04489	-0.384279	1.73969	0.0984762	0.368358	-4.52257	-0.56076	0.589275	0.759807	1.48413	0.0199767	0.242616	-3.01762	-2.10488	-1.67754	-0.55095	-0.724607	-1.08269	-1.59297	-1.48653	-0.167717	0.184277	0.231019	0.96071	2.97544	2.5798	-0.289925
Smcr8	2.04179	-2.07005	2.61712	0.0171721	0.170727	-3.00201	-1.63893	0.0129943	0.081272	0.40286	0.43315	0.78343	-2.28065	-4.91223	-3.55201	-2.62134	-1.17207	-1.08269	-1.88248	-2.70892	-2.31456	-1.12238	-2.38789	-1.06314	-1.42741	-1.17865	-1.34437
Coq7	2.0411	-2.67546	2.25825	0.0361879	0.253892	-3.56735	-2.09678	0.00237346	0.0258209	-0.0556732	0.935559	0.971719	-2.28065	-4.91223	-3.55201	-4.94327	-1.82414	-1.08269	-2.24505	-1.48653	-2.31456	-3.78535	-2.38789	-1.5106	-2.32049	-2.76361	-2.72288
Morn4	2.03956	-3.68221	2.17265	0.0429858	0.271392	-3.68878	-1.27792	0.0400119	0.173551	0.761646	0.31608	0.721715	-4.60258	-3.32727	-5.13697	-4.94327	-4.6315	-2.95716	-3.46744	-1.97195	-5.12191	-3.78535	-3.61028	-2.6481	-2.80592	-3.50058	-2.72288
Gm26586	2.0351	-3.60072	1.96736	0.0642761	0.331141	-3.98828	-0.592028	0.394531	0.621946	1.44307	0.080372	0.478	-3.01762	-4.91223	-3.55201	-4.94327	-4.6315	-4.54212	-1.88248	-2.70892	-2.79999	-3.04838	-5.19525	-4.97003	-2.80592	-2.27819	-2.72288
NA	2.03449	0.622201	4.5636	0.000224316	0.0156387	0.731457	-2.09648	7.83e-06	0.000677276	-0.0619933	0.830114	0.93667	-0.902139	-0.664304	-0.382081	-1.03638	1.25115	0.815428	1.98102	1.26071	0.808824	1.68497	0.827122	0.757893	0.980676	1.06421	0.885925
B4galnt4	2.03302	-4.61838	2.806	0.0114525	0.142107	-2.69457	-0.887111	0.0480748	0.19066	1.14591	0.0678561	0.446372	-4.60258	-4.91223	-5.13697	-4.94327	-4.6315	-4.54212	-5.0524	-2.70892	-5.12191	-5.37031	-5.19525	-4.97003	-5.12785	-3.50058	-3.45985
Gm43703	2.03302	-4.61838	2.806	0.0114525	0.142107	-2.69457	-0.887111	0.0480748	0.19066	1.14591	0.0678561	0.446372	-4.60258	-4.91223	-5.13697	-4.94327	-4.6315	-4.54212	-5.0524	-2.70892	-5.12191	-5.37031	-5.19525	-4.97003	-5.12785	-3.50058	-3.45985
Gm26692	2.03281	-3.69898	2.16783	0.0434013	0.272105	-3.73173	-0.282515	0.60676	0.774061	1.75029	0.0344701	0.323646	-4.60258	-3.32727	-5.13697	-4.94327	-4.6315	-4.54212	-2.73048	-4.29388	-5.12191	-1.46342	-5.19525	-3.38507	-2.32049	-1.91562	-1.87489
Magi1	2.03231	-2.96673	1.98901	0.0616518	0.326662	-3.97929	-0.0311722	0.966937	0.980909	2.00114	0.0104411	0.174253	-3.01762	-3.32727	-3.55201	-4.94327	-2.30957	-2.95716	-5.0524	-4.29388	-1.95199	-3.78535	-2.87332	-3.38507	0.364005	-2.27819	-1.13792
1190007I07Rik	2.03173	-4.154	2.36717	0.0289713	0.227701	-3.42073	-1.50901	0.0246537	0.125957	0.522722	0.392057	0.754829	-4.60258	-4.91223	-3.55201	-4.94327	-3.04653	-4.54212	-2.73048	-1.97195	-5.12191	-3.78535	-5.19525	-4.97003	-5.12785	-2.76361	-5.04481
Dusp4	2.02866	2.2189	6.15497	7.19e-06	0.00180721	3.95017	-1.21768	0.000151234	0.00431182	0.810982	0.0009406	0.0379143	1.12534	1.06505	0.590952	1.56453	1.8763	2.53469	2.14727	2.6948	2.24441	2.72245	2.53946	2.34286	3.59667	3.2228	3.01588
Mgst3	2.02523	1.44998	4.73235	0.000153932	0.0124958	1.05818	-1.07087	0.00444468	0.0388803	0.954367	0.00237687	0.069898	0.606875	0.217052	0.0724852	0.98747	1.47703	1.79773	0.830239	2.24528	1.91151	1.16885	1.21415	1.82439	2.7609	2.46135	2.17436
Ly6c2	2.02205	0.737949	3.89525	0.00101057	0.0364341	-0.660446	-1.31074	0.00287702	0.0290155	0.711311	0.0576365	0.414975	0.526704	-1.21179	-0.382081	0.838092	1.20139	1.01246	0.830239	2.04597	0.808824	0.695778	0.419464	0.387525	0.849432	1.32385	1.72337
2610008E11Rik	2.01966	-3.49252	1.98098	0.0626135	0.326662	-3.99507	-0.763228	0.238997	0.523224	1.25643	0.134862	0.532524	-4.60258	-4.91223	-2.81504	-4.94327	-3.04653	-4.54212	-5.0524	-2.70892	-3.53695	-2.56296	-2.38789	-4.97003	-1.66842	-1.17865	-3.45985
Rpl35a	2.01949	-4.09747	2.09023	0.0506152	0.296278	-3.83021	-1.12161	0.0864871	0.271388	0.897883	0.241028	0.650091	-4.60258	-3.32727	-5.13697	-4.94327	-3.04653	-2.95716	-5.0524	-2.70892	-5.12191	-3.04838	-5.19525	-4.97003	-2.80592	-5.08554	-3.45985
Gm43312	2.01905	-3.68961	2.41513	0.0262392	0.21498	-3.32368	-1.32748	0.0150094	0.0898381	0.691576	0.317697	0.723767	-4.60258	-4.91223	-5.13697	-4.94327	-2.30957	-4.54212	-2.73048	-4.29388	-2.79999	-3.04838	-2.87332	-4.97003	-2.80592	-1.91562	-3.45985
Kdelr1	2.01892	-4.3821	2.15675	0.0443703	0.275942	-3.76087	-0.641259	0.281362	0.579217	1.37766	0.077224	0.469062	-4.60258	-3.32727	-5.13697	-4.94327	-4.6315	-1.73477	-5.0524	-4.29388	-5.12191	-5.37031	-5.19525	-4.97003	-3.54289	-5.08554	-2.72288
Sh3bp2	2.01672	-4.61838	2.79292	0.0117809	0.143383	-2.71799	-0.887111	0.0473977	0.18884	1.12961	0.070642	0.455095	-4.60258	-4.91223	-5.13697	-4.94327	-4.6315	-4.54212	-5.0524	-2.70892	-5.12191	-5.37031	-5.19525	-4.97003	-3.54289	-5.08554	-3.45985
Dnajb12	2.01672	-4.61838	2.79292	0.0117809	0.143383	-2.71799	-0.887111	0.0473977	0.18884	1.12961	0.070642	0.455095	-4.60258	-4.91223	-5.13697	-4.94327	-4.6315	-4.54212	-5.0524	-2.70892	-5.12191	-5.37031	-5.19525	-4.97003	-3.54289	-5.08554	-3.45985
Mgll	2.01672	-4.61838	2.79292	0.0117809	0.143383	-2.71799	-0.887111	0.0473977	0.18884	1.12961	0.070642	0.455095	-4.60258	-4.91223	-5.13697	-4.94327	-4.6315	-4.54212	-5.0524	-2.70892	-5.12191	-5.37031	-5.19525	-4.97003	-3.54289	-5.08554	-3.45985
Mir16-1	2.01672	-4.61838	2.79292	0.0117809	0.143383	-2.71799	-0.887111	0.0473977	0.18884	1.12961	0.070642	0.455095	-4.60258	-4.91223	-5.13697	-4.94327	-4.6315	-4.54212	-5.0524	-2.70892	-5.12191	-5.37031	-5.19525	-4.97003	-3.54289	-5.08554	-3.45985
Apba3	2.01638	-3.68142	1.58227	0.130485	0.409038	-4.49118	-1.4236	0.0968858	0.289988	0.592783	0.552744	0.843898	-2.28065	-4.91223	-5.13697	-4.94327	-1.82414	-4.54212	-2.24505	-1.97195	-5.12191	-3.78535	-5.19525	-2.6481	-2.80592	-2.76361	-5.04481
Gm10612	2.01219	-1.71983	2.76565	0.0124952	0.148212	-2.75355	-0.56743	0.285112	0.584473	1.44476	0.0112535	0.180079	-2.28065	-2.10488	-1.96704	-1.48384	-3.04653	-1.08269	-0.804477	-0.593442	-2.79999	-2.56296	-2.38789	-1.8001	-0.735531	-0.561978	-1.58538
Lig1	2.00849	-0.677701	2.56251	0.0192773	0.181865	-3.15917	-2.15611	0.00291562	0.0292802	-0.147617	0.755452	0.93667	-4.60258	-1.4528	-2.32961	-0.855805	0.012359	-0.018562	0.502185	-1.12396	-0.478057	-0.241028	0.637645	0.159256	-0.879921	0.123913	0.381453
Gm26891	2.00606	-4.53689	2.808	0.011403	0.142107	-2.68671	-0.997936	0.0434269	0.181878	1.00812	0.0809914	0.479731	-4.60258	-4.91223	-5.13697	-4.94327	-4.6315	-2.95716	-3.46744	-4.29388	-5.12191	-5.37031	-5.19525	-4.97003	-5.12785	-2.27819	-5.04481
Mir6942	2.00412	-3.66361	2.27449	0.035016	0.25069	-3.57269	-0.245464	0.624759	0.788717	1.75866	0.0265611	0.283286	-4.60258	-4.91223	-3.55201	-4.94327	-4.6315	-4.54212	-3.46744	-4.29388	-2.79999	-5.37031	-1.28835	-4.97003	-1.95792	-1.3851	-2.23746
Spta1	2.001	-2.74408	1.95918	0.0652936	0.333515	-4.11907	-0.590988	0.436096	0.639895	1.41001	0.0591597	0.420266	-4.60258	-4.91223	-3.55201	-4.94327	-4.6315	-4.54212	-1.59297	-4.29388	-2.79999	-0.726455	-1.73581	-1.8001	0.802889	0.406313	-2.23746
Gm9774	2.00041	-2.49288	2.25203	0.0366461	0.254835	-3.56946	-2.35594	0.000621106	0.0107801	-0.355527	0.606566	0.87388	-3.01762	-3.32727	-3.55201	-3.35831	-0.931057	-0.454661	-0.660087	-1.97195	-2.79999	-2.56296	-2.87332	-2.6481	-1.42741	-5.08554	-2.72288
Gm15247	1.99896	-4.40706	2.71074	0.0140615	0.152135	-2.85145	-0.34259	0.432832	0.637374	1.65637	0.0127587	0.19445	-4.60258	-3.32727	-5.13697	-4.94327	-4.6315	-2.95716	-5.0524	-4.29388	-5.12191	-5.37031	-5.19525	-4.97003	-3.54289	-3.50058	-3.45985
Gtpbp10	1.99851	-4.61838	2.77736	0.0121835	0.146522	-2.74582	-0.887111	0.0467072	0.188637	1.1114	0.0739773	0.463677	-4.60258	-4.91223	-5.13697	-4.94327	-4.6315	-4.54212	-5.0524	-2.70892	-5.12191	-5.37031	-5.19525	-4.97003	-3.54289	-3.50058	-5.04481
Zcchc3	1.99696	-4.62579	2.38009	0.0282106	0.224485	-3.45103	-1.15057	0.0450905	0.185557	0.846397	0.20607	0.609087	-4.60258	-4.91223	-5.13697	-4.94327	-4.6315	-4.54212	-5.0524	-1.97195	-5.12191	-5.37031	-5.19525	-4.97003	-5.12785	-2.76361	-5.04481
Gramd2	1.99687	-1.25256	2.10207	0.0494487	0.292233	-3.87875	-0.646745	0.434547	0.638586	1.35012	0.0138516	0.203414	-3.01762	-2.10488	-1.96704	-3.35831	-2.30957	-2.2202	-2.24505	-0.834451	0.0875398	-2.20039	-0.947318	0.456237	1.53036	0.529169	-0.186831
Gm21986	1.99614	-0.837063	2.57318	0.0188479	0.179562	-3.14064	-1.25452	0.0402505	0.174359	0.74162	0.17626	0.576075	-0.515116	-3.32727	-0.613406	-1.77334	0.322699	0.315857	-0.964941	-0.834451	-0.873986	-0.977994	-1.10778	-1.26959	0.364005	-1.3851	0.0844708
NA	1.99611	4.21919	5.77818	1.58e-05	0.00310863	3.07634	0.12855	0.644506	0.805684	2.12466	5.65e-09	1.1e-05	3.36896	3.52656	3.10621	3.67512	3.14329	3.57162	3.05088	3.44083	4.3839	3.88943	4.08784	4.82925	6.8383	6.47144	5.90428
Tax1bp3	1.99606	-3.95944	1.79967	0.0881976	0.347411	-4.24433	-1.42975	0.068888	0.234532	0.566315	0.50136	0.814034	-3.01762	-4.91223	-5.13697	-4.94327	-4.6315	-1.3722	-2.73048	-2.70892	-5.12191	-2.56296	-5.19525	-4.97003	-5.12785	-3.50058	-3.45985
Epha4	1.99533	-4.16776	2.84344	0.0105597	0.137534	-2.61863	-0.297629	0.409878	0.624724	1.6977	0.0116207	0.184297	-4.60258	-4.91223	-5.13697	-4.94327	-4.6315	-4.54212	-5.0524	-4.29388	-3.53695	-3.04838	-5.19525	-4.97003	-3.54289	-1.3851	-2.72288
Ovol3	1.9895	0.23013	1.95643	0.0656388	0.334256	-4.29847	0.169653	0.846375	0.924497	2.15915	0.000762409	0.0336944	-0.515116	-0.519914	-0.493112	-1.24283	-0.544034	-0.841684	-0.964941	-1.12396	0.855366	0.462579	0.162307	0.387525	4.06937	2.87446	0.885925
Gm40770	1.98899	-2.73188	2.40004	0.0270719	0.218735	-3.34471	-1.2607	0.047211	0.188637	0.728294	0.223886	0.631085	-3.01762	-3.32727	-3.55201	-4.94327	-3.04653	-2.2202	-2.73048	-1.48653	-3.53695	-2.56296	-2.02532	-2.6481	-2.32049	-0.837613	-2.72288
Dnah11	1.98591	-2.85288	2.11564	0.0481408	0.288173	-3.7704	-1.84939	0.00862168	0.0613409	0.136519	0.846636	0.93667	-4.60258	-3.32727	-2.32961	-4.94327	-1.46157	-2.2202	-1.88248	-2.70892	-3.53695	-3.78535	-1.28835	-2.6481	-3.54289	-2.27819	-2.23746
Ei24	1.98384	-2.76515	1.92035	0.0703198	0.346446	-4.03935	-1.38351	0.0592101	0.217197	0.60033	0.445617	0.785938	-3.01762	-4.91223	-2.32961	-2.62134	-1.82414	-2.2202	-2.24505	-0.834451	-3.53695	-3.04838	-5.19525	-1.5106	-3.54289	-1.91562	-2.72288
Ndufa3	1.98237	-2.22898	2.40607	0.0267363	0.216948	-3.33827	-1.22628	0.0318215	0.151118	0.756094	0.246828	0.657093	-1.14315	-2.5903	-3.55201	-2.13591	-1.82414	-0.841684	-1.35196	-0.593442	-2.79999	-3.78535	-2.38789	-3.38507	-1.66842	-1.91562	-3.45985
Mccc1os	1.98174	-2.28216	2.55425	0.0196163	0.183325	-3.10105	-0.782619	0.138715	0.364589	1.19912	0.0560289	0.409088	-1.79522	-2.10488	-2.32961	-2.62134	-1.17207	-1.3722	-1.35196	-1.97195	-2.31456	-3.04838	-5.19525	-2.6481	-2.80592	-1.62611	-1.87489
2810429I04Rik	1.98038	-3.84824	2.03023	0.0569201	0.314311	-3.93992	-0.427452	0.431625	0.636814	1.55293	0.0732372	0.461762	-4.60258	-4.91223	-3.55201	-4.94327	-4.6315	-2.95716	-5.0524	-4.29388	-3.53695	-5.37031	-1.73581	-4.97003	-1.42741	-2.27819	-3.45985
Rtkn	1.97966	-2.42643	2.55866	0.0194347	0.182587	-3.0938	-1.20728	0.0495372	0.19435	0.772377	0.152866	0.545534	-2.28065	-3.32727	-5.13697	-2.62134	-1.82414	-2.2202	-1.88248	-2.70892	-1.95199	-2.56296	-2.38789	-2.6481	-1.42741	-2.27819	-1.13792
Drap1	1.97959	-3.56583	1.56271	0.135017	0.41553	-4.52818	-1.54557	0.105173	0.30575	0.434019	0.62921	0.886238	-4.60258	-3.32727	-5.13697	-1.48384	-1.82414	-2.95716	-2.24505	-1.48653	-5.12191	-5.37031	-5.19525	-2.6481	-5.12785	-5.08554	-1.87489
Igkv10-94	1.97806	-2.7958	1.72771	0.10065	0.369751	-4.31549	0.0313931	0.971038	0.983488	2.00945	0.0166516	0.225748	-1.43265	-4.91223	-5.13697	-1.24283	-4.6315	-2.95716	-2.73048	-2.70892	-2.31456	-2.56296	-2.87332	-4.97003	-0.879921	-0.998077	-1.58538
4930532G15Rik	1.97734	-2.80122	2.01542	0.058581	0.318833	-3.90972	-1.60278	0.0252554	0.128191	0.374566	0.61257	0.876724	-2.28065	-4.91223	-3.55201	-3.35831	-3.04653	-1.3722	-1.59297	-1.48653	-2.31456	-2.20039	-2.87332	-4.97003	-2.32049	-3.50058	-2.23746
Phyhip	1.97725	-3.80464	1.79798	0.0884744	0.348164	-4.23675	-0.797836	0.237741	0.521256	1.17941	0.198359	0.601304	-4.60258	-4.91223	-2.81504	-4.94327	-4.6315	-2.95716	-5.0524	-2.70892	-3.53695	-3.78535	-3.61028	-4.97003	-1.22096	-2.27819	-5.04481
Rpl35a	1.97713	-2.07174	2.93346	0.00867907	0.123018	-2.4639	-1.47335	0.00717526	0.0539912	0.503776	0.292583	0.695883	-3.01762	-2.5903	-2.81504	-3.35831	-1.82414	-1.3722	-1.88248	-0.593442	-1.66248	-1.91088	-1.73581	-3.38507	-1.42741	-1.91562	-1.58538
Sapcd1	1.97611	3.91934	7.47872	5.22e-07	0.000311906	6.45788	-1.58746	1.22e-07	4.36e-05	0.388656	0.0457462	0.368798	3.06276	3.18053	2.71478	2.76409	4.40468	4.4494	4.20262	5.07462	4.09967	3.9762	3.68434	4.11478	4.32953	4.56012	4.17193
Kis2	1.97326	-4.56925	2.81949	0.0111226	0.140712	-2.67164	-1.12686	0.0260624	0.13135	0.846397	0.121927	0.532524	-4.60258	-4.91223	-5.13697	-4.94327	-4.6315	-4.54212	-3.46744	-2.70892	-5.12191	-5.37031	-5.19525	-4.97003	-5.12785	-2.76361	-5.04481
Gpr21	1.97322	-2.91498	2.0868	0.050958	0.297465	-3.80751	-0.421311	0.528289	0.711784	1.55191	0.0348114	0.324763	-2.28065	-3.32727	-3.55201	-2.13591	-1.82414	-2.95716	-2.24505	-2.70892	-5.12191	-3.04838	-2.38789	-4.97003	-1.42741	-2.27819	-3.45985
Col11a2	1.97322	-3.75551	2.04927	0.0548468	0.30992	-3.90045	-0.0191717	0.975223	0.986506	1.95404	0.0170692	0.227623	-4.60258	-4.91223	-2.81504	-3.35831	-4.6315	-4.54212	-5.0524	-2.70892	-5.12191	-3.04838	-3.61028	-4.97003	-2.80592	-1.91562	-2.23746
Cib2	1.96885	3.59372	5.92221	1.17e-05	0.00264712	3.41969	-1.15877	0.000210586	0.00535141	0.810072	0.00142561	0.0500585	3.18532	2.34516	2.0627	2.57243	3.70389	3.66245	3.23761	4.20197	3.86961	3.94936	3.30061	4.03279	4.83649	4.5957	4.34965
Nrp1	1.96804	1.19487	2.22428	0.0387581	0.258745	-3.9676	-0.6946	0.384693	0.614831	1.27344	0.00670498	0.134006	-0.354651	-0.519914	-0.382081	-1.03638	-0.107935	0.667329	0.373861	-0.593442	2.88371	2.17658	1.69957	2.44782	4.62871	3.94513	2.09474
4930507D05Rik	1.96758	-2.80651	1.74181	0.0980955	0.368358	-4.28203	-1.6094	0.0492101	0.193488	0.358183	0.671561	0.908577	-2.28065	-4.91223	-2.32961	-4.94327	-3.04653	-1.73477	-1.14551	-1.97195	-2.79999	-1.28285	-5.19525	-2.6481	-2.80592	-2.76361	-2.23746
Mtor	1.96619	-2.92813	2.47249	0.0232882	0.201568	-3.22922	-1.47522	0.01321	0.0820283	0.490969	0.412172	0.769662	-3.01762	-3.32727	-5.13697	-3.35831	-2.30957	-2.2202	-1.59297	-2.70892	-3.53695	-1.91088	-3.61028	-3.38507	-2.80592	-2.27819	-2.72288
NA	1.96553	-4.62579	2.36081	0.029353	0.229111	-3.48362	-1.15057	0.0436169	0.181878	0.814961	0.219268	0.625408	-4.60258	-4.91223	-5.13697	-4.94327	-4.6315	-4.54212	-5.0524	-1.97195	-5.12191	-5.37031	-5.19525	-4.97003	-2.80592	-5.08554	-5.04481
Gm25360	1.965	-1.61324	2.56182	0.0193056	0.181865	-3.10488	-0.428372	0.376313	0.610564	1.53663	0.0200703	0.243374	-1.14315	-0.268375	-2.32961	-1.24283	-1.17207	-0.294196	-1.59297	-0.0459547	-3.53695	-2.56296	-2.38789	-3.38507	-1.66842	-1.91562	-0.652495
2610028D06Rik	1.96187	-3.88361	2.04743	0.0550434	0.310024	-3.91556	-0.0612702	0.918816	0.969906	1.9006	0.0208562	0.249645	-4.60258	-4.91223	-1.96704	-4.94327	-3.04653	-4.54212	-5.0524	-4.29388	-3.53695	-5.37031	-3.61028	-4.97003	-1.66842	-2.27819	-3.45985
Smim1	1.96129	-4.56925	2.82911	0.0108932	0.139471	-2.65851	-1.36046	0.0135722	0.083633	0.600831	0.227533	0.635087	-4.60258	-4.91223	-5.13697	-4.94327	-4.6315	-4.54212	-3.46744	-1.97195	-5.12191	-5.37031	-5.19525	-4.97003	-5.12785	-3.50058	-5.04481
Gm43695	1.96001	-4.1273	2.1043	0.0492313	0.291461	-3.82113	-0.526705	0.380524	0.612981	1.4333	0.0626804	0.430495	-4.60258	-4.91223	-2.81504	-4.94327	-4.6315	-2.95716	-3.46744	-4.29388	-5.12191	-3.78535	-5.19525	-4.97003	-1.66842	-3.50058	-5.04481
Gm44364	1.95919	-3.22719	2.02497	0.057505	0.31596	-3.89659	-1.06944	0.124652	0.339623	0.889751	0.221179	0.627704	-2.28065	-3.32727	-3.55201	-3.35831	-3.04653	-1.3722	-1.88248	-1.97195	-3.53695	-5.37031	-5.19525	-3.38507	-2.32049	-2.76361	-5.04481
Ino80e	1.95827	-3.28294	2.33749	0.0307927	0.234254	-3.44324	-1.59106	0.00800877	0.0583293	0.367209	0.575456	0.856714	-4.60258	-3.32727	-5.13697	-4.94327	-2.30957	-2.2202	-2.73048	-4.29388	-3.53695	-2.56296	-3.61028	-2.16267	-2.80592	-2.27819	-2.72288
Adgrf3	1.95562	-2.14029	2.36516	0.0290917	0.228387	-3.41728	-1.84786	0.00882669	0.0622291	0.107763	0.842162	0.93667	-4.60258	-2.5903	-5.13697	-2.13591	-2.30957	-1.08269	-1.88248	-1.97195	-2.31456	-1.91088	-0.802928	-1.06314	-1.04039	-1.3851	-1.87489
Abcc8	1.954	-4.61838	3.98391	0.000827116	0.0323364	-0.519122	-0.297629	0.264412	0.558064	1.65637	0.000844901	0.0354734	-4.60258	-4.91223	-5.13697	-4.94327	-4.6315	-4.54212	-5.0524	-4.29388	-5.12191	-5.37031	-5.19525	-4.97003	-3.54289	-3.50058	-3.45985
Cd300lf	1.954	-4.61838	3.98391	0.000827116	0.0323364	-0.519122	-0.297629	0.264412	0.558064	1.65637	0.000844901	0.0354734	-4.60258	-4.91223	-5.13697	-4.94327	-4.6315	-4.54212	-5.0524	-4.29388	-5.12191	-5.37031	-5.19525	-4.97003	-3.54289	-3.50058	-3.45985
Gfpt1	1.954	-4.61838	3.98391	0.000827116	0.0323364	-0.519122	-0.297629	0.264412	0.558064	1.65637	0.000844901	0.0354734	-4.60258	-4.91223	-5.13697	-4.94327	-4.6315	-4.54212	-5.0524	-4.29388	-5.12191	-5.37031	-5.19525	-4.97003	-3.54289	-3.50058	-3.45985
Gm23027	1.954	-4.61838	3.98391	0.000827116	0.0323364	-0.519122	-0.297629	0.264412	0.558064	1.65637	0.000844901	0.0354734	-4.60258	-4.91223	-5.13697	-4.94327	-4.6315	-4.54212	-5.0524	-4.29388	-5.12191	-5.37031	-5.19525	-4.97003	-3.54289	-3.50058	-3.45985
Gm29322	1.954	-4.61838	3.98391	0.000827116	0.0323364	-0.519122	-0.297629	0.264412	0.558064	1.65637	0.000844901	0.0354734	-4.60258	-4.91223	-5.13697	-4.94327	-4.6315	-4.54212	-5.0524	-4.29388	-5.12191	-5.37031	-5.19525	-4.97003	-3.54289	-3.50058	-3.45985
2310043L19Rik	1.954	-4.61838	3.98391	0.000827116	0.0323364	-0.519122	-0.297629	0.264412	0.558064	1.65637	0.000844901	0.0354734	-4.60258	-4.91223	-5.13697	-4.94327	-4.6315	-4.54212	-5.0524	-4.29388	-5.12191	-5.37031	-5.19525	-4.97003	-3.54289	-3.50058	-3.45985
Gm47602	1.954	-4.61838	3.98391	0.000827116	0.0323364	-0.519122	-0.297629	0.264412	0.558064	1.65637	0.000844901	0.0354734	-4.60258	-4.91223	-5.13697	-4.94327	-4.6315	-4.54212	-5.0524	-4.29388	-5.12191	-5.37031	-5.19525	-4.97003	-3.54289	-3.50058	-3.45985
Gm29358	1.9531	-4.56925	3.24178	0.00439306	0.0846007	-1.90028	-0.572693	0.103871	0.30317	1.38041	0.0127561	0.19445	-4.60258	-4.91223	-5.13697	-4.94327	-4.6315	-4.54212	-3.46744	-4.29388	-5.12191	-5.37031	-5.19525	-4.97003	-5.12785	-3.50058	-2.72288
Gm553	1.95284	-3.75551	2.10968	0.0487113	0.290332	-3.78924	-0.541258	0.374834	0.610395	1.41158	0.0613913	0.425769	-4.60258	-3.32727	-3.55201	-4.94327	-4.6315	-4.54212	-2.73048	-2.70892	-5.12191	-3.78535	-2.87332	-4.97003	-2.32049	-2.76361	-3.45985
Gm10244	1.95217	-3.70638	1.83758	0.0821935	0.346446	-4.16111	-1.61252	0.031261	0.149184	0.339641	0.678322	0.913087	-4.60258	-4.91223	-2.32961	-4.94327	-2.30957	-2.95716	-3.46744	-1.97195	-5.12191	-3.78535	-5.19525	-2.6481	-2.80592	-3.50058	-5.04481
Fam214b	1.95193	-4.56925	2.82202	0.0110619	0.140257	-2.66709	-1.10553	0.0270353	0.134509	0.846397	0.117849	0.532524	-4.60258	-4.91223	-5.13697	-4.94327	-3.04653	-2.95716	-5.0524	-4.29388	-5.12191	-5.37031	-5.19525	-4.97003	-5.12785	-2.76361	-5.04481
Higd1a	1.95072	-2.9642	1.79229	0.0894089	0.35025	-4.20312	-1.53795	0.0451622	0.185709	0.412771	0.620489	0.88201	-4.60258	-4.91223	-2.32961	-1.77334	-2.30957	-1.3722	-1.88248	-1.97195	-1.66248	-3.78535	-5.19525	-3.38507	-3.54289	-3.50058	-2.23746
Vps29	1.94994	-3.34592	1.89638	0.0735926	0.346446	-4.08295	-0.936687	0.1875	0.444445	1.01326	0.202731	0.60612	-4.60258	-4.91223	-1.96704	-4.94327	-3.04653	-2.95716	-2.73048	-4.29388	-2.79999	-3.78535	-2.02532	-4.97003	-1.66842	-2.76361	-2.72288
Mettl21c	1.94691	-4.41446	2.32996	0.0312713	0.236449	-3.49356	-0.754682	0.110555	0.315264	1.19223	0.107013	0.531045	-4.60258	-4.91223	-5.13697	-4.94327	-4.6315	-2.95716	-5.0524	-4.29388	-3.53695	-5.37031	-5.19525	-4.97003	-5.12785	-2.76361	-2.72288
Oasl1	1.94605	-4.56925	3.26841	0.00413995	0.0815616	-1.85137	-0.572693	0.100112	0.296079	1.37336	0.0122583	0.189085	-4.60258	-4.91223	-5.13697	-4.94327	-4.6315	-4.54212	-3.46744	-4.29388	-5.12191	-5.37031	-5.19525	-4.97003	-2.80592	-5.08554	-3.45985
Npr1	1.94524	-0.933276	2.40415	0.026843	0.217588	-3.40207	-0.135864	0.850754	0.927354	1.80937	0.000162054	0.0116934	-2.28065	-1.4528	-2.81504	-2.62134	-2.30957	-0.841684	-2.73048	-2.70892	0.235638	-0.416115	-1.10778	0.387525	2.27303	1.60096	0.788078
Rnls	1.94494	-2.53612	2.30641	0.0328133	0.242028	-3.48692	-1.19409	0.0470791	0.188637	0.750844	0.247792	0.658528	-1.79522	-3.32727	-3.55201	-2.62134	-0.544034	-2.2202	-2.24505	-1.48653	-2.79999	-3.78535	-3.61028	-2.6481	-2.32049	-3.50058	-1.58538
NA	1.94324	-1.23287	2.90716	0.00919221	0.126118	-2.51145	-1.9837	0.0014188	0.0185515	-0.0404611	0.922014	0.964062	-4.60258	-2.5903	-2.32961	-1.48384	-1.17207	-1.3722	-0.0982077	-0.386992	-0.729596	-0.846749	-0.551389	-0.326171	-0.483992	-0.561978	-0.957349
Nacad	1.94149	1.86927	2.98967	0.00767341	0.11574	-2.61275	0.266018	0.642858	0.804386	2.2075	1.69e-06	0.000416739	0.606875	0.815689	0.745675	0.342135	0.794768	1.60762	0.076879	-1.12396	2.79098	2.53056	1.69957	3.0356	5.44485	4.42423	4.24751
Gm37953	1.9411	-4.46359	2.31872	0.0319991	0.239088	-3.51387	-0.887111	0.0658686	0.227971	1.05398	0.150867	0.542229	-4.60258	-4.91223	-5.13697	-4.94327	-4.6315	-4.54212	-5.0524	-2.70892	-5.12191	-3.78535	-5.19525	-4.97003	-3.54289	-5.08554	-2.72288
Mrps12	1.94082	-4.46359	2.31548	0.0322113	0.239678	-3.51914	-0.887111	0.0661787	0.228574	1.05371	0.151453	0.543487	-4.60258	-4.91223	-5.13697	-4.94327	-4.6315	-4.54212	-5.0524	-2.70892	-5.12191	-3.78535	-5.19525	-4.97003	-5.12785	-2.76361	-3.45985
Gm22747	1.93971	-4.45155	2.54965	0.0198073	0.184546	-3.13489	0.0296002	0.945603	0.969906	1.96931	0.00561794	0.118912	-4.60258	-4.91223	-3.55201	-4.94327	-4.6315	-4.54212	-5.0524	-4.29388	-5.12191	-5.37031	-5.19525	-4.97003	-1.04039	-5.08554	-3.45985
Zfp523	1.93955	-4.56925	3.27392	0.00408941	0.0810224	-1.84124	-0.572693	0.0985318	0.292889	1.36685	0.0122374	0.189085	-4.60258	-4.91223	-5.13697	-4.94327	-4.6315	-4.54212	-3.46744	-4.29388	-5.12191	-5.37031	-5.19525	-4.97003	-2.80592	-3.50058	-5.04481
Rbm3	1.93955	-4.56925	3.27392	0.00408941	0.0810224	-1.84124	-0.572693	0.0985318	0.292889	1.36685	0.0122374	0.189085	-4.60258	-4.91223	-5.13697	-4.94327	-4.6315	-4.54212	-3.46744	-4.29388	-5.12191	-5.37031	-5.19525	-4.97003	-2.80592	-3.50058	-5.04481
Hist1h2af	1.93938	-4.12164	1.90371	0.0725773	0.346446	-4.13298	-1.48761	0.056957	0.21241	0.451768	0.531005	0.832182	-4.60258	-3.32727	-5.13697	-4.94327	-3.04653	-1.73477	-5.0524	-1.97195	-3.53695	-5.37031	-5.19525	-4.97003	-5.12785	-5.08554	-2.72288
Med11	1.93609	-4.04093	2.12562	0.0472003	0.285362	-3.79454	-0.549382	0.305308	0.603817	1.38671	0.0793675	0.475534	-4.60258	-4.91223	-3.55201	-4.94327	-2.30957	-4.54212	-5.0524	-4.29388	-3.53695	-5.37031	-3.61028	-4.97003	-3.54289	-1.91562	-3.45985
Tmbim4	1.92935	-3.41621	2.0367	0.056208	0.313251	-3.90282	-0.25222	0.689813	0.840656	1.67713	0.0301527	0.300614	-3.01762	-4.91223	-3.55201	-4.94327	-3.04653	-4.54212	-2.73048	-4.29388	-3.53695	-5.37031	-2.87332	-2.6481	-2.80592	-1.3851	-1.58538
Spred3	1.92866	-2.63784	2.26963	0.035363	0.251525	-3.54961	-0.683259	0.304139	0.603817	1.2454	0.0361919	0.330272	-4.60258	-2.5903	-3.55201	-3.35831	-2.30957	-4.54212	-2.73048	-1.97195	-1.95199	-1.91088	-2.87332	-3.38507	-0.735531	-1.91562	-1.13792
Mir1934	1.92738	-4.24407	2.23562	0.0378816	0.256478	-3.62156	-0.391819	0.495588	0.685219	1.53556	0.0297698	0.298451	-4.60258	-4.91223	-2.32961	-4.94327	-3.04653	-4.54212	-3.46744	-4.29388	-5.12191	-5.37031	-5.19525	-4.97003	-2.32049	-5.08554	-3.45985
Gm27457	1.92278	-3.72315	1.90412	0.0725206	0.346446	-4.08964	-0.783424	0.208587	0.476692	1.13936	0.176691	0.576075	-4.60258	-3.32727	-5.13697	-4.94327	-4.6315	-2.2202	-3.46744	-4.29388	-5.12191	-2.20039	-2.87332	-4.97003	-2.32049	-2.27819	-3.45985
Rpl19	1.9212	-3.88361	2.25628	0.0363323	0.254239	-3.60414	-2.24064	0.00134888	0.0179762	-0.319443	0.606326	0.87367	-4.60258	-4.91223	-3.55201	-4.94327	-1.82414	-1.08269	-3.46744	-2.70892	-3.53695	-5.37031	-5.19525	-3.38507	-3.54289	-5.08554	-5.04481
D130020L05Rik	1.91854	-4.19573	2.46875	0.0234706	0.202196	-3.24996	-0.585844	0.232887	0.513649	1.33269	0.0434832	0.359474	-4.60258	-3.32727	-5.13697	-4.94327	-4.6315	-2.95716	-3.46744	-4.29388	-5.12191	-3.78535	-5.19525	-4.97003	-3.54289	-3.50058	-3.45985
Fam60a	1.91731	-3.71944	1.75457	0.0958335	0.364189	-4.26766	-1.66074	0.0273976	0.135619	0.256564	0.764622	0.93667	-4.60258	-4.91223	-2.81504	-4.94327	-2.30957	-4.54212	-1.59297	-2.70892	-2.79999	-3.04838	-5.19525	-4.97003	-3.54289	-2.76361	-5.04481
Gm26004	1.91718	-2.42305	2.22842	0.038436	0.257587	-3.61315	-0.858719	0.194542	0.455611	1.05846	0.0827587	0.483342	-2.28065	-1.74231	-3.55201	-4.94327	-1.82414	-2.95716	-2.73048	-1.48653	-3.53695	-2.20039	-2.38789	-2.16267	-1.04039	-1.62611	-1.87489
Gm11274	1.91634	-4.62579	3.20939	0.00472147	0.0885191	-1.95868	-0.297629	0.35654	0.603817	1.61871	0.00492687	0.108514	-4.60258	-4.91223	-5.13697	-4.94327	-4.6315	-4.54212	-5.0524	-4.29388	-5.12191	-5.37031	-5.19525	-4.97003	-5.12785	-2.76361	-2.72288
Sigmar1	1.91387	-2.05603	1.63295	0.119336	0.397254	-4.47428	-0.767149	0.346111	0.603817	1.14672	0.199802	0.603042	-0.210261	-1.4528	-5.13697	-1.77334	-1.17207	-1.3722	-1.88248	-1.48653	-5.12191	-1.66987	-2.38789	-2.16267	-1.22096	-1.91562	-1.87489
Suv39h1	1.9069	-1.69862	2.35037	0.0299899	0.230645	-3.45567	-1.77164	0.0126284	0.0797082	0.135263	0.788262	0.93667	-1.43265	-2.5903	-5.13697	-3.35831	-0.544034	-1.3722	-1.14551	-2.70892	-1.42147	-1.46342	-0.551389	-0.882565	-0.735531	-0.998077	-1.13792
Cd22	1.90631	-3.40062	1.96127	0.0650327	0.332837	-4.01711	-0.283582	0.659031	0.818025	1.62272	0.040825	0.349231	-4.60258	-4.91223	-1.67754	-4.94327	-4.6315	-2.95716	-3.46744	-4.29388	-3.53695	-3.04838	-2.38789	-4.97003	-1.42741	-2.27819	-1.87489
Hdac7	1.90626	-4.40706	2.64725	0.0161059	0.165005	-2.96097	-0.572693	0.156888	0.397128	1.33357	0.0407973	0.349228	-4.60258	-4.91223	-5.13697	-4.94327	-4.6315	-4.54212	-3.46744	-4.29388	-5.12191	-3.78535	-5.19525	-4.97003	-1.95792	-3.50058	-5.04481
Slc26a9	1.90606	-3.9799	1.8426	0.0814271	0.346446	-4.1779	-1.15242	0.0664219	0.229173	0.753639	0.386106	0.749545	-4.60258	-4.91223	-5.13697	-4.94327	-2.30957	-4.54212	-3.46744	-4.29388	-2.79999	-5.37031	-5.19525	-2.6481	-1.66842	-5.08554	-2.72288
Cpd	1.90545	3.37328	7.46413	5.36e-07	0.000311906	6.44091	-0.70531	0.00206073	0.0236275	1.20014	6.13e-07	0.000190957	2.47424	2.099	2.51408	2.69336	3.00513	3.15136	3.41112	2.98224	3.48911	3.78197	3.39347	3.42658	5.02063	4.73623	4.42075
NA	1.90467	5.14054	4.81247	0.000128826	0.0111137	0.898394	-0.379345	0.190071	0.448494	1.52532	3.32e-05	0.00398186	5.16395	4.89995	3.97938	5.77184	5.09131	5.58587	5.37071	5.19997	4.26395	4.94144	3.95196	4.81951	5.87145	5.94306	6.25382
Gm47697	1.90449	-4.17077	1.88634	0.0750022	0.346446	-4.13993	-0.797836	0.224557	0.501522	1.10666	0.175114	0.576075	-4.60258	-4.91223	-2.81504	-4.94327	-4.6315	-2.95716	-5.0524	-2.70892	-3.53695	-5.37031	-5.19525	-4.97003	-3.54289	-2.27819	-5.04481
Gm26708	1.9042	-4.43123	2.02997	0.0569487	0.314311	-3.96611	-0.887111	0.0959117	0.288438	1.01709	0.213788	0.619057	-4.60258	-4.91223	-5.13697	-4.94327	-4.6315	-4.54212	-5.0524	-2.70892	-5.12191	-5.37031	-5.19525	-3.38507	-2.32049	-3.50058	-5.04481
Gls2	1.9037	-4.35792	2.46011	0.0238976	0.204503	-3.26943	-0.963327	0.0498673	0.195252	0.940374	0.147937	0.537803	-4.60258	-4.91223	-5.13697	-4.94327	-3.04653	-4.54212	-3.46744	-4.29388	-3.53695	-5.37031	-5.19525	-4.97003	-2.80592	-3.50058	-5.04481
4930509H03Rik	1.90194	-4.27643	3.16893	0.0051655	0.0934708	-2.03644	0.409153	0.290626	0.591763	2.31109	9.68e-05	0.00808526	-4.60258	-4.91223	-3.55201	-3.35831	-4.6315	-4.54212	-5.0524	-4.29388	-5.12191	-5.37031	-5.19525	-4.97003	-2.32049	-3.50058	-2.72288
Dera	1.89903	-3.45529	1.5864	0.129544	0.407947	-4.48216	-1.00966	0.204889	0.470909	0.889376	0.345029	0.736847	-2.28065	-4.91223	-5.13697	-4.94327	-3.04653	-2.95716	-3.46744	-2.70892	-5.12191	-2.20039	-2.02532	-4.97003	-2.32049	-3.50058	-2.23746
Lhfpl4	1.8988	-0.167455	2.85173	0.0103712	0.136066	-2.66216	-0.247842	0.675233	0.830944	1.65096	6.68e-05	0.00624438	-0.902139	-1.4528	-1.43653	-2.13591	-1.46157	-2.2202	-0.408548	-1.12396	0.0875398	0.302114	0.827122	0.912616	2.93285	2.01249	1.5551
Eef2k	1.89858	-2.46344	1.62515	0.120997	0.400542	-4.45512	-0.556398	0.534198	0.717017	1.34218	0.0979416	0.510427	-1.14315	-3.32727	-2.81504	-4.94327	-2.30957	-1.73477	-1.88248	-4.29388	-1.95199	-1.91088	-5.19525	-1.5106	-1.22096	-1.91562	-0.796885
Mgat1	1.89735	-2.25799	1.94491	0.0671028	0.338102	-4.03746	-0.827708	0.255713	0.546863	1.06964	0.129144	0.532524	-0.902139	-4.91223	-1.96704	-3.35831	-2.30957	-1.73477	-2.73048	-0.834451	-2.31456	-3.04838	-1.73581	-3.38507	-1.22096	-2.27819	-1.13792
P4htm	1.89672	-4.56925	2.80745	0.0114164	0.142107	-2.69768	-1.27099	0.0172694	0.0982426	0.62573	0.198433	0.601316	-4.60258	-4.91223	-5.13697	-4.94327	-3.04653	-2.2202	-5.0524	-4.29388	-5.12191	-5.37031	-5.19525	-4.97003	-5.12785	-5.08554	-3.45985
Smim24	1.89548	-3.64985	1.72385	0.101358	0.371434	-4.30288	-0.716118	0.346993	0.603817	1.17936	0.162756	0.560574	-4.60258	-4.91223	-2.81504	-3.35831	-1.46157	-2.2202	-5.0524	-4.29388	-5.12191	-3.04838	-3.61028	-4.97003	-3.54289	-3.50058	-2.23746
Gm13306	1.89523	-4.40706	2.3704	0.0287797	0.22699	-3.42742	-0.754682	0.0964642	0.289355	1.14055	0.107054	0.531045	-4.60258	-4.91223	-5.13697	-4.94327	-4.6315	-2.95716	-5.0524	-4.29388	-5.12191	-5.37031	-5.19525	-3.38507	-3.54289	-3.50058	-3.45985
Add2	1.89504	-4.3821	2.4248	0.0257186	0.212766	-3.34077	-0.297629	0.464911	0.660176	1.59741	0.0284003	0.291088	-4.60258	-4.91223	-5.13697	-4.94327	-4.6315	-4.54212	-5.0524	-4.29388	-5.12191	-3.04838	-5.19525	-4.97003	-1.95792	-2.27819	-5.04481
NA	1.89438	-0.651492	2.47186	0.0233187	0.201568	-3.32633	-1.76632	0.00251027	0.026664	0.128061	0.826406	0.93667	-0.902139	-0.519914	-1.96704	-1.48384	0.794768	0.212764	-0.528842	1.9729	-0.873986	-0.846749	-0.947318	-1.8001	-1.66842	-0.693223	-0.52125
Efcab14	1.89404	-3.94267	2.26533	0.0356728	0.252114	-3.56636	-0.492096	0.350076	0.603817	1.40194	0.047325	0.376623	-4.60258	-4.91223	-2.81504	-4.94327	-3.04653	-4.54212	-3.46744	-4.29388	-3.53695	-3.78535	-5.19525	-4.97003	-3.54289	-2.76361	-2.72288
Gm45301	1.89291	-3.28685	1.7615	0.0946247	0.361331	-4.24026	-1.01674	0.180605	0.433686	0.876169	0.280292	0.683231	-2.28065	-3.32727	-5.13697	-3.35831	-1.17207	-4.54212	-1.59297	-2.70892	-5.12191	-3.78535	-3.61028	-3.38507	-2.32049	-3.50058	-3.45985
Gm45428	1.89288	-2.37798	1.88617	0.0750263	0.346446	-4.11004	-0.767878	0.289943	0.590971	1.125	0.132174	0.532524	-2.28065	-4.91223	-2.32961	-1.48384	-1.46157	-1.73477	-3.46744	-0.834451	-3.53695	-3.04838	-3.61028	-1.5106	-1.66842	-1.91562	-1.87489
Gm12320	1.8928	-4.154	2.0352	0.0563722	0.313642	-3.93698	0.252377	0.684682	0.837108	2.14517	0.00653819	0.132114	-2.28065	-4.91223	-5.13697	-3.35831	-4.6315	-4.54212	-5.0524	-2.70892	-5.12191	-5.37031	-5.19525	-4.97003	-3.54289	-2.76361	-2.72288
Gm13391	1.89257	-4.30139	2.25462	0.0364548	0.254557	-3.60789	-0.559882	0.25352	0.543815	1.33269	0.0695959	0.451667	-4.60258	-4.91223	-3.55201	-4.94327	-4.6315	-4.54212	-5.0524	-2.70892	-5.12191	-3.78535	-5.19525	-4.97003	-3.54289	-3.50058	-3.45985
Rpl27-ps3	1.89209	0.507219	3.56243	0.00214168	0.0563221	-1.31737	-1.58728	6.34e-05	0.00247691	0.304806	0.489101	0.807654	0.526704	-0.388669	1.23807	0.548585	1.81145	2.19934	1.66184	2.84567	-0.729596	-0.615424	-0.671683	-0.112047	-0.483992	-0.131344	-0.090616
Dynll2	1.89208	-2.22254	2.76137	0.0126112	0.148937	-2.75817	-1.06763	0.0636446	0.223152	0.824453	0.0649128	0.437492	-4.60258	-3.32727	-2.32961	-3.35831	-3.04653	-2.2202	-1.59297	-2.70892	-1.66248	-1.91088	-1.49481	-2.16267	-1.22096	-1.17865	-0.52125
Lsm4	1.89147	-3.86118	1.90943	0.071795	0.346446	-4.06627	-1.90185	0.00484942	0.0411523	-0.0103781	0.989687	0.994408	-4.60258	-4.91223	-5.13697	-4.94327	-2.30957	-2.95716	-5.0524	-1.48653	-3.53695	-5.37031	-2.87332	-3.38507	-2.80592	-3.50058	-5.04481
A730090N16Rik	1.89136	-3.02074	2.00106	0.0602333	0.322462	-3.92341	-0.797227	0.239968	0.524614	1.09414	0.124392	0.532524	-4.60258	-3.32727	-2.81504	-2.62134	-3.04653	-2.95716	-2.24505	-1.97195	-3.53695	-2.20039	-5.19525	-3.38507	-3.54289	-2.27819	-1.58538
Ndufs6	1.8901	-4.35792	2.4183	0.0260674	0.214549	-3.35645	-1.65582	0.00925041	0.0641166	0.234282	0.666285	0.906279	-4.60258	-4.91223	-5.13697	-4.94327	-3.04653	-2.2202	-5.0524	-2.70892	-5.12191	-5.37031	-3.61028	-4.97003	-5.12785	-5.08554	-3.45985
Gm37173	1.88886	-4.41446	2.14669	0.0452676	0.278576	-3.79748	-1.46535	0.0224715	0.118298	0.423513	0.525221	0.828831	-4.60258	-4.91223	-5.13697	-4.94327	-4.6315	-2.95716	-5.0524	-1.97195	-5.12191	-5.37031	-3.61028	-4.97003	-2.80592	-5.08554	-5.04481
Igsf21	1.88859	3.84882	7.53807	4.67e-07	0.000311906	6.568	-0.674513	0.00205237	0.0235749	1.21407	6.69e-07	0.000198098	3.36896	2.86256	2.99746	3.07354	3.63997	4.0163	3.28299	4.13657	3.75767	3.66586	3.80757	4.04399	5.20866	4.9711	4.89917
Gm20703	1.88793	-3.77228	1.7183	0.102384	0.373365	-4.3377	-1.93931	0.0120896	0.0772101	-0.0513768	0.952395	0.980138	-4.60258	-4.91223	-5.13697	-3.35831	-4.6315	-2.2202	-1.88248	-1.48653	-5.12191	-5.37031	-3.61028	-2.16267	-5.12785	-3.50058	-3.45985
Suv39h2	1.88791	1.9891	6.44923	3.93e-06	0.00117854	4.51993	-1.96855	4.83e-08	3.4e-05	-0.0806391	0.674123	0.910524	0.95201	0.041965	0.695922	0.889622	2.76938	2.4913	2.64108	2.50053	2.55757	2.70115	2.3046	2.18984	2.27303	2.28078	2.54764
Acy3	1.88676	-1.62325	2.62776	0.0167883	0.168794	-2.99431	-1.57352	0.0123595	0.0784561	0.313244	0.484726	0.804964	-3.01762	-3.32727	-3.55201	-2.13591	-1.17207	-0.635233	-2.73048	-0.834451	-1.95199	-0.726455	-1.10778	-0.7221	-0.604286	-0.693223	-1.13792
Cst7	1.88597	-1.51973	2.46145	0.0238307	0.204181	-3.28134	-1.91631	0.00592672	0.0472742	-0.0303401	0.947499	0.978081	-3.01762	-4.91223	-3.55201	-1.24283	-1.46157	-0.454661	-1.59297	-1.48653	-0.263933	-0.846749	-1.49481	-0.21514	-1.04039	-0.561978	-0.652495
Mxd3	1.88276	2.52177	4.71561	0.000159776	0.0126883	0.971375	-2.61554	9.37e-08	4.23e-05	-0.732775	0.00888319	0.160868	0.606875	1.19629	0.477742	0.548585	3.4292	3.23266	2.9755	3.73402	3.51108	3.16496	3.60242	3.32918	1.86084	3.00722	3.14994
Irf3	1.88077	-2.20542	2.23189	0.0381682	0.256774	-3.61832	-0.870673	0.197878	0.46041	1.0101	0.0742192	0.464446	-3.01762	-1.00534	-3.55201	-4.94327	-3.04653	-2.2202	-2.24505	-1.48653	-2.79999	-1.66987	-1.73581	-2.16267	-1.22096	-0.837613	-1.13792
Ascc1	1.87919	-3.73055	1.5772	0.131648	0.411142	-4.49283	-1.06822	0.218717	0.492429	0.810971	0.350029	0.736847	-4.60258	-4.91223	-2.32961	-3.35831	-2.30957	-1.73477	-5.0524	-1.97195	-5.12191	-5.37031	-2.87332	-4.97003	-5.12785	-2.76361	-3.45985
Gm10399	1.87892	-1.88783	1.97719	0.0630727	0.32732	-4.01422	-1.70004	0.0205564	0.110767	0.178879	0.793182	0.93667	-4.60258	-2.5903	-1.67754	-2.13591	-1.82414	-1.73477	-0.528842	0.0984352	-0.263933	-3.04838	-2.38789	-2.16267	-1.66842	-1.91562	-1.87489
Tesmin	1.87884	-4.32556	3.40036	0.0030823	0.0688263	-1.59962	-2.13109	9.5e-05	0.00321692	-0.252248	0.475507	0.79708	-4.60258	-4.91223	-5.13697	-4.94327	-1.82414	-2.95716	-3.46744	-2.70892	-5.12191	-3.78535	-5.19525	-4.97003	-5.12785	-5.08554	-5.04481
Plxnb3	1.87796	-1.99441	2.16899	0.043301	0.271982	-3.72506	-0.120967	0.859638	0.933298	1.75699	0.00443529	0.101288	-2.28065	-3.32727	-2.32961	-2.13591	-1.17207	-2.95716	-2.73048	-2.70892	-1.21502	-3.78535	-2.87332	-0.882565	0.00143497	-0.561978	-0.957349
Ephx1	1.87719	-4.46359	3.25525	0.00426324	0.0832775	-1.8763	-0.297629	0.331119	0.603817	1.57956	0.0048176	0.10686	-4.60258	-4.91223	-5.13697	-4.94327	-4.6315	-4.54212	-5.0524	-4.29388	-5.12191	-3.78535	-5.19525	-4.97003	-2.80592	-3.50058	-3.45985
Secisbp2	1.87716	-2.70814	1.90315	0.0726541	0.346446	-4.07541	-1.40058	0.0568562	0.212102	0.476576	0.507468	0.817876	-2.28065	-4.91223	-2.32961	-4.94327	-2.30957	-2.2202	-2.73048	-1.12396	-2.79999	-3.04838	-1.73581	-3.38507	-1.95792	-1.3851	-3.45985
Sapcd2	1.87551	-0.0934154	3.23514	0.00445852	0.0852993	-1.93812	-1.86726	0.000871014	0.0134263	0.00824627	0.980764	0.992159	-2.28065	-1.4528	-1.23008	-1.77334	0.726055	-1.08269	0.439449	0.750512	0.550512	0.652056	0.954502	0.387525	0.229704	1.21824	0.509777
Atraid	1.87481	-3.27554	1.95533	0.0657767	0.334572	-3.98524	-1.112	0.100673	0.297088	0.762814	0.296852	0.700667	-4.60258	-4.91223	-3.55201	-2.13591	-3.04653	-1.73477	-3.46744	-2.70892	-3.53695	-3.04838	-2.87332	-4.97003	-2.32049	-3.50058	-2.72288
Slc22a12	1.87405	-4.04833	2.06638	0.0530415	0.304458	-3.86161	-1.82495	0.0051296	0.0429269	0.0490978	0.944918	0.976577	-4.60258	-4.91223	-5.13697	-4.94327	-4.6315	-2.2202	-2.73048	-2.70892	-3.53695	-5.37031	-5.19525	-2.6481	-5.12785	-3.50058	-3.45985
NA	1.87345	-1.62623	2.72312	0.0136927	0.15186	-2.82983	-2.07405	0.0011857	0.0163832	-0.2006	0.641138	0.892463	-3.01762	-3.32727	-3.55201	-3.35831	-0.724607	-1.08269	-2.24505	-0.593442	-1.21502	-1.46342	-0.440358	-0.21514	-1.66842	-0.837613	-0.652495
Gm23253	1.87282	-4.1466	2.18488	0.0419474	0.267947	-3.69786	-1.1879	0.0571873	0.212972	0.684921	0.287727	0.690517	-4.60258	-4.91223	-5.13697	-3.35831	-3.04653	-2.95716	-2.73048	-4.29388	-3.53695	-5.37031	-5.19525	-4.97003	-3.54289	-3.50058	-5.04481
4930539J05Rik	1.87174	-3.73134	2.02411	0.0576016	0.316045	-3.90094	-0.951151	0.134872	0.358029	0.920587	0.20225	0.605738	-4.60258	-4.91223	-3.55201	-3.35831	-4.6315	-2.95716	-2.73048	-2.70892	-2.79999	-5.37031	-3.61028	-4.97003	-2.80592	-3.50058	-3.45985
Pcsk7	1.87149	-2.38849	3.00095	0.00748564	0.114011	-2.35997	-1.06903	0.0258962	0.130705	0.802462	0.0846446	0.486816	-2.28065	-3.32727	-3.55201	-2.62134	-1.82414	-2.2202	-2.24505	-1.12396	-2.79999	-2.56296	-2.87332	-2.6481	-1.95792	-1.91562	-1.87489
Gm7854	1.87132	-3.85378	1.72772	0.100648	0.369751	-4.31409	-1.06533	0.166503	0.412535	0.805991	0.321408	0.725926	-4.60258	-3.32727	-5.13697	-3.35831	-3.04653	-2.95716	-3.46744	-2.70892	-5.12191	-5.37031	-5.19525	-2.6481	-5.12785	-2.27819	-3.45985
Wsb2	1.8699	-4.61838	2.85428	0.0103139	0.135859	-2.61895	-1.26907	0.0124184	0.0787452	0.600831	0.215039	0.619979	-4.60258	-4.91223	-5.13697	-4.94327	-4.6315	-2.95716	-5.0524	-2.70892	-5.12191	-5.37031	-5.19525	-4.97003	-5.12785	-3.50058	-5.04481
Ttll5	1.8699	-4.61838	2.85428	0.0103139	0.135859	-2.61895	-1.26907	0.0124184	0.0787452	0.600831	0.215039	0.619979	-4.60258	-4.91223	-5.13697	-4.94327	-4.6315	-2.95716	-5.0524	-2.70892	-5.12191	-5.37031	-5.19525	-4.97003	-5.12785	-3.50058	-5.04481
Bst1	1.8688	-0.208892	2.81851	0.0111462	0.140715	-2.73649	-0.914918	0.113797	0.321301	0.953884	0.0182183	0.233001	-1.79522	-1.21179	-0.278987	-2.62134	-1.17207	-1.08269	0.232998	-0.206419	0.432675	0.121542	-0.337264	1.05234	1.69233	1.3574	0.683108
Atp6v0c	1.86693	-4.1466	2.05763	0.0539574	0.307556	-3.87723	-1.36654	0.0237063	0.122726	0.500386	0.49454	0.811928	-4.60258	-4.91223	-5.13697	-4.94327	-4.6315	-2.95716	-1.88248	-4.29388	-5.12191	-5.37031	-3.61028	-3.38507	-3.54289	-2.76361	-5.04481
Gm22847	1.86608	-4.61838	2.89017	0.00953906	0.129283	-2.54294	-0.754682	0.0580273	0.21435	1.1114	0.0486444	0.381886	-4.60258	-4.91223	-5.13697	-4.94327	-4.6315	-2.95716	-5.0524	-4.29388	-5.12191	-5.37031	-5.19525	-4.97003	-3.54289	-3.50058	-5.04481
Nmnat1	1.86299	-4.17077	1.93646	0.0681947	0.341324	-4.07689	-0.401786	0.503593	0.692273	1.46121	0.0702384	0.453996	-3.01762	-4.91223	-5.13697	-4.94327	-4.6315	-2.95716	-3.46744	-4.29388	-5.12191	-3.78535	-5.19525	-4.97003	-2.80592	-2.27819	-5.04481
Galnt14	1.86185	-4.154	1.93304	0.0686413	0.342625	-4.06291	-1.26907	0.0285326	0.139884	0.592783	0.468693	0.792419	-4.60258	-4.91223	-5.13697	-4.94327	-4.6315	-2.95716	-5.0524	-2.70892	-5.12191	-3.78535	-5.19525	-2.6481	-2.80592	-2.76361	-5.04481
Serpinb6b	1.86173	1.8706	5.87356	1.29e-05	0.00279053	3.39247	-0.654971	0.0138782	0.084848	1.20676	1.32e-05	0.00199119	1.28006	1.53071	0.535457	1.39658	2.055	1.96567	1.54751	1.77221	1.93337	1.64092	1.46297	2.0412	3.11533	2.97516	2.80694
Pdlim7	1.86124	-3.49252	2.10621	0.0490462	0.291162	-3.81103	-0.526705	0.346079	0.603817	1.33453	0.07063	0.455095	-4.60258	-4.91223	-2.81504	-4.94327	-4.6315	-2.95716	-3.46744	-4.29388	-2.79999	-3.78535	-2.02532	-4.97003	-1.66842	-2.27819	-2.23746
Ppil3	1.85995	-2.20764	2.21726	0.039309	0.259761	-3.6311	-1.09145	0.0366684	0.164244	0.7685	0.275966	0.683231	-2.28065	-2.5903	-1.67754	-0.855805	-0.724607	-0.454661	-1.35196	-0.206419	-2.79999	-5.37031	-2.87332	-3.38507	-2.32049	-2.76361	-3.45985
NA	1.85966	-2.91277	1.94365	0.0672645	0.338626	-4.01366	-1.56214	0.0275718	0.136337	0.297525	0.675283	0.911199	-4.60258	-4.91223	-2.32961	-3.35831	-3.04653	-2.95716	-1.88248	-1.48653	-2.79999	-1.66987	-3.61028	-3.38507	-1.42741	-3.50058	-2.72288
Gm48372	1.85812	-2.00999	2.30697	0.032776	0.241879	-3.50761	-0.951075	0.129113	0.347674	0.907047	0.108962	0.532524	-4.60258	-2.5903	-1.04951	-2.62134	-1.82414	-2.2202	-1.35196	-1.48653	-2.79999	-2.56296	-1.10778	-2.16267	-1.04039	-1.3851	-1.34437
Gm43147	1.85697	-4.09747	2.49378	0.0222743	0.196437	-3.22345	0.0296002	0.943056	0.969906	1.88657	0.0070034	0.13759	-4.60258	-4.91223	-3.55201	-4.94327	-4.6315	-4.54212	-5.0524	-4.29388	-3.53695	-5.37031	-3.61028	-4.97003	-1.22096	-3.50058	-2.72288
Dkk4	1.85625	-2.27729	2.24864	0.0368989	0.255066	-3.58546	-0.719185	0.235189	0.517095	1.13706	0.0656669	0.439767	-2.28065	-2.5903	-2.81504	-2.62134	-0.931057	-2.95716	-1.14551	-2.70892	-3.53695	-1.91088	-2.38789	-3.38507	-2.32049	-1.91562	-0.652495
B230112G18Rik	1.85241	-4.46359	2.13826	0.0460314	0.281131	-3.80284	-0.47502	0.358851	0.605833	1.37739	0.0656272	0.439767	-4.60258	-3.32727	-5.13697	-4.94327	-4.6315	-4.54212	-5.0524	-2.70892	-5.12191	-5.37031	-5.19525	-4.97003	-5.12785	-2.76361	-3.45985
Hist1h2ab	1.85119	-3.14435	1.42881	0.169679	0.469126	-4.646	-1.81936	0.0428033	0.181417	0.0318365	0.974672	0.989677	-4.60258	-1.74231	-5.13697	-2.62134	-1.82414	-2.2202	-2.73048	0.22968	-1.95199	-3.04838	-5.19525	-4.97003	-5.12785	-2.76361	-3.45985
Mtmr11	1.85054	-3.07161	1.87769	0.0762359	0.346446	-4.09083	-1.23502	0.0804312	0.259417	0.615522	0.406534	0.767005	-4.60258	-2.5903	-2.32961	-4.94327	-3.04653	-2.95716	-2.24505	-1.48653	-2.79999	-2.20039	-3.61028	-4.97003	-2.80592	-2.76361	-2.72288
Gm45205	1.84975	-4.1466	2.16656	0.0435117	0.272455	-3.72466	-1.17931	0.0505661	0.197031	0.670438	0.308959	0.713881	-4.60258	-4.91223	-3.55201	-4.94327	-4.6315	-2.95716	-3.46744	-2.70892	-5.12191	-3.04838	-5.19525	-4.97003	-5.12785	-3.50058	-3.45985
Cdkl5	1.84904	-2.90122	1.77441	0.0924068	0.357679	-4.2333	-0.5956	0.429924	0.635762	1.25344	0.105076	0.526599	-3.01762	-4.91223	-2.32961	-2.62134	-1.82414	-2.2202	-2.24505	-4.29388	-3.53695	-5.37031	-2.02532	-2.6481	-2.32049	-2.27819	-1.87489
Fes	1.84797	-3.82581	1.8012	0.0879484	0.346678	-4.26494	0.359103	0.609859	0.776333	2.20708	0.00907143	0.162266	-4.60258	-2.5903	-5.13697	-2.62134	-4.6315	-2.95716	-5.0524	-4.29388	-5.12191	-5.37031	-2.87332	-4.97003	-1.42741	-3.50058	-2.23746
Zfp207	1.84756	-2.04195	1.77529	0.0922572	0.357277	-4.30207	-1.31897	0.128407	0.346174	0.528587	0.411714	0.769422	-4.60258	-2.5903	-1.43653	-4.94327	-2.30957	-2.2202	-1.88248	-1.97195	-0.598352	-1.66987	-0.947318	-2.6481	0.426741	-0.998077	-2.23746
Chmp3	1.84744	-4.19573	2.29687	0.0334579	0.244365	-3.52095	-1.5337	0.00704367	0.0532581	0.313733	0.621536	0.882693	-4.60258	-4.91223	-5.13697	-4.94327	-3.04653	-2.95716	-5.0524	-2.70892	-3.53695	-5.37031	-3.61028	-4.97003	-3.54289	-3.50058	-5.04481
Bcl2l1	1.84561	-4.61838	2.84585	0.0105046	0.137019	-2.63438	-1.26907	0.0116862	0.075653	0.576547	0.228858	0.636442	-4.60258	-4.91223	-5.13697	-4.94327	-4.6315	-2.95716	-5.0524	-2.70892	-5.12191	-5.37031	-5.19525	-4.97003	-3.54289	-5.08554	-5.04481
Gm38214	1.84539	-4.43123	2.33574	0.0309032	0.234574	-3.4849	-0.312486	0.503354	0.692273	1.5329	0.0281723	0.289872	-4.60258	-4.91223	-5.13697	-3.35831	-3.04653	-4.54212	-5.0524	-4.29388	-5.12191	-5.37031	-5.19525	-4.97003	-2.32049	-3.50058	-5.04481
Rab2b	1.84533	-4.43123	1.75969	0.0949385	0.362004	-4.36446	-0.699418	0.310672	0.603817	1.14591	0.171624	0.572023	-3.01762	-4.91223	-5.13697	-4.94327	-4.6315	-4.54212	-5.0524	-1.48653	-5.12191	-5.37031	-5.19525	-4.97003	-5.12785	-3.50058	-3.45985
Cacng4	1.84251	-4.12164	1.92009	0.0703554	0.346446	-4.07401	-1.27099	0.0334706	0.156252	0.571519	0.475087	0.796825	-4.60258	-4.91223	-5.13697	-4.94327	-3.04653	-2.2202	-5.0524	-4.29388	-5.12191	-3.04838	-5.19525	-3.38507	-3.54289	-5.08554	-2.23746
Vil1	1.84226	-2.77705	2.04695	0.0550955	0.310024	-3.86825	-0.25948	0.680717	0.834705	1.58278	0.0255136	0.277434	-1.79522	-1.74231	-3.55201	-3.35831	-1.82414	-1.3722	-3.46744	-2.70892	-2.79999	-3.78535	-3.61028	-4.97003	-2.80592	-2.27819	-1.58538
Cd72	1.8422	-3.00166	1.86055	0.0787334	0.346446	-4.13964	0.425061	0.564918	0.739938	2.26726	0.00334464	0.0838746	-2.28065	-1.21179	-3.55201	-3.35831	-4.6315	-2.95716	-2.73048	-1.97195	-5.12191	-3.78535	-5.19525	-2.6481	-2.32049	-1.3851	-1.87489
Jazf1	1.84197	-2.26462	2.06907	0.0527623	0.30375	-3.86832	0.0730863	0.919573	0.969906	1.91506	0.00195886	0.0614713	-1.43265	-3.32727	-5.13697	-2.13591	-3.04653	-4.54212	-2.24505	-2.70892	-1.95199	-2.56296	-1.49481	-2.6481	-0.604286	-0.0411462	-0.090616
Dleu2	1.84169	-3.83701	1.9915	0.0613564	0.325969	-3.95619	-0.922478	0.131037	0.351239	0.91921	0.215701	0.62109	-4.60258	-4.91223	-2.81504	-4.94327	-3.04653	-2.95716	-3.46744	-4.29388	-2.79999	-5.37031	-3.61028	-4.97003	-3.54289	-2.76361	-3.45985
Gm22489	1.8405	-2.16636	1.7232	0.101478	0.371624	-4.36116	-1.22111	0.162502	0.405674	0.619388	0.360277	0.744929	-4.60258	-2.5903	-1.43653	-4.94327	-3.04653	-2.2202	-1.59297	-1.97195	-2.31456	-0.977994	-0.241049	-3.38507	-0.604286	-0.693223	-1.87489
Gm45844	1.84044	-4.53689	2.88269	0.00969584	0.13035	-2.55824	-1.23961	0.0157619	0.0926421	0.600831	0.184487	0.586613	-4.60258	-4.91223	-5.13697	-4.94327	-3.04653	-4.54212	-2.24505	-4.29388	-5.12191	-5.37031	-5.19525	-4.97003	-5.12785	-3.50058	-5.04481
Gm15283	1.84036	-4.61838	2.94113	0.00853467	0.121806	-2.45052	-0.710758	0.0647752	0.225488	1.12961	0.0396263	0.34414	-4.60258	-4.91223	-5.13697	-4.94327	-3.04653	-4.54212	-5.0524	-4.29388	-5.12191	-5.37031	-5.19525	-4.97003	-3.54289	-5.08554	-3.45985
Eps15	1.84036	-4.61838	2.94113	0.00853467	0.121806	-2.45052	-0.710758	0.0647752	0.225488	1.12961	0.0396263	0.34414	-4.60258	-4.91223	-5.13697	-4.94327	-3.04653	-4.54212	-5.0524	-4.29388	-5.12191	-5.37031	-5.19525	-4.97003	-3.54289	-5.08554	-3.45985
Gm48233	1.84036	-4.61838	2.94113	0.00853467	0.121806	-2.45052	-0.710758	0.0647752	0.225488	1.12961	0.0396263	0.34414	-4.60258	-4.91223	-5.13697	-4.94327	-3.04653	-4.54212	-5.0524	-4.29388	-5.12191	-5.37031	-5.19525	-4.97003	-3.54289	-5.08554	-3.45985
Gm21818	1.83862	-4.25226	2.08815	0.0508222	0.296935	-3.84972	-1.43593	0.0151054	0.0902496	0.402683	0.571098	0.855356	-4.60258	-4.91223	-5.13697	-4.94327	-3.04653	-4.54212	-5.0524	-1.97195	-3.53695	-3.78535	-5.19525	-4.97003	-5.12785	-3.50058	-3.45985
Golga5	1.83791	-2.44932	1.48764	0.153644	0.445165	-4.6395	-1.08201	0.270343	0.566293	0.755905	0.349185	0.736847	-4.60258	-1.21179	-3.55201	-4.94327	-3.04653	-2.95716	-1.59297	-2.70892	-0.598352	-2.20039	-0.551389	-4.97003	-1.66842	-1.17865	-0.957349
Rusc1	1.83487	-2.4798	1.81912	0.0850712	0.346446	-4.19929	-0.661976	0.386102	0.616328	1.1729	0.100766	0.518319	-3.01762	-4.91223	-1.67754	-2.62134	-1.46157	-1.08269	-2.73048	-4.29388	-3.53695	-1.91088	-2.02532	-3.38507	-1.04039	-1.91562	-1.58538
Gm4952	1.83386	-4.56925	2.79898	0.0116276	0.143225	-2.71298	-1.25731	0.0154446	0.0916676	0.576547	0.220762	0.62712	-4.60258	-4.91223	-5.13697	-4.94327	-2.30957	-2.95716	-5.0524	-4.29388	-5.12191	-5.37031	-5.19525	-4.97003	-3.54289	-5.08554	-5.04481
Gm48230	1.83319	-4.64256	3.06244	0.00653797	0.105706	-2.22783	-0.297629	0.357886	0.604684	1.53556	0.00719154	0.140578	-4.60258	-4.91223	-5.13697	-4.94327	-4.6315	-4.54212	-5.0524	-4.29388	-5.12191	-5.37031	-5.19525	-4.97003	-2.32049	-5.08554	-3.45985
Gm42941	1.83079	-4.40706	2.89757	0.00938644	0.12804	-2.52322	-0.174421	0.639339	0.80164	1.65637	0.00464715	0.104266	-4.60258	-4.91223	-5.13697	-3.35831	-4.6315	-4.54212	-3.46744	-4.29388	-5.12191	-5.37031	-5.19525	-4.97003	-3.54289	-3.50058	-3.45985
Osgep	1.83043	-3.66662	1.97725	0.063065	0.32732	-3.9697	-0.193358	0.777811	0.890199	1.63707	0.0183645	0.234266	-4.60258	-3.32727	-2.32961	-3.35831	-4.6315	-2.95716	-2.73048	-2.70892	-3.53695	-5.37031	-5.19525	-4.97003	-3.54289	-2.27819	-3.45985
Gm26681	1.83016	-3.46348	2.07508	0.0521441	0.301827	-3.82242	-1.06979	0.0973463	0.29099	0.760376	0.245782	0.655451	-3.01762	-3.32727	-2.81504	-4.94327	-2.30957	-2.95716	-1.88248	-2.70892	-3.53695	-5.37031	-5.19525	-3.38507	-3.54289	-3.50058	-3.45985
Bex4	1.82716	-4.39516	2.31787	0.0320541	0.239117	-3.51584	-0.297629	0.467103	0.662163	1.52953	0.0365426	0.332166	-4.60258	-4.91223	-5.13697	-4.94327	-4.6315	-4.54212	-5.0524	-4.29388	-5.12191	-3.04838	-5.19525	-4.97003	-2.80592	-1.62611	-5.04481
9630013D21Rik	1.82708	-2.42921	2.10519	0.049145	0.291171	-3.83393	-1.53122	0.0322206	0.152487	0.295863	0.604832	0.872773	-3.01762	-4.91223	-3.55201	-4.94327	-1.82414	-1.73477	-2.24505	-4.29388	-1.66248	-1.12238	-1.28835	-2.16267	-2.32049	-0.837613	-0.52125
A930016O22Rik	1.82706	-3.45158	1.87592	0.0764908	0.346446	-4.10069	-0.647804	0.334145	0.603817	1.17926	0.119431	0.532524	-3.01762	-4.91223	-2.81504	-4.94327	-3.04653	-4.54212	-2.73048	-2.70892	-3.53695	-3.78535	-2.87332	-4.97003	-3.54289	-1.62611	-2.72288
Spc25	1.82655	-2.71406	2.04451	0.0553587	0.310688	-3.87333	-1.79322	0.00810587	0.0587802	0.0333316	0.96011	0.982897	-4.60258	-2.10488	-2.81504	-4.94327	-1.46157	-2.2202	-2.24505	-1.48653	-1.95199	-3.04838	-3.61028	-2.16267	-2.32049	-2.27819	-3.45985
Arl6ip4	1.82652	-3.06246	2.21471	0.0395115	0.260282	-3.63577	-2.30784	0.000264403	0.00614763	-0.481322	0.464862	0.789734	-4.60258	-4.91223	-3.55201	-4.94327	-3.04653	-2.95716	-1.59297	-1.48653	-2.31456	-2.20039	-3.61028	-1.8001	-3.54289	-1.91562	-3.45985
Ptgr2	1.8207	-3.92337	1.73556	0.0992215	0.368358	-4.31144	-1.03335	0.124712	0.339623	0.787347	0.354555	0.739546	-4.60258	-4.91223	-3.55201	-4.94327	-4.6315	-2.2202	-2.73048	-4.29388	-5.12191	-3.04838	-5.19525	-3.38507	-3.54289	-1.62611	-5.04481
Heatr3	1.81931	-2.06265	2.33059	0.0312312	0.236296	-3.46661	-1.80951	0.00484341	0.0411311	0.00980046	0.985654	0.993229	-3.01762	-1.74231	-2.81504	-4.94327	-2.30957	-1.3722	-0.804477	-0.834451	-1.95199	-1.66987	-1.73581	-2.16267	-1.95792	-1.3851	-2.23746
Gm8300	1.81487	-4.25226	2.11409	0.0482892	0.288661	-3.83053	-0.427452	0.392856	0.620793	1.38742	0.064492	0.436385	-4.60258	-4.91223	-3.55201	-4.94327	-4.6315	-2.95716	-5.0524	-4.29388	-5.12191	-5.37031	-5.19525	-3.38507	-2.80592	-3.50058	-3.45985
Camk2d	1.8143	-4.25226	2.11799	0.0479177	0.287794	-3.81531	-0.549382	0.287896	0.587848	1.26492	0.0845242	0.486527	-4.60258	-4.91223	-3.55201	-4.94327	-2.30957	-4.54212	-5.0524	-4.29388	-5.12191	-5.37031	-3.61028	-4.97003	-3.54289	-3.50058	-3.45985
Cyb561	1.81427	-1.44256	2.35459	0.029731	0.229779	-3.46249	-1.32571	0.0226633	0.119013	0.488556	0.390864	0.753962	-2.28065	-1.4528	-2.81504	-1.48384	-0.38357	-0.635233	-1.88248	0.564099	-2.31456	-1.12238	-1.73581	-2.16267	-1.95792	-1.17865	-0.796885
6330403N20Rik	1.81369	-4.46359	2.47445	0.0231931	0.20118	-3.26137	-0.297629	0.442261	0.644857	1.51606	0.0261569	0.280977	-4.60258	-4.91223	-5.13697	-4.94327	-4.6315	-4.54212	-5.0524	-4.29388	-5.12191	-5.37031	-3.61028	-4.97003	-1.95792	-2.76361	-5.04481
Tmem176b	1.81334	-4.2006	1.69288	0.107203	0.381508	-4.44772	-0.158532	0.800269	0.898837	1.65481	0.0743534	0.464744	-3.01762	-4.91223	-5.13697	-4.94327	-4.6315	-2.95716	-5.0524	-4.29388	-5.12191	-5.37031	-5.19525	-3.38507	-1.66842	-2.27819	-5.04481
Cklf	1.81304	-1.95041	1.53781	0.140975	0.424934	-4.60859	-1.1258	0.208845	0.477141	0.687249	0.40212	0.76271	-3.01762	-2.10488	-0.613406	-4.94327	-0.724607	-2.2202	-1.59297	-1.48653	-0.873986	-1.66987	-0.947318	-4.97003	-1.66842	-0.837613	-1.58538
Gm26535	1.81284	-2.23061	2.04932	0.0548414	0.30992	-3.89075	-0.101116	0.881064	0.949498	1.71172	0.00849383	0.156511	-0.695688	-2.5903	-3.55201	-3.35831	-2.30957	-2.95716	-2.73048	-1.97195	-2.79999	-2.56296	-3.61028	-1.5106	-0.604286	-0.330653	-1.87489
Galnt11	1.81053	-4.2273	2.53759	0.020317	0.187328	-3.14898	0.173601	0.68193	0.835347	1.98413	0.00290348	0.0779568	-4.60258	-4.91223	-2.81504	-4.94327	-4.6315	-4.54212	-5.0524	-4.29388	-5.12191	-3.78535	-5.19525	-4.97003	-2.80592	-3.50058	-2.23746
Cel	1.81022	-4.59908	2.24485	0.0371826	0.256177	-3.68007	-1.20939	0.0479367	0.190359	0.600831	0.304836	0.709724	-4.60258	-4.91223	-5.13697	-4.94327	-4.6315	-1.08269	-5.0524	-4.29388	-5.12191	-5.37031	-5.19525	-4.97003	-5.12785	-3.50058	-5.04481
Abr	1.80941	-4.46359	2.93218	0.0087034	0.123018	-2.46263	-0.297629	0.362994	0.608043	1.51178	0.0101345	0.172911	-4.60258	-4.91223	-5.13697	-4.94327	-4.6315	-4.54212	-5.0524	-4.29388	-5.12191	-5.37031	-3.61028	-4.97003	-2.80592	-3.50058	-3.45985
Fgr	1.8091	-3.70638	1.73841	0.0987062	0.368358	-4.30053	-0.642382	0.341787	0.603817	1.16672	0.164382	0.560883	-4.60258	-3.32727	-3.55201	-4.94327	-4.6315	-4.54212	-3.46744	-1.97195	-2.79999	-5.37031	-2.87332	-4.97003	-2.32049	-2.76361	-3.45985
Rffl	1.80774	-3.64985	1.64681	0.116431	0.392111	-4.41903	0.254946	0.756891	0.88459	2.06269	0.0118507	0.186391	-2.28065	-1.00534	-5.13697	-3.35831	-2.30957	-4.54212	-3.46744	-2.70892	-5.12191	-5.37031	-5.19525	-4.97003	-2.32049	-5.08554	-1.87489
NA	1.80727	-0.848063	2.79687	0.0116809	0.143277	-2.7294	-1.54014	0.0019829	0.0230819	0.267131	0.587524	0.862443	-1.79522	-0.664304	-0.744651	-2.13591	0.726055	-0.018562	-0.408548	0.835401	-1.21502	-1.12238	-1.73581	-1.26959	-1.95792	-0.693223	-0.52125
Bmyc	1.80715	2.44809	6.26691	5.71e-06	0.0015242	4.16703	-0.221562	0.295102	0.598006	1.58559	2.64e-07	0.000114978	2.4527	2.03028	2.12042	2.60363	2.37973	2.35269	2.6687	2.64863	1.93337	1.76924	1.34391	2.22964	3.13425	3.48051	3.57357
Tomm20l	1.80713	-3.77307	1.75423	0.0958943	0.364361	-4.28596	-1.82037	0.0118047	0.0761311	-0.0132401	0.986933	0.993455	-4.60258	-4.91223	-3.55201	-4.94327	-3.04653	-1.3722	-5.0524	-1.12396	-3.53695	-3.78535	-3.61028	-4.97003	-3.54289	-5.08554	-3.45985
Dnajb1	1.80559	-1.75189	2.05181	0.0545749	0.309386	-3.92122	-1.35378	0.0627422	0.221084	0.451811	0.425078	0.777006	-4.60258	-2.5903	-1.67754	-2.62134	-3.04653	-1.3722	-0.528842	-1.12396	-1.95199	-0.416115	-1.28835	-2.16267	-0.372961	-1.17865	-1.34437
Serpine3	1.80547	-0.868904	1.66889	0.111927	0.385162	-4.58124	0.143026	0.839198	0.919727	1.94849	0.0299956	0.299559	0.682824	0.041965	-2.32961	0.186015	-0.931057	-0.454661	-0.660087	-0.206419	-5.12191	-1.28285	-1.73581	-0.57771	-1.04039	-0.441684	0.837831
Gm48682	1.80468	-3.77794	1.81972	0.0849758	0.346446	-4.24006	-0.47502	0.387686	0.617624	1.32966	0.127664	0.532524	-4.60258	-3.32727	-5.13697	-4.94327	-4.6315	-4.54212	-5.0524	-2.70892	-2.31456	-3.78535	-3.61028	-4.97003	-1.66842	-3.50058	-1.87489
Gm25296	1.80411	-2.14335	1.89614	0.0736257	0.346446	-4.12214	-1.69807	0.0283773	0.139347	0.106034	0.867857	0.939858	-4.60258	-4.91223	-0.744651	-3.35831	-1.82414	-2.2202	-1.88248	-0.834451	-2.79999	-1.12238	-1.49481	-1.5106	-1.42741	-1.17865	-2.23746
Rabgef1	1.80258	-4.40706	2.72747	0.0135656	0.151385	-2.82209	-0.572693	0.124832	0.339709	1.22989	0.0399328	0.344752	-4.60258	-4.91223	-5.13697	-4.94327	-4.6315	-4.54212	-3.46744	-4.29388	-3.53695	-5.37031	-5.19525	-4.97003	-3.54289	-3.50058	-3.45985
Mir7061	1.79786	-4.46359	2.36585	0.0290503	0.228138	-3.4367	-0.754682	0.0830875	0.264767	1.04318	0.119182	0.532524	-4.60258	-4.91223	-5.13697	-4.94327	-4.6315	-2.95716	-5.0524	-4.29388	-5.12191	-3.78535	-5.19525	-4.97003	-2.80592	-3.50058	-5.04481
Proca1	1.79621	-4.35792	2.47422	0.0232041	0.20118	-3.26249	-1.58683	0.00755976	0.0559834	0.209383	0.678126	0.913086	-4.60258	-4.91223	-5.13697	-4.94327	-3.04653	-2.2202	-3.46744	-4.29388	-5.12191	-5.37031	-3.61028	-4.97003	-5.12785	-3.50058	-5.04481
Pimreg	1.7961	1.50026	3.44876	0.00276524	0.0650387	-1.63239	-2.40434	1.93e-05	0.00116104	-0.608239	0.0601308	0.421782	-1.79522	0.297222	0.148434	-0.419706	1.84424	1.6477	2.186	2.42036	2.69187	2.57806	2.61854	2.3787	1.06198	2.29816	2.54764
Abracl	1.79558	-4.46359	2.38736	0.0277904	0.222276	-3.40188	-0.427452	0.341996	0.603817	1.36813	0.0376674	0.336961	-4.60258	-4.91223	-3.55201	-4.94327	-4.6315	-2.95716	-5.0524	-4.29388	-5.12191	-5.37031	-5.19525	-4.97003	-3.54289	-2.76361	-5.04481
Mrps36	1.79519	-3.57576	1.51357	0.146984	0.435193	-4.56961	-0.0969787	0.911266	0.969906	1.69821	0.0521602	0.394901	-3.01762	-2.5903	-2.81504	-4.94327	-2.30957	-4.54212	-5.0524	-1.48653	-2.79999	-5.37031	-5.19525	-4.97003	-2.32049	-3.50058	-2.72288
Cd320	1.79479	-2.30935	1.80503	0.0873257	0.346446	-4.21707	-1.67112	0.0200112	0.108801	0.123677	0.870226	0.939918	-2.28065	-3.32727	-5.13697	-0.69534	-1.17207	-1.3722	-1.59297	-0.593442	-1.95199	-2.56296	-2.87332	-3.38507	-2.32049	-1.91562	-3.45985
Fyco1	1.79313	-3.9918	2.19135	0.0414076	0.266099	-3.67323	-1.23446	0.0118207	0.0761519	0.558673	0.427387	0.779303	-4.60258	-4.91223	-5.13697	-4.94327	-3.04653	-4.54212	-5.0524	-2.70892	-3.53695	-3.78535	-2.87332	-4.97003	-3.54289	-2.76361	-3.45985
Ifitm3	1.79283	3.53757	5.36706	3.82e-05	0.00521829	2.25834	-1.13914	0.000200512	0.00518558	0.653689	0.00923017	0.164476	3.03405	2.84932	2.29766	2.50794	3.95722	3.95373	3.35274	3.99614	3.76987	3.53958	3.27643	3.80146	4.82489	3.80016	4.10239
Gm43689	1.79223	-3.23206	1.42642	0.17036	0.470062	-4.63887	-1.12409	0.197463	0.459748	0.668141	0.483099	0.803996	-1.79522	-2.5903	-5.13697	-4.94327	-4.6315	-2.2202	-1.59297	-1.12396	-3.53695	-5.37031	-3.61028	-2.6481	-3.54289	-3.50058	-2.23746
Dusp14	1.79144	-3.80464	1.70377	0.105115	0.379417	-4.34133	-0.966967	0.157578	0.398271	0.824475	0.328338	0.732044	-4.60258	-4.91223	-5.13697	-2.62134	-3.04653	-2.95716	-5.0524	-2.70892	-5.12191	-2.56296	-5.19525	-3.38507	-3.54289	-3.50058	-2.72288
Gm15582	1.79141	-2.31013	2.18127	0.0422522	0.268647	-3.69022	-1.62777	0.0133022	0.082295	0.163635	0.775813	0.93667	-1.79522	-4.91223	-3.55201	-3.35831	-2.30957	-1.3722	-2.24505	-0.834451	-1.66248	-2.20039	-2.38789	-2.16267	-1.22096	-1.91562	-2.72288
Lrp8	1.79131	-1.72247	1.95587	0.0657089	0.334444	-4.06808	-1.34518	0.0824082	0.263236	0.446129	0.427274	0.779191	-3.01762	-4.91223	-1.67754	-2.62134	-3.04653	-0.841684	-1.88248	-0.834451	-1.03445	-1.28285	-0.337264	-2.16267	-1.66842	-0.227559	-0.289925
Tmem151a	1.79114	-3.79645	2.16117	0.0439816	0.274492	-3.74202	-0.298667	0.517391	0.702566	1.49247	0.0450101	0.366269	-4.60258	-3.32727	-5.13697	-4.94327	-3.04653	-4.54212	-5.0524	-4.29388	-5.12191	-3.78535	-3.61028	-2.6481	-2.32049	-2.27819	-2.23746
Gm2453	1.79078	-3.70385	1.48703	0.153805	0.445467	-4.60505	-0.103925	0.904578	0.966904	1.68685	0.0616091	0.42652	-1.79522	-2.5903	-5.13697	-4.94327	-3.04653	-4.54212	-3.46744	-2.70892	-5.12191	-3.04838	-5.19525	-4.97003	-1.66842	-5.08554	-2.23746
Tnnc2	1.78979	-4.2199	1.95702	0.0655649	0.333953	-4.05314	-1.07221	0.103994	0.30334	0.71758	0.294853	0.698548	-4.60258	-3.32727	-5.13697	-4.94327	-3.04653	-4.54212	-3.46744	-2.70892	-5.12191	-3.78535	-5.19525	-4.97003	-5.12785	-5.08554	-2.23746
Sh3tc2	1.78634	-3.69898	1.99145	0.0613622	0.325969	-3.99196	-0.296334	0.56723	0.741931	1.49	0.0584259	0.417719	-4.60258	-4.91223	-5.13697	-3.35831	-4.6315	-4.54212	-2.73048	-4.29388	-2.31456	-3.78535	-3.61028	-4.97003	-1.22096	-1.91562	-3.45985
Gm13404	1.78404	-3.3738	2.1012	0.0495335	0.292583	-3.81556	-1.02344	0.0721568	0.241718	0.760595	0.262301	0.674031	-4.60258	-4.91223	-3.55201	-4.94327	-1.82414	-2.95716	-5.0524	-4.29388	-3.53695	-2.56296	-2.38789	-3.38507	-1.95792	-1.91562	-2.72288
Kctd9	1.78355	-3.10648	1.94523	0.0670611	0.338102	-4.05398	-0.439962	0.495041	0.684948	1.34358	0.0577281	0.414975	-4.60258	-4.91223	-3.55201	-3.35831	-4.6315	-2.95716	-2.73048	-4.29388	-2.79999	-2.20039	-1.28835	-4.97003	-1.04039	-1.3851	-1.87489
Ttc41	1.78108	-4.0651	2.08798	0.0508393	0.296935	-3.8275	-1.65246	0.0058164	0.0467291	0.128622	0.849416	0.93667	-4.60258	-4.91223	-5.13697	-4.94327	-2.30957	-4.54212	-3.46744	-2.70892	-5.12191	-2.56296	-3.61028	-4.97003	-3.54289	-5.08554	-3.45985
Gm6135	1.78061	-3.53599	1.58856	0.129055	0.407278	-4.46709	-1.61251	0.0341839	0.1586	0.168103	0.849089	0.93667	-4.60258	-4.91223	-5.13697	-2.13591	-3.04653	-1.73477	-3.46744	-1.97195	-5.12191	-3.04838	-3.61028	-3.38507	-5.12785	-3.50058	-2.23746
Wdr90	1.78039	-0.48412	3.55308	0.0021872	0.0565925	-1.30165	-2.12692	4.15e-05	0.00188773	-0.346528	0.267163	0.678377	-2.28065	-2.5903	-1.67754	-1.77334	0.322699	-0.454661	-0.0982077	0.564099	0.492796	0.512332	0.296608	-0.326171	-0.372961	-0.0411462	0.164641
Sh3pxd2a	1.77829	-4.56925	2.76904	0.0124043	0.147733	-2.76214	-0.963327	0.036571	0.164244	0.814961	0.105692	0.52821	-4.60258	-4.91223	-5.13697	-4.94327	-3.04653	-4.54212	-3.46744	-4.29388	-5.12191	-5.37031	-5.19525	-4.97003	-2.80592	-5.08554	-5.04481
Slc39a14	1.77815	-4.56925	2.79355	0.0117649	0.143383	-2.72278	-1.15242	0.0212554	0.113429	0.62573	0.173452	0.574041	-4.60258	-4.91223	-5.13697	-4.94327	-2.30957	-4.54212	-3.46744	-4.29388	-5.12191	-5.37031	-5.19525	-4.97003	-5.12785	-5.08554	-3.45985
Frrs1	1.77772	-3.73134	2.0346	0.0564375	0.313856	-3.88513	-1.49772	0.0117264	0.075737	0.279998	0.689596	0.918687	-4.60258	-4.91223	-3.55201	-4.94327	-4.6315	-2.2202	-2.73048	-2.70892	-2.79999	-3.78535	-5.19525	-3.38507	-3.54289	-3.50058	-3.45985
Ikzf1	1.77716	-0.760074	3.10033	0.00601314	0.102088	-2.17222	-1.1392	0.0185196	0.103088	0.637959	0.0977318	0.509902	-3.01762	-1.4528	-0.493112	-1.77334	-0.544034	-0.294196	-0.297517	-0.834451	-0.478057	-0.615424	-0.947318	-0.57771	0.486862	-0.0411462	-0.52125
Gm10322	1.77669	-2.58862	2.19949	0.0407374	0.263767	-3.64834	-0.994162	0.0968481	0.289984	0.782528	0.189014	0.591843	-4.60258	-2.10488	-2.32961	-3.35831	-2.30957	-2.2202	-1.88248	-1.97195	-2.79999	-3.78535	-2.87332	-2.16267	-2.80592	-1.3851	-2.23746
Gm23346	1.77657	-4.43123	2.08636	0.0510017	0.297572	-3.90629	-1.15084	0.0863083	0.271101	0.62573	0.283827	0.686431	-4.60258	-4.91223	-5.13697	-3.35831	-3.04653	-4.54212	-5.0524	-1.48653	-5.12191	-5.37031	-5.19525	-4.97003	-5.12785	-5.08554	-3.45985
Pld2	1.7763	-4.67492	2.3144	0.0322824	0.239756	-3.58632	-1.15057	0.0385097	0.168947	0.62573	0.284431	0.686669	-4.60258	-4.91223	-5.13697	-4.94327	-4.6315	-4.54212	-5.0524	-1.97195	-5.12191	-5.37031	-5.19525	-4.97003	-5.12785	-5.08554	-3.45985
Gm22413	1.7763	-4.67492	2.3144	0.0322824	0.239756	-3.58632	-1.15057	0.0385097	0.168947	0.62573	0.284431	0.686669	-4.60258	-4.91223	-5.13697	-4.94327	-4.6315	-4.54212	-5.0524	-1.97195	-5.12191	-5.37031	-5.19525	-4.97003	-5.12785	-5.08554	-3.45985
Ksr2	1.77585	2.28551	2.95644	0.00825333	0.120748	-2.75009	0.485412	0.35285	0.603817	2.26127	1.07e-06	0.000298733	0.754973	1.53071	1.70852	1.39658	0.983213	1.01246	1.39054	-0.0459547	2.93878	2.84401	2.00443	2.95479	5.83721	4.7202	4.2521
Ripply3	1.77531	0.985396	4.06962	0.000681527	0.0289215	-0.301313	-2.1158	5.74e-06	0.000571433	-0.34049	0.232808	0.6413	0.255402	-0.519914	-1.43653	-0.18838	1.74354	1.83292	0.969964	2.0099	1.5363	1.34393	1.74727	1.74422	1.0219	1.2895	1.43092
Tlr3	1.77522	-4.43123	2.14626	0.0453062	0.278594	-3.79085	-0.987496	0.0626037	0.220823	0.787725	0.247737	0.658528	-4.60258	-4.91223	-5.13697	-4.94327	-1.82414	-4.54212	-5.0524	-4.29388	-5.12191	-3.78535	-5.19525	-4.97003	-3.54289	-3.50058	-5.04481
Fam178b	1.7752	-4.3821	2.2447	0.0371938	0.256177	-3.64526	-1.17437	0.0653921	0.226926	0.600831	0.258656	0.671454	-4.60258	-4.91223	-3.55201	-4.94327	-1.82414	-2.2202	-5.0524	-4.29388	-5.12191	-5.37031	-5.19525	-4.97003	-5.12785	-3.50058	-5.04481
Scarb1	1.77426	-1.04916	3.09305	0.00611071	0.102962	-2.17588	-1.32165	0.00403263	0.0364292	0.452611	0.281795	0.684404	-2.28065	-0.519914	-1.96704	-1.77334	-0.38357	-0.018562	-0.528842	-0.206419	-1.66248	-1.28285	-0.671683	-1.8001	-1.42741	-0.693223	-0.52125
NA	1.77353	-2.54201	2.16694	0.0434785	0.272443	-3.72973	-1.64054	0.0145957	0.0880145	0.132982	0.810472	0.93667	-4.60258	-4.91223	-3.55201	-3.35831	-1.82414	-1.3722	-2.73048	-4.29388	-1.42147	-1.46342	-1.28835	-2.6481	-1.04039	-1.3851	-2.23746
Gpr157	1.77289	1.35571	4.2464	0.000457377	0.0232062	0.0490254	-0.785101	0.0377584	0.166758	0.98779	0.000348577	0.0193554	0.152309	-0.519914	-0.00768519	0.186015	0.012359	1.38861	0.675516	0.915571	2.24441	1.94257	2.00443	2.14891	3.58983	2.886	2.71674
Gm44341	1.77175	-4.46359	2.76717	0.0124544	0.147953	-2.75594	-0.297629	0.380251	0.612981	1.47412	0.0147012	0.209829	-4.60258	-4.91223	-5.13697	-4.94327	-4.6315	-4.54212	-5.0524	-4.29388	-3.53695	-5.37031	-5.19525	-4.97003	-3.54289	-3.50058	-2.72288
Slc35e2	1.77095	-4.19573	2.06142	0.0535588	0.305914	-3.89038	-1.08603	0.0759647	0.249646	0.684921	0.295138	0.698666	-4.60258	-4.91223	-5.13697	-3.35831	-3.04653	-4.54212	-3.46744	-2.70892	-3.53695	-5.37031	-5.19525	-4.97003	-3.54289	-3.50058	-5.04481
Mtfr2	1.76976	3.31341	4.67322	0.000175602	0.0137843	0.800463	-2.29287	1.6e-07	5.36e-05	-0.523113	0.0522464	0.395297	1.84036	1.85595	1.93985	1.74323	4.26029	4.13383	3.73223	4.5231	3.78197	3.87999	3.97217	3.92176	2.44958	3.73144	3.93533
Hoxb13	1.76967	-2.93015	1.75624	0.0955408	0.363491	-4.30694	-0.793481	0.288519	0.5888	0.97619	0.178785	0.578603	-3.01762	-4.91223	-3.55201	-4.94327	-4.6315	-2.2202	-3.46744	-2.70892	-1.95199	-3.04838	-3.61028	-1.26959	-1.66842	-0.227559	-2.72288
Gm26853	1.7685	-3.52488	1.7199	0.102087	0.372631	-4.34014	-0.62878	0.338613	0.603817	1.13972	0.173245	0.573859	-4.60258	-4.91223	-5.13697	-2.62134	-4.6315	-2.2202	-3.46744	-4.29388	-2.79999	-2.56296	-3.61028	-4.97003	-1.66842	-1.91562	-3.45985
Gm28068	1.7683	-3.17623	1.86579	0.0779621	0.346446	-4.14386	-0.834815	0.21198	0.482184	0.933484	0.19461	0.597279	-4.60258	-4.91223	-1.96704	-4.94327	-3.04653	-4.54212	-3.46744	-2.70892	-2.31456	-3.78535	-3.61028	-1.8001	-1.42741	-2.27819	-2.23746
4930445N18Rik	1.76816	-4.27643	1.83483	0.0826177	0.346446	-4.23006	-0.887111	0.0908386	0.279126	0.881045	0.299481	0.703605	-4.60258	-4.91223	-5.13697	-4.94327	-4.6315	-4.54212	-5.0524	-2.70892	-3.53695	-5.37031	-5.19525	-3.38507	-5.12785	-2.27819	-2.72288
Tollip	1.7657	-4.40706	2.65098	0.0159782	0.164461	-2.95446	-0.636098	0.158699	0.400241	1.12961	0.0381219	0.338828	-4.60258	-4.91223	-3.55201	-4.94327	-3.04653	-4.54212	-3.46744	-4.29388	-5.12191	-5.37031	-5.19525	-4.97003	-3.54289	-5.08554	-3.45985
Fam189a2	1.76536	-4.67492	2.35802	0.0295218	0.229111	-3.49858	-0.887111	0.0696592	0.236066	0.878246	0.153456	0.5459	-4.60258	-4.91223	-5.13697	-4.94327	-4.6315	-4.54212	-5.0524	-2.70892	-5.12191	-5.37031	-5.19525	-4.97003	-5.12785	-5.08554	-2.72288
Cox16	1.76536	-4.67492	2.35802	0.0295218	0.229111	-3.49858	-0.887111	0.0696592	0.236066	0.878246	0.153456	0.5459	-4.60258	-4.91223	-5.13697	-4.94327	-4.6315	-4.54212	-5.0524	-2.70892	-5.12191	-5.37031	-5.19525	-4.97003	-5.12785	-5.08554	-2.72288
Slc5a6	1.7621	-3.49427	1.67255	0.111195	0.385162	-4.3823	-0.877246	0.206656	0.473714	0.884851	0.290212	0.692651	-4.60258	-2.5903	-5.13697	-4.94327	-2.30957	-4.54212	-2.24505	-4.29388	-2.31456	-3.04838	-5.19525	-3.38507	-2.32049	-2.76361	-2.72288
Catsperd	1.76194	-4.11423	2.109	0.0487771	0.290538	-3.8013	-1.12686	0.0238429	0.123141	0.635081	0.375109	0.748365	-4.60258	-4.91223	-5.13697	-4.94327	-4.6315	-4.54212	-3.46744	-2.70892	-3.53695	-2.56296	-5.19525	-4.97003	-3.54289	-3.50058	-3.45985
Nxt1	1.76093	-1.97406	2.72171	0.0137343	0.152127	-2.82576	-1.12708	0.0313241	0.149424	0.633854	0.156736	0.550282	-3.01762	-2.5903	-2.32961	-3.35831	-1.46157	-2.2202	-2.24505	-0.593442	-1.42147	-2.20039	-2.38789	-1.8001	-1.66842	-1.17865	-1.13792
6030468B19Rik	1.75934	-2.9612	1.8413	0.0816248	0.346446	-4.1921	-0.554531	0.430766	0.636551	1.20481	0.0851721	0.487929	-4.60258	-3.32727	-5.13697	-2.62134	-4.6315	-4.54212	-3.46744	-1.48653	-1.95199	-3.04838	-2.02532	-3.38507	-1.22096	-1.3851	-1.58538
Cfap73	1.7591	-2.98453	1.46113	0.16071	0.456253	-4.61907	0.00725806	0.993316	0.99647	1.76636	0.0512976	0.391156	-4.60258	-1.74231	-3.55201	-1.48384	-2.30957	-2.95716	-1.88248	-4.29388	-2.31456	-5.37031	-2.87332	-4.97003	-1.04039	-3.50058	-1.87489
Mfsd13a	1.75837	-4.09747	1.6278	0.12043	0.399576	-4.47038	-1.12161	0.122298	0.335981	0.636754	0.452007	0.785938	-4.60258	-3.32727	-5.13697	-4.94327	-3.04653	-2.95716	-5.0524	-2.70892	-5.12191	-5.37031	-5.19525	-2.6481	-2.80592	-3.50058	-5.04481
Icam5	1.75602	-0.988072	2.7607	0.0126294	0.148937	-2.78544	-1.74741	0.000734754	0.0119539	0.00861409	0.98545	0.993229	-1.79522	-1.4528	-1.67754	-1.77334	-0.23918	0.815428	-0.528842	0.461005	-1.42147	-1.91088	-1.10778	-0.446466	-1.42741	-0.441684	-1.87489
Dbx1	1.75259	-4.61838	2.78401	0.01201	0.145291	-2.74702	-1.12686	0.0194514	0.1069	0.62573	0.180597	0.581285	-4.60258	-4.91223	-5.13697	-4.94327	-4.6315	-4.54212	-3.46744	-2.70892	-5.12191	-5.37031	-5.19525	-4.97003	-5.12785	-5.08554	-3.45985
Tssc4	1.75165	-2.27441	2.1645	0.0436904	0.273186	-3.72007	-1.8465	0.00589271	0.0470672	-0.0948536	0.864892	0.938967	-4.60258	-3.32727	-3.55201	-2.62134	-1.17207	-2.95716	-1.35196	-1.48653	-2.79999	-1.91088	-1.49481	-1.06314	-1.42741	-2.76361	-1.58538
Npm1	1.75164	-2.64542	1.4071	0.175929	0.477086	-4.70668	0.163977	0.862221	0.935356	1.91562	0.0318702	0.309295	-3.01762	-2.10488	-1.67754	-4.94327	-3.04653	-2.2202	-2.73048	-4.29388	-5.12191	-0.726455	-1.49481	-4.97003	-0.604286	-1.3851	-1.34437
Abcc2	1.75099	-4.48776	2.53391	0.020475	0.187914	-3.15942	-0.297629	0.413601	0.626806	1.45336	0.024225	0.269053	-4.60258	-4.91223	-5.13697	-4.94327	-4.6315	-4.54212	-5.0524	-4.29388	-5.12191	-3.78535	-5.19525	-4.97003	-5.12785	-2.27819	-2.72288
Grk3	1.75099	-4.48776	2.53391	0.020475	0.187914	-3.15942	-0.297629	0.413601	0.626806	1.45336	0.024225	0.269053	-4.60258	-4.91223	-5.13697	-4.94327	-4.6315	-4.54212	-5.0524	-4.29388	-5.12191	-3.78535	-5.19525	-4.97003	-5.12785	-2.27819	-2.72288
Gm38257	1.75023	-3.85865	2.14773	0.0451743	0.278442	-3.7608	-0.245464	0.585772	0.756862	1.50477	0.0407718	0.349228	-4.60258	-4.91223	-3.55201	-4.94327	-4.6315	-4.54212	-3.46744	-4.29388	-3.53695	-1.91088	-5.19525	-4.97003	-2.80592	-2.27819	-2.23746
Ippk	1.74986	-0.673459	2.18254	0.0421445	0.268368	-3.82408	-1.52932	0.0202981	0.109798	0.220532	0.681485	0.914605	-4.60258	-1.00534	-1.04951	-0.18838	0.226484	0.212764	-0.660087	0.0984352	-0.263933	0.0559534	-1.10778	-0.882565	-0.372961	-0.0411462	-0.52125
Snord91a	1.74783	-3.36522	1.82158	0.084682	0.346446	-4.20003	-1.2596	0.054351	0.205977	0.488224	0.516359	0.824183	-4.60258	-4.91223	-3.55201	-4.94327	-3.04653	-2.2202	-3.46744	-4.29388	-5.12191	-1.46342	-2.02532	-3.38507	-1.95792	-2.76361	-2.72288
Gm37738	1.74717	-3.56583	1.35343	0.192181	0.501114	-4.73366	-0.794133	0.372386	0.608043	0.953039	0.331077	0.734025	-4.60258	-2.5903	-5.13697	-3.35831	-1.82414	-2.95716	-5.0524	-2.70892	-3.53695	-5.37031	-5.19525	-2.16267	-1.66842	-2.27819	-5.04481
Tgfbr2	1.74531	-2.79635	1.60574	0.125218	0.403619	-4.44884	-1.14533	0.146689	0.379154	0.599978	0.451921	0.785938	-1.79522	-3.32727	-5.13697	-3.35831	-3.04653	-1.3722	-1.88248	-2.70892	-1.95199	-5.37031	-2.02532	-2.6481	-2.32049	-2.27819	-2.72288
Sirt4	1.74475	-4.20313	1.94889	0.066593	0.336768	-4.05809	-0.551235	0.326679	0.603817	1.19352	0.10886	0.532524	-4.60258	-3.32727	-5.13697	-4.94327	-3.04653	-4.54212	-3.46744	-4.29388	-3.53695	-5.37031	-5.19525	-4.97003	-2.80592	-2.76361	-5.04481
Capn12	1.74439	-3.71575	2.07088	0.0525755	0.302898	-3.84839	0.0116673	0.983905	0.991077	1.75606	0.0107771	0.176441	-4.60258	-3.32727	-3.55201	-3.35831	-3.04653	-2.95716	-5.0524	-4.29388	-5.12191	-3.78535	-3.61028	-4.97003	-2.32049	-3.50058	-2.23746
Pmpca	1.7438	-3.0724	1.9839	0.0622632	0.326662	-3.94743	-0.447454	0.479105	0.672894	1.29634	0.0517594	0.393267	-3.01762	-3.32727	-1.96704	-4.94327	-3.04653	-2.95716	-2.73048	-2.70892	-2.79999	-3.78535	-2.87332	-4.97003	-1.95792	-2.27819	-2.72288
2610528A11Rik	1.74358	-3.14491	1.6067	0.125006	0.403619	-4.43699	-1.04319	0.167849	0.414594	0.700389	0.395878	0.757135	-3.01762	-4.91223	-1.96704	-2.62134	-1.82414	-2.2202	-2.24505	-1.97195	-3.53695	-5.37031	-2.38789	-4.97003	-2.80592	-2.27819	-5.04481
Gm13528	1.74319	-3.43852	1.73826	0.0987346	0.368358	-4.28408	-1.60042	0.0198282	0.108183	0.142766	0.857118	0.93667	-4.60258	-4.91223	-5.13697	-2.62134	-4.6315	-1.73477	-1.88248	-2.70892	-2.79999	-3.78535	-3.61028	-3.38507	-3.54289	-3.50058	-2.72288
Mcm5	1.74194	0.659375	3.33649	0.00355609	0.0748141	-1.79566	-2.05521	6.63e-05	0.00252884	-0.313269	0.359247	0.744463	-0.0790167	-0.824768	-0.744651	-1.24283	1.81145	0.884141	1.13742	1.43404	1.44794	0.933469	0.954502	1.50571	-0.0834539	1.57267	1.18401
Rbbp7	1.74183	-2.46758	1.64497	0.116812	0.393013	-4.43811	-1.57362	0.0572738	0.213149	0.168215	0.817858	0.93667	-4.60258	-2.10488	-5.13697	-2.62134	-1.17207	-4.54212	-1.59297	-1.12396	-1.95199	-3.04838	-2.02532	-1.26959	-2.32049	-1.91562	-1.58538
Hdhd3	1.7417	1.05598	4.64171	0.00018839	0.0140539	0.884299	-1.37816	6.79e-05	0.00257254	0.363543	0.179279	0.579675	0.682824	0.132163	-0.182772	0.671442	1.43459	2.17212	1.42333	1.77221	1.10691	0.779436	0.870844	1.05234	1.212	1.73464	0.977556
Adam15	1.74122	-3.68221	1.81126	0.0863219	0.346446	-4.19007	-1.18264	0.0640947	0.224087	0.558584	0.466063	0.790489	-4.60258	-4.91223	-2.81504	-4.94327	-2.30957	-2.95716	-5.0524	-2.70892	-3.53695	-3.04838	-3.61028	-4.97003	-3.54289	-3.50058	-2.72288
Fam217b	1.74089	-4.46359	2.18296	0.0421088	0.268368	-3.73175	-0.754682	0.0974381	0.291119	0.986211	0.157861	0.552165	-4.60258	-4.91223	-5.13697	-4.94327	-4.6315	-2.95716	-5.0524	-4.29388	-5.12191	-5.37031	-3.61028	-4.97003	-3.54289	-5.08554	-2.72288
Gm45646	1.73994	-4.30139	1.91706	0.0707608	0.346446	-4.12346	-0.47502	0.366994	0.608043	1.26492	0.107657	0.532119	-4.60258	-3.32727	-5.13697	-4.94327	-4.6315	-4.54212	-5.0524	-2.70892	-5.12191	-5.37031	-3.61028	-4.97003	-3.54289	-3.50058	-3.45985
Avil	1.73931	-2.39822	1.48491	0.154361	0.446276	-4.64929	0.833426	0.361849	0.608043	2.57274	0.00318277	0.0816795	-1.43265	-4.91223	-1.67754	-2.13591	-3.04653	-4.54212	-1.35196	-4.29388	-2.31456	-2.56296	-5.19525	-1.5106	-1.04039	-0.0411462	0.0844708
AA467197	1.73777	-3.9918	2.14671	0.0452657	0.278576	-3.76664	-0.101463	0.83191	0.914851	1.6363	0.0226255	0.259153	-4.60258	-4.91223	-2.81504	-4.94327	-4.6315	-4.54212	-3.46744	-4.29388	-3.53695	-5.37031	-3.61028	-4.97003	-1.95792	-3.50058	-2.72288
Lrp8os3	1.73421	-4.43123	2.04849	0.0549302	0.309961	-3.96397	-1.54911	0.0188123	0.104322	0.185099	0.759362	0.93667	-4.60258	-4.91223	-5.13697	-4.94327	-3.04653	-4.54212	-5.0524	-1.48653	-5.12191	-5.37031	-3.61028	-4.97003	-3.54289	-5.08554	-5.04481
Ube2c	1.73374	3.35841	4.44227	0.000294404	0.0186528	0.29901	-2.40826	1.87e-07	5.9e-05	-0.674522	0.0143988	0.207285	1.32816	1.65762	1.75785	1.7982	3.79057	4.12676	4.01637	4.3245	4.21571	4.26812	4.2946	4.12008	2.57951	3.88313	4.21493
Rnf146	1.73351	-4.67492	2.33736	0.030801	0.234254	-3.53356	-0.887111	0.0672832	0.231054	0.846397	0.164323	0.560883	-4.60258	-4.91223	-5.13697	-4.94327	-4.6315	-4.54212	-5.0524	-2.70892	-5.12191	-5.37031	-5.19525	-4.97003	-5.12785	-2.76361	-5.04481
Lcp1	1.73307	-1.44642	2.40782	0.0266397	0.216479	-3.3762	-0.0835738	0.885459	0.952741	1.64949	0.00131659	0.0478701	-0.902139	-2.10488	-1.67754	-3.35831	-0.931057	-1.3722	-2.73048	-2.70892	-1.95199	-1.66987	-1.49481	-1.06314	0.600072	-0.330653	-0.00041814
Myl9	1.73261	-0.194252	2.73965	0.0132151	0.151004	-2.9006	-0.369181	0.458997	0.658417	1.36342	0.00314604	0.0814522	-0.354651	-1.00534	-0.278987	-1.24283	-0.724607	-0.018562	0.232998	-1.12396	-1.03445	-0.726455	-0.150851	0.521826	0.229704	1.78482	0.977556
Iws1	1.73154	-3.77968	1.96605	0.0644387	0.331393	-4.02725	-0.00118569	0.998203	0.998908	1.73035	0.025304	0.275925	-4.60258	-4.91223	-2.32961	-4.94327	-4.6315	-4.54212	-3.46744	-4.29388	-2.79999	-3.04838	-5.19525	-4.97003	-1.95792	-2.27819	-2.72288
NA	1.73126	-4.61838	2.78662	0.0119425	0.14474	-2.74228	-1.10553	0.0200813	0.109055	0.62573	0.175157	0.576075	-4.60258	-4.91223	-5.13697	-4.94327	-3.04653	-2.95716	-5.0524	-4.29388	-5.12191	-5.37031	-5.19525	-4.97003	-5.12785	-5.08554	-3.45985
E230032D23Rik	1.72815	-2.26989	2.54584	0.0199672	0.185317	-3.11543	-0.152932	0.755702	0.883731	1.57522	0.00375774	0.0905692	-3.01762	-2.5903	-1.96704	-1.77334	-2.30957	-2.95716	-1.88248	-1.48653	-3.53695	-2.56296	-3.61028	-2.16267	-1.22096	-1.3851	-1.58538
Coro2a	1.72808	-3.87795	1.77119	0.0929558	0.358498	-4.31182	-0.114609	0.832203	0.915064	1.61347	0.0633468	0.432784	-3.01762	-4.91223	-5.13697	-4.94327	-3.04653	-4.54212	-5.0524	-4.29388	-5.12191	-2.20039	-3.61028	-4.97003	-2.32049	-2.27819	-2.72288
D17Wsu92e	1.72785	-2.03673	2.24105	0.0374689	0.256214	-3.61024	-0.332243	0.569479	0.74379	1.39561	0.0140976	0.205455	-3.01762	-3.32727	-1.23008	-2.13591	-1.46157	-2.95716	-2.24505	-1.48653	-1.21502	-2.20039	-2.87332	-3.38507	-1.22096	-0.837613	-0.957349
Gm43637	1.72711	-4.67492	2.28202	0.034484	0.248723	-3.64088	-1.15057	0.0361439	0.164244	0.576547	0.316271	0.72201	-4.60258	-4.91223	-5.13697	-4.94327	-4.6315	-4.54212	-5.0524	-1.97195	-5.12191	-5.37031	-5.19525	-4.97003	-3.54289	-5.08554	-5.04481
Rmi2	1.72563	4.42424	6.21408	6.36e-06	0.00165275	3.97161	-2.22605	1.89e-09	5.29e-06	-0.500421	0.0149084	0.211624	2.76374	2.84932	3.03796	3.12819	5.48094	5.18409	4.66699	5.46933	5.13665	4.96842	5.06567	4.98853	4.10337	4.79863	4.72172
Chn2	1.7252	-4.20313	1.52046	0.145254	0.432244	-4.65177	-0.337456	0.619749	0.784807	1.38775	0.146901	0.536207	-3.01762	-4.91223	-5.13697	-4.94327	-4.6315	-2.2202	-5.0524	-4.29388	-5.12191	-5.37031	-5.19525	-3.38507	-1.95792	-5.08554	-2.72288
Il11ra1	1.72505	-4.47735	2.25635	0.0363271	0.254239	-3.62172	0.114462	0.792034	0.896358	1.83951	0.00926778	0.164769	-4.60258	-3.32727	-5.13697	-4.94327	-4.6315	-4.54212	-5.0524	-4.29388	-5.12191	-5.37031	-5.19525	-4.97003	-1.42741	-3.50058	-5.04481
Mrpl20	1.72407	0.039277	3.72378	0.00148856	0.0455379	-0.973199	-1.96193	1.47e-05	0.00101263	-0.23786	0.462309	0.788181	-0.354651	-1.21179	-1.43653	-1.03638	1.20139	0.412072	0.675516	1.48748	-0.0775194	0.512332	0.359343	0.0743666	-0.372961	0.0437427	0.31274
Plxnb1	1.7224	-3.55795	1.52246	0.144755	0.431662	-4.56637	-2.13353	0.00546628	0.0450462	-0.411133	0.654926	0.901333	-4.60258	-4.91223	-5.13697	-4.94327	-2.30957	-4.54212	-2.24505	-1.97195	-3.53695	-5.37031	-1.49481	-1.8001	-3.54289	-5.08554	-1.87489
A230083G16Rik	1.72187	-3.86684	1.56217	0.135143	0.41578	-4.5324	-0.948369	0.160687	0.403426	0.773502	0.396353	0.757425	-4.60258	-3.32727	-5.13697	-4.94327	-4.6315	-4.54212	-3.46744	-1.97195	-3.53695	-5.37031	-3.61028	-3.38507	-1.66842	-5.08554	-2.72288
Mtf1	1.72172	-3.69898	1.78439	0.0907231	0.353857	-4.22875	-0.559442	0.395346	0.622075	1.16228	0.123083	0.532524	-4.60258	-3.32727	-5.13697	-2.62134	-4.6315	-2.95716	-3.46744	-2.70892	-3.53695	-3.04838	-5.19525	-4.97003	-2.32049	-3.50058	-3.45985
Usp18	1.72024	4.22377	5.58779	2.37e-05	0.00394431	2.67095	-0.875063	0.00146804	0.0190112	0.845173	0.000464138	0.0234365	3.67819	3.29234	2.73955	3.20139	4.17263	4.62529	3.3442	4.3245	4.70622	4.42573	4.38407	4.45414	5.39081	5.28841	5.32914
Soga1	1.72008	1.33995	4.31761	0.000389616	0.0214831	0.20097	-0.303468	0.379508	0.612981	1.41661	2.51e-06	0.000560037	-0.0790167	0.445321	0.477742	-0.299411	0.412897	0.50227	0.924876	-0.206419	2.03796	1.5722	1.77054	2.4646	3.53393	3.44194	3.09985
Kcnq4	1.71896	2.22085	4.38415	0.000335455	0.0198758	0.273029	-0.432991	0.195903	0.457626	1.28597	1.59e-05	0.00226792	0.526704	1.71713	1.89645	0.101126	1.20139	1.48024	1.86646	1.48748	2.65287	2.70115	2.72957	2.88172	4.1506	4.06674	3.85303
Gm4129	1.71883	-2.35786	2.27498	0.0349809	0.25069	-3.53958	-2.16642	0.00044394	0.00859177	-0.447591	0.433214	0.783485	-2.28065	-3.32727	-2.81504	-4.94327	-0.931057	-1.3722	-0.964941	-1.48653	-1.95199	-2.56296	-2.38789	-2.16267	-2.80592	-1.91562	-3.45985
Mylk	1.7186	-4.61838	3.10154	0.00599713	0.101895	-2.15684	-0.572693	0.0903832	0.278365	1.14591	0.0204105	0.246221	-4.60258	-4.91223	-5.13697	-4.94327	-4.6315	-4.54212	-3.46744	-4.29388	-5.12191	-5.37031	-5.19525	-4.97003	-5.12785	-3.50058	-3.45985
Ntf5	1.7186	-4.61838	3.10154	0.00599713	0.101895	-2.15684	-0.572693	0.0903832	0.278365	1.14591	0.0204105	0.246221	-4.60258	-4.91223	-5.13697	-4.94327	-4.6315	-4.54212	-3.46744	-4.29388	-5.12191	-5.37031	-5.19525	-4.97003	-5.12785	-3.50058	-3.45985
Gm13287	1.7186	-4.61838	3.10154	0.00599713	0.101895	-2.15684	-0.572693	0.0903832	0.278365	1.14591	0.0204105	0.246221	-4.60258	-4.91223	-5.13697	-4.94327	-4.6315	-4.54212	-3.46744	-4.29388	-5.12191	-5.37031	-5.19525	-4.97003	-5.12785	-3.50058	-3.45985
Trav3-3	1.7186	-4.61838	3.10154	0.00599713	0.101895	-2.15684	-0.572693	0.0903832	0.278365	1.14591	0.0204105	0.246221	-4.60258	-4.91223	-5.13697	-4.94327	-4.6315	-4.54212	-3.46744	-4.29388	-5.12191	-5.37031	-5.19525	-4.97003	-5.12785	-3.50058	-3.45985
A730089K16Rik	1.7149	-4.12164	1.79321	0.0892577	0.350127	-4.27239	-0.754682	0.131712	0.352242	0.960223	0.260865	0.67309	-4.60258	-4.91223	-5.13697	-4.94327	-4.6315	-2.95716	-5.0524	-4.29388	-2.79999	-3.04838	-5.19525	-4.97003	-2.32049	-1.91562	-5.04481
Tmem176a	1.71458	-2.3607	1.69336	0.10711	0.381508	-4.45183	0.25753	0.755642	0.883731	1.97211	0.00398993	0.094701	-3.01762	-2.5903	-5.13697	-3.35831	-4.6315	-4.54212	-3.46744	-2.70892	-1.42147	-2.20039	-2.02532	-1.06314	1.66657	0.0437427	-0.957349
Acbd7	1.71385	-3.86118	1.54314	0.139683	0.423065	-4.53837	-0.790649	0.316912	0.603817	0.923206	0.264083	0.675406	-4.60258	-4.91223	-2.81504	-3.35831	-4.6315	-2.2202	-3.46744	-2.70892	-2.79999	-5.37031	-5.19525	-4.97003	-5.12785	-2.27819	-3.45985
Gm16014	1.7137	-2.99656	1.49932	0.150613	0.4407	-4.60649	-0.413417	0.622504	0.78672	1.30029	0.116731	0.532524	-4.60258	-4.91223	-1.96704	-3.35831	-4.6315	-2.95716	-3.46744	-2.70892	-2.79999	-1.46342	-2.38789	-4.97003	-0.0834539	-1.91562	-2.72288
Ube3c	1.71152	-4.30879	2.51338	0.0213776	0.192226	-3.19288	0.114462	0.76514	0.88581	1.82598	0.00458992	0.103381	-4.60258	-3.32727	-5.13697	-4.94327	-4.6315	-4.54212	-5.0524	-4.29388	-5.12191	-3.78535	-5.19525	-4.97003	-2.80592	-2.76361	-3.45985
Smpdl3b	1.71133	1.28647	3.72333	0.00149008	0.0455379	-1.06688	-0.919917	0.0167436	0.0963645	0.791417	0.015823	0.218762	0.152309	0.579622	0.417621	0.729158	1.47703	1.68669	0.924876	1.63686	1.38588	1.2296	0.870844	1.87546	2.91107	1.92569	1.49435
Pbk	1.71031	4.29099	4.74575	0.000149408	0.0122562	0.862639	-2.36208	4.31e-08	3.4e-05	-0.651772	0.0148108	0.210877	2.40865	3.00066	3.02794	2.63416	5.44932	4.88624	4.94619	5.33	5.0138	4.74473	5.00074	5.03138	3.40743	4.75524	4.72833
Pclaf	1.70948	7.36801	5.34769	3.98e-05	0.0053176	1.85696	-2.46786	2.94e-09	5.74e-06	-0.75838	0.00251883	0.0717439	5.75387	5.75399	5.85243	5.7563	8.34775	8.14372	8.08058	8.45871	8.15028	7.91437	8.18886	8.11196	6.40402	7.71758	7.88574
Gm17324	1.70771	-3.93448	1.34952	0.193409	0.503123	-4.78088	-0.670575	0.413822	0.626918	1.03714	0.302868	0.707369	-2.28065	-4.91223	-5.13697	-4.94327	-4.6315	-4.54212	-3.46744	-1.48653	-3.53695	-3.78535	-5.19525	-4.97003	-2.80592	-5.08554	-2.23746
Spc24	1.70671	1.9686	3.98398	0.000826992	0.0323364	-0.554411	-2.28593	2.16e-06	0.000320232	-0.57922	0.0398994	0.344719	-0.515116	0.514033	0.745675	0.186015	2.68139	2.22606	2.88423	2.33547	3.02274	2.81456	2.95957	2.73733	1.53036	2.44584	2.96081
Herc2	1.70652	-3.24317	1.74235	0.0979999	0.368358	-4.26102	-0.885939	0.199337	0.462608	0.82058	0.26793	0.679387	-4.60258	-2.10488	-3.55201	-3.35831	-2.30957	-2.95716	-2.24505	-2.70892	-2.31456	-3.04838	-5.19525	-4.97003	-2.32049	-3.50058	-3.45985
NA	1.70648	3.732	4.11727	0.000612022	0.0270992	-0.463377	-1.90817	1.09e-05	0.000855274	-0.201692	0.452782	0.785938	2.2176	2.4365	1.89645	2.09016	4.89793	4.11251	3.33561	3.98689	4.79247	4.55895	3.94175	4.78319	4.72546	4.07685	4.12762
E330017L17Rik	1.70514	-4.52012	1.88018	0.0758783	0.346446	-4.23177	-1.15057	0.0551801	0.207939	0.554572	0.445571	0.785938	-4.60258	-4.91223	-5.13697	-4.94327	-4.6315	-4.54212	-5.0524	-1.97195	-5.12191	-3.78535	-5.19525	-4.97003	-5.12785	-5.08554	-2.72288
Itgal	1.70444	-2.29178	1.6644	0.11283	0.385651	-4.43734	-0.333528	0.693384	0.843385	1.37092	0.0332006	0.31617	-4.60258	-3.32727	-0.744651	-4.94327	-3.04653	-2.2202	-2.73048	-4.29388	-2.31456	-1.46342	-0.802928	-2.6481	0.229704	-0.330653	-1.13792
Bcl2a1c	1.70377	-2.71485	1.84688	0.080777	0.346446	-4.14145	-0.865229	0.186412	0.442674	0.838538	0.228489	0.636313	-3.01762	-4.91223	-1.96704	-2.13591	-3.04653	-1.3722	-2.73048	-1.12396	-3.53695	-3.78535	-2.38789	-3.38507	-2.32049	-2.27819	-2.72288
Mir7052	1.70368	-4.2273	2.53714	0.0203363	0.187352	-3.14353	-0.297629	0.3792	0.612981	1.40605	0.0267874	0.284279	-4.60258	-4.91223	-5.13697	-4.94327	-4.6315	-4.54212	-5.0524	-4.29388	-5.12191	-3.78535	-2.87332	-4.97003	-2.80592	-3.50058	-2.23746
Gm22043	1.70341	-4.61838	2.76739	0.0124485	0.147953	-2.77714	-1.12686	0.0171981	0.097944	0.576547	0.205829	0.609087	-4.60258	-4.91223	-5.13697	-4.94327	-4.6315	-4.54212	-3.46744	-2.70892	-5.12191	-5.37031	-5.19525	-4.97003	-3.54289	-5.08554	-5.04481
Gm26643	1.70341	-4.61838	2.76739	0.0124485	0.147953	-2.77714	-1.12686	0.0171981	0.097944	0.576547	0.205829	0.609087	-4.60258	-4.91223	-5.13697	-4.94327	-4.6315	-4.54212	-3.46744	-2.70892	-5.12191	-5.37031	-5.19525	-4.97003	-3.54289	-5.08554	-5.04481
Shisa4	1.7023	-4.61838	3.08997	0.00615245	0.102962	-2.17814	-0.572693	0.0886656	0.27503	1.12961	0.021356	0.251655	-4.60258	-4.91223	-5.13697	-4.94327	-4.6315	-4.54212	-3.46744	-4.29388	-5.12191	-5.37031	-5.19525	-4.97003	-3.54289	-5.08554	-3.45985
Ramp3	1.7023	-4.61838	3.08997	0.00615245	0.102962	-2.17814	-0.572693	0.0886656	0.27503	1.12961	0.021356	0.251655	-4.60258	-4.91223	-5.13697	-4.94327	-4.6315	-4.54212	-3.46744	-4.29388	-5.12191	-5.37031	-5.19525	-4.97003	-3.54289	-5.08554	-3.45985
Setd1a	1.7023	-4.61838	3.08997	0.00615245	0.102962	-2.17814	-0.572693	0.0886656	0.27503	1.12961	0.021356	0.251655	-4.60258	-4.91223	-5.13697	-4.94327	-4.6315	-4.54212	-3.46744	-4.29388	-5.12191	-5.37031	-5.19525	-4.97003	-3.54289	-5.08554	-3.45985
Zcchc11	1.7023	-4.61838	3.08997	0.00615245	0.102962	-2.17814	-0.572693	0.0886656	0.27503	1.12961	0.021356	0.251655	-4.60258	-4.91223	-5.13697	-4.94327	-4.6315	-4.54212	-3.46744	-4.29388	-5.12191	-5.37031	-5.19525	-4.97003	-3.54289	-5.08554	-3.45985
Fdps	1.7023	-4.61838	3.08997	0.00615245	0.102962	-2.17814	-0.572693	0.0886656	0.27503	1.12961	0.021356	0.251655	-4.60258	-4.91223	-5.13697	-4.94327	-4.6315	-4.54212	-3.46744	-4.29388	-5.12191	-5.37031	-5.19525	-4.97003	-3.54289	-5.08554	-3.45985
Gm47259	1.7023	-4.61838	3.08997	0.00615245	0.102962	-2.17814	-0.572693	0.0886656	0.27503	1.12961	0.021356	0.251655	-4.60258	-4.91223	-5.13697	-4.94327	-4.6315	-4.54212	-3.46744	-4.29388	-5.12191	-5.37031	-5.19525	-4.97003	-3.54289	-5.08554	-3.45985
Cdhr5	1.70158	-4.04833	2.15028	0.0449453	0.277543	-3.75614	-0.367378	0.426578	0.632902	1.3342	0.0543497	0.403634	-4.60258	-4.91223	-3.55201	-4.94327	-4.6315	-4.54212	-2.73048	-4.29388	-5.12191	-3.78535	-5.19525	-3.38507	-2.80592	-3.50058	-2.72288
Oas1a	1.70155	1.73965	3.19274	0.00489948	0.0908365	-2.23487	0.104354	0.795207	0.897519	1.8059	7.33e-05	0.00664007	2.40865	0.920659	0.8854	1.99925	1.39087	1.60762	0.878333	1.93494	1.38588	0.695778	1.2477	1.65933	3.78205	2.82735	2.47089
Kif1c	1.70064	-3.0798	1.81148	0.0862883	0.346446	-4.17605	-0.633419	0.338589	0.603817	1.06722	0.134691	0.532524	-2.28065	-2.5903	-5.13697	-2.62134	-3.04653	-2.2202	-2.24505	-2.70892	-5.12191	-3.04838	-3.61028	-3.38507	-1.95792	-2.76361	-3.45985
Depdc1b	1.70051	1.23895	4.24677	0.000457003	0.0232062	0.0565591	-2.23612	7.32e-07	0.00014898	-0.535613	0.0520044	0.394104	0.0412775	0.132163	-0.493112	-0.55095	2.10997	1.76166	2.12751	1.9729	2.09725	1.66311	1.77054	1.94884	0.544577	1.70888	1.7496
Nemp1	1.69997	-2.47565	1.84385	0.0812374	0.346446	-4.16153	-1.16026	0.093022	0.282914	0.539707	0.415948	0.772088	-2.28065	-3.32727	-5.13697	-1.77334	-2.30957	-1.3722	-2.24505	-1.97195	-1.95199	-3.78535	-2.87332	-1.8001	-1.95792	-2.76361	-1.58538
Gm25855	1.69987	-3.70638	1.92451	0.0697655	0.346446	-4.05648	-0.932108	0.0892116	0.276066	0.76776	0.296152	0.699999	-4.60258	-4.91223	-3.55201	-4.94327	-4.6315	-4.54212	-2.73048	-2.70892	-2.79999	-3.78535	-2.87332	-4.97003	-2.32049	-2.76361	-3.45985
Gm26541	1.69942	-4.19573	1.75155	0.0963652	0.365319	-4.33538	-0.367177	0.543387	0.724443	1.33224	0.0993184	0.514351	-3.01762	-4.91223	-5.13697	-4.94327	-3.04653	-4.54212	-3.46744	-4.29388	-5.12191	-3.78535	-5.19525	-4.97003	-5.12785	-1.91562	-3.45985
Runx1	1.69875	-0.741089	2.53356	0.0204901	0.187923	-3.21089	-1.30545	0.0272612	0.135201	0.393302	0.327407	0.731138	-2.28065	-3.32727	-0.493112	-2.13591	-0.931057	0.212764	-0.964941	-1.12396	-0.0775194	-0.416115	0.0142079	-0.21514	0.802889	0.340724	-0.52125
Nlrc5	1.69849	-1.27058	1.76208	0.0945247	0.361331	-4.3849	-0.98306	0.24262	0.528312	0.715428	0.181603	0.582639	-3.01762	-2.5903	-0.493112	-4.94327	-2.30957	-0.149807	-2.73048	-1.48653	-0.478057	0.121542	0.0901568	-1.8001	0.157554	0.406313	0.164641
Ung	1.69805	-0.84079	3.11664	0.0058001	0.100074	-2.13381	-2.16746	5.19e-05	0.0021717	-0.469409	0.200026	0.603173	-3.01762	-2.10488	-1.67754	-2.13591	-0.544034	0.587159	-0.194423	0.0984352	-0.478057	-0.0127594	-0.671683	-0.112047	-1.22096	-0.330653	-0.796885
Sgip1	1.6969	-4.36533	1.49978	0.150496	0.440521	-4.67917	-0.319517	0.655547	0.814652	1.37739	0.136563	0.532524	-2.28065	-4.91223	-5.13697	-4.94327	-4.6315	-4.54212	-5.0524	-1.97195	-5.12191	-5.37031	-5.19525	-4.97003	-5.12785	-2.76361	-3.45985
Gins2	1.69635	4.52875	4.62921	0.000193723	0.0142423	0.58095	-2.34998	5.23e-08	3.4e-05	-0.653631	0.0170096	0.227529	3.01947	3.38698	2.87984	2.94548	5.62235	5.26684	4.90034	5.93854	4.98006	4.99929	5.27338	5.27671	3.7145	4.74577	4.98171
Gm3455	1.69597	-4.02903	1.71155	0.103646	0.375885	-4.34469	-1.58617	0.0171091	0.0976617	0.109791	0.890171	0.947972	-4.60258	-4.91223	-5.13697	-4.94327	-3.04653	-2.95716	-2.73048	-4.29388	-5.12191	-3.04838	-2.87332	-4.97003	-1.66842	-5.08554	-5.04481
Hist4h4	1.69555	-2.09169	1.73788	0.0988021	0.368358	-4.3347	-1.29451	0.0811124	0.260669	0.401035	0.561211	0.848979	-4.60258	-2.10488	-2.81504	-2.13591	-1.17207	-1.08269	-3.46744	-0.0459547	-2.31456	-1.66987	-2.87332	-1.8001	-1.66842	-1.3851	-2.23746
Gm22193	1.69549	-3.85378	2.24967	0.0368221	0.254844	-3.57825	-2.03024	0.000330081	0.00711897	-0.33475	0.580563	0.85968	-4.60258	-4.91223	-5.13697	-4.94327	-3.04653	-2.95716	-2.73048	-2.70892	-3.53695	-3.78535	-2.38789	-4.97003	-5.12785	-3.50058	-3.45985
Amh	1.69482	-2.34514	2.25655	0.0363131	0.254239	-3.57423	-1.20896	0.0448097	0.184974	0.485862	0.342218	0.736847	-4.60258	-2.5903	-2.81504	-3.35831	-1.82414	-2.95716	-2.73048	-0.834451	-1.66248	-2.20039	-2.02532	-2.6481	-1.42741	-1.91562	-1.58538
Gm47175	1.69115	-4.1466	1.69922	0.105984	0.381201	-4.39507	-0.550595	0.391603	0.619479	1.14055	0.156526	0.549875	-3.01762	-4.91223	-5.13697	-4.94327	-4.6315	-2.95716	-2.73048	-4.29388	-5.12191	-5.37031	-5.19525	-3.38507	-3.54289	-3.50058	-3.45985
Lipg	1.68806	3.09168	3.2799	0.00403521	0.0802886	-2.19411	-2.4154	7.44e-06	0.000663131	-0.727342	0.0413193	0.351147	1.28006	1.90795	0.971556	1.59589	3.76511	4.2161	4.0535	3.28355	3.76378	4.59691	3.70864	3.59603	2.20307	3.36154	4.07153
Igsf8	1.68653	-3.96684	1.41877	0.172548	0.473297	-4.70127	-1.16397	0.12341	0.337924	0.522551	0.586877	0.862443	-4.60258	-3.32727	-5.13697	-4.94327	-4.6315	-2.95716	-5.0524	-1.48653	-3.53695	-5.37031	-5.19525	-2.6481	-2.80592	-5.08554	-2.72288
Prdx2	1.68552	-0.77719	2.51495	0.0213072	0.191888	-3.24549	-1.27855	0.011661	0.0756186	0.406968	0.416991	0.772857	-0.902139	-1.74231	-0.889041	-1.48384	0.412897	0.50227	-1.14551	0.660314	-1.03445	-1.91088	-1.28835	-0.446466	-0.604286	-1.3851	-0.400956
Sgms1	1.6846	-2.32229	2.14811	0.04514	0.278442	-3.73695	-0.412641	0.479947	0.673389	1.27196	0.0286444	0.292308	-1.79522	-1.74231	-3.55201	-3.35831	-3.04653	-2.95716	-1.14551	-1.97195	-2.79999	-3.04838	-2.38789	-2.6481	-0.879921	-1.91562	-1.58538
Calhm3	1.68418	-4.11423	2.2483	0.0369241	0.255085	-3.62479	0.100644	0.808046	0.902078	1.78483	0.0105889	0.174646	-4.60258	-4.91223	-5.13697	-3.35831	-4.6315	-4.54212	-5.0524	-4.29388	-5.12191	-3.78535	-5.19525	-3.38507	-2.32049	-1.91562	-3.45985
Akt3	1.68409	-4.61838	3.07531	0.00635484	0.104281	-2.2051	-0.572693	0.0869077	0.272152	1.1114	0.0225347	0.259016	-4.60258	-4.91223	-5.13697	-4.94327	-4.6315	-4.54212	-3.46744	-4.29388	-5.12191	-5.37031	-5.19525	-4.97003	-3.54289	-3.50058	-5.04481
Scn2b	1.68398	-3.89337	2.09451	0.0501901	0.295025	-3.86237	-0.297629	0.467315	0.662201	1.38635	0.0615896	0.426512	-4.60258	-4.91223	-5.13697	-4.94327	-4.6315	-4.54212	-5.0524	-4.29388	-2.31456	-3.78535	-5.19525	-2.6481	-0.604286	-3.50058	-2.23746
Tpr	1.68369	-4.30139	2.08469	0.0511697	0.298328	-3.86276	-1.26907	0.0151897	0.0906777	0.414623	0.533574	0.834075	-4.60258	-4.91223	-5.13697	-4.94327	-4.6315	-2.95716	-5.0524	-2.70892	-5.12191	-3.78535	-3.61028	-4.97003	-3.54289	-5.08554	-3.45985
S100pbp	1.68319	-3.92708	1.54661	0.138845	0.421424	-4.56632	-0.693441	0.282076	0.580141	0.989752	0.280464	0.683231	-4.60258	-3.32727	-5.13697	-4.94327	-3.04653	-2.95716	-5.0524	-4.29388	-2.31456	-3.78535	-5.19525	-4.97003	-5.12785	-2.27819	-1.87489
Gm4961	1.68258	-4.46359	2.07455	0.0521991	0.301868	-3.92268	-0.836185	0.149603	0.384687	0.846397	0.16823	0.565558	-4.60258	-4.91223	-5.13697	-3.35831	-3.04653	-4.54212	-5.0524	-2.70892	-5.12191	-5.37031	-5.19525	-4.97003	-5.12785	-2.76361	-5.04481
Erh	1.68206	-3.94267	1.73334	0.099623	0.368358	-4.30981	-0.706656	0.315006	0.603817	0.975405	0.172908	0.573229	-4.60258	-3.32727	-5.13697	-2.62134	-3.04653	-4.54212	-2.73048	-2.70892	-5.12191	-5.37031	-3.61028	-4.97003	-2.80592	-3.50058	-5.04481
Slc4a1	1.68118	1.37088	1.69133	0.107502	0.381508	-4.86758	-1.47046	0.102946	0.301187	0.210728	0.68014	0.914003	-3.01762	0.373171	0.289297	-0.18838	0.923092	1.52397	0.620021	0.750512	3.33341	2.81456	2.27236	2.24914	3.46834	4.04632	1.10493
Mapk13	1.68018	-4.12164	1.6967	0.106467	0.381508	-4.39996	-0.226823	0.720394	0.862194	1.45336	0.0744343	0.46485	-4.60258	-4.91223	-3.55201	-3.35831	-4.6315	-2.2202	-5.0524	-4.29388	-5.12191	-3.78535	-5.19525	-4.97003	-5.12785	-2.27819	-2.72288
Plscr3	1.68003	-3.47009	1.51945	0.145507	0.432581	-4.56966	-0.881612	0.227574	0.505516	0.798416	0.359949	0.744711	-4.60258	-2.10488	-5.13697	-4.94327	-4.6315	-2.2202	-5.0524	-1.97195	-3.53695	-3.78535	-3.61028	-2.6481	-2.80592	-2.27819	-2.72288
Gm4668	1.67899	-4.46359	2.0594	0.0537716	0.306841	-3.95633	-1.05326	0.0958544	0.288377	0.62573	0.271092	0.683231	-4.60258	-3.32727	-5.13697	-4.94327	-4.6315	-2.95716	-5.0524	-1.97195	-5.12191	-5.37031	-5.19525	-4.97003	-5.12785	-5.08554	-3.45985
Uba3	1.67851	-2.48387	1.61636	0.122892	0.403619	-4.45205	-1.22308	0.100204	0.296278	0.455429	0.556605	0.847	-4.60258	-1.74231	-2.32961	-3.35831	-0.931057	-1.08269	-3.46744	-1.12396	-3.53695	-1.66987	-3.61028	-2.6481	-2.80592	-2.76361	-1.58538
Spata24	1.67837	-1.00911	2.32869	0.0313527	0.236692	-3.53809	-1.87732	0.0023429	0.0256556	-0.198944	0.68649	0.917479	-3.01762	-3.32727	-1.43653	-0.69534	-0.107935	-0.294196	-0.297517	-0.0459547	-0.729596	-0.846749	-1.73581	0.315375	-1.42741	-0.693223	-0.796885
Npffr1	1.67801	-4.09747	1.66191	0.113334	0.386696	-4.42692	-0.826973	0.234389	0.515841	0.851037	0.272703	0.683231	-4.60258	-4.91223	-5.13697	-2.62134	-3.04653	-2.95716	-3.46744	-4.29388	-5.12191	-5.37031	-5.19525	-3.38507	-2.80592	-3.50058	-5.04481
Sowaha	1.67702	-4.32556	1.84068	0.081719	0.346446	-4.22105	-0.887111	0.0745542	0.246013	0.789907	0.324712	0.728447	-4.60258	-4.91223	-5.13697	-4.94327	-4.6315	-4.54212	-5.0524	-2.70892	-3.53695	-3.78535	-5.19525	-4.97003	-3.54289	-2.27819	-5.04481
Cenpx	1.67676	-1.87024	2.15175	0.0448142	0.277128	-3.75802	-0.735768	0.202076	0.466576	0.940997	0.101221	0.519001	-1.79522	-2.10488	-2.32961	-2.62134	-0.544034	-2.2202	-1.35196	-1.97195	-3.53695	-1.66987	-1.28835	-2.6481	-1.04039	-0.693223	-2.23746
Acss2	1.67529	-4.67492	2.93196	0.0087075	0.123018	-2.46495	-0.297629	0.338863	0.603817	1.37766	0.010536	0.174448	-4.60258	-4.91223	-5.13697	-4.94327	-4.6315	-4.54212	-5.0524	-4.29388	-5.12191	-5.37031	-5.19525	-4.97003	-3.54289	-5.08554	-2.72288
Nt5c2	1.67529	-4.67492	2.93196	0.0087075	0.123018	-2.46495	-0.297629	0.338863	0.603817	1.37766	0.010536	0.174448	-4.60258	-4.91223	-5.13697	-4.94327	-4.6315	-4.54212	-5.0524	-4.29388	-5.12191	-5.37031	-5.19525	-4.97003	-3.54289	-5.08554	-2.72288
Chn1os1	1.67501	-4.67492	2.92427	0.00885508	0.123892	-2.47883	-0.297629	0.340023	0.603817	1.37739	0.0107103	0.175606	-4.60258	-4.91223	-5.13697	-4.94327	-4.6315	-4.54212	-5.0524	-4.29388	-5.12191	-5.37031	-5.19525	-4.97003	-5.12785	-2.76361	-3.45985
Gm11423	1.67293	-2.45107	1.79234	0.0894006	0.35025	-4.22721	-0.947057	0.140896	0.36825	0.725873	0.314079	0.719464	-4.60258	-1.74231	-1.96704	-2.13591	-1.17207	-1.73477	-2.24505	-1.12396	-2.31456	-3.04838	-2.38789	-4.97003	-2.32049	-2.27819	-2.72288
Gm37584	1.6712	-4.20313	1.64264	0.117298	0.393954	-4.49535	-0.283451	0.643053	0.804513	1.38775	0.107465	0.532114	-4.60258	-4.91223	-2.81504	-4.94327	-4.6315	-2.95716	-5.0524	-4.29388	-5.12191	-5.37031	-5.19525	-3.38507	-1.95792	-5.08554	-2.72288
Gp5	1.67107	-4.154	1.48503	0.154328	0.446276	-4.65711	-0.813525	0.28025	0.577766	0.85754	0.32884	0.732536	-3.01762	-4.91223	-5.13697	-4.94327	-2.30957	-2.2202	-5.0524	-4.29388	-5.12191	-5.37031	-5.19525	-3.38507	-2.80592	-5.08554	-3.45985
4930444E06Rik	1.67099	-4.67492	2.94387	0.0084836	0.121806	-2.44342	-0.297629	0.335742	0.603817	1.37336	0.0103104	0.173415	-4.60258	-4.91223	-5.13697	-4.94327	-4.6315	-4.54212	-5.0524	-4.29388	-5.12191	-5.37031	-5.19525	-4.97003	-2.80592	-5.08554	-3.45985
Gm37042	1.67099	-4.67492	2.94387	0.0084836	0.121806	-2.44342	-0.297629	0.335742	0.603817	1.37336	0.0103104	0.173415	-4.60258	-4.91223	-5.13697	-4.94327	-4.6315	-4.54212	-5.0524	-4.29388	-5.12191	-5.37031	-5.19525	-4.97003	-2.80592	-5.08554	-3.45985
Phka2	1.67061	-3.87424	1.75081	0.0964956	0.365517	-4.32497	0.371254	0.564319	0.739613	2.04186	0.0102291	0.173291	-4.60258	-2.5903	-2.81504	-4.94327	-3.04653	-4.54212	-5.0524	-4.29388	-5.12191	-3.04838	-5.19525	-4.97003	-3.54289	-2.76361	-1.58538
Pkm	1.66992	-3.89354	1.36827	0.187571	0.49411	-4.75753	-0.846262	0.273315	0.570012	0.823661	0.403351	0.764219	-4.60258	-4.91223	-5.13697	-2.62134	-4.6315	-2.2202	-5.0524	-2.70892	-5.12191	-5.37031	-3.61028	-2.6481	-5.12785	-2.76361	-1.87489
Terf2	1.66738	-3.52711	1.81365	0.0859398	0.346446	-4.24483	0.947108	0.157003	0.397378	2.61448	0.000846024	0.0354734	-3.01762	-3.32727	-1.67754	-4.94327	-3.04653	-4.54212	-5.0524	-4.29388	-5.12191	-3.78535	-3.61028	-4.97003	-0.879921	-1.91562	-2.72288
Itgb1bp1	1.66696	-2.98271	1.96328	0.0647821	0.33199	-3.99909	-1.8493	0.00393388	0.0358	-0.182338	0.777715	0.93667	-4.60258	-4.91223	-2.32961	-4.94327	-1.46157	-2.95716	-2.73048	-2.70892	-2.79999	-2.20039	-2.38789	-2.6481	-2.32049	-2.27819	-3.45985
Stxbp3	1.66691	-2.39762	2.01005	0.0591946	0.320513	-3.93622	-0.848854	0.1789	0.431407	0.818055	0.16389	0.560713	-4.60258	-2.10488	-2.81504	-2.62134	-3.04653	-1.3722	-2.24505	-1.97195	-2.79999	-3.04838	-2.02532	-2.16267	-1.04039	-1.3851	-2.72288
Gfpt1	1.66576	-4.67492	2.94083	0.00854025	0.121806	-2.44892	-0.297629	0.334753	0.603817	1.36813	0.0104205	0.174139	-4.60258	-4.91223	-5.13697	-4.94327	-4.6315	-4.54212	-5.0524	-4.29388	-5.12191	-5.37031	-5.19525	-4.97003	-3.54289	-2.76361	-5.04481
Igf2	1.66576	-4.67492	2.94083	0.00854025	0.121806	-2.44892	-0.297629	0.334753	0.603817	1.36813	0.0104205	0.174139	-4.60258	-4.91223	-5.13697	-4.94327	-4.6315	-4.54212	-5.0524	-4.29388	-5.12191	-5.37031	-5.19525	-4.97003	-3.54289	-2.76361	-5.04481
Platr21	1.66576	-4.67492	2.94083	0.00854025	0.121806	-2.44892	-0.297629	0.334753	0.603817	1.36813	0.0104205	0.174139	-4.60258	-4.91223	-5.13697	-4.94327	-4.6315	-4.54212	-5.0524	-4.29388	-5.12191	-5.37031	-5.19525	-4.97003	-3.54289	-2.76361	-5.04481
4930406D18Rik	1.66576	-4.67492	2.94083	0.00854025	0.121806	-2.44892	-0.297629	0.334753	0.603817	1.36813	0.0104205	0.174139	-4.60258	-4.91223	-5.13697	-4.94327	-4.6315	-4.54212	-5.0524	-4.29388	-5.12191	-5.37031	-5.19525	-4.97003	-3.54289	-2.76361	-5.04481
Intu	1.66485	-4.19573	1.75469	0.0958136	0.364173	-4.32898	-0.910386	0.170301	0.418873	0.754463	0.296366	0.70009	-3.01762	-4.91223	-5.13697	-4.94327	-4.6315	-2.95716	-3.46744	-2.70892	-5.12191	-5.37031	-3.61028	-4.97003	-5.12785	-3.50058	-3.45985
Hspa13	1.66448	-4.67492	2.94808	0.0084059	0.121479	-2.43582	-0.297629	0.333232	0.603817	1.36685	0.0102734	0.173291	-4.60258	-4.91223	-5.13697	-4.94327	-4.6315	-4.54212	-5.0524	-4.29388	-5.12191	-5.37031	-5.19525	-4.97003	-2.80592	-3.50058	-5.04481
Apoe	1.66448	-4.67492	2.94808	0.0084059	0.121479	-2.43582	-0.297629	0.333232	0.603817	1.36685	0.0102734	0.173291	-4.60258	-4.91223	-5.13697	-4.94327	-4.6315	-4.54212	-5.0524	-4.29388	-5.12191	-5.37031	-5.19525	-4.97003	-2.80592	-3.50058	-5.04481
Gm37868	1.66448	-4.67492	2.94808	0.0084059	0.121479	-2.43582	-0.297629	0.333232	0.603817	1.36685	0.0102734	0.173291	-4.60258	-4.91223	-5.13697	-4.94327	-4.6315	-4.54212	-5.0524	-4.29388	-5.12191	-5.37031	-5.19525	-4.97003	-2.80592	-3.50058	-5.04481
Gm47186	1.66448	-4.67492	2.94808	0.0084059	0.121479	-2.43582	-0.297629	0.333232	0.603817	1.36685	0.0102734	0.173291	-4.60258	-4.91223	-5.13697	-4.94327	-4.6315	-4.54212	-5.0524	-4.29388	-5.12191	-5.37031	-5.19525	-4.97003	-2.80592	-3.50058	-5.04481
Arid5b	1.66448	-4.67492	2.94808	0.0084059	0.121479	-2.43582	-0.297629	0.333232	0.603817	1.36685	0.0102734	0.173291	-4.60258	-4.91223	-5.13697	-4.94327	-4.6315	-4.54212	-5.0524	-4.29388	-5.12191	-5.37031	-5.19525	-4.97003	-2.80592	-3.50058	-5.04481
Rem2	1.66447	-2.40538	1.80688	0.0870266	0.346446	-4.21073	-1.34507	0.0434056	0.181878	0.319406	0.644453	0.894793	-4.60258	-3.32727	-1.67754	-2.13591	-0.931057	-1.3722	-2.73048	-0.834451	-3.53695	-2.20039	-2.02532	-3.38507	-2.80592	-2.27819	-2.23746
Fbxl19	1.66336	-4.25226	2.14059	0.0458195	0.280349	-3.76596	-0.997936	0.0362734	0.164244	0.665426	0.3111	0.715569	-4.60258	-4.91223	-5.13697	-4.94327	-4.6315	-2.95716	-3.46744	-4.29388	-5.12191	-3.78535	-3.61028	-4.97003	-5.12785	-3.50058	-2.72288
Nr4a3	1.66276	0.400105	3.10699	0.0059252	0.10104	-2.25083	-0.573431	0.17547	0.426019	1.08933	0.00556254	0.118216	-0.354651	-0.157344	-0.613406	0.414284	0.226484	0.412072	0.830239	-0.0459547	-0.598352	1.37116	0.0142079	0.315375	1.0219	1.39019	1.77537
Pum2	1.6604	-3.07727	1.52566	0.143962	0.430303	-4.55924	-1.34321	0.0790696	0.256598	0.317191	0.701082	0.921955	-3.01762	-4.91223	-3.55201	-4.94327	-3.04653	-1.08269	-5.0524	-1.12396	-2.79999	-3.78535	-2.38789	-2.6481	-2.80592	-2.76361	-2.23746
Mfsd4b4	1.65999	-4.25226	2.44804	0.0245059	0.207465	-3.28878	-0.572693	0.119874	0.331152	1.08729	0.0766838	0.468455	-4.60258	-4.91223	-5.13697	-4.94327	-4.6315	-4.54212	-3.46744	-4.29388	-5.12191	-3.78535	-5.19525	-3.38507	-3.54289	-3.50058	-2.72288
Gm11457	1.6596	-3.14756	1.88801	0.0747663	0.346446	-4.1083	-1.97426	0.00228528	0.0251898	-0.314656	0.648277	0.896756	-4.60258	-4.91223	-3.55201	-4.94327	-1.17207	-2.2202	-2.73048	-4.29388	-3.53695	-1.66987	-2.38789	-2.6481	-3.54289	-2.27819	-2.72288
Snhg9	1.65944	-0.877292	2.20628	0.0401868	0.262637	-3.75835	-0.935118	0.0626949	0.221011	0.724327	0.231435	0.639716	0.0412775	-1.00534	-1.96704	-0.419706	0.012359	-0.018562	-0.194423	0.461005	-1.42147	-1.46342	-3.61028	-0.446466	-0.604286	-1.3851	-1.13792
Gm1965	1.65921	3.03902	4.4018	0.000322417	0.0194367	0.256674	-1.71668	3.38e-05	0.00165774	-0.0574702	0.782027	0.93667	1.99733	0.579622	0.289297	1.03401	2.81971	3.17898	2.04563	2.64863	4.71886	4.53808	4.3689	4.17718	4.50696	4.4163	4.2658
Srsf5	1.6581	-1.2069	1.99679	0.0607332	0.323952	-4.06062	-0.766267	0.253478	0.543775	0.891838	0.100852	0.518545	-2.28065	-3.32727	-1.43653	-1.03638	-3.04653	-0.149807	-0.660087	-1.12396	-2.31456	-0.726455	-0.337264	-1.06314	-0.372961	-0.0411462	-0.186831
Btbd8	1.6564	-4.25226	1.97817	0.0629535	0.32721	-4.01764	-0.599663	0.258519	0.550849	1.05673	0.126603	0.532524	-4.60258	-4.91223	-5.13697	-3.35831	-4.6315	-2.95716	-3.46744	-4.29388	-5.12191	-3.78535	-5.19525	-4.97003	-5.12785	-3.50058	-2.72288
Tyms	1.65586	5.78658	5.06735	7.34e-05	0.00775863	1.4113	-2.25931	1.35e-08	1.59e-05	-0.603454	0.0152153	0.214418	4.58971	4.33332	4.16453	4.57833	6.79529	6.5592	6.18421	7.23993	6.42353	6.24853	6.28302	6.27612	5.02063	5.98793	6.11443
Efcab11	1.65544	-4.30139	2.02865	0.0570954	0.314415	-3.94712	-1.26907	0.0161076	0.0938865	0.386378	0.565533	0.851853	-4.60258	-4.91223	-5.13697	-4.94327	-4.6315	-2.95716	-5.0524	-2.70892	-3.53695	-3.78535	-5.19525	-4.97003	-3.54289	-5.08554	-3.45985
Epop	1.65481	2.40371	4.71667	0.000159399	0.0126883	0.958631	-1.04531	0.000394899	0.00797266	0.609502	0.0268855	0.284287	1.93658	1.88218	1.87426	2.35135	3.25725	2.97358	2.95322	3.05485	1.99703	1.92431	1.67512	2.3787	1.83794	3.07937	2.88
Nuak1	1.65405	-1.83532	1.75319	0.096077	0.364736	-4.34313	0.0253595	0.97392	0.985598	1.67941	0.0068086	0.135126	-4.60258	-2.10488	-1.96704	-1.48384	-1.82414	-2.2202	-1.88248	-4.29388	-1.21502	-0.726455	-1.73581	-3.38507	-0.173652	0.272012	-0.186831
Pdzd11	1.65267	-1.73606	2.02476	0.0575285	0.316015	-3.96577	-2.56428	0.000514692	0.00939343	-0.911612	0.108571	0.532524	-3.01762	-3.32727	-5.13697	-2.62134	-0.931057	-1.73477	-1.14551	0.22968	-1.03445	-0.416115	-0.551389	-1.26959	-2.80592	-1.62611	-0.652495
Slc9a3r2	1.65198	-1.52872	2.20704	0.0401249	0.262637	-3.69215	-0.897292	0.179819	0.432482	0.754685	0.0632207	0.432208	-1.43265	-4.91223	-3.55201	-2.62134	-2.30957	-1.73477	-2.24505	-2.70892	-0.367026	-0.977994	-0.947318	0.239426	0.298417	-0.0411462	0.381453
Ubap1l	1.65178	-4.1466	1.74937	0.0967498	0.366183	-4.32725	-0.887111	0.0737729	0.244182	0.764665	0.363047	0.747499	-4.60258	-4.91223	-5.13697	-4.94327	-4.6315	-4.54212	-5.0524	-2.70892	-3.53695	-3.78535	-3.61028	-4.97003	-1.95792	-2.76361	-5.04481
Ccnb2	1.65017	5.37256	4.64449	0.000187223	0.0140539	0.522171	-2.20049	1.05e-07	4.23e-05	-0.550315	0.0326879	0.313397	3.76811	3.8919	3.79672	3.99042	6.00603	5.88937	5.86273	6.56021	6.11709	6.10086	6.09995	5.93912	4.6153	5.7576	6.193
Nlrx1	1.6499	-1.88995	1.7457	0.097401	0.368112	-4.34199	-0.84077	0.208215	0.476028	0.809131	0.256431	0.668947	-3.01762	-1.74231	-1.96704	-1.77334	-0.724607	-1.73477	-1.14551	-1.48653	-2.79999	-3.78535	-2.38789	-0.7221	-1.04039	-0.561978	-3.45985
C430002N11Rik	1.64971	-3.87795	1.82105	0.0847657	0.346446	-4.24376	-1.99029	0.00491955	0.0416462	-0.340587	0.610295	0.875711	-4.60258	-3.32727	-5.13697	-4.94327	-1.82414	-2.95716	-3.46744	-1.48653	-5.12191	-3.04838	-5.19525	-3.38507	-5.12785	-5.08554	-3.45985
Gm43868	1.64856	-2.33129	1.47998	0.15566	0.447842	-4.63544	-1.17952	0.156025	0.395704	0.469037	0.553608	0.844695	-2.28065	-4.91223	-2.81504	-2.13591	-1.46157	-1.08269	-2.73048	-1.97195	-5.12191	-1.66987	-0.802928	-2.16267	-2.32049	-1.62611	-1.87489
Fam83d	1.64784	1.85417	4.10883	0.000623796	0.0273692	-0.280405	-2.21272	1.06e-06	0.000187701	-0.564886	0.0379787	0.338546	-0.0790167	-0.157344	0.477742	0.838092	2.055	2.22606	2.64108	3.12397	2.52914	2.83426	2.81038	2.3061	1.66657	2.05401	2.48657
Foxc2	1.64749	-4.64256	2.5216	0.0210117	0.190125	-3.22503	-1.57607	0.0063843	0.0496866	0.071427	0.861853	0.937844	-4.60258	-4.91223	-5.13697	-4.94327	-4.6315	-2.95716	-5.0524	-1.48653	-5.12191	-5.37031	-5.19525	-4.97003	-5.12785	-5.08554	-5.04481
Hmg20a	1.64722	-3.87494	1.60565	0.125237	0.403619	-4.52175	-0.245464	0.661669	0.820166	1.40175	0.12189	0.532524	-4.60258	-4.91223	-3.55201	-4.94327	-4.6315	-4.54212	-3.46744	-4.29388	-5.12191	-2.56296	-2.87332	-4.97003	-1.22096	-1.3851	-5.04481
Avil	1.64652	1.41824	3.54266	0.00223913	0.0574848	-1.45422	0.139653	0.712132	0.856515	1.78617	4.07e-06	0.000812584	1.46351	0.445321	0.535457	0.98747	0.726055	0.412072	1.32264	0.0984352	1.14487	1.54855	1.31255	1.65933	2.5232	3.61143	3.48266
Snrnp35	1.64601	-2.14817	2.06727	0.0529491	0.304226	-3.86623	-1.19702	0.0533076	0.20344	0.448986	0.42092	0.774249	-4.60258	-2.10488	-2.81504	-2.13591	-2.30957	-1.3722	-1.59297	-1.48653	-1.66248	-3.04838	-2.38789	-1.5106	-2.32049	-1.91562	-0.957349
Vrk2	1.6459	-4.43123	2.1557	0.0444637	0.2761	-3.78143	-0.670706	0.202491	0.467273	0.97519	0.103948	0.523639	-4.60258	-4.91223	-3.55201	-4.94327	-4.6315	-2.95716	-3.46744	-4.29388	-5.12191	-5.37031	-5.19525	-4.97003	-2.32049	-5.08554	-5.04481
NA	1.6452	-3.88614	1.69659	0.106489	0.381508	-4.37559	-0.0158442	0.981392	0.990074	1.62936	0.0315946	0.308285	-3.01762	-4.91223	-3.55201	-3.35831	-3.04653	-4.54212	-5.0524	-2.70892	-5.12191	-5.37031	-5.19525	-3.38507	-3.54289	-2.76361	-2.72288
Camkk1	1.64493	0.585822	3.71634	0.00151378	0.0460217	-1.01363	-0.655164	0.0916615	0.280822	0.989764	0.000741796	0.0330963	-1.14315	-0.664304	0.0724852	-0.69534	0.412897	-0.018562	0.373861	-0.593442	1.38588	0.896475	1.57294	0.757893	2.23847	2.36567	1.82555
Gm29282	1.64474	-3.89354	2.17161	0.0430751	0.271482	-3.73028	0.570311	0.250458	0.539474	2.21506	0.00129718	0.0474597	-4.60258	-4.91223	-2.81504	-3.35831	-4.6315	-4.54212	-5.0524	-4.29388	-5.12191	-3.78535	-3.61028	-4.97003	-1.22096	-2.76361	-2.72288
Gm3512	1.6416	-4.30879	2.28743	0.0341067	0.247249	-3.56788	0.114462	0.776796	0.889621	1.75606	0.00855083	0.156915	-4.60258	-3.32727	-5.13697	-4.94327	-4.6315	-4.54212	-5.0524	-4.29388	-5.12191	-5.37031	-3.61028	-4.97003	-2.80592	-3.50058	-2.72288
2010107E04Rik	1.64156	-2.97335	2.04082	0.055758	0.311866	-3.87856	-1.46285	0.0150301	0.089936	0.178712	0.765621	0.93667	-4.60258	-4.91223	-3.55201	-2.62134	-2.30957	-2.2202	-3.46744	-1.97195	-2.31456	-3.04838	-2.38789	-3.38507	-2.80592	-2.27819	-2.72288
Rpsa	1.64073	-1.87862	2.83752	0.0106962	0.138006	-2.62735	-1.05134	0.0296653	0.14374	0.589385	0.125786	0.532524	-3.01762	-3.32727	-2.32961	-2.62134	-1.46157	-1.73477	-1.88248	-1.97195	-1.66248	-2.20039	-0.947318	-1.8001	-0.879921	-0.998077	-1.34437
A230020J21Rik	1.63958	-4.04093	1.78105	0.0912836	0.354776	-4.26008	-1.08603	0.0761827	0.250186	0.553545	0.449366	0.785938	-4.60258	-4.91223	-5.13697	-3.35831	-3.04653	-4.54212	-3.46744	-2.70892	-5.12191	-3.78535	-5.19525	-3.38507	-2.80592	-3.50058	-5.04481
Mroh8	1.639	-2.97082	1.31679	0.203944	0.517218	-4.76353	-0.944778	0.264195	0.558064	0.694221	0.467527	0.79168	-1.79522	-2.10488	-5.13697	-2.62134	-1.46157	-1.73477	-2.73048	-1.97195	-5.12191	-5.37031	-2.38789	-2.6481	-1.66842	-2.76361	-5.04481
Cdsn	1.63665	-2.58985	1.75157	0.0963613	0.365319	-4.37108	0.165263	0.821297	0.908713	1.80192	0.00696121	0.136957	-3.01762	-4.91223	-3.55201	-3.35831	-4.6315	-1.73477	-5.0524	-4.29388	-1.42147	-2.20039	-2.02532	-2.16267	0.802889	-0.998077	-0.289925
Kars	1.63602	-4.27643	2.02954	0.0569963	0.314311	-3.95777	-0.245464	0.597598	0.766471	1.39056	0.0502258	0.386408	-4.60258	-4.91223	-3.55201	-4.94327	-4.6315	-4.54212	-3.46744	-4.29388	-5.12191	-5.37031	-3.61028	-4.97003	-2.32049	-5.08554	-2.72288
Evi5l	1.63425	-4.01597	1.70679	0.104542	0.378461	-4.39755	0.110427	0.853792	0.928928	1.74468	0.0321929	0.311034	-3.01762	-4.91223	-3.55201	-4.94327	-4.6315	-2.95716	-5.0524	-4.29388	-5.12191	-5.37031	-2.87332	-4.97003	-2.32049	-3.50058	-2.72288
B230319C09Rik	1.63386	-4.35792	2.1513	0.0448544	0.277128	-3.77015	-0.997936	0.0421878	0.179623	0.635927	0.30774	0.712835	-4.60258	-4.91223	-5.13697	-4.94327	-4.6315	-2.95716	-3.46744	-4.29388	-5.12191	-3.04838	-5.19525	-4.97003	-3.54289	-3.50058	-5.04481
Gm26613	1.6334	-3.61749	1.55206	0.13754	0.419511	-4.51922	-0.348151	0.625168	0.789191	1.28525	0.118491	0.532524	-4.60258	-3.32727	-3.55201	-3.35831	-4.6315	-2.95716	-5.0524	-1.97195	-3.53695	-2.56296	-5.19525	-4.97003	-3.54289	-2.27819	-2.72288
Gopc	1.63293	-4.67492	2.37851	0.0283025	0.224825	-3.46376	-0.754682	0.0904351	0.278451	0.878246	0.121448	0.532524	-4.60258	-4.91223	-5.13697	-4.94327	-4.6315	-2.95716	-5.0524	-4.29388	-5.12191	-5.37031	-5.19525	-4.97003	-5.12785	-5.08554	-2.72288
Gm10640	1.63234	-2.68131	1.48359	0.154708	0.446754	-4.59493	-0.75845	0.315822	0.603817	0.873889	0.299156	0.703195	-2.28065	-1.74231	-5.13697	-1.77334	-1.46157	-2.2202	-2.73048	-1.48653	-2.79999	-5.37031	-2.87332	-2.6481	-2.32049	-3.50058	-1.87489
Smim17	1.63057	-2.5165	1.65465	0.114813	0.388786	-4.40329	-0.728029	0.297699	0.601859	0.902545	0.221698	0.628128	-1.79522	-4.91223	-1.96704	-2.13591	-1.82414	-2.2202	-1.35196	-2.70892	-2.79999	-2.56296	-2.02532	-4.97003	-2.32049	-2.27819	-1.87489
Stim1	1.63032	-4.51272	2.85238	0.0103567	0.136028	-2.60453	-0.297629	0.324076	0.603817	1.33269	0.0138364	0.203414	-4.60258	-4.91223	-5.13697	-4.94327	-4.6315	-4.54212	-5.0524	-4.29388	-5.12191	-3.78535	-5.19525	-4.97003	-3.54289	-3.50058	-3.45985
Gm45266	1.63032	-4.51272	2.85238	0.0103567	0.136028	-2.60453	-0.297629	0.324076	0.603817	1.33269	0.0138364	0.203414	-4.60258	-4.91223	-5.13697	-4.94327	-4.6315	-4.54212	-5.0524	-4.29388	-5.12191	-3.78535	-5.19525	-4.97003	-3.54289	-3.50058	-3.45985
Ocrl	1.63019	-3.70638	1.68899	0.107958	0.381508	-4.36457	-0.0386362	0.95388	0.972855	1.59156	0.0362736	0.330749	-4.60258	-2.5903	-5.13697	-2.62134	-2.30957	-4.54212	-3.46744	-4.29388	-5.12191	-3.78535	-3.61028	-4.97003	-3.54289	-2.27819	-2.72288
Neil2	1.62957	-2.73856	1.52451	0.144246	0.430912	-4.58359	-1.34485	0.0961244	0.288744	0.284717	0.70641	0.925277	-4.60258	-3.32727	-5.13697	-2.62134	-3.04653	-1.73477	-3.46744	-1.97195	-0.873986	-3.78535	-2.87332	-1.5106	-1.66842	-0.998077	-3.45985
Gm44292	1.62736	-4.26279	1.56547	0.134371	0.414659	-4.58375	-0.710758	0.197275	0.459601	0.916606	0.318101	0.724205	-4.60258	-4.91223	-5.13697	-4.94327	-3.04653	-4.54212	-5.0524	-4.29388	-5.12191	-5.37031	-1.73581	-4.97003	-1.66842	-5.08554	-3.45985
Tmbim6	1.627	-2.80941	1.64713	0.116363	0.391997	-4.39652	-0.400575	0.563311	0.7388	1.22642	0.103298	0.522504	-2.28065	-3.32727	-2.32961	-3.35831	-2.30957	-1.73477	-3.46744	-1.97195	-3.53695	-5.37031	-3.61028	-1.8001	-3.54289	-1.62611	-1.87489
Fam3c	1.62511	0.341921	3.56643	0.00212248	0.0560414	-1.31612	-0.729922	0.0415576	0.177879	0.895189	0.00971686	0.169404	0.152309	-0.388669	-1.04951	0.784653	0.577956	0.212764	0.675516	0.835401	-0.0775194	0.302114	-0.241049	0.387525	1.13894	0.797103	1.02128
Gm22656	1.62367	-4.61838	2.74691	0.0130102	0.150689	-2.81419	-0.997936	0.0263627	0.132034	0.62573	0.155192	0.547327	-4.60258	-4.91223	-5.13697	-4.94327	-4.6315	-2.95716	-3.46744	-4.29388	-5.12191	-5.37031	-5.19525	-4.97003	-5.12785	-5.08554	-3.45985
Rnf208	1.62367	-4.61838	2.74691	0.0130102	0.150689	-2.81419	-0.997936	0.0263627	0.132034	0.62573	0.155192	0.547327	-4.60258	-4.91223	-5.13697	-4.94327	-4.6315	-2.95716	-3.46744	-4.29388	-5.12191	-5.37031	-5.19525	-4.97003	-5.12785	-5.08554	-3.45985
Gm15879	1.62315	-3.2264	1.57726	0.131635	0.411142	-4.47784	-0.650284	0.371936	0.608043	0.972869	0.207137	0.610732	-4.60258	-2.5903	-2.81504	-4.94327	-3.04653	-2.95716	-2.24505	-4.29388	-3.53695	-5.37031	-2.02532	-2.6481	-2.32049	-2.76361	-2.23746
5830487J09Rik	1.6211	-3.95643	1.9377	0.0680332	0.341027	-4.0893	0.114462	0.799245	0.898245	1.73557	0.0245642	0.270594	-4.60258	-3.32727	-5.13697	-4.94327	-4.6315	-4.54212	-5.0524	-4.29388	-5.12191	-3.78535	-2.02532	-4.97003	-1.42741	-2.76361	-2.72288
Mapk6	1.62075	-2.3115	1.73114	0.100023	0.36878	-4.3352	-1.25653	0.0953027	0.287309	0.364218	0.554134	0.845015	-3.01762	-4.91223	-2.32961	-3.35831	-1.46157	-2.2202	-0.964941	-4.29388	-1.66248	-3.04838	-1.49481	-1.26959	-1.42741	-1.62611	-1.58538
Gm26665	1.61922	-4.46359	2.2007	0.0406394	0.26348	-3.73228	-1.04267	0.0697672	0.236184	0.576547	0.261503	0.67309	-4.60258	-4.91223	-3.55201	-4.94327	-2.30957	-4.54212	-5.0524	-2.70892	-5.12191	-5.37031	-5.19525	-4.97003	-3.54289	-5.08554	-5.04481
Gm37960	1.6185	-3.94754	1.95507	0.0658095	0.334615	-4.05696	0.580091	0.283716	0.582506	2.1986	0.00284007	0.0772969	-4.60258	-3.32727	-2.81504	-4.94327	-4.6315	-4.54212	-5.0524	-4.29388	-5.12191	-2.56296	-5.19525	-4.97003	-1.66842	-2.76361	-2.72288
E2f7	1.61824	-2.10167	2.04907	0.0548681	0.30992	-3.92729	-2.08604	0.00238279	0.0258564	-0.467792	0.380807	0.748365	-3.01762	-2.5903	-5.13697	-4.94327	-1.17207	-2.95716	-1.59297	-1.12396	-0.873986	-1.28285	-1.28835	-0.882565	-2.32049	-0.998077	-1.34437
Gm22351	1.61738	-2.65414	2.2344	0.0379754	0.256478	-3.59815	-1.97495	0.000716315	0.0117709	-0.357566	0.511896	0.821037	-4.60258	-3.32727	-3.55201	-3.35831	-0.931057	-1.3722	-2.73048	-1.97195	-2.79999	-2.20039	-2.02532	-2.6481	-2.80592	-2.76361	-2.72288
Cbr3	1.61633	1.15054	2.79341	0.0117685	0.143383	-2.96268	-0.605525	0.188649	0.446119	1.01081	0.0137411	0.203251	0.441815	0.514033	0.417621	0.414284	1.04093	1.1303	0.502185	1.72849	1.50744	1.00473	0.231019	1.90034	2.77302	2.50692	1.14501
Ndufc2	1.6136	-4.46359	2.45217	0.0242959	0.2064	-3.29409	-0.245464	0.529935	0.713262	1.36813	0.0194406	0.23896	-4.60258	-4.91223	-3.55201	-4.94327	-4.6315	-4.54212	-3.46744	-4.29388	-5.12191	-5.37031	-5.19525	-4.97003	-3.54289	-2.76361	-5.04481
E130307A14Rik	1.61333	-4.46359	2.14587	0.0453415	0.278649	-3.81909	-1.36046	0.0183019	0.102361	0.252872	0.6434	0.894136	-4.60258	-4.91223	-5.13697	-4.94327	-4.6315	-4.54212	-3.46744	-1.97195	-5.12191	-3.78535	-5.19525	-4.97003	-3.54289	-5.08554	-5.04481
Alad	1.61311	-3.63308	1.48034	0.155565	0.44771	-4.60525	-0.637708	0.43071	0.636508	0.975405	0.208649	0.612847	-2.28065	-2.5903	-3.55201	-4.94327	-4.6315	-2.2202	-2.73048	-1.12396	-5.12191	-5.37031	-3.61028	-4.97003	-2.80592	-3.50058	-5.04481
Nfs1	1.6122	-1.08635	2.17086	0.0431399	0.271754	-3.7935	-1.48327	0.00961428	0.0659156	0.128927	0.812616	0.93667	-0.902139	-2.10488	-1.67754	-2.13591	-1.17207	0.101732	-0.528842	0.835401	-1.95199	-1.66987	-0.671683	-0.882565	-0.604286	-2.27819	-0.652495
Lrr1	1.61124	0.465888	3.18005	0.00503954	0.0921184	-2.0776	-2.76226	8.43e-07	0.000162796	-1.15101	0.00269597	0.0747192	-1.14315	-1.74231	-0.613406	-1.24283	1.70835	1.34052	1.21438	2.24528	1.38588	0.896475	1.03357	1.65933	-0.604286	0.469049	0.381453
Rps27rt	1.61107	3.75862	2.99258	0.00762458	0.115301	-2.8642	-1.51207	8.33e-05	0.00294902	0.0989921	0.826695	0.93667	4.30731	3.33094	5.16109	3.70419	5.63646	5.81213	4.97964	6.31991	2.24441	2.46889	2.02392	2.89416	2.57951	2.44584	2.47089
Gm22362	1.6104	-4.0621	1.80905	0.0866773	0.346446	-4.2557	-0.245464	0.617165	0.782722	1.36493	0.0841343	0.486527	-4.60258	-4.91223	-3.55201	-4.94327	-4.6315	-4.54212	-3.46744	-4.29388	-5.12191	-1.66987	-5.19525	-4.97003	-2.80592	-2.76361	-3.45985
Acyp2	1.60999	-1.53499	1.69669	0.106468	0.381508	-4.44101	-1.63675	0.0209994	0.112628	-0.0267505	0.969587	0.987454	-1.79522	-3.32727	-1.04951	-2.62134	-0.724607	-0.841684	-0.408548	-0.206419	-0.478057	-3.78535	-1.73581	-0.7221	-2.80592	-1.17865	-1.34437
Sez6l2	1.60947	-3.82882	2.05249	0.0545024	0.309125	-3.90037	0.202679	0.675159	0.83094	1.81215	0.00917443	0.163857	-4.60258	-3.32727	-5.13697	-3.35831	-4.6315	-4.54212	-3.46744	-4.29388	-5.12191	-3.78535	-2.87332	-4.97003	-2.80592	-2.27819	-2.23746
Nrgn	1.60839	-3.91031	1.52567	0.143958	0.430303	-4.56698	-1.3248	0.0615258	0.218405	0.283596	0.732548	0.93667	-4.60258	-4.91223	-5.13697	-3.35831	-3.04653	-1.73477	-3.46744	-4.29388	-3.53695	-5.37031	-5.19525	-2.6481	-5.12785	-3.50058	-2.72288
Samd14	1.60745	-3.53492	1.48051	0.15552	0.447662	-4.70256	0.42045	0.53172	0.715005	2.0279	0.0299076	0.299312	-4.60258	-3.32727	-3.55201	-4.94327	-4.6315	-4.54212	-5.0524	-4.29388	-1.42147	-2.20039	-5.19525	-4.97003	-0.269867	-0.561978	-3.45985
Rarg	1.60739	1.32484	4.98553	8.79e-05	0.00866676	1.5922	-1.28454	7.93e-05	0.00286563	0.322854	0.117988	0.532524	-0.210261	-0.388669	0.477742	0.548585	1.39087	1.48024	1.48675	1.26071	1.9549	1.94257	1.96463	1.47292	2.30678	2.15286	2.032
Zbtb46	1.6057	-2.42145	1.72076	0.10193	0.372354	-4.33354	-0.692071	0.331122	0.603817	0.913626	0.160134	0.556096	-1.14315	-2.5903	-3.55201	-4.94327	-1.46157	-1.73477	-3.46744	-2.70892	-2.31456	-2.56296	-1.73581	-3.38507	-1.22096	-1.62611	-1.87489
Gm15729	1.60513	-4.61838	3.0709	0.00641707	0.104474	-2.2202	-1.5337	0.00154245	0.0196946	0.071427	0.825583	0.93667	-4.60258	-4.91223	-5.13697	-4.94327	-3.04653	-2.95716	-5.0524	-2.70892	-5.12191	-5.37031	-5.19525	-4.97003	-5.12785	-5.08554	-5.04481
Metrn	1.60501	-1.5147	2.18743	0.0417346	0.267172	-3.72727	-1.58303	0.00977546	0.0667271	0.0219807	0.964396	0.985243	-2.28065	-2.5903	-3.55201	-1.77334	-1.46157	-0.841684	-1.14551	-0.386992	-0.263933	-1.46342	-1.49481	-1.8001	-2.32049	-0.693223	-0.652495
Kctd20	1.60481	-3.82882	2.20359	0.0404037	0.263317	-3.67177	-2.51839	3.84e-05	0.00178928	-0.913576	0.117659	0.532524	-4.60258	-4.91223	-5.13697	-4.94327	-2.30957	-2.95716	-2.24505	-1.97195	-5.12191	-2.56296	-3.61028	-3.38507	-3.54289	-5.08554	-5.04481
1110018N20Rik	1.6041	-3.81205	1.44621	0.164802	0.462202	-4.65536	-0.929205	0.178878	0.431407	0.674893	0.456616	0.785938	-4.60258	-4.91223	-5.13697	-3.35831	-2.30957	-4.54212	-2.73048	-4.29388	-5.12191	-2.56296	-2.87332	-4.97003	-2.80592	-5.08554	-1.87489
Dcaf17	1.60354	-3.83448	1.48209	0.155103	0.447231	-4.61115	-1.07221	0.115347	0.3235	0.531333	0.546814	0.83995	-4.60258	-3.32727	-5.13697	-4.94327	-3.04653	-4.54212	-3.46744	-2.70892	-5.12191	-2.56296	-2.87332	-4.97003	-1.66842	-3.50058	-5.04481
Cdca8	1.60346	3.55773	5.51948	2.75e-05	0.00426873	2.59453	-2.10949	1.48e-08	1.63e-05	-0.506028	0.0143869	0.207285	1.99733	1.88218	2.10144	1.9756	4.01596	3.9617	4.22139	4.19396	4.33957	4.38624	4.51728	4.19236	3.19858	4.11658	4.2658
Lrrc73	1.60115	-0.722918	2.51033	0.0215147	0.192865	-3.26125	-1.26482	0.0134854	0.08323	0.336327	0.452642	0.785938	-2.28065	-0.664304	-1.96704	-0.855805	-0.931057	0.212764	-0.408548	0.660314	-1.03445	-0.51233	-0.440358	-1.26959	-1.22096	-0.131344	-0.00041814
Gm42775	1.60108	-4.67492	2.35839	0.0294995	0.229111	-3.49796	-0.754682	0.0871311	0.272586	0.846397	0.130591	0.532524	-4.60258	-4.91223	-5.13697	-4.94327	-4.6315	-2.95716	-5.0524	-4.29388	-5.12191	-5.37031	-5.19525	-4.97003	-5.12785	-2.76361	-5.04481
Gm44658	1.60108	-4.67492	2.35839	0.0294995	0.229111	-3.49796	-0.754682	0.0871311	0.272586	0.846397	0.130591	0.532524	-4.60258	-4.91223	-5.13697	-4.94327	-4.6315	-2.95716	-5.0524	-4.29388	-5.12191	-5.37031	-5.19525	-4.97003	-5.12785	-2.76361	-5.04481
Usf1	1.60092	-2.86851	1.70446	0.104985	0.379181	-4.36695	-1.29336	0.0700229	0.236775	0.307555	0.644383	0.894793	-4.60258	-4.91223	-1.96704	-4.94327	-1.82414	-4.54212	-2.73048	-2.70892	-2.31456	-1.66987	-2.38789	-2.6481	-1.66842	-2.76361	-1.34437
Elovl4	1.59995	-3.9918	1.88447	0.0752673	0.346446	-4.12615	-0.670706	0.188484	0.446049	0.929245	0.19581	0.598566	-4.60258	-4.91223	-3.55201	-4.94327	-4.6315	-2.95716	-3.46744	-4.29388	-3.53695	-5.37031	-2.87332	-4.97003	-3.54289	-3.50058	-2.72288
Gm17275	1.59935	-3.9992	1.2924	0.212085	0.5281	-4.8633	-0.583831	0.421193	0.631476	1.01552	0.329349	0.732978	-4.60258	-4.91223	-5.13697	-2.62134	-4.6315	-4.54212	-5.0524	-1.97195	-5.12191	-3.04838	-3.61028	-4.97003	-5.12785	-2.76361	-1.87489
Gm22192	1.59925	-4.35792	2.13783	0.0460713	0.281154	-3.79106	-0.963327	0.0460134	0.188166	0.635927	0.300633	0.704752	-4.60258	-4.91223	-5.13697	-4.94327	-3.04653	-4.54212	-3.46744	-4.29388	-5.12191	-3.04838	-5.19525	-4.97003	-3.54289	-3.50058	-5.04481
Hist1h4m	1.59734	-3.74732	1.79899	0.0883079	0.347626	-4.26412	-1.41224	0.0577616	0.213894	0.185099	0.739572	0.93667	-4.60258	-4.91223	-2.32961	-2.62134	-3.04653	-2.2202	-2.24505	-1.48653	-5.12191	-5.37031	-3.61028	-4.97003	-3.54289	-5.08554	-5.04481
Irak2	1.59587	-4.04833	1.57815	0.13143	0.410624	-4.55803	0.166962	0.80047	0.898899	1.76283	0.0347243	0.324656	-4.60258	-3.32727	-2.81504	-4.94327	-3.04653	-4.54212	-5.0524	-4.29388	-5.12191	-5.37031	-3.61028	-4.97003	-2.80592	-1.17865	-5.04481
NA	1.59558	-1.54769	2.12782	0.046995	0.28472	-3.82022	-1.16896	0.0449551	0.185325	0.426613	0.419282	0.773052	-1.79522	-1.74231	-1.96704	-3.35831	-1.82414	-0.294196	-1.35196	-0.593442	-2.31456	-1.66987	-1.10778	-1.5106	-1.22096	-0.227559	-2.23746
Tnfsf13b	1.59499	-3.89354	1.682	0.109323	0.383937	-4.39612	-0.0162328	0.97973	0.989294	1.57876	0.0384255	0.340284	-4.60258	-3.32727	-5.13697	-2.62134	-3.04653	-4.54212	-3.46744	-4.29388	-5.12191	-5.37031	-2.87332	-4.97003	-3.54289	-2.76361	-2.72288
5830418P13Rik	1.59499	0.384027	3.29127	0.00393413	0.078884	-1.88016	-0.352185	0.343099	0.603817	1.2428	0.00110147	0.0429187	0.95201	-0.824768	-0.0925741	-0.0852866	0.412897	0.587159	-0.194423	0.564099	0.163489	0.121542	-0.551389	0.702398	1.53036	1.45362	1.02128
Zeb2	1.59234	-3.15646	1.44588	0.164893	0.462223	-4.61449	-0.718189	0.35348	0.603817	0.874152	0.289749	0.692651	-3.01762	-3.32727	-2.32961	-4.94327	-2.30957	-2.95716	-2.73048	-2.70892	-5.12191	-1.66987	-2.87332	-4.97003	-1.42741	-3.50058	-3.45985
Adgrl1	1.59118	1.28382	3.64277	0.00178707	0.0508271	-1.23246	-0.761661	0.0409822	0.17671	0.82952	0.00572022	0.120282	-0.210261	1.19629	0.477742	-0.18838	1.14986	0.884141	1.48675	0.750512	1.74845	1.37116	1.72362	1.56913	1.81467	2.75366	2.72997
NA	1.59086	-0.428118	3.69435	0.00159079	0.0475454	-1.02544	-0.418682	0.192868	0.452783	1.17218	0.000956061	0.0384051	-0.515116	-0.519914	-0.889041	-0.69534	-0.107935	-0.149807	-0.194423	-0.593442	-0.367026	-0.977994	-1.49481	-0.7221	0.426741	0.469049	-0.090616
Clec2g	1.59049	-3.46269	1.13412	0.271185	0.601692	-4.95078	-0.654025	0.516263	0.701943	0.936464	0.358692	0.744219	-4.60258	-4.91223	-1.96704	-1.77334	-2.30957	-1.73477	-5.0524	-1.12396	-5.12191	-5.37031	-2.38789	-4.97003	-2.80592	-5.08554	-2.72288
Gm26130	1.59019	-0.424976	2.04966	0.0548044	0.30992	-4.07143	-1.21476	0.0639026	0.223717	0.375429	0.435473	0.785255	-4.60258	-0.388669	-0.613406	-0.855805	-0.107935	-0.841684	-0.408548	0.349974	-0.0775194	0.244398	0.359343	-0.57771	0.157554	0.74735	0.24059
Ppp1r9b	1.58985	-3.81771	1.55349	0.137199	0.418852	-4.56714	-0.169033	0.781912	0.89229	1.42082	0.10273	0.521299	-4.60258	-3.32727	-3.55201	-4.94327	-4.6315	-4.54212	-5.0524	-2.70892	-2.79999	-3.04838	-5.19525	-4.97003	-1.66842	-3.50058	-2.72288
NA	1.58937	-4.04833	1.83	0.083365	0.346446	-4.22535	-0.239528	0.636007	0.799113	1.34984	0.073556	0.462439	-4.60258	-4.91223	-2.81504	-4.94327	-3.04653	-4.54212	-5.0524	-4.29388	-3.53695	-5.37031	-3.61028	-4.97003	-2.80592	-3.50058	-2.72288
NA	1.58763	5.03713	5.75151	1.67e-05	0.00318238	2.94274	-0.351744	0.101386	0.298377	1.23588	2.63e-06	0.000574626	4.4662	4.78994	4.01024	4.85277	4.82998	4.77755	5.31937	4.47761	4.70939	5.31356	4.64868	4.93235	6.09193	6.09623	6.24117
Gm23375	1.58704	-1.41338	2.37831	0.0283145	0.224825	-3.41445	-1.19281	0.00659626	0.0509629	0.394223	0.475656	0.797273	-1.43265	-1.74231	-0.744651	-1.24283	0.12339	0.587159	-0.408548	-0.593442	-1.95199	-2.56296	-3.61028	-1.5106	-2.32049	-1.91562	-1.87489
Cdkn1a	1.58597	1.85662	4.84895	0.000118815	0.0105388	1.28568	-1.7406	7.15e-07	0.000147955	-0.154624	0.499209	0.813866	0.255402	1.35456	0.8854	0.98747	2.52837	2.85876	2.77414	2.30603	1.99703	2.41759	2.00443	1.77144	2.09132	1.94788	1.66943
Gm22591	1.58536	-3.20962	1.68587	0.108565	0.382538	-4.41826	-0.925705	0.150434	0.386228	0.659657	0.364479	0.748365	-4.60258	-4.91223	-5.13697	-3.35831	-4.6315	-1.73477	-3.46744	-4.29388	-3.53695	-1.91088	-1.49481	-3.38507	-1.04039	-2.76361	-1.87489
Atp5g2	1.58521	-2.67263	1.42342	0.171214	0.471298	-4.67408	-0.87245	0.292912	0.594449	0.712756	0.365611	0.748365	-3.01762	-4.91223	-3.55201	-1.77334	-3.04653	-2.2202	-1.88248	-2.70892	-1.42147	-1.66987	-5.19525	-2.6481	-2.32049	-0.998077	-2.72288
Rec8	1.5852	-4.47735	1.79141	0.0895545	0.350577	-4.32251	-0.312486	0.554805	0.733074	1.27272	0.0920096	0.497247	-4.60258	-4.91223	-5.13697	-3.35831	-3.04653	-4.54212	-5.0524	-4.29388	-5.12191	-5.37031	-5.19525	-4.97003	-1.42741	-5.08554	-5.04481
1700124L16Rik	1.58423	-4.25226	2.07116	0.0525471	0.302864	-3.90521	-1.33136	0.0305676	0.146955	0.252872	0.626861	0.885819	-4.60258	-4.91223	-3.55201	-4.94327	-4.6315	-2.2202	-3.46744	-2.70892	-5.12191	-3.78535	-5.19525	-4.97003	-3.54289	-5.08554	-5.04481
Cenpp	1.58321	2.73683	4.1026	0.00063263	0.0275539	-0.386534	-2.11755	6.04e-07	0.000132044	-0.534346	0.0533584	0.399957	1.93658	1.27759	1.09185	1.39658	3.62117	3.28442	3.18122	4.09414	3.17729	3.2554	3.25184	3.31999	1.92743	3.15763	3.07931
Lck	1.58217	-3.92708	1.66595	0.112517	0.385162	-4.41869	-0.0982185	0.872981	0.943047	1.48395	0.0570365	0.413603	-3.01762	-4.91223	-3.55201	-4.94327	-3.04653	-4.54212	-3.46744	-4.29388	-5.12191	-2.56296	-5.19525	-4.97003	-3.54289	-2.27819	-3.45985
Ldlrad3	1.58177	-0.666255	2.48374	0.0227471	0.199029	-3.30687	0.949212	0.0753909	0.248155	2.53098	3.55e-06	0.000734249	-0.902139	-0.157344	-0.744651	-1.03638	-1.82414	-0.454661	-2.24505	-1.97195	-0.598352	-0.977994	-2.38789	-0.7221	1.86084	1.10428	1.06371
Rnf122	1.58074	-1.77163	2.42539	0.0256869	0.212578	-3.32883	-0.0744292	0.877774	0.946955	1.50631	0.0031239	0.0810588	-1.79522	-1.4528	-2.81504	-1.48384	-0.931057	-2.95716	-1.59297	-1.97195	-2.79999	-2.20039	-2.38789	-1.8001	-0.735531	-0.998077	-0.652495
Gm35189	1.58032	-3.51748	1.6884	0.108072	0.381508	-4.35576	-0.5286	0.393167	0.621112	1.05172	0.157778	0.552148	-3.01762	-4.91223	-3.55201	-4.94327	-3.04653	-2.95716	-3.46744	-4.29388	-3.53695	-3.78535	-2.38789	-4.97003	-1.66842	-3.50058	-2.72288
Slfn14	1.57938	-4.05543	1.57833	0.131389	0.41055	-4.58625	0.100644	0.852789	0.928614	1.68002	0.0619534	0.427637	-4.60258	-4.91223	-5.13697	-3.35831	-4.6315	-4.54212	-5.0524	-4.29388	-2.79999	-5.37031	-3.61028	-4.97003	-0.879921	-1.62611	-5.04481
5830462O15Rik	1.57747	-3.85378	1.4256	0.170591	0.470343	-4.67491	-0.487068	0.532264	0.715449	1.0904	0.188773	0.591843	-4.60258	-3.32727	-2.32961	-4.94327	-3.04653	-4.54212	-3.46744	-2.70892	-5.12191	-5.37031	-2.87332	-4.97003	-1.95792	-5.08554	-3.45985
Atp1a4	1.57448	-4.61838	2.7327	0.0134139	0.151194	-2.83983	-0.997936	0.0231485	0.120801	0.576547	0.177822	0.577665	-4.60258	-4.91223	-5.13697	-4.94327	-4.6315	-2.95716	-3.46744	-4.29388	-5.12191	-5.37031	-5.19525	-4.97003	-3.54289	-5.08554	-5.04481
Herpud1	1.57448	-4.61838	2.7327	0.0134139	0.151194	-2.83983	-0.997936	0.0231485	0.120801	0.576547	0.177822	0.577665	-4.60258	-4.91223	-5.13697	-4.94327	-4.6315	-2.95716	-3.46744	-4.29388	-5.12191	-5.37031	-5.19525	-4.97003	-3.54289	-5.08554	-5.04481
Chrnb2	1.57448	-4.61838	2.7327	0.0134139	0.151194	-2.83983	-0.997936	0.0231485	0.120801	0.576547	0.177822	0.577665	-4.60258	-4.91223	-5.13697	-4.94327	-4.6315	-2.95716	-3.46744	-4.29388	-5.12191	-5.37031	-5.19525	-4.97003	-3.54289	-5.08554	-5.04481
Mlf2	1.57409	-2.83279	1.70358	0.105151	0.379488	-4.32281	-0.539493	0.407073	0.624724	1.03459	0.139602	0.532524	-4.60258	-1.4528	-2.32961	-3.35831	-2.30957	-2.95716	-2.24505	-1.97195	-2.79999	-2.56296	-3.61028	-4.97003	-2.80592	-2.27819	-2.23746
Gm37328	1.57353	-3.07474	1.48414	0.154562	0.446608	-4.58722	0.0677172	0.928909	0.969906	1.64125	0.0418094	0.353384	-4.60258	-2.5903	-2.32961	-2.13591	-3.04653	-2.95716	-1.59297	-4.29388	-5.12191	-1.91088	-3.61028	-4.97003	-2.32049	-2.76361	-1.87489
Abcg2	1.57336	-4.51272	2.21578	0.0394261	0.260282	-3.6961	-0.427452	0.33294	0.603817	1.14591	0.0571857	0.414043	-4.60258	-4.91223	-3.55201	-4.94327	-4.6315	-2.95716	-5.0524	-4.29388	-5.12191	-5.37031	-5.19525	-4.97003	-5.12785	-3.50058	-3.45985
Kif5a	1.57334	-3.91031	1.57897	0.131242	0.410256	-4.54118	-0.158233	0.800337	0.898837	1.4151	0.0868273	0.488972	-4.60258	-3.32727	-5.13697	-3.35831	-4.6315	-2.2202	-5.0524	-4.29388	-3.53695	-5.37031	-5.19525	-3.38507	-2.32049	-3.50058	-2.72288
Gm31036	1.57304	-4.46359	2.12244	0.0474981	0.286347	-3.85626	-1.27099	0.0243163	0.124861	0.302056	0.575347	0.856714	-4.60258	-4.91223	-5.13697	-4.94327	-3.04653	-2.2202	-5.0524	-4.29388	-5.12191	-3.78535	-5.19525	-4.97003	-5.12785	-5.08554	-3.45985
Ndrg4	1.57285	-4.62579	2.38236	0.0280786	0.223944	-3.44717	-0.694607	0.116078	0.324461	0.878246	0.10061	0.517641	-4.60258	-4.91223	-5.13697	-4.94327	-4.6315	-4.54212	-2.73048	-4.29388	-5.12191	-5.37031	-5.19525	-4.97003	-5.12785	-5.08554	-2.72288
Plppr2	1.57198	-4.40706	2.32437	0.0316313	0.237767	-3.5191	-0.995436	0.0657146	0.227674	0.576547	0.211356	0.616221	-4.60258	-4.91223	-5.13697	-3.35831	-3.04653	-2.95716	-3.46744	-4.29388	-5.12191	-5.37031	-5.19525	-4.97003	-3.54289	-5.08554	-5.04481
Cenpk	1.57181	-2.92618	1.98432	0.0622123	0.326662	-3.96923	-1.66857	0.00571347	0.0462678	-0.096762	0.870384	0.939918	-4.60258	-3.32727	-3.55201	-4.94327	-2.30957	-1.3722	-3.46744	-2.70892	-2.31456	-2.56296	-2.38789	-2.6481	-3.54289	-2.27819	-1.87489
Gm37115	1.57157	-4.2006	1.60762	0.124803	0.403619	-4.53021	-0.139251	0.815961	0.905833	1.43232	0.082233	0.482206	-4.60258	-4.91223	-2.32961	-4.94327	-3.04653	-4.54212	-5.0524	-4.29388	-5.12191	-3.78535	-5.19525	-4.97003	-1.66842	-5.08554	-3.45985
Enho	1.57057	-4.32556	1.77809	0.0917826	0.35597	-4.32088	-0.356409	0.484829	0.676907	1.21416	0.112213	0.532524	-4.60258	-4.91223	-5.13697	-3.35831	-4.6315	-2.95716	-5.0524	-4.29388	-5.12191	-3.78535	-5.19525	-4.97003	-3.54289	-5.08554	-2.23746
Asns	1.5704	-4.1466	2.00354	0.0599457	0.321365	-3.97927	-0.383529	0.380589	0.612981	1.18687	0.0872195	0.488972	-4.60258	-4.91223	-3.55201	-4.94327	-3.04653	-4.54212	-5.0524	-4.29388	-5.12191	-3.78535	-3.61028	-4.97003	-3.54289	-2.76361	-3.45985
Trbv20	1.57036	-4.36533	1.54273	0.13978	0.423306	-4.6247	-0.933605	0.114639	0.322481	0.636754	0.461832	0.787655	-4.60258	-4.91223	-5.13697	-4.94327	-4.6315	-2.2202	-5.0524	-4.29388	-5.12191	-5.37031	-5.19525	-2.6481	-2.80592	-3.50058	-5.04481
Gm37283	1.56964	-4.67492	2.33839	0.0307358	0.234063	-3.53181	-0.754682	0.083866	0.266364	0.814961	0.140349	0.532524	-4.60258	-4.91223	-5.13697	-4.94327	-4.6315	-2.95716	-5.0524	-4.29388	-5.12191	-5.37031	-5.19525	-4.97003	-2.80592	-5.08554	-5.04481
Gm38243	1.56964	-4.67492	2.33839	0.0307358	0.234063	-3.53181	-0.754682	0.083866	0.266364	0.814961	0.140349	0.532524	-4.60258	-4.91223	-5.13697	-4.94327	-4.6315	-2.95716	-5.0524	-4.29388	-5.12191	-5.37031	-5.19525	-4.97003	-2.80592	-5.08554	-5.04481
9430037G07Rik	1.56914	-3.73874	1.93718	0.0681007	0.341145	-4.04466	-1.36046	0.00835153	0.0599479	0.208677	0.757535	0.93667	-4.60258	-4.91223	-5.13697	-4.94327	-4.6315	-4.54212	-3.46744	-1.97195	-2.79999	-3.78535	-2.87332	-3.38507	-2.80592	-2.76361	-3.45985
Gm22952	1.5685	-4.01597	1.5672	0.133965	0.414064	-4.54636	-1.15057	0.0367364	0.164244	0.417937	0.63285	0.888132	-4.60258	-4.91223	-5.13697	-4.94327	-4.6315	-4.54212	-5.0524	-1.97195	-3.53695	-2.56296	-3.61028	-4.97003	-3.54289	-3.50058	-2.72288
Bace2	1.56806	-4.40706	2.212	0.039727	0.261112	-3.70118	-1.39371	0.0132939	0.0822869	0.174353	0.727666	0.935502	-4.60258	-4.91223	-5.13697	-4.94327	-3.04653	-2.95716	-3.46744	-4.29388	-3.53695	-5.37031	-5.19525	-4.97003	-5.12785	-3.50058	-5.04481
Gm15915	1.56755	-4.48776	2.02	0.0580632	0.317373	-3.99065	-0.297629	0.465755	0.660814	1.26993	0.0718417	0.457578	-4.60258	-4.91223	-5.13697	-4.94327	-4.6315	-4.54212	-5.0524	-4.29388	-5.12191	-5.37031	-5.19525	-3.38507	-2.32049	-2.76361	-5.04481
Ccdc73	1.56717	-4.32256	1.94148	0.0675437	0.339469	-4.09116	-0.297629	0.467858	0.662711	1.26954	0.0860413	0.488972	-4.60258	-4.91223	-5.13697	-4.94327	-4.6315	-4.54212	-5.0524	-4.29388	-5.12191	-3.78535	-5.19525	-3.38507	-1.42741	-5.08554	-2.72288
Dnmt3aos	1.56697	-4.17077	2.30401	0.0329743	0.242576	-3.52824	0.42045	0.325579	0.603817	1.98742	0.00158568	0.0534945	-4.60258	-3.32727	-3.55201	-4.94327	-4.6315	-4.54212	-5.0524	-4.29388	-5.12191	-3.78535	-5.19525	-4.97003	-2.32049	-3.50058	-2.72288
Svop	1.5667	-2.07319	1.59036	0.128648	0.406478	-4.53742	-1.45521	0.0709006	0.238816	0.111487	0.860886	0.937563	-4.60258	-4.91223	-2.32961	-1.48384	-1.46157	-2.2202	-2.24505	-1.48653	-0.729596	-0.726455	-2.87332	-1.8001	-1.42741	-0.561978	-2.23746
Pde4a	1.56433	-3.15136	1.60661	0.125026	0.403619	-4.45223	-1.72093	0.0133671	0.0826087	-0.156597	0.835355	0.93667	-4.60258	-3.32727	-3.55201	-4.94327	-3.04653	-2.95716	-1.88248	-1.97195	-1.66248	-3.04838	-3.61028	-3.38507	-1.95792	-2.27819	-5.04481
Dda1	1.56416	-2.78074	1.49704	0.151201	0.441418	-4.61658	-0.773658	0.332873	0.603817	0.790507	0.271377	0.683231	-4.60258	-2.10488	-3.55201	-4.94327	-2.30957	-2.95716	-2.73048	-4.29388	-2.79999	-3.78535	-1.28835	-1.5106	-0.483992	-1.62611	-2.72288
Hepacam	1.56416	-4.61838	2.73187	0.013438	0.151194	-2.84133	-0.963327	0.02682	0.133787	0.600831	0.15863	0.553277	-4.60258	-4.91223	-5.13697	-4.94327	-3.04653	-4.54212	-3.46744	-4.29388	-5.12191	-5.37031	-5.19525	-4.97003	-5.12785	-3.50058	-5.04481
Gm47513	1.56416	-4.61838	2.73187	0.013438	0.151194	-2.84133	-0.963327	0.02682	0.133787	0.600831	0.15863	0.553277	-4.60258	-4.91223	-5.13697	-4.94327	-3.04653	-4.54212	-3.46744	-4.29388	-5.12191	-5.37031	-5.19525	-4.97003	-5.12785	-3.50058	-5.04481
Fto	1.56404	-4.64256	2.22384	0.0387924	0.258753	-3.7278	-0.987496	0.0559511	0.209955	0.576547	0.272678	0.683231	-4.60258	-4.91223	-5.13697	-4.94327	-1.82414	-4.54212	-5.0524	-4.29388	-5.12191	-5.37031	-5.19525	-4.97003	-3.54289	-5.08554	-5.04481
Gp6	1.56312	-2.82894	1.38309	0.183057	0.486993	-4.72472	0.460777	0.580129	0.752864	2.0239	0.0179433	0.231809	-1.14315	-2.5903	-2.32961	-4.94327	-3.04653	-4.54212	-2.73048	-2.70892	-2.31456	-5.37031	-2.87332	-3.38507	-1.04039	-0.693223	-2.72288
Pdgfa	1.56255	-4.51272	2.54982	0.0198003	0.184546	-3.13184	-0.297629	0.356878	0.603817	1.26492	0.0267184	0.284	-4.60258	-4.91223	-5.13697	-4.94327	-4.6315	-4.54212	-5.0524	-4.29388	-5.12191	-5.37031	-3.61028	-4.97003	-3.54289	-3.50058	-3.45985
NA	1.56255	-4.51272	2.54982	0.0198003	0.184546	-3.13184	-0.297629	0.356878	0.603817	1.26492	0.0267184	0.284	-4.60258	-4.91223	-5.13697	-4.94327	-4.6315	-4.54212	-5.0524	-4.29388	-5.12191	-5.37031	-3.61028	-4.97003	-3.54289	-3.50058	-3.45985
Mir7030	1.56255	-4.51272	2.54982	0.0198003	0.184546	-3.13184	-0.297629	0.356878	0.603817	1.26492	0.0267184	0.284	-4.60258	-4.91223	-5.13697	-4.94327	-4.6315	-4.54212	-5.0524	-4.29388	-5.12191	-5.37031	-3.61028	-4.97003	-3.54289	-3.50058	-3.45985
Gm25238	1.5623	-3.48765	1.44949	0.163894	0.461202	-4.63243	-1.78069	0.0157557	0.0926421	-0.218384	0.798735	0.93667	-4.60258	-4.91223	-2.81504	-4.94327	-3.04653	-4.54212	-1.88248	-1.12396	-3.53695	-3.78535	-3.61028	-2.6481	-3.54289	-5.08554	-2.23746
NA	1.56228	-1.33245	1.76145	0.0946332	0.361331	-4.38643	-1.34428	0.0489476	0.192943	0.218001	0.727482	0.935419	-1.43265	-3.32727	-1.67754	-1.77334	-2.30957	0.212764	-0.804477	0.22968	-1.42147	-1.46342	-0.551389	-2.16267	-0.269867	-2.27819	-0.957349
Dedd	1.56189	-3.41922	1.66044	0.113631	0.387092	-4.38957	-0.769949	0.226219	0.503849	0.791941	0.280001	0.683231	-4.60258	-4.91223	-1.67754	-4.94327	-3.04653	-4.54212	-3.46744	-2.70892	-3.53695	-3.04838	-3.61028	-3.38507	-2.32049	-2.76361	-2.72288
1700064M15Rik	1.55979	-4.04093	1.7213	0.101828	0.372354	-4.33926	-0.995436	0.0968599	0.289984	0.564351	0.433596	0.783723	-4.60258	-4.91223	-5.13697	-3.35831	-3.04653	-2.95716	-3.46744	-4.29388	-5.12191	-3.78535	-5.19525	-3.38507	-3.54289	-5.08554	-2.72288
Eldr	1.55973	-0.603953	3.02409	0.0071143	0.111254	-2.31474	-2.10271	7.67e-05	0.00279309	-0.542981	0.0904975	0.493525	-2.28065	-2.5903	-1.67754	-2.62134	0.577956	-0.149807	-0.528842	-0.593442	0.0875398	0.411048	0.637645	0.239426	-0.604286	0.123913	-0.090616
Nipal4	1.55779	-4.30139	2.01513	0.0586137	0.318833	-3.96727	-1.12686	0.0228642	0.119718	0.430928	0.499445	0.813866	-4.60258	-4.91223	-5.13697	-4.94327	-4.6315	-4.54212	-3.46744	-2.70892	-5.12191	-3.78535	-3.61028	-4.97003	-5.12785	-3.50058	-3.45985
Clec2i	1.55769	-3.55159	1.79298	0.0892955	0.350139	-4.25113	0.183113	0.744069	0.874413	1.7408	0.0179328	0.231809	-4.60258	-3.32727	-2.81504	-4.94327	-4.6315	-4.54212	-2.73048	-4.29388	-2.79999	-3.78535	-3.61028	-4.97003	-2.32049	-1.17865	-2.72288
Tsfm	1.5575	-2.94753	1.46148	0.160616	0.456096	-4.64863	-0.656514	0.406739	0.624724	0.900988	0.234528	0.643161	-4.60258	-3.32727	-2.32961	-4.94327	-3.04653	-4.54212	-2.73048	-2.70892	-2.79999	-1.91088	-1.10778	-4.97003	-2.32049	-1.91562	-0.957349
Gprc5a	1.55723	-4.30879	1.7372	0.0989252	0.368358	-4.35774	-0.933605	0.0695597	0.236041	0.623624	0.418725	0.772992	-4.60258	-4.91223	-5.13697	-4.94327	-4.6315	-2.2202	-5.0524	-4.29388	-3.53695	-3.78535	-5.19525	-4.97003	-2.80592	-3.50058	-5.04481
Syt11	1.55675	-2.8909	1.46116	0.160702	0.456253	-4.61141	-0.401001	0.591919	0.762138	1.15575	0.150778	0.542229	-3.01762	-4.91223	-2.32961	-1.48384	-3.04653	-2.2202	-3.46744	-1.12396	-3.53695	-3.04838	-2.87332	-4.97003	-3.54289	-1.91562	-1.87489
Agrp	1.55573	-4.61838	3.19773	0.00484547	0.0901918	-1.98153	-1.4843	0.00110564	0.0156176	0.071427	0.812864	0.93667	-4.60258	-4.91223	-5.13697	-4.94327	-3.04653	-4.54212	-3.46744	-2.70892	-5.12191	-5.37031	-5.19525	-4.97003	-5.12785	-5.08554	-5.04481
Sema4d	1.55503	-1.58079	1.91081	0.0716063	0.346446	-4.14776	-0.514467	0.42886	0.634721	1.04056	0.0547938	0.405526	-1.79522	-1.74231	-1.96704	-3.35831	-0.724607	-1.08269	-1.14551	-4.29388	-1.42147	-1.46342	-1.10778	-2.16267	-0.483992	-0.441684	-0.52125
Pex1	1.55487	-3.66662	1.66929	0.111847	0.385162	-4.45541	-0.114609	0.826485	0.911723	1.44026	0.079341	0.475534	-3.01762	-4.91223	-5.13697	-4.94327	-3.04653	-4.54212	-5.0524	-4.29388	-5.12191	-2.56296	-3.61028	-2.6481	-2.32049	-1.91562	-1.87489
Tada3	1.5546	-4.46359	2.20281	0.0404671	0.263366	-3.70031	-0.572693	0.151267	0.387764	0.981908	0.114581	0.532524	-4.60258	-4.91223	-5.13697	-4.94327	-4.6315	-4.54212	-3.46744	-4.29388	-5.12191	-5.37031	-3.61028	-4.97003	-2.80592	-5.08554	-3.45985
Zfp445	1.55413	-4.32556	2.1054	0.0491249	0.291162	-3.85494	0.114462	0.781833	0.89229	1.66859	0.014066	0.205274	-4.60258	-3.32727	-5.13697	-4.94327	-4.6315	-4.54212	-5.0524	-4.29388	-5.12191	-5.37031	-3.61028	-4.97003	-3.54289	-3.50058	-2.23746
Arfgap2	1.55178	-3.1264	1.37055	0.186871	0.493322	-4.76201	-0.445981	0.578102	0.750952	1.1058	0.190197	0.59407	-4.60258	-4.91223	-1.23008	-4.94327	-4.6315	-2.95716	-2.24505	-4.29388	-2.79999	-2.20039	-1.73581	-4.97003	-1.22096	-1.91562	-2.23746
Rad51b	1.55171	-2.25565	1.78548	0.0905418	0.353601	-4.26001	-0.807319	0.230316	0.510046	0.744389	0.212	0.616769	-1.43265	-2.5903	-2.81504	-4.94327	-2.30957	-2.95716	-1.88248	-1.48653	-1.95199	-3.04838	-1.28835	-2.6481	-1.95792	-1.3851	-1.13792
Gm34113	1.55113	-2.62216	1.4646	0.159769	0.454686	-4.61989	-1.17266	0.12031	0.33208	0.378477	0.631701	0.887425	-2.28065	-2.5903	-5.13697	-2.13591	-3.04653	-1.73477	-1.35196	-1.48653	-2.31456	-2.20039	-2.38789	-4.97003	-1.95792	-2.27819	-3.45985
Kcng3	1.54996	-4.35792	2.41463	0.0262665	0.215012	-3.35493	0.0296002	0.933768	0.969906	1.57956	0.00854794	0.156915	-4.60258	-4.91223	-3.55201	-4.94327	-4.6315	-4.54212	-5.0524	-4.29388	-5.12191	-3.78535	-5.19525	-4.97003	-2.80592	-3.50058	-3.45985
Med23	1.54993	-3.64985	1.40436	0.176732	0.478782	-4.6841	-0.5191	0.494533	0.684447	1.03083	0.221236	0.627704	-2.28065	-4.91223	-5.13697	-3.35831	-4.6315	-2.2202	-3.46744	-2.70892	-5.12191	-5.37031	-2.87332	-3.38507	-3.54289	-2.27819	-3.45985
Ubl5	1.54964	-3.73134	1.6724	0.111225	0.385162	-4.38425	-1.31892	0.0488119	0.192629	0.23072	0.739535	0.93667	-3.01762	-4.91223	-3.55201	-4.94327	-2.30957	-2.95716	-3.46744	-1.97195	-5.12191	-3.04838	-3.61028	-4.97003	-3.54289	-3.50058	-5.04481
Gm43702	1.5491	-3.78047	1.8239	0.0843177	0.346446	-4.23097	-0.383529	0.411822	0.625357	1.16557	0.120425	0.532524	-4.60258	-4.91223	-3.55201	-4.94327	-3.04653	-4.54212	-5.0524	-4.29388	-5.12191	-3.04838	-3.61028	-2.6481	-1.95792	-1.91562	-3.45985
Gm24357	1.54905	-0.502024	1.83782	0.0821575	0.346446	-4.39179	-0.865615	0.21633	0.489127	0.683437	0.19059	0.594552	-3.01762	-1.4528	0.289297	-2.13591	-1.17207	-0.018562	-1.14551	0.0984352	-0.478057	0.121542	1.21415	-1.5106	0.600072	0.695819	0.381453
Gm34276	1.54882	-0.967631	2.26644	0.0355921	0.251696	-3.66003	-0.451117	0.387182	0.617371	1.09771	0.0265322	0.283241	-1.79522	-1.74231	-0.889041	-1.24283	0.497786	-1.73477	-1.88248	-0.386992	-0.873986	-1.66987	-1.28835	-1.06314	0.0816053	0.272012	-0.796885
Srsf1	1.5466	-2.0469	1.26482	0.221594	0.540157	-4.91468	-0.266043	0.785843	0.894213	1.28056	0.104821	0.525771	-4.60258	-3.32727	-0.889041	-2.13591	-3.04653	-2.95716	-1.14551	-2.70892	-3.53695	-0.241028	-0.802928	-3.38507	0.0816053	-0.131344	-1.87489
Gm34069	1.54566	-3.96684	1.49344	0.152134	0.442562	-4.64468	-0.535333	0.36081	0.607921	1.01032	0.256517	0.668974	-4.60258	-4.91223	-5.13697	-3.35831	-4.6315	-2.2202	-5.0524	-4.29388	-5.12191	-5.37031	-2.38789	-3.38507	-2.80592	-2.76361	-3.45985
Gm10517	1.54542	-4.04093	2.06823	0.0528499	0.303806	-3.85374	-1.11733	0.0162143	0.0943008	0.428088	0.495874	0.812747	-4.60258	-4.91223	-5.13697	-4.94327	-3.04653	-4.54212	-2.73048	-4.29388	-3.53695	-5.37031	-3.61028	-3.38507	-3.54289	-3.50058	-3.45985
Sh3rf1	1.54364	-3.27253	1.36482	0.188634	0.495568	-4.70282	-0.400996	0.614835	0.780699	1.14264	0.177755	0.577665	-3.01762	-4.91223	-2.81504	-2.62134	-4.6315	-2.95716	-2.24505	-1.97195	-5.12191	-3.04838	-2.38789	-4.97003	-1.42741	-3.50058	-3.45985
F2rl2	1.54265	-3.81771	1.56328	0.134883	0.41553	-4.5674	-0.933605	0.0880738	0.274288	0.609044	0.477247	0.798934	-4.60258	-4.91223	-5.13697	-4.94327	-4.6315	-2.2202	-5.0524	-4.29388	-2.79999	-3.78535	-5.19525	-1.5106	-3.54289	-1.91562	-2.72288
Gm22018	1.54263	-3.48765	1.68055	0.109609	0.384363	-4.34271	-0.962388	0.13749	0.362837	0.580239	0.402279	0.762764	-3.01762	-3.32727	-3.55201	-4.94327	-2.30957	-2.2202	-3.46744	-2.70892	-5.12191	-2.56296	-5.19525	-3.38507	-3.54289	-3.50058	-3.45985
Ginm1	1.54197	-0.540461	2.23121	0.0382201	0.256917	-3.76108	-1.39663	0.00962391	0.0659594	0.145332	0.771599	0.93667	-1.14315	-2.10488	-1.04951	-0.419706	0.412897	0.50227	-0.660087	0.915571	-0.167717	-0.160858	-0.440358	-2.16267	-0.879921	-0.227559	-0.52125
Gm22858	1.54156	-3.70464	1.44307	0.165673	0.463365	-4.70229	-0.0612702	0.923728	0.969906	1.48029	0.102477	0.521156	-4.60258	-4.91223	-1.96704	-4.94327	-3.04653	-4.54212	-5.0524	-4.29388	-5.12191	-2.20039	-2.87332	-4.97003	-1.95792	-1.62611	-3.45985
Ccna2	1.54081	5.03802	4.41381	0.000313832	0.0193984	0.0469914	-2.12529	1.42e-07	4.89e-05	-0.584482	0.0217194	0.254143	3.32223	3.66142	3.75482	3.43611	5.74246	5.50364	5.64195	5.83669	5.84747	5.75187	5.77414	5.7156	4.21867	5.59833	5.76496
Dcps	1.54067	-4.04093	1.64473	0.116862	0.393055	-4.44649	-0.820718	0.233671	0.514764	0.719951	0.287923	0.69075	-3.01762	-4.91223	-3.55201	-4.94327	-3.04653	-4.54212	-3.46744	-1.97195	-5.12191	-5.37031	-3.61028	-4.97003	-3.54289	-3.50058	-5.04481
Atp5j	1.54051	-3.28938	1.39046	0.180846	0.48403	-4.68273	-0.217862	0.782469	0.892549	1.32265	0.11048	0.532524	-4.60258	-3.32727	-1.96704	-3.35831	-2.30957	-2.2202	-3.46744	-4.29388	-5.12191	-5.37031	-2.02532	-3.38507	-1.66842	-3.50058	-2.72288
Axin2	1.54004	-4.25226	1.75125	0.096418	0.365333	-4.33844	-0.599663	0.281214	0.578996	0.940374	0.191595	0.594646	-4.60258	-4.91223	-5.13697	-3.35831	-4.6315	-2.95716	-3.46744	-4.29388	-3.53695	-5.37031	-5.19525	-4.97003	-2.80592	-3.50058	-5.04481
Selenok-ps1	1.53915	-2.70295	1.82348	0.084384	0.346446	-4.1848	-1.29544	0.0455383	0.186775	0.243715	0.683934	0.916053	-4.60258	-2.5903	-2.32961	-4.94327	-1.82414	-2.2202	-2.73048	-2.70892	-1.95199	-2.20039	-2.38789	-3.38507	-1.66842	-2.27819	-2.72288
9130019P16Rik	1.53885	-4.51272	2.18352	0.0420617	0.268368	-3.74782	-0.427452	0.3294	0.603817	1.1114	0.0625401	0.430164	-4.60258	-4.91223	-3.55201	-4.94327	-4.6315	-2.95716	-5.0524	-4.29388	-5.12191	-5.37031	-5.19525	-4.97003	-3.54289	-3.50058	-5.04481
C230066G23Rik	1.5387	-4.17077	2.24392	0.0372525	0.256177	-3.6243	0.0296002	0.936419	0.969906	1.5683	0.0142438	0.20648	-4.60258	-4.91223	-3.55201	-4.94327	-4.6315	-4.54212	-5.0524	-4.29388	-3.53695	-3.78535	-5.19525	-4.97003	-2.80592	-2.27819	-3.45985
Smarca4	1.5386	-3.91031	1.46227	0.160401	0.455757	-4.6487	-0.46784	0.497414	0.686669	1.07076	0.200334	0.603791	-4.60258	-4.91223	-1.96704	-4.94327	-3.04653	-4.54212	-2.73048	-4.29388	-5.12191	-3.78535	-3.61028	-4.97003	-2.32049	-2.76361	-5.04481
Gm15444	1.53839	-4.30139	2.01582	0.0585361	0.318704	-3.96719	-0.408783	0.445592	0.648177	1.12961	0.056097	0.409329	-4.60258	-3.32727	-3.55201	-4.94327	-4.6315	-4.54212	-3.46744	-2.70892	-5.12191	-5.37031	-5.19525	-4.97003	-3.54289	-5.08554	-3.45985
Smkr-ps	1.53786	-2.42611	1.77367	0.0925324	0.357999	-4.25745	-1.2675	0.0525191	0.201981	0.270352	0.664945	0.905795	-1.79522	-3.32727	-2.32961	-4.94327	-3.04653	-1.73477	-1.14551	-1.48653	-2.31456	-2.56296	-2.87332	-2.16267	-1.66842	-2.27819	-2.72288
Gm45242	1.5376	-2.43465	1.69411	0.106966	0.381508	-4.36444	-1.69231	0.0160292	0.0937445	-0.154707	0.813021	0.93667	-3.01762	-3.32727	-5.13697	-2.13591	-2.30957	-1.73477	-1.35196	-1.48653	-2.79999	-3.04838	-1.49481	-1.5106	-3.54289	-1.3851	-2.23746
Gm1720	1.5376	-3.3738	1.56959	0.133409	0.413164	-4.50673	-1.52544	0.0214858	0.114267	0.0121531	0.987552	0.993672	-3.01762	-4.91223	-5.13697	-4.94327	-3.04653	-2.95716	-3.46744	-1.48653	-3.53695	-3.78535	-2.87332	-2.16267	-3.54289	-2.27819	-3.45985
Parp11	1.53737	-0.128843	2.99751	0.00754242	0.114484	-2.40764	-1.46136	0.00150135	0.0192857	0.076013	0.820206	0.93667	-0.515116	-1.00534	-1.04951	-2.13591	0.577956	0.587159	0.076879	-0.206419	0.235638	0.244398	0.0142079	0.387525	1.0219	0.123913	-0.289925
1700105P06Rik	1.53678	-4.67492	2.53511	0.0204234	0.187836	-3.20926	-1.46535	0.00577364	0.0465134	0.071427	0.854091	0.93667	-4.60258	-4.91223	-5.13697	-4.94327	-4.6315	-2.95716	-5.0524	-1.97195	-5.12191	-5.37031	-5.19525	-4.97003	-5.12785	-5.08554	-5.04481
Slc44a1	1.53627	-4.36533	1.6656	0.112587	0.385162	-4.50081	-1.54833	0.0272554	0.135201	-0.0120529	0.985588	0.993229	-4.60258	-4.91223	-5.13697	-4.94327	-2.30957	-4.54212	-5.0524	-1.97195	-2.79999	-5.37031	-5.19525	-4.97003	-5.12785	-3.50058	-5.04481
Gm38150	1.53523	-3.41843	2.29072	0.0338792	0.245982	-3.53743	-1.15242	0.0113565	0.0742045	0.382806	0.479171	0.800275	-4.60258	-4.91223	-5.13697	-4.94327	-2.30957	-4.54212	-3.46744	-4.29388	-2.31456	-2.56296	-2.87332	-2.6481	-1.66842	-2.27819	-2.72288
Asf1b	1.53496	5.75677	5.84869	1.36e-05	0.00284572	3.09473	-1.89151	7.66e-09	1.19e-05	-0.35655	0.0628251	0.431109	4.38894	4.64427	4.43099	4.6585	6.38043	6.40259	6.25309	6.704	6.2933	6.11199	6.24614	6.23515	5.20419	6.09126	6.30668
Rfx7	1.53447	-4.46359	2.1074	0.0489313	0.290927	-3.88	-1.25731	0.0234711	0.122029	0.277157	0.600632	0.870401	-4.60258	-4.91223	-5.13697	-4.94327	-2.30957	-2.95716	-5.0524	-4.29388	-5.12191	-3.78535	-5.19525	-4.97003	-5.12785	-3.50058	-5.04481
Slc36a2	1.53444	-4.67492	2.2521	0.0366411	0.254835	-3.69095	-0.933605	0.0562834	0.210784	0.600831	0.24818	0.658926	-4.60258	-4.91223	-5.13697	-4.94327	-4.6315	-2.2202	-5.0524	-4.29388	-5.12191	-5.37031	-5.19525	-4.97003	-5.12785	-3.50058	-5.04481
Cenps	1.53363	-3.73992	1.47597	0.156723	0.449503	-4.64211	-0.277978	0.667148	0.825407	1.25565	0.143314	0.532524	-4.60258	-3.32727	-5.13697	-3.35831	-4.6315	-1.73477	-5.0524	-4.29388	-3.53695	-3.78535	-5.19525	-3.38507	-3.54289	-2.27819	-2.23746
Ngfr	1.53348	-3.33033	1.41752	0.172906	0.473567	-4.66239	-1.41301	0.0576306	0.213789	0.120467	0.885664	0.945952	-4.60258	-3.32727	-3.55201	-4.94327	-1.82414	-2.95716	-3.46744	-2.70892	-1.95199	-3.78535	-2.38789	-4.97003	-1.66842	-2.76361	-5.04481
Erh	1.53143	-2.91114	1.64193	0.117447	0.394396	-4.46188	0.194332	0.777727	0.890199	1.72576	0.0144982	0.207855	-4.60258	-3.32727	-2.81504	-3.35831	-4.6315	-4.54212	-3.46744	-2.70892	-2.31456	-2.56296	-1.28835	-4.97003	-0.735531	-0.998077	-1.34437
Acot6	1.53032	-0.915405	2.48254	0.0228044	0.199306	-3.29263	-1.0535	0.0268378	0.13384	0.47682	0.285508	0.688133	-1.79522	-2.10488	-0.382081	-1.48384	0.012359	-0.294196	-0.660087	-0.386992	-0.729596	-1.46342	-1.49481	-0.882565	-0.604286	0.123913	-1.58538
Tmprss11e	1.52757	-4.04093	1.70467	0.104945	0.379156	-4.40703	-1.25041	0.0869064	0.272152	0.277157	0.632286	0.887806	-4.60258	-3.32727	-5.13697	-3.35831	-4.6315	-2.95716	-2.73048	-1.12396	-5.12191	-3.78535	-5.19525	-4.97003	-5.12785	-3.50058	-5.04481
Hes3	1.52752	-4.51272	2.41196	0.0264121	0.215728	-3.36432	-0.297629	0.372307	0.608043	1.22989	0.0357684	0.32886	-4.60258	-4.91223	-5.13697	-4.94327	-4.6315	-4.54212	-5.0524	-4.29388	-3.53695	-5.37031	-5.19525	-4.97003	-3.54289	-3.50058	-3.45985
Gm43584	1.52649	-1.61734	2.10449	0.0492129	0.291426	-3.83884	-0.850608	0.0640434	0.224053	0.675883	0.260804	0.67309	-1.14315	-2.10488	-1.23008	-1.03638	-0.23918	-1.3722	-0.804477	0.461005	-2.31456	-3.04838	-2.02532	-3.38507	-2.80592	-1.62611	-1.58538
Tmem19	1.52629	-3.28373	1.51054	0.147749	0.436913	-4.55614	-1.13079	0.11614	0.324555	0.395496	0.600252	0.870088	-4.60258	-3.32727	-2.81504	-2.13591	-1.46157	-1.3722	-2.73048	-2.70892	-3.53695	-5.37031	-2.87332	-4.97003	-2.80592	-3.50058	-5.04481
Rad9b	1.52621	-3.13603	1.71472	0.103052	0.374541	-4.38417	-0.477373	0.43669	0.640367	1.04884	0.127277	0.532524	-4.60258	-4.91223	-1.96704	-4.94327	-4.6315	-4.54212	-3.46744	-2.70892	-2.79999	-2.20039	-2.87332	-2.6481	-0.879921	-1.62611	-2.23746
Tango6	1.52599	-3.78788	1.55807	0.13611	0.417509	-4.51149	-1.1156	0.0859952	0.270517	0.410388	0.596616	0.867755	-4.60258	-4.91223	-2.81504	-4.94327	-3.04653	-2.2202	-3.46744	-4.29388	-3.53695	-3.78535	-5.19525	-3.38507	-2.80592	-2.76361	-5.04481
Saxo2	1.52572	-4.67492	2.34039	0.0306104	0.233412	-3.52844	-0.710758	0.0929019	0.28291	0.814961	0.129617	0.532524	-4.60258	-4.91223	-5.13697	-4.94327	-3.04653	-4.54212	-5.0524	-4.29388	-5.12191	-5.37031	-5.19525	-4.97003	-2.80592	-5.08554	-5.04481
Gm23078	1.52555	-4.52012	2.17662	0.042646	0.269976	-3.74681	-0.297629	0.419136	0.630385	1.22792	0.0555959	0.407454	-4.60258	-4.91223	-5.13697	-4.94327	-4.6315	-4.54212	-5.0524	-4.29388	-5.12191	-5.37031	-3.61028	-4.97003	-2.80592	-5.08554	-2.72288
Gm47963	1.52495	-2.78946	1.44975	0.163823	0.461202	-4.6715	0.616879	0.434133	0.63842	2.14183	0.0075664	0.144758	-4.60258	-3.32727	-1.23008	-2.62134	-4.6315	-4.54212	-2.24505	-2.70892	-5.12191	-1.91088	-2.38789	-3.38507	-0.604286	-1.17865	-1.34437
Chchd7	1.52492	-4.17817	2.18807	0.0416809	0.266975	-3.70414	-0.297629	0.386802	0.616935	1.22729	0.0592346	0.420303	-4.60258	-4.91223	-5.13697	-4.94327	-4.6315	-4.54212	-5.0524	-4.29388	-5.12191	-3.04838	-2.87332	-4.97003	-2.80592	-2.27819	-3.45985
Pcdhb4	1.52432	-4.09747	1.56871	0.133613	0.413686	-4.54326	-0.858897	0.163707	0.40771	0.665426	0.398723	0.759509	-4.60258	-3.32727	-5.13697	-4.94327	-3.04653	-2.2202	-5.0524	-4.29388	-5.12191	-3.78535	-3.61028	-4.97003	-5.12785	-3.50058	-2.72288
Gm10575	1.5236	-4.46359	2.09142	0.050497	0.295808	-3.8747	-0.572693	0.16375	0.407745	0.950907	0.13722	0.532524	-4.60258	-4.91223	-5.13697	-4.94327	-4.6315	-4.54212	-3.46744	-4.29388	-3.53695	-5.37031	-5.19525	-4.97003	-5.12785	-2.76361	-3.45985
Zfp966	1.52326	-3.18859	1.70493	0.104895	0.37909	-4.34506	0.236071	0.710521	0.855641	1.75933	0.0126123	0.192846	-3.01762	-2.5903	-3.55201	-4.94327	-4.6315	-2.95716	-2.73048	-4.29388	-5.12191	-3.04838	-2.38789	-3.38507	-1.66842	-1.62611	-1.87489
Gm42462	1.52317	-1.26256	1.88949	0.0745564	0.346446	-4.21872	-0.372696	0.547734	0.727254	1.15047	0.0426582	0.356181	-3.01762	-1.74231	-0.613406	-1.48384	-2.30957	-1.73477	-0.528842	-0.593442	-1.42147	-1.66987	-0.671683	-2.16267	0.486862	-0.131344	-1.34437
Rgs10	1.52247	2.75457	3.53197	0.00229361	0.0586035	-1.63589	-1.63116	4.55e-05	0.00198505	-0.108686	0.722093	0.933288	1.90522	1.90795	1.57728	2.06796	3.65852	3.57162	2.9076	3.94929	2.91701	2.96508	2.8869	2.69531	1.79102	2.99661	3.52124
C230053D17Rik	1.52222	-3.39505	1.73223	0.0998252	0.368358	-4.30909	0.195745	0.745669	0.875722	1.71797	0.0158462	0.218954	-4.60258	-2.5903	-3.55201	-3.35831	-4.6315	-4.54212	-3.46744	-2.70892	-3.53695	-3.78535	-2.87332	-4.97003	-1.66842	-1.91562	-2.72288
Tmcc2	1.52112	-4.04833	1.78607	0.090443	0.353472	-4.27695	-0.710758	0.108674	0.311398	0.810362	0.287434	0.690143	-4.60258	-4.91223	-5.13697	-4.94327	-3.04653	-4.54212	-5.0524	-4.29388	-5.12191	-2.20039	-2.87332	-4.97003	-2.80592	-3.50058	-2.72288
Gins1	1.52065	4.11681	5.0258	8.04e-05	0.00820835	1.48848	-2.19079	7.53e-09	1.19e-05	-0.670136	0.00441381	0.101167	3.03405	2.90155	2.57039	2.55658	5.27389	4.727	4.56414	5.2892	4.86535	4.49851	4.77198	4.63174	3.50515	4.25653	4.30613
Hspb7	1.51971	-2.25721	1.91042	0.0716593	0.346446	-4.08653	-1.27577	0.0421631	0.179583	0.24394	0.656389	0.902077	-3.01762	-3.32727	-2.81504	-3.35831	-1.17207	-1.73477	-1.88248	-2.70892	-2.79999	-1.91088	-2.87332	-0.7221	-2.80592	-1.3851	-1.34437
Olfr695	1.5194	-4.32556	1.76151	0.0946232	0.361331	-4.36129	0.0296002	0.951082	0.971315	1.549	0.0446644	0.365122	-4.60258	-4.91223	-3.55201	-4.94327	-4.6315	-4.54212	-5.0524	-4.29388	-5.12191	-5.37031	-5.19525	-3.38507	-1.95792	-5.08554	-2.23746
Gm42450	1.51935	-4.52012	2.20687	0.0401391	0.262637	-3.69963	0.100644	0.796052	0.897719	1.61999	0.0107678	0.176412	-4.60258	-4.91223	-5.13697	-3.35831	-4.6315	-4.54212	-5.0524	-4.29388	-5.12191	-5.37031	-5.19525	-4.97003	-2.80592	-2.76361	-5.04481
Stx1a	1.51905	-2.49915	1.68269	0.109187	0.383748	-4.38321	-0.468554	0.505728	0.6937	1.0505	0.0871504	0.488972	-4.60258	-2.5903	-3.55201	-2.13591	-2.30957	-4.54212	-2.24505	-1.97195	-2.79999	-1.66987	-1.73581	-3.38507	-0.735531	-1.62611	-1.58538
Gm39662	1.51872	-4.35792	1.92137	0.0701835	0.346446	-4.13889	-1.4843	0.0152568	0.0908994	0.0344168	0.951862	0.980053	-4.60258	-4.91223	-5.13697	-4.94327	-3.04653	-4.54212	-3.46744	-2.70892	-5.12191	-5.37031	-2.87332	-4.97003	-5.12785	-3.50058	-5.04481
Ldlr	1.5166	-1.64597	1.79748	0.088556	0.348368	-4.33654	-2.77147	0.000405468	0.00812291	-1.25487	0.0329266	0.314329	-3.01762	-2.5903	-5.13697	-4.94327	-0.23918	-2.2202	-0.408548	-1.48653	-0.263933	0.411048	-0.671683	-0.0158312	-2.32049	-1.3851	-0.400956
Pex2	1.51559	-3.86118	1.98623	0.0619836	0.326662	-3.99356	0.134089	0.772914	0.887808	1.64968	0.0143035	0.206675	-4.60258	-4.91223	-3.55201	-3.35831	-4.6315	-4.54212	-3.46744	-4.29388	-3.53695	-3.04838	-5.19525	-4.97003	-2.80592	-2.27819	-2.72288
Rnd3	1.51505	-1.1605	1.30777	0.206924	0.521526	-4.9623	0.0522309	0.959375	0.976373	1.56728	0.0122144	0.189085	-1.14315	-2.10488	-2.81504	-3.35831	-0.544034	-2.95716	-3.46744	-2.70892	-0.167717	-0.977994	-1.28835	0.811332	2.62034	0.529169	0.164641
Rpl32	1.51483	-1.35006	2.12105	0.047629	0.286832	-3.84493	-1.34386	0.0124418	0.0788496	0.170963	0.74775	0.93667	-1.14315	-0.664304	-2.81504	-2.62134	0.012359	-0.635233	-0.804477	-0.593442	-1.95199	-2.56296	-1.10778	-0.882565	-1.42741	-1.17865	-1.87489
Slc2a4	1.51435	-4.46359	2.09442	0.0501993	0.295025	-3.87006	-0.572693	0.160753	0.403505	0.941653	0.138054	0.532524	-4.60258	-4.91223	-5.13697	-4.94327	-4.6315	-4.54212	-3.46744	-4.29388	-3.53695	-5.37031	-5.19525	-4.97003	-3.54289	-2.76361	-5.04481
Ran	1.51284	-4.72405	2.25467	0.0364513	0.254557	-3.70032	-0.887111	0.0567654	0.211967	0.62573	0.23472	0.643395	-4.60258	-4.91223	-5.13697	-4.94327	-4.6315	-4.54212	-5.0524	-2.70892	-5.12191	-5.37031	-5.19525	-4.97003	-5.12785	-5.08554	-3.45985
Tomm5	1.51284	-4.72405	2.25467	0.0364513	0.254557	-3.70032	-0.887111	0.0567654	0.211967	0.62573	0.23472	0.643395	-4.60258	-4.91223	-5.13697	-4.94327	-4.6315	-4.54212	-5.0524	-2.70892	-5.12191	-5.37031	-5.19525	-4.97003	-5.12785	-5.08554	-3.45985
Gm15124	1.51284	-4.72405	2.25467	0.0364513	0.254557	-3.70032	-0.887111	0.0567654	0.211967	0.62573	0.23472	0.643395	-4.60258	-4.91223	-5.13697	-4.94327	-4.6315	-4.54212	-5.0524	-2.70892	-5.12191	-5.37031	-5.19525	-4.97003	-5.12785	-5.08554	-3.45985
Ftsj1	1.51194	-3.33286	1.7212	0.101848	0.372354	-4.30067	-1.36823	0.0248482	0.126701	0.143712	0.834065	0.93667	-3.01762	-4.91223	-5.13697	-3.35831	-2.30957	-2.95716	-3.46744	-1.48653	-3.53695	-3.78535	-2.87332	-3.38507	-2.80592	-3.50058	-3.45985
Tfam	1.5107	-2.09515	1.62522	0.120983	0.400542	-4.48266	-1.07213	0.135646	0.359555	0.438569	0.492174	0.809294	-4.60258	-2.5903	-1.67754	-2.62134	-1.46157	-1.73477	-1.88248	-1.97195	-1.42147	-3.78535	-0.671683	-2.16267	-1.42741	-1.17865	-2.23746
Gm15690	1.5102	-3.0872	1.76075	0.0947549	0.361618	-4.25347	-1.3147	0.0328871	0.154391	0.195504	0.763635	0.93667	-3.01762	-4.91223	-5.13697	-2.62134	-2.30957	-2.2202	-2.73048	-2.70892	-2.79999	-3.78535	-2.87332	-2.6481	-2.80592	-2.27819	-3.45985
Gm22107	1.5096	-1.53782	2.05826	0.0538911	0.307297	-3.93161	-0.649139	0.237554	0.520992	0.860458	0.105114	0.526673	-0.515116	-2.5903	-2.81504	-1.77334	-1.46157	-1.3722	-1.88248	-0.386992	-1.95199	-2.56296	-1.28835	-1.5106	-1.04039	-1.62611	-0.289925
Zfp27	1.50957	-4.62579	2.34579	0.030273	0.231822	-3.50894	-0.694607	0.107518	0.309259	0.814961	0.116809	0.532524	-4.60258	-4.91223	-5.13697	-4.94327	-4.6315	-4.54212	-2.73048	-4.29388	-5.12191	-5.37031	-5.19525	-4.97003	-2.80592	-5.08554	-5.04481
Cacfd1	1.50957	-4.62579	2.34579	0.030273	0.231822	-3.50894	-0.694607	0.107518	0.309259	0.814961	0.116809	0.532524	-4.60258	-4.91223	-5.13697	-4.94327	-4.6315	-4.54212	-2.73048	-4.29388	-5.12191	-5.37031	-5.19525	-4.97003	-2.80592	-5.08554	-5.04481
Ggt7	1.5093	-1.6417	2.17949	0.0424025	0.269263	-3.73377	-0.618182	0.252733	0.542575	0.891119	0.0643666	0.436213	-1.14315	-3.32727	-2.81504	-1.48384	-1.17207	-2.2202	-1.59297	-1.48653	-1.66248	-2.20039	-1.49481	-1.5106	-1.42741	-0.131344	-0.957349
Sgpl1	1.50929	-4.25226	1.89564	0.0736948	0.346446	-4.13268	-0.754682	0.0759	0.249503	0.754612	0.286476	0.689083	-4.60258	-4.91223	-5.13697	-4.94327	-4.6315	-2.95716	-5.0524	-4.29388	-5.12191	-3.78535	-2.87332	-4.97003	-3.54289	-3.50058	-3.45985
Hnrnpm	1.50914	-4.51272	2.01003	0.0591961	0.320513	-4.01751	-0.754682	0.0906813	0.27896	0.754463	0.23919	0.647675	-4.60258	-4.91223	-5.13697	-4.94327	-4.6315	-2.95716	-5.0524	-4.29388	-5.12191	-5.37031	-3.61028	-4.97003	-5.12785	-3.50058	-3.45985
1810021B22Rik	1.509	-3.3812	1.53676	0.141231	0.42525	-4.53163	-0.27309	0.686845	0.838613	1.23591	0.103055	0.521674	-3.01762	-3.32727	-3.55201	-4.94327	-4.6315	-4.54212	-2.73048	-1.97195	-3.53695	-3.78535	-2.38789	-4.97003	-2.32049	-2.76361	-2.23746
Wdr86	1.50817	-4.2273	1.75872	0.0951091	0.36232	-4.36122	0.287542	0.573016	0.746949	1.79571	0.0185565	0.236035	-4.60258	-2.5903	-5.13697	-4.94327	-4.6315	-4.54212	-5.0524	-4.29388	-5.12191	-5.37031	-5.19525	-3.38507	-2.80592	-2.27819	-3.45985
Rac3	1.50816	-2.8073	1.81974	0.084973	0.346446	-4.18475	-1.38177	0.0279034	0.137685	0.126389	0.833471	0.93667	-4.60258	-3.32727	-3.55201	-3.35831	-1.82414	-2.95716	-2.73048	-1.97195	-2.79999	-3.78535	-1.10778	-2.6481	-1.95792	-2.76361	-2.72288
1700104B16Rik	1.50785	-4.25226	1.83642	0.0823732	0.346446	-4.21024	-0.997936	0.0462327	0.188637	0.509913	0.459618	0.785938	-4.60258	-4.91223	-5.13697	-4.94327	-4.6315	-2.95716	-3.46744	-4.29388	-5.12191	-5.37031	-3.61028	-3.38507	-3.54289	-5.08554	-2.72288
Gm26672	1.50764	-4.25226	1.67955	0.109806	0.384533	-4.43028	0.149605	0.799581	0.898276	1.65724	0.0258932	0.279352	-4.60258	-2.5903	-3.55201	-4.94327	-4.6315	-2.95716	-5.0524	-4.29388	-5.12191	-5.37031	-5.19525	-4.97003	-1.95792	-3.50058	-5.04481
Rgs10	1.50736	-4.67492	2.50754	0.0216413	0.193852	-3.25793	-1.43593	0.00626378	0.0490456	0.071427	0.852877	0.93667	-4.60258	-4.91223	-5.13697	-4.94327	-3.04653	-4.54212	-5.0524	-1.97195	-5.12191	-5.37031	-5.19525	-4.97003	-5.12785	-5.08554	-5.04481
NA	1.50721	-4.17077	2.10378	0.0492822	0.291614	-3.8435	0.409153	0.362881	0.608043	1.91636	0.0032049	0.0819057	-4.60258	-4.91223	-3.55201	-3.35831	-4.6315	-4.54212	-5.0524	-4.29388	-5.12191	-5.37031	-3.61028	-4.97003	-2.80592	-3.50058	-2.23746
Zfp934	1.50709	-4.53689	2.24635	0.03707	0.255727	-3.63567	-0.297629	0.399202	0.624653	1.20946	0.0494811	0.384965	-4.60258	-4.91223	-5.13697	-4.94327	-4.6315	-4.54212	-5.0524	-4.29388	-5.12191	-3.78535	-5.19525	-4.97003	-3.54289	-2.27819	-5.04481
Snora75	1.50665	-2.98453	1.72855	0.100495	0.369415	-4.32149	-0.30059	0.638892	0.801624	1.20606	0.0600585	0.421716	-4.60258	-4.91223	-1.96704	-3.35831	-3.04653	-2.95716	-3.46744	-4.29388	-2.79999	-3.78535	-2.02532	-2.6481	-1.04039	-1.62611	-2.23746
Rhbg	1.5062	-2.29661	1.45387	0.16269	0.45953	-4.66162	-2.36744	0.00287686	0.0290155	-0.861238	0.279314	0.683231	-3.01762	-4.91223	-3.55201	-2.13591	-0.724607	-1.3722	-1.59297	-0.206419	-1.66248	-1.91088	-2.02532	-2.6481	-5.12785	-2.76361	-0.796885
Psmg1	1.5053	-2.40194	1.9263	0.0695278	0.345629	-4.05379	-0.119468	0.830555	0.914215	1.38583	0.0220521	0.256291	-1.79522	-2.10488	-3.55201	-2.13591	-1.82414	-2.2202	-3.46744	-1.48653	-3.53695	-3.04838	-2.38789	-3.38507	-1.66842	-2.27819	-1.13792
AU019990	1.5048	-4.30139	1.50603	0.148897	0.4382	-4.67565	-0.836185	0.203778	0.469363	0.668616	0.397293	0.757842	-4.60258	-4.91223	-5.13697	-3.35831	-3.04653	-4.54212	-5.0524	-2.70892	-3.53695	-5.37031	-5.19525	-4.97003	-1.95792	-5.08554	-5.04481
NA	1.50474	3.15293	3.20978	0.00471736	0.0885129	-2.3517	-2.37195	2.09e-06	0.000312878	-0.867209	0.0119277	0.186869	2.02678	1.53071	1.27242	1.65665	3.80729	3.95373	3.48287	4.79623	4.05051	3.98063	3.82989	3.76129	2.0117	3.48811	3.64519
Gm5129	1.50423	-3.01508	1.71389	0.103207	0.374846	-4.30631	-1.67464	0.00915945	0.0637128	-0.170415	0.79982	0.93667	-4.60258	-3.32727	-1.96704	-4.94327	-2.30957	-1.73477	-2.73048	-1.48653	-3.53695	-3.04838	-2.38789	-3.38507	-2.80592	-3.50058	-3.45985
Gm26619	1.50263	-3.17343	1.39395	0.179806	0.483234	-4.69923	-0.0852856	0.91204	0.969906	1.41735	0.0791298	0.47484	-2.28065	-2.5903	-5.13697	-0.855805	-2.30957	-2.95716	-2.73048	-2.70892	-3.53695	-5.37031	-5.19525	-3.38507	-2.32049	-2.76361	-3.45985
Gm20511	1.50232	-4.51272	2.02097	0.0579535	0.317157	-4.00195	-0.356409	0.438488	0.641891	1.14591	0.0681229	0.447498	-4.60258	-4.91223	-5.13697	-3.35831	-4.6315	-2.95716	-5.0524	-4.29388	-5.12191	-5.37031	-5.19525	-4.97003	-5.12785	-3.50058	-3.45985
Gm14326	1.50167	-4.17077	1.37505	0.185496	0.491022	-4.80023	-0.575405	0.383099	0.614514	0.926268	0.307086	0.711674	-4.60258	-3.32727	-5.13697	-4.94327	-1.82414	-4.54212	-5.0524	-4.29388	-5.12191	-5.37031	-5.19525	-2.6481	-3.54289	-3.50058	-3.45985
Med15	1.50088	-2.83845	1.35114	0.192898	0.502419	-4.74474	-0.13961	0.864193	0.936767	1.36127	0.0917273	0.497233	-3.01762	-2.10488	-2.32961	-4.94327	-3.04653	-2.95716	-1.59297	-4.29388	-2.31456	-5.37031	-2.87332	-2.16267	-1.22096	-2.76361	-1.58538
Atp2b4	1.49822	-1.16124	2.60636	0.0175688	0.172798	-3.04435	-0.0936236	0.853185	0.928745	1.4046	0.00010162	0.00833608	-2.28065	-2.5903	-1.96704	-2.62134	-2.30957	-2.95716	-1.88248	-1.97195	-0.367026	-0.615424	-0.802928	0.0743666	1.41131	0.529169	0.932468
Idh1	1.49693	-3.88614	1.64147	0.117543	0.394605	-4.4194	-0.866807	0.171934	0.421302	0.630128	0.364529	0.748365	-4.60258	-3.32727	-3.55201	-4.94327	-2.30957	-2.95716	-3.46744	-4.29388	-3.53695	-3.78535	-5.19525	-4.97003	-2.80592	-5.08554	-3.45985
Rps7	1.49652	-1.91351	2.05204	0.0545507	0.309323	-3.90128	-1.76	0.00341315	0.0324506	-0.26348	0.609143	0.875194	-3.01762	-1.74231	-3.55201	-3.35831	-2.30957	-0.294196	-1.14551	-0.834451	-1.42147	-2.20039	-1.73581	-1.26959	-2.32049	-1.62611	-1.87489
Cd200r1	1.49567	2.67253	5.3329	4.11e-05	0.00539835	2.25065	0.0154787	0.943529	0.969906	1.51115	9.27e-08	5.7e-05	2.33994	2.26768	1.91831	2.23664	2.42379	2.4691	1.86646	1.93494	2.74227	2.43059	2.59266	2.57687	3.76394	4.09188	4.43295
NA	1.49466	0.770865	3.45642	0.00271809	0.0645139	-1.55882	-2.11028	3.39e-06	0.000410788	-0.615619	0.0453504	0.367376	-0.695688	-0.519914	-0.744651	-0.18838	1.8763	1.38861	1.09734	2.08116	1.10691	1.10542	1.49126	1.50571	0.157554	0.64238	1.25897
Ppih	1.49316	-3.9651	1.69685	0.106438	0.381508	-4.39759	-0.00397635	0.994093	0.996664	1.48918	0.0477388	0.378507	-4.60258	-4.91223	-3.55201	-3.35831	-3.04653	-4.54212	-5.0524	-4.29388	-3.53695	-5.37031	-3.61028	-4.97003	-1.66842	-3.50058	-3.45985
Gm48611	1.49304	-3.77968	1.60851	0.124608	0.403619	-4.50494	0.240883	0.683916	0.836529	1.73392	0.0271266	0.285544	-4.60258	-2.5903	-5.13697	-3.35831	-3.04653	-4.54212	-5.0524	-4.29388	-2.79999	-5.37031	-3.61028	-4.97003	-2.32049	-2.76361	-2.23746
Pmvk	1.49239	-3.77149	1.64719	0.116352	0.391997	-4.45626	-0.00118569	0.998221	0.998908	1.4912	0.0581998	0.4172	-4.60258	-4.91223	-2.32961	-4.94327	-4.6315	-4.54212	-3.46744	-4.29388	-5.12191	-3.04838	-2.38789	-4.97003	-2.32049	-2.27819	-2.72288
2210408F21Rik	1.49237	-3.52859	1.48484	0.154378	0.446276	-4.57839	-0.489602	0.484754	0.676884	1.00277	0.188141	0.591826	-3.01762	-3.32727	-5.13697	-3.35831	-3.04653	-2.95716	-2.24505	-4.29388	-2.31456	-3.78535	-5.19525	-4.97003	-2.32049	-3.50058	-3.45985
Stbd1	1.49104	-4.30879	1.6146	0.123275	0.403619	-4.53277	-0.549382	0.325683	0.603817	0.941653	0.222552	0.629375	-4.60258	-4.91223	-3.55201	-4.94327	-2.30957	-4.54212	-5.0524	-4.29388	-3.53695	-5.37031	-5.19525	-4.97003	-3.54289	-2.76361	-5.04481
Psat1	1.4902	-3.47088	1.65796	0.114138	0.387894	-4.37135	-0.550153	0.380928	0.612981	0.940052	0.169352	0.567882	-3.01762	-3.32727	-5.13697	-3.35831	-2.30957	-2.2202	-3.46744	-4.29388	-3.53695	-3.78535	-5.19525	-3.38507	-2.80592	-2.76361	-3.45985
1110065P20Rik	1.48976	-3.07057	1.79705	0.0886266	0.348587	-4.23544	-2.54115	9.47e-05	0.00321461	-1.05139	0.123199	0.532524	-3.01762	-4.91223	-5.13697	-3.35831	-1.82414	-1.3722	-1.35196	-1.12396	-2.31456	-2.56296	-3.61028	-3.38507	-5.12785	-3.50058	-3.45985
Nlrc5	1.48945	-3.49505	1.78588	0.0904746	0.353477	-4.2281	-1.53442	0.0078648	0.0575316	-0.0449721	0.946067	0.977207	-4.60258	-3.32727	-5.13697	-4.94327	-2.30957	-2.95716	-2.24505	-4.29388	-2.79999	-3.04838	-3.61028	-3.38507	-2.80592	-3.50058	-3.45985
Pabpc1l	1.48828	-1.34318	2.00718	0.0595248	0.321031	-4.02781	-0.939928	0.084275	0.267082	0.548352	0.316971	0.722902	-1.79522	-1.21179	-2.32961	-1.48384	-0.38357	-1.73477	-0.964941	0.0984352	-1.66248	-1.12238	-1.49481	-2.6481	-2.32049	-0.441684	-0.652495
Gm10190	1.48794	-4.72405	2.23706	0.0377716	0.256478	-3.7298	-0.887111	0.0548223	0.207159	0.600831	0.249161	0.659511	-4.60258	-4.91223	-5.13697	-4.94327	-4.6315	-4.54212	-5.0524	-2.70892	-5.12191	-5.37031	-5.19525	-4.97003	-5.12785	-3.50058	-5.04481
Gm14419	1.48794	-4.72405	2.23706	0.0377716	0.256478	-3.7298	-0.887111	0.0548223	0.207159	0.600831	0.249161	0.659511	-4.60258	-4.91223	-5.13697	-4.94327	-4.6315	-4.54212	-5.0524	-2.70892	-5.12191	-5.37031	-5.19525	-4.97003	-5.12785	-3.50058	-5.04481
Cmtm3	1.48794	-4.72405	2.23706	0.0377716	0.256478	-3.7298	-0.887111	0.0548223	0.207159	0.600831	0.249161	0.659511	-4.60258	-4.91223	-5.13697	-4.94327	-4.6315	-4.54212	-5.0524	-2.70892	-5.12191	-5.37031	-5.19525	-4.97003	-5.12785	-3.50058	-5.04481
Gtf3c4	1.48772	-2.91122	1.4048	0.176602	0.478644	-4.67697	-0.314322	0.681547	0.835241	1.1734	0.1315	0.532524	-3.01762	-2.5903	-3.55201	-3.35831	-3.04653	-2.95716	-1.14551	-4.29388	-3.53695	-1.91088	-2.87332	-4.97003	-1.04039	-1.91562	-3.45985
Gm20468	1.4874	-2.86594	1.38483	0.182534	0.486043	-4.69082	-1.33097	0.0795704	0.257587	0.156424	0.846958	0.93667	-3.01762	-4.91223	-3.55201	-1.77334	-3.04653	-2.95716	-1.14551	-0.834451	-2.31456	-3.04838	-2.38789	-4.97003	-2.80592	-2.76361	-3.45985
Gm25945	1.48728	-3.32822	1.40205	0.17741	0.479367	-4.73507	-0.687829	0.329699	0.603817	0.799454	0.33528	0.736847	-4.60258	-4.91223	-2.32961	-4.94327	-4.6315	-4.54212	-2.73048	-2.70892	-2.79999	-2.20039	-2.02532	-4.97003	-1.04039	-2.76361	-2.72288
Abi1	1.4867	-4.32556	1.62552	0.120918	0.400542	-4.52591	-0.34259	0.516284	0.701943	1.14411	0.146004	0.534213	-4.60258	-3.32727	-5.13697	-4.94327	-4.6315	-2.95716	-5.0524	-4.29388	-5.12191	-5.37031	-3.61028	-4.97003	-2.32049	-5.08554	-3.45985
Gm20518	1.48622	-3.28373	1.35722	0.190992	0.499241	-4.75456	-0.156667	0.836155	0.917812	1.32955	0.113639	0.532524	-4.60258	-3.32727	-1.96704	-4.94327	-2.30957	-2.95716	-5.0524	-4.29388	-5.12191	-3.78535	-2.02532	-2.6481	-1.22096	-2.76361	-2.23746
Gm17606	1.48589	-4.0651	1.5927	0.128122	0.405761	-4.50745	-0.827519	0.169633	0.417809	0.658373	0.379605	0.748365	-4.60258	-3.32727	-5.13697	-4.94327	-3.04653	-4.54212	-2.24505	-4.29388	-5.12191	-3.78535	-3.61028	-4.97003	-2.80592	-5.08554	-3.45985
Bmf	1.48583	-4.30139	2.30565	0.0328645	0.242225	-3.51878	-0.572693	0.101193	0.297995	0.913138	0.115085	0.532524	-4.60258	-4.91223	-5.13697	-4.94327	-4.6315	-4.54212	-3.46744	-4.29388	-3.53695	-3.78535	-5.19525	-4.97003	-3.54289	-3.50058	-3.45985
Gm25313	1.48549	-3.47088	1.4814	0.155284	0.447242	-4.5843	-1.5045	0.0327369	0.153969	-0.0190117	0.980358	0.992028	-4.60258	-3.32727	-2.81504	-4.94327	-1.46157	-2.95716	-3.46744	-1.97195	-5.12191	-3.78535	-3.61028	-2.6481	-2.80592	-3.50058	-5.04481
Mir7085	1.48527	-2.35281	2.25217	0.0366362	0.254835	-3.57503	-0.970858	0.0475997	0.189322	0.51441	0.292533	0.695882	-2.28065	-3.32727	-2.81504	-2.62134	-1.17207	-1.73477	-2.24505	-1.97195	-2.31456	-2.56296	-3.61028	-2.16267	-2.32049	-1.91562	-2.23746
Gm20531	1.48524	-2.33695	1.48147	0.155266	0.447242	-4.63768	-0.242522	0.749351	0.878545	1.24272	0.0786282	0.473149	-1.79522	-2.10488	-3.55201	-3.35831	-2.30957	-4.54212	-2.24505	-0.834451	-1.42147	-1.91088	-3.61028	-3.38507	-0.483992	-1.62611	-1.87489
Phf8	1.48503	-3.31356	1.20737	0.242458	0.567003	-4.86357	-0.66629	0.439197	0.642474	0.81874	0.372465	0.748365	-4.60258	-3.32727	-2.81504	-2.62134	-3.04653	-1.3722	-5.0524	-0.834451	-3.53695	-5.37031	-2.38789	-4.97003	-2.80592	-3.50058	-3.45985
Cdca5	1.48501	5.11523	4.64659	0.000186351	0.0140539	0.555825	-2.2029	1.71e-08	1.74e-05	-0.717897	0.00387801	0.0930842	3.51116	3.72801	3.85455	3.65292	6.04004	5.71172	5.69159	6.18893	5.80956	5.59619	5.94878	5.78569	4.24066	5.43311	5.53545
Pphln1	1.48448	-3.09578	1.55171	0.137623	0.419549	-4.50573	-0.71204	0.300956	0.603817	0.772445	0.272952	0.683231	-4.60258	-2.10488	-5.13697	-2.62134	-3.04653	-1.73477	-2.73048	-4.29388	-3.53695	-3.04838	-3.61028	-2.6481	-2.32049	-2.76361	-2.23746
Dach2	1.48419	-4.35792	1.79617	0.0887699	0.348909	-4.29863	-0.427452	0.375015	0.610395	1.05673	0.136769	0.532524	-4.60258	-4.91223	-3.55201	-4.94327	-4.6315	-2.95716	-5.0524	-4.29388	-5.12191	-3.78535	-5.19525	-4.97003	-5.12785	-3.50058	-2.72288
Gm4262	1.4828	-2.45081	1.40366	0.176938	0.478836	-4.73721	-1.49118	0.0739222	0.244583	-0.00837954	0.990635	0.99489	-4.60258	-1.74231	-5.13697	-3.35831	-1.17207	-2.95716	-2.24505	-2.70892	-1.21502	-1.91088	-2.87332	-1.26959	-1.66842	-0.441684	-3.45985
Gm42470	1.48269	-4.51272	1.7133	0.103317	0.375012	-4.44786	-0.887111	0.0849296	0.268175	0.595584	0.415501	0.771856	-4.60258	-4.91223	-5.13697	-4.94327	-4.6315	-4.54212	-5.0524	-2.70892	-5.12191	-5.37031	-5.19525	-3.38507	-3.54289	-3.50058	-5.04481
Aoc2	1.48196	-2.74098	1.58835	0.129102	0.407278	-4.48073	-0.309382	0.657425	0.816464	1.17257	0.0794692	0.475778	-4.60258	-2.10488	-2.81504	-3.35831	-1.46157	-2.2202	-5.0524	-2.70892	-2.79999	-2.56296	-2.87332	-3.38507	-1.66842	-1.62611	-1.87489
Gstt3	1.48184	-2.57312	2.12097	0.0476362	0.286832	-3.76627	-0.732993	0.164381	0.408693	0.748844	0.136734	0.532524	-3.01762	-2.5903	-3.55201	-3.35831	-3.04653	-2.2202	-2.73048	-1.48653	-1.95199	-3.04838	-2.38789	-3.38507	-1.95792	-2.27819	-1.58538
Fmr1os	1.48092	-2.18308	1.60072	0.126329	0.403619	-4.49862	-1.39394	0.045377	0.186314	0.0869796	0.896358	0.950814	-2.28065	-2.5903	-1.67754	-4.94327	-1.46157	-2.2202	-1.14551	-1.12396	-2.79999	-2.20039	-1.28835	-2.6481	-2.80592	-2.76361	-0.796885
Etv5	1.48019	-2.70561	1.5765	0.13181	0.411426	-4.49499	-0.946012	0.180758	0.433918	0.534182	0.419644	0.773052	-4.60258	-2.10488	-3.55201	-3.35831	-2.30957	-2.2202	-1.35196	-4.29388	-3.53695	-2.56296	-2.87332	-1.5106	-1.66842	-2.76361	-1.87489
Dbndd2	1.47852	-4.46359	2.26773	0.0354993	0.251525	-3.5934	-0.297629	0.37604	0.61044	1.18089	0.050036	0.385688	-4.60258	-4.91223	-5.13697	-4.94327	-4.6315	-4.54212	-5.0524	-4.29388	-5.12191	-3.04838	-5.19525	-4.97003	-3.54289	-3.50058	-3.45985
Ino80d	1.4785	-3.88614	1.63209	0.119517	0.397579	-4.44529	-0.445639	0.454749	0.655236	1.03286	0.152812	0.545534	-4.60258	-4.91223	-3.55201	-3.35831	-2.30957	-4.54212	-3.46744	-4.29388	-5.12191	-5.37031	-3.61028	-3.38507	-3.54289	-3.50058	-2.72288
Flicr	1.47744	-3.51923	1.25824	0.223908	0.542518	-4.83463	-1.48267	0.0588021	0.216289	-0.00522824	0.9955	0.997832	-4.60258	-4.91223	-2.81504	-4.94327	-3.04653	-4.54212	-2.24505	-1.97195	-5.12191	-1.46342	-3.61028	-3.38507	-5.12785	-2.76361	-2.23746
Gm25661	1.47744	-4.67492	2.24679	0.0370369	0.255574	-3.69981	-0.876611	0.0626385	0.220845	0.600831	0.232116	0.640539	-4.60258	-4.91223	-5.13697	-4.94327	-2.30957	-4.54212	-5.0524	-4.29388	-5.12191	-5.37031	-5.19525	-4.97003	-5.12785	-3.50058	-5.04481
Gm24507	1.47678	-3.80464	1.55352	0.137191	0.418852	-4.52885	-1.24606	0.0688497	0.234503	0.23072	0.74475	0.93667	-4.60258	-4.91223	-3.55201	-3.35831	-4.6315	-2.95716	-2.24505	-1.97195	-5.12191	-3.04838	-3.61028	-4.97003	-3.54289	-3.50058	-5.04481
Adtrp	1.47448	-3.06421	1.26391	0.221912	0.54027	-4.86899	-0.955364	0.246776	0.53425	0.519121	0.548881	0.841021	-1.79522	-4.91223	-5.13697	-4.94327	-2.30957	-4.54212	-3.46744	-1.48653	-1.95199	-3.78535	-2.38789	-2.6481	-1.95792	-2.76361	-1.87489
Higd1a	1.47432	-3.17553	1.37937	0.184183	0.488986	-4.71413	-0.176168	0.816713	0.906122	1.29815	0.105211	0.527047	-4.60258	-2.10488	-2.32961	-4.94327	-3.04653	-2.95716	-5.0524	-2.70892	-1.95199	-3.78535	-2.87332	-4.97003	-1.66842	-1.91562	-2.72288
Gm37124	1.47427	-2.91577	1.68842	0.108069	0.381508	-4.37638	-0.873079	0.182988	0.437699	0.601191	0.331891	0.734294	-4.60258	-4.91223	-3.55201	-2.62134	-4.6315	-1.73477	-3.46744	-2.70892	-2.31456	-2.20039	-2.02532	-3.38507	-1.42741	-2.27819	-1.87489
Tcf4	1.47423	-4.1466	1.95579	0.0657186	0.334444	-4.07008	0.63607	0.188004	0.445362	2.1103	0.0021592	0.0659008	-3.01762	-3.32727	-5.13697	-4.94327	-4.6315	-4.54212	-5.0524	-4.29388	-5.12191	-3.78535	-5.19525	-4.97003	-1.95792	-3.50058	-2.72288
Nr2c1	1.47311	-3.43852	1.61929	0.122259	0.402634	-4.4192	-0.304424	0.632853	0.796097	1.16868	0.0927518	0.498669	-3.01762	-3.32727	-2.81504	-4.94327	-3.04653	-4.54212	-3.46744	-1.97195	-3.53695	-3.78535	-3.61028	-4.97003	-2.80592	-2.27819	-3.45985
Gm23954	1.47163	-4.51272	1.98497	0.0621347	0.326662	-4.08557	-0.870794	0.119177	0.329809	0.600831	0.258399	0.671159	-4.60258	-4.91223	-5.13697	-3.35831	-4.6315	-2.95716	-5.0524	-2.70892	-5.12191	-5.37031	-5.19525	-4.97003	-5.12785	-3.50058	-5.04481
Sirpa	1.47108	-3.03672	1.45731	0.161749	0.45808	-4.62866	-0.231237	0.753092	0.881472	1.23984	0.0943147	0.502329	-4.60258	-4.91223	-2.32961	-2.13591	-3.04653	-2.95716	-2.73048	-4.29388	-5.12191	-2.56296	-2.87332	-2.16267	-1.66842	-1.91562	-2.23746
Kctd17	1.47087	-4.04833	1.48237	0.15503	0.447231	-4.65942	-0.535333	0.342182	0.603817	0.935538	0.272043	0.683231	-4.60258	-4.91223	-5.13697	-3.35831	-4.6315	-2.2202	-5.0524	-4.29388	-5.12191	-3.04838	-5.19525	-3.38507	-3.54289	-2.76361	-3.45985
Gm26728	1.47076	-4.41446	1.86964	0.0774003	0.346446	-4.20451	-0.297629	0.464212	0.659626	1.17313	0.100367	0.517188	-4.60258	-4.91223	-5.13697	-4.94327	-4.6315	-4.54212	-5.0524	-4.29388	-5.12191	-5.37031	-5.19525	-2.6481	-2.80592	-3.50058	-3.45985
Ppm1e	1.46982	0.823422	3.24993	0.00431409	0.0836542	-2.0019	-0.492864	0.185413	0.441197	0.976956	0.00224719	0.0676153	-0.354651	0.132163	0.477742	-0.0852866	0.12339	1.01246	1.39054	-0.593442	1.18187	1.00473	1.03357	0.96071	1.88338	2.26319	1.92097
Birc6	1.46959	-4.41446	2.01407	0.0587345	0.319118	-3.98425	-0.101463	0.820715	0.908542	1.36813	0.0297199	0.298268	-4.60258	-4.91223	-2.81504	-4.94327	-4.6315	-4.54212	-3.46744	-4.29388	-5.12191	-5.37031	-5.19525	-4.97003	-3.54289	-2.76361	-5.04481
Nfyc	1.46916	-3.95944	1.77033	0.0931023	0.358885	-4.29883	-0.298667	0.506844	0.694741	1.17049	0.112637	0.532524	-4.60258	-3.32727	-5.13697	-4.94327	-3.04653	-4.54212	-5.0524	-4.29388	-3.53695	-3.78535	-3.61028	-4.97003	-2.32049	-2.76361	-3.45985
Cradd	1.46854	-1.79887	1.9201	0.0703535	0.346446	-4.10627	-0.60715	0.242219	0.527759	0.861392	0.151939	0.544079	-0.695688	-2.5903	-2.32961	-1.48384	-1.17207	-0.294196	-2.24505	-0.834451	-2.31456	-2.20039	-2.38789	-3.38507	-2.32049	-1.3851	-1.34437
Dna2	1.46761	1.29286	4.04962	0.000713029	0.0297146	-0.360432	-2.13541	4.48e-07	0.000111489	-0.667795	0.00852723	0.156851	-0.515116	-0.388669	0.148434	-0.299411	2.18868	2.05779	1.68906	1.63686	2.39379	2.03057	2.32045	1.74422	1.06198	1.68264	1.64169
Kif14	1.46639	-1.83479	1.88326	0.0754395	0.346446	-4.16916	-2.05742	0.00319007	0.0310332	-0.591032	0.239826	0.648554	-3.01762	-3.32727	-5.13697	-2.62134	-1.82414	-1.73477	-0.528842	-1.97195	-0.478057	-0.51233	-1.49481	-0.7221	-2.32049	-0.693223	-1.13792
Gm43330	1.46612	-3.9918	1.86221	0.0784891	0.346446	-4.19291	0.42045	0.386031	0.616294	1.88657	0.00750638	0.144382	-4.60258	-3.32727	-3.55201	-4.94327	-4.6315	-4.54212	-5.0524	-4.29388	-3.53695	-5.37031	-3.61028	-4.97003	-1.22096	-3.50058	-2.72288
Cacnb1	1.46598	-3.83701	1.66518	0.112673	0.385226	-4.40748	-0.222563	0.689468	0.840393	1.24342	0.0872804	0.488972	-4.60258	-3.32727	-5.13697	-3.35831	-4.6315	-2.95716	-3.46744	-4.29388	-5.12191	-3.78535	-2.87332	-4.97003	-3.54289	-2.76361	-2.72288
Fam20c	1.46568	2.41234	5.86653	1.31e-05	0.00279053	3.36979	-0.67724	0.00306832	0.0302167	0.788437	5.23e-05	0.00527454	1.23031	1.5635	1.40219	1.24656	1.99786	2.30337	2.06654	1.77221	2.82645	3.16496	2.70562	2.85652	3.52679	3.71212	3.81006
Ncln	1.46555	-3.88614	1.7342	0.099467	0.368358	-4.30456	-1.00025	0.0640225	0.224036	0.465297	0.499422	0.813866	-4.60258	-4.91223	-3.55201	-4.94327	-2.30957	-4.54212	-2.73048	-4.29388	-5.12191	-3.78535	-3.61028	-3.38507	-3.54289	-3.50058	-3.45985
Fam109a	1.46522	-4.51272	2.00667	0.0595827	0.321031	-4.02263	-0.710758	0.100548	0.296995	0.754463	0.226669	0.634581	-4.60258	-4.91223	-5.13697	-4.94327	-3.04653	-4.54212	-5.0524	-4.29388	-5.12191	-5.37031	-3.61028	-4.97003	-5.12785	-3.50058	-3.45985
Stat3	1.46504	-3.51923	1.40911	0.175344	0.476485	-4.6761	-1.65986	0.0193486	0.106486	-0.194819	0.813223	0.93667	-4.60258	-4.91223	-2.81504	-4.94327	-1.82414	-2.95716	-3.46744	-2.70892	-2.79999	-3.04838	-5.19525	-2.6481	-5.12785	-3.50058	-2.23746
Ifng	1.4646	-3.41692	1.79693	0.088646	0.348605	-4.31593	-0.876611	0.0807494	0.25994	0.587987	0.386246	0.749691	-4.60258	-4.91223	-5.13697	-4.94327	-2.30957	-4.54212	-5.0524	-4.29388	-1.21502	-1.66987	-3.61028	-3.38507	-1.42741	-2.27819	-1.87489
Gm1647	1.46415	-3.76928	1.33183	0.199049	0.510063	-4.82203	-0.0115031	0.986506	0.993047	1.45265	0.112076	0.532524	-3.01762	-4.91223	-3.55201	-4.94327	-2.30957	-4.54212	-5.0524	-4.29388	-5.12191	-3.78535	-5.19525	-2.16267	-1.42741	-3.50058	-2.72288
Hsd11b1	1.46414	-3.61009	1.55061	0.137886	0.420012	-4.54497	-0.351489	0.553537	0.732007	1.11265	0.151161	0.542938	-4.60258	-3.32727	-5.13697	-3.35831	-4.6315	-4.54212	-3.46744	-2.70892	-2.31456	-3.78535	-3.61028	-4.97003	-1.95792	-3.50058	-2.23746
Myoc	1.46366	-4.72405	2.21972	0.039115	0.259424	-3.75871	-0.887111	0.0529409	0.20274	0.576547	0.264121	0.675406	-4.60258	-4.91223	-5.13697	-4.94327	-4.6315	-4.54212	-5.0524	-2.70892	-5.12191	-5.37031	-5.19525	-4.97003	-3.54289	-5.08554	-5.04481
Rln3	1.46366	-4.72405	2.21972	0.039115	0.259424	-3.75871	-0.887111	0.0529409	0.20274	0.576547	0.264121	0.675406	-4.60258	-4.91223	-5.13697	-4.94327	-4.6315	-4.54212	-5.0524	-2.70892	-5.12191	-5.37031	-5.19525	-4.97003	-3.54289	-5.08554	-5.04481
Gm5544	1.46366	-4.72405	2.21972	0.039115	0.259424	-3.75871	-0.887111	0.0529409	0.20274	0.576547	0.264121	0.675406	-4.60258	-4.91223	-5.13697	-4.94327	-4.6315	-4.54212	-5.0524	-2.70892	-5.12191	-5.37031	-5.19525	-4.97003	-3.54289	-5.08554	-5.04481
Gm14305	1.46366	-4.72405	2.21972	0.039115	0.259424	-3.75871	-0.887111	0.0529409	0.20274	0.576547	0.264121	0.675406	-4.60258	-4.91223	-5.13697	-4.94327	-4.6315	-4.54212	-5.0524	-2.70892	-5.12191	-5.37031	-5.19525	-4.97003	-3.54289	-5.08554	-5.04481
Gm12976	1.46366	-4.72405	2.21972	0.039115	0.259424	-3.75871	-0.887111	0.0529409	0.20274	0.576547	0.264121	0.675406	-4.60258	-4.91223	-5.13697	-4.94327	-4.6315	-4.54212	-5.0524	-2.70892	-5.12191	-5.37031	-5.19525	-4.97003	-3.54289	-5.08554	-5.04481
NA	1.46366	-4.72405	2.21972	0.039115	0.259424	-3.75871	-0.887111	0.0529409	0.20274	0.576547	0.264121	0.675406	-4.60258	-4.91223	-5.13697	-4.94327	-4.6315	-4.54212	-5.0524	-2.70892	-5.12191	-5.37031	-5.19525	-4.97003	-3.54289	-5.08554	-5.04481
B930082K07Rik	1.46366	-4.72405	2.21972	0.039115	0.259424	-3.75871	-0.887111	0.0529409	0.20274	0.576547	0.264121	0.675406	-4.60258	-4.91223	-5.13697	-4.94327	-4.6315	-4.54212	-5.0524	-2.70892	-5.12191	-5.37031	-5.19525	-4.97003	-3.54289	-5.08554	-5.04481
Lxn	1.46357	3.43217	7.54799	4.58e-07	0.000311906	6.59379	-0.727715	5.38e-05	0.00223106	0.735853	3.04e-05	0.00375987	2.94432	2.95195	2.79967	3.02828	3.62117	3.82856	3.58784	3.59486	3.42112	3.10136	3.14014	3.4436	3.94093	4.08188	3.99685
Ttc23	1.46339	-4.20313	1.71679	0.102667	0.373753	-4.3968	-0.174421	0.718017	0.860495	1.28897	0.0845649	0.486597	-4.60258	-4.91223	-5.13697	-3.35831	-4.6315	-4.54212	-3.46744	-4.29388	-2.79999	-5.37031	-5.19525	-4.97003	-3.54289	-2.76361	-3.45985
Zbtb18	1.46177	-3.40363	1.743	0.0978827	0.368358	-4.34528	-0.670706	0.205373	0.471742	0.791065	0.249193	0.659511	-4.60258	-4.91223	-3.55201	-4.94327	-4.6315	-2.95716	-3.46744	-4.29388	-1.95199	-2.56296	-2.02532	-4.97003	-1.66842	-2.27819	-2.23746
Nap1l4	1.46113	-3.31125	1.38101	0.183684	0.488202	-4.75878	-0.0953869	0.893376	0.958744	1.36574	0.101091	0.519001	-4.60258	-4.91223	-2.81504	-3.35831	-3.04653	-4.54212	-3.46744	-4.29388	-5.12191	-1.46342	-1.49481	-4.97003	-1.95792	-1.3851	-2.23746
Mrps23	1.46077	-4.1466	1.57011	0.133288	0.413055	-4.55182	-0.907229	0.115202	0.323211	0.553545	0.470399	0.793983	-4.60258	-4.91223	-3.55201	-4.94327	-3.04653	-4.54212	-5.0524	-2.70892	-5.12191	-3.78535	-5.19525	-3.38507	-2.80592	-3.50058	-5.04481
Mir1198	1.45964	-4.30139	1.75282	0.0961414	0.364885	-4.34272	-0.572693	0.198113	0.460725	0.886945	0.229433	0.636741	-4.60258	-4.91223	-5.13697	-4.94327	-4.6315	-4.54212	-3.46744	-4.29388	-5.12191	-5.37031	-2.02532	-4.97003	-3.54289	-3.50058	-3.45985
Eif2d	1.45934	-3.43773	1.50841	0.14829	0.437681	-4.60689	-0.803168	0.200105	0.463654	0.656172	0.396098	0.757135	-4.60258	-4.91223	-5.13697	-2.62134	-2.30957	-4.54212	-5.0524	-2.70892	-2.79999	-3.78535	-2.38789	-3.38507	-2.32049	-2.27819	-2.72288
Gm27943	1.45889	-3.38939	1.39055	0.180819	0.484012	-4.68146	-0.273541	0.709341	0.854773	1.18535	0.136011	0.532524	-3.01762	-2.5903	-5.13697	-3.35831	-4.6315	-2.95716	-2.73048	-2.70892	-2.79999	-2.56296	-5.19525	-4.97003	-3.54289	-1.91562	-2.72288
Lsm7	1.45878	-2.73221	1.31436	0.204743	0.518265	-4.80937	-0.650321	0.444576	0.647222	0.808457	0.284774	0.68717	-4.60258	-3.32727	-1.43653	-4.94327	-1.82414	-4.54212	-1.35196	-4.29388	-3.53695	-2.56296	-1.49481	-2.16267	-1.66842	-0.998077	-2.23746
Srcin1	1.45843	-4.30139	1.95291	0.0660828	0.335276	-4.06993	-0.670706	0.174012	0.423773	0.787725	0.188319	0.591843	-4.60258	-4.91223	-3.55201	-4.94327	-4.6315	-2.95716	-3.46744	-4.29388	-5.12191	-3.78535	-5.19525	-4.97003	-3.54289	-3.50058	-5.04481
Mir6924	1.4582	-4.0651	1.30388	0.208221	0.523386	-4.8771	0.188208	0.795926	0.897719	1.64641	0.0705131	0.454902	-3.01762	-4.91223	-5.13697	-2.62134	-4.6315	-4.54212	-5.0524	-2.70892	-3.53695	-5.37031	-5.19525	-4.97003	-1.95792	-2.27819	-5.04481
Gm25878	1.4576	-2.7145	1.18726	0.250103	0.576811	-4.90996	-1.38135	0.121082	0.333622	0.0762485	0.932316	0.969946	-4.60258	-3.32727	-0.744651	-4.94327	-1.46157	-1.3722	-1.35196	-4.29388	-2.79999	-3.78535	-1.49481	-2.6481	-1.66842	-3.50058	-2.72288
Igkv9-123	1.45744	-4.2273	1.49781	0.151005	0.441292	-4.66908	-0.579194	0.439979	0.642964	0.878246	0.18562	0.588735	-3.01762	-4.91223	-5.13697	-3.35831	-1.82414	-2.2202	-5.0524	-4.29388	-5.12191	-5.37031	-5.19525	-4.97003	-5.12785	-5.08554	-2.72288
Romo1	1.4574	-3.64245	1.21496	0.239619	0.564041	-4.88284	-0.957064	0.268894	0.56416	0.500334	0.566199	0.85228	-3.01762	-3.32727	-5.13697	-3.35831	-3.04653	-2.95716	-3.46744	-1.12396	-5.12191	-5.37031	-5.19525	-2.16267	-2.80592	-3.50058	-5.04481
Gm11201	1.45692	-2.29485	1.59105	0.128493	0.406114	-4.50334	-0.985015	0.151492	0.38798	0.471902	0.467613	0.79168	-1.43265	-3.32727	-5.13697	-1.48384	-0.931057	-2.2202	-1.88248	-2.70892	-1.95199	-2.56296	-2.38789	-2.6481	-1.95792	-1.91562	-1.87489
Prr22	1.45635	-2.33873	1.43736	0.167267	0.465207	-4.71875	-0.713984	0.392911	0.620793	0.742364	0.231623	0.639784	-4.60258	-2.10488	-2.81504	-4.94327	-4.6315	-1.73477	-3.46744	-1.97195	-0.598352	-3.04838	-0.802928	-1.8001	-1.04039	-0.561978	-0.957349
Il10	1.45578	4.76252	5.76583	1.62e-05	0.00313827	3.0059	-1.54313	9.7e-08	4.23e-05	-0.0873469	0.619892	0.881698	4.01581	3.93012	3.24241	3.73269	5.07414	5.26684	5.0204	5.74641	5.08876	5.28343	5.18305	4.81624	4.92064	5.11045	5.0064
Gm43009	1.45575	-3.10144	1.24992	0.226865	0.546835	-4.83378	-0.741045	0.373794	0.609317	0.714704	0.402316	0.762772	-4.60258	-2.5903	-2.32961	-4.94327	-3.04653	-4.54212	-2.24505	-1.97195	-1.66248	-2.56296	-3.61028	-4.97003	-1.22096	-2.76361	-3.45985
Timd2	1.45556	2.74071	5.51785	2.76e-05	0.00426873	2.63672	-1.49545	2.26e-07	6.59e-05	-0.0398904	0.831124	0.93667	2.13889	1.90795	1.54953	2.13355	3.45065	3.41788	3.25593	3.5703	2.67899	2.6465	3.07622	2.91872	2.46461	3.06928	2.8317
Gm26566	1.45524	-4.25226	1.72243	0.101621	0.371799	-4.37293	-0.325638	0.589721	0.759996	1.12961	0.0761476	0.467137	-3.01762	-3.32727	-5.13697	-4.94327	-4.6315	-4.54212	-2.73048	-2.70892	-5.12191	-5.37031	-5.19525	-4.97003	-3.54289	-5.08554	-3.45985
Ahsa2	1.45517	-2.95554	1.47755	0.156304	0.448811	-4.58824	-1.22427	0.0834843	0.265476	0.230904	0.752849	0.93667	-3.01762	-2.5903	-3.55201	-4.94327	-2.30957	-2.95716	-1.35196	-2.70892	-5.12191	-2.20039	-2.38789	-2.6481	-2.32049	-3.50058	-2.72288
Bcl6b	1.45414	3.13719	5.69124	1.9e-05	0.00344887	2.96804	-0.720106	0.00110895	0.0156464	0.734031	0.00049449	0.0246496	2.43084	2.45409	2.61122	2.73621	3.13005	3.39451	3.26501	3.35717	2.84963	3.27715	3.08553	3.04678	3.35193	3.94513	4.12261
Mtmr3	1.45337	-3.71204	1.41679	0.173118	0.473815	-4.69568	0.267064	0.715688	0.859024	1.72043	0.029327	0.296427	-3.01762	-2.5903	-5.13697	-3.35831	-3.04653	-4.54212	-2.73048	-4.29388	-5.12191	-5.37031	-2.87332	-4.97003	-1.66842	-3.50058	-3.45985
Ncs1	1.45317	1.41671	4.07695	0.000670348	0.0286509	-0.323707	-1.45462	3.35e-05	0.00164662	-0.00144959	0.995144	0.997662	0.0412775	0.514033	0.644392	0.342135	1.90766	1.76166	1.51745	2.36433	1.69827	1.84886	1.62493	1.77144	1.28154	2.26319	1.66943
1300017J02Rik	1.45316	-4.67492	2.23064	0.0382644	0.256917	-3.72666	-0.876611	0.0604271	0.217336	0.576547	0.246544	0.656487	-4.60258	-4.91223	-5.13697	-4.94327	-2.30957	-4.54212	-5.0524	-4.29388	-5.12191	-5.37031	-5.19525	-4.97003	-3.54289	-5.08554	-5.04481
Aste1	1.45316	-4.67492	2.23064	0.0382644	0.256917	-3.72666	-0.876611	0.0604271	0.217336	0.576547	0.246544	0.656487	-4.60258	-4.91223	-5.13697	-4.94327	-2.30957	-4.54212	-5.0524	-4.29388	-5.12191	-5.37031	-5.19525	-4.97003	-3.54289	-5.08554	-5.04481
2010110K18Rik	1.45235	-2.05708	1.66425	0.112862	0.385691	-4.456	-2.24505	0.00287933	0.0290155	-0.792701	0.186123	0.589158	-4.60258	-3.32727	-5.13697	-1.77334	-1.17207	-2.95716	-0.297517	-1.97195	-1.42147	-0.726455	-0.947318	-1.06314	-1.95792	-1.91562	-1.58538
Stat1	1.45094	-4.67492	2.39199	0.0275258	0.220764	-3.44077	-0.572693	0.141893	0.369904	0.878246	0.0822867	0.482272	-4.60258	-4.91223	-5.13697	-4.94327	-4.6315	-4.54212	-3.46744	-4.29388	-5.12191	-5.37031	-5.19525	-4.97003	-5.12785	-5.08554	-2.72288
Tasp1	1.45006	-3.9918	1.69673	0.10646	0.381508	-4.36356	-1.69001	0.00443671	0.0388486	-0.239953	0.726872	0.935379	-4.60258	-4.91223	-5.13697	-4.94327	-4.6315	-2.95716	-3.46744	-1.97195	-5.12191	-3.78535	-3.61028	-2.6481	-5.12785	-3.50058	-3.45985
Fcrl1	1.44983	-4.27343	1.72922	0.100373	0.36941	-4.37889	-0.297629	0.474363	0.66895	1.1522	0.132721	0.532524	-4.60258	-4.91223	-5.13697	-4.94327	-4.6315	-4.54212	-5.0524	-4.29388	-2.79999	-3.78535	-5.19525	-4.97003	-1.42741	-2.76361	-5.04481
Mcrip2	1.44982	2.46231	3.98895	0.000817759	0.0323364	-0.616449	-1.33972	3.68e-05	0.00174078	0.110098	0.682478	0.915262	2.24291	1.65762	2.00258	1.87691	3.29332	3.21943	2.69579	4.06806	2.3293	2.17658	2.02392	2.36089	2.09132	2.70236	2.19359
Dnase1l1	1.44886	-4.46359	1.60046	0.126387	0.403619	-4.58787	-0.337456	0.558446	0.735053	1.1114	0.132477	0.532524	-3.01762	-4.91223	-5.13697	-4.94327	-4.6315	-2.2202	-5.0524	-4.29388	-5.12191	-5.37031	-5.19525	-4.97003	-3.54289	-3.50058	-5.04481
Pcnp	1.44732	-1.82348	1.58794	0.129196	0.4074	-4.56267	-0.584723	0.408	0.624724	0.862595	0.163649	0.560713	-3.01762	-2.10488	-1.43653	-3.35831	-1.82414	-0.841684	-3.46744	-0.834451	-1.42147	-1.91088	-0.802928	-3.38507	-1.42741	-0.561978	-0.957349
Rtn2	1.44714	-3.78605	1.34245	0.195647	0.505504	-4.80291	-0.575405	0.352534	0.603817	0.871731	0.341685	0.736847	-4.60258	-3.32727	-5.13697	-4.94327	-1.82414	-4.54212	-5.0524	-4.29388	-3.53695	-3.78535	-2.38789	-4.97003	-3.54289	-3.50058	-1.34437
NA	1.44656	-3.38939	1.39439	0.179673	0.483047	-4.68209	-0.558135	0.434499	0.638556	0.888425	0.261336	0.67309	-4.60258	-2.10488	-3.55201	-4.94327	-3.04653	-2.2202	-3.46744	-4.29388	-2.79999	-5.37031	-2.87332	-3.38507	-2.80592	-1.91562	-3.45985
Serpinb1b	1.44643	1.50933	3.79915	0.00125563	0.040837	-0.926287	-0.562666	0.075058	0.247302	0.883761	0.00144619	0.0504633	1.23031	0.445321	0.289297	0.889622	1.25115	1.72466	1.05612	0.99152	2.01764	1.59547	1.31255	2.01866	3.03706	2.4767	2.30392
Gm16310	1.44613	-3.93448	1.43522	0.167869	0.465928	-4.68019	-1.14674	0.0561641	0.210494	0.299388	0.724198	0.934104	-4.60258	-4.91223	-5.13697	-4.94327	-4.6315	-2.95716	-2.73048	-4.29388	-5.12191	-2.20039	-2.38789	-4.97003	-2.32049	-5.08554	-2.72288
n-R5s40	1.44578	-4.35792	2.06327	0.0533657	0.305344	-3.91621	0.0296002	0.939315	0.969906	1.47538	0.0212631	0.251655	-4.60258	-4.91223	-3.55201	-4.94327	-4.6315	-4.54212	-5.0524	-4.29388	-3.53695	-5.37031	-5.19525	-4.97003	-3.54289	-2.76361	-3.45985
Gng12	1.44506	-2.7554	1.5671	0.133989	0.414081	-4.49264	-1.29216	0.0547595	0.207036	0.152895	0.822785	0.93667	-2.28065	-2.5903	-5.13697	-3.35831	-2.30957	-1.3722	-1.88248	-2.70892	-3.53695	-2.56296	-3.61028	-1.8001	-3.54289	-1.91562	-2.72288
Rtl8a	1.44489	-0.854203	1.95199	0.0661993	0.335502	-4.17049	-0.788793	0.197418	0.459705	0.656095	0.158901	0.553674	-2.28065	-2.10488	-2.81504	-0.0852866	-0.107935	-1.3722	-2.24505	-0.0459547	-0.729596	-0.241028	-0.947318	-0.21514	-0.269867	0.406313	0.24059
A430105I19Rik	1.44432	-4.53689	2.02136	0.0579097	0.317066	-3.98775	-0.297629	0.428076	0.634179	1.14669	0.0772018	0.469049	-4.60258	-4.91223	-5.13697	-4.94327	-4.6315	-4.54212	-5.0524	-4.29388	-5.12191	-5.37031	-3.61028	-4.97003	-5.12785	-3.50058	-2.23746
Tcirg1	1.4442	-3.78047	1.56069	0.135493	0.416416	-4.54012	-0.799632	0.143572	0.372786	0.644572	0.408988	0.767419	-4.60258	-4.91223	-3.55201	-4.94327	-4.6315	-4.54212	-3.46744	-2.70892	-2.79999	-5.37031	-2.87332	-3.38507	-1.95792	-3.50058	-3.45985
Ap1g2	1.44388	-3.81205	1.37854	0.184432	0.489425	-4.72437	-0.459538	0.520771	0.705257	0.98434	0.221048	0.627552	-4.60258	-4.91223	-2.81504	-3.35831	-2.30957	-4.54212	-2.73048	-4.29388	-3.53695	-5.37031	-3.61028	-4.97003	-2.32049	-5.08554	-2.72288
Stat1	1.44354	-4.72405	2.7425	0.0131343	0.150689	-2.8128	-0.297629	0.319895	0.603817	1.14591	0.0173069	0.227697	-4.60258	-4.91223	-5.13697	-4.94327	-4.6315	-4.54212	-5.0524	-4.29388	-5.12191	-5.37031	-5.19525	-4.97003	-5.12785	-3.50058	-3.45985
Il20ra	1.44354	-4.72405	2.7425	0.0131343	0.150689	-2.8128	-0.297629	0.319895	0.603817	1.14591	0.0173069	0.227697	-4.60258	-4.91223	-5.13697	-4.94327	-4.6315	-4.54212	-5.0524	-4.29388	-5.12191	-5.37031	-5.19525	-4.97003	-5.12785	-3.50058	-3.45985
Arpc3	1.44354	-4.72405	2.7425	0.0131343	0.150689	-2.8128	-0.297629	0.319895	0.603817	1.14591	0.0173069	0.227697	-4.60258	-4.91223	-5.13697	-4.94327	-4.6315	-4.54212	-5.0524	-4.29388	-5.12191	-5.37031	-5.19525	-4.97003	-5.12785	-3.50058	-3.45985
Adgrb1	1.44354	-4.72405	2.7425	0.0131343	0.150689	-2.8128	-0.297629	0.319895	0.603817	1.14591	0.0173069	0.227697	-4.60258	-4.91223	-5.13697	-4.94327	-4.6315	-4.54212	-5.0524	-4.29388	-5.12191	-5.37031	-5.19525	-4.97003	-5.12785	-3.50058	-3.45985
Fcer1g	1.44354	-4.72405	2.7425	0.0131343	0.150689	-2.8128	-0.297629	0.319895	0.603817	1.14591	0.0173069	0.227697	-4.60258	-4.91223	-5.13697	-4.94327	-4.6315	-4.54212	-5.0524	-4.29388	-5.12191	-5.37031	-5.19525	-4.97003	-5.12785	-3.50058	-3.45985
Glp1r	1.44354	-4.72405	2.7425	0.0131343	0.150689	-2.8128	-0.297629	0.319895	0.603817	1.14591	0.0173069	0.227697	-4.60258	-4.91223	-5.13697	-4.94327	-4.6315	-4.54212	-5.0524	-4.29388	-5.12191	-5.37031	-5.19525	-4.97003	-5.12785	-3.50058	-3.45985
Plagl1	1.44354	-4.72405	2.7425	0.0131343	0.150689	-2.8128	-0.297629	0.319895	0.603817	1.14591	0.0173069	0.227697	-4.60258	-4.91223	-5.13697	-4.94327	-4.6315	-4.54212	-5.0524	-4.29388	-5.12191	-5.37031	-5.19525	-4.97003	-5.12785	-3.50058	-3.45985
Mtch2	1.44354	-4.72405	2.7425	0.0131343	0.150689	-2.8128	-0.297629	0.319895	0.603817	1.14591	0.0173069	0.227697	-4.60258	-4.91223	-5.13697	-4.94327	-4.6315	-4.54212	-5.0524	-4.29388	-5.12191	-5.37031	-5.19525	-4.97003	-5.12785	-3.50058	-3.45985
Gm23540	1.44354	-4.72405	2.7425	0.0131343	0.150689	-2.8128	-0.297629	0.319895	0.603817	1.14591	0.0173069	0.227697	-4.60258	-4.91223	-5.13697	-4.94327	-4.6315	-4.54212	-5.0524	-4.29388	-5.12191	-5.37031	-5.19525	-4.97003	-5.12785	-3.50058	-3.45985
Gm24878	1.44354	-4.72405	2.7425	0.0131343	0.150689	-2.8128	-0.297629	0.319895	0.603817	1.14591	0.0173069	0.227697	-4.60258	-4.91223	-5.13697	-4.94327	-4.6315	-4.54212	-5.0524	-4.29388	-5.12191	-5.37031	-5.19525	-4.97003	-5.12785	-3.50058	-3.45985
Gm20548	1.44354	-4.72405	2.7425	0.0131343	0.150689	-2.8128	-0.297629	0.319895	0.603817	1.14591	0.0173069	0.227697	-4.60258	-4.91223	-5.13697	-4.94327	-4.6315	-4.54212	-5.0524	-4.29388	-5.12191	-5.37031	-5.19525	-4.97003	-5.12785	-3.50058	-3.45985
Plscr5	1.44354	-4.72405	2.7425	0.0131343	0.150689	-2.8128	-0.297629	0.319895	0.603817	1.14591	0.0173069	0.227697	-4.60258	-4.91223	-5.13697	-4.94327	-4.6315	-4.54212	-5.0524	-4.29388	-5.12191	-5.37031	-5.19525	-4.97003	-5.12785	-3.50058	-3.45985
D030040B21Rik	1.44354	-4.72405	2.7425	0.0131343	0.150689	-2.8128	-0.297629	0.319895	0.603817	1.14591	0.0173069	0.227697	-4.60258	-4.91223	-5.13697	-4.94327	-4.6315	-4.54212	-5.0524	-4.29388	-5.12191	-5.37031	-5.19525	-4.97003	-5.12785	-3.50058	-3.45985
Mir1191b	1.44354	-4.72405	2.7425	0.0131343	0.150689	-2.8128	-0.297629	0.319895	0.603817	1.14591	0.0173069	0.227697	-4.60258	-4.91223	-5.13697	-4.94327	-4.6315	-4.54212	-5.0524	-4.29388	-5.12191	-5.37031	-5.19525	-4.97003	-5.12785	-3.50058	-3.45985
Gm34081	1.44354	-4.72405	2.7425	0.0131343	0.150689	-2.8128	-0.297629	0.319895	0.603817	1.14591	0.0173069	0.227697	-4.60258	-4.91223	-5.13697	-4.94327	-4.6315	-4.54212	-5.0524	-4.29388	-5.12191	-5.37031	-5.19525	-4.97003	-5.12785	-3.50058	-3.45985
Rpl30	1.44323	-3.02074	1.34686	0.194248	0.504137	-4.73725	-1.20271	0.10089	0.297329	0.240519	0.770959	0.93667	-3.01762	-3.32727	-2.81504	-2.62134	-1.46157	-2.2202	-2.24505	-0.834451	-3.53695	-5.37031	-5.19525	-1.8001	-2.32049	-5.08554	-3.45985
Polr3g	1.44294	-3.78788	1.2506	0.226622	0.546791	-4.85144	-1.2969	0.0938552	0.284452	0.146041	0.871418	0.940236	-4.60258	-4.91223	-5.13697	-2.62134	-3.04653	-4.54212	-1.88248	-2.70892	-5.12191	-5.37031	-2.87332	-2.6481	-2.80592	-3.50058	-5.04481
Ptpdc1	1.44237	-3.92708	1.51841	0.145768	0.433137	-4.59464	-0.291154	0.631872	0.795206	1.15121	0.135835	0.532524	-4.60258	-4.91223	-3.55201	-3.35831	-4.6315	-2.95716	-3.46744	-4.29388	-3.53695	-5.37031	-3.61028	-4.97003	-2.32049	-2.27819	-5.04481
Otos	1.44234	-4.17077	1.96223	0.0649128	0.332489	-4.05662	0.477744	0.302026	0.603817	1.92008	0.00382686	0.0920453	-4.60258	-3.32727	-5.13697	-3.35831	-4.6315	-4.54212	-5.0524	-4.29388	-5.12191	-5.37031	-3.61028	-4.97003	-2.80592	-2.27819	-3.45985
Rad51	1.44226	5.14091	4.574	0.000219159	0.0154795	0.389698	-2.02575	5.69e-08	3.4e-05	-0.583499	0.0131002	0.198105	3.67819	3.76373	3.93717	3.59201	5.92405	5.73051	5.63847	5.81856	5.88441	5.60051	6.04495	5.76891	4.40937	5.60358	5.71923
D130020L05Rik	1.44214	-2.70444	1.68008	0.109701	0.384514	-4.36683	-0.485689	0.449707	0.651528	0.956447	0.118409	0.532524	-3.01762	-4.91223	-2.32961	-2.62134	-3.04653	-2.95716	-2.24505	-2.70892	-3.53695	-3.78535	-2.02532	-1.8001	-1.95792	-1.3851	-2.23746
Gm26269	1.44133	-4.67492	2.5192	0.0211178	0.190697	-3.23736	-1.3699	0.00616379	0.048531	0.071427	0.84552	0.93667	-4.60258	-4.91223	-5.13697	-4.94327	-2.30957	-4.54212	-5.0524	-2.70892	-5.12191	-5.37031	-5.19525	-4.97003	-5.12785	-5.08554	-5.04481
Snhg1	1.44126	-3.14491	1.61301	0.123622	0.403619	-4.48069	-1.21878	0.0576775	0.213789	0.222479	0.739825	0.93667	-4.60258	-4.91223	-2.81504	-4.94327	-4.6315	-2.95716	-3.46744	-1.97195	-2.31456	-3.04838	-1.28835	-3.38507	-2.32049	-2.27819	-2.23746
Gpatch2	1.43998	-0.942095	1.83358	0.08281	0.346446	-4.33773	-1.01628	0.112212	0.318558	0.423705	0.403192	0.764051	-4.60258	-0.664304	-1.67754	-0.55095	-1.46157	-0.841684	-0.408548	-0.386992	-0.367026	-0.977994	-0.671683	-0.7221	-0.269867	-0.693223	0.164641
Gm44428	1.4398	-3.04846	1.34349	0.195317	0.505403	-4.74816	-0.100377	0.897128	0.961624	1.33942	0.0903541	0.493385	-2.28065	-4.91223	-2.81504	-3.35831	-4.6315	-2.95716	-2.73048	-2.70892	-2.79999	-5.37031	-1.73581	-3.38507	-1.04039	-2.27819	-2.72288
Csf1	1.43946	-3.83448	1.32929	0.199867	0.511015	-4.77516	-1.32249	0.0628798	0.221296	0.116968	0.892286	0.949036	-4.60258	-4.91223	-5.13697	-3.35831	-1.82414	-2.95716	-3.46744	-4.29388	-5.12191	-1.91088	-5.19525	-3.38507	-3.54289	-2.76361	-5.04481
Dnaic1	1.43908	-4.53689	2.0442	0.0553917	0.310701	-3.95297	-0.297629	0.42131	0.631476	1.14146	0.0744345	0.46485	-4.60258	-4.91223	-5.13697	-4.94327	-4.6315	-4.54212	-5.0524	-4.29388	-5.12191	-5.37031	-3.61028	-4.97003	-2.32049	-3.50058	-5.04481
Grk3	1.43874	-2.38133	1.47849	0.156054	0.448567	-4.6487	0.338847	0.657815	0.816865	1.77759	0.009703	0.169288	-3.01762	-4.91223	-1.04951	-2.13591	-2.30957	-2.95716	-2.73048	-4.29388	-2.79999	-3.04838	-2.38789	-1.8001	-0.735531	0.0437427	-1.58538
Gm38832	1.43818	-4.51272	2.10595	0.0490711	0.291162	-3.85774	-0.297629	0.407323	0.624724	1.14055	0.0668279	0.442503	-4.60258	-4.91223	-5.13697	-4.94327	-4.6315	-4.54212	-5.0524	-4.29388	-5.12191	-5.37031	-5.19525	-3.38507	-3.54289	-3.50058	-3.45985
Gm22953	1.4379	-3.3626	1.1214	0.276421	0.607667	-4.94762	-0.383026	0.672754	0.829377	1.05488	0.266429	0.677859	-0.902139	-3.32727	-5.13697	-3.35831	-3.04653	-4.54212	-2.24505	-1.48653	-5.12191	-3.04838	-3.61028	-4.97003	-5.12785	-2.27819	-2.23746
Plxna4	1.43773	-4.51272	1.80789	0.0868649	0.346446	-4.30099	-0.297629	0.475653	0.670179	1.1401	0.111436	0.532524	-4.60258	-4.91223	-5.13697	-4.94327	-4.6315	-4.54212	-5.0524	-4.29388	-5.12191	-5.37031	-5.19525	-3.38507	-5.12785	-1.91562	-3.45985
Trip13	1.43708	4.42048	4.90584	0.000104756	0.00960424	1.19256	-1.86612	5.37e-08	3.4e-05	-0.429033	0.0458333	0.369241	3.44727	3.08212	3.22498	3.10658	5.17102	4.95173	4.81023	5.43234	4.99832	4.91393	4.93017	4.78653	3.79993	4.76465	4.8874
Gm14379	1.43696	-4.32556	1.80962	0.0865863	0.346446	-4.29392	0.114462	0.796815	0.897992	1.55142	0.0304578	0.302238	-4.60258	-3.32727	-5.13697	-4.94327	-4.6315	-4.54212	-5.0524	-4.29388	-5.12191	-5.37031	-5.19525	-3.38507	-2.32049	-3.50058	-3.45985
Gm34983	1.43636	-3.04491	1.34716	0.194153	0.504137	-4.73975	0.152399	0.841424	0.921218	1.58876	0.0496978	0.385374	-4.60258	-2.5903	-2.32961	-1.77334	-3.04653	-2.2202	-2.24505	-4.29388	-5.12191	-1.91088	-5.19525	-3.38507	-2.32049	-1.91562	-2.72288
Nabp2	1.43552	-3.72394	1.48241	0.155019	0.447231	-4.61876	-1.66731	0.0129784	0.0811969	-0.231783	0.762185	0.93667	-3.01762	-4.91223	-5.13697	-4.94327	-3.04653	-2.95716	-1.88248	-2.70892	-3.53695	-3.78535	-2.87332	-4.97003	-3.54289	-3.50058	-5.04481
Aqp11	1.43534	-2.46745	2.17428	0.0428457	0.270835	-3.6953	-0.751163	0.150823	0.386929	0.684178	0.128107	0.532524	-3.01762	-3.32727	-3.55201	-3.35831	-3.04653	-1.73477	-2.73048	-2.70892	-2.79999	-1.91088	-2.38789	-1.8001	-1.22096	-1.17865	-2.23746
Gm43336	1.43456	-4.01597	1.58309	0.130299	0.408771	-4.54441	0.286477	0.635169	0.798452	1.72103	0.0213295	0.251655	-4.60258	-3.32727	-2.32961	-4.94327	-3.04653	-4.54212	-5.0524	-4.29388	-3.53695	-5.37031	-5.19525	-4.97003	-2.80592	-3.50058	-2.72288
Gm13274	1.43437	-0.449789	2.32367	0.0316765	0.237818	-3.60687	-1.58907	0.00404912	0.0365583	-0.154702	0.690294	0.918945	-0.902139	-1.00534	-2.32961	-2.62134	0.226484	-0.149807	-0.964941	0.461005	0.163489	-0.241028	-0.0659624	0.757893	-0.0834539	0.529169	-0.52125
Rep15	1.43374	-3.9918	1.54063	0.14029	0.423972	-4.56561	-1.25966	0.0498516	0.195252	0.174081	0.809273	0.93667	-4.60258	-4.91223	-5.13697	-3.35831	-4.6315	-2.95716	-2.73048	-2.70892	-2.79999	-3.78535	-5.19525	-4.97003	-3.54289	-3.50058	-5.04481
Gm44116	1.43303	-3.20963	1.66145	0.113427	0.386834	-4.38821	-1.01232	0.095215	0.287163	0.420715	0.52042	0.826667	-3.01762	-3.32727	-5.13697	-4.94327	-3.04653	-2.2202	-2.24505	-4.29388	-2.79999	-3.04838	-2.87332	-3.38507	-2.80592	-2.27819	-2.72288
Pea15a	1.43297	-4.01597	1.47028	0.158241	0.452373	-4.65186	-0.137279	0.83706	0.91833	1.29569	0.0877185	0.488972	-4.60258	-4.91223	-2.32961	-3.35831	-4.6315	-4.54212	-3.46744	-2.70892	-5.12191	-3.78535	-5.19525	-4.97003	-2.80592	-5.08554	-2.72288
Gm44625	1.43276	-4.46359	1.99914	0.0604571	0.323069	-4.02416	-0.694607	0.115114	0.323119	0.738158	0.219312	0.625408	-4.60258	-4.91223	-5.13697	-4.94327	-4.6315	-4.54212	-2.73048	-4.29388	-5.12191	-5.37031	-3.61028	-4.97003	-3.54289	-5.08554	-3.45985
BC049762	1.4324	-4.04093	1.48219	0.155075	0.447231	-4.67884	-0.144023	0.798066	0.897992	1.28838	0.120319	0.532524	-4.60258	-4.91223	-5.13697	-2.62134	-3.04653	-4.54212	-5.0524	-4.29388	-3.53695	-5.37031	-5.19525	-3.38507	-3.54289	-1.91562	-3.45985
Gm28041	1.43172	-4.30139	1.64001	0.117848	0.39529	-4.50554	-0.728589	0.204958	0.470977	0.703128	0.310383	0.714967	-4.60258	-4.91223	-5.13697	-3.35831	-4.6315	-4.54212	-3.46744	-2.70892	-3.53695	-5.37031	-5.19525	-4.97003	-3.54289	-5.08554	-3.45985
Nutf2-ps1	1.43164	0.954449	3.81271	0.00121775	0.0403342	-0.840199	-1.54651	5.7e-06	0.000569681	-0.114866	0.689498	0.918662	0.351618	0.642358	0.793769	0.186015	2.02671	1.99703	1.68906	2.62498	0.235638	0.560426	0.735492	0.96071	0.298417	0.586885	0.627613
Gm26909	1.43155	-4.46359	1.60881	0.124541	0.403619	-4.57565	-0.301941	0.595149	0.765051	1.12961	0.119841	0.532524	-4.60258	-2.5903	-5.13697	-4.94327	-4.6315	-4.54212	-5.0524	-2.70892	-5.12191	-5.37031	-5.19525	-4.97003	-3.54289	-5.08554	-3.45985
Slc44a1	1.43093	-1.6797	1.69833	0.106155	0.381462	-4.43313	-0.993121	0.136355	0.361089	0.437812	0.436516	0.785703	-1.14315	-3.32727	-3.55201	-1.77334	-3.04653	-1.3722	-1.14551	-0.386992	-1.21502	-1.91088	-2.38789	-0.57771	-1.22096	-0.998077	-1.13792
L3mbtl1	1.43014	-4.19494	1.88714	0.0748893	0.346446	-4.15748	-0.297629	0.428185	0.634261	1.13251	0.10419	0.52397	-4.60258	-4.91223	-5.13697	-4.94327	-4.6315	-4.54212	-5.0524	-4.29388	-2.31456	-5.37031	-5.19525	-3.38507	-2.80592	-3.50058	-2.23746
Dlg1	1.42942	0.162116	3.42745	0.00290068	0.0669447	-1.58309	-0.47996	0.160617	0.403417	0.949461	0.00159367	0.0535323	-0.354651	-0.388669	-0.744651	-0.855805	-0.23918	0.101732	-0.528842	0.349974	-0.0775194	0.652056	0.532675	0.159256	1.66657	1.18125	0.977556
Lgals9	1.42898	-3.64166	1.26953	0.219945	0.538901	-4.82102	-0.376088	0.63852	0.801243	1.05289	0.206474	0.609591	-4.60258	-4.91223	-2.32961	-2.62134	-3.04653	-2.2202	-3.46744	-4.29388	-3.53695	-5.37031	-5.19525	-3.38507	-2.32049	-2.27819	-5.04481
2900026A02Rik	1.4283	-1.82798	1.55126	0.13773	0.419651	-4.60447	-0.108418	0.860563	0.934034	1.31988	0.0716369	0.457457	-2.28065	-0.664304	-2.32961	-0.855805	-1.17207	-0.294196	-1.59297	-2.70892	-2.31456	-1.91088	-2.02532	-4.97003	-1.95792	-1.3851	-0.957349
Lmbrd1	1.42777	-3.64985	1.63656	0.118572	0.396296	-4.42527	0.168772	0.782801	0.89278	1.59654	0.0204801	0.246438	-4.60258	-3.32727	-2.81504	-3.35831	-2.30957	-4.54212	-3.46744	-4.29388	-5.12191	-3.78535	-3.61028	-4.97003	-2.80592	-2.27819	-3.45985
Gm43727	1.42772	-4.56925	1.73382	0.099536	0.368358	-4.47386	-1.15057	0.0455366	0.186775	0.277157	0.66232	0.904626	-4.60258	-4.91223	-5.13697	-4.94327	-4.6315	-4.54212	-5.0524	-1.97195	-5.12191	-3.78535	-5.19525	-4.97003	-5.12785	-3.50058	-5.04481
Mir5620	1.42757	-4.51272	1.41629	0.173261	0.474	-4.86955	-0.801843	0.282659	0.580912	0.62573	0.383222	0.748365	-3.01762	-4.91223	-5.13697	-4.94327	-4.6315	-4.54212	-5.0524	-1.12396	-5.12191	-5.37031	-5.19525	-4.97003	-5.12785	-5.08554	-3.45985
Clpx	1.42724	-4.72405	2.72827	0.0135421	0.151194	-2.83823	-0.297629	0.316994	0.603817	1.12961	0.0181053	0.231809	-4.60258	-4.91223	-5.13697	-4.94327	-4.6315	-4.54212	-5.0524	-4.29388	-5.12191	-5.37031	-5.19525	-4.97003	-3.54289	-5.08554	-3.45985
Usp8	1.42724	-4.72405	2.72827	0.0135421	0.151194	-2.83823	-0.297629	0.316994	0.603817	1.12961	0.0181053	0.231809	-4.60258	-4.91223	-5.13697	-4.94327	-4.6315	-4.54212	-5.0524	-4.29388	-5.12191	-5.37031	-5.19525	-4.97003	-3.54289	-5.08554	-3.45985
Usp5	1.42724	-4.72405	2.72827	0.0135421	0.151194	-2.83823	-0.297629	0.316994	0.603817	1.12961	0.0181053	0.231809	-4.60258	-4.91223	-5.13697	-4.94327	-4.6315	-4.54212	-5.0524	-4.29388	-5.12191	-5.37031	-5.19525	-4.97003	-3.54289	-5.08554	-3.45985
Gimap6	1.42724	-4.72405	2.72827	0.0135421	0.151194	-2.83823	-0.297629	0.316994	0.603817	1.12961	0.0181053	0.231809	-4.60258	-4.91223	-5.13697	-4.94327	-4.6315	-4.54212	-5.0524	-4.29388	-5.12191	-5.37031	-5.19525	-4.97003	-3.54289	-5.08554	-3.45985
Clrn3	1.42724	-4.72405	2.72827	0.0135421	0.151194	-2.83823	-0.297629	0.316994	0.603817	1.12961	0.0181053	0.231809	-4.60258	-4.91223	-5.13697	-4.94327	-4.6315	-4.54212	-5.0524	-4.29388	-5.12191	-5.37031	-5.19525	-4.97003	-3.54289	-5.08554	-3.45985
Mlkl	1.42724	-4.72405	2.72827	0.0135421	0.151194	-2.83823	-0.297629	0.316994	0.603817	1.12961	0.0181053	0.231809	-4.60258	-4.91223	-5.13697	-4.94327	-4.6315	-4.54212	-5.0524	-4.29388	-5.12191	-5.37031	-5.19525	-4.97003	-3.54289	-5.08554	-3.45985
Mamld1	1.42724	-4.72405	2.72827	0.0135421	0.151194	-2.83823	-0.297629	0.316994	0.603817	1.12961	0.0181053	0.231809	-4.60258	-4.91223	-5.13697	-4.94327	-4.6315	-4.54212	-5.0524	-4.29388	-5.12191	-5.37031	-5.19525	-4.97003	-3.54289	-5.08554	-3.45985
Kmt5b	1.42724	-4.72405	2.72827	0.0135421	0.151194	-2.83823	-0.297629	0.316994	0.603817	1.12961	0.0181053	0.231809	-4.60258	-4.91223	-5.13697	-4.94327	-4.6315	-4.54212	-5.0524	-4.29388	-5.12191	-5.37031	-5.19525	-4.97003	-3.54289	-5.08554	-3.45985
Gm12259	1.42724	-4.72405	2.72827	0.0135421	0.151194	-2.83823	-0.297629	0.316994	0.603817	1.12961	0.0181053	0.231809	-4.60258	-4.91223	-5.13697	-4.94327	-4.6315	-4.54212	-5.0524	-4.29388	-5.12191	-5.37031	-5.19525	-4.97003	-3.54289	-5.08554	-3.45985
Gm15564	1.42724	-4.72405	2.72827	0.0135421	0.151194	-2.83823	-0.297629	0.316994	0.603817	1.12961	0.0181053	0.231809	-4.60258	-4.91223	-5.13697	-4.94327	-4.6315	-4.54212	-5.0524	-4.29388	-5.12191	-5.37031	-5.19525	-4.97003	-3.54289	-5.08554	-3.45985
Snhg17	1.42724	-4.72405	2.72827	0.0135421	0.151194	-2.83823	-0.297629	0.316994	0.603817	1.12961	0.0181053	0.231809	-4.60258	-4.91223	-5.13697	-4.94327	-4.6315	-4.54212	-5.0524	-4.29388	-5.12191	-5.37031	-5.19525	-4.97003	-3.54289	-5.08554	-3.45985
Scarna3b	1.42724	-4.72405	2.72827	0.0135421	0.151194	-2.83823	-0.297629	0.316994	0.603817	1.12961	0.0181053	0.231809	-4.60258	-4.91223	-5.13697	-4.94327	-4.6315	-4.54212	-5.0524	-4.29388	-5.12191	-5.37031	-5.19525	-4.97003	-3.54289	-5.08554	-3.45985
Gm22314	1.42724	-4.72405	2.72827	0.0135421	0.151194	-2.83823	-0.297629	0.316994	0.603817	1.12961	0.0181053	0.231809	-4.60258	-4.91223	-5.13697	-4.94327	-4.6315	-4.54212	-5.0524	-4.29388	-5.12191	-5.37031	-5.19525	-4.97003	-3.54289	-5.08554	-3.45985
Gm23564	1.42724	-4.72405	2.72827	0.0135421	0.151194	-2.83823	-0.297629	0.316994	0.603817	1.12961	0.0181053	0.231809	-4.60258	-4.91223	-5.13697	-4.94327	-4.6315	-4.54212	-5.0524	-4.29388	-5.12191	-5.37031	-5.19525	-4.97003	-3.54289	-5.08554	-3.45985
Gm24486	1.42724	-4.72405	2.72827	0.0135421	0.151194	-2.83823	-0.297629	0.316994	0.603817	1.12961	0.0181053	0.231809	-4.60258	-4.91223	-5.13697	-4.94327	-4.6315	-4.54212	-5.0524	-4.29388	-5.12191	-5.37031	-5.19525	-4.97003	-3.54289	-5.08554	-3.45985
Smco4	1.42724	-4.72405	2.72827	0.0135421	0.151194	-2.83823	-0.297629	0.316994	0.603817	1.12961	0.0181053	0.231809	-4.60258	-4.91223	-5.13697	-4.94327	-4.6315	-4.54212	-5.0524	-4.29388	-5.12191	-5.37031	-5.19525	-4.97003	-3.54289	-5.08554	-3.45985
Gm26522	1.42724	-4.72405	2.72827	0.0135421	0.151194	-2.83823	-0.297629	0.316994	0.603817	1.12961	0.0181053	0.231809	-4.60258	-4.91223	-5.13697	-4.94327	-4.6315	-4.54212	-5.0524	-4.29388	-5.12191	-5.37031	-5.19525	-4.97003	-3.54289	-5.08554	-3.45985
Gm43041	1.42724	-4.72405	2.72827	0.0135421	0.151194	-2.83823	-0.297629	0.316994	0.603817	1.12961	0.0181053	0.231809	-4.60258	-4.91223	-5.13697	-4.94327	-4.6315	-4.54212	-5.0524	-4.29388	-5.12191	-5.37031	-5.19525	-4.97003	-3.54289	-5.08554	-3.45985
Gm45890	1.42724	-4.72405	2.72827	0.0135421	0.151194	-2.83823	-0.297629	0.316994	0.603817	1.12961	0.0181053	0.231809	-4.60258	-4.91223	-5.13697	-4.94327	-4.6315	-4.54212	-5.0524	-4.29388	-5.12191	-5.37031	-5.19525	-4.97003	-3.54289	-5.08554	-3.45985
C030014I23Rik	1.42663	-3.87874	1.72285	0.101543	0.371754	-4.32486	-0.723506	0.252277	0.54224	0.703128	0.222849	0.629864	-4.60258	-3.32727	-3.55201	-3.35831	-3.04653	-2.95716	-3.46744	-2.70892	-3.53695	-5.37031	-5.19525	-4.97003	-3.54289	-5.08554	-3.45985
Gm24336	1.42623	-2.15216	1.48923	0.153231	0.444575	-4.64548	-0.561471	0.441747	0.644348	0.864762	0.191537	0.594646	-0.902139	-1.21179	-3.55201	-4.94327	-1.82414	-2.95716	-2.24505	-1.48653	-2.79999	-1.66987	-2.38789	-2.16267	-0.879921	-1.91562	-1.34437
Mkln1os	1.4257	-2.17831	1.46213	0.160438	0.455757	-4.65916	-1.95107	0.00825472	0.0594172	-0.525369	0.47337	0.79536	-1.14315	-2.5903	-3.55201	-4.94327	-0.931057	-0.635233	-1.88248	-0.834451	-1.03445	-3.04838	-2.38789	-1.8001	-2.80592	-1.62611	-3.45985
Apaf1	1.42534	-4.154	1.63258	0.119415	0.397409	-4.48446	-0.57894	0.399606	0.624724	0.846397	0.146136	0.534416	-3.01762	-4.91223	-2.81504	-4.94327	-2.30957	-2.95716	-3.46744	-4.29388	-5.12191	-5.37031	-5.19525	-4.97003	-5.12785	-2.76361	-5.04481
Kansl1	1.42533	-4.72405	2.15167	0.044821	0.277128	-3.81998	-0.297629	0.427021	0.633099	1.1277	0.0554546	0.407454	-4.60258	-4.91223	-5.13697	-4.94327	-4.6315	-4.54212	-5.0524	-4.29388	-5.12191	-5.37031	-5.19525	-4.97003	-5.12785	-1.91562	-5.04481
Dll3	1.42501	-4.46359	1.85563	0.0794641	0.346446	-4.2261	-0.572693	0.185343	0.441197	0.852315	0.202617	0.60612	-4.60258	-4.91223	-5.13697	-4.94327	-4.6315	-4.54212	-3.46744	-4.29388	-5.12191	-5.37031	-5.19525	-3.38507	-3.54289	-2.76361	-5.04481
Abca3	1.42448	-2.08046	1.77989	0.0914783	0.355084	-4.28261	-0.76024	0.229173	0.508305	0.664237	0.214208	0.619372	-4.60258	-1.74231	-2.81504	-2.13591	-2.30957	-2.2202	-1.14551	-2.70892	-2.31456	-2.56296	-1.73581	-1.06314	-1.66842	-0.837613	-1.34437
Nectin2	1.42417	-3.216	1.46683	0.15917	0.453881	-4.6153	-0.0741726	0.914029	0.969906	1.35	0.0675027	0.444799	-2.28065	-3.32727	-3.55201	-4.94327	-3.04653	-4.54212	-3.46744	-2.70892	-5.12191	-3.78535	-2.87332	-2.16267	-1.42741	-2.76361	-2.23746
Gm10941	1.42391	-4.25226	1.54108	0.14018	0.423836	-4.61159	-0.367177	0.52567	0.709795	1.05673	0.163886	0.560713	-3.01762	-4.91223	-5.13697	-4.94327	-3.04653	-4.54212	-3.46744	-4.29388	-5.12191	-3.78535	-5.19525	-4.97003	-5.12785	-3.50058	-2.72288
Gm13568	1.42376	-4.17077	1.53448	0.141788	0.426185	-4.64217	-1.43581	0.0481351	0.190834	-0.0120529	0.985005	0.993229	-4.60258	-4.91223	-3.55201	-4.94327	-4.6315	-1.73477	-3.46744	-2.70892	-2.79999	-5.37031	-5.19525	-4.97003	-5.12785	-3.50058	-5.04481
Khdc3	1.42295	-4.09006	1.34976	0.193333	0.503072	-4.80788	-0.509382	0.421091	0.631476	0.913568	0.298058	0.702207	-3.01762	-4.91223	-5.13697	-4.94327	-3.04653	-2.95716	-5.0524	-4.29388	-3.53695	-3.78535	-5.19525	-4.97003	-3.54289	-1.91562	-5.04481
Bhlhe40	1.42272	2.46529	3.69174	0.0016002	0.0476573	-1.25432	-1.30558	0.000359151	0.00750518	0.117132	0.634121	0.889169	1.46351	0.970412	0.644392	1.99925	3.14329	2.59743	2.43141	2.0099	2.6128	3.26268	3.02876	3.30144	2.88896	3.36154	3.26353
Akr1c13	1.42229	-2.78192	1.36922	0.18728	0.493718	-4.7456	-1.2603	0.105493	0.306336	0.161994	0.826437	0.93667	-4.60258	-3.32727	-5.13697	-2.13591	-1.82414	-4.54212	-2.73048	-1.12396	-2.31456	-2.56296	-2.87332	-1.8001	-1.66842	-1.62611	-3.45985
Bmpr1a	1.42148	3.06024	4.03065	0.000744244	0.030419	-0.590261	0.178545	0.530274	0.713554	1.60002	5.78e-07	0.000185871	2.43084	2.20671	2.49966	2.50794	2.46653	2.4913	1.91338	2.11551	3.4668	3.26993	2.52585	3.59603	5.25261	4.6876	4.47286
Shcbp1	1.42132	4.48497	4.39536	0.000327114	0.0196092	0.0674754	-2.06492	7.67e-08	3.98e-05	-0.643605	0.0074758	0.144205	3.09091	3.01258	3.0676	2.81828	5.09131	4.83509	5.11376	5.20397	5.32207	5.15227	5.39253	5.25277	3.78803	4.94098	5.1924
Gm17749	1.42111	-1.68794	1.80475	0.0873721	0.346446	-4.27784	-1.77507	0.00605962	0.0480016	-0.353956	0.520141	0.826449	-2.28065	-4.91223	-1.96704	-1.77334	-1.46157	-0.018562	-1.14551	-1.12396	-1.42147	-1.46342	-1.49481	-1.06314	-1.04039	-1.91562	-2.23746
Sap18b	1.42097	0.534193	3.33539	0.00356486	0.0748141	-1.79146	-1.28822	0.000150205	0.00430131	0.132754	0.690516	0.918945	0.351618	0.041965	0.971556	-0.0852866	1.47703	1.83292	1.28745	2.0099	-0.263933	0.357609	-0.337264	0.0743666	-0.173652	0.469049	-0.00041814
Tmed5	1.42087	-3.74811	1.70064	0.105712	0.380458	-4.35204	-1.39371	0.0102049	0.068538	0.0271626	0.968497	0.987088	-4.60258	-4.91223	-5.13697	-4.94327	-3.04653	-2.95716	-3.46744	-4.29388	-2.31456	-3.78535	-3.61028	-3.38507	-1.95792	-5.08554	-2.72288
Fbxo44	1.41832	-4.2273	1.56996	0.133321	0.413055	-4.58632	-0.245464	0.630783	0.794091	1.17286	0.135203	0.532524	-4.60258	-4.91223	-3.55201	-4.94327	-4.6315	-4.54212	-3.46744	-4.29388	-2.79999	-5.37031	-5.19525	-4.97003	-2.32049	-2.76361	-5.04481
Tmcc1	1.41753	-3.60072	1.21077	0.241181	0.565925	-4.87236	-1.06736	0.198738	0.461676	0.350174	0.686477	0.917479	-4.60258	-4.91223	-2.81504	-2.62134	-1.82414	-1.3722	-3.46744	-4.29388	-5.12191	-3.78535	-5.19525	-2.6481	-5.12785	-2.76361	-3.45985
Cdkn2c	1.41717	2.70055	3.71423	0.00152102	0.0461818	-1.22183	-1.95812	2.6e-06	0.000357111	-0.54095	0.0385406	0.340749	1.23031	1.19629	1.37083	1.03401	3.38531	2.78879	3.20026	3.29857	3.42883	3.43382	3.45221	3.75449	2.09132	3.34491	3.49822
Mir1929	1.41703	-3.93195	1.59282	0.128095	0.405736	-4.54213	0.273879	0.595079	0.765046	1.69091	0.032454	0.31224	-4.60258	-4.91223	-2.32961	-4.94327	-4.6315	-4.54212	-5.0524	-4.29388	-5.12191	-2.56296	-3.61028	-4.97003	-1.66842	-3.50058	-2.23746
Snord13	1.4166	-3.93448	1.58592	0.129655	0.408046	-4.5452	-0.840055	0.261478	0.555231	0.576547	0.282904	0.685628	-4.60258	-3.32727	-3.55201	-2.62134	-1.82414	-1.73477	-5.0524	-1.97195	-5.12191	-5.37031	-5.19525	-4.97003	-3.54289	-5.08554	-5.04481
Gm27406	1.41508	-3.56836	1.34091	0.196137	0.506184	-4.76944	-0.0448496	0.948733	0.970072	1.37023	0.103443	0.522574	-4.60258	-2.5903	-2.81504	-4.94327	-4.6315	-4.54212	-3.46744	-2.70892	-5.12191	-3.04838	-2.38789	-4.97003	-2.32049	-1.91562	-3.45985
Nelfe	1.41456	-4.46359	1.98142	0.0625612	0.326662	-4.05086	-0.694607	0.1138	0.321301	0.719951	0.228694	0.636442	-4.60258	-4.91223	-5.13697	-4.94327	-4.6315	-4.54212	-2.73048	-4.29388	-5.12191	-5.37031	-3.61028	-4.97003	-3.54289	-3.50058	-5.04481
Gm26867	1.41456	-4.46359	1.98142	0.0625612	0.326662	-4.05086	-0.694607	0.1138	0.321301	0.719951	0.228694	0.636442	-4.60258	-4.91223	-5.13697	-4.94327	-4.6315	-4.54212	-2.73048	-4.29388	-5.12191	-5.37031	-3.61028	-4.97003	-3.54289	-3.50058	-5.04481
Gm26710	1.41414	-3.25136	1.41448	0.173785	0.47464	-4.65234	-1.39165	0.0475705	0.189238	0.0224864	0.976543	0.990406	-4.60258	-3.32727	-5.13697	-2.13591	-3.04653	-2.2202	-1.88248	-2.70892	-3.53695	-3.78535	-2.87332	-3.38507	-2.32049	-5.08554	-2.72288
AC127242.1	1.41392	-3.67481	1.44591	0.164884	0.462223	-4.64552	-0.367352	0.566615	0.741322	1.04656	0.178379	0.578384	-4.60258	-4.91223	-3.55201	-2.62134	-2.30957	-2.95716	-5.0524	-4.29388	-3.53695	-3.78535	-3.61028	-4.97003	-1.95792	-3.50058	-3.45985
2010013B24Rik	1.41367	-0.818363	2.63305	0.0166003	0.16779	-3.0366	-0.8203	0.0515345	0.199441	0.593373	0.12044	0.532524	-1.14315	-1.00534	-1.96704	-1.24283	-0.931057	-0.454661	-0.528842	-0.206419	-0.873986	-1.46342	-0.337264	-1.06314	0.229704	-0.998077	-0.289925
Leng8	1.413	-2.88524	1.56688	0.13404	0.414186	-4.4824	-0.94177	0.132484	0.353133	0.471231	0.493486	0.810895	-1.79522	-3.32727	-3.55201	-3.35831	-3.04653	-2.2202	-1.88248	-1.12396	-5.12191	-3.04838	-2.38789	-3.38507	-2.80592	-3.50058	-2.72288
Erh	1.41212	-3.28781	1.6534	0.11507	0.389266	-4.45407	1.2842	0.041544	0.177855	2.69632	0.000368161	0.0199938	-4.60258	-2.5903	-1.67754	-3.35831	-4.6315	-4.54212	-3.46744	-4.29388	-5.12191	-3.04838	-2.87332	-4.97003	-0.879921	-1.91562	-1.34437
Gm15879	1.41206	-2.01632	1.50656	0.14876	0.438073	-4.64197	-0.293204	0.689215	0.840267	1.11886	0.0771828	0.469049	-4.60258	-1.4528	-1.96704	-2.13591	-1.46157	-2.2202	-1.14551	-4.29388	-1.95199	-2.56296	-1.49481	-2.16267	-1.42741	-0.227559	-1.13792
Pnp2	1.41076	-0.636361	2.4086	0.0265967	0.216344	-3.44943	-1.10112	0.0149933	0.0897869	0.30964	0.467642	0.79168	-1.14315	-1.74231	-0.889041	-0.69534	-0.724607	0.212764	0.157049	0.349974	-1.66248	-1.12238	-0.0659624	-0.57771	-1.22096	-0.131344	-0.289925
Arhgap23	1.41067	-2.89192	1.37403	0.185806	0.49162	-4.7588	-1.18339	0.117909	0.327699	0.227276	0.759076	0.93667	-3.01762	-4.91223	-5.13697	-3.35831	-3.04653	-1.08269	-2.73048	-4.29388	-1.66248	-3.04838	-2.87332	-1.8001	-3.54289	-0.998077	-1.87489
Gm23946	1.40995	-3.05602	1.11752	0.278034	0.609943	-4.94799	-1.24321	0.154051	0.392199	0.166739	0.861778	0.937844	-1.79522	-2.10488	-5.13697	-4.94327	-1.46157	-2.95716	-2.73048	-1.48653	-1.95199	-3.04838	-3.61028	-4.97003	-5.12785	-2.27819	-2.23746
Sox5it	1.40945	-4.0651	1.48973	0.1531	0.44425	-4.63561	-0.778303	0.169875	0.418186	0.631149	0.424805	0.777003	-4.60258	-4.91223	-3.55201	-4.94327	-3.04653	-2.95716	-5.0524	-4.29388	-5.12191	-3.78535	-2.87332	-4.97003	-2.32049	-3.50058	-5.04481
Gm28874	1.40927	-2.48364	1.65979	0.113764	0.387315	-4.39757	-0.690857	0.250998	0.540239	0.718413	0.25921	0.67222	-3.01762	-1.4528	-2.81504	-3.35831	-1.17207	-2.2202	-1.88248	-2.70892	-3.53695	-2.56296	-3.61028	-2.16267	-1.66842	-3.50058	-1.58538
Dhx30	1.40908	-3.25955	1.35657	0.191195	0.499377	-4.72159	-0.303011	0.678816	0.833784	1.10607	0.15621	0.549342	-3.01762	-2.5903	-3.55201	-4.94327	-3.04653	-4.54212	-3.46744	-1.97195	-3.53695	-5.37031	-3.61028	-1.8001	-1.95792	-2.76361	-2.72288
Rinl	1.40903	-4.72405	2.71071	0.0140624	0.152135	-2.86956	-0.297629	0.313991	0.603817	1.1114	0.0191068	0.236819	-4.60258	-4.91223	-5.13697	-4.94327	-4.6315	-4.54212	-5.0524	-4.29388	-5.12191	-5.37031	-5.19525	-4.97003	-3.54289	-3.50058	-5.04481
Tcirg1	1.40903	-4.72405	2.71071	0.0140624	0.152135	-2.86956	-0.297629	0.313991	0.603817	1.1114	0.0191068	0.236819	-4.60258	-4.91223	-5.13697	-4.94327	-4.6315	-4.54212	-5.0524	-4.29388	-5.12191	-5.37031	-5.19525	-4.97003	-3.54289	-3.50058	-5.04481
Slc22a3	1.40903	-4.72405	2.71071	0.0140624	0.152135	-2.86956	-0.297629	0.313991	0.603817	1.1114	0.0191068	0.236819	-4.60258	-4.91223	-5.13697	-4.94327	-4.6315	-4.54212	-5.0524	-4.29388	-5.12191	-5.37031	-5.19525	-4.97003	-3.54289	-3.50058	-5.04481
Pdzd9	1.40903	-4.72405	2.71071	0.0140624	0.152135	-2.86956	-0.297629	0.313991	0.603817	1.1114	0.0191068	0.236819	-4.60258	-4.91223	-5.13697	-4.94327	-4.6315	-4.54212	-5.0524	-4.29388	-5.12191	-5.37031	-5.19525	-4.97003	-3.54289	-3.50058	-5.04481
E330009J07Rik	1.40903	-4.72405	2.71071	0.0140624	0.152135	-2.86956	-0.297629	0.313991	0.603817	1.1114	0.0191068	0.236819	-4.60258	-4.91223	-5.13697	-4.94327	-4.6315	-4.54212	-5.0524	-4.29388	-5.12191	-5.37031	-5.19525	-4.97003	-3.54289	-3.50058	-5.04481
Apol10a	1.40903	-4.72405	2.71071	0.0140624	0.152135	-2.86956	-0.297629	0.313991	0.603817	1.1114	0.0191068	0.236819	-4.60258	-4.91223	-5.13697	-4.94327	-4.6315	-4.54212	-5.0524	-4.29388	-5.12191	-5.37031	-5.19525	-4.97003	-3.54289	-3.50058	-5.04481
Kirrel3os	1.40903	-4.72405	2.71071	0.0140624	0.152135	-2.86956	-0.297629	0.313991	0.603817	1.1114	0.0191068	0.236819	-4.60258	-4.91223	-5.13697	-4.94327	-4.6315	-4.54212	-5.0524	-4.29388	-5.12191	-5.37031	-5.19525	-4.97003	-3.54289	-3.50058	-5.04481
Ttbk2	1.40903	-4.72405	2.71071	0.0140624	0.152135	-2.86956	-0.297629	0.313991	0.603817	1.1114	0.0191068	0.236819	-4.60258	-4.91223	-5.13697	-4.94327	-4.6315	-4.54212	-5.0524	-4.29388	-5.12191	-5.37031	-5.19525	-4.97003	-3.54289	-3.50058	-5.04481
Gm10306	1.40903	-4.72405	2.71071	0.0140624	0.152135	-2.86956	-0.297629	0.313991	0.603817	1.1114	0.0191068	0.236819	-4.60258	-4.91223	-5.13697	-4.94327	-4.6315	-4.54212	-5.0524	-4.29388	-5.12191	-5.37031	-5.19525	-4.97003	-3.54289	-3.50058	-5.04481
Trav16n	1.40903	-4.72405	2.71071	0.0140624	0.152135	-2.86956	-0.297629	0.313991	0.603817	1.1114	0.0191068	0.236819	-4.60258	-4.91223	-5.13697	-4.94327	-4.6315	-4.54212	-5.0524	-4.29388	-5.12191	-5.37031	-5.19525	-4.97003	-3.54289	-3.50058	-5.04481
Wipi1	1.40903	-4.72405	2.71071	0.0140624	0.152135	-2.86956	-0.297629	0.313991	0.603817	1.1114	0.0191068	0.236819	-4.60258	-4.91223	-5.13697	-4.94327	-4.6315	-4.54212	-5.0524	-4.29388	-5.12191	-5.37031	-5.19525	-4.97003	-3.54289	-3.50058	-5.04481
Bola1	1.40903	-4.72405	2.71071	0.0140624	0.152135	-2.86956	-0.297629	0.313991	0.603817	1.1114	0.0191068	0.236819	-4.60258	-4.91223	-5.13697	-4.94327	-4.6315	-4.54212	-5.0524	-4.29388	-5.12191	-5.37031	-5.19525	-4.97003	-3.54289	-3.50058	-5.04481
Nlgn2	1.40903	-4.72405	2.71071	0.0140624	0.152135	-2.86956	-0.297629	0.313991	0.603817	1.1114	0.0191068	0.236819	-4.60258	-4.91223	-5.13697	-4.94327	-4.6315	-4.54212	-5.0524	-4.29388	-5.12191	-5.37031	-5.19525	-4.97003	-3.54289	-3.50058	-5.04481
NA	1.40903	-4.72405	2.71071	0.0140624	0.152135	-2.86956	-0.297629	0.313991	0.603817	1.1114	0.0191068	0.236819	-4.60258	-4.91223	-5.13697	-4.94327	-4.6315	-4.54212	-5.0524	-4.29388	-5.12191	-5.37031	-5.19525	-4.97003	-3.54289	-3.50058	-5.04481
Ralgapa1	1.40903	-4.72405	2.71071	0.0140624	0.152135	-2.86956	-0.297629	0.313991	0.603817	1.1114	0.0191068	0.236819	-4.60258	-4.91223	-5.13697	-4.94327	-4.6315	-4.54212	-5.0524	-4.29388	-5.12191	-5.37031	-5.19525	-4.97003	-3.54289	-3.50058	-5.04481
Bnip3l	1.40903	-4.72405	2.71071	0.0140624	0.152135	-2.86956	-0.297629	0.313991	0.603817	1.1114	0.0191068	0.236819	-4.60258	-4.91223	-5.13697	-4.94327	-4.6315	-4.54212	-5.0524	-4.29388	-5.12191	-5.37031	-5.19525	-4.97003	-3.54289	-3.50058	-5.04481
Rc3h2	1.40903	-4.72405	2.71071	0.0140624	0.152135	-2.86956	-0.297629	0.313991	0.603817	1.1114	0.0191068	0.236819	-4.60258	-4.91223	-5.13697	-4.94327	-4.6315	-4.54212	-5.0524	-4.29388	-5.12191	-5.37031	-5.19525	-4.97003	-3.54289	-3.50058	-5.04481
Prpf40b	1.40903	-4.72405	2.71071	0.0140624	0.152135	-2.86956	-0.297629	0.313991	0.603817	1.1114	0.0191068	0.236819	-4.60258	-4.91223	-5.13697	-4.94327	-4.6315	-4.54212	-5.0524	-4.29388	-5.12191	-5.37031	-5.19525	-4.97003	-3.54289	-3.50058	-5.04481
Gm42957	1.40903	-4.72405	2.71071	0.0140624	0.152135	-2.86956	-0.297629	0.313991	0.603817	1.1114	0.0191068	0.236819	-4.60258	-4.91223	-5.13697	-4.94327	-4.6315	-4.54212	-5.0524	-4.29388	-5.12191	-5.37031	-5.19525	-4.97003	-3.54289	-3.50058	-5.04481
Gm11454	1.40903	-4.72405	2.71071	0.0140624	0.152135	-2.86956	-0.297629	0.313991	0.603817	1.1114	0.0191068	0.236819	-4.60258	-4.91223	-5.13697	-4.94327	-4.6315	-4.54212	-5.0524	-4.29388	-5.12191	-5.37031	-5.19525	-4.97003	-3.54289	-3.50058	-5.04481
Gm26411	1.40903	-4.72405	2.71071	0.0140624	0.152135	-2.86956	-0.297629	0.313991	0.603817	1.1114	0.0191068	0.236819	-4.60258	-4.91223	-5.13697	-4.94327	-4.6315	-4.54212	-5.0524	-4.29388	-5.12191	-5.37031	-5.19525	-4.97003	-3.54289	-3.50058	-5.04481
Clasp2	1.40903	-4.72405	2.71071	0.0140624	0.152135	-2.86956	-0.297629	0.313991	0.603817	1.1114	0.0191068	0.236819	-4.60258	-4.91223	-5.13697	-4.94327	-4.6315	-4.54212	-5.0524	-4.29388	-5.12191	-5.37031	-5.19525	-4.97003	-3.54289	-3.50058	-5.04481
Slc16a3	1.40903	-4.72405	2.71071	0.0140624	0.152135	-2.86956	-0.297629	0.313991	0.603817	1.1114	0.0191068	0.236819	-4.60258	-4.91223	-5.13697	-4.94327	-4.6315	-4.54212	-5.0524	-4.29388	-5.12191	-5.37031	-5.19525	-4.97003	-3.54289	-3.50058	-5.04481
Gm37632	1.40903	-4.72405	2.71071	0.0140624	0.152135	-2.86956	-0.297629	0.313991	0.603817	1.1114	0.0191068	0.236819	-4.60258	-4.91223	-5.13697	-4.94327	-4.6315	-4.54212	-5.0524	-4.29388	-5.12191	-5.37031	-5.19525	-4.97003	-3.54289	-3.50058	-5.04481
Gm43627	1.40903	-4.72405	2.71071	0.0140624	0.152135	-2.86956	-0.297629	0.313991	0.603817	1.1114	0.0191068	0.236819	-4.60258	-4.91223	-5.13697	-4.94327	-4.6315	-4.54212	-5.0524	-4.29388	-5.12191	-5.37031	-5.19525	-4.97003	-3.54289	-3.50058	-5.04481
U2af2	1.40903	-4.72405	2.71071	0.0140624	0.152135	-2.86956	-0.297629	0.313991	0.603817	1.1114	0.0191068	0.236819	-4.60258	-4.91223	-5.13697	-4.94327	-4.6315	-4.54212	-5.0524	-4.29388	-5.12191	-5.37031	-5.19525	-4.97003	-3.54289	-3.50058	-5.04481
Usp47	1.40903	-4.72405	2.71071	0.0140624	0.152135	-2.86956	-0.297629	0.313991	0.603817	1.1114	0.0191068	0.236819	-4.60258	-4.91223	-5.13697	-4.94327	-4.6315	-4.54212	-5.0524	-4.29388	-5.12191	-5.37031	-5.19525	-4.97003	-3.54289	-3.50058	-5.04481
Mboat2	1.40903	-4.72405	2.71071	0.0140624	0.152135	-2.86956	-0.297629	0.313991	0.603817	1.1114	0.0191068	0.236819	-4.60258	-4.91223	-5.13697	-4.94327	-4.6315	-4.54212	-5.0524	-4.29388	-5.12191	-5.37031	-5.19525	-4.97003	-3.54289	-3.50058	-5.04481
Tcea1	1.40886	-3.88614	1.47579	0.156771	0.449545	-4.65143	-1.70301	0.0145382	0.0877359	-0.294151	0.685742	0.917011	-4.60258	-4.91223	-3.55201	-4.94327	-3.04653	-2.95716	-2.73048	-2.70892	-5.12191	-2.20039	-5.19525	-3.38507	-5.12785	-5.08554	-2.72288
Slc43a3	1.40815	5.22061	7.69145	3.5e-07	0.000282141	6.80153	-1.8553	4.5e-11	1.05e-06	-0.447147	0.00165891	0.0549343	3.65952	3.85926	3.83745	3.90536	5.85735	5.67583	5.50314	5.68483	5.96886	5.93176	5.98404	5.92252	5.1839	5.72101	5.61429
B430306N03Rik	1.40801	3.6725	5.28792	4.53e-05	0.00569711	2.07436	-0.119697	0.547381	0.727073	1.28831	1.04e-06	0.000293485	3.5823	3.38698	3.30182	3.18085	3.18228	3.80217	3.48287	3.44083	3.83519	2.82445	3.54285	3.45204	4.70346	4.65761	4.71174
Snx16	1.40701	-3.05217	1.20111	0.244817	0.570192	-4.89687	-0.933332	0.268329	0.563484	0.473681	0.578952	0.858954	-4.60258	-4.91223	-2.32961	-3.35831	-2.30957	-1.73477	-3.46744	-4.29388	-1.95199	-2.20039	-5.19525	-2.16267	-1.04039	-2.76361	-3.45985
Gm48699	1.40655	-4.35792	1.75719	0.0953747	0.363083	-4.33955	-0.754682	0.0848847	0.26807	0.651869	0.353323	0.738646	-4.60258	-4.91223	-5.13697	-4.94327	-4.6315	-2.95716	-5.0524	-4.29388	-5.12191	-3.78535	-3.61028	-4.97003	-2.80592	-3.50058	-5.04481
Papss1	1.40482	-4.09006	1.58122	0.130726	0.409409	-4.53323	-1.07221	0.0777599	0.25362	0.332604	0.629442	0.886238	-4.60258	-3.32727	-5.13697	-4.94327	-3.04653	-4.54212	-3.46744	-2.70892	-5.12191	-3.78535	-5.19525	-3.38507	-5.12785	-3.50058	-3.45985
Def8	1.40457	-3.71378	1.44761	0.164415	0.461701	-4.6887	-0.405381	0.474238	0.66895	0.999194	0.224899	0.632532	-4.60258	-4.91223	-2.81504	-4.94327	-2.30957	-4.54212	-5.0524	-4.29388	-5.12191	-3.04838	-3.61028	-2.6481	-2.80592	-2.27819	-2.72288
Rnh1	1.40423	-1.39492	1.32067	0.202673	0.515592	-4.94535	-0.336541	0.684647	0.837108	1.06769	0.134376	0.532524	-4.60258	-2.10488	-0.00768519	-1.03638	-0.931057	-1.73477	-1.35196	-1.97195	0.00736948	-1.12238	-1.49481	-3.38507	0.0816053	-0.131344	-1.13792
Atxn1l	1.40405	-4.53689	1.94495	0.0670968	0.338102	-4.10239	-0.297629	0.432726	0.637374	1.10643	0.0903073	0.493385	-4.60258	-4.91223	-5.13697	-4.94327	-4.6315	-4.54212	-5.0524	-4.29388	-3.53695	-5.37031	-5.19525	-4.97003	-2.32049	-3.50058	-5.04481
Gm10184	1.40328	-1.0483	2.83054	0.0108594	0.139343	-2.65661	-1.52741	0.000227508	0.00559374	-0.124137	0.737811	0.93667	-1.14315	-1.74231	-1.67754	-1.77334	-0.38357	-0.018562	0.232998	-0.206419	-1.03445	-1.66987	-0.947318	-1.26959	-1.66842	-0.837613	-1.58538
Parp9	1.40281	-3.85077	1.69005	0.107751	0.381508	-4.41009	-0.174421	0.699351	0.847727	1.22839	0.0961723	0.506564	-4.60258	-4.91223	-5.13697	-3.35831	-4.6315	-4.54212	-3.46744	-4.29388	-5.12191	-3.78535	-3.61028	-2.6481	-1.42741	-3.50058	-2.72288
Gm45527	1.40244	-4.30879	1.6924	0.107295	0.381508	-4.43918	0.0296002	0.947613	0.969906	1.43204	0.0550318	0.405979	-4.60258	-4.91223	-3.55201	-4.94327	-4.6315	-4.54212	-5.0524	-4.29388	-5.12191	-3.04838	-5.19525	-4.97003	-1.95792	-2.76361	-5.04481
Map4	1.40234	-4.25226	1.69065	0.107635	0.381508	-4.41406	-1.15242	0.0345647	0.159764	0.249921	0.708321	0.926268	-4.60258	-4.91223	-5.13697	-4.94327	-2.30957	-4.54212	-3.46744	-4.29388	-3.53695	-5.37031	-5.19525	-3.38507	-5.12785	-3.50058	-3.45985
Tmem219	1.40169	-4.1466	1.61508	0.123171	0.403619	-4.50317	-0.710758	0.115379	0.323551	0.690931	0.371058	0.748365	-4.60258	-4.91223	-5.13697	-4.94327	-3.04653	-4.54212	-5.0524	-4.29388	-3.53695	-3.78535	-5.19525	-3.38507	-2.80592	-5.08554	-1.87489
2010300C02Rik	1.40158	1.40991	2.87738	0.00980865	0.131384	-2.8216	0.691155	0.0874834	0.27325	2.09273	1.43e-06	0.000366695	1.46351	1.23752	1.46294	0.784653	0.322699	0.815428	0.830239	0.0984352	1.06791	1.03908	1.03357	1.36982	3.73943	3.56192	2.32151
1700125G22Rik	1.4015	-4.46359	2.4506	0.0243753	0.206729	-3.32371	-1.65375	0.00150274	0.019293	-0.252248	0.491855	0.809118	-4.60258	-4.91223	-5.13697	-4.94327	-3.04653	-4.54212	-2.73048	-2.70892	-5.12191	-3.78535	-5.19525	-4.97003	-5.12785	-5.08554	-5.04481
Gm11808	1.40114	3.77936	4.20145	0.000506155	0.0245506	-0.278046	-1.32348	3.39e-06	0.000410788	0.0776607	0.772439	0.93667	4.00105	3.36854	4.35288	3.76754	5.32995	5.2376	4.68738	5.65594	2.86108	2.89178	2.71764	2.98997	2.66005	3.04889	3.12009
Fcgr2b	1.40097	-4.04833	1.60267	0.125896	0.403619	-4.50405	-0.876611	0.0655873	0.227346	0.52436	0.493495	0.810895	-4.60258	-4.91223	-5.13697	-4.94327	-2.30957	-4.54212	-5.0524	-4.29388	-2.79999	-5.37031	-3.61028	-3.38507	-2.80592	-3.50058	-3.45985
Sumo2	1.40007	-3.2923	1.42795	0.169923	0.469468	-4.66742	-0.0576192	0.932629	0.969906	1.34245	0.0757247	0.467137	-3.01762	-4.91223	-3.55201	-3.35831	-1.82414	-4.54212	-3.46744	-4.29388	-2.31456	-5.37031	-2.87332	-3.38507	-1.95792	-2.27819	-2.23746
Zfp811	1.39957	-1.14448	1.21815	0.238433	0.562552	-5.06414	-0.282817	0.780074	0.891584	1.11675	0.0647791	0.437492	-4.60258	-1.74231	-1.43653	-2.13591	-4.6315	-0.635233	-1.35196	-1.97195	-0.367026	0.357609	0.0901568	-1.26959	2.12954	0.586885	-0.186831
Asph	1.39734	-1.90178	1.70267	0.105325	0.379882	-4.40488	-0.0246616	0.96848	0.981877	1.37267	0.0206443	0.248018	-2.28065	-2.10488	-1.67754	-2.62134	-2.30957	-1.3722	-2.73048	-1.97195	-1.95199	-3.04838	-2.02532	-1.8001	0.298417	-0.693223	-2.23746
Gm48512	1.3965	-4.25966	1.6892	0.107916	0.381508	-4.43077	-0.101463	0.836965	0.918312	1.29503	0.0681489	0.447541	-4.60258	-4.91223	-2.81504	-4.94327	-4.6315	-4.54212	-3.46744	-4.29388	-5.12191	-3.78535	-5.19525	-4.97003	-5.12785	-2.76361	-2.72288
2810408I11Rik	1.39608	0.39777	3.11197	0.00586034	0.100689	-2.22132	-1.9602	1.86e-05	0.00114406	-0.564123	0.0655472	0.439721	-0.902139	-0.664304	-0.744651	-1.48384	1.29924	1.29077	0.620021	0.915571	1.25313	0.738213	0.913279	1.29676	-0.173652	0.980549	0.627613
Gas5	1.39602	-3.91031	1.35153	0.192777	0.502222	-4.77952	-0.108297	0.876947	0.946282	1.28772	0.110715	0.532524	-4.60258	-3.32727	-2.32961	-4.94327	-3.04653	-2.95716	-5.0524	-4.29388	-2.79999	-5.37031	-5.19525	-4.97003	-3.54289	-3.50058	-2.72288
Megf8	1.39564	0.79289	3.01994	0.00717948	0.11175	-2.45746	-0.556077	0.154976	0.393953	0.839563	0.00589024	0.122407	0.0412775	0.217052	-0.889041	-0.18838	0.497786	0.412072	-0.194423	0.750512	1.14487	1.2879	1.03357	1.53777	2.7609	1.65593	1.82555
Tmem229b	1.39536	-4.25226	1.75247	0.0962042	0.365004	-4.34388	-1.39371	0.015678	0.0923496	0.00165313	0.997829	0.998748	-4.60258	-4.91223	-5.13697	-4.94327	-3.04653	-2.95716	-3.46744	-4.29388	-5.12191	-3.78535	-5.19525	-3.38507	-2.80592	-5.08554	-5.04481
Trp53cor1	1.39494	-3.69079	1.32461	0.201385	0.513433	-4.75738	-0.742713	0.312428	0.603817	0.652224	0.409511	0.767561	-4.60258	-4.91223	-2.32961	-3.35831	-3.04653	-2.95716	-2.24505	-4.29388	-5.12191	-3.04838	-3.61028	-4.97003	-2.32049	-3.50058	-5.04481
Oit3	1.39493	-4.51272	2.22272	0.03888	0.259041	-3.684	-0.572693	0.122062	0.335491	0.822237	0.12973	0.532524	-4.60258	-4.91223	-5.13697	-4.94327	-4.6315	-4.54212	-3.46744	-4.29388	-5.12191	-3.78535	-5.19525	-4.97003	-5.12785	-3.50058	-3.45985
Gm20655	1.39485	-4.46359	1.80888	0.0867045	0.346446	-4.3029	-0.283451	0.565118	0.740062	1.1114	0.0801199	0.477472	-4.60258	-4.91223	-2.81504	-4.94327	-4.6315	-2.95716	-5.0524	-4.29388	-5.12191	-5.37031	-5.19525	-4.97003	-3.54289	-3.50058	-5.04481
Ncan	1.39461	-0.457965	1.90432	0.0724932	0.346446	-4.30086	-0.718889	0.233159	0.514151	0.675722	0.143899	0.532524	-0.695688	-1.4528	-1.96704	-1.24283	-0.724607	0.212764	-0.964941	-1.12396	0.550512	-0.241028	0.637645	-1.5106	1.24719	0.695819	-0.289925
Syna	1.39384	-3.13932	1.71976	0.102114	0.372671	-4.37938	0.488013	0.389379	0.618556	1.88186	0.00504646	0.110203	-3.01762	-3.32727	-5.13697	-3.35831	-4.6315	-2.95716	-5.0524	-4.29388	-3.53695	-2.20039	-3.61028	-2.6481	-1.04039	-1.62611	-0.652495
Ms4a6d	1.39272	-4.72405	2.13194	0.0466123	0.283051	-3.85151	-0.297629	0.420677	0.631177	1.09509	0.0589293	0.419509	-4.60258	-4.91223	-5.13697	-4.94327	-4.6315	-4.54212	-5.0524	-4.29388	-5.12191	-5.37031	-5.19525	-4.97003	-1.95792	-5.08554	-5.04481
Gm30329	1.39272	-4.72405	2.13194	0.0466123	0.283051	-3.85151	-0.297629	0.420677	0.631177	1.09509	0.0589293	0.419509	-4.60258	-4.91223	-5.13697	-4.94327	-4.6315	-4.54212	-5.0524	-4.29388	-5.12191	-5.37031	-5.19525	-4.97003	-1.95792	-5.08554	-5.04481
Wdr60	1.39261	-0.889997	1.93872	0.0679002	0.34053	-4.16278	-0.118943	0.850406	0.927229	1.27366	0.0022343	0.0674879	-0.695688	-1.21179	-2.81504	-3.35831	-2.30957	-1.3722	-1.59297	-2.70892	0.00736948	-0.0127594	0.231019	-0.882565	1.64034	0.845197	0.885925
Sec22b	1.39223	-3.95944	1.3261	0.200901	0.512591	-4.83727	-0.282515	0.632212	0.795505	1.10971	0.220269	0.626937	-4.60258	-3.32727	-5.13697	-4.94327	-4.6315	-4.54212	-2.73048	-4.29388	-3.53695	-5.37031	-2.38789	-4.97003	-1.95792	-1.91562	-5.04481
Gm45693	1.3919	-4.1466	1.57421	0.132338	0.412029	-4.56877	-0.356409	0.468603	0.663397	1.03549	0.179038	0.579098	-4.60258	-4.91223	-5.13697	-3.35831	-4.6315	-2.95716	-5.0524	-4.29388	-5.12191	-5.37031	-3.61028	-3.38507	-2.80592	-3.50058	-3.45985
4930512J16Rik	1.39178	0.27035	2.69807	0.0144487	0.154598	-3.03322	-0.569225	0.161099	0.403897	0.822553	0.0251304	0.274844	-0.210261	-0.824768	-0.182772	0.0109287	0.012359	0.50227	0.157049	0.461005	0.944176	0.652056	0.359343	-1.06314	0.849432	1.32385	1.06371
Oip5	1.39155	2.98775	4.44928	0.000289813	0.0184619	0.345215	-2.18866	1.36e-08	1.59e-05	-0.797101	0.00142472	0.0500585	1.73727	1.93326	1.30598	1.71494	3.93456	3.87994	3.41927	4.27217	3.58889	3.46574	3.61533	3.61869	2.25586	2.96431	3.11001
2700081O15Rik	1.39113	-0.0544998	2.57441	0.0187989	0.17938	-3.21532	-1.36953	0.0034793	0.0329055	0.021603	0.951834	0.980053	-1.79522	-0.664304	-0.613406	-1.03638	-0.107935	0.412072	0.780486	0.349974	-0.167717	0.560426	0.359343	0.239426	-0.604286	0.406313	1.06371
Hif3a	1.3896	1.04046	1.91644	0.0708454	0.346446	-4.47208	0.979599	0.132246	0.352913	2.3692	4.71e-06	0.000894673	0.351618	0.702479	0.0724852	0.729158	-0.544034	0.412072	0.305148	-2.70892	1.69827	0.738213	0.827122	2.0412	4.17365	3.92848	2.88
Gm43031	1.38914	-3.34988	1.47773	0.156256	0.448811	-4.66164	0.00110889	0.998565	0.998938	1.39025	0.0677144	0.445942	-4.60258	-3.32727	-2.81504	-4.94327	-2.30957	-4.54212	-5.0524	-4.29388	-2.79999	-3.78535	-3.61028	-2.6481	-0.879921	-2.76361	-1.87489
E2f8	1.38903	-0.245597	1.95962	0.0652388	0.333308	-4.20973	-2.1699	0.00149253	0.0191977	-0.780873	0.0682368	0.447541	-1.79522	-2.5903	-1.23008	-2.62134	0.226484	0.50227	0.878333	-1.48653	0.944176	1.03908	1.10854	0.757893	-0.735531	0.936827	0.381453
Ptprn	1.38889	-3.56095	1.63876	0.118111	0.395487	-4.42877	0.120607	0.832377	0.915212	1.5095	0.0282768	0.290458	-3.01762	-3.32727	-3.55201	-4.94327	-3.04653	-2.95716	-5.0524	-4.29388	-3.53695	-3.78535	-5.19525	-3.38507	-2.32049	-2.27819	-2.72288
Gm37078	1.38846	-4.46359	1.71709	0.10261	0.373722	-4.41495	-0.297629	0.473726	0.668472	1.09083	0.13538	0.532524	-4.60258	-4.91223	-5.13697	-4.94327	-4.6315	-4.54212	-5.0524	-4.29388	-5.12191	-5.37031	-2.87332	-4.97003	-1.95792	-3.50058	-5.04481
Gm16066	1.38781	-3.68221	1.45545	0.162259	0.458846	-4.67336	-0.833242	0.270672	0.566776	0.554572	0.374013	0.748365	-2.28065	-4.91223	-2.81504	-3.35831	-1.46157	-2.2202	-3.46744	-2.70892	-5.12191	-3.78535	-5.19525	-4.97003	-5.12785	-5.08554	-2.72288
Gm25926	1.38765	-4.67492	2.35505	0.029703	0.229715	-3.50363	-0.572693	0.131179	0.35142	0.814961	0.095791	0.505644	-4.60258	-4.91223	-5.13697	-4.94327	-4.6315	-4.54212	-3.46744	-4.29388	-5.12191	-5.37031	-5.19525	-4.97003	-2.80592	-5.08554	-5.04481
Pgghg	1.38765	-4.67492	2.35505	0.029703	0.229715	-3.50363	-0.572693	0.131179	0.35142	0.814961	0.095791	0.505644	-4.60258	-4.91223	-5.13697	-4.94327	-4.6315	-4.54212	-3.46744	-4.29388	-5.12191	-5.37031	-5.19525	-4.97003	-2.80592	-5.08554	-5.04481
Tiam2	1.38758	-4.46359	1.97412	0.0634462	0.328598	-4.04855	-0.297629	0.410887	0.624724	1.08995	0.0890369	0.490133	-4.60258	-4.91223	-5.13697	-4.94327	-4.6315	-4.54212	-5.0524	-4.29388	-5.12191	-5.37031	-2.87332	-4.97003	-3.54289	-3.50058	-3.45985
Nqo1	1.38754	0.574822	3.03394	0.00696177	0.109469	-2.4043	-1.57479	0.000105309	0.00342557	-0.187248	0.572145	0.855356	1.12534	-0.519914	-0.613406	-0.55095	1.70835	1.01246	1.21438	1.63686	0.36994	0.652056	0.827122	0.521826	0.229704	0.272012	0.736547
Tmcc3	1.38739	-4.30139	1.7715	0.0929023	0.358351	-4.32865	-0.599663	0.243254	0.529322	0.787725	0.208713	0.612847	-4.60258	-4.91223	-5.13697	-3.35831	-4.6315	-2.95716	-3.46744	-4.29388	-5.12191	-3.78535	-5.19525	-4.97003	-3.54289	-3.50058	-5.04481
Snord111	1.38697	-4.12164	1.66251	0.113213	0.386394	-4.43808	-0.710758	0.099958	0.295808	0.676211	0.363785	0.748307	-4.60258	-4.91223	-5.13697	-4.94327	-3.04653	-4.54212	-5.0524	-4.29388	-5.12191	-2.56296	-2.87332	-4.97003	-3.54289	-2.76361	-3.45985
Usp2	1.38628	-4.20313	1.86604	0.0779257	0.346446	-4.17817	0.516954	0.2984	0.602704	1.90323	0.00327856	0.0831109	-3.01762	-2.5903	-5.13697	-4.94327	-4.6315	-4.54212	-3.46744	-4.29388	-5.12191	-5.37031	-5.19525	-4.97003	-2.80592	-3.50058	-3.45985
Mafg	1.38607	-4.09747	2.11802	0.0479148	0.287794	-3.80953	-0.297629	0.353872	0.603817	1.08844	0.0739408	0.463573	-4.60258	-4.91223	-5.13697	-4.94327	-4.6315	-4.54212	-5.0524	-4.29388	-2.79999	-3.78535	-3.61028	-4.97003	-2.80592	-1.91562	-3.45985
2810429I04Rik	1.38519	-2.71588	1.29766	0.210307	0.525859	-4.8019	-0.162157	0.830804	0.914329	1.22303	0.12503	0.532524	-1.79522	-4.91223	-1.96704	-2.13591	-2.30957	-2.95716	-2.24505	-2.70892	-5.12191	-1.28285	-3.61028	-3.38507	-1.95792	-2.76361	-1.58538
Gm24613	1.38383	-3.70638	1.25601	0.224698	0.543989	-4.88798	-1.18175	0.170766	0.419629	0.202077	0.783639	0.93667	-4.60258	-2.5903	-2.32961	-4.94327	-3.04653	-2.95716	-2.73048	-1.12396	-2.79999	-5.37031	-5.19525	-4.97003	-2.80592	-5.08554	-5.04481
Gm15246	1.38358	-3.94903	1.47781	0.156233	0.448811	-4.6741	-0.174421	0.730757	0.870275	1.20916	0.143701	0.532524	-4.60258	-4.91223	-5.13697	-3.35831	-4.6315	-4.54212	-3.46744	-4.29388	-1.95199	-3.78535	-5.19525	-4.97003	-1.42741	-3.50058	-3.45985
Tjp3	1.38272	-0.446631	3.05441	0.00665478	0.106783	-2.27609	0.0397122	0.91413	0.969906	1.42244	4.75e-05	0.0050009	-1.79522	-0.664304	-0.382081	-1.24283	-0.931057	-1.08269	-0.964941	-1.12396	-0.263933	-0.726455	-0.551389	-0.0158312	1.17593	0.89174	0.977556
Olfr1444	1.38226	-4.25226	1.54563	0.139082	0.421792	-4.59888	-1.26907	0.0234901	0.122093	0.113193	0.878736	0.942946	-4.60258	-4.91223	-5.13697	-4.94327	-4.6315	-2.95716	-5.0524	-2.70892	-5.12191	-5.37031	-2.87332	-3.38507	-5.12785	-3.50058	-3.45985
Kifc3	1.38214	-2.30552	1.24927	0.227097	0.547181	-4.89667	0.0412414	0.960034	0.976605	1.42339	0.0739124	0.463565	-1.79522	-2.5903	-3.55201	-1.77334	-2.30957	-2.95716	-2.73048	-1.97195	-1.66248	-5.37031	-2.02532	-1.8001	-2.80592	-0.441684	-0.796885
Ccdc169	1.38041	-4.72405	2.26795	0.0354836	0.251525	-3.67801	-0.754682	0.0723581	0.24191	0.62573	0.192009	0.594646	-4.60258	-4.91223	-5.13697	-4.94327	-4.6315	-2.95716	-5.0524	-4.29388	-5.12191	-5.37031	-5.19525	-4.97003	-5.12785	-5.08554	-3.45985
Apex2	1.38041	-4.72405	2.26795	0.0354836	0.251525	-3.67801	-0.754682	0.0723581	0.24191	0.62573	0.192009	0.594646	-4.60258	-4.91223	-5.13697	-4.94327	-4.6315	-2.95716	-5.0524	-4.29388	-5.12191	-5.37031	-5.19525	-4.97003	-5.12785	-5.08554	-3.45985
Clec2l	1.38041	-4.72405	2.26795	0.0354836	0.251525	-3.67801	-0.754682	0.0723581	0.24191	0.62573	0.192009	0.594646	-4.60258	-4.91223	-5.13697	-4.94327	-4.6315	-2.95716	-5.0524	-4.29388	-5.12191	-5.37031	-5.19525	-4.97003	-5.12785	-5.08554	-3.45985
4930535L15Rik	1.38041	-4.72405	2.26795	0.0354836	0.251525	-3.67801	-0.754682	0.0723581	0.24191	0.62573	0.192009	0.594646	-4.60258	-4.91223	-5.13697	-4.94327	-4.6315	-2.95716	-5.0524	-4.29388	-5.12191	-5.37031	-5.19525	-4.97003	-5.12785	-5.08554	-3.45985
Gm37516	1.38041	-4.72405	2.26795	0.0354836	0.251525	-3.67801	-0.754682	0.0723581	0.24191	0.62573	0.192009	0.594646	-4.60258	-4.91223	-5.13697	-4.94327	-4.6315	-2.95716	-5.0524	-4.29388	-5.12191	-5.37031	-5.19525	-4.97003	-5.12785	-5.08554	-3.45985
Gm42428	1.38041	-4.72405	2.26795	0.0354836	0.251525	-3.67801	-0.754682	0.0723581	0.24191	0.62573	0.192009	0.594646	-4.60258	-4.91223	-5.13697	-4.94327	-4.6315	-2.95716	-5.0524	-4.29388	-5.12191	-5.37031	-5.19525	-4.97003	-5.12785	-5.08554	-3.45985
Gm36356	1.38041	-4.72405	2.26795	0.0354836	0.251525	-3.67801	-0.754682	0.0723581	0.24191	0.62573	0.192009	0.594646	-4.60258	-4.91223	-5.13697	-4.94327	-4.6315	-2.95716	-5.0524	-4.29388	-5.12191	-5.37031	-5.19525	-4.97003	-5.12785	-5.08554	-3.45985
Gm45469	1.38041	-4.72405	2.26795	0.0354836	0.251525	-3.67801	-0.754682	0.0723581	0.24191	0.62573	0.192009	0.594646	-4.60258	-4.91223	-5.13697	-4.94327	-4.6315	-2.95716	-5.0524	-4.29388	-5.12191	-5.37031	-5.19525	-4.97003	-5.12785	-5.08554	-3.45985
NA	1.38033	-3.08616	1.36958	0.187168	0.493718	-4.74443	-1.21706	0.0889044	0.275479	0.163267	0.829106	0.93667	-2.28065	-4.91223	-1.43653	-2.62134	-1.82414	-1.3722	-1.88248	-1.12396	-2.79999	-5.37031	-3.61028	-4.97003	-5.12785	-3.50058	-3.45985
1810010H24Rik	1.38015	-4.35792	1.56637	0.134159	0.414333	-4.62892	-1.5337	0.0230517	0.120403	-0.153552	0.809215	0.93667	-4.60258	-4.91223	-5.13697	-4.94327	-3.04653	-2.95716	-5.0524	-2.70892	-5.12191	-5.37031	-5.19525	-2.6481	-3.54289	-5.08554	-5.04481
Tmem258	1.38005	-2.90087	0.980186	0.339604	0.668416	-5.08181	-0.166247	0.864145	0.936767	1.21381	0.254196	0.666613	-2.28065	-1.21179	-5.13697	-2.13591	-3.04653	-0.841684	-5.0524	-0.834451	-5.12191	-3.04838	-2.02532	-4.97003	-2.80592	-2.76361	-2.23746
Gm37101	1.37976	-2.78547	1.28457	0.214751	0.530893	-4.81827	-0.085144	0.914372	0.969906	1.29462	0.0955803	0.505331	-4.60258	-2.10488	-2.81504	-2.62134	-2.30957	-4.54212	-2.24505	-2.70892	-5.12191	-1.91088	-2.02532	-3.38507	-1.04039	-2.76361	-1.58538
Rrm2	1.37973	6.81663	4.26826	0.000435401	0.0225704	-0.479243	-2.15865	3.25e-08	2.72e-05	-0.778924	0.0020568	0.0636057	5.11681	5.28621	5.50779	5.29155	7.67599	7.34319	7.36043	7.4985	7.63943	7.47577	7.77108	7.68394	5.94026	7.3108	7.34777
Gm26616	1.37953	-1.7065	1.26706	0.220808	0.539899	-4.94804	-1.33483	0.111808	0.318056	0.0447009	0.952414	0.980138	-3.01762	-0.824768	-1.43653	-4.94327	-1.17207	-1.08269	-1.35196	-1.12396	-1.95199	-2.20039	-0.440358	-1.5106	-0.0834539	-0.998077	-3.45985
Snord73a	1.3794	-2.19125	1.53879	0.140738	0.424569	-4.58683	-0.226435	0.749478	0.878607	1.15296	0.0544787	0.404207	-4.60258	-3.32727	-0.744651	-2.62134	-3.04653	-2.95716	-1.59297	-2.70892	-2.79999	-1.28285	-1.73581	-2.6481	-0.483992	-1.17865	-1.13792
Loxl3	1.37938	-2.90719	1.16711	0.25795	0.586349	-4.9278	-0.657241	0.447681	0.650156	0.722143	0.39204	0.754829	-4.60258	-3.32727	-3.55201	-2.62134	-1.46157	-2.2202	-5.0524	-2.70892	-1.42147	-5.37031	-2.02532	-2.6481	-1.95792	-1.91562	-2.72288
Zfp275	1.37871	-4.27643	1.61562	0.123055	0.403619	-4.52279	-1.14674	0.0437447	0.182041	0.231962	0.732645	0.93667	-4.60258	-4.91223	-5.13697	-4.94327	-4.6315	-2.95716	-2.73048	-4.29388	-3.53695	-3.78535	-5.19525	-4.97003	-2.32049	-5.08554	-5.04481
Gm47552	1.3784	-4.56925	1.72896	0.10042	0.36941	-4.46268	-0.887111	0.0782936	0.254827	0.491286	0.452027	0.785938	-4.60258	-4.91223	-5.13697	-4.94327	-4.6315	-4.54212	-5.0524	-2.70892	-5.12191	-3.78535	-5.19525	-4.97003	-2.80592	-5.08554	-5.04481
Naa30	1.37651	-4.09747	1.54121	0.140149	0.423819	-4.59763	0.135277	0.814668	0.905245	1.51178	0.0410342	0.350288	-4.60258	-4.91223	-3.55201	-2.62134	-4.6315	-2.95716	-5.0524	-4.29388	-5.12191	-5.37031	-3.61028	-4.97003	-2.80592	-3.50058	-3.45985
Gm37045	1.37617	-3.51182	1.38339	0.182966	0.486807	-4.71741	-1.1967	0.0675972	0.231543	0.179469	0.820698	0.93667	-3.01762	-4.91223	-5.13697	-4.94327	-2.30957	-2.2202	-3.46744	-4.29388	-3.53695	-3.78535	-2.38789	-3.38507	-3.54289	-3.50058	-2.23746
Gm37637	1.37569	-3.45529	1.55569	0.136675	0.418619	-4.50973	0.0815831	0.894442	0.959624	1.45727	0.035737	0.32886	-4.60258	-3.32727	-2.81504	-3.35831	-3.04653	-4.54212	-2.24505	-4.29388	-3.53695	-3.78535	-3.61028	-4.97003	-1.95792	-2.27819	-3.45985
1600010M07Rik	1.37548	-3.72315	1.41034	0.174986	0.476029	-4.70947	-2.13109	0.00214177	0.0242013	-0.755607	0.339232	0.736847	-4.60258	-4.91223	-5.13697	-4.94327	-1.82414	-2.95716	-3.46744	-2.70892	-2.31456	-3.04838	-5.19525	-2.6481	-1.95792	-5.08554	-5.04481
NA	1.37548	-3.88614	1.5269	0.143654	0.429803	-4.58526	-1.23446	0.0202709	0.109778	0.141017	0.854493	0.93667	-4.60258	-4.91223	-5.13697	-4.94327	-3.04653	-4.54212	-5.0524	-2.70892	-3.53695	-3.78535	-2.87332	-3.38507	-2.80592	-5.08554	-1.87489
Cdc25c	1.37545	2.6427	3.24039	0.00440669	0.0846541	-2.22616	-2.0298	5.65e-06	0.000568802	-0.654357	0.0280744	0.289396	1.23031	1.19629	1.49239	0.838092	3.06199	2.85876	3.38639	3.59486	3.53986	3.3542	3.69045	3.07982	1.81467	3.28515	3.21728
Gm15832	1.37514	-1.76298	1.4036	0.176956	0.478836	-4.79603	-0.18751	0.803744	0.8996	1.18763	0.0784407	0.473011	-2.28065	-1.74231	-1.96704	-2.62134	-1.82414	-1.73477	-2.24505	-1.97195	-1.21502	-1.28285	-0.440358	-4.97003	-0.173652	-0.837613	-1.13792
Gm20402	1.37507	-4.51272	2.23778	0.0377167	0.256478	-3.6606	-0.245464	0.517552	0.702629	1.12961	0.0325767	0.31282	-4.60258	-4.91223	-3.55201	-4.94327	-4.6315	-4.54212	-3.46744	-4.29388	-5.12191	-5.37031	-5.19525	-4.97003	-3.54289	-5.08554	-3.45985
Sit1	1.37476	4.17014	5.38752	3.65e-05	0.00511187	2.24722	-0.823072	0.00024663	0.00588437	0.551693	0.00621615	0.127368	3.8445	3.78474	3.29348	3.68244	4.38252	4.36176	4.18361	5.01218	3.99962	3.97176	4.1645	4.06615	4.39375	4.91868	4.49241
Gpc6	1.37348	-4.35792	1.85898	0.0789663	0.346446	-4.21923	0.100644	0.806214	0.901282	1.47412	0.0279768	0.289243	-4.60258	-4.91223	-5.13697	-3.35831	-4.6315	-4.54212	-5.0524	-4.29388	-3.53695	-5.37031	-5.19525	-4.97003	-3.54289	-3.50058	-2.72288
Pif1	1.37338	-2.64027	1.23529	0.232137	0.554063	-4.90601	-1.81812	0.0288965	0.141156	-0.444734	0.586873	0.862443	-3.01762	-4.91223	-2.81504	-4.94327	-1.82414	-2.95716	-2.24505	-1.12396	-2.79999	-1.66987	-2.02532	-1.8001	-5.12785	-0.998077	-1.34437
Elmo3	1.37203	-2.27398	1.69305	0.10717	0.381508	-4.39034	0.80657	0.150413	0.386217	2.1786	0.00199869	0.0624538	-1.14315	-2.10488	-0.889041	-1.24283	-1.82414	-2.95716	-1.88248	-1.97195	-5.12191	-2.20039	-2.87332	-4.97003	-1.42741	-1.91562	-1.58538
Rint1	1.37103	-2.96907	1.19344	0.247736	0.573901	-4.88268	-1.35347	0.0927746	0.28291	0.0175684	0.983886	0.99319	-1.79522	-4.91223	-2.32961	-4.94327	-2.30957	-1.08269	-2.24505	-2.70892	-3.53695	-2.20039	-3.61028	-3.38507	-2.80592	-1.62611	-5.04481
Psmc4	1.37087	-2.06343	1.88285	0.0754976	0.346446	-4.13514	-0.505963	0.309248	0.603817	0.864911	0.128717	0.532524	-1.79522	-1.21179	-1.67754	-3.35831	-2.30957	-1.73477	-1.14551	-0.834451	-2.31456	-3.04838	-2.38789	-3.38507	-1.95792	-1.91562	-1.87489
Cst6	1.37078	-2.85775	1.52035	0.145282	0.432244	-4.56493	-1.9256	0.00425548	0.037771	-0.554818	0.425287	0.777206	-4.60258	-2.5903	-5.13697	-3.35831	-1.46157	-1.73477	-2.73048	-1.97195	-1.66248	-3.78535	-2.38789	-2.16267	-2.32049	-3.50058	-3.45985
Tmem97	1.37061	4.82488	5.19125	5.59e-05	0.00642405	1.77307	-1.66033	3.22e-08	2.72e-05	-0.289724	0.14327	0.532524	4.30731	3.87893	3.72412	4.15739	5.53215	5.60889	5.39365	6.21094	4.83664	5.04649	4.7604	5.02574	4.2709	4.78944	4.83017
Plekha5	1.37027	-3.26443	1.39763	0.178715	0.481467	-4.69958	-0.962652	0.156727	0.396828	0.407619	0.584288	0.860939	-4.60258	-3.32727	-5.13697	-3.35831	-4.6315	-1.73477	-1.88248	-4.29388	-3.53695	-3.04838	-2.87332	-2.6481	-1.66842	-2.76361	-3.45985
6330403L08Rik	1.36932	-3.72315	1.44756	0.164426	0.461701	-4.71857	0.258356	0.639068	0.80164	1.62768	0.0497297	0.385374	-2.28065	-4.91223	-5.13697	-4.94327	-4.6315	-4.54212	-3.46744	-4.29388	-3.53695	-3.04838	-5.19525	-3.38507	-1.95792	-2.27819	-2.23746
C030037D09Rik	1.3693	-1.57724	1.93408	0.0685052	0.342218	-4.10974	-1.11979	0.0387307	0.169638	0.24951	0.622154	0.88298	-0.695688	-3.32727	-2.32961	-2.13591	-1.46157	-1.08269	-1.14551	-0.386992	-2.31456	-0.846749	-1.49481	-2.16267	-1.22096	-1.17865	-1.87489
Heatr9	1.36882	-4.46359	1.94873	0.0666135	0.336798	-4.08733	0.287542	0.490808	0.681353	1.65637	0.00932326	0.165378	-4.60258	-2.5903	-5.13697	-4.94327	-4.6315	-4.54212	-5.0524	-4.29388	-5.12191	-5.37031	-5.19525	-4.97003	-3.54289	-3.50058	-3.45985
C330027C09Rik	1.36839	-4.3821	1.90417	0.0725148	0.346446	-4.13951	-0.297629	0.410033	0.624724	1.07076	0.103791	0.52296	-4.60258	-4.91223	-5.13697	-4.94327	-4.6315	-4.54212	-5.0524	-4.29388	-5.12191	-3.78535	-3.61028	-4.97003	-2.32049	-2.76361	-5.04481
Gm26895	1.36839	-4.3821	1.90417	0.0725148	0.346446	-4.13951	-0.297629	0.410033	0.624724	1.07076	0.103791	0.52296	-4.60258	-4.91223	-5.13697	-4.94327	-4.6315	-4.54212	-5.0524	-4.29388	-5.12191	-3.78535	-3.61028	-4.97003	-2.32049	-2.76361	-5.04481
Dnaaf3	1.36752	-1.30987	1.80538	0.0872697	0.346446	-4.33037	-0.748592	0.224216	0.500952	0.618927	0.202351	0.605908	-1.79522	-1.74231	-2.32961	-2.62134	-0.724607	-0.635233	-1.59297	-2.70892	-1.21502	-0.615424	-1.49481	-0.882565	0.426741	-1.62611	-0.090616
Prx	1.3675	-4.01597	1.75118	0.0964304	0.365333	-4.32244	-0.710758	0.0811365	0.260669	0.656747	0.346017	0.736847	-4.60258	-4.91223	-5.13697	-4.94327	-3.04653	-4.54212	-5.0524	-4.29388	-3.53695	-2.56296	-5.19525	-3.38507	-2.80592	-3.50058	-2.72288
Gm35986	1.36711	-1.9871	1.58717	0.12937	0.407675	-4.51705	-1.83544	0.00304957	0.0301208	-0.468325	0.494403	0.811874	-1.79522	-2.5903	-1.96704	-3.35831	0.012359	-0.635233	-1.35196	-0.206419	-1.03445	-3.78535	-2.38789	-2.16267	-3.54289	-2.27819	-2.72288
Ccnc	1.367	-4.74822	1.93106	0.068901	0.343535	-4.24378	-1.29557	0.0244332	0.125231	0.071427	0.880974	0.944048	-4.60258	-4.91223	-5.13697	-4.94327	-4.6315	-4.54212	-5.0524	-1.48653	-5.12191	-5.37031	-5.19525	-4.97003	-5.12785	-5.08554	-5.04481
Gm20730	1.367	-4.74822	1.93106	0.068901	0.343535	-4.24378	-1.29557	0.0244332	0.125231	0.071427	0.880974	0.944048	-4.60258	-4.91223	-5.13697	-4.94327	-4.6315	-4.54212	-5.0524	-1.48653	-5.12191	-5.37031	-5.19525	-4.97003	-5.12785	-5.08554	-5.04481
Adgra2	1.36547	-2.25869	1.63499	0.118905	0.396838	-4.45752	-1.01522	0.124079	0.338765	0.350253	0.530552	0.83208	-4.60258	-2.5903	-3.55201	-1.77334	-2.30957	-2.95716	-1.35196	-1.97195	-1.42147	-2.56296	-1.73581	-2.16267	-2.32049	-0.693223	-1.87489
Gm26640	1.36514	-4.46359	1.58739	0.12932	0.407627	-4.63539	-0.764311	0.242613	0.528312	0.600831	0.31507	0.720815	-3.01762	-4.91223	-5.13697	-4.94327	-4.6315	-4.54212	-3.46744	-1.97195	-5.12191	-5.37031	-5.19525	-4.97003	-5.12785	-3.50058	-5.04481
Lsm6	1.36508	0.863074	3.73097	0.00146462	0.0452331	-1.01469	-0.6873	0.0174696	0.0990114	0.677776	0.015364	0.215407	-0.0790167	0.514033	0.793769	0.548585	1.74354	0.743278	0.878333	1.32083	0.659446	0.357609	0.782034	0.757893	1.28154	1.42225	1.22197
Ccdc155	1.36493	-0.788574	2.16119	0.04398	0.274492	-3.8563	-0.28939	0.540637	0.722093	1.07554	0.0214493	0.252372	-0.354651	-0.519914	-2.32961	-1.03638	-0.931057	-0.454661	-1.59297	-0.0459547	-1.21502	-1.66987	-0.947318	-0.57771	-0.269867	0.406313	-0.289925
Fancc	1.36465	-4.3821	1.88603	0.0750458	0.346446	-4.16565	-0.297629	0.413172	0.626511	1.06702	0.107142	0.531195	-4.60258	-4.91223	-5.13697	-4.94327	-4.6315	-4.54212	-5.0524	-4.29388	-5.12191	-3.78535	-3.61028	-4.97003	-2.32049	-5.08554	-2.72288
Cdc20	1.36435	5.41043	4.2027	0.000504732	0.0245506	-0.464314	-2.02395	1.05e-07	4.23e-05	-0.659595	0.00667978	0.133912	3.5823	4.01555	4.00514	4.07075	5.81455	5.78991	6.02374	6.18691	6.24714	6.21981	6.39113	6.06958	4.74713	5.807	6.18581
NA	1.36383	-4.3821	1.75923	0.0950198	0.362132	-4.35756	0.0296002	0.944918	0.969906	1.39343	0.0455003	0.367931	-4.60258	-4.91223	-3.55201	-4.94327	-4.6315	-4.54212	-5.0524	-4.29388	-5.12191	-5.37031	-3.61028	-4.97003	-2.80592	-2.27819	-5.04481
Cpn1	1.36322	2.0488	5.01625	8.21e-05	0.00834628	1.62204	-0.897499	0.000261679	0.00612392	0.465724	0.0208043	0.2493	1.62624	1.62693	1.05286	1.36051	2.33429	1.99703	2.20498	2.71734	1.9549	2.1135	2.08088	2.08525	2.57951	2.34909	2.64867
Gm20632	1.36277	-1.63153	1.97132	0.0637895	0.329723	-4.05241	-0.712461	0.174633	0.424794	0.650307	0.184998	0.587485	-1.43265	-2.10488	-2.32961	-2.62134	-0.724607	-1.08269	-2.73048	-0.834451	-1.42147	-1.91088	-2.02532	-1.8001	-0.483992	-1.3851	-1.58538
Pxn	1.36187	-3.94267	1.48312	0.154832	0.446947	-4.65447	-0.559882	0.257266	0.548929	0.801991	0.319135	0.724645	-4.60258	-4.91223	-3.55201	-4.94327	-4.6315	-4.54212	-5.0524	-2.70892	-3.53695	-3.78535	-2.87332	-4.97003	-3.54289	-2.76361	-2.72288
Gm20036	1.36171	-2.76768	1.48403	0.154591	0.446636	-4.59253	-0.273616	0.674631	0.830553	1.0881	0.114026	0.532524	-2.28065	-3.32727	-2.32961	-3.35831	-3.04653	-2.95716	-2.24505	-1.97195	-5.12191	-3.04838	-1.73581	-3.38507	-1.22096	-2.76361	-2.72288
Mir692-1	1.36052	-2.87982	1.10818	0.281943	0.614574	-4.96353	-1.18553	0.166254	0.412006	0.174982	0.849809	0.93667	-0.515116	-2.5903	-5.13697	-4.94327	-1.82414	-2.2202	-2.73048	-1.48653	-2.31456	-2.56296	-5.19525	-2.6481	-2.80592	-2.76361	-3.45985
Ulbp1	1.36045	0.119855	2.79638	0.0116931	0.143277	-2.81576	-1.38353	0.00182354	0.0218853	-0.0230746	0.940085	0.974083	-1.79522	-1.00534	-1.04951	-0.299411	0.577956	0.101732	0.620021	0.0984352	0.900454	0.858507	0.687398	0.159256	0.00143497	0.797103	1.14501
Slc25a36	1.36042	-4.51272	2.18881	0.0416189	0.266724	-3.7384	-0.572693	0.118699	0.328917	0.787725	0.141952	0.532524	-4.60258	-4.91223	-5.13697	-4.94327	-4.6315	-4.54212	-3.46744	-4.29388	-5.12191	-3.78535	-5.19525	-4.97003	-3.54289	-3.50058	-5.04481
Zfp229	1.36042	-4.51272	2.18881	0.0416189	0.266724	-3.7384	-0.572693	0.118699	0.328917	0.787725	0.141952	0.532524	-4.60258	-4.91223	-5.13697	-4.94327	-4.6315	-4.54212	-3.46744	-4.29388	-5.12191	-3.78535	-5.19525	-4.97003	-3.54289	-3.50058	-5.04481
Mllt11	1.36042	-4.51272	2.18881	0.0416189	0.266724	-3.7384	-0.572693	0.118699	0.328917	0.787725	0.141952	0.532524	-4.60258	-4.91223	-5.13697	-4.94327	-4.6315	-4.54212	-3.46744	-4.29388	-5.12191	-3.78535	-5.19525	-4.97003	-3.54289	-3.50058	-5.04481
Gm22368	1.3599	-4.64256	2.22818	0.0384544	0.2576	-3.72063	-0.783353	0.0782298	0.254655	0.576547	0.208609	0.612847	-4.60258	-4.91223	-5.13697	-4.94327	-4.6315	-4.54212	-2.24505	-4.29388	-5.12191	-5.37031	-5.19525	-4.97003	-3.54289	-5.08554	-5.04481
Gm27676	1.35953	-4.48776	1.85886	0.0789838	0.346446	-4.21823	0.173601	0.688269	0.839519	1.53314	0.0186284	0.236614	-4.60258	-4.91223	-2.81504	-4.94327	-4.6315	-4.54212	-5.0524	-4.29388	-5.12191	-5.37031	-5.19525	-4.97003	-3.54289	-2.27819	-5.04481
Tk1	1.3587	5.70309	4.56371	0.000224265	0.0156387	0.302649	-1.84635	7.57e-08	3.98e-05	-0.48765	0.0280347	0.289243	4.2647	4.70064	4.54427	4.4512	6.46456	6.25148	5.98033	6.74983	6.30383	6.14391	6.29008	6.17144	5.03831	6.03015	6.16159
Ctsk	1.35851	-3.78534	1.36901	0.187344	0.493733	-4.78178	0.509319	0.437129	0.64089	1.86782	0.0235777	0.266163	-4.60258	-2.5903	-2.81504	-4.94327	-4.6315	-4.54212	-3.46744	-4.29388	-5.12191	-1.91088	-5.19525	-4.97003	-1.95792	-3.50058	-2.23746
Trnt1	1.35842	-1.36901	1.19059	0.248825	0.57547	-5.06582	-0.543687	0.586851	0.757801	0.814733	0.175935	0.576075	-4.60258	-1.4528	-0.00768519	-4.94327	-1.46157	-2.2202	-0.964941	-4.29388	-1.03445	-0.0127594	0.532675	-1.26959	0.705042	0.406313	0.0844708
Plk3	1.35823	2.17058	4.48919	0.000264994	0.0174025	0.490822	-0.185251	0.440548	0.643361	1.17298	7.16e-06	0.00125893	1.3747	1.68768	1.63122	1.62659	1.99786	1.76166	2.16676	0.99152	2.26179	2.51843	2.15348	2.08525	3.58983	3.45749	3.2544
Gm8739	1.35816	-2.63601	1.19293	0.247931	0.574241	-4.90442	-1.42628	0.0778895	0.25383	-0.0681164	0.936532	0.972281	-4.60258	-1.4528	-5.13697	-1.77334	-0.931057	-1.3722	-3.46744	-1.12396	-2.31456	-3.04838	-2.38789	-3.38507	-2.80592	-3.50058	-2.23746
D13Ertd608e	1.35765	-0.767735	2.31259	0.0324018	0.240028	-3.60041	-1.02441	0.0255126	0.129356	0.333242	0.424795	0.777003	-2.28065	-1.21179	-0.889041	-1.03638	-0.38357	0.101732	-0.964941	0.349974	-1.42147	-0.615424	-1.28835	-0.21514	-1.04039	-0.330653	-0.289925
Aif1	1.35754	-4.04093	1.57663	0.13178	0.411426	-4.56072	-0.160602	0.733743	0.872278	1.19693	0.115399	0.532524	-4.60258	-3.32727	-5.13697	-4.94327	-4.6315	-4.54212	-3.46744	-4.29388	-2.79999	-5.37031	-3.61028	-4.97003	-3.54289	-3.50058	-1.87489
D630024D03Rik	1.35621	-2.42494	1.74949	0.0967302	0.366168	-4.29215	-0.80608	0.169897	0.418194	0.550134	0.313807	0.719241	-4.60258	-2.5903	-2.81504	-2.13591	-1.82414	-2.2202	-2.73048	-1.97195	-2.79999	-2.56296	-2.87332	-1.5106	-1.22096	-2.27819	-2.23746
Tm7sf2	1.35592	-2.88524	1.1614	0.260204	0.588499	-4.94139	-0.982524	0.249906	0.53893	0.3734	0.655646	0.90172	-4.60258	-1.74231	-5.13697	-3.35831	-2.30957	-2.95716	-5.0524	-0.386992	-3.53695	-2.20039	-2.87332	-2.16267	-1.95792	-2.27819	-2.72288
Plekhg4	1.35571	-3.62568	1.34677	0.194277	0.504137	-4.76534	0.0881482	0.897686	0.961913	1.44386	0.0682234	0.447541	-4.60258	-2.5903	-3.55201	-3.35831	-3.04653	-4.54212	-5.0524	-2.70892	-2.79999	-5.37031	-3.61028	-4.97003	-3.54289	-1.91562	-2.72288
F7	1.35551	-4.72405	2.25091	0.0367294	0.254835	-3.70662	-0.754682	0.0696039	0.236041	0.600831	0.204852	0.607386	-4.60258	-4.91223	-5.13697	-4.94327	-4.6315	-2.95716	-5.0524	-4.29388	-5.12191	-5.37031	-5.19525	-4.97003	-5.12785	-3.50058	-5.04481
Tspan2	1.35551	-4.72405	2.25091	0.0367294	0.254835	-3.70662	-0.754682	0.0696039	0.236041	0.600831	0.204852	0.607386	-4.60258	-4.91223	-5.13697	-4.94327	-4.6315	-2.95716	-5.0524	-4.29388	-5.12191	-5.37031	-5.19525	-4.97003	-5.12785	-3.50058	-5.04481
Tsfm	1.35551	-4.72405	2.25091	0.0367294	0.254835	-3.70662	-0.754682	0.0696039	0.236041	0.600831	0.204852	0.607386	-4.60258	-4.91223	-5.13697	-4.94327	-4.6315	-2.95716	-5.0524	-4.29388	-5.12191	-5.37031	-5.19525	-4.97003	-5.12785	-3.50058	-5.04481
Gm3476	1.35551	-4.72405	2.25091	0.0367294	0.254835	-3.70662	-0.754682	0.0696039	0.236041	0.600831	0.204852	0.607386	-4.60258	-4.91223	-5.13697	-4.94327	-4.6315	-2.95716	-5.0524	-4.29388	-5.12191	-5.37031	-5.19525	-4.97003	-5.12785	-3.50058	-5.04481
Gm44686	1.35551	-4.72405	2.25091	0.0367294	0.254835	-3.70662	-0.754682	0.0696039	0.236041	0.600831	0.204852	0.607386	-4.60258	-4.91223	-5.13697	-4.94327	-4.6315	-2.95716	-5.0524	-4.29388	-5.12191	-5.37031	-5.19525	-4.97003	-5.12785	-3.50058	-5.04481
Gja6	1.35541	-4.53689	1.68785	0.108179	0.381508	-4.5258	-1.05335	0.0646214	0.225226	0.302056	0.619325	0.88148	-4.60258	-4.91223	-5.13697	-4.94327	-4.6315	-1.73477	-5.0524	-4.29388	-5.12191	-3.78535	-5.19525	-4.97003	-5.12785	-5.08554	-3.45985
Cdca3	1.35473	6.09855	4.14369	0.000576587	0.0260736	-0.675607	-2.0244	1.08e-07	4.26e-05	-0.669675	0.00660283	0.132732	4.60931	4.69325	4.62292	4.6017	6.5651	6.5179	6.62752	6.94034	6.92146	6.79867	7.02906	6.84736	5.31198	6.58821	6.80342
Nuf2	1.35401	-3.9844	1.5872	0.129364	0.407675	-4.53496	-0.312486	0.496899	0.686382	1.04153	0.167021	0.563785	-4.60258	-4.91223	-5.13697	-3.35831	-3.04653	-4.54212	-5.0524	-4.29388	-3.53695	-3.78535	-3.61028	-4.97003	-3.54289	-1.91562	-3.45985
Gm44291	1.35299	-3.98361	1.25335	0.225643	0.545533	-4.88161	-0.687829	0.327518	0.603817	0.665158	0.435852	0.785322	-4.60258	-4.91223	-2.32961	-4.94327	-4.6315	-4.54212	-2.73048	-2.70892	-5.12191	-5.37031	-3.61028	-3.38507	-2.32049	-3.50058	-5.04481
Gm45872	1.35161	-4.56925	2.09447	0.0501946	0.295025	-3.87825	-0.297629	0.383848	0.614514	1.05398	0.0719674	0.457578	-4.60258	-4.91223	-5.13697	-4.94327	-4.6315	-4.54212	-5.0524	-4.29388	-5.12191	-3.78535	-5.19525	-4.97003	-3.54289	-5.08554	-2.72288
AC154540.1	1.35134	-4.56925	2.08979	0.050659	0.296296	-3.8855	-0.297629	0.384795	0.614867	1.05371	0.0725665	0.458894	-4.60258	-4.91223	-5.13697	-4.94327	-4.6315	-4.54212	-5.0524	-4.29388	-5.12191	-3.78535	-5.19525	-4.97003	-5.12785	-2.76361	-3.45985
Oscp1	1.35093	-4.46359	1.80071	0.0880281	0.346875	-4.31447	-0.239528	0.616928	0.782591	1.1114	0.072703	0.459509	-4.60258	-4.91223	-2.81504	-4.94327	-3.04653	-4.54212	-5.0524	-4.29388	-5.12191	-5.37031	-5.19525	-4.97003	-3.54289	-3.50058	-5.04481
2310026I22Rik	1.35089	-4.47099	1.75382	0.0959658	0.364514	-4.36587	0.269107	0.555719	0.733558	1.61999	0.0183102	0.233793	-4.60258	-4.91223	-5.13697	-2.62134	-4.6315	-4.54212	-5.0524	-4.29388	-5.12191	-5.37031	-5.19525	-4.97003	-2.80592	-2.76361	-5.04481
Ifngas1	1.35049	-3.95944	1.51957	0.145477	0.432544	-4.62339	0.0646144	0.905342	0.967528	1.4151	0.0608057	0.423466	-4.60258	-3.32727	-5.13697	-3.35831	-3.04653	-4.54212	-5.0524	-4.29388	-3.53695	-5.37031	-5.19525	-3.38507	-2.32049	-3.50058	-2.72288
Tmem220	1.3504	-2.84745	1.48795	0.153565	0.445165	-4.60688	-0.57999	0.39606	0.622244	0.770414	0.225743	0.6337	-4.60258	-2.5903	-2.32961	-4.94327	-2.30957	-2.2202	-3.46744	-4.29388	-2.79999	-3.04838	-2.38789	-2.16267	-1.04039	-2.27819	-2.23746
Chfr	1.35028	-3.85299	1.19442	0.247362	0.57332	-4.93414	-0.655631	0.331803	0.603817	0.694654	0.459377	0.785938	-4.60258	-4.91223	-2.81504	-4.94327	-4.6315	-4.54212	-3.46744	-2.70892	-2.79999	-5.37031	-2.38789	-4.97003	-2.32049	-2.27819	-5.04481
Nmnat3	1.35005	-3.60072	1.17381	0.255319	0.583262	-4.92104	-0.702762	0.404197	0.624724	0.647287	0.430494	0.780812	-1.79522	-3.32727	-5.13697	-3.35831	-2.30957	-2.95716	-2.73048	-2.70892	-5.12191	-5.37031	-5.19525	-2.6481	-5.12785	-2.76361	-3.45985
NA	1.3499	-2.81115	1.29985	0.209571	0.525284	-4.81392	-0.473552	0.485788	0.677923	0.876353	0.285576	0.68821	-1.79522	-2.10488	-2.81504	-2.13591	-0.724607	-2.2202	-2.73048	-1.12396	-5.12191	-3.78535	-5.19525	-2.6481	-1.95792	-5.08554	-2.72288
Gm43360	1.34938	-3.69079	1.21387	0.240025	0.564427	-4.89201	-0.624164	0.377536	0.611629	0.72522	0.41579	0.772039	-4.60258	-2.10488	-5.13697	-4.94327	-4.6315	-1.73477	-3.46744	-4.29388	-3.53695	-3.04838	-3.61028	-4.97003	-2.32049	-3.50058	-3.45985
Hmbox1	1.34806	-4.56925	2.1224	0.0475016	0.286347	-3.83569	0.0296002	0.934681	0.969906	1.37766	0.0170645	0.227623	-4.60258	-4.91223	-3.55201	-4.94327	-4.6315	-4.54212	-5.0524	-4.29388	-5.12191	-5.37031	-5.19525	-4.97003	-3.54289	-5.08554	-2.72288
Trappc2	1.34766	-4.64256	2.42842	0.0255258	0.212191	-3.38745	-1.27623	0.00874856	0.0619796	0.071427	0.837699	0.93667	-4.60258	-4.91223	-5.13697	-4.94327	-1.82414	-4.54212	-3.46744	-4.29388	-5.12191	-5.37031	-5.19525	-4.97003	-5.12785	-5.08554	-5.04481
C4bp	1.3476	-2.43977	1.39825	0.178532	0.481351	-4.73199	0.836173	0.242325	0.52784	2.18377	0.00424536	0.098367	-2.28065	-2.10488	-1.96704	-1.77334	-3.04653	-2.95716	-2.73048	-2.70892	-5.12191	-1.91088	-1.49481	-4.97003	-0.269867	-1.3851	-1.87489
Hsd17b11	1.34684	-4.38776	1.80421	0.0874587	0.346446	-4.28245	0.409153	0.381036	0.612981	1.75599	0.00799597	0.14991	-4.60258	-4.91223	-3.55201	-3.35831	-4.6315	-4.54212	-5.0524	-4.29388	-5.12191	-5.37031	-5.19525	-4.97003	-1.66842	-5.08554	-3.45985
Abcc6	1.34662	-2.39083	1.53588	0.141447	0.425432	-4.57696	-0.422113	0.544964	0.725636	0.924508	0.108248	0.532524	-4.60258	-2.10488	-2.81504	-3.35831	-1.17207	-2.2202	-3.46744	-4.29388	-2.31456	-2.56296	-1.28835	-2.16267	-0.735531	-1.62611	-1.13792
B3gnt2	1.34632	-1.80013	1.67306	0.111094	0.385162	-4.43449	-1.9064	0.00249232	0.0265137	-0.560079	0.355972	0.741074	-4.60258	-2.10488	-1.67754	-2.13591	-0.544034	-1.3722	-0.660087	-0.0459547	-1.95199	-2.20039	-2.02532	-0.7221	-2.32049	-1.91562	-2.72288
Eps8l2	1.34578	-4.10487	2.18581	0.0418695	0.26767	-3.70419	-0.297629	0.323937	0.603817	1.04815	0.0681208	0.447498	-4.60258	-4.91223	-5.13697	-4.94327	-4.6315	-4.54212	-5.0524	-4.29388	-2.79999	-3.78535	-3.61028	-4.97003	-2.80592	-2.76361	-2.72288
Man1a	1.34435	-4.12164	1.25044	0.226682	0.546791	-4.91142	-0.550595	0.415724	0.627606	0.79376	0.361057	0.746145	-3.01762	-4.91223	-5.13697	-4.94327	-4.6315	-2.95716	-2.73048	-4.29388	-5.12191	-2.56296	-5.19525	-4.97003	-2.80592	-5.08554	-3.45985
Gm42967	1.34419	-4.19573	2.10861	0.0488148	0.290577	-3.82331	-0.297629	0.340801	0.603817	1.04656	0.0775609	0.470253	-4.60258	-4.91223	-5.13697	-4.94327	-4.6315	-4.54212	-5.0524	-4.29388	-3.53695	-3.78535	-3.61028	-4.97003	-1.95792	-3.50058	-3.45985
Tvp23a	1.34388	-3.30087	1.53864	0.140774	0.424569	-4.70641	-0.887111	0.100005	0.295808	0.456765	0.526333	0.829408	-4.60258	-4.91223	-5.13697	-4.94327	-4.6315	-4.54212	-5.0524	-2.70892	-1.03445	-3.78535	-0.671683	-2.6481	-1.22096	-1.3851	-2.23746
Mre11a	1.343	-3.86118	1.37374	0.185894	0.491707	-4.74613	0.233923	0.736934	0.872278	1.57693	0.0357729	0.32886	-2.28065	-4.91223	-5.13697	-2.13591	-3.04653	-4.54212	-2.73048	-4.29388	-5.12191	-3.78535	-5.19525	-4.97003	-3.54289	-3.50058	-2.72288
Itgb1bp2	1.34253	-2.54758	1.17903	0.253286	0.580734	-4.94833	0.0292471	0.97311	0.984906	1.37178	0.0838421	0.486527	-4.60258	-2.5903	-1.23008	-3.35831	-2.30957	-2.2202	-5.0524	-1.97195	-2.31456	-1.91088	-1.73581	-4.97003	-0.735531	-1.62611	-1.58538
Armc12	1.34242	-4.67492	2.42099	0.0259223	0.213875	-3.40913	-1.27099	0.00823785	0.0593323	0.071427	0.840674	0.93667	-4.60258	-4.91223	-5.13697	-4.94327	-3.04653	-2.2202	-5.0524	-4.29388	-5.12191	-5.37031	-5.19525	-4.97003	-5.12785	-5.08554	-5.04481
Nrtn	1.34242	-4.67492	2.42099	0.0259223	0.213875	-3.40913	-1.27099	0.00823785	0.0593323	0.071427	0.840674	0.93667	-4.60258	-4.91223	-5.13697	-4.94327	-3.04653	-2.2202	-5.0524	-4.29388	-5.12191	-5.37031	-5.19525	-4.97003	-5.12785	-5.08554	-5.04481
1700047M11Rik	1.34242	-4.67492	2.42099	0.0259223	0.213875	-3.40913	-1.27099	0.00823785	0.0593323	0.071427	0.840674	0.93667	-4.60258	-4.91223	-5.13697	-4.94327	-3.04653	-2.2202	-5.0524	-4.29388	-5.12191	-5.37031	-5.19525	-4.97003	-5.12785	-5.08554	-5.04481
Adam17	1.34206	-3.79645	1.21548	0.239424	0.563972	-4.89079	-0.369626	0.625599	0.789649	0.972434	0.247818	0.658528	-4.60258	-3.32727	-2.32961	-4.94327	-4.6315	-4.54212	-2.24505	-2.70892	-5.12191	-3.78535	-5.19525	-3.38507	-2.32049	-2.76361	-5.04481
Gm12737	1.34132	-3.86118	1.53665	0.141259	0.42525	-4.58222	0.257035	0.64964	0.809215	1.59835	0.0283743	0.291076	-4.60258	-2.5903	-5.13697	-3.35831	-4.6315	-4.54212	-2.73048	-4.29388	-5.12191	-3.78535	-3.61028	-4.97003	-2.32049	-2.76361	-3.45985
Foxred1	1.34081	-4.56925	2.09828	0.0498191	0.293677	-3.87233	-0.297629	0.379258	0.612981	1.04318	0.0720874	0.457578	-4.60258	-4.91223	-5.13697	-4.94327	-4.6315	-4.54212	-5.0524	-4.29388	-5.12191	-3.78535	-5.19525	-4.97003	-2.80592	-3.50058	-5.04481
Hm629797	1.34081	-4.56925	2.09828	0.0498191	0.293677	-3.87233	-0.297629	0.379258	0.612981	1.04318	0.0720874	0.457578	-4.60258	-4.91223	-5.13697	-4.94327	-4.6315	-4.54212	-5.0524	-4.29388	-5.12191	-3.78535	-5.19525	-4.97003	-2.80592	-3.50058	-5.04481
Gm36355	1.34059	-4.19573	1.65181	0.115397	0.389923	-4.46651	-0.427452	0.34366	0.603817	0.913138	0.196807	0.600131	-4.60258	-4.91223	-3.55201	-4.94327	-4.6315	-2.95716	-5.0524	-4.29388	-3.53695	-3.78535	-5.19525	-4.97003	-3.54289	-3.50058	-3.45985
NA	1.34049	-4.72405	2.47415	0.0232074	0.20118	-3.3316	-1.26907	0.00610922	0.0482763	0.071427	0.842229	0.93667	-4.60258	-4.91223	-5.13697	-4.94327	-4.6315	-2.95716	-5.0524	-2.70892	-5.12191	-5.37031	-5.19525	-4.97003	-5.12785	-5.08554	-5.04481
Olfml2a	1.34033	3.67688	4.27662	0.000427274	0.0224151	-0.126174	-0.206453	0.397996	0.624103	1.13387	2.41e-05	0.00307799	3.24917	2.93952	3.20733	2.89594	3.34005	3.24578	3.61648	2.80415	4.05051	3.6041	3.27643	4.20739	5.2826	4.74893	4.68481
Cd248	1.33981	-4.51272	1.86827	0.0775993	0.346446	-4.2595	-1.10553	0.0353226	0.162241	0.234282	0.661448	0.904314	-4.60258	-4.91223	-5.13697	-4.94327	-3.04653	-2.95716	-5.0524	-4.29388	-5.12191	-5.37031	-3.61028	-4.97003	-5.12785	-5.08554	-3.45985
Cwc22	1.3394	-4.19494	1.31776	0.203626	0.516943	-4.84236	-0.987496	0.0875617	0.273385	0.351903	0.685829	0.917067	-4.60258	-4.91223	-5.13697	-4.94327	-1.82414	-4.54212	-5.0524	-4.29388	-5.12191	-3.78535	-2.38789	-4.97003	-5.12785	-3.50058	-2.72288
Epb41l4b	1.33853	-4.56925	2.12304	0.047442	0.286305	-3.8347	0.0296002	0.934197	0.969906	1.36813	0.0170216	0.227529	-4.60258	-4.91223	-3.55201	-4.94327	-4.6315	-4.54212	-5.0524	-4.29388	-5.12191	-5.37031	-5.19525	-4.97003	-3.54289	-2.76361	-5.04481
Arntl	1.33853	-4.56925	2.12304	0.047442	0.286305	-3.8347	0.0296002	0.934197	0.969906	1.36813	0.0170216	0.227529	-4.60258	-4.91223	-3.55201	-4.94327	-4.6315	-4.54212	-5.0524	-4.29388	-5.12191	-5.37031	-5.19525	-4.97003	-3.54289	-2.76361	-5.04481
AC163637.1	1.33796	-4.02903	1.11069	0.280889	0.6131	-5.02661	-0.473368	0.574133	0.747697	0.864593	0.336065	0.736847	-4.60258	-1.4528	-5.13697	-4.94327	-2.30957	-4.54212	-2.73048	-4.29388	-5.12191	-5.37031	-5.19525	-3.38507	-5.12785	-3.50058	-2.72288
1110059E24Rik	1.3377	-1.7293	1.53862	0.140778	0.424569	-4.63692	-0.000533044	0.99938	0.999508	1.33716	0.0243385	0.269636	-1.79522	-1.74231	-1.67754	-3.35831	-1.82414	-2.95716	-1.88248	-1.97195	-2.79999	-1.46342	-1.49481	-1.5106	0.544577	-0.131344	-1.87489
Svbp	1.33761	-3.9918	1.24891	0.227226	0.547311	-4.88441	-0.572837	0.436446	0.64021	0.764775	0.347078	0.736847	-3.01762	-3.32727	-5.13697	-4.94327	-4.6315	-2.95716	-3.46744	-2.70892	-2.79999	-5.37031	-5.19525	-4.97003	-3.54289	-5.08554	-2.72288
Mir140	1.33725	-4.56925	2.12681	0.047089	0.285058	-3.82879	0.0296002	0.934018	0.969906	1.36685	0.016852	0.226426	-4.60258	-4.91223	-3.55201	-4.94327	-4.6315	-4.54212	-5.0524	-4.29388	-5.12191	-5.37031	-5.19525	-4.97003	-2.80592	-3.50058	-5.04481
Rnf122	1.33725	-4.56925	2.12681	0.047089	0.285058	-3.82879	0.0296002	0.934018	0.969906	1.36685	0.016852	0.226426	-4.60258	-4.91223	-3.55201	-4.94327	-4.6315	-4.54212	-5.0524	-4.29388	-5.12191	-5.37031	-5.19525	-4.97003	-2.80592	-3.50058	-5.04481
Gm10459	1.33667	-4.19573	1.71761	0.102513	0.373621	-4.37991	-0.00397635	0.993444	0.996556	1.33269	0.0433346	0.358626	-4.60258	-4.91223	-3.55201	-3.35831	-3.04653	-4.54212	-5.0524	-4.29388	-5.12191	-3.78535	-5.19525	-4.97003	-3.54289	-3.50058	-3.45985
Lsr	1.33649	-4.72405	2.26693	0.0355572	0.251525	-3.67972	-0.710758	0.0799236	0.258263	0.62573	0.178651	0.578409	-4.60258	-4.91223	-5.13697	-4.94327	-3.04653	-4.54212	-5.0524	-4.29388	-5.12191	-5.37031	-5.19525	-4.97003	-5.12785	-5.08554	-3.45985
Ip6k3	1.33649	-4.72405	2.26693	0.0355572	0.251525	-3.67972	-0.710758	0.0799236	0.258263	0.62573	0.178651	0.578409	-4.60258	-4.91223	-5.13697	-4.94327	-3.04653	-4.54212	-5.0524	-4.29388	-5.12191	-5.37031	-5.19525	-4.97003	-5.12785	-5.08554	-3.45985
Gsn	1.33649	-4.72405	2.26693	0.0355572	0.251525	-3.67972	-0.710758	0.0799236	0.258263	0.62573	0.178651	0.578409	-4.60258	-4.91223	-5.13697	-4.94327	-3.04653	-4.54212	-5.0524	-4.29388	-5.12191	-5.37031	-5.19525	-4.97003	-5.12785	-5.08554	-3.45985
Kcnh2	1.33649	-4.72405	2.26693	0.0355572	0.251525	-3.67972	-0.710758	0.0799236	0.258263	0.62573	0.178651	0.578409	-4.60258	-4.91223	-5.13697	-4.94327	-3.04653	-4.54212	-5.0524	-4.29388	-5.12191	-5.37031	-5.19525	-4.97003	-5.12785	-5.08554	-3.45985
Trim23	1.33649	-4.72405	2.26693	0.0355572	0.251525	-3.67972	-0.710758	0.0799236	0.258263	0.62573	0.178651	0.578409	-4.60258	-4.91223	-5.13697	-4.94327	-3.04653	-4.54212	-5.0524	-4.29388	-5.12191	-5.37031	-5.19525	-4.97003	-5.12785	-5.08554	-3.45985
Nif3l1	1.33649	-4.72405	2.26693	0.0355572	0.251525	-3.67972	-0.710758	0.0799236	0.258263	0.62573	0.178651	0.578409	-4.60258	-4.91223	-5.13697	-4.94327	-3.04653	-4.54212	-5.0524	-4.29388	-5.12191	-5.37031	-5.19525	-4.97003	-5.12785	-5.08554	-3.45985
Gm15345	1.33649	-4.72405	2.26693	0.0355572	0.251525	-3.67972	-0.710758	0.0799236	0.258263	0.62573	0.178651	0.578409	-4.60258	-4.91223	-5.13697	-4.94327	-3.04653	-4.54212	-5.0524	-4.29388	-5.12191	-5.37031	-5.19525	-4.97003	-5.12785	-5.08554	-3.45985
NA	1.33639	-3.1457	1.43651	0.167506	0.465485	-4.62293	-1.2256	0.0610322	0.217511	0.11079	0.875672	0.941653	-1.79522	-3.32727	-3.55201	-4.94327	-1.46157	-2.2202	-2.24505	-2.70892	-2.79999	-3.78535	-2.87332	-4.97003	-3.54289	-3.50058	-3.45985
Kif20a	1.33347	-3.38939	1.3137	0.20496	0.518364	-4.77546	-1.0889	0.116186	0.324647	0.244572	0.754482	0.93667	-4.60258	-4.91223	-3.55201	-3.35831	-2.30957	-2.2202	-5.0524	-2.70892	-3.53695	-2.56296	-2.02532	-4.97003	-2.80592	-2.76361	-3.45985
Hoxd4	1.33317	-4.30879	1.54505	0.13922	0.422157	-4.65158	0.298521	0.540243	0.72194	1.63169	0.0351738	0.326062	-3.01762	-4.91223	-5.13697	-4.94327	-4.6315	-4.54212	-5.0524	-4.29388	-5.12191	-5.37031	-5.19525	-3.38507	-2.80592	-3.50058	-2.72288
Avl9	1.33312	-4.35792	2.00837	0.0593873	0.321031	-3.98806	-0.297629	0.374989	0.610395	1.03549	0.0892393	0.490785	-4.60258	-4.91223	-5.13697	-4.94327	-4.6315	-4.54212	-5.0524	-4.29388	-5.12191	-5.37031	-3.61028	-3.38507	-2.80592	-3.50058	-3.45985
Gm3716	1.33292	-4.21053	1.09387	0.288012	0.619887	-5.09144	-0.565396	0.447767	0.650156	0.767525	0.441759	0.785938	-4.60258	-2.5903	-5.13697	-4.94327	-4.6315	-4.54212	-5.0524	-1.97195	-2.79999	-5.37031	-5.19525	-4.97003	-5.12785	-3.50058	-2.72288
Trappc11	1.33264	-2.43296	1.15716	0.261887	0.590636	-4.9766	-0.838893	0.343233	0.603817	0.493744	0.525576	0.828935	-3.01762	-4.91223	-2.32961	-2.62134	-4.6315	-1.3722	-1.59297	-1.97195	-1.42147	-3.78535	-0.947318	-2.6481	-0.604286	-1.91562	-2.72288
Ces2g	1.33198	-2.13174	0.979746	0.339815	0.668563	-5.22351	-1.88825	0.0868925	0.272152	-0.556271	0.530464	0.83208	-4.60258	-3.32727	-2.81504	-4.94327	-1.82414	-1.3722	-3.46744	-1.48653	-0.598352	-1.28285	-1.49481	-0.21514	0.298417	0.199862	-5.04481
Dusp13	1.33123	-4.72405	2.23415	0.0379946	0.256478	-3.73467	-0.754682	0.0669302	0.23018	0.576547	0.218267	0.6239	-4.60258	-4.91223	-5.13697	-4.94327	-4.6315	-2.95716	-5.0524	-4.29388	-5.12191	-5.37031	-5.19525	-4.97003	-3.54289	-5.08554	-5.04481
Grsf1	1.33123	-4.72405	2.23415	0.0379946	0.256478	-3.73467	-0.754682	0.0669302	0.23018	0.576547	0.218267	0.6239	-4.60258	-4.91223	-5.13697	-4.94327	-4.6315	-2.95716	-5.0524	-4.29388	-5.12191	-5.37031	-5.19525	-4.97003	-3.54289	-5.08554	-5.04481
Gm1110	1.33123	-4.72405	2.23415	0.0379946	0.256478	-3.73467	-0.754682	0.0669302	0.23018	0.576547	0.218267	0.6239	-4.60258	-4.91223	-5.13697	-4.94327	-4.6315	-2.95716	-5.0524	-4.29388	-5.12191	-5.37031	-5.19525	-4.97003	-3.54289	-5.08554	-5.04481
Gm11534	1.33123	-4.72405	2.23415	0.0379946	0.256478	-3.73467	-0.754682	0.0669302	0.23018	0.576547	0.218267	0.6239	-4.60258	-4.91223	-5.13697	-4.94327	-4.6315	-2.95716	-5.0524	-4.29388	-5.12191	-5.37031	-5.19525	-4.97003	-3.54289	-5.08554	-5.04481
B930095G15Rik	1.33123	-4.72405	2.23415	0.0379946	0.256478	-3.73467	-0.754682	0.0669302	0.23018	0.576547	0.218267	0.6239	-4.60258	-4.91223	-5.13697	-4.94327	-4.6315	-2.95716	-5.0524	-4.29388	-5.12191	-5.37031	-5.19525	-4.97003	-3.54289	-5.08554	-5.04481
Gm15743	1.33123	-4.72405	2.23415	0.0379946	0.256478	-3.73467	-0.754682	0.0669302	0.23018	0.576547	0.218267	0.6239	-4.60258	-4.91223	-5.13697	-4.94327	-4.6315	-2.95716	-5.0524	-4.29388	-5.12191	-5.37031	-5.19525	-4.97003	-3.54289	-5.08554	-5.04481
Yif1b	1.33107	-0.804095	2.07788	0.0518584	0.300982	-3.96877	-1.60542	0.00139783	0.0183904	-0.274345	0.571858	0.855356	-0.695688	-1.00534	-1.96704	-1.77334	0.497786	0.587159	-0.528842	0.461005	-1.42147	-1.46342	-0.947318	-0.0158312	-1.22096	-1.91562	-0.652495
NA	1.33076	-4.67492	2.52393	0.020909	0.189616	-3.22901	-1.25934	0.00626822	0.0490456	0.071427	0.832573	0.93667	-4.60258	-4.91223	-5.13697	-4.94327	-4.6315	-4.54212	-2.73048	-2.70892	-5.12191	-5.37031	-5.19525	-4.97003	-5.12785	-5.08554	-5.04481
Cfap74	1.33043	-2.14192	1.70237	0.105381	0.379929	-4.41593	-2.06273	0.0021099	0.023938	-0.732294	0.180381	0.58111	-2.28065	-3.32727	-5.13697	-4.94327	-1.46157	-1.73477	-1.59297	-1.97195	-1.42147	-0.325917	-1.28835	-1.26959	-1.22096	-1.91562	-2.23746
Gm42566	1.3303	-4.41446	1.5741	0.132363	0.412052	-4.6357	-1.27099	0.0406195	0.175535	0.0593158	0.92445	0.965414	-4.60258	-4.91223	-5.13697	-4.94327	-3.04653	-2.2202	-5.0524	-4.29388	-5.12191	-5.37031	-2.87332	-4.97003	-5.12785	-5.08554	-3.45985
Cenph	1.33021	3.67306	4.41291	0.00031447	0.0193984	0.188653	-1.75261	3.07e-07	8.43e-05	-0.422394	0.0482102	0.380265	2.31628	2.5224	2.39441	2.2759	4.30808	3.89667	3.98926	4.3679	4.31896	4.12354	4.41762	4.44993	3.2253	4.18359	4.30613
Cela3b	1.33017	-4.68868	1.84596	0.0809173	0.346446	-4.34547	-1.25875	0.0355344	0.16283	0.071427	0.878113	0.942611	-4.60258	-4.91223	-5.13697	-4.94327	-4.6315	-0.841684	-5.0524	-4.29388	-5.12191	-5.37031	-5.19525	-4.97003	-5.12785	-5.08554	-5.04481
Os9	1.33006	-4.04093	1.40894	0.175393	0.476485	-4.72896	-0.899132	0.166034	0.411678	0.430928	0.550521	0.842318	-4.60258	-2.5903	-5.13697	-4.94327	-3.04653	-4.54212	-3.46744	-2.70892	-5.12191	-3.78535	-3.61028	-4.97003	-5.12785	-3.50058	-3.45985
Oser1	1.33006	-2.11752	1.67036	0.111632	0.385162	-4.42134	-1.03881	0.0922273	0.282001	0.291246	0.596132	0.867365	-2.28065	-2.5903	-1.67754	-4.94327	-1.46157	-1.73477	-2.73048	-1.12396	-2.31456	-1.91088	-2.02532	-1.8001	-1.66842	-1.62611	-1.87489
Emilin2	1.32973	-1.17493	1.54076	0.140259	0.423935	-4.69584	1.4623	0.0486654	0.192317	2.79203	3.35e-05	0.00398186	-0.354651	-1.4528	-1.43653	-0.855805	-1.46157	-2.95716	-1.59297	-4.29388	-2.79999	-0.846749	-1.73581	-1.26959	0.849432	2.07433	0.509777
Gm45728	1.32938	-4.02903	1.56353	0.134823	0.415452	-4.58805	0.173601	0.716784	0.85981	1.50298	0.0473635	0.376623	-4.60258	-4.91223	-2.81504	-4.94327	-4.6315	-4.54212	-5.0524	-4.29388	-5.12191	-5.37031	-2.87332	-3.38507	-1.66842	-2.76361	-3.45985
Dnajc2	1.32885	-3.69898	1.36436	0.188776	0.495664	-4.71625	-0.962985	0.155869	0.395449	0.365868	0.619474	0.881526	-4.60258	-3.32727	-2.81504	-4.94327	-3.04653	-2.95716	-3.46744	-2.70892	-5.12191	-2.56296	-3.61028	-4.97003	-2.80592	-3.50058	-5.04481
Usp44	1.32874	-4.67492	2.42618	0.0256447	0.212576	-3.40013	-1.25731	0.00815481	0.0590252	0.071427	0.838718	0.93667	-4.60258	-4.91223	-5.13697	-4.94327	-2.30957	-2.95716	-5.0524	-4.29388	-5.12191	-5.37031	-5.19525	-4.97003	-5.12785	-5.08554	-5.04481
Matk	1.32852	-4.46359	1.63234	0.119465	0.397463	-4.56142	-0.997936	0.0741388	0.244884	0.330581	0.600192	0.870088	-4.60258	-4.91223	-5.13697	-4.94327	-4.6315	-2.95716	-3.46744	-4.29388	-5.12191	-5.37031	-5.19525	-3.38507	-5.12785	-2.76361	-5.04481
Gm24186	1.32852	-4.46359	1.63234	0.119465	0.397463	-4.56142	-0.997936	0.0741388	0.244884	0.330581	0.600192	0.870088	-4.60258	-4.91223	-5.13697	-4.94327	-4.6315	-2.95716	-3.46744	-4.29388	-5.12191	-5.37031	-5.19525	-3.38507	-5.12785	-2.76361	-5.04481
Gm28373	1.32834	-1.41435	1.95735	0.0655226	0.333867	-4.09541	-0.587631	0.220711	0.495915	0.740706	0.151795	0.544079	-1.43265	-1.4528	-0.744651	-2.62134	-1.17207	-0.454661	-1.59297	-0.386992	-2.79999	-1.66987	-1.49481	-1.8001	-0.879921	-0.837613	-1.87489
Banf2os	1.32831	-2.64516	1.70543	0.104801	0.378986	-4.33327	-0.3212	0.527948	0.711365	1.00711	0.108758	0.532524	-2.28065	-2.10488	-2.32961	-2.13591	-0.931057	-2.2202	-2.73048	-1.48653	-5.12191	-3.78535	-3.61028	-2.6481	-2.80592	-2.76361	-2.72288
Kntc1	1.3279	5.26238	4.18239	0.000528385	0.0249558	-0.492457	-1.96277	1.42e-07	4.89e-05	-0.634873	0.00671204	0.134006	3.46888	3.80545	3.92643	3.68244	5.96562	5.63155	5.86123	5.25108	6.30068	5.97676	6.32783	6.10344	4.81613	5.83853	5.97963
Cenpw	1.32751	-3.19599	1.4075	0.175812	0.476913	-4.71929	-1.12327	0.0902919	0.278304	0.204235	0.774692	0.93667	-4.60258	-4.91223	-5.13697	-2.62134	-4.6315	-2.95716	-3.46744	-1.97195	-2.31456	-1.91088	-2.87332	-3.38507	-2.80592	-2.76361	-1.58538
Nt5dc1	1.32734	-3.42915	1.42246	0.171488	0.471561	-4.68855	-1.06244	0.0860424	0.270593	0.264898	0.719394	0.932459	-3.01762	-4.91223	-5.13697	-4.94327	-4.6315	-2.2202	-3.46744	-2.70892	-3.53695	-3.04838	-2.87332	-2.6481	-2.80592	-2.76361	-2.72288
Cabp4	1.32721	3.58335	4.18501	0.000525273	0.0249298	-0.319591	-0.343312	0.163112	0.406863	0.983901	0.000183334	0.0126064	3.35742	2.73882	2.98715	3.08464	3.5925	3.48578	2.95322	3.55787	3.72044	3.52147	3.58939	3.4853	5.14245	4.49378	4.04
Stmn1	1.32686	2.90796	4.13182	0.000592243	0.0265759	-0.340207	-1.88911	3.5e-07	9.4e-05	-0.562257	0.0138579	0.203414	1.58725	1.27759	1.7334	1.32352	3.38531	3.24578	3.53631	3.28355	3.9682	3.46574	3.72063	3.66297	2.47948	3.36154	3.58818
B930094E09Rik	1.32469	-1.68212	1.39295	0.180101	0.483431	-4.80475	-0.811261	0.198195	0.460825	0.513433	0.491352	0.809118	-1.43265	-1.21179	-1.96704	-2.13591	-0.544034	-0.454661	-1.88248	-0.386992	-5.12191	-0.977994	-1.73581	-1.8001	-2.32049	-1.3851	-1.87489
Bmt2	1.32363	-1.30888	1.36915	0.1873	0.493718	-4.87652	-0.111806	0.895225	0.960288	1.21182	0.021591	0.253274	-4.60258	-2.5903	-0.382081	-2.62134	-2.30957	-2.95716	-1.59297	-2.70892	-0.478057	-0.0127594	0.231019	-1.8001	1.41131	0.695819	0.0844708
Klc3	1.32339	-3.79645	1.14393	0.267199	0.596372	-4.95756	-0.303651	0.720073	0.861986	1.01974	0.218833	0.62494	-4.60258	-4.91223	-2.32961	-2.13591	-4.6315	-2.2202	-3.46744	-2.70892	-5.12191	-5.37031	-5.19525	-3.38507	-2.32049	-5.08554	-3.45985
Zfp410	1.32327	-3.29496	1.17786	0.25374	0.581188	-4.98005	-0.391178	0.600443	0.768687	0.93209	0.287101	0.689642	-4.60258	-4.91223	-1.67754	-4.94327	-3.04653	-2.95716	-5.0524	-4.29388	-2.31456	-2.56296	-2.02532	-4.97003	-1.22096	-1.3851	-3.45985
Hipk4	1.32316	-4.0651	1.659	0.113925	0.387468	-4.46418	0.0296002	0.943712	0.969906	1.35276	0.0622886	0.429432	-4.60258	-4.91223	-3.55201	-4.94327	-4.6315	-4.54212	-5.0524	-4.29388	-3.53695	-5.37031	-2.38789	-4.97003	-1.95792	-2.76361	-3.45985
Tmem216	1.32295	-4.35792	1.58243	0.130448	0.408978	-4.60663	-1.46535	0.0163966	0.0950263	-0.142397	0.822256	0.93667	-4.60258	-4.91223	-5.13697	-4.94327	-4.6315	-2.95716	-5.0524	-1.97195	-3.53695	-3.78535	-5.19525	-4.97003	-5.12785	-3.50058	-5.04481
NA	1.32288	-2.27991	1.28753	0.213741	0.529797	-4.86631	0.204671	0.798893	0.898034	1.52755	0.0310616	0.305635	-3.01762	-4.91223	-0.889041	-1.77334	-1.82414	-2.95716	-2.24505	-4.29388	-2.79999	-2.20039	-1.28835	-3.38507	-0.269867	-0.998077	-1.34437
Ighg2b	1.32232	-2.18942	1.11382	0.279578	0.611551	-5.04392	-0.207789	0.817416	0.906349	1.11453	0.174182	0.574848	-4.60258	-1.4528	-3.55201	-0.55095	0.653905	-2.95716	-2.73048	-4.29388	-2.79999	-2.20039	-2.38789	-2.16267	-1.66842	-0.998077	-1.13792
Etl4	1.32158	-2.78629	1.10289	0.284175	0.616644	-5.03092	0.692818	0.433061	0.637374	2.01439	0.0255602	0.277682	-2.28065	-4.91223	-1.04951	-2.62134	-4.6315	-4.54212	-3.46744	-1.48653	-1.42147	-3.78535	-2.87332	-4.97003	-1.04039	-0.837613	-1.87489
Gm23111	1.32034	-4.67492	2.27064	0.0352901	0.251525	-3.65996	-0.694607	0.0923191	0.282208	0.62573	0.162405	0.560215	-4.60258	-4.91223	-5.13697	-4.94327	-4.6315	-4.54212	-2.73048	-4.29388	-5.12191	-5.37031	-5.19525	-4.97003	-5.12785	-5.08554	-3.45985
Ptch1	1.32033	-4.51272	2.01421	0.0587192	0.319118	-4.01228	-0.174421	0.665429	0.823867	1.14591	0.0409729	0.350111	-4.60258	-4.91223	-5.13697	-3.35831	-4.6315	-4.54212	-3.46744	-4.29388	-5.12191	-5.37031	-5.19525	-4.97003	-5.12785	-3.50058	-3.45985
Melk	1.31975	4.35521	3.85534	0.00110593	0.0383615	-1.112	-1.97317	3.63e-07	9.54e-05	-0.653417	0.00948665	0.166884	2.7103	2.96429	2.96632	2.89594	4.96656	4.69389	4.94336	4.83282	5.29277	5.09423	5.3036	5.05095	3.61024	5.0295	4.97339
Cdc45	1.3192	0.089241	2.85425	0.0103148	0.135859	-2.69277	-1.93434	3.54e-05	0.0017031	-0.615141	0.049153	0.383305	-0.695688	-1.4528	-0.889041	-2.13591	0.497786	0.815428	0.439449	0.835401	0.944176	0.858507	0.782034	0.702398	-0.372961	0.845197	0.164641
Gm26347	1.31897	-4.2199	1.90543	0.0723406	0.346446	-4.13318	0.0296002	0.936202	0.969906	1.34857	0.0337633	0.319835	-4.60258	-4.91223	-3.55201	-4.94327	-4.6315	-4.54212	-5.0524	-4.29388	-5.12191	-3.78535	-3.61028	-4.97003	-3.54289	-2.27819	-3.45985
Phactr2	1.31858	0.921028	3.16535	0.00520669	0.0939253	-2.18378	-0.0956795	0.776587	0.889556	1.2229	0.000113917	0.00893717	0.526704	0.297222	0.0724852	0.266186	-0.107935	0.743278	0.780486	-0.0459547	1.25313	0.858507	0.735492	1.53777	2.77302	2.22734	1.8977
Gm37558	1.31833	-3.92708	1.26485	0.221582	0.540157	-4.86151	-0.66295	0.301653	0.603817	0.655382	0.442361	0.785938	-4.60258	-4.91223	-2.32961	-4.94327	-3.04653	-4.54212	-5.0524	-2.70892	-5.12191	-2.56296	-3.61028	-4.97003	-3.54289	-3.50058	-3.45985
Wdr61	1.31817	-4.154	1.26064	0.223063	0.541536	-4.93695	-0.826884	0.290841	0.591811	0.491286	0.502056	0.814053	-2.28065	-4.91223	-5.13697	-4.94327	-4.6315	-2.95716	-2.73048	-2.70892	-5.12191	-3.78535	-5.19525	-4.97003	-2.80592	-5.08554	-5.04481
Galnt11	1.31755	-4.30879	1.99868	0.060511	0.323102	-3.99242	-0.297629	0.361123	0.608043	1.01992	0.0938364	0.501815	-4.60258	-4.91223	-5.13697	-4.94327	-4.6315	-4.54212	-5.0524	-4.29388	-5.12191	-3.04838	-3.61028	-4.97003	-3.54289	-3.50058	-2.72288
Fam214b	1.31726	-2.38282	1.20404	0.24371	0.568774	-4.92764	-0.218011	0.778249	0.890499	1.09925	0.177426	0.577159	-1.79522	-0.824768	-1.96704	-4.94327	-1.82414	-1.3722	-2.73048	-2.70892	-2.79999	-2.20039	-2.02532	-4.97003	-2.32049	-1.91562	-1.34437
Mapk7	1.31711	-3.67402	1.34051	0.196264	0.50634	-4.80238	0.0599824	0.9211	0.969906	1.37709	0.093956	0.501815	-4.60258	-3.32727	-5.13697	-2.62134	-4.6315	-4.54212	-5.0524	-2.70892	-3.53695	-3.04838	-3.61028	-4.97003	-2.32049	-2.27819	-2.72288
Smim11	1.31688	-3.87795	1.16089	0.260405	0.588658	-4.9797	0.0943672	0.898204	0.962291	1.41124	0.121756	0.532524	-4.60258	-3.32727	-2.81504	-4.94327	-4.6315	-4.54212	-2.24505	-4.29388	-5.12191	-2.20039	-5.19525	-4.97003	-2.32049	-1.91562	-5.04481
Gm10570	1.3156	-4.51272	1.83486	0.0826134	0.346446	-4.30994	-0.71477	0.182007	0.436336	0.600831	0.243119	0.652494	-4.60258	-3.32727	-5.13697	-4.94327	-4.6315	-4.54212	-3.46744	-2.70892	-5.12191	-5.37031	-5.19525	-4.97003	-5.12785	-3.50058	-5.04481
Aqr	1.31507	-2.70561	1.5685	0.133661	0.413727	-4.51458	0.717389	0.245976	0.533306	2.03246	0.00267648	0.0744922	-2.28065	-2.5903	-2.32961	-2.13591	-3.04653	-4.54212	-2.73048	-1.97195	-5.12191	-3.78535	-2.02532	-3.38507	-1.66842	-1.3851	-1.58538
6030460B20Rik	1.31502	-4.56925	1.56552	0.134357	0.414659	-4.70492	-0.738475	0.222076	0.497501	0.576547	0.351519	0.737661	-4.60258	-3.32727	-5.13697	-4.94327	-4.6315	-4.54212	-5.0524	-1.97195	-5.12191	-5.37031	-5.19525	-4.97003	-3.54289	-5.08554	-5.04481
Nxt2	1.31435	-4.40706	1.50364	0.149506	0.438888	-4.70734	-0.559882	0.29174	0.593043	0.754463	0.298676	0.702772	-4.60258	-4.91223	-3.55201	-4.94327	-4.6315	-4.54212	-5.0524	-2.70892	-5.12191	-5.37031	-3.61028	-4.97003	-5.12785	-3.50058	-3.45985
Rbbp7	1.3138	-4.04833	1.2019	0.244518	0.569778	-4.96596	-0.559882	0.340453	0.603817	0.753917	0.428495	0.779716	-4.60258	-4.91223	-3.55201	-4.94327	-4.6315	-4.54212	-5.0524	-2.70892	-2.79999	-5.37031	-2.87332	-4.97003	-2.80592	-5.08554	-1.87489
Fam45a	1.31365	-2.77164	1.28791	0.21361	0.529753	-4.81668	-0.250375	0.707818	0.853742	1.06327	0.188875	0.591843	-0.354651	-2.10488	-2.81504	-3.35831	-2.30957	-0.635233	-2.24505	-2.70892	-5.12191	-3.04838	-2.87332	-4.97003	-2.80592	-3.50058	-2.72288
Ssbp4	1.31329	-1.88663	2.02103	0.0579463	0.317157	-3.94897	-1.57515	0.00326731	0.0316038	-0.261851	0.569389	0.854419	-2.28065	-2.5903	-2.81504	-3.35831	-1.46157	-1.73477	-0.804477	-0.834451	-2.31456	-1.12238	-1.73581	-1.5106	-2.32049	-2.27819	-1.13792
Wnt10b	1.31168	-2.92883	1.50616	0.148864	0.438158	-4.62929	-0.744338	0.24908	0.537597	0.567346	0.361131	0.746162	-4.60258	-3.32727	-3.55201	-4.94327	-2.30957	-4.54212	-2.24505	-4.29388	-1.95199	-1.66987	-3.61028	-1.8001	-1.66842	-1.17865	-2.23746
Inhbc	1.31159	-4.72405	2.25014	0.036787	0.254835	-3.70792	-0.710758	0.0768052	0.251559	0.600831	0.190885	0.594552	-4.60258	-4.91223	-5.13697	-4.94327	-3.04653	-4.54212	-5.0524	-4.29388	-5.12191	-5.37031	-5.19525	-4.97003	-5.12785	-3.50058	-5.04481
Mir505	1.31159	-4.72405	2.25014	0.036787	0.254835	-3.70792	-0.710758	0.0768052	0.251559	0.600831	0.190885	0.594552	-4.60258	-4.91223	-5.13697	-4.94327	-3.04653	-4.54212	-5.0524	-4.29388	-5.12191	-5.37031	-5.19525	-4.97003	-5.12785	-3.50058	-5.04481
Rapgef2	1.31159	-4.72405	2.25014	0.036787	0.254835	-3.70792	-0.710758	0.0768052	0.251559	0.600831	0.190885	0.594552	-4.60258	-4.91223	-5.13697	-4.94327	-3.04653	-4.54212	-5.0524	-4.29388	-5.12191	-5.37031	-5.19525	-4.97003	-5.12785	-3.50058	-5.04481
2010110E17Rik	1.31159	-4.72405	2.25014	0.036787	0.254835	-3.70792	-0.710758	0.0768052	0.251559	0.600831	0.190885	0.594552	-4.60258	-4.91223	-5.13697	-4.94327	-3.04653	-4.54212	-5.0524	-4.29388	-5.12191	-5.37031	-5.19525	-4.97003	-5.12785	-3.50058	-5.04481
Ly6a	1.31159	-4.72405	2.25014	0.036787	0.254835	-3.70792	-0.710758	0.0768052	0.251559	0.600831	0.190885	0.594552	-4.60258	-4.91223	-5.13697	-4.94327	-3.04653	-4.54212	-5.0524	-4.29388	-5.12191	-5.37031	-5.19525	-4.97003	-5.12785	-3.50058	-5.04481
Bcl7b	1.31116	-0.338689	2.63882	0.0163977	0.166471	-3.07097	-0.743439	0.0403926	0.174748	0.567718	0.136537	0.532524	-0.210261	-0.519914	-0.493112	-0.855805	0.12339	0.212764	-0.0982077	0.750512	-1.42147	-0.416115	-1.28835	-0.112047	0.00143497	0.0437427	-0.796885
Flt3l	1.31024	-2.96738	1.10333	0.283991	0.616417	-4.97686	-0.799684	0.351167	0.603817	0.510552	0.55222	0.843473	-4.60258	-4.91223	-1.96704	-2.62134	-2.30957	-4.54212	-2.73048	-1.48653	-3.53695	-1.12238	-2.38789	-4.97003	-2.80592	-2.27819	-2.23746
Gm45289	1.30994	-4.40706	1.59349	0.127945	0.405607	-4.57863	-0.18033	0.740496	0.872278	1.12961	0.085995	0.488972	-4.60258	-4.91223	-3.55201	-3.35831	-4.6315	-4.54212	-5.0524	-2.70892	-5.12191	-5.37031	-5.19525	-4.97003	-3.54289	-5.08554	-3.45985
Paqr4	1.30978	3.85877	4.16165	0.000553689	0.0255824	-0.386662	-1.70113	6.65e-07	0.000139738	-0.391357	0.0826291	0.483188	2.76374	2.80887	2.48508	2.72207	4.63295	4.26201	3.95602	4.80151	4.39576	4.16302	4.39534	4.54764	3.36801	4.23413	4.34536
Snord47	1.30951	-1.97628	0.989407	0.335193	0.664164	-5.18873	0.200033	0.851019	0.927498	1.50954	0.0767233	0.468455	-3.01762	-4.91223	-0.493112	-1.48384	-2.30957	-1.73477	-2.24505	-4.29388	-1.95199	-0.977994	-0.0659624	-4.97003	0.157554	-0.693223	-0.652495
Setd1a	1.30892	-2.28784	1.14033	0.268656	0.597921	-5.00197	-0.990229	0.250096	0.539092	0.318696	0.690751	0.919075	-4.60258	-2.5903	-1.96704	-2.62134	-1.46157	-1.73477	-1.88248	-2.70892	-1.95199	-0.726455	-1.49481	-4.97003	-2.80592	-2.27819	-0.52125
Amigo1	1.30809	-4.51272	1.85983	0.0788408	0.346446	-4.2734	-0.70726	0.178407	0.430664	0.600831	0.234419	0.643023	-4.60258	-4.91223	-5.13697	-3.35831	-3.04653	-2.95716	-5.0524	-4.29388	-5.12191	-5.37031	-5.19525	-4.97003	-5.12785	-3.50058	-5.04481
Xpa	1.3079	-3.93527	1.41877	0.172546	0.473297	-4.69703	-0.366518	0.543604	0.724584	0.941383	0.198753	0.601788	-4.60258	-4.91223	-2.81504	-3.35831	-3.04653	-4.54212	-5.0524	-2.70892	-5.12191	-3.78535	-3.61028	-4.97003	-3.54289	-3.50058	-3.45985
Rapgef3os2	1.30769	-3.74732	1.17638	0.254318	0.582056	-4.97346	-0.94526	0.283198	0.5818	0.36243	0.615782	0.878332	-4.60258	-2.10488	-5.13697	-2.13591	-2.30957	-1.73477	-3.46744	-2.70892	-5.12191	-5.37031	-5.19525	-3.38507	-5.12785	-5.08554	-2.72288
Neil3	1.30755	2.90707	3.08878	0.00616865	0.102962	-2.57479	-1.96631	1.07e-05	0.000849913	-0.658757	0.022845	0.260595	0.823686	1.77427	1.57728	1.0791	3.79057	2.734	3.5288	3.07244	4.09483	3.96731	3.93661	3.52583	2.47948	3.44974	3.77217
Espn	1.30722	-4.30879	1.70561	0.104767	0.378921	-4.42143	0.0296002	0.943366	0.969906	1.33682	0.0530162	0.398798	-4.60258	-4.91223	-3.55201	-4.94327	-4.6315	-4.54212	-5.0524	-4.29388	-5.12191	-5.37031	-2.87332	-4.97003	-2.80592	-3.50058	-3.45985
Utp23	1.30722	-4.30879	1.70561	0.104767	0.378921	-4.42143	0.0296002	0.943366	0.969906	1.33682	0.0530162	0.398798	-4.60258	-4.91223	-3.55201	-4.94327	-4.6315	-4.54212	-5.0524	-4.29388	-5.12191	-5.37031	-2.87332	-4.97003	-2.80592	-3.50058	-3.45985
Vma21	1.30703	-4.56925	1.55178	0.137606	0.419549	-4.70161	-0.887111	0.0942106	0.284972	0.419918	0.541827	0.837359	-4.60258	-4.91223	-5.13697	-4.94327	-4.6315	-4.54212	-5.0524	-2.70892	-3.53695	-5.37031	-5.19525	-4.97003	-5.12785	-2.76361	-5.04481
Wdr62	1.30692	3.62424	4.67274	0.000175792	0.0137843	0.763189	-1.60028	5.37e-07	0.000125482	-0.293368	0.119232	0.532524	2.29224	2.14305	2.0627	2.52434	3.78213	3.87994	4.0535	3.64276	4.35584	4.22774	4.72213	4.32689	3.61024	4.45168	4.28834
Zfp820	1.30651	-3.67481	1.47237	0.157684	0.451167	-4.60169	-0.594344	0.317374	0.603817	0.712163	0.303503	0.708141	-4.60258	-4.91223	-3.55201	-2.62134	-3.04653	-4.54212	-3.46744	-2.70892	-5.12191	-3.78535	-3.61028	-3.38507	-2.80592	-3.50058	-3.45985
Snrpe	1.30607	-4.46359	1.85123	0.0801215	0.346446	-4.27007	-0.705237	0.190901	0.449816	0.600831	0.223753	0.631034	-4.60258	-3.32727	-5.13697	-4.94327	-3.04653	-4.54212	-2.73048	-4.29388	-5.12191	-5.37031	-5.19525	-4.97003	-5.12785	-3.50058	-5.04481
Abhd11	1.30588	-4.72405	2.44486	0.0246686	0.207979	-3.38309	-1.23446	0.00669052	0.0513518	0.071427	0.839998	0.93667	-4.60258	-4.91223	-5.13697	-4.94327	-3.04653	-4.54212	-5.0524	-2.70892	-5.12191	-5.37031	-5.19525	-4.97003	-5.12785	-5.08554	-5.04481
Rab29	1.30588	-4.72405	2.44486	0.0246686	0.207979	-3.38309	-1.23446	0.00669052	0.0513518	0.071427	0.839998	0.93667	-4.60258	-4.91223	-5.13697	-4.94327	-3.04653	-4.54212	-5.0524	-2.70892	-5.12191	-5.37031	-5.19525	-4.97003	-5.12785	-5.08554	-5.04481
Obsl1	1.30588	-4.72405	2.44486	0.0246686	0.207979	-3.38309	-1.23446	0.00669052	0.0513518	0.071427	0.839998	0.93667	-4.60258	-4.91223	-5.13697	-4.94327	-3.04653	-4.54212	-5.0524	-2.70892	-5.12191	-5.37031	-5.19525	-4.97003	-5.12785	-5.08554	-5.04481
Ttll5	1.30575	-4.74822	2.09548	0.0500949	0.29493	-3.9233	-0.297629	0.41131	0.624904	1.00812	0.0644278	0.436213	-4.60258	-4.91223	-5.13697	-4.94327	-4.6315	-4.54212	-5.0524	-4.29388	-5.12191	-5.37031	-5.19525	-4.97003	-5.12785	-2.27819	-5.04481
Gm14569	1.30575	-4.74822	2.09548	0.0500949	0.29493	-3.9233	-0.297629	0.41131	0.624904	1.00812	0.0644278	0.436213	-4.60258	-4.91223	-5.13697	-4.94327	-4.6315	-4.54212	-5.0524	-4.29388	-5.12191	-5.37031	-5.19525	-4.97003	-5.12785	-2.27819	-5.04481
Acyp1	1.30514	-4.51272	1.85223	0.0799721	0.346446	-4.28455	-0.728589	0.167029	0.413576	0.576547	0.253996	0.666387	-4.60258	-4.91223	-5.13697	-3.35831	-4.6315	-4.54212	-3.46744	-2.70892	-5.12191	-5.37031	-5.19525	-4.97003	-3.54289	-5.08554	-5.04481
Gm36634	1.30455	-2.57799	1.60648	0.125055	0.403619	-4.46612	-0.980225	0.114854	0.322893	0.324329	0.566247	0.85228	-2.28065	-3.32727	-5.13697	-2.62134	-2.30957	-2.2202	-2.24505	-2.70892	-1.66248	-2.20039	-2.38789	-3.38507	-2.32049	-2.27819	-1.58538
Gm4430	1.30417	-2.10277	1.50699	0.148652	0.438073	-4.62016	-0.894903	0.144879	0.375389	0.409268	0.527122	0.830094	-2.28065	-3.32727	-1.96704	-1.77334	-0.38357	-1.73477	-1.14551	-2.70892	-2.31456	-1.91088	-2.38789	-3.38507	-0.735531	-2.76361	-2.72288
Pde7b	1.30403	-4.51272	1.99799	0.0605917	0.323271	-4.03695	-0.174421	0.664069	0.822449	1.12961	0.0428023	0.356395	-4.60258	-4.91223	-5.13697	-3.35831	-4.6315	-4.54212	-3.46744	-4.29388	-5.12191	-5.37031	-5.19525	-4.97003	-3.54289	-5.08554	-3.45985
Mybl2	1.30398	4.27764	4.04404	0.000722059	0.0299079	-0.686518	-1.80845	7.42e-07	0.000149594	-0.504472	0.0245461	0.270594	2.4527	2.84932	2.93449	2.66406	4.81352	4.31274	4.76298	4.22575	5.31792	5.11652	5.4585	5.04817	4.04957	5.0295	5.12886
AC139579.1	1.30349	-4.35792	1.93467	0.0684276	0.341986	-4.09703	-0.297629	0.381951	0.613555	1.00586	0.10277	0.521299	-4.60258	-4.91223	-5.13697	-4.94327	-4.6315	-4.54212	-5.0524	-4.29388	-3.53695	-5.37031	-5.19525	-3.38507	-3.54289	-2.76361	-3.45985
Tmem237	1.30277	-2.04515	1.69585	0.10663	0.381508	-4.39329	-0.770635	0.174862	0.425058	0.532133	0.337213	0.736847	-2.28065	-2.10488	-3.55201	-1.77334	-2.30957	-2.2202	-1.35196	-0.834451	-3.53695	-2.20039	-2.02532	-1.26959	-1.42741	-1.91562	-1.87489
Gm22751	1.30255	-2.48609	1.4085	0.175521	0.476598	-4.69289	-1.65782	0.0152459	0.0908576	-0.355263	0.610648	0.87589	-2.28065	-4.91223	-2.32961	-3.35831	-0.931057	-1.3722	-2.73048	-0.834451	-3.53695	-1.91088	-2.38789	-2.16267	-2.32049	-2.76361	-3.45985
4930405A21Rik	1.30244	0.033117	2.99718	0.00754788	0.114484	-2.43273	-0.171294	0.596149	0.765537	1.13115	0.00121216	0.0456346	0.351618	-0.519914	-0.182772	-0.299411	0.794768	-0.018562	-0.528842	-0.206419	-0.367026	-0.325917	0.0901568	-0.7221	0.802889	0.695819	0.932468
4930509G22Rik	1.30209	-0.799628	1.63754	0.118366	0.395948	-4.6353	-0.844077	0.196958	0.459159	0.458013	0.35639	0.741367	-1.79522	-1.74231	-0.00768519	-3.35831	0.12339	-0.018562	-0.964941	-2.70892	0.0875398	-0.726455	-0.551389	-0.446466	0.0816053	0.123913	-0.090616
Ccdc58	1.30145	-4.35792	1.49737	0.151117	0.441345	-4.69128	-0.312486	0.535261	0.717992	0.988961	0.182847	0.585345	-4.60258	-4.91223	-5.13697	-3.35831	-3.04653	-4.54212	-5.0524	-4.29388	-5.12191	-5.37031	-3.61028	-4.97003	-5.12785	-3.50058	-2.72288
Rasa4	1.30079	-4.07817	1.23527	0.232143	0.554063	-4.90283	-1.25934	0.0479749	0.190448	0.0414569	0.96246	0.984188	-4.60258	-4.91223	-5.13697	-4.94327	-4.6315	-4.54212	-2.73048	-2.70892	-5.12191	-5.37031	-3.61028	-1.5106	-3.54289	-5.08554	-2.72288
Gm5431	1.30075	1.72635	3.05676	0.0066203	0.106375	-2.51076	-0.356737	0.29127	0.592448	0.944012	0.00252912	0.0717577	1.62624	1.11014	0.695922	0.98747	1.90766	1.96567	0.830239	1.13238	1.74845	1.86809	1.31255	2.41368	3.19858	2.56551	2.53262
Slc37a4	1.30063	-4.56925	1.52331	0.144546	0.431375	-4.75786	-1.15057	0.0529296	0.20274	0.150069	0.819268	0.93667	-4.60258	-4.91223	-5.13697	-4.94327	-4.6315	-4.54212	-5.0524	-1.97195	-3.53695	-5.37031	-5.19525	-4.97003	-3.54289	-5.08554	-5.04481
Rnf13	1.30062	-2.22834	1.33163	0.199111	0.510084	-4.8127	-1.46932	0.0508548	0.197727	-0.168701	0.806027	0.93667	-2.28065	-2.5903	-2.81504	-4.94327	-0.544034	-2.95716	-2.24505	-0.834451	-1.21502	-1.28285	-2.02532	-3.38507	-1.95792	-2.76361	-1.58538
H6pd	1.29999	-4.51272	1.9739	0.0634736	0.328598	-4.10111	-0.997936	0.038204	0.168079	0.302056	0.539727	0.837278	-4.60258	-4.91223	-5.13697	-4.94327	-4.6315	-2.95716	-3.46744	-4.29388	-5.12191	-3.78535	-5.19525	-4.97003	-5.12785	-5.08554	-3.45985
Terc	1.29965	-2.39241	1.26613	0.221135	0.539995	-4.88429	0.40902	0.53711	0.719387	1.70867	0.0448196	0.365778	-1.43265	-0.157344	-1.67754	-2.62134	-1.46157	-1.08269	-3.46744	-1.12396	-3.53695	-2.20039	-5.19525	-4.97003	-2.80592	-2.27819	-1.87489
Pask	1.29964	4.18258	4.14956	0.000569007	0.0259314	-0.444352	-1.93119	1.17e-07	4.32e-05	-0.631551	0.00726138	0.141396	2.65481	2.82248	2.65093	3.13888	5.13834	4.58973	4.6704	4.59181	4.92385	4.60554	5.19385	4.92024	3.63038	4.58157	4.62584
Gm48585	1.29945	-4.35792	1.76954	0.0932377	0.359069	-4.33563	-0.245464	0.564047	0.73934	1.05398	0.0974348	0.509262	-4.60258	-4.91223	-3.55201	-4.94327	-4.6315	-4.54212	-3.46744	-4.29388	-5.12191	-3.78535	-5.19525	-4.97003	-3.54289	-5.08554	-2.72288
Galnt14	1.29894	0.425886	2.48597	0.0226414	0.198387	-3.45211	-0.403828	0.304674	0.603817	0.895112	0.0213106	0.251655	0.0412775	0.132163	0.354885	-0.18838	0.923092	0.412072	0.157049	0.564099	0.304351	0.357609	0.162307	-0.112047	0.00143497	1.3574	1.92097
Rap1gapos	1.29865	-4.51272	1.5704	0.133221	0.413042	-4.6758	-0.672917	0.272124	0.568949	0.62573	0.290254	0.692651	-3.01762	-4.91223	-5.13697	-4.94327	-4.6315	-2.95716	-5.0524	-2.70892	-5.12191	-5.37031	-5.19525	-4.97003	-5.12785	-5.08554	-3.45985
Gm37488	1.29838	-2.60861	1.29418	0.211482	0.52745	-4.81992	-0.15675	0.833595	0.915951	1.14163	0.110979	0.532524	-4.60258	-3.32727	-1.96704	-1.77334	-3.04653	-2.95716	-2.24505	-2.70892	-1.66248	-3.04838	-1.73581	-4.97003	-1.22096	-2.27819	-1.58538
[truncated: 21,785 more rows]

## Sheet: Fig2C
geneSet	description	link	size	overlap	expect	enrichmentRatio	pValue	FDR	overlapId	userId
[truncated: 20 more rows]

[truncated: 4 more sheets: Fig2E, Fig2F, Sheet4, Sheet2]
