# Supplementary material for: Longitudinal omics data and preclinical treatment suggest the proteasome inhibitor carfilzomib as therapy for ibrutinib-resistant CLL
Source: Nat Commun. 2025 Jan 26;16:1041. doi: 10.1038/s41467-025-56318-7 (PMC11762753; doi:10.1038/s41467-025-56318-7)
Supplement: Supplementary file 6 — Source Data [file 41467_2025_56318_MOESM6_ESM.zip › Source_Data/Source Data FigS2.xlsx]

## Sheet: FigS2C
id	sample	VCFRowID	Allele	Consequence	IMPACT	SYMBOL	Gene	Feature_type	Feature	BIOTYPE	EXON	INTRON	HGVSc	HGVSp	cDNA_position	CDS_position	Protein_position	Amino_acids	Codons	Existing_variation	DISTANCE	STRAND	FLAGS	VARIANT_CLASS	SYMBOL_SOURCE	HGNC_ID	CANONICAL	MANE_SELECT	MANE_PLUS_CLINICAL	TSL	APPRIS	CCDS	ENSP	SWISSPROT	TREMBL	UNIPARC	UNIPROT_ISOFORM	GENE_PHENO	SIFT	DOMAINS	miRNA	AF	AFR_AF	AMR_AF	EAS_AF	EUR_AF	SAS_AF	AA_AF	EA_AF
4:149658400_A/T	I14_la	1261	T	missense_variant	MODERATE	Pik3cd	ENSMUSG00000039936	Transcript	ENSMUST00000105690	protein_coding	2024-08-24	NA	NA	NA	1307/4921	1002/3144	334/1047	N/K	aaT/aaA	NA	NA	-1	NA	SNV	MGI	NA	YES	NA	NA	1	P4	CCDS51384.1	ENSMUSP00000101315	NA	Q3T9Y0	UPI000056681C	NA	1	deleterious(0)	PROSITE_profiles:PS51547&CDD:cd08693&PANTHER:PTHR10048&PANTHER:PTHR10048:SF35&Gene3D:2.60.40.150&Gene3D:1.25.40.70&SMART:SM00142&Superfamily:SSF49562	NA	NA	NA	NA	NA	NA	NA	NA	NA
7:9206799_G/C	I14_la	1556	C	missense_variant	MODERATE	Vmn2r37	ENSMUSG00000066828	Transcript	ENSMUST00000072787	protein_coding	2024-06-06	NA	NA	NA	1828/3081	1713/2409	571/802	N/K	aaC/aaG	NA	NA	-1	NA	SNV	MGI	NA	YES	NA	NA	1	P1	CCDS57490.1	ENSMUSP00000072566	NA	F8VQD3	UPI000024F935	NA	NA	deleterious(0)	Gene3D:2.10.50.30&Pfam:PF00003&Prints:PR00248&PROSITE_profiles:PS50259&PANTHER:PTHR24061&PANTHER:PTHR24061:SF436&CDD:cd15283	NA	NA	NA	NA	NA	NA	NA	NA	NA
9:21091760_T/C	I14_la	2149	C	missense_variant&splice_region_variant&NMD_transcript_variant	MODERATE	Gm38431	ENSMUSG00000111497	Transcript	ENSMUST00000217359	nonsense_mediated_decay	2024-01-17	NA	NA	NA	238/2988	218/2247	73/748	Q/R	cAg/cGg	NA	NA	-1	NA	SNV	MGI	NA	YES	NA	NA	2	P5	NA	ENSMUSP00000151195	Q9CW46	A0A158RFV1	UPI00000E9E78	NA	NA	deleterious(0.02)	NA	NA	NA	NA	NA	NA	NA	NA	NA	NA
9:21091760_T/C	I14_la	2149	C	missense_variant&splice_region_variant	MODERATE	Raver1	ENSMUSG00000010205	Transcript	ENSMUST00000115487	protein_coding	2024-01-13	NA	NA	NA	249/3470	218/2247	73/748	Q/R	cAg/cGg	NA	NA	-1	NA	SNV	MGI	NA	YES	NA	NA	1	P1	CCDS40550.1	ENSMUSP00000111150	Q9CW46	A0A158RFV1	UPI00000E9E78	NA	1	deleterious(0.02)	PROSITE_profiles:PS50102&CDD:cd12663&PANTHER:PTHR23189&PANTHER:PTHR23189:SF46&Pfam:PF00076&Gene3D:3.30.70.330&Gene3D:3.30.70.330&SMART:SM00360&Superfamily:SSF54928	NA	NA	NA	NA	NA	NA	NA	NA	NA
4:149658400_A/T	I6_la	2125	T	missense_variant	MODERATE	Pik3cd	ENSMUSG00000039936	Transcript	ENSMUST00000105690	protein_coding	2024-08-24	NA	NA	NA	1307/4921	1002/3144	334/1047	N/K	aaT/aaA	NA	NA	-1	NA	SNV	MGI	NA	YES	NA	NA	1	P4	CCDS51384.1	ENSMUSP00000101315	NA	Q3T9Y0	UPI000056681C	NA	1	deleterious(0)	PROSITE_profiles:PS51547&CDD:cd08693&PANTHER:PTHR10048&PANTHER:PTHR10048:SF35&Gene3D:2.60.40.150&Gene3D:1.25.40.70&SMART:SM00142&Superfamily:SSF49562	NA	NA	NA	NA	NA	NA	NA	NA	NA
7:9206799_G/C	I6_la	2517	C	missense_variant	MODERATE	Vmn2r37	ENSMUSG00000066828	Transcript	ENSMUST00000072787	protein_coding	2024-06-06	NA	NA	NA	1828/3081	1713/2409	571/802	N/K	aaC/aaG	NA	NA	-1	NA	SNV	MGI	NA	YES	NA	NA	1	P1	CCDS57490.1	ENSMUSP00000072566	NA	F8VQD3	UPI000024F935	NA	NA	deleterious(0)	Gene3D:2.10.50.30&Pfam:PF00003&Prints:PR00248&PROSITE_profiles:PS50259&PANTHER:PTHR24061&PANTHER:PTHR24061:SF436&CDD:cd15283	NA	NA	NA	NA	NA	NA	NA	NA	NA
2:112358525_C/T	I9_la	1570	T	missense_variant	MODERATE	Slc12a6	ENSMUSG00000027130	Transcript	ENSMUST00000028549	protein_coding	24/25	NA	NA	NA	3250/6105	3247/3453	1083/1150	R/W	Cgg/Tgg	NA	NA	1	NA	SNV	MGI	NA	YES	NA	NA	1	P4	CCDS16551.1	ENSMUSP00000028549	Q924N4	NA	UPI0000022AEB	NA	1	deleterious(0)	Pfam:PF03522&PANTHER:PTHR11827&PANTHER:PTHR11827:SF66&TIGRFAM:TIGR00930	NA	NA	NA	NA	NA	NA	NA	NA	NA
2:112358525_C/T	I9_la	1570	T	missense_variant&NMD_transcript_variant	MODERATE	Gm21985	ENSMUSG00000096764	Transcript	ENSMUST00000141047	nonsense_mediated_decay	23/28	NA	NA	NA	3710/4532	3202/3321	1068/1106	R/W	Cgg/Tgg	NA	NA	1	NA	SNV	MGI	NA	YES	NA	NA	2	P1	NA	ENSMUSP00000124314	NA	Q6P6P5	UPI000022462A	NA	NA	deleterious(0)	NA	NA	NA	NA	NA	NA	NA	NA	NA	NA
4:149658400_A/T	I9_la	2033	T	missense_variant	MODERATE	Pik3cd	ENSMUSG00000039936	Transcript	ENSMUST00000105690	protein_coding	2024-08-24	NA	NA	NA	1307/4921	1002/3144	334/1047	N/K	aaT/aaA	NA	NA	-1	NA	SNV	MGI	NA	YES	NA	NA	1	P4	CCDS51384.1	ENSMUSP00000101315	NA	Q3T9Y0	UPI000056681C	NA	1	deleterious(0)	PROSITE_profiles:PS51547&CDD:cd08693&PANTHER:PTHR10048&PANTHER:PTHR10048:SF35&Gene3D:2.60.40.150&Gene3D:1.25.40.70&SMART:SM00142&Superfamily:SSF49562	NA	NA	NA	NA	NA	NA	NA	NA	NA
7:9206799_G/C	I9_la	2456	C	missense_variant	MODERATE	Vmn2r37	ENSMUSG00000066828	Transcript	ENSMUST00000072787	protein_coding	2024-06-06	NA	NA	NA	1828/3081	1713/2409	571/802	N/K	aaC/aaG	NA	NA	-1	NA	SNV	MGI	NA	YES	NA	NA	1	P1	CCDS57490.1	ENSMUSP00000072566	NA	F8VQD3	UPI000024F935	NA	NA	deleterious(0)	Gene3D:2.10.50.30&Pfam:PF00003&Prints:PR00248&PROSITE_profiles:PS50259&PANTHER:PTHR24061&PANTHER:PTHR24061:SF436&CDD:cd15283	NA	NA	NA	NA	NA	NA	NA	NA	NA
[truncated: 21 more columns]

## Sheet: FigS2G
Grp1_m272_126_TMT_1	Grp1_m262_127N_TMT_1	Grp2_m253_127C_TMT_1	Grp2_m245_128N_TMT_1	Grp3_m266_128C_TMT_1	Grp3_m264_129N_TMT_1	Grp4_m282_129C_TMT_1	Grp4_m281_130N_TMT_1	Grp1_m251_126_TMT_2	Grp1_m246_127N_TMT_2	Grp2_m283_127C_TMT_2	Grp2_m267_128N_TMT_2	Grp3_m248_128C_TMT_2	Grp4_m276_129C_TMT_2	Grp4_m261_130N_TMT_2	N: Grp3_m258_129N_TMT_2	N: H2O_130C_TMT_1	N: H2O_130C_TMT_2	N: REF_Grp4_m256.252_131_TMT_1	N: REF_Grp4_m256.252_131_TMT_2	T: Protein			Grp1_m272_126_TMT_1	Grp1_m262_127N_TMT_1	Grp2_m253_127C_TMT_1	Grp2_m245_128N_TMT_1	Grp3_m266_128C_TMT_1	Grp3_m264_129N_TMT_1	Grp4_m282_129C_TMT_1	Grp4_m281_130N_TMT_1	Grp1_m251_126_TMT_2	Grp1_m246_127N_TMT_2	Grp2_m283_127C_TMT_2	Grp2_m267_128N_TMT_2	Grp3_m248_128C_TMT_2	Grp4_m276_129C_TMT_2	Grp4_m261_130N_TMT_2	C: Groupd	T: Name
NaN	NaN	NaN	NaN	NaN	NaN	NaN	NaN	13.397	13.0941	12.1165	12.8715	NaN	13.0247	12.527	12.8348	NaN	NaN	NaN	13.3091	0610010K14Rik			NaN	0.987058	0.9392	0.967779	0.893261	0.906656	0.962575	0.962498	0.973384	0.968417	0.923489	0.887183	0.851016	0.965855	0.961938	Grp1	Grp1_m272_126_TMT_1
NaN	NaN	NaN	NaN	NaN	NaN	NaN	NaN	15.8332	15.6513	16.4704	16.7055	15.3682	16.0477	16.3037	16.0766	NaN	NaN	NaN	16.3356	0610011F06Rik			0.987058	NaN	0.937574	0.963442	0.896826	0.90964	0.964033	0.960605	0.970203	0.966843	0.921031	0.887501	0.856262	0.966148	0.961243	Grp1	Grp1_m262_127N_TMT_1
19.5026	19.4072	18.9994	19.0449	18.4761	18.4778	19.2238	19.4059	19.626	19.3464	18.4115	18.7041	18.5911	19.1097	19.3557	19.2892	NaN	15.6934	18.8812	18.9853	1110005A23Rik			0.9392	0.937574	NaN	0.971017	0.82906	0.841369	0.907064	0.907744	0.913429	0.920693	0.937831	0.906764	0.792919	0.927006	0.920267	Grp2	Grp2_m253_127C_TMT_1
17.0837	17.2955	16.7155	17.0061	16.5905	16.8436	17.3401	17.2747	17.0128	16.976	16.5348	16.7788	16.4689	17.1234	16.8088	16.862	14.4147	16.509	17.0665	16.5565	1110037F02Rik			0.967779	0.963442	0.971017	NaN	0.863059	0.875484	0.943907	0.942161	0.942413	0.944762	0.942597	0.913412	0.822298	0.954525	0.949215	Grp2	Grp2_m245_128N_TMT_1
14.6821	15.0768	15.7361	14.9362	15.0653	15.1872	14.8582	14.9096	NaN	NaN	NaN	NaN	NaN	NaN	NaN	NaN	16.8893	NaN	14.987	NaN	1110059E24Rik			0.893261	0.896826	0.82906	0.863059	NaN	0.985546	0.92389	0.934205	0.909979	0.905361	0.847812	0.819978	0.916746	0.923528	0.920151	Grp3	Grp3_m266_128C_TMT_1
16.7473	16.7997	15.9138	17.0735	16.25	17.0267	17.3432	17.4621	16.9979	16.6092	16.1525	16.3345	16.4146	17.0923	17.4983	17.4183	NaN	NaN	17.829	17.9278	1110059G10Rik			0.906656	0.90964	0.841369	0.875484	0.985546	NaN	0.942576	0.951731	0.922385	0.915441	0.862474	0.832068	0.912096	0.938613	0.936357	Grp3	Grp3_m264_129N_TMT_1
NaN	NaN	NaN	NaN	NaN	NaN	NaN	NaN	15.1721	14.8944	15.4094	15.1338	15.4092	14.3313	14.5215	14.5288	NaN	NaN	NaN	13.9553	1110065P20Rik			0.962575	0.964033	0.907064	0.943907	0.92389	0.942576	NaN	0.993038	0.956183	0.947766	0.915698	0.885176	0.873941	0.980139	0.980571	Grp4	Grp4_m282_129C_TMT_1
19.2242	19.0269	18.0876	18.4058	16.7937	16.367	16.293	16.2416	19.0216	19.0895	17.7964	17.6807	16.3106	17.5025	16.9144	16.0234	18.1022	18.1892	17.0188	17.0326	2024-09-11			0.962498	0.960605	0.907744	0.942161	0.934205	0.951731	0.993038	NaN	0.957032	0.950677	0.914874	0.884277	0.877695	0.981833	0.981078	Grp4	Grp4_m281_130N_TMT_1
20.5029	20.5308	19.8287	19.6155	21.2051	21.1965	20.2756	20.6183	21.4356	20.8848	19.195	18.8305	21.3041	20.2409	20.3747	20.944	NaN	20.5448	19.8547	20.4185	1200014J11Rik			0.973384	0.970203	0.913429	0.942413	0.909979	0.922385	0.956183	0.957032	NaN	0.978051	0.889833	0.846567	0.867841	0.964626	0.958609	Grp1	Grp1_m251_126_TMT_2
NaN	NaN	NaN	NaN	NaN	NaN	NaN	NaN	14.8275	14.9547	14.6371	13.986	15.9936	15.8345	15.6553	16.1078	NaN	11.3942	NaN	15.6372	2024-09-15			0.968417	0.966843	0.920693	0.944762	0.905361	0.915441	0.947766	0.950677	0.978051	NaN	0.897889	0.853226	0.863166	0.958306	0.949262	Grp1	Grp1_m246_127N_TMT_2
14.6864	14.5486	15.2228	15.524	13.9137	14.0312	13.9004	13.8332	NaN	NaN	NaN	NaN	NaN	NaN	NaN	NaN	17.1444	NaN	14.5628	NaN	1700017B05Rik			0.923489	0.921031	0.937831	0.942597	0.847812	0.862474	0.915698	0.914874	0.889833	0.897889	NaN	0.95478	0.767229	0.913995	0.910761	Grp2	Grp2_m283_127C_TMT_2
NaN	NaN	NaN	NaN	NaN	NaN	NaN	NaN	13.206	12.1521	NaN	13.1462	14.8064	13.447	13.0903	14.0622	NaN	NaN	NaN	13.0457	1700021K19Rik			0.887183	0.887501	0.906764	0.913412	0.819978	0.832068	0.885176	0.884277	0.846567	0.853226	0.95478	NaN	0.742962	0.874884	0.869888	Grp2	Grp2_m267_128N_TMT_2
19.1066	18.9108	18.7723	18.9326	18.2269	18.1746	18.0692	18.0335	19.1756	19.3202	18.8475	18.8331	17.6404	18.4427	18.033	17.722	21.9519	21.9141	17.8064	18.0561	1810009N02Rik			0.851016	0.856262	0.792919	0.822298	0.916746	0.912096	0.873941	0.877695	0.867841	0.863166	0.767229	0.742962	NaN	0.85865	0.851523	Grp3	Grp3_m248_128C_TMT_2
NaN	NaN	NaN	NaN	NaN	NaN	NaN	NaN	14.8122	15.9382	14.0697	13.7143	15.5099	15.4604	15.4307	15.4548	NaN	NaN	NaN	15.3051	1810043H04Rik			0.965855	0.966148	0.927006	0.954525	0.923528	0.938613	0.980139	0.981833	0.964626	0.958306	0.913995	0.874884	0.85865	NaN	0.992272	Grp4	Grp4_m276_129C_TMT_2
22.7191	22.7156	22.1684	22.393	21.1318	21.3978	21.9736	22.0282	22.2303	21.9056	21.3885	21.3145	20.9647	21.6836	21.8938	21.5744	20.1658	23.7474	21.4047	21.3951	2024-09-01			0.961938	0.961243	0.920267	0.949215	0.920151	0.936357	0.980571	0.981078	0.958609	0.949262	0.910761	0.869888	0.851523	0.992272	NaN	Grp4	Grp4_m261_130N_TMT_2
NaN	NaN	NaN	NaN	NaN	NaN	NaN	NaN	16.4841	16.1187	15.8864	16.3051	17.5422	15.9487	15.8624	16.1496	NaN	NaN	NaN	16.0908	2010107G23Rik
17.7013	18.7696	18.0017	18.3496	18.5211	18.4733	18.3507	18.6067	17.4312	17.6299	18.102	18.4916	20.2335	17.6467	17.7022	17.6853	16.9263	19.4447	18.4665	17.7998	2210016F16Rik
17.005	16.9198	17.4616	17.032	17.3749	17.1731	17.2327	17.3421	17.6005	17.2766	16.95	16.7664	17.0869	17.4561	17.3257	17.1095	14.1173	NaN	17.2253	17.1946	2310022A10Rik
14.2907	14.4716	15.0803	14.9499	14.043	13.6581	13.878	13.9072	13.2529	14.9008	14.8706	15.7697	13.656	14.2238	13.8466	13.8853	16.0387	NaN	14.3275	14.2005	2310035C23Rik
16.8322	16.3022	15.7085	16.5608	13.9464	13.5321	15.6942	15.7152	16.6299	16.2046	16.2687	15.7741	12.932	16.0398	15.5599	15.0164	NaN	NaN	15.1653	15.0313	2510003E04Rik
NaN	NaN	NaN	NaN	NaN	NaN	NaN	NaN	13.654	13.0833	12.1671	12.0304	NaN	13.032	12.6469	13.3419	NaN	NaN	NaN	12.782	2610301B20Rik
NaN	NaN	NaN	NaN	NaN	NaN	NaN	NaN	14.2345	13.4896	14.9753	15.8896	14.9123	14.9164	15.1409	15.0807	NaN	14.8832	NaN	14.9212	2700060E02Rik
NaN	NaN	NaN	NaN	NaN	NaN	NaN	13.5554	12.7137	12.1454	8.46155	NaN	16.2983	13.2715	13.2039	14.4829	NaN	NaN	13.4819	13.9055	2810004N23Rik
18.753	18.9091	19.3157	19.1212	20.0018	19.9257	19.4855	19.3878	19.1856	18.6761	20.3216	20.521	20.2726	19.9845	20.1082	19.8524	19.7826	15.1053	19.2292	19.8844	2024-03-02
15.8384	16.3184	16.1914	16.0886	15.3212	14.4583	15.6234	14.9255	15.7032	15.8258	16.2872	16.1917	14.7489	15.7797	15.9892	15.3885	NaN	16.0543	18.4838	17.3348	2024-09-02
NaN	NaN	NaN	NaN	NaN	NaN	NaN	NaN	15.2047	15.3953	16.8345	16.6582	12.9465	15.2005	14.953	14.2305	NaN	NaN	NaN	14.9418	3110002H16Rik
NaN	NaN	NaN	NaN	NaN	NaN	NaN	NaN	17.6318	17.7646	18.8508	19.3896	17.0273	17.6508	17.6389	17.5274	NaN	14.8881	NaN	17.9613	4632428N05Rik
NaN	NaN	NaN	NaN	NaN	NaN	NaN	NaN	17.0558	17.1745	18.2624	18.3124	14.2863	15.5934	15.321	15.0073	NaN	NaN	NaN	15.9776	4930523C07Rik
12.6807	NaN	NaN	13.3695	14.3015	NaN	14.3458	14.3894	13.5163	13.5868	13.4997	13.2265	13.9463	14.1827	13.8305	14.1205	NaN	14.9903	14.0604	13.9873	4933427D14Rik
15.0895	15.2972	15.3827	15.5338	15.6116	14.661	14.9272	14.7284	14.6978	14.1209	15.3927	15.536	15.7357	15.1351	15.4742	14.6603	NaN	15.0437	14.9568	15.4354	5031414D18Rik
17.0651	16.6507	16.8221	17.0212	17.1016	17.2441	16.9548	16.8908	16.8278	16.8697	16.719	16.7154	17.0694	16.842	16.9548	17.1158	17.3976	17.6971	16.7922	17.129	5031439G07Rik
16.6416	16.6955	16.7519	16.9445	17.2873	17.2786	17.0163	16.8583	NaN	NaN	NaN	NaN	NaN	NaN	NaN	NaN	13.8127	NaN	17.0747	NaN	5730455P16Rik
NaN	NaN	NaN	NaN	NaN	NaN	NaN	NaN	17.24	17.1337	16.9404	16.1664	16.9859	17.4053	17.231	17.8265	NaN	16.8978	NaN	17.2443	2024-03-05
18.8881	18.5992	17.6841	18.2469	18.6924	18.7477	18.3257	18.3326	19.2348	19.1567	17.4009	17.214	19.5223	18.1456	18.399	18.0923	NaN	NaN	17.7291	18.0803	2024-09-06
18.8008	18.6733	19.2295	19.0285	19.0025	19.104	18.7861	18.9355	19.4458	19.1676	19.3859	19.6769	18.6845	19.217	19.3604	19.2999	18.3391	15.7556	19.2657	19.1716	2024-09-07
NaN	NaN	NaN	NaN	NaN	NaN	NaN	NaN	16.4108	16.8732	15.2948	NaN	15.3311	16.0262	16.1818	15.8187	NaN	NaN	NaN	16.5011	8030462N17Rik
17.6038	17.6113	17.3283	17.4274	18.3418	18.4045	17.5134	17.62	18.1282	17.7775	17.7385	17.5736	17.6044	18.0872	18.0823	18.4424	17.7217	15.582	17.4916	18.0477	9030617O03Rik
13.057	13.2379	NaN	12.535	12.5801	12.8683	13.2555	13.2902	12.436	NaN	12.9283	13.6112	12.1352	13.063	13.0727	14.16	NaN	15.4449	13.5775	13.1095	9030624J02Rik
NaN	NaN	NaN	NaN	NaN	NaN	NaN	NaN	13.8147	14.1349	13.2886	NaN	14.2079	13.4781	13.8078	14.2288	NaN	NaN	NaN	14.0917	9430038I01Rik
NaN	NaN	NaN	NaN	NaN	NaN	NaN	NaN	15.8151	15.364	16.0772	15.8996	15.0758	14.6751	14.1893	14.5715	NaN	NaN	NaN	14.0844	9930111J21Rik2
16.0565	15.5964	15.8625	16.2831	17.0806	16.9972	16.19	16.0473	15.9993	16.1094	16.9529	17.0145	15.837	15.9437	15.9613	16.241	NaN	18.5875	16.1858	16.2402	2024-09-09
NaN	NaN	NaN	NaN	NaN	NaN	14.1486	13.502	13.8734	13.2537	13.3378	9.0884	15.3583	14.0608	13.4413	15.1675	NaN	NaN	13.9732	14.1217	A430005L14Rik
15.2051	15.3921	14.9443	15.4156	15.0189	15.0523	15.0499	15.1175	NaN	NaN	NaN	NaN	NaN	NaN	NaN	NaN	NaN	NaN	14.7162	NaN	A830010M20Rik
14.8292	15.0406	14.2687	14.5556	15.0159	15.4518	15.2214	15.1443	NaN	NaN	NaN	NaN	NaN	NaN	NaN	NaN	17.0385	NaN	15.1478	NaN	Aaas
NaN	NaN	NaN	NaN	NaN	NaN	NaN	NaN	17.406	17.3346	16.5228	16.2188	16.5207	16.8877	17.0497	16.7055	NaN	16.2291	NaN	16.7971	Aacs
15.7609	16.485	14.8767	15.9297	16.0799	16.2274	16.4161	16.1306	16.1823	16.1719	15.1588	15.6813	17.0715	15.8519	15.8771	16.0337	NaN	NaN	16.2469	16.1247	Aak1
NaN	NaN	NaN	NaN	NaN	NaN	NaN	NaN	17.8945	17.6833	17.3735	16.3346	17.2332	17.5945	17.899	17.5552	NaN	18.7553	NaN	17.4311	Aamp
15.7057	15.2782	15.0008	15.2539	16.1955	16.0291	15.632	15.5186	15.3656	15.4377	14.8676	15.5382	16.5996	15.4546	15.6622	15.3303	NaN	NaN	15.3005	15.6583	Aar2
17.7344	18.2199	17.4598	17.1501	23.402	22.561	18.6284	18.9426	18.808	18.5437	18.1568	18.4864	23.8983	18.5486	18.8139	18.7114	NaN	19.5402	19.225	19.356	Aars
16.6882	17.2529	15.3288	17.6335	17.2695	17.0701	17.0175	16.821	15.4639	17.6562	15.4673	19.2264	17.7994	16.2899	16.27	16.5182	23.2073	23.9803	16.6007	16.2178	Aars2
15.0912	15.0877	11.8766	13.7713	15.1332	14.3319	14.2905	14.5533	15.1787	14.6508	14.1482	12.6971	14.0926	14.1755	14.3767	14.6556	NaN	16.5207	13.8866	14.047	Aarsd1
17.0598	17.0433	16.4548	16.4931	18.8387	19.1836	18.5811	18.8216	19.1153	18.5029	15.5436	17.131	17.2947	18.1041	18.3459	18.184	13.9273	NaN	17.2419	17.4963	Aatf
15.7292	15.0345	16.8479	16.6148	14.6747	14.9407	15.3808	15.4157	15.1553	15.0822	16.5133	17.2377	15.4732	15.488	14.9496	15.0862	NaN	NaN	15.4399	15.0927	AB124611
16.4794	16.693	16.0356	16.3231	15.5147	15.2865	15.9048	15.7242	16.4125	16.3726	16.1689	15.9311	15.9135	15.9528	15.6336	15.3803	17.5006	NaN	15.7064	15.9025	Abca3
14.591	14.8306	13.8579	14.693	14.8614	14.8528	15.1458	15.2409	14.8012	13.8798	14.3043	15.0847	15.0327	14.9501	14.9237	14.9353	NaN	NaN	14.6936	14.8551	Abcb10
NaN	NaN	NaN	NaN	NaN	NaN	NaN	NaN	15.4848	16.4501	15.6931	16.4447	16.1285	15.9889	15.6561	15.7824	NaN	14.1997	NaN	15.8171	Abcb7
15.4081	15.4513	15.4483	15.9813	16.4852	16.6884	15.7297	15.7897	15.3241	15.3793	15.7747	16.1146	15.7103	16.2367	16.1698	16.2628	14.3959	NaN	16.0891	16.0987	Abcb8
13.6366	12.945	13.6967	14.0282	13.9124	13.2294	13.85	13.8204	13.3289	12.8699	14.248	14.0787	14.5676	13.5584	13.1637	13.9457	NaN	NaN	14.3972	13.755	Abcc4
15.2949	15.3297	15.6197	15.3095	15.4661	15.7446	15.6617	15.6375	15.438	NaN	NaN	14.9673	NaN	15.3998	15.6582	15.5974	NaN	NaN	15.4074	16.1546	Abcd1
17.5578	18.1074	17.6076	17.7046	19.7043	19.1417	17.946	18.3685	18.3576	17.99	17.3851	17.509	20.1072	18.0017	18.107	18.3717	NaN	16.2561	18.157	18.4655	Abcd3
20.193	19.9605	17.8065	18.3326	20.0669	19.7793	19.3529	19.5657	20.1183	20.0214	18.7167	17.8304	19.2675	19.4708	19.5436	19.5016	NaN	15.423	18.7194	19.3065	Abce1
17.1655	17.1602	16.6616	16.7558	16.8431	16.7754	16.6883	16.7771	17.8996	16.1077	15.9759	16.2888	15.4261	17.168	17.4806	17.5754	21.8376	NaN	16.4429	17.3477	Abcf1
19.1306	19.0447	18.899	18.9757	19.3764	19.1346	18.4623	18.2339	18.7649	18.7455	18.9402	19.2088	19.9776	18.3589	18.7336	18.759	NaN	NaN	18.5859	18.3547	Abcf2
14.8324	14.8027	14.8473	14.7663	14.3745	14.8069	14.8809	15.0056	13.6637	13.9194	NaN	15.666	NaN	15.2942	14.9745	14.5157	NaN	NaN	14.9677	15.5918	Abcf3
15.8254	16.3298	16.0965	16.0701	16.0974	16.4685	16.8844	16.849	15.8231	16.5097	16.1142	15.4988	16.9213	16.7379	16.4309	16.7734	NaN	NaN	16.4428	16.2549	Abhd11
15.56	15.4533	16.0032	15.809	16.3787	16.1261	15.8547	16.0737	15.3474	15.7991	16.426	16.0748	17.7636	15.3631	15.5784	15.7839	17.7953	16.9417	15.8452	15.8214	Abhd12
18.4916	18.3072	18.4231	18.5247	17.7612	17.8871	18.3998	18.4731	18.3028	18.1097	17.8972	17.9334	17.6757	18.5789	18.7059	18.7298	NaN	NaN	18.2082	18.5426	Abhd16a
NaN	11.1769	NaN	NaN	NaN	11.3062	11.5691	12.2749	NaN	NaN	NaN	NaN	NaN	NaN	NaN	NaN	NaN	NaN	12.3204	NaN	Abhd17a
18.0613	18.1436	17.0219	17.4198	15.4541	15.7511	17.8526	17.5181	18.6869	16.999	16.5045	16.6324	16.8329	18.1102	17.543	17.4732	17.4512	15.5958	17.1151	17.4109	Abhd17b
16.7337	17.0509	15.9879	16.2361	14.9218	15.5555	16.9529	17.0607	16.514	16.4142	16.0181	15.3728	15.1246	16.7506	16.9635	16.7558	NaN	9.76675	16.4874	17.0732	Abi1
16.3484	17.2971	16.7327	17.0854	16.6583	16.9353	16.45	16.8633	16.5295	16.775	16.5517	16.3818	16.8	16.9043	16.999	17.2485	NaN	NaN	17.2084	17.3892	Abi3
18.3014	18.5263	18.4522	18.4373	19.2194	19.092	18.7338	18.7441	18.5513	18.6631	18.6712	18.908	19.7329	18.4676	18.2799	18.3849	NaN	16.3449	18.5133	18.3608	Ablim1
15.3182	15.4881	13.5281	14.3287	15.7742	15.9476	15.982	16.1436	NaN	NaN	NaN	NaN	NaN	NaN	NaN	NaN	NaN	NaN	16.1088	NaN	Abracl
17.1457	17.2317	17.3974	17.5482	18.6807	18.378	17.69	17.67	17.2683	17.292	17.3263	17.1367	19.3707	17.0685	17.1467	17.5646	18.847	20.526	17.2585	17.1475	Abt1
17.1643	17.6118	17.3289	17.1797	17.7382	17.7437	17.5584	17.4304	17.6536	17.8466	17.2278	17.7228	17.2163	17.7768	17.6512	17.8054	17.7381	16.6861	17.8067	17.7136	Acaa1a.1
17.9109	18.3129	18.1699	18.1178	18.4719	18.376	18.3636	18.2242	17.5193	17.3595	17.6317	18.1725	17.8465	18.1405	18.314	18.0718	13.5538	16.2046	18.1962	18.4367	Acaa2
15.7815	16.3498	17.0234	16.4723	16.7957	16.4803	16.5806	16.5311	17.26	17.1658	16.342	15.7904	15.758	16.4646	16.7469	16.3538	17.4051	NaN	16.1088	16.2419	Acaca
15.2938	15.4596	14.3546	15.2812	16.6103	17.0145	16.9663	16.9019	15.4601	14.9731	15.2896	15.9642	16.3726	16.5161	16.279	16.9525	NaN	NaN	15.5531	15.628	Acad10
16.7755	16.3965	16.9327	16.5077	16.1379	16.3264	16.3047	16.3544	NaN	NaN	NaN	NaN	NaN	NaN	NaN	NaN	NaN	NaN	16.3748	NaN	Acad11
NaN	NaN	NaN	NaN	NaN	NaN	NaN	NaN	14.6694	14.2988	13.7679	NaN	15.5075	15.3799	15.4744	15.9042	NaN	NaN	NaN	15.4873	Acad12
19.0167	19.0884	18.9357	19.0381	18.3073	18.4811	19.1534	19.3623	19.2776	19.4473	18.7804	17.9246	18.0439	19.7424	19.1007	18.7045	16.5455	NaN	18.616	18.9776	Acad8
17.0462	17.3405	17.8053	17.6608	17.3856	17.1292	17.337	17.3447	16.8329	16.7281	17.8056	18.149	18.12	17.115	17.2385	17.2428	NaN	18.0795	17.1784	16.9958	Acad9
18.6092	18.4379	19.146	18.9086	20.271	20.239	19.3382	19.5333	20.1778	19.4865	17.3918	17.1324	21.5344	19.1694	19.3293	20.0761	15.4519	NaN	19.3349	19.5203	Acadl
20.6293	20.4931	20.4543	20.5529	18.9118	19.1557	21.1532	21.268	20.349	20.0646	20.4684	20.3566	19.5283	20.7443	20.6448	20.3905	17.6264	18.1534	20.8255	20.3704	Acadm
18.5509	18.3633	18.6013	18.9407	18.9688	19.3107	19.6695	19.8398	18.4569	18.2086	18.7104	18.5374	18.3948	19.4122	19.441	19.0671	15.4624	17.9176	19.7775	19.339	Acads
NaN	NaN	NaN	NaN	NaN	NaN	NaN	NaN	14.8922	14.0303	13.571	14.0113	16.3071	14.5088	14.3847	14.7589	NaN	16.0925	NaN	14.5431	Acadvl
15.5749	15.6566	15.213	15.7542	16.7282	16.8359	15.9526	16.0745	15.7262	15.6642	15.1931	16.1968	16.8712	15.7179	15.5153	16.3299	13.8032	NaN	15.3459	15.9211	Acap1
17.7983	17.7627	18.2209	18.2889	17.5212	17.295	17.4396	17.1678	18.2758	18.1204	16.7727	16.6516	18.6735	17.5725	17.7367	17.7595	19.2546	NaN	17.5781	17.5096	Acap2
17.481	17.1663	17.6349	17.8945	18.3176	18.0735	18.2596	18.2361	17.4577	16.9785	18.0399	18.307	17.2541	18.3664	18.4469	18.3866	16.6546	NaN	18.2684	18.0948	Acat1
NaN	NaN	NaN	NaN	15.1866	14.4099	14.2508	13.1068	14.0542	13.8582	14.9605	14.5294	14.0081	14.4049	14.589	14.4777	NaN	NaN	14.9496	14.424	Acat2
18.9138	18.6673	19.2022	18.891	18.3731	18.4607	18.5541	18.4809	18.7877	18.4292	18.9158	18.6995	18.2805	18.7078	18.7652	18.7473	18.7424	18.7539	18.4489	18.6475	Acbd3
16.4619	16.5436	16.2545	16.2944	16.9189	16.7416	16.5114	16.4827	16.8421	16.3117	16.0917	15.4929	17.9054	16.4174	16.4115	16.6454	15.3064	NaN	16.3747	16.4657	Acbd5
14.9959	15.2088	14.2008	14.756	14.8027	14.3409	14.8405	14.6796	14.1887	14.2915	15.0602	15.0446	15.6058	15.6362	14.5379	14.5839	16.4567	15.4476	15.3516	15.2369	Acd
18.671	18.5614	18.5593	18.291	19.1308	18.9321	18.209	18.5191	19.0726	19.1991	18.2823	18.1529	19.3941	18.4833	18.2966	17.7151	NaN	NaN	17.832	18.1102	aco1
21.9145	21.7653	22.1599	22.02	22.3053	22.4222	22.4296	22.536	21.7739	21.5286	22.5612	22.2444	21.4169	22.8517	22.859	22.8404	22.3949	22.0078	22.2931	22.1571	Aco2
17.9023	17.7285	19.1029	19.0312	18.6924	19.1089	18.9132	19.0775	17.5228	17.4008	19.5712	19.3929	17.7941	19.2101	19.1292	19.4713	17.7631	NaN	19.5269	19.5914	Acot13
NaN	NaN	NaN	NaN	NaN	NaN	NaN	NaN	18.8824	19.6705	19.0699	18.2731	19.2543	19.5884	19.2858	19.7572	NaN	18.3861	NaN	19.3606	Acot2.1
19.0545	18.7776	17.4862	17.7573	19.7347	19.5604	19.1891	18.8163	19.9596	19.7855	16.4996	14.486	20.9289	19.0736	19.5856	19.3457	17.2889	NaN	18.27	18.9816	Acot7
13.2978	13.7128	13.8237	13.2864	13.5345	12.924	13.8003	14.1724	NaN	NaN	NaN	NaN	NaN	NaN	NaN	NaN	NaN	NaN	13.9424	NaN	Acot8
17.609	17.4501	18.1189	18.1368	17.369	17.3606	18.3384	18.3663	17.4222	17.6758	17.9012	18.0395	18.7281	18.0391	17.7106	17.8105	17.5329	NaN	18.1978	17.62	Acot9
NaN	NaN	NaN	NaN	NaN	NaN	NaN	NaN	13.0074	12.2618	NaN	13.2767	14.0259	13.1385	13.398	13.1348	NaN	NaN	NaN	13.3559	Acox1
19.8181	20.0101	19.9897	19.8425	20.7382	20.4044	20.0038	19.9997	19.1394	19.8334	20.1249	20.5718	21.0638	19.5322	19.4059	19.7229	19.4024	20.7206	19.6353	19.7294	Acox3
13.7011	13.6648	NaN	13.6779	12.9942	13.8381	14.0691	14.0586	12.9513	12.2831	NaN	15.8331	14.5866	13.6869	13.3969	13.5157	NaN	16.0803	14.233	13.9834	Acp1
19.7702	19.7995	19.4909	19.0345	19.8172	19.8419	19.3821	19.2705	18.7319	19.0338	19.7249	19.2492	18.0397	19.1136	19.2604	19.1247	15.6663	19.5708	18.6453	18.8694	Acsf2
16.5941	16.447	16.2611	16.2349	16.7539	17.1674	17.034	17.0084	16.9736	16.5769	16.5271	16.3534	16.9982	16.7845	16.6902	17.4383	13.4005	12.6618	16.2153	16.1128	Acsf3
14.8655	14.8854	14.6823	14.8339	14.5657	14.3244	15.3935	15.3709	14.9108	14.4675	14.1389	15.0294	14.723	15.1708	14.856	14.5646	NaN	NaN	15.1008	16.1613	Acsl1
14.5322	14.6214	13.1701	14.4849	13.8989	13.5506	14.9274	14.6284	14.0016	14.4061	14.0096	13.8492	14.7965	13.8076	13.6967	13.9834	14.4852	16.2776	14.769	14.2397	Acsl4
16.7581	16.7951	16.9955	16.6961	15.7597	15.7493	16.6526	16.7099	16.107	16.0439	16.8755	17.0686	15.7922	16.8985	16.8784	16.3717	NaN	NaN	16.6499	16.7304	Acss1
16.5913	16.0601	16.3515	16.292	15.2999	15.7134	15.8914	16.3317	16.9698	16.7091	15.8529	15.7226	15.0971	16.4922	16.293	16.049	16.6393	15.8703	16.1188	16.2335	Acss2
15.5161	15.3241	14.7812	15.8488	14.9478	15.7111	16.3801	16.0863	15.8113	15.0026	16.0682	16.0607	15.9953	15.4924	15.8671	16.0597	17.3961	16.379	16.9176	16.1728	Actb.2
NaN	NaN	NaN	NaN	NaN	NaN	NaN	NaN	13.4349	12.436	NaN	13.9887	12.8559	14.3043	14.7087	14.4685	NaN	NaN	NaN	15.0924	Actb.5
20.6478	20.4875	20.5289	20.7558	19.0328	19.3098	20.0938	19.895	19.8705	19.7003	20.5032	20.3218	19.8251	19.8438	19.7757	19.6398	15.565	17.4519	20.3052	19.6896	Actl6a
16.4659	16.3017	16.7969	16.831	16.8797	16.3108	15.368	15.6456	16.5004	16.5069	18.1007	18.9409	14.671	15.5945	15.5771	15.5977	17.3013	NaN	16.2887	15.3992	Actn1
20.6928	20.834	21.0148	21.1771	20.3897	20.4178	20.9651	20.806	20.3595	20.4287	21.0743	21.5954	20.3841	20.6351	20.6362	20.8699	18.112	18.854	21.2359	20.808	Actn4
17.4937	17.5516	17.6115	17.9637	18.8134	18.8716	18.2446	18.6739	17.8973	17.7694	18.1881	17.9475	18.9469	18.1775	18.1061	18.3678	NaN	NaN	17.822	17.6454	Actr1a
13.2553	13.4392	NaN	12.5174	12.5978	12.6101	12.4418	12.7531	12.8705	12.3722	13.1728	12.9394	NaN	12.3565	12.4254	13.5676	NaN	NaN	13.2611	13.1226	Actr1b
17.584	17.6258	18.2299	18.3026	15.489	15.6503	17.3507	17.3111	17.1372	17.6224	18.1158	18.5004	16.5962	17.2768	17.0149	17.0127	17.7486	16.6917	17.5085	16.8325	Actr2
23.4977	23.3863	23.3952	23.4122	23.8024	24.0359	23.0154	23.3428	23.815	23.9784	23.7694	23.5578	23.202	23.1051	22.8511	23.033	18.2085	18.9664	22.7941	22.6124	Actr3
17.7836	17.7559	17.5384	17.7254	17.4948	17.0694	17.4573	17.3405	17.3909	17.4699	17.4895	17.783	17.7929	17.3526	17.4681	17.4942	NaN	18.7427	17.7303	17.6545	Actr5
11.6773	12.0625	NaN	13.093	NaN	11.8635	12.8578	12.8851	NaN	NaN	NaN	NaN	NaN	NaN	NaN	NaN	NaN	NaN	13.0555	NaN	Actr6
15.8053	15.8825	15.9447	15.2264	15.9309	15.731	16.0061	16.0981	15.9932	16.0139	15.8802	16.5438	15.9177	15.9041	15.7748	15.7681	16.8867	15.6689	15.5175	15.5644	Actr8
18.3522	18.1248	18.3748	18.3456	17.9063	18.1257	18.2029	18.1043	17.8801	17.779	18.5439	18.6445	17.89	18.6366	18.5633	18.5228	18.456	17.8874	18.7585	18.4036	Acy1
19.823	19.4628	19.4946	19.6257	20.1078	19.9816	19.6129	19.8974	20.3294	19.8451	19.4126	19.3318	19.4764	19.8235	19.991	20.1473	NaN	17.6049	19.6355	19.2841	Ada
NaN	NaN	NaN	NaN	NaN	NaN	NaN	NaN	13.8103	12.5393	NaN	14.5401	13.5028	13.8636	13.9585	13.7717	NaN	NaN	NaN	13.7932	Adam10
20.1497	20.2687	20.3499	20.3297	20.893	20.8224	20.4105	20.6209	19.7998	19.6957	19.9051	19.0531	18.3245	20.3913	20.4385	20.3656	15.0073	21.0424	20.4523	20.2882	Adam17
13.2992	13.449	NaN	12.8018	14.0134	13.5455	14.0876	14.0265	13.8953	12.4575	NaN	NaN	14.0156	14.1633	14.0811	14.0814	NaN	NaN	14.4523	14.1792	Adam9
19.0944	19.0496	18.4593	18.7395	19.2836	19.2109	18.9505	19.1614	19.44	19.186	18.5338	19.2719	19.9561	18.9745	18.9746	19.0484	19.1424	16.9368	18.2438	19.0131	Adar
12.9199	13.4308	13.007	12.9362	13.4669	13.0582	12.8491	12.4709	12.9527	NaN	NaN	NaN	NaN	12.4735	12.6818	13.0138	NaN	NaN	12.5562	13.3494	Adat1
17.3994	17.4576	17.2577	17.0602	17.5777	17.7252	17.3969	17.4974	16.923	17.0915	17.5112	17.6036	17.5312	17.2975	17.4838	17.5019	NaN	14.7225	17.0796	17.508	Adat3
15.7001	15.2605	16.7437	16.8233	14.5073	14.8586	16.1293	16.2008	NaN	NaN	NaN	NaN	NaN	NaN	NaN	NaN	NaN	NaN	15.6325	NaN	Adck3
16.2747	16.2104	16.5428	16.5562	16.5167	16.0237	16.3904	16.114	16.7748	16.6456	16.5568	16.4385	16.2824	16.3661	16.44	16.1488	18.5402	17.2342	16.091	16.3728	Adck4
NaN	NaN	NaN	NaN	NaN	NaN	NaN	NaN	14.5142	13.4754	14.5937	13.6123	15.9333	13.8642	13.9363	14.2466	NaN	16.0979	NaN	13.9302	Adcy7
19.6561	19.4799	19.6674	19.5641	19.0223	18.7452	19.3275	19.3706	19.5789	19.5633	19.19	18.8346	19.5201	19.4394	19.3842	19.3719	18.4208	NaN	18.8387	18.7895	Add3
16.6962	16.7603	16.621	17.038	16.2255	16.6565	16.8806	16.8872	16.5988	16.0732	16.6287	16.4356	16.1773	16.6784	16.876	17.0273	14.0513	15.5477	16.9244	16.6982	Adgre5
20.1058	19.7658	19.9452	20.2489	19.3799	19.8874	19.9899	20.305	20.3613	20.4118	19.8677	18.0571	18.178	20.8069	20.8847	20.552	NaN	NaN	19.481	19.9894	Adh5
16.2336	16.1597	16.0202	16.869	14.7032	14.7603	15.3826	15.2158	15.6224	15.6313	16.6297	15.961	14.2975	15.6191	15.8456	15.0786	14.8488	16.1094	16.7303	16.1289	Adi1
18.1723	17.7558	17.497	17.9141	17.432	17.944	18.5098	18.6061	17.0351	17.0836	17.2159	18.2396	16.8175	17.7335	18.2099	17.8209	14.4723	19.6688	19.7261	18.2047	Adk
19.2976	19.3093	19.0077	19.007	19.3777	19.2972	19.3011	19.4566	19.6667	19.5412	18.8192	18.2971	19.4539	19.7145	19.5953	19.3963	19.3475	18.7613	19.3523	19.5087	Adnp
17.1744	17.1971	16.1247	16.2553	17.6454	17.515	16.8743	16.8612	17.1558	17.2532	16.5718	16.7616	18.0706	16.6196	16.5264	16.5123	16.8265	NaN	16.4304	16.6063	Ado
16.5856	17.0496	18.3507	17.5225	16.5212	16.1457	16.7261	16.8473	15.8227	16.5704	18.2674	18.6405	16.4484	17.0479	17.0732	16.1953	14.4483	NaN	17.2567	16.9397	Adpgk
NaN	NaN	NaN	NaN	NaN	NaN	NaN	NaN	18.7325	18.4512	17.9982	17.581	17.3674	17.8737	18.0425	17.6024	NaN	NaN	NaN	17.8074	Adprh
16.8511	16.9352	17.9301	17.456	16.9315	16.8317	16.7835	16.8414	16.8848	16.9648	17.2016	17.4392	17.1596	16.7038	16.8885	17.1552	17.2331	NaN	16.7929	16.9559	Adprhl2
17.3625	17.3937	18.4327	17.9483	15.921	16.2086	16.7122	16.988	17.0549	16.9013	17.7496	18.1413	16.6455	17.0043	17.1279	17.0915	17.4884	15.8782	16.6707	17.5317	Adrbk1
17.7627	17.6176	17.4889	17.8252	17.3005	17.1109	18.2275	18.0146	17.5083	17.6321	18.97	18.9895	16.4888	17.6888	17.9668	17.2072	NaN	NaN	18.8151	17.7115	Adsl
18.0354	18.1454	17.2953	17.6856	17.87	18.2707	18.1128	18.1015	18.0538	17.3813	17.2983	17.4326	17.8113	17.4789	17.661	18.0666	17.4119	20.1685	18.1487	17.725	Adss
17.9557	17.9789	18.3071	18.7247	17.2639	16.8623	17.8705	17.4594	NaN	NaN	NaN	NaN	NaN	NaN	NaN	NaN	NaN	NaN	17.5304	NaN	Adssl1
14.6715	14.8586	14.2373	14.1775	15.5156	15.3547	15.3447	15.1714	15.184	14.3997	14.002	14.2948	15.7778	15.0467	15.3082	15.3951	NaN	NaN	15.1929	15.1158	Aen
19.2203	19.2737	19.6041	19.7022	19.3861	19.0036	18.969	18.6698	19.3796	19.0239	19.6332	19.2314	18.4931	19.3478	19.4019	19.1525	NaN	15.4595	19.7326	19.8979	AF067061
15.0956	14.8372	14.996	15.2253	14.623	14.7197	15.2325	15.3347	15.4978	15.4599	14.2018	14.8615	13.5293	15.5931	15.3387	15.351	NaN	16.2603	14.7224	14.9533	Aff1
17.584	17.3938	17.8478	18.4667	17.3238	17.454	17.5835	17.816	18.0216	18.0798	17.3396	17.0862	17.5195	17.9751	17.8034	17.6596	NaN	NaN	17.8062	17.7911	Aff3
14.1388	13.9523	13.8711	14.6995	15.2564	15.3532	15.0191	14.9677	14.1103	13.9308	14.8212	14.4929	15.3514	14.5959	14.7896	15.175	NaN	NaN	15.4806	15.4718	Afg3l1
15.3292	14.9385	15.8262	15.9908	15.6197	15.1376	15.7514	15.8613	15.3648	15.0794	15.7137	15.8458	15.7325	15.9077	15.9845	15.7313	17.3674	16.5638	15.8403	15.7389	Afg3l2
14.0579	13.4723	14.6765	14.2914	NaN	14.0264	14.3097	14.4325	13.7354	13.9606	14.6091	15.6803	13.6883	13.6207	13.9443	13.5261	16.5924	NaN	13.9522	14.2011	Aftph
15.3396	15.3839	14.6911	15.928	15.6223	16.4297	16.3667	16.294	15.7892	15.8731	15.1224	15.4854	17.1227	15.7688	15.5111	15.7441	NaN	NaN	16.102	15.7405	Agap2
16.8277	16.4225	16.8	16.6344	17.4555	17.6044	16.9946	17.0259	16.7895	16.6962	17.0941	17.3242	17.5458	16.466	16.6601	17.66	NaN	NaN	17.0299	16.5589	Agfg1
15.5373	15.4667	15.4074	15.7923	15.6745	15.9744	15.6903	15.6133	15.8294	15.1268	15.8299	15.8859	15.6905	15.5734	15.5916	15.6322	NaN	NaN	15.8378	15.8344	Agfg2
13.5166	12.6835	13.3462	13.933	NaN	12.7038	12.5976	12.4529	12.2691	13.7984	13.9164	13.3307	NaN	12.9286	13.2422	12.2423	NaN	NaN	13.7455	13.2514	Aggf1
14.5715	15.0309	15.9338	15.0894	14.8413	15.2339	14.801	14.8994	14.6152	14.5345	15.3824	16.281	16.0195	14.6934	14.4791	14.8429	16.9089	17.277	15.2646	14.4497	Agk
17.9736	17.6723	17.7324	18.2197	17.5739	17.2847	17.7918	17.898	18.4135	18.0521	17.6792	17.8523	17.4248	18.1334	18.0194	17.9572	16.9178	15.5431	17.8722	17.8616	Ago1
NaN	NaN	NaN	NaN	NaN	NaN	NaN	NaN	15.3336	15.2298	15.1998	15.1563	15.4247	15.0364	14.9891	15.1643	NaN	19.0404	NaN	15.2653	Ago3
NaN	NaN	NaN	NaN	NaN	NaN	11.104	NaN	12.0991	NaN	NaN	NaN	NaN	11.5011	12.0115	12.1983	NaN	15.0132	12.7764	11.9067	Agpat1
17.3239	17.3004	18.1594	18.3103	16.7965	16.4888	17.2518	17.4013	16.7904	16.8003	19.1286	19.4003	16.5777	17.2825	16.7772	16.3633	NaN	NaN	17.2065	17.1186	Agpat3
NaN	NaN	NaN	NaN	NaN	NaN	NaN	NaN	16.1361	16.4049	16.9033	16.8863	16.9347	16.7658	16.8856	16.8189	NaN	NaN	NaN	16.8937	Agpat6
NaN	NaN	NaN	NaN	NaN	NaN	11.9204	10.6211	NaN	NaN	NaN	NaN	NaN	NaN	NaN	NaN	NaN	NaN	11.6399	NaN	Agpat9
17.1238	17.4748	17.707	17.4958	17.1096	17.3262	17.5317	17.4538	17.2355	17.2515	18.0812	18.2041	17.5857	17.683	17.6579	17.7657	17.8486	15.5011	17.5476	17.6533	Agps
18.135	18.1902	17.636	17.8959	18.5009	18.6527	19.2458	19.2386	18.135	18.3692	18.3096	18.7799	18.1274	18.7923	18.9054	18.802	18.5122	17.9515	18.9631	18.7981	Ahctf1
15.3841	15.6724	14.9868	15.9275	14.5275	14.592	15.4503	15.3273	15.8294	15.9993	15.1749	15.0356	14.8461	15.5576	15.553	15.3514	17.6074	15.6478	15.0599	15.54	Ahcyl2
14.739	14.6133	14.5012	14.644	15.8001	15.4555	15.1653	14.8019	14.7001	14.8205	14.3703	15.0381	15.461	14.9557	14.7927	15.0447	NaN	15.3542	14.7565	15.2934	Ahdc1
20.3563	20.3108	20.4756	20.4882	20.0582	20.065	20.6241	20.5182	20.1793	20.0693	20.182	20.2239	19.9549	20.4471	20.6732	20.6297	19.0631	19.6932	20.4896	20.3967	Ahnak
18.9956	18.8738	19.2933	19.3261	19.795	19.5736	18.6321	18.7723	19.0653	19.0516	19.0825	19.3742	20.1829	18.7595	18.7245	19.1029	NaN	18.536	18.6402	18.5587	Ahnak2
20.8141	20.7319	21.0482	21.1508	21.0425	20.8774	21.0419	21.0616	21.2692	21.2385	21.4695	22.1907	20.1395	21.4729	21.4591	21.8872	20.4185	17.9164	21.2137	20.3575	Ahnak2.2
15.5219	15.7855	16.8877	15.8167	13.7614	13.3956	13.8078	13.7693	15.2075	15.7232	15.5528	14.5781	15.3959	13.8933	14.1115	14.1175	NaN	16.9052	13.6719	13.8381	Ahr
18.0214	18.0117	18.1905	17.4911	17.5999	17.2088	16.619	16.9086	18.4699	18.5068	17.6502	17.8251	17.9239	16.4348	16.2033	16.1873	14.5421	15.3452	16.4716	16.5182	Ahsa1
19.1952	18.8579	19.2725	19.1364	18.6722	18.5786	19.6844	19.37	18.782	19.3032	19.0984	18.6173	18.9557	19.5413	19.6187	19.5963	16.4692	15.8116	19.7955	19.7074	AI607873
18.3538	18.2606	18.7513	18.8335	17.8612	18.1195	18.5313	18.7174	18.5402	18.6124	18.6995	18.3703	17.4787	18.7653	18.7766	18.3519	14.1817	NaN	18.6155	18.4493	AI837181
21.289	21.1323	20.9133	21.399	20.4126	20.3341	20.9891	21.0714	21.069	20.8023	20.8977	20.6454	20.333	20.9902	20.864	20.3928	17.4029	18.8924	21.0353	21.0921	Aifm1
16.589	16.5817	16.5616	16.8401	15.8653	16.0528	16.5852	16.0551	16.563	16.0875	16.156	15.3942	16.6369	16.1111	16.3069	16.4737	15.6255	16.7563	16.5425	16.8132	Aim1
15.8415	15.8331	16.5863	16.5316	17.1443	16.7624	16.0734	16.2114	16.2762	15.9902	15.3615	15.5875	16.9194	16.5431	16.7426	17.2087	NaN	15.136	16.7799	17.1349	Aim2
15.058	14.121	15.7896	15.4393	14.7726	15.5073	15.2163	15.1611	15.1665	15.2461	15.7957	16.7924	14.789	14.7364	14.974	15.0217	18.0249	17.0411	15.522	15.0493	Aimp1
16.1059	16.0715	16.4352	16.4354	16.6564	16.6124	16.3875	16.5757	16.8461	16.8699	16.0576	16.47	16.0019	16.5786	16.719	16.3373	17.6377	NaN	17.1096	16.5093	Aimp2
19.4252	19.1699	19.6386	19.4316	19.1453	19.2683	19.0141	19.1174	19.0418	19.0284	18.9372	19.0329	18.9642	19.2936	19.3225	19.8928	17.498	18.4058	19.0977	18.8869	Aip
18.9522	19.0294	18.2218	18.3174	18.6585	18.6283	19.5431	19.4668	18.4658	18.4699	18.5325	18.7046	18.5978	19.2654	19.31	19.5931	18.3849	NaN	19.7509	19.6292	Ak2
12.845	NaN	NaN	12.5927	NaN	13.6469	12.9099	12.6278	12.575	12.8234	13.9108	13.3376	12.1578	13.0572	12.7571	12.5341	NaN	NaN	12.7453	13.0224	Ak3
14.8249	15.112	14.4949	16.3036	15.8441	15.4684	15.2357	15.2519	15.0887	15.6638	15.0087	15.3671	15.2372	15.3857	15.1819	15.4662	NaN	NaN	15.3321	15.4683	Akap10
15.0907	15.2335	14.2779	14.4675	15.8384	15.7907	15.4112	15.6289	14.7985	14.8395	15.654	15.5065	16.2716	14.3581	14.2693	14.4287	15.2331	17.7034	15.1099	14.2522	Akap11
20.9397	20.8523	20.7977	20.95	20.6755	20.4858	20.7804	20.8538	20.7846	20.9932	20.6529	20.9826	20.8915	20.6085	20.4803	20.5816	19.641	20.2681	20.7322	20.465	Akap13
18.9985	18.946	18.6405	19.0884	19.2948	19.3019	19.0591	19.085	19.1461	19.2703	18.73	18.209	19.5696	19.2635	19.3178	19.5139	18.7366	17.7505	18.784	19.1641	Akap8
15.4052	15.7295	14.1418	14.2895	14.7224	15.398	14.3667	14.4119	14.1152	14.2313	15.7087	15.6999	14.916	14.6235	14.7428	14.3751	15.1068	NaN	14.7115	14.7641	Akap8l
17.2704	17.2253	16.3965	17.2209	17.6928	17.6137	17.5484	17.565	17.0765	16.8803	17.1198	17.3548	17.236	17.2222	17.1887	17.4036	17.0764	18.4672	17.4612	17.1216	Akap9
19.1193	19.0963	19.1581	19.2212	19.6991	19.7669	19.29	19.4068	19.5031	19.5364	19.2849	19.3232	19.8447	19.6115	19.5242	19.6614	18.8922	17.0444	19.167	19.483	Akna
17.1656	17.1192	17.7084	17.6134	17.943	17.9215	17.0715	17.2415	17.8668	17.7036	17.412	17.2298	16.6499	17.4955	17.5206	17.4593	NaN	18.247	17.0749	17.5215	Akr1a1
17.587	17.5373	16.3324	16.691	18.2333	18.2249	17.61	17.8787	17.6356	17.2368	16.7501	16.7565	18.3996	17.6398	17.8442	18.0907	15.7155	NaN	18.0691	17.8104	Akr1b10
17.5018	17.7337	16.2573	17.7435	15.4258	15.7569	16.9594	16.8864	16.5604	16.2214	17.4986	18.2133	15.6672	17.0202	17.157	16.3926	NaN	15.5476	17.4883	17.0223	Akr1b3
17.9083	17.9003	17.8589	18.1006	17.3472	17.3613	18.2994	18.2543	17.6118	17.4281	17.594	17.9408	17.048	17.6915	17.6571	17.8054	15.0872	17.588	17.7887	17.5414	Akr7a2
17.0099	16.6523	17.8218	17.8106	16.8014	17.051	17.1899	17.2709	16.5329	16.7424	17.5594	17.1975	16.1573	17.0133	17.0154	17.0732	15.3777	18.1724	17.7269	17.2488	Akt1
16.8039	16.9402	16.5971	17.7397	17.3123	17.2861	17.202	16.9544	16.4596	16.6251	17.6496	18.2005	17.7985	17.1125	16.7463	16.7958	17.5824	NaN	17.8687	17.3166	Alad
18.2668	18.6055	18.4948	18.1772	17.7967	17.8821	18.0629	18.2423	18.344	18.7107	18.6698	18.459	17.2099	18.1403	18.4273	17.8272	16.8539	16.8968	18.1586	17.8558	Alb
NaN	NaN	NaN	NaN	NaN	NaN	NaN	NaN	16.6259	16.4055	16.5432	15.6786	14.893	15.5764	15.6463	15.5505	NaN	NaN	NaN	15.6692	Alcam
17.9956	17.6072	18.0975	17.8456	16.7107	16.8902	17.8727	17.6438	18.0889	18.1116	17.5415	17.0299	16.9024	17.6796	17.6744	17.6251	NaN	15.0432	17.3259	17.3359	Aldh16a1
19.9729	19.9397	19.9152	19.5023	18.3098	18.6336	19.5354	19.2782	19.6164	19.2151	18.586	18.2586	19.9247	19.647	19.7778	20.5818	17.2577	17.0257	19.694	19.4057	Aldh18a1
20.8066	21.014	20.6243	20.8082	21.2244	21.2703	21.4913	21.3463	21.4623	21.0986	21.5688	21.3369	21.1886	22.0495	22.0898	21.9775	23.7548	18.9924	21.2613	21.837	Aldh2
17.7951	17.8783	18.3975	18.2728	18.3693	18.3108	17.8312	18.0312	18.0459	17.3798	18.9571	19.1899	17.6305	18.0407	18.1554	18.3864	18.6026	17.4518	18.1684	18.4197	Aldh3a2
18.3095	17.96	17.9183	18.1992	17.6157	17.0842	18.5701	18.6443	17.9047	17.5386	17.9158	18.2075	17.9053	18.0866	18.1136	18.3496	15.4102	15.8564	18.3097	18.1431	Aldh3b1
14.7398	NaN	15.7027	15.4243	16.4453	16.5576	15.1582	15.2673	15.0469	15.2141	16.5645	16.5742	14.9393	15.7642	15.4869	15.5792	NaN	NaN	16.3461	15.4721	Aldh4a1
NaN	NaN	NaN	12.3437	12.1394	12.3055	11.887	12.2	11.588	NaN	NaN	NaN	NaN	12.1671	12.1533	12.2041	NaN	NaN	12.5308	12.322	Aldh7a1
20.2423	20.298	18.9277	19.4614	18.2204	17.7593	19.9504	20.2784	20.1194	19.8611	18.4629	18.3369	18.9945	19.4737	18.9652	18.8324	14.6858	18.2822	20.5241	19.0195	Aldh9a1
19.0884	18.9845	18.427	19.184	19.2018	19.7115	19.6904	19.671	18.6184	18.4337	19.2339	19.3742	18.2598	19.2763	19.6631	19.7647	18.7688	20.1862	19.918	19.8351	Aldoa
15.9556	16.0074	16.3184	16.3315	16.3997	16.5788	16.0098	16.1483	15.8952	17.1272	16.3877	16.0314	16.0493	16.5062	16.5069	16.8747	18.3024	16.1636	16.457	16.9667	Aldoc
17.4805	17.2459	17.3759	17.4387	18.1639	18.2486	18.13	17.9876	17.6521	17.582	17.9771	18.3384	17.858	17.5231	17.5343	17.7608	NaN	NaN	17.3505	17.1957	Alg1
15.2947	15.5168	15.0189	15.4512	16.3583	16.4165	16.3411	16.3847	14.7762	14.6779	15.91	16.6355	15.5765	15.8244	15.6495	15.7417	14.9067	16.3919	15.8512	16.3565	Alg11
14.5836	14.322	15.1146	14.9163	14.6508	14.5126	14.9159	14.5768	NaN	NaN	NaN	NaN	NaN	NaN	NaN	NaN	15.9475	NaN	14.2761	NaN	Alg2
16.6343	17.3539	14.8041	15.3786	16.9026	17.2814	17.0228	17.2127	16.3532	16.4212	16.4334	15.6302	17.087	16.5811	16.8185	16.7892	15.1403	NaN	16.4357	16.9123	Alg5
16.8868	16.813	16.6946	17.3685	16.0998	15.9123	16.2094	15.9255	17.3148	17.0494	15.4821	15.6351	17.0776	16.6246	16.5318	16.5123	16.9038	NaN	16.8156	16.4978	Alkbh3
15.7081	15.8523	15.9239	15.7752	15.0479	15.007	15.4223	15.7167	15.1875	15.5652	15.8354	15.695	15.0236	15.6599	15.6374	15.5096	17.2293	NaN	15.6394	15.9792	Alkbh5
16.0353	16.0654	15.976	15.3324	16.9598	17.1204	16.5517	16.8824	16.5239	16.5277	16.2113	14.4723	16.1671	16.8116	16.6393	17.128	16.9258	NaN	15.6841	16.1261	Alkbh7
20.3929	20.343	20.547	20.4279	20.3288	20.3346	20.2206	20.3139	20.2299	20.4653	19.9553	19.5818	20.7649	20.5428	20.9424	20.4253	19.0536	18.689	20.2263	20.5919	Alyref
13.9783	13.8357	13.0817	13.8044	13.1912	12.8291	13.8908	14.0642	14.2511	13.7009	NaN	14.238	12.4078	13.5252	14.0242	13.6551	16.6825	NaN	14.4093	13.5745	Alyref2
16.8686	16.7307	16.0856	16.6017	16.5064	16.5258	17.2052	16.9566	16.7471	16.3155	16.1544	16.2838	16.8704	16.9192	17.1339	17.0267	NaN	15.002	16.9933	17.0229	Amacr
17.0674	17.1312	17.0498	17.191	16.5621	16.8253	16.9184	16.8981	17.7277	17.4908	16.5238	15.9603	16.659	17.1171	17.2516	16.9616	15.5082	NaN	17.1468	17.0984	Ambra1
16.8962	16.7534	16.8812	17.005	16.1204	16.1477	17.1025	17.1305	17.3599	16.8915	17.5049	16.4908	15.0817	17.3786	17.2893	17.4823	17.7122	15.9901	16.9754	17.2553	Amfr
16.7672	16.4665	16.4627	16.2933	18.1029	17.7055	16.2727	16.2258	16.8077	17.1857	16.3867	16.6884	17.2567	16.1604	16.09	16.2187	17.2056	18.727	16.0065	15.9872	Ampd2
17.9028	18.4958	16.8775	17.6041	19.3979	19.1868	17.5797	17.3282	18.3164	17.7605	17.1798	17.4095	22.5517	16.9147	17.3306	17.043	18.3789	NaN	17.4863	17.3528	Anapc1
13.8925	13.1658	10.9581	12.863	14.6545	14.0782	13.6001	13.4092	13.671	NaN	NaN	NaN	NaN	13.9077	13.7024	13.7413	NaN	NaN	13.5792	13.6226	Anapc2
NaN	NaN	NaN	NaN	NaN	NaN	NaN	NaN	16.3933	16.585	16.4669	16.3574	16.7297	16.4416	16.2357	15.9472	NaN	15.7033	NaN	16.0313	Anapc4
17.3691	17.3906	17.1454	17.7033	16.2368	16.256	17.0992	17.254	17.1334	17.328	17.0381	17.2427	17.0135	16.9673	16.9188	17.0063	NaN	NaN	16.8472	16.6534	Anapc5
14.4786	14.2748	13.4018	13.7573	13.4713	13.4328	14.1083	13.857	14.9324	14.2969	13.2294	NaN	13.5845	13.6309	14.3827	14.0228	16.1791	NaN	14.6265	13.8659	Anapc7
17.181	16.8643	17.4006	17.5944	18.0165	18.2594	18.0024	18.1349	17.3371	17.5044	17.9257	18.0637	15.2118	18.4239	18.3918	17.8884	NaN	NaN	17.8232	18.5298	Angel2
18.4826	18.5394	18.0408	18.2436	18.2449	18.7282	18.2317	18.6247	18.6811	18.5649	17.7279	17.3554	18.1585	18.9249	18.8552	18.7408	17.613	NaN	18.495	18.6222	Ankfn1
16.5738	16.607	16.764	16.9228	16.6146	16.4424	16.8616	16.673	16.2458	16.2591	16.9344	17.7052	16.7583	16.9543	16.9166	16.7497	17.1547	15.8082	17.0248	17.3071	Ankfy1
17.3151	17.1087	16.6249	16.9473	16.7421	16.7869	16.738	16.6676	17.687	16.9656	16.5596	17.4067	17.2161	17.5429	17.7149	17.6541	18.057	13.1843	16.7714	17.8279	Ankhd1
14.1696	14.3439	14.6876	14.7995	13.9819	14.9283	14.6682	14.4899	15.3985	14.4731	14.2467	13.1981	13.0787	14.8631	14.9512	15.3134	17.951	NaN	14.4765	15.0228	Ankib1
18.7714	18.6362	18.6645	18.8823	19.5811	19.5311	19.3616	19.4392	18.7334	19.3526	17.7353	18.1938	19.5417	19.2713	19.1728	19.3552	17.7647	19.2782	19.2393	19.2369	Ankle2
13.2987	12.9811	NaN	12.3319	11.1361	13.462	13.0839	13.0011	12.1263	12.3089	NaN	NaN	NaN	12.4389	13.2501	13.1559	18.7424	NaN	12.5495	13.6477	Ankrd11
14.6202	14.0404	15.6135	14.9624	15.6321	15.4936	14.6343	14.8932	NaN	NaN	NaN	NaN	NaN	NaN	NaN	NaN	17.5193	NaN	14.9331	NaN	Ankrd12
16.0344	15.9835	15.9888	16.4983	16.1471	15.9643	15.7585	15.8749	15.3289	15.9134	15.9131	16.912	15.5948	15.5314	14.949	15.4761	14.9796	18.1863	15.9532	15.3777	Ankrd13a
14.4479	14.2705	14.4385	13.8454	13.8483	14.0464	14.6501	14.4445	NaN	NaN	NaN	NaN	NaN	NaN	NaN	NaN	17.2589	NaN	14.1237	NaN	Ankrd16
16.6953	16.576	17.2242	17.3283	15.6831	15.8031	16.5103	16.3738	16.1598	16.0012	17.2864	17.201	15.7132	16.6849	16.5739	16.6591	15.254	NaN	16.7961	16.7109	Ankrd17
NaN	NaN	NaN	NaN	NaN	NaN	NaN	NaN	14.5567	14.3461	13.4204	14.9882	13.278	14.4908	14.737	14.5943	NaN	NaN	NaN	15.0036	Ankrd28
14.3462	14.7186	13.752	13.804	15.0732	15.2411	14.1952	14.2753	NaN	NaN	NaN	NaN	NaN	NaN	NaN	NaN	16.9329	NaN	14.1923	NaN	Ankrd40
18.1993	18.0758	18.6458	18.1355	18.5463	18.6817	18.1586	18.2755	18.1185	18.1485	18.9387	19.2313	18.6284	18.7186	18.7643	18.3753	20.4283	17.84	18.3971	18.7804	Ankrd44
13.2848	14.2425	14.6485	14.5927	15.2145	14.6016	14.5519	14.7539	13.782	13.9359	14.5354	15.217	14.8769	14.7568	14.53	14.3727	NaN	12.5771	14.6746	14.5584	Ankrd52
14.061	14.1415	13.1223	13.0014	13.9317	14.2828	14.3215	13.981	NaN	NaN	NaN	NaN	NaN	NaN	NaN	NaN	16.2981	NaN	13.8341	NaN	Anks1
17.0221	16.9806	18.3225	18.3666	17.5809	17.5921	17.5565	17.7603	17.7329	17.3833	18.3532	18.2161	17.3588	17.5646	17.8284	17.8184	15.2067	NaN	19.6188	18.5447	Anp32a
17.2001	16.9638	16.8166	17.0953	17.0295	16.5465	18.3919	18.2116	17.5591	17.5725	16.9658	16.654	17.0805	17.5689	18.0156	17.9167	16.2181	16.0565	18.4304	17.5141	Anp32b
11.8373	12.4465	11.4082	12.0063	11.6314	11.5451	13.01	12.2576	NaN	NaN	NaN	NaN	NaN	NaN	NaN	NaN	14.9839	NaN	12.9378	12.9378	Anp32e
16.9944	17.0366	17.0531	16.9878	15.8874	15.5571	16.5292	16.4917	16.4405	16.2765	16.5725	17.1967	16.4511	16.3175	16.5168	16.4007	NaN	17.0713	16.4414	16.8065	Anxa11
18.7799	18.7094	18.1878	18.4156	18.5651	18.4727	19.9795	19.5005	18.7241	18.4784	18.7317	19.1288	17.6124	19.4049	19.9626	19.0006	17.9439	17.6572	19.3126	19.1662	Anxa2
16.1566	16.2042	15.4319	16.331	16.1203	16.7171	17.0909	17.1235	15.7871	15.9131	16.2821	16.3499	15.5778	17.0459	17.4743	17.0221	18.3014	NaN	17.6178	17.3409	Anxa4
17.9632	17.9423	18.218	18.4116	17.0685	17.1793	17.9218	17.5783	17.5152	16.8967	19.2908	19.664	15.1808	17.992	18.5492	17.9732	17.3356	16.628	18.5978	18.5266	Anxa5
20.3584	20.4338	20.3873	20.146	19.1576	19.1493	19.4408	19.505	19.7111	19.8064	19.4693	19.3643	19.2909	19.9566	20.3698	20.4003	20.4174	19.9944	19.4326	20.0652	Anxa6
20.0784	20.1415	20.0271	20.101	20.4077	20.4755	20.6445	20.4799	20.1211	20.0466	20.1557	20.2955	22.2022	20.0322	20.0027	20.0094	17.8282	17.4865	20.3307	20.1626	Anxa7
18.8682	18.6774	18.21	18.4894	20.061	19.7081	18.9924	18.967	18.7554	18.5111	18.511	18.4742	20.6552	18.9906	19.0148	18.6477	18.3679	18.6477	18.884	19.0178	Ap1b1
18.0621	17.8377	17.7382	17.9817	16.987	17.4919	17.9812	17.8324	17.0178	16.717	18.4202	18.8127	17.1712	17.6528	17.9291	18.2666	NaN	NaN	18.1609	18.0857	Ap1g1
NaN	NaN	NaN	NaN	NaN	NaN	NaN	NaN	13.7655	13.7255	14.3684	14.5189	14.1025	14.419	14.5034	14.2326	NaN	NaN	NaN	14.3899	Ap1g2
16.9204	16.7912	16.1449	15.8756	16.0927	16.173	16.5078	16.7426	NaN	NaN	NaN	NaN	NaN	NaN	NaN	NaN	NaN	NaN	15.258	NaN	Ap1m1
16.4261	16.5074	17.6732	16.7408	15.6892	16.3477	16.0065	15.9108	16.3445	16.6707	17.504	17.7041	16.0156	16.4561	16.5247	16.2946	19.4443	16.9236	16.1521	16.4599	Ap2a1
NaN	NaN	NaN	NaN	NaN	NaN	NaN	NaN	17.2021	17.1672	15.432	NaN	17.2095	17.7415	17.3865	19.4722	NaN	NaN	NaN	17.4923	Ap2a2
15.64	14.9525	15.2349	15.5455	13.9653	14.4866	15.3939	15.3063	14.636	14.1775	15.5094	15.1461	14.6164	15.5268	15.7367	15.0707	NaN	NaN	15.873	15.9784	Ap2b1
16.6097	16.6873	16.0168	15.7981	16.1141	16.1473	16.0912	15.8368	16.2874	15.7978	17.4121	17.0903	15.1948	16.8956	16.3284	15.692	17.2536	15.9925	16.2949	16.1587	Ap2m1
17.816	17.8214	17.774	17.8366	17.2737	17.6789	17.4885	17.5545	17.929	17.4515	17.8456	17.2703	17.8102	17.5573	17.7456	17.6024	NaN	18.0788	17.5363	17.568	Ap3b1
18.8091	18.4373	18.7997	19.0004	17.6852	17.9908	17.4894	17.6787	17.509	17.6869	19.2209	19.3691	17.4011	17.9607	17.7028	17.8038	17.2429	18.6974	17.6097	17.3916	Ap3d1
15.255	15.2015	15.6642	15.248	17.112	16.5822	15.4904	15.4684	16.1493	15.6884	15.5436	15.223	15.811	15.7833	15.8305	15.6721	14.9546	NaN	15.8134	16.134	Ap3s1
NaN	NaN	NaN	NaN	NaN	NaN	13.4522	13.3731	13.0336	13.4301	13.4661	14.2058	14.0403	13.5995	13.5997	13.2463	NaN	13.3112	13.8985	13.5247	Apaf1
18.5146	18.564	18.7465	18.6761	19.0763	19.0463	18.879	18.7291	18.4441	18.5467	18.8527	19.016	18.969	18.5963	18.679	18.8009	17.0565	17.5704	18.9069	18.7201	Apbb1ip
13.5406	12.6636	12.7819	12.8047	14.1107	14.1663	13.3954	13.5819	12.719	NaN	13.3607	13.9984	NaN	13.6531	12.7091	13.8623	NaN	NaN	13.2182	12.9399	Apc
18.5899	18.4558	18.5609	18.5552	17.6443	17.7468	17.9634	18.267	18.3793	18.0768	18.3265	18.1263	17.8504	18.129	18.1192	18.1638	14.2222	NaN	17.6231	18.2351	Apeh.1
19.5038	19.6306	19.8842	20.2695	20.1138	20.2409	19.6801	19.8826	19.7725	19.5455	19.5185	19.527	21.0616	19.9175	19.9165	20.0268	NaN	15.2541	19.9731	19.8924	Apex1
NaN	NaN	NaN	NaN	NaN	NaN	NaN	NaN	19.0095	18.9853	18.8192	18.1985	17.8822	18.7342	18.8927	18.7199	NaN	17.2319	NaN	18.6406	Api5
17.7569	17.7612	18.2378	17.9854	18.3166	18.4018	18.508	18.6467	17.9239	17.536	18.1028	17.8282	18.0856	18.4808	18.513	18.6885	NaN	17.9182	17.7844	18.2399	Apmap
15.4316	15.5169	14.8969	15.5932	14.5649	14.9747	15.4831	15.5701	15.3237	14.9944	16.0376	13.1237	14.4615	15.9444	16.0427	16.0111	NaN	NaN	15.9839	16.0762	Apoa1bp
18.9054	18.8023	17.6921	18.0656	15.7561	15.6993	17.587	17.2296	NaN	NaN	NaN	NaN	NaN	NaN	NaN	NaN	NaN	NaN	18.0268	NaN	Apobec2
18.6898	18.4129	18.3	18.2651	17.2176	17.2485	18.6533	18.3814	17.9832	17.9441	18.9614	19.0727	16.6824	17.5268	17.6343	17.5301	15.7354	18.2934	18.4865	17.7623	Apobec3
16.9994	17.0608	16.7891	17.4047	17.0281	17.3461	17.7633	17.4214	17.0102	16.6217	16.6463	17.045	17.8253	17.4538	17.5852	17.9221	17.5224	17.4453	17.704	17.4843	Apobr
15.8613	16.0372	15.9429	16.1696	16.9358	17.4163	17.1487	17.487	16.9667	17.1087	16.0675	16.5465	16.5258	16.7635	16.3003	17.224	NaN	17.8062	16.3675	15.8633	Apoe
17.5694	17.6758	16.2003	17.0057	16.8075	17.0415	17.7396	17.4975	17.2223	17.2708	17.4977	17.4391	15.9413	17.5333	17.3181	16.678	NaN	16.6001	16.5225	17.1593	Apool
17.2726	17.2621	17.1354	17.1329	16.6997	16.9672	17.0309	16.9787	18.0689	17.8675	17.314	17.0959	16.2958	16.8425	16.7122	16.8619	17.3843	NaN	17.1333	16.554	Appl1
18.7865	18.7236	18.7274	18.3083	16.3224	16.041	17.3191	16.955	18.4836	18.6967	18.6658	18.4811	15.7446	17.6612	17.9441	15.9898	15.6269	15.3115	18.1672	17.9988	Aprt
18.2743	18.2193	18.4824	18.5176	18.1973	18.2764	18.3133	18.2185	17.996	17.8207	18.7046	19.0583	17.9387	18.148	18.0088	18.0735	15.9674	16.9073	18.3489	18.1595	Aqr
15.8826	15.6654	16.2568	16.1767	15.6612	15.6747	15.1193	15.2114	15.5647	15.8788	16.3183	17.302	15.2464	15.5314	15.0824	14.9443	16.7321	16.59	15.7346	15.6565	Araf
18.1637	18.0748	17.9198	18.2859	18.5756	18.4132	18.2082	18.3403	18.2564	18.0794	17.53	18.8054	18.6552	18.1457	18.2892	18.3516	18.0837	NaN	18.2313	18.1001	Arap1
14.4709	14.7091	14.6266	14.6123	15.4378	15.4306	14.9079	14.9406	14.657	14.9243	14.2617	15.818	15.1634	14.845	14.6917	14.864	14.6001	NaN	16.2752	16.186	Arap2
22.3591	22.13	21.542	21.3152	21.8198	21.7427	20.8783	21.1165	23.0708	22.8135	21.1301	20.3083	22.6206	20.8514	20.7257	21.3432	15.475	NaN	20.5076	20.5476	Arcn1
15.5828	14.8911	14.9318	15.8753	15.7492	16.3863	16.7017	16.7877	15.9745	16.1933	15.8871	15.4871	15.738	15.5599	15.9188	16.1609	NaN	16.3693	16.073	16.0592	Arf3
NaN	NaN	NaN	NaN	NaN	NaN	NaN	NaN	14.7438	13.9473	14.6838	14.9656	15.1586	14.9462	15.2815	15.838	NaN	NaN	NaN	14.8048	Arf5
14.6838	14.8109	14.4016	14.1858	14.659	15.2697	15.4572	14.8201	15.3593	14.0736	13.9593	14.3174	16.1701	14.2374	14.5655	15.4331	15.2302	NaN	14.374	14.5465	Arfgap1
19.5651	19.4316	18.9203	19.0408	20.1372	19.8166	18.9114	18.9588	20.0151	19.8293	18.7518	18.8347	19.3803	19.2844	19.4433	19.2465	15.6596	15.2641	18.5755	18.9673	Arfgap2
19.4844	19.2931	18.2633	18.8138	20.4707	20.0384	18.9479	19.084	19.566	20.1563	16.9849	17.144	20.8372	19.5582	19.5556	20.1997	NaN	NaN	18.8827	19.2763	Arfgap3
16.3784	16.358	16.3726	16.6373	16.9906	16.6956	16.0636	16.2697	16.6992	16.805	16.4593	15.9878	15.6308	16.6313	16.7052	16.802	NaN	NaN	16.5737	16.6188	Arfgef1
19.0705	19.0562	19.3998	18.9472	19.2643	19.1228	18.9597	19.0159	19.1792	19.2281	18.8362	18.5897	19.5112	19.0375	19.1432	19.2399	NaN	16.159	18.4699	18.5414	Arfgef2
15.4131	15.1993	14.791	15.5483	14.9551	14.5212	15.344	15.2476	NaN	NaN	NaN	NaN	NaN	NaN	NaN	NaN	16.4217	NaN	15.7698	NaN	Arfip1.1
18.9113	18.6054	18.4481	18.2859	16.586	16.9773	18.1786	18.311	18.7031	18.6822	16.5989	16.7825	18.372	18.3632	18.3017	18.3812	NaN	NaN	17.8207	17.9397	Arglu1
20.2459	20.1151	20.005	19.9087	21.0961	20.6574	20.2655	20.4725	20.3523	20.4486	19.9332	19.6443	21.4533	20.0662	20.1265	20.5126	NaN	14.1842	19.5791	19.8084	Arhgap1
14.5972	14.789	15.3905	15.9312	14.7934	15.3178	14.8569	15.3014	15.2203	15.5627	15.3189	15.0109	14.7583	15.082	15.3104	14.9348	NaN	NaN	15.5587	15.3376	Arhgap12
17.7792	17.5794	16.7982	17.273	18.3355	18.435	18.1685	18.2903	NaN	NaN	NaN	NaN	NaN	NaN	NaN	NaN	NaN	NaN	18.1106	NaN	Arhgap15
17.8199	17.7205	17.6797	17.679	17.4565	17.5944	17.1956	17.3034	NaN	NaN	NaN	NaN	NaN	NaN	NaN	NaN	17.2869	NaN	18.2071	NaN	Arhgap17
20.5781	20.4893	21.2929	21.2093	21.6974	21.3422	20.1662	20.551	NaN	NaN	NaN	NaN	NaN	NaN	NaN	NaN	NaN	NaN	20.5103	NaN	Arhgap17.1
NaN	NaN	NaN	NaN	NaN	NaN	NaN	NaN	12.2269	NaN	NaN	13.4405	NaN	11.4362	11.3661	11.9525	NaN	NaN	NaN	11.868	Arhgap21
16.1844	15.5997	16.3523	16.2702	15.4343	15.3669	16.0068	15.7012	16.024	15.8047	15.4195	14.098	17.8211	15.5896	15.7667	16.1417	NaN	17.1534	16.2606	16.5112	Arhgap24
19.3421	19.2321	19.8064	19.8531	18.7754	18.9624	19.5092	19.6889	19.3889	19.3747	19.7858	19.4377	18.8841	19.3306	19.5886	19.6544	19.2687	19.6004	19.9464	19.3394	Arhgap25
14.9524	14.8012	14.4503	14.2172	15.7744	15.8238	15.4767	15.4323	15.2363	15.1567	14.0611	15.3917	14.0481	15.8214	15.6911	15.8587	17.6164	17.137	15.1605	15.3033	Arhgap27
19.3915	19.2989	19.2898	19.4167	20.0498	19.7409	19.0898	19.2546	19.7233	19.5963	19.5233	19.6457	19.5933	19.2024	19.1462	19.4585	19.6865	19.3408	19.2588	19.2475	Arhgap30
20.535	20.424	20.608	20.7627	21.0726	20.9959	20.4838	20.7433	20.529	20.4459	20.6007	20.688	19.9918	20.3539	20.5529	20.2623	15.7764	18.1966	20.4772	20.2577	Arhgap4
15.1355	15.3216	14.2245	14.511	15.0708	14.9361	16.4367	16.4233	NaN	NaN	NaN	NaN	NaN	NaN	NaN	NaN	NaN	NaN	15.3338	NaN	Arhgap5
18.2137	18	18.2391	18.5873	17.7319	17.7838	18.217	18.1763	17.8451	17.759	18.277	18.0625	17.9015	18.2662	18.316	18.0112	17.1306	17.9444	18.3179	18.0147	Arhgap9
20.0896	19.8218	20.3094	20.294	18.9496	19.2824	19.9692	20.2149	19.4392	19.4298	20.325	20.0583	18.8736	20.3587	20.2548	20.4119	NaN	18.7256	20.1539	19.9336	Arhgdia
18.5166	18.852	18.4495	18.8315	18.6009	18.8677	18.993	19.1439	20.1563	19.0125	18.7332	17.8145	16.7834	21.0559	20.3894	19.2496	20.2718	17.0076	19.2667	19.5912	Arhgdib
20.0053	20.0277	20.6899	20.6179	20.3579	20.4356	19.9586	20.1404	20.444	20.2057	20.6541	20.4282	19.7387	20.3525	20.5264	20.6163	21.5261	20.379	20.0667	20.4815	Arhgef1
17.9215	17.989	17.7365	18.1447	17.9195	17.361	17.5897	17.6588	17.8347	18.2802	17.5077	17.1911	18.2894	17.8762	17.8858	17.7009	15.9101	15.7868	18.0591	17.9371	Arhgef11
16.7301	16.9385	16.6469	16.6779	16.9155	17.1758	17.2559	17.0887	16.7676	16.5971	17.2424	17.3011	16.9192	17.1118	17.0888	17.0233	17.0924	16.4549	17.0401	17.0557	Arhgef18
20.2528	20.1104	20.2293	20.4285	19.423	19.5221	20.0629	20.1108	20.3158	20.3458	20.785	20.7737	20.1352	20.6173	20.8248	20.4593	24.419	19.9942	20.3343	20.642	Arhgef2
13.2465	12.8481	NaN	14.106	13.2143	14.6266	13.3611	14.0026	13.3701	13.2856	13.7469	13.0026	14.4956	13.7015	13.7497	13.6635	NaN	17.2916	13.62	13.6282	Arhgef3
16.1271	15.6449	17.0449	17.074	15.3112	14.5308	15.4062	15.1255	15.7945	15.4201	16.7272	17.0767	15.4235	15.5399	15.6095	15.3272	NaN	NaN	16.913	16.2592	Arhgef6
14.6546	14.1726	15.8991	16.0156	15.4099	15.4572	15.5784	15.3039	16.0728	16.0308	14.8584	14.5641	15.2155	15.4264	15.5252	15.3427	NaN	NaN	16.0818	15.5371	Arhgef7
18.5266	18.3128	18.5288	18.5255	18.0452	17.9849	18.4996	18.3781	18.1396	18.0837	18.4395	18.4212	18.1396	18.2719	18.3165	18.463	17.6373	18.3702	18.341	18.1348	Arid1a
17.535	17.5409	17.5316	17.7416	17.0598	17.2151	17.1991	17.0151	17.3352	17.2206	17.0109	17.4987	17.2692	17.4501	17.3989	17.5778	NaN	13.7074	17.5624	17.6392	Arid1b
15.7167	15.7029	15.6968	15.8975	15.156	15.2401	15.8717	15.5438	15.7608	16.121	15.8079	15.027	15.5945	15.5784	15.6788	15.641	NaN	15.9956	16.0775	15.6935	Arid2
21.7428	21.7944	21.6733	21.7548	21.5387	21.4856	22.0172	21.8309	21.3705	21.3858	22.0665	21.6459	21.7768	21.6921	22.1444	22.2671	18.8867	18.5042	21.8346	21.7058	Arid3a
17.7203	17.424	18.0485	17.9142	16.9784	16.7184	17.5515	17.7465	17.0594	16.8848	17.7353	18.1128	17.5043	17.5963	17.6877	17.5331	NaN	NaN	17.7615	17.7497	Arid3b
18.0655	17.688	17.8236	17.8683	18.2708	18.4746	18.4485	18.5943	18.6668	18.6244	17.7128	16.2692	17.6378	18.563	18.7218	18.8166	NaN	NaN	18.056	18.2772	Arid4a
NaN	NaN	NaN	NaN	NaN	NaN	NaN	NaN	11.6437	NaN	NaN	13.1727	14.8163	11.262	10.8686	12.6245	NaN	NaN	11.933	11.933	Arid4b
15.5272	16.6077	NaN	15.1713	15.5982	16.0643	17.1235	16.4922	15.8666	15.4949	14.5913	13.8769	16.9941	16.6686	16.7259	16.9739	NaN	NaN	16.0558	15.9946	Arih1
13.4793	14.3473	15.1619	14.4589	14.1045	13.9487	13.9669	13.456	13.8392	14.3057	14.003	15.3844	14.6392	13.6294	13.4153	14.0136	16.5502	NaN	13.9874	13.6811	Arih2
12.0389	12.6949	NaN	NaN	13.0472	13.4284	12.0764	12.6826	12.5925	12.3395	NaN	NaN	14.4739	12.4524	12.0987	12.3945	NaN	NaN	12.6541	12.2709	Arl13b
15.5866	15.6184	15.5645	15.9324	15.6102	15.6425	15.4113	15.6127	16.0265	15.8141	15.0604	14.1428	16.3248	15.5544	15.9587	15.7388	15.7764	NaN	15.7809	16.1388	Arl14ep
NaN	NaN	NaN	NaN	NaN	NaN	NaN	NaN	15.5218	15.7116	18.1106	18.2902	15.2858	15.5567	15.7365	15.208	NaN	NaN	NaN	15.9241	Arl3
18.5256	18.2055	18.27	18.3872	17.6521	17.3588	17.3443	17.0595	18.5231	18.6303	17.7251	17.5924	17.4573	17.6502	17.5743	17.4425	NaN	NaN	17.5703	17.7781	Arl6ip4
NaN	NaN	NaN	NaN	NaN	NaN	14.9916	14.2205	12.5599	12.5488	13.7618	13.6483	12.4005	14.4342	14.5094	14.0392	NaN	NaN	13.8681	14.1366	Arl6ip5
NaN	NaN	NaN	NaN	NaN	NaN	NaN	NaN	15.4574	14.7727	14.042	14.4853	17.1204	14.6708	14.479	15.0469	NaN	16.938	NaN	14.8334	Arl6ip6
NaN	NaN	NaN	NaN	NaN	NaN	NaN	NaN	19.3338	18.4452	18.9751	18.2891	17.4405	19.5203	19.1494	18.8527	NaN	NaN	NaN	18.136	Arl8b
15.4211	15.2107	15.2957	15.1957	13.4983	14.544	15.34	15.1766	15.5339	15.5723	15.3242	14.5028	12.7861	15.3894	15.2649	15.6483	17.8957	NaN	14.797	14.4571	Armc1
11.368	12.8839	NaN	11.6929	13.5011	12.9249	13.4421	13.4002	NaN	12.0121	NaN	NaN	NaN	13.4144	13.5447	13.4029	NaN	NaN	13.2435	13.0255	Armc10
NaN	NaN	NaN	NaN	NaN	NaN	NaN	NaN	NaN	NaN	NaN	NaN	NaN	NaN	10.9372	10.9148	NaN	NaN	NaN	NaN	Armc8
14.0733	14.0333	11.6939	13.7444	13.9721	13.9031	13.753	13.8008	NaN	NaN	NaN	NaN	NaN	NaN	NaN	NaN	NaN	NaN	14.336	NaN	Armt1
16.3486	16.3419	16.242	16.5432	16.844	16.7928	16.3123	16.4393	16.3415	16.2369	16.125	16.737	17.3945	16.2083	16.2667	16.6054	NaN	16.3685	16.3681	16.3169	Arnt
17.9984	17.9148	18.1774	18.024	17.6292	18.2116	18.2712	18.276	17.5597	17.9234	19.1636	18.8396	16.5254	18.524	18.36	17.8421	NaN	NaN	18.0878	17.8527	Arpc1b
19.514	19.2295	19.6786	19.7259	18.5541	18.6099	18.327	18.5629	20.158	19.9699	20.1655	20.8593	18.1697	18.5638	18.6182	18.8907	18.7475	15.643	18.7401	18.6512	Arpc2
19.4198	19.3844	20.0958	19.5959	18.5624	18.5766	19.1211	19.131	18.6854	18.9382	20.6662	20.4778	18.0945	19.2663	19.6361	19.2307	17.7076	16.9534	20.0011	19.6473	Arpc3
19.9291	19.7635	19.0274	19.3505	16.9406	17.0554	17.5869	17.9451	19.9261	19.7461	20.8452	21.2956	15.5262	19.4366	19.2984	19.0689	17.0991	8.13031	17.8001	19.224	Arpc4
16.8827	17.0301	17.1674	16.4305	20.656	19.9577	16.8479	16.8654	18.2191	18.7465	18.2472	18.0239	NaN	16.9426	16.9336	15.5403	18.9798	NaN	17.1094	17.576	Arpc5.1
16.7743	17.0786	16.5845	16.5656	14.5628	15.0597	16.426	16.7872	16.0799	NaN	15.8522	16.1831	17.3185	15.7277	15.8766	16.4525	NaN	NaN	16.3016	16.0054	Arpc5l
NaN	NaN	NaN	NaN	NaN	NaN	NaN	NaN	13.3405	13.898	13.3266	14.2292	12.9991	13.6839	13.1736	13.4202	NaN	NaN	NaN	13.7315	Arpp19
14.3584	13.8603	14.9434	14.7384	13.956	14.1021	13.7463	13.9878	13.0724	14.0817	14.8868	14.7039	14.948	14.4559	14.0599	13.8559	NaN	NaN	14.7796	14.408	Arrb1
14.2058	13.7982	13.871	13.4267	14.4578	14.6992	14.7426	14.3946	13.8497	14.164	14.0413	NaN	14.8939	14.1214	14.2279	14.4669	13.8352	NaN	14.0662	14.1173	Arrb2
18.5036	18.8846	18.1351	18.6211	20.4609	20.1185	19.014	19.42	19.2994	18.8263	18.5722	18.8202	20.3081	18.9557	19.2207	19.1544	18.035	18.1144	19.3643	19.2857	As3mt
16.0505	16.1916	16.954	16.6368	16.0334	16.1729	16.5404	16.5642	16.1571	16.0906	16.856	17.5198	15.1151	16.3812	16.63	16.5659	12.951	NaN	16.7628	16.5909	Asah1
16.9021	16.8233	16.9661	17.307	16.8264	16.8658	16.7485	16.5953	16.6716	16.713	17.2473	17.7891	17.6818	16.461	16.3363	16.5865	NaN	16.6228	16.9485	16.4964	Asap1
18.3919	18.1394	17.7449	17.6755	19.1169	18.7543	17.9177	17.9905	NaN	NaN	NaN	NaN	NaN	NaN	NaN	NaN	NaN	NaN	17.5058	NaN	Ascc2
NaN	NaN	NaN	NaN	NaN	NaN	NaN	NaN	13.8573	15.082	14.6296	14.89	14.8996	14.2723	14.1609	14.7405	NaN	17.7071	NaN	14.2964	Ascc3
16.5231	16.112	15.7435	16.1728	16.7928	16.9964	16.677	16.6825	16.1129	16.5049	17.1169	17.0116	15.402	16.616	16.3764	16.3933	16.6032	16.3821	16.7182	17.1055	Asl
NaN	NaN	NaN	NaN	NaN	NaN	NaN	NaN	14.1657	13.952	15.0815	15.113	14.4019	14.5325	14.9586	14.5713	NaN	15.0881	NaN	14.9451	Asna1
20.138	19.8083	20.2493	20.3333	20.4379	20.6524	20.8493	21.1768	20.3368	20.2598	20.1884	19.767	20.1671	21.0524	20.9831	21.0085	16.8061	NaN	21.7064	21.5885	ASPH
16.9011	16.8745	16.6536	17.0608	16.5126	16.3044	16.8113	16.7639	16.6633	16.5668	16.533	16.7877	16.2247	16.7703	16.8533	16.6268	19.0661	20.0352	16.6188	16.5061	Aspscr1
15.1819	15.2586	16.0288	15.3216	15.2682	15.5106	15.2473	14.8557	15.5841	15.6702	15.4042	15.8741	15.4985	14.7744	15.1382	14.8799	NaN	13.2272	15.2495	15.0987	Asrgl1
23.0217	22.7222	23.3079	23.4562	22.4281	22.1999	23.1772	23.0701	22.0169	22.2136	22.7411	22.2141	21.2999	22.681	22.754	22.1336	13.3522	19.5753	23.6931	22.7992	Ass1
18.7822	18.7334	18.2986	18.9494	18.6011	18.7039	18.833	18.9102	19.1083	19.0354	18.7377	18.6203	18.07	19.174	19.1846	19.2024	17.8735	16.2507	18.5207	18.8226	Asun
NaN	NaN	NaN	NaN	NaN	NaN	NaN	NaN	13.3144	14.0324	14.6523	14.2318	15.6244	13.3253	13.5695	13.6141	NaN	16.374	NaN	14.4121	Atad1
16.0149	16.1551	17.0272	16.2972	16.357	16.2009	16.419	16.2212	16.1692	15.8274	16.4483	16.5687	16.418	16.5108	16.5518	16.5099	16.3634	15.6911	16.4541	16.8149	Atad2
17.7689	17.5961	17.5512	17.7705	18.6447	18.4479	17.9229	17.9539	18.1421	18.2027	17.1209	16.809	18.0737	18.2834	18.319	18.0651	NaN	NaN	17.5354	18.1754	Atad2b
19.8408	20.0483	20.22	20.1328	20.2947	20.3938	20.591	20.4147	20.0333	19.6626	20.1384	20.0274	20.2537	20.3446	20.8043	21.353	18.4909	17.8422	20.564	20.5317	Atad3
16.4615	16.6575	16.936	16.3501	15.4116	15.8588	15.8536	15.4075	15.8943	15.9172	15.727	15.5415	15.5702	16.3832	16.6288	16.633	NaN	14.8107	15.8664	16.5078	Atad5
16.3834	16.3289	15.5974	16.4304	17.1226	17.1258	16.9907	16.8838	16.9249	16.5192	16.838	16.4665	16.4153	16.5862	16.5681	16.4899	NaN	NaN	16.6646	16.7194	Ate1
18.005	17.9571	17.8698	17.6168	17.5457	17.4354	17.7389	17.7136	18.3636	18.2921	17.4736	17.72	17.5698	17.2971	17.3127	17.9181	18.5884	19.0184	17.2304	16.7358	Atf1
NaN	NaN	NaN	NaN	NaN	NaN	NaN	NaN	16.8235	19.1063	16.5889	15.8389	16.7065	17.2695	16.9789	17.4088	NaN	15.5578	NaN	17.0643	Atf2
NaN	NaN	NaN	NaN	NaN	NaN	NaN	NaN	12.5798	13.1325	13.6772	NaN	15.3986	12.7686	13.4145	14.17	NaN	16.8492	NaN	12.7627	Atf3
15.5277	15.1749	14.6056	15.0333	16.0876	15.4749	15.5444	15.3494	15.4378	15.3793	15.7222	16.381	13.8678	15.0256	14.9401	15.4316	NaN	17.0476	14.8536	15.466	Atf6
14.8679	15.0362	13.7084	15.2293	14.6484	15.4499	15.7333	15.9402	15.4704	15.1888	14.6582	14.5157	13.2249	15.7255	15.8336	15.9388	NaN	NaN	15.1277	15.1852	Atf7
16.71	16.8074	17.1317	16.8645	17.2579	17.0148	16.8057	16.7701	17.0261	16.0313	15.2854	17.1569	18.8096	17.021	17.1475	17.6053	18.0393	17.0053	16.784	17.0969	Atf7ip
NaN	NaN	NaN	NaN	NaN	NaN	NaN	NaN	14.5965	14.7533	15.0115	13.2018	NaN	14.0772	14.4652	14.3591	NaN	NaN	NaN	14.6729	Atg2a
NaN	NaN	NaN	NaN	NaN	NaN	NaN	NaN	14.6413	15.1407	16.0757	15.2619	14.413	14.9904	14.6968	14.756	NaN	NaN	NaN	14.7891	Atg2b
19.3605	19.5769	18.9234	20.0716	19.0731	19.3342	20.0198	19.6278	NaN	NaN	NaN	NaN	NaN	NaN	NaN	NaN	NaN	NaN	19.5884	NaN	Atg3
14.5843	14.6851	15.1016	15.5717	15.728	15.7411	15.1842	15.4604	14.9209	15.2217	15.1574	15.7488	15.1714	15.1692	15.2517	15.5287	17.7688	NaN	15.6767	15.5632	Atg5
15.3151	15.2558	14.2239	15.4107	15.67	15.5483	15.7528	15.6531	15.8776	15.4907	14.8483	15.5432	16.3611	14.9637	15.0315	15.161	15.9518	15.9473	15.8769	15.4342	Atg7
19.7666	19.7483	20.5078	20.3166	19.7873	19.6948	19.7286	19.7002	20.0086	20.0762	20.1542	20.0657	19.0772	20.3613	20.3732	20.3136	21.4567	20.0629	19.8174	20.0315	Atic
18.99	19.1947	20.3773	19.7845	19.9147	19.634	19.0419	19.2012	20.4509	20.1595	19.4244	19.41	19.8805	19.8279	19.8899	19.6722	21.9386	19.1007	19.6828	19.9436	Atl2
19.6262	20.964	19.5807	19.8015	20.5232	20.613	20.0053	20.0536	20.7173	20.7484	19.5947	18.66	20.8063	20.3636	20.2721	20.6215	17.9402	16.5926	20.2245	20.9558	Atl3
19.0364	18.7693	19.0867	19.3365	19.2259	19.076	18.9068	18.9938	18.9751	19.1281	18.9492	18.5802	18.951	19.6376	19.6228	19.7603	19.2828	17.8438	19.2786	19.5445	Atm
NaN	NaN	NaN	NaN	NaN	NaN	NaN	NaN	13.1821	13.7448	15.5547	15.4193	14.5567	13.8796	13.483	14.1676	NaN	18.3044	NaN	13.9272	Atp11b
17.2313	17.1109	16.9509	16.9203	15.7526	16.1916	16.7661	16.8773	16.6504	16.3798	16.6321	16.6123	16.1662	16.6335	16.505	16.7068	17.5151	18.6185	16.5322	16.9438	Atp11c
20.2215	20.2838	19.2614	19.39	20.1257	20.0424	20.1242	20.0874	20.2513	19.6852	18.7743	18.8852	20.7741	19.886	19.7758	20.0925	17.4767	19.0508	19.6827	19.5206	Atp13a1
20.7767	20.8087	20.1076	20.2337	19.824	20.2034	20.3316	20.4839	20.8202	20.1763	20.4298	20.2893	20.4261	20.3787	20.3841	20.4807	19.5626	18.8162	20.1146	20.2452	Atp1a1
17.1908	17.1374	16.7073	16.6236	16.7099	16.6069	16.1809	16.6668	NaN	NaN	NaN	NaN	NaN	NaN	NaN	NaN	15.4876	NaN	15.9024	NaN	Atp1b1
20.5342	20.4424	19.7907	19.8441	21.3192	20.9968	20.592	20.5084	20.853	20.4828	19.3898	19.3148	22.4823	20.2886	20.3581	20.4005	18.5825	19.1961	20.265	20.1094	Atp2a2
22.7771	22.9041	22.7477	22.8713	23.5643	23.4352	23.3611	23.4932	23.1072	22.6651	22.3789	22.6142	23.2089	23.3751	23.1751	23.2714	20.1976	21.5851	23.0221	22.9927	Atp2a3
16.0753	15.927	16.0974	16.5448	16.272	16.0083	15.9678	15.8766	15.9179	16.0505	16.0841	16.8445	16.0039	16.1036	16.0392	15.9995	17.761	NaN	16.1717	15.8977	Atp2b1
14.7316	14.3121	15.8426	14.3667	17.7701	17.6089	16.4383	16.6523	16.0026	16.0371	15.9857	13.4433	NaN	16.0248	16.3471	16.4282	13.1703	NaN	15.9276	16.1123	Atp2c1
23.9806	24.1006	24.0553	24.0535	23.0028	23.2806	24.2363	24.3109	24.0589	23.7721	23.4782	23.6126	23.8943	24.1201	23.9675	23.7818	24.2733	24.6736	23.3615	23.2964	Atp5a1
21.0449	21.0587	21.2864	21.0072	19.5844	19.667	20.9151	20.7698	20.4826	19.8286	21.9102	22.0314	19.2517	21.0096	21.3268	20.1849	20.9186	20.0272	20.7489	20.9478	Atp5b
20.9496	20.8171	20.0656	20.0121	18.6725	18.7653	20.1132	20.1321	21.9342	21.5725	17.3961	17.7572	19.1051	20.4543	20.8383	20.2982	18.1574	NaN	19.6617	19.8333	Atp5c1
15.8941	15.9618	15.9128	16.51	16.1158	16.538	16.2118	15.9338	16.4631	15.5828	15.8053	15.3606	16.9487	16.2219	16.0897	16.2747	NaN	NaN	16.3049	16.6363	Atp5d
16.2077	16.1449	16.9588	16.949	15.7689	15.7945	16.3034	16.4016	15.7715	16.4989	17.1672	17.0977	16.5401	16.373	16.5397	16.0183	16.2906	15.6895	17.3269	16.4503	Atp5f1
14.3582	14.2612	13.9583	15.1356	NaN	14.4769	14.6437	14.1102	14.2373	13.6274	14.2724	14.8074	13.6695	15.0436	14.8418	14.8627	NaN	16.0429	14.9155	14.834	Atp5j
16.2011	16.3524	16.8648	16.6109	16.8734	17.5328	17.326	17.4524	16.8525	15.6321	16.6146	15.3409	14.8133	17.5855	18.2911	19.1702	NaN	17.9211	17.0651	17.979	Atp5j2
18.5156	18.5389	18.1482	19.0566	16.9591	15.2988	18.8573	18.5677	17.8993	17.1666	18.3831	18.0757	16.9243	18.7638	19.1799	18.4737	NaN	15.4942	20.2533	19.329	Atp5o
15.233	15.4591	15.101	15.5676	14.9863	15.177	15.2415	15.4892	15.2127	14.9272	15.3177	15.8145	15.1636	15.4273	15.4184	15.2867	NaN	NaN	16.0688	15.7555	Atp6ap1
14.9329	14.2407	13.4298	15.3804	14.6705	14.7842	14.8504	14.6799	14.5721	14.0899	14.9257	14.801	13.8021	14.7813	14.8296	14.8288	NaN	15.3524	14.3405	14.6788	Atp6v0a1
NaN	NaN	NaN	NaN	NaN	NaN	NaN	NaN	13.1591	12.6721	13.9861	14.5578	14.4951	13.6122	14.1996	14.5197	NaN	NaN	NaN	14.5302	Atp6v0a2
15.6313	15.7469	15.3487	15.5216	15.3579	15.2548	15.7803	15.8133	15.1089	15.3111	15.6158	15.4663	15.7427	15.5863	15.8225	15.7355	12.8525	NaN	16.5331	16.599	Atp6v0d1
19.0025	18.8105	18.6664	18.6928	19.2681	19.3541	19.1765	19.3008	18.9664	18.494	18.3732	18.7371	19.0228	19.4359	19.4109	19.3328	16.7773	17.1347	18.998	19.1391	Atp6v1a
18.0239	19.2711	18.3992	18.7827	18.2647	18.5613	18.6724	18.7784	18.4597	18.4487	18.2126	18.418	18.4804	18.8154	18.8593	18.8167	NaN	17.4093	18.8137	19.0567	Atp6v1b2
NaN	NaN	NaN	NaN	NaN	NaN	NaN	NaN	12.3423	11.9258	14.6067	14.7519	12.1302	13.0417	12.7733	12.8938	NaN	NaN	NaN	13.4816	Atp6v1c1
15.8719	15.2156	13.9248	14.3731	15.0691	15.7292	15.9987	16.0311	16.3669	15.858	14.4249	15.0203	13.811	15.1333	15.2472	16.2706	16.5731	NaN	14.2818	14.3634	Atp6v1g1
12.9018	13.2547	14.6228	14.5669	NaN	12.4188	12.8267	12.3306	NaN	NaN	NaN	NaN	NaN	NaN	NaN	NaN	NaN	NaN	14.1115	NaN	Atp6v1h
14.5538	14.4767	14.4776	14.5584	15.3148	14.2787	13.399	13.5612	NaN	NaN	NaN	NaN	NaN	NaN	NaN	NaN	17.0009	NaN	13.9164	NaN	Atp8a1
13.544	14.4123	14.2282	14.4082	14.2061	14.072	14.074	14.1182	13.7807	13.1859	13.8708	14.8241	14.4399	14.1265	14.1017	14.2902	16.0201	16.5194	14.1851	14.1288	Atp8b2
16.5972	16.0783	18.1123	16.7238	16.5282	16.4677	15.7228	15.7751	16.4873	16.4677	15.9856	16.0448	16.5236	16.6476	16.5289	16.6689	NaN	16.9812	16.1097	16.7609	Atp9b
16.5663	16.6383	16.8098	16.0677	16.704	16.7581	16.7918	16.8193	16.7988	16.6083	16.2916	16.4738	16.5407	16.5743	16.6744	16.8609	NaN	16.7878	16.2626	16.595	Atpaf1
19.7611	19.7478	19.4056	19.0794	21.1085	20.9285	20.0344	20.1235	20.2075	20.208	18.9098	17.8185	21.9995	20.0948	20.4114	20.9777	16.3291	15.4447	20.0816	20.5276	Atpif1
19.8674	19.8128	19.6068	19.8397	18.9982	19.1107	19.3927	19.4407	19.9776	19.8574	19.115	18.787	19.3422	19.7328	19.7595	19.7247	16.2482	15.9996	19.265	19.2865	Atrx.1
18.5824	18.2172	19.3764	18.9514	18.5209	18.8068	18.6197	18.6677	18.707	18.3665	18.8145	18.8573	18.1408	18.7864	18.7843	19.1582	NaN	NaN	18.4031	18.5305	Atxn1
15.4016	15.3664	16.4088	15.6719	14.696	13.7572	15.1555	14.2977	15.7576	15.6456	13.921	13.7937	16.4587	14.8053	14.6366	15.6578	NaN	16.2874	15.0938	15.1728	Atxn1l
NaN	NaN	NaN	NaN	NaN	NaN	NaN	NaN	17.8078	17.6455	17.0937	16.9754	17.304	17.2944	17.0813	17.5439	NaN	16.1687	NaN	17.2297	Atxn2
21.1354	21.0733	20.1816	20.2872	21.0526	21.0734	20.8329	20.9229	21.3019	21.1557	20.1757	20.2068	21.1645	20.5311	20.6705	21.1222	18.2724	18.1821	20.2991	20.6204	Atxn2l
18.3247	18.1622	17.8808	17.9773	18.2327	18.273	18.1373	18.2329	18.155	18.1803	17.6416	17.9071	17.9862	18.1051	18.0687	17.8925	17.9707	19.2204	17.931	17.9657	Atxn3
NaN	NaN	NaN	NaN	NaN	NaN	NaN	NaN	14.3562	14.7615	13.7285	11.7745	14.2344	14.3802	14.6242	14.2253	NaN	NaN	NaN	14.9916	Atxn7l3
14.5677	14.8147	NaN	14.3787	14.9123	14.5237	15.13	14.7064	14.9943	14.7675	14.1259	14.002	14.8729	14.7948	14.9596	14.9202	16.8644	NaN	15.1582	14.9234	Atxn7l3b
17.094	17.0885	16.7323	17.1358	16.9308	16.8172	16.9245	16.9297	17.5886	17.6199	16.2801	15.3056	17.1425	17.0533	17.365	17.2528	NaN	NaN	17.2387	17.2837	AU019823
19.9732	19.1287	19.3405	19.2726	18.7866	19.2445	19.5273	19.6613	19.3883	19.2274	18.3213	18.5547	18.5861	20.2459	20.2211	20.1069	19.5184	NaN	19.3368	19.6197	Auh
17.38	17.4753	16.8276	16.5057	17.385	17.4678	17.8513	17.9274	17.1576	17.0415	17.2757	16.9129	17.2141	17.7172	17.7785	17.8172	NaN	19.4479	17.9185	17.8239	Aup1
NaN	NaN	NaN	NaN	NaN	NaN	NaN	NaN	16.0496	15.6307	15.579	15.0877	17.0736	16.7837	17.0605	16.6778	NaN	NaN	NaN	16.6664	Aurkb
16.3737	16.171	16.3702	15.9643	16.8321	16.7545	16.2298	16.1278	16.3525	16.2817	16.6271	16.2363	17.143	16.3095	16.7289	16.8878	17.8639	15.4649	16.0897	16.7455	Aven
NaN	NaN	NaN	12.3559	NaN	NaN	NaN	NaN	NaN	NaN	NaN	NaN	NaN	NaN	NaN	NaN	NaN	NaN	10.8608	NaN	Axin1
18.4957	17.8896	20.0963	19.9591	17.8536	18.2278	18.7784	18.887	17.9312	17.6061	20.9652	20.7733	17.588	18.7923	18.7481	18.6748	NaN	NaN	19.8516	18.96	B2m
18.3012	18.4626	17.7466	18.2297	19.5644	19.2142	18.8903	18.6425	18.7213	18.4617	18.1708	18.3486	18.8224	18.7754	18.8621	18.7847	NaN	16.1891	18.7953	18.8997	B3galt6
NaN	NaN	NaN	NaN	NaN	NaN	NaN	NaN	16.1088	16.0082	15.5832	15.9084	16.492	16.3615	16.5551	16.3234	NaN	NaN	NaN	16.5917	B4galnt1
NaN	NaN	NaN	NaN	NaN	NaN	NaN	NaN	15.7466	15.575	16.8527	17.3321	15.8726	15.3882	15.337	15.7252	NaN	15.7434	NaN	15.8319	B4galt1
18.8557	18.6166	18.4335	18.7166	17.2861	17.7187	18.4037	18.5295	18.9599	18.797	18.0907	17.8128	17.4489	18.4677	18.3622	18.6557	NaN	16.0238	17.9999	17.9654	Babam1
NaN	NaN	NaN	NaN	NaN	NaN	NaN	NaN	14.2478	14.5151	14.0742	14.4267	15.5409	14.0251	14.1203	14.4228	NaN	16.5901	NaN	14.171	Bach1
16.2807	16.1166	16.1251	16.2971	16.5766	16.5831	16.4029	16.4632	16.0363	16.2729	16.0232	16.9542	16.2267	16.432	16.4073	16.141	NaN	18.2943	15.9353	16.2869	Bag1
16.5001	16.0674	17.3575	17.1326	14.5687	13.5464	15.5533	15.8169	NaN	NaN	NaN	NaN	NaN	NaN	NaN	NaN	NaN	NaN	16.8579	NaN	Bag5
18.7622	18.8167	18.5127	18.6266	17.2672	17.5019	18.2764	18.2053	18.5329	18.2148	18.3662	18.4131	17.871	18.1818	18.2976	18.2787	NaN	17.5409	18.2075	18.0204	Bag6
15.336	15.5994	15.2493	15.9661	15.5133	15.1182	15.4966	15.4475	15.5717	15.427	14.7592	15.3309	16.8002	15.3081	15.61	15.4462	15.7875	NaN	15.517	14.9902	Bahd1
17.4323	17.3425	18.5065	18.2439	17.7129	17.3248	17.6243	17.7649	16.8154	16.2018	18.4869	18.4969	17.2373	17.5016	17.8686	17.6957	15.4259	17.6717	18.5468	17.9487	Bak1
NaN	NaN	NaN	NaN	NaN	NaN	NaN	NaN	19.3271	19.3386	18.7893	17.9906	18.6909	19.0439	19.1821	19.3457	NaN	NaN	NaN	18.5482	Banf1
21.2096	21.0701	20.719	21.1367	21.4247	21.2188	20.8431	21.0096	21.3122	21.0202	20.9111	21.1379	22.0496	20.8625	21.0392	20.7294	18.7476	18.33	21.0297	21.0168	Bank1
NaN	NaN	NaN	NaN	NaN	NaN	NaN	NaN	15.2202	14.244	14.343	14.8256	14.6855	14.3687	15.1932	14.7691	NaN	NaN	NaN	15.2912	Bard1
17.0021	17.8162	17.0784	17.3883	16.0228	16.1459	17.2317	16.8058	16.8085	17.3082	16.9549	17.2315	16.0385	17.2081	17.0371	16.9833	17.4046	17.2198	16.7465	16.8524	Bax
19.4583	19.859	19.4571	19.3901	20.1118	19.9248	19.532	19.4955	19.5491	19.4611	18.8379	18.9483	21.6652	19.5286	19.6223	19.7093	20.0758	19.7575	19.3403	19.5655	Baz1a
20.1162	20.0503	19.6484	19.8047	20.9643	20.7845	20.1882	20.1741	20.3883	20.1557	19.1074	19.7109	22.6333	19.9533	20.0098	20.2181	19.9908	19.4617	19.8751	19.958	Baz1b
17.1197	17.0562	17.2439	17.4277	17.6587	17.7262	17.3742	17.2782	17.3631	18.1965	16.7716	14.8517	17.5903	17.7946	17.712	18.0566	NaN	16.211	17.4009	17.949	Baz2a
16.9957	16.9072	17.3529	17.1423	16.9392	16.9457	17.1114	16.9903	17.0415	16.6152	17.4444	17.3786	16.9851	17.1165	17.2127	17.1437	18.5752	18.039	17.1617	17.1451	Baz2b
16.0981	16.1198	16.1011	15.3032	16.7201	16.8313	15.9213	16.2239	16.2117	15.7903	15.9297	16.1611	16.7165	16.0786	15.9664	16.3549	16.3012	16.0152	15.7718	16.1676	Bbc3
16.2078	16.1749	16.1783	15.8671	16.3542	16.139	15.5822	15.9846	15.9024	15.7949	16.6327	17.7832	15.6588	15.5395	15.4366	15.8021	15.575	NaN	15.8911	15.829	BC005685
NaN	NaN	NaN	NaN	NaN	NaN	NaN	NaN	13.5894	13.7324	15.1238	14.6338	14.4334	14.2782	14.0399	13.9656	NaN	NaN	NaN	14.2646	BC017158
NaN	NaN	NaN	NaN	11.9226	NaN	NaN	11.4685	NaN	NaN	NaN	NaN	NaN	11.2056	NaN	12.1854	NaN	NaN	NaN	11.875	BC017643
15.925	15.9308	15.1131	15.0063	17.6194	17.2508	16.7358	16.649	NaN	NaN	NaN	NaN	NaN	NaN	NaN	NaN	NaN	NaN	16.3811	NaN	BC027231
18.8287	18.7655	18.9857	19.2721	19.4841	19.7133	20.032	20.2563	18.9788	19.0142	19.5215	18.2903	19.0331	20.2803	20.7523	20.7045	19.164	17.7631	20.0496	20.213	Bcap29
17.1748	18.275	17.1072	17.4686	16.9945	16.4513	16.9741	17.0038	17.3275	18.2106	17.1756	17.5319	17.24	16.6143	16.6966	16.4366	14.1004	NaN	16.6894	16.9054	Bcar3
17.6473	17.6281	18.5147	17.9853	17.7126	17.9139	18.0848	18.1452	18.2254	18.226	18.1615	18.5426	17.9684	18.0465	18.1644	17.9928	17.9872	15.9952	17.8039	18.1003	Bcas2
15.9835	15.9124	16.1444	16.4557	17.0892	17.2248	16.4533	16.4327	16.5415	16.1634	16.4738	16.3851	16.348	16.527	16.5565	16.586	17.7213	NaN	16.3763	16.4908	Bcas3
18.2344	18.1281	18.251	18.2906	18.8676	19.2105	19.0688	19.2246	17.9814	18.3966	18.9859	19.3817	18.1468	18.5875	18.7135	18.9174	NaN	15.5671	18.5796	18.7445	Bcat2
NaN	NaN	NaN	NaN	NaN	NaN	NaN	NaN	18.9108	18.8967	17.8021	17.0022	18.8008	18.5139	18.6254	18.9338	NaN	18.4548	NaN	18.5211	Bccip
16.866	17.2474	17.2849	17.0419	16.4925	16.3991	17.1678	17.0003	16.621	16.8092	16.6175	15.9855	17.2092	17.6359	17.4389	17.6193	NaN	NaN	17.9668	17.53	Bckdha
14.8071	14.7995	15.8739	15.5645	15.3686	15.7636	16.0607	15.8822	15.2017	15.5394	15.1367	15.8734	16.6493	15.3948	15.4044	14.9925	NaN	15.1142	15.3379	15.2657	Bcl10
16.7573	16.7885	15.9266	16.2164	16.5999	16.705	17.0032	16.7703	16.862	16.6686	16.0556	16.3746	17.1854	16.5362	16.5231	16.4633	NaN	16.7047	16.4387	16.537	Bcl11a
17.8596	17.8568	17.8037	17.4633	18.032	18.5238	17.6425	18.0215	18.1089	18.1471	18.0336	18.6323	18.537	17.5427	17.2162	17.4696	18.2978	17.5667	17.1444	17.3913	Bcl2
17.2038	16.9939	16.6039	16.8296	17.6921	17.4826	17.0404	16.8392	16.7299	16.5295	16.5333	16.8892	17.8682	17.2694	17.221	17.5838	17.1382	17.0769	17.3034	17.4261	Bcl2l13
14.9425	NaN	NaN	15.3383	NaN	14.8121	14.6855	14.5579	15.2231	15.166	12.0695	9.50755	15.0575	16.032	16.0848	16.4417	NaN	15.708	14.3322	15.9392	Bcl7b
15.7481	15.6513	15.1224	15.4664	14.7003	14.822	15.29	15.3915	15.3571	14.8782	15.7806	15.5122	14.7114	15.2569	15.1889	15.1102	14.067	NaN	15.2566	15.6532	Bcl7c
14.7954	15.5495	15.0803	14.7061	15.4164	15.4667	15.5144	15.1814	15.4024	14.4863	14.8963	15.5769	14.5214	15.2563	15.5895	15.4312	NaN	NaN	15.2509	15.801	Bcor
NaN	NaN	NaN	NaN	NaN	NaN	NaN	10.1364	NaN	NaN	NaN	NaN	NaN	NaN	NaN	NaN	NaN	NaN	10.8125	NaN	Bcr
NaN	NaN	NaN	NaN	NaN	10.2321	11.8786	11.4243	NaN	NaN	NaN	NaN	NaN	11.1208	11.9698	11.0588	NaN	NaN	12.2659	11.6515	Bdp1
15.6798	15.7128	15.6012	16.0636	15.5383	15.6029	15.6984	15.6392	15.4664	14.6016	15.8529	16.2218	15.3652	15.5753	15.5195	15.3561	15.4934	NaN	15.5199	17.0972	Becn1
15.9086	16.1765	16.703	16.2207	15.5571	15.6045	16.173	15.9248	15.8208	16.3467	15.9478	16.3577	16.552	16.04	16.0425	16.143	18.5056	17.5647	16.2372	16.196	Bend3
12.4407	NaN	NaN	12.9123	12.9794	13.3919	12.8971	12.8973	12.6715	13.0091	12.9947	14.253	11.757	13.2515	12.5311	13.3159	NaN	NaN	13.1585	12.9872	Bet1l
14.0826	13.3656	NaN	13.8249	14.1908	14.5224	14.9035	14.8349	13.9342	13.6778	13.1338	14.2476	14.708	14.8012	14.1969	14.4007	16.3456	16.4549	14.0853	14.336	Bfar
17.3569	17.2347	16.9652	17.2203	16.6013	16.1712	17.4764	17.3331	16.9174	17.8367	14.8841	15.3493	17.3543	17.0262	16.9995	17.3241	14.0063	17.453	17.2985	16.5195	Bhlhe41
16.1325	16.1374	16.0296	16.4056	16.1142	15.8799	16.1176	15.9605	16.0631	16.2139	16.2175	15.9454	16.1345	16.0157	16.0697	16.1875	NaN	NaN	16.168	16.098	Bicd2
20.0165	19.8172	19.7067	19.6387	19.1334	19.405	19.3244	19.5849	20.4556	20.6837	19.5553	18.8898	18.0557	19.5363	19.6033	19.416	17.2111	17.4042	18.6759	18.9138	Bid
18.6424	18.7053	18.4187	18.3816	18.9293	18.6862	18.4298	18.4834	17.9324	17.7701	18.8836	18.8167	18.8242	17.967	18.0746	17.8053	14.2399	16.7899	18.3509	18.4036	Bin1
21.0097	20.8258	20.7071	20.7336	20.7388	20.8756	20.855	20.6627	21.1562	21.1469	20.3937	20.4258	20.7521	20.5415	20.7983	20.8212	18.5127	18.9461	20.7193	20.6586	Bin2
NaN	NaN	NaN	NaN	NaN	NaN	NaN	NaN	15.6114	15.865	16.0597	16.6019	19.0109	16.0088	15.6656	15.9325	NaN	17.9729	NaN	15.4711	Birc2
19.5795	19.4865	19.4288	19.5537	18.8751	18.8747	18.8433	18.8544	19.7667	19.6051	18.8665	18.7557	19.4023	18.9949	19.071	18.9021	17.417	NaN	19.0011	19.133	Birc6
11.4646	11.9334	NaN	12.0013	NaN	NaN	12.2789	11.7144	NaN	NaN	NaN	NaN	NaN	NaN	NaN	NaN	NaN	NaN	12.3872	NaN	Blk
20.1473	20.0664	19.8993	20.0049	19.1432	19.2787	19.3686	19.4633	19.8402	20.1062	19.4755	18.9275	20.2016	19.4597	19.5533	19.7232	18.4135	18.6703	19.3405	19.1681	Blnk
12.9332	11.8287	13.5629	13.8237	13.5507	13.0231	13.1366	13.2872	13.5465	12.4562	12.7417	13.8545	15.1029	12.5383	12.8187	13.0626	17.3119	NaN	14.0081	13.0329	Bloc1s2
16.0438	16.175	16.3237	16.6782	16.11	16.4372	16.2758	16.1549	16.7046	16.8375	15.9554	15.7012	16.525	16.2678	16.1546	16.341	19.1	NaN	16.2938	16.0053	Bloc1s4
15.6486	15.667	16.3238	15.9583	15.3343	15.1368	15.9519	15.8	16.3355	16.4518	15.8628	15.8461	15.1643	16.0535	16.2906	16.2285	17.0793	14.5541	15.8131	15.9257	Bloc1s5
16.3085	16.1041	16.4308	16.1027	14.4003	14.9746	15.8361	15.8355	15.461	15.7314	17.4343	17.1174	13.7525	15.5822	15.5599	15.4569	15.123	NaN	15.8461	15.7431	Blvra
17.3903	17.1942	17.7243	17.4809	17.1299	17.2059	17.7334	17.6971	16.8098	17.199	19.1101	19.2058	14.5937	17.6368	17.8658	17.2092	14.7933	NaN	18.2255	18.1513	Blvrb
17.9298	17.9463	17.5039	17.6537	19.3723	19.4976	18.3312	18.8723	18.4614	17.9891	17.301	15.9775	20.0535	18.8069	18.4288	19.5748	NaN	NaN	18.1603	18.6744	Bmi1
14.8292	14.8119	15.3265	15.562	15.7678	15.8775	15.7309	15.5608	NaN	NaN	NaN	NaN	NaN	NaN	NaN	NaN	NaN	NaN	15.62	NaN	Bmp2k
18.8491	19.2278	18.8924	18.9542	20.5235	20.4955	19.3888	19.5703	19.4549	19.2438	18.4335	17.9932	20.5999	19.149	19.172	19.7285	17.5717	19.6599	19.2046	19.2429	Bms1
20.7464	20.3659	20.2884	20.6246	18.3046	18.4331	20.9283	21.0405	20.105	19.8051	19.7803	19.5155	19.0572	20.9062	20.9633	20.7368	NaN	17.8324	20.8537	20.7163	Bnip1
20.819	20.7638	20.1153	20.5639	20.907	20.9106	20.6209	20.6184	21.0266	21.0661	19.919	19.7745	21.326	20.5307	20.5077	20.8314	19.0259	19.208	20.2278	20.3827	Bod1l
17.2083	16.3272	17.1508	16.9163	16.8395	17.0829	16.7337	16.448	17.1083	16.5384	16.5838	17.1762	17.7163	16.352	16.2072	16.7117	18.0649	18.2999	16.221	16.2988	Bola1
NaN	11.541	NaN	12.7585	NaN	NaN	11.7202	9.76428	NaN	NaN	NaN	12.7082	NaN	10.2306	11.7044	NaN	NaN	NaN	12.5404	12.1402	Bola2
16.8775	16.6669	16.4848	16.8262	17.0922	16.9426	17.178	16.9709	16.5714	16.0926	16.628	16.9827	16.6142	16.8888	16.8629	16.7305	17.321	18.9484	17.1221	17.1629	Bop1
14.7285	15.253	15.1237	14.5625	15.3256	14.7632	15.1223	15.2602	14.567	14.7908	15.1269	15.1995	14.6895	15.625	15.3683	15.1534	NaN	15.5243	15.9166	15.5352	Bphl
NaN	NaN	NaN	NaN	NaN	NaN	NaN	NaN	17.4479	17.3675	17.5305	17.5471	18.4814	17.5734	17.4522	17.8026	NaN	NaN	NaN	17.3553	Bpnt1
18.3672	18.3835	18.4193	18.4933	19.2756	19.29	18.9342	19.2166	18.8302	18.8102	18.2474	18.2175	19.3688	19.045	19.0887	19.3567	16.7728	15.7996	18.8513	19.2395	Bptf
17.6814	17.5184	16.7472	17.1613	17.5126	17.3979	17.578	17.6815	18.0261	18.0715	16.085	15.7053	17.6359	17.7095	17.7033	17.9521	NaN	NaN	17.152	17.5418	Brap
15.7252	16.0233	16.0045	16.4202	15.7285	15.8885	15.8052	15.7341	15.7537	15.8718	15.8923	16.0162	16.1872	16.0345	16.072	15.8544	17.086	16.6168	16.2388	16.3554	Brcc3
16.8311	17.0018	16.8783	17.1642	17.4955	17.4818	17.1334	17.3166	16.8357	17.8877	16.6626	16.8627	17.6294	17.1774	17.1381	17.1581	17.3231	NaN	17.2402	17.1912	Brd1
NaN	NaN	NaN	NaN	NaN	NaN	NaN	NaN	13.3797	14.1585	14.7211	14.5892	14.556	13.9771	14.2448	14.2801	NaN	NaN	NaN	14.4593	Brd2
18.4575	18.3794	18.3399	18.1707	16.5664	17.295	18.1564	18.1734	18.458	18.5328	17.5446	17.2192	16.7816	18.3098	18.2566	18.2162	NaN	NaN	17.8717	18.0917	Brd3
18.8884	18.7901	18.5798	18.5449	18.2295	18.1954	18.1048	18.2627	19.224	19.0046	17.9927	17.9806	18.0973	18.334	18.3764	18.5758	17.9342	17.8843	18.3631	18.4232	Brd4
17.4868	17.6398	16.9932	18.0586	17.7659	17.3794	18.399	18.363	18.0696	17.9092	17.8022	17.8033	17.6497	18.1582	18.3428	18.2523	17.473	15.4929	17.9786	18.0572	Brd7
19.0306	19.1005	19.0546	18.7588	18.6315	18.5671	19.0719	18.9937	18.9631	19.1642	19.0048	19.3921	18.3819	18.7504	18.7109	18.885	NaN	18.102	18.5996	18.5559	Brd8
17.4706	17.5914	17.553	17.9895	17.9428	17.4809	17.6934	17.5424	17.4923	16.5286	17.3039	17.369	17.5962	17.5545	17.295	17.3637	16.2164	19.5207	17.7709	17.2273	Brd9
13.4762	13.7521	13.8455	13.6785	13.8529	13.7722	13.6803	13.3534	12.9924	13.5515	NaN	NaN	NaN	14.0053	14.7323	13.4072	NaN	NaN	14.1107	13.6317	Brf1
15.4328	15.2989	NaN	14.1477	15.5684	15.5711	15.745	15.5827	14.9995	14.0304	16.2818	16.8729	13.9822	15.7756	15.7746	15.5912	NaN	NaN	15.7331	15.539	Bri3bp
16.6962	16.7048	16.0896	17.0539	19.9094	19.7031	18.3952	18.3874	17.9319	17.7145	17.0257	16.4741	19.4343	18.1888	18.252	18.2184	16.3446	NaN	18.5564	18.2564	Brix1
NaN	NaN	NaN	NaN	NaN	NaN	NaN	NaN	16.5154	16.4513	17.1453	17.225	17.0002	16.7547	16.1079	16.3519	NaN	16.8124	NaN	16.4347	Brk1
16.5839	16.6498	16.4598	16.7209	15.3712	15.4759	16.5596	16.6294	16.6294	15.7815	16.4666	16.3947	15.8122	16.5508	16.4283	16.4903	NaN	NaN	16.6329	16.5296	Brpf1
15.4087	15.5049	15.5688	15.2414	15.6639	15.7929	15.7452	15.4644	NaN	NaN	NaN	NaN	NaN	NaN	NaN	NaN	NaN	NaN	15.6408	NaN	Brwd3
16.3487	16.4187	15.8915	15.8143	17.6838	17.3236	16.8872	16.9335	16.6411	16.4287	14.0014	13.1597	17.6212	16.8082	16.685	17.2236	13.4625	17.8587	16.6379	16.9741	Bscl2
17.5161	17.607	17.6435	17.4285	18.1764	18.0634	17.4697	17.5755	17.6556	17.8161	17.6645	18.1587	16.954	17.439	17.5725	17.7995	18.3842	NaN	17.2036	17.6238	Bsdc1
18.0474	18.0016	17.1635	17.5132	19.5912	19.5602	18.3541	18.3753	18.5475	18.109	17.9255	17.8086	19.2465	18.0459	18.076	18.6167	NaN	20.6044	18.1672	18.398	Bsg
NaN	NaN	NaN	NaN	NaN	NaN	NaN	NaN	15.7901	15.5656	15.443	16.3463	15.8461	17.0479	16.8448	15.6351	NaN	NaN	NaN	16.9081	Bst2
NaN	NaN	NaN	NaN	NaN	NaN	NaN	NaN	17.4845	17.4932	16.9665	17.2261	18.1486	17.6345	17.5495	17.399	NaN	16.1442	NaN	17.8076	Btaf1
15.6969	15.6564	16.2675	16.3151	14.4633	14.8015	15.3168	15.5247	15.3866	15.0221	15.1888	15.8551	16.5512	15.8649	15.6973	15.8835	16.2494	14.8034	15.5166	15.5552	Btk
16.7895	16.9536	16.8552	17.0573	17.0626	16.9268	16.5982	16.657	16.9751	16.6531	17.0254	17.6762	17.1775	16.3714	16.3438	16.6717	14.5197	NaN	16.5992	16.6053	Btla
NaN	NaN	NaN	NaN	NaN	NaN	NaN	NaN	16.4968	16.313	16.7741	17.3697	16.3218	16.3375	16.7037	16.5276	NaN	NaN	NaN	16.6834	Bub1b
17.772	18.082	17.6503	17.6217	18.8937	19.0014	17.8772	18.1126	19.2524	17.9924	15.163	15.7752	20.1512	17.9185	17.8308	18.5742	16.3615	17.6449	17.7449	18.8147	Bub3
12.9393	12.2459	NaN	12.6808	14.0013	13.7749	13.6827	13.5065	13.096	NaN	13.6248	NaN	NaN	13.7815	13.3307	13.7976	NaN	NaN	13.347	11.9295	Bud13
21.1379	20.8644	20.0547	20.6725	20.6597	20.8734	21.2655	21.2362	21.1636	20.8707	19.7383	19.6081	19.5483	21.1384	21.3458	21.3926	16.5801	18.5055	20.7085	20.7415	Bud31
17.7826	17.7114	17.3282	17.3946	17.5472	17.5526	17.6705	17.4755	17.7451	17.1559	17.8242	17.9886	18.1842	17.2147	17.4599	17.2699	16.7532	16.3703	17.4094	17.4126	Bysl
17.0163	17.1733	18.3011	18.06	16.3383	16.5206	16.7929	17.0328	NaN	NaN	NaN	NaN	NaN	NaN	NaN	NaN	NaN	NaN	18.1705	NaN	Bzw1
19.9719	20.1197	20.4873	20.4766	20.354	20.1954	20.5874	20.6663	20.6426	20.7086	19.9653	19.8151	19.4385	21.1482	21.1131	21.1192	17.797	16.6023	20.6491	20.7517	C130026I21Rik.3
15.099	14.925	15.9025	15.9031	15.8856	15.7093	15.2498	15.2495	14.8332	14.646	15.8942	16.6686	16.0866	15.3095	15.1806	15.575	16.5013	NaN	15.8781	15.6081	C2cd2l
15.313	15.6283	14.9545	16.2981	16.2278	16.011	16.6453	16.5853	15.0767	15.2753	16.8256	17.4102	16.0655	15.9913	15.7713	16.1192	NaN	18.2274	16.905	16.0334	C2cd5
18.9834	18.8457	18.3376	18.4528	19.9222	19.6884	18.577	18.6371	19.4677	19.4657	19.3779	18.9076	18.3313	18.8824	18.7128	18.3851	NaN	NaN	18.389	18.3028	C330007P06Rik
15.6606	15.3142	15.0834	15.192	15.5915	16.4633	16.6299	16.6729	NaN	NaN	NaN	NaN	NaN	NaN	NaN	NaN	12.4774	NaN	15.3941	NaN	C530008M17Rik
16.4285	16.869	16.1076	15.5363	17.4865	17.157	15.7546	16.1543	NaN	NaN	NaN	NaN	NaN	NaN	NaN	NaN	NaN	NaN	15.5365	NaN	Cacna1c
15.4448	15.4261	16.2172	15.9025	15.3345	15.7616	14.6176	14.6591	15.9527	15.7237	15.3728	15.7731	15.7085	15.6887	15.7415	15.7711	17.8523	14.5993	15.207	16.0913	Cactin
17.3832	17.2956	17.4621	16.8268	17.6016	17.4386	17.1458	17.328	17.7966	17.5046	16.1587	16.6804	17.7077	17.3154	17.4232	17.6121	16.9677	16.7311	16.7802	17.2998	Cacul1
17.5701	17.7032	16.9386	17.1718	15.9989	16.0041	17.6478	17.6308	NaN	NaN	NaN	NaN	NaN	NaN	NaN	NaN	NaN	NaN	17.1656	NaN	Cacybp
18.5448	18.3357	19.1141	19.0027	18.4854	18.8073	18.8229	18.824	19.2166	19.0021	18.8831	18.7524	18.9926	18.8745	18.9196	18.6886	16.9347	15.9683	19.3695	18.943	Cad
15.5348	15.803	15.7733	15.9999	15.0481	14.9635	15.6477	15.696	16.1888	15.8312	15.3483	15.2309	15.2187	15.7383	15.2671	15.4089	NaN	NaN	15.0791	15.3131	Calhm2
17.9937	17.923	20.0385	19.5438	16.3951	16.6748	17.0369	17.026	18.8423	18.6395	19.0861	19.0042	17.0602	17.8392	17.6459	16.6594	17.3361	15.9092	18.2426	17.5245	Calm1
19.1808	18.9266	20.4725	20.1831	19.6491	19.9038	19.399	19.2188	18.1012	18.0139	21.2204	21.3221	20.6001	19.3906	18.7687	19.7108	17.4264	17.7513	19.8805	19.3618	Calr
18.1573	18.0405	18.1424	18.6212	17.3707	17.2425	17.91	17.837	18.1456	18.2593	18.7146	18.642	17.4765	18.0858	17.945	17.7415	18.1131	16.8345	18.7581	18.3478	Calu
NaN	NaN	NaN	NaN	NaN	NaN	NaN	NaN	15.0882	15.0927	16.598	16.1267	14.9731	15.6971	15.9867	15.612	NaN	NaN	NaN	16.0205	Camk1d
NaN	NaN	NaN	NaN	NaN	NaN	NaN	NaN	13.4725	12.8563	11.5189	14.3299	13.3318	13.7542	13.9299	14.1354	NaN	NaN	NaN	13.8752	Camlg
14.8401	14.1011	14.5056	15.0102	14.074	14.421	14.1264	14.3314	14.8724	14.4994	15.1482	12.9866	14.7864	14.2838	14.561	14.499	NaN	NaN	14.4575	14.2306	Camsap1
NaN	NaN	NaN	NaN	NaN	NaN	NaN	NaN	14.8369	14.7842	15.2658	13.2819	14.9389	14.9592	15.0864	15.3509	NaN	16.4373	NaN	15.2712	Camsap2
19.4244	19.589	19.1777	19.508	18.0742	17.9153	19.4802	19.3765	18.836	17.9469	19.6657	19.7201	18.7032	19.2649	19.5401	19.5917	16.2175	NaN	19.7856	19.0623	Cand1
18.0619	17.9649	17.2751	17.9921	19.4704	19.3717	18.2102	18.3998	18.0643	17.6994	19.2888	18.5638	18.4872	18.0845	18.225	18.0925	20.3413	NaN	18.021	18.2617	Canx
21.9099	21.5605	21.9912	21.9992	20.8	20.6241	21.0969	21.2125	21.1719	21.3654	21.5644	21.7116	20.4641	21.2145	20.9699	20.8222	15.8436	17.7612	20.7612	20.754	Cap1
20.1678	20.0513	20.1028	20.2745	20.1115	20.4444	20.4994	20.5612	21.0518	20.6826	20.4977	20.4435	20.2397	20.35	20.5877	20.505	21.0184	19.0438	20.8276	20.6571	Capg
20.3718	20.039	20.113	20.4432	19.8734	20.0455	20.323	20.4849	20.2822	20.1061	20.3985	20.4009	20.1086	20.5107	20.6811	20.4206	18.5151	17.0509	20.3838	20.6333	Capn1
18.4227	18.1967	17.4126	17.6787	18.6826	18.7438	18.5589	18.4846	17.7872	17.7376	17.8493	18.2366	18.315	17.9134	18.2207	18.4842	17.531	19.0813	18.1605	18.2467	Capn2
19.0386	18.9171	18.39	18.2586	19.9429	19.5121	18.5	18.49	19.5954	19.3468	18.3369	17.3661	20.7531	18.4397	18.5683	18.7757	NaN	15.653	18.2904	18.1579	Caprin1
18.6892	18.3882	18.5768	18.6964	17.8707	18.1805	18.3727	18.4306	18.698	18.2977	18.4319	17.8385	17.6877	18.6627	19.0256	18.6039	16.0652	16.8615	19.3837	18.5464	Capza1
13.9074	13.9499	13.805	13.7155	13.9382	13.4326	14.2938	14.0267	13.3934	NaN	14.7394	15.637	13.9128	13.4656	13.5423	13.0156	15.9524	NaN	14.6389	14.2517	Capza2
22.3092	21.8638	23.3146	23.2724	20.3257	20.5975	20.8583	20.8211	22.0887	22.3918	23.3477	23.4144	19.2673	21.8314	21.3199	20.5539	17.4685	16.8407	22.2662	22.0416	Capzb
18.4493	18.6722	18.2558	18.4535	19.1363	18.7391	18.992	18.9545	18.934	18.8192	18.2661	18.6344	18.7927	18.9104	19.0414	18.372	18.7768	NaN	19.0556	18.938	Card11
13.2949	13.57	13.0629	13.7799	13.8488	13.5246	13.7902	13.8821	NaN	NaN	NaN	NaN	NaN	NaN	NaN	NaN	NaN	NaN	13.8972	NaN	Card6
NaN	NaN	NaN	NaN	NaN	NaN	NaN	NaN	16.0763	15.9441	16.3645	16.56	16.4556	15.9443	15.8401	15.9813	NaN	16.9358	NaN	15.9209	Carhsp1
15.7108	16.3489	16.2945	16.3845	15.7285	16.3459	16.5948	16.15	15.9316	15.3779	16.0846	16.7134	16.1674	16.301	16.6019	16.3386	NaN	17.1757	16.754	16.7954	Carkd
18.8478	18.7331	19.172	19.2203	16.5845	16.9231	17.924	17.9249	18.7854	18.801	19.3358	18.8413	16.8078	18.7144	18.2249	17.5488	16.7804	15.1092	17.8069	17.7484	Carm1
17.0737	17.0186	16.5707	15.701	19.3123	18.7516	16.9658	17.105	17.1776	16.9499	16.301	16.8957	17.7854	16.4474	16.5397	16.8121	16.0238	19.0252	16.093	16.6815	Cars
NaN	NaN	NaN	NaN	NaN	NaN	NaN	NaN	14.2186	13.8911	11.2789	13.0663	14.5284	13.6348	13.2174	13.6556	NaN	NaN	NaN	13.5582	Cars2
16.8154	16.629	16.7252	16.646	17.4762	17.3724	17.08	17.3691	17.0081	17.2025	17.4832	17.6837	16.9038	16.9303	17.2303	16.8708	17.8483	16.3583	17.5355	17.8261	Casc3
16.3935	16.1937	15.9655	16.144	16.0537	15.5258	16.3631	16.2325	NaN	NaN	NaN	NaN	NaN	NaN	NaN	NaN	NaN	NaN	15.1887	NaN	Casp3
15.4775	15.5448	14.4965	15.6325	15.2292	15.5317	15.703	15.8857	15.7921	15.9599	15.0974	15.3318	15.1303	15.9558	15.8047	15.171	16.3759	15.6086	15.9324	15.9576	Casp6
16.3323	16.2641	16.6663	16.1205	16.8705	17.239	16.7547	16.7292	17.0275	17.0898	16.6075	16.1604	16.9126	16.4851	16.5206	16.6974	15.7558	NaN	16.9586	16.4344	Casp7
17.5793	17.4167	17.6953	17.9194	19.3385	19.2671	18.1178	18.0868	18.1298	17.4429	17.9687	18.4005	18.7487	17.8739	17.948	18.234	17.0774	17.9466	18.1749	17.9801	Casp8
14.3418	14.2476	15.0743	14.3409	14.2693	14.1854	14.242	14.323	NaN	NaN	NaN	NaN	NaN	NaN	NaN	NaN	12.9567	NaN	14.5085	NaN	Casp8ap2
20.2073	19.9201	20.683	20.6184	18.1885	17.9165	18.8022	18.9512	19.7466	20.1999	19.7678	19.6838	18.9113	19.4635	19.2315	18.9733	17.4328	17.023	19.4468	19.1662	Cast
19.453	19.4396	19.6365	19.7761	19.8037	19.6243	19.6814	19.9076	19.5711	19.5325	19.3558	19.4736	20.7674	19.5625	19.423	19.2427	18.1316	18.8593	19.7563	19.4224	Cat
18.0358	17.9499	16.8593	17.3783	18.476	18.3052	18.531	18.1792	18.638	18.3025	16.9005	16.6308	18.2698	18.1736	18.4728	18.8826	18.6336	17.6154	17.5672	18.0296	Cbfa2t3
20.4083	20.4033	19.9965	20.2745	20.2231	20.2793	20.5903	20.5268	21.1188	20.9742	20.5221	20.423	20.0507	21.0044	20.9437	20.2672	19.7306	16.7376	20.138	20.529	Cbfb
16.2787	16.1066	15.4257	15.6907	16.3162	16.0869	15.8643	15.6693	16.0842	16.1621	15.7032	15.5007	16.3923	15.7717	15.8431	16.1157	NaN	19.074	15.7271	15.5926	Cbl
11.9155	12.6889	NaN	11.9249	NaN	12.074	12.4349	12.4059	12.3812	13.3993	NaN	NaN	NaN	11.5425	12.3076	11.5686	NaN	NaN	11.9699	12.2898	Cblb
11.8721	NaN	NaN	12.8029	NaN	NaN	10.4708	10.9945	NaN	NaN	NaN	NaN	NaN	NaN	10.0293	11.0134	NaN	NaN	10.986	11.9237	Cbll1
19.4489	19.2908	19.6385	19.7773	18.2741	18.1675	18.44	18.5758	19.6086	19.6631	19.7154	19.0037	16.2298	19.366	19.1617	18.4583	NaN	NaN	19.039	19.4453	Cbr1
17.4101	17.4552	16.886	17.5187	17.1587	17.2731	17.6857	17.7031	16.8469	16.7053	17.6244	17.2054	17.4377	17.2339	17.4977	16.9815	16.435	18.4686	18.0906	17.6148	Cbr4
15.9244	16.0121	15.1397	14.4502	18.8943	18.7861	16.1848	16.6807	16.3175	16.8609	17.5392	17.7119	15.8906	16.3798	16.287	17.1907	15.5835	12.9587	16.039	16.5585	Cbx1
20.6112	20.6613	20.5539	20.4211	20.5258	20.4378	20.3977	20.4896	20.98	20.8209	20.1211	19.8017	21.0429	20.4599	20.3189	20.5212	NaN	NaN	20.166	20.198	Cbx3
15.1839	14.9448	13.7359	15.2447	15.3298	15.0178	14.5302	14.7796	14.6232	14.9061	15.6365	14.8463	15.3363	14.4669	14.5461	14.7959	NaN	NaN	15.2029	14.8123	Cbx4
18.9479	19.1521	18.7429	18.7672	19.8785	19.7301	18.854	18.8169	19.6947	19.6789	18.9001	18.7558	19.546	19.5672	19.4169	19.7582	16.769	13.3796	18.2525	19.2137	Cbx5
NaN	NaN	NaN	NaN	NaN	NaN	NaN	NaN	13.5955	14.0917	14.738	14.5536	13.7236	13.9072	13.9658	13.8118	NaN	NaN	NaN	13.729	Cbx7
16.1955	16.2714	16.262	16.297	16.2528	16.0262	16.014	16.338	16.282	16.3375	15.9079	15.8197	16.7461	16.4429	15.9578	16.1968	NaN	NaN	15.7721	15.7384	Cbx8
14.8051	14.4663	15.0629	14.9224	NaN	14.1798	13.676	13.909	14.2479	14.7531	14.8112	14.1695	14.4732	14.5484	14.5368	14.5026	16.0591	15.697	14.8133	14.5396	Cc2d1a
19.6749	19.3562	18.7294	19.0647	19.0719	19.223	19.3572	19.4747	19.4677	19.6387	18.6132	18.194	19.6136	19.6039	19.3417	19.2126	NaN	18.5317	18.9225	19.1891	Cc2d1b
20.7186	20.511	20.5841	20.5541	20.303	20.2636	20.509	20.6666	20.6616	20.6641	20.1445	20.2118	20.0194	20.5372	20.5068	20.4445	15.9437	17.1394	20.6347	20.3591	Ccar1
19.4377	19.3949	19.4924	19.5237	19.1087	19.1689	19.2422	19.2989	19.2267	19.3652	19.4514	19.2514	18.8172	19.4019	19.4122	19.2521	17.4656	18.5266	19.9137	19.3419	Ccar2
NaN	14.4068	NaN	13.2529	13.5595	12.7972	14.3135	14.3564	13.3675	13.0153	13.6846	14.0288	13.5219	13.8741	13.856	13.6848	NaN	15.0177	13.0158	13.921	Ccbl2
NaN	NaN	NaN	NaN	NaN	NaN	NaN	NaN	17.3482	17.5393	17.5344	17.2811	17.4503	17.4777	17.4986	17.6343	NaN	NaN	NaN	17.5585	Ccdc101
17.7018	17.7603	17.2838	17.5986	18.432	18.2345	18.8762	18.7164	17.0323	17.2854	16.6358	16.43	20.0231	18.3505	18.9933	18.2589	NaN	18.2155	18.2834	19.8776	Ccdc115
NaN	NaN	NaN	NaN	NaN	NaN	NaN	NaN	18.2216	18.2836	16.9954	16.7061	17.3878	17.5323	17.4412	17.4745	NaN	NaN	NaN	16.916	Ccdc117
17.7624	17.5771	17.2763	17.47	16.4222	16.2638	18.1494	18.0418	16.7367	17.1379	16.5583	16.8145	18.4939	17.4898	17.6453	17.5491	18.3439	19.7434	18.3754	17.5136	Ccdc12
21.2586	20.9577	20.5463	20.6171	18.8113	18.9169	19.3812	19.574	21.2834	21.1351	19.8819	19.7333	19.292	19.4818	19.5051	19.4736	18.1975	18.2589	19.1595	19.375	Ccdc124
NaN	NaN	NaN	NaN	NaN	NaN	NaN	NaN	16.4216	16.4331	16.216	16.3212	15.7869	16.2986	16.1722	16.3964	NaN	17.5844	NaN	16.2097	Ccdc130
14.9186	14.9053	14.2485	14.1157	14.7052	15.3482	15.0585	15.2194	14.4817	14.0789	14.5725	14.6757	15.0562	15.1097	15.21	15.2079	NaN	NaN	15.1544	15.2812	Ccdc132
14.1292	14.8339	14.7338	14.8028	13.6102	14.0353	14.4286	14.2143	14.0398	14.5233	15.3215	15.2503	13.7797	14.0361	14.1154	13.9308	17.0353	NaN	14.7219	14.5131	Ccdc134
19.3956	19.3108	19.5209	19.287	19.5914	19.6396	19.4278	19.3948	20.0163	19.7331	19.1826	19.153	19.8669	20.1253	20.0992	20.0013	18.5347	15.4491	19.4328	19.9086	Ccdc137
15.7484	15.6253	14.9818	15.4141	14.7963	15.5306	15.7966	15.4869	NaN	NaN	NaN	NaN	NaN	NaN	NaN	NaN	NaN	NaN	15.7068	NaN	Ccdc167
17.4155	17.4452	17.4517	17.6952	17.1913	17.4779	17.62	17.5914	NaN	NaN	NaN	NaN	NaN	NaN	NaN	NaN	NaN	NaN	17.3631	NaN	Ccdc174
16.9077	17.373	17.0965	17.0786	18.2451	17.8509	16.4454	16.7172	17.5365	17.051	16.9472	16.9709	17.7887	16.9742	16.7194	17.69	14.699	NaN	16.7349	16.7713	Ccdc186
18.1603	18.0204	18.5373	18.5722	17.473	16.909	17.6941	17.3949	18.1826	18.358	18.2708	18.4106	17.4729	17.805	17.8697	17.7794	16.751	15.2812	17.8786	17.9604	Ccdc22
NaN	NaN	NaN	NaN	NaN	NaN	NaN	NaN	14.7778	15.0842	15.2245	15.2316	15.5673	15.3671	15.9262	15.4552	NaN	14.3716	NaN	15.7594	Ccdc25
14.239	14.1983	14.7724	14.4202	14.1029	13.414	14.0232	14.0759	13.5833	14.3152	14.2214	14.8589	14.6058	13.6267	14.0875	14.247	16.4332	NaN	14.4681	14.1681	Ccdc28b
16.5962	16.6501	15.9354	16.6902	16.916	15.9012	16.4776	16.3755	16.8383	16.9566	15.1956	14.5423	17.6872	16.3852	16.8465	17.1305	16.9664	16.6483	16.4634	16.7414	Ccdc43
18.785	18.8947	19.1608	19.2457	19.5435	19.4926	19.802	19.8095	19.0387	19.1853	19.815	19.8344	18.4179	19.5229	19.583	19.6421	NaN	NaN	19.2976	18.9923	Ccdc47
19.101	18.777	18.9149	18.901	18.9557	19.1644	17.4395	17.5704	19.6542	19.6534	18.4077	18.4245	18.2425	18.0105	17.9875	18.2557	18.9099	19.0163	17.6026	17.6839	Ccdc50
15.5711	15.0942	14.462	14.6903	14.7443	14.9351	15.7554	15.5966	13.7764	14.75	16.1814	17.1084	15.3355	15.1175	14.4785	14.5297	NaN	NaN	14.9286	14.5001	Ccdc51
17.3818	17.3087	16.7259	16.7955	17.4939	17.4896	17.2725	17.6096	18.0875	17.9722	17.2143	17.3856	14.7943	17.6465	17.5138	17.1154	NaN	NaN	16.607	16.9548	Ccdc59
14.9931	15.0972	14.3495	15.1496	15.4158	14.3141	15.0437	14.704	14.8428	14.5096	14.292	14.5263	16.1804	15.1914	15.2044	15.6567	17.9809	14.6927	13.4878	15.4396	Ccdc6
12.8447	12.1867	NaN	12.2465	12.9222	12.619	12.7769	12.5855	NaN	NaN	NaN	NaN	NaN	NaN	NaN	NaN	NaN	NaN	12.9048	NaN	Ccdc69
13.1988	13.5334	13.7473	14.0647	14.3713	14.2944	14.2947	14.3409	13.0108	14.1007	NaN	NaN	NaN	14.4914	13.8814	14.3943	NaN	NaN	14.0402	13.8419	Ccdc71
NaN	NaN	NaN	NaN	NaN	NaN	NaN	NaN	16.9769	16.8785	15.6338	16.2697	16.8123	15.6056	15.3098	15.5732	NaN	18.134	NaN	15.5085	Ccdc84
18.9306	18.8532	18.5062	19.1569	17.8778	18.1445	19.0982	18.9673	19.1935	18.9672	17.1159	17.2271	18.4383	19.5726	19.8384	18.9267	NaN	NaN	19.0417	19.2969	Ccdc86
NaN	NaN	NaN	NaN	NaN	NaN	NaN	NaN	12.7346	NaN	13.6695	12.6822	NaN	11.2462	10.659	11.4249	NaN	NaN	NaN	12.0717	Ccdc88b
NaN	12.7446	NaN	NaN	NaN	NaN	12.2118	11.4353	11.8329	NaN	14.6206	14.8054	13.3261	12.2094	12.3494	11.9548	NaN	14.9636	NaN	13.1135	Ccdc88c
17.9939	17.8877	17.8913	17.8939	17.7932	17.8046	17.725	17.6264	18.0312	18.0956	17.1494	17.359	18.4531	17.7123	17.8196	17.7962	15.7264	NaN	17.5887	17.7883	Ccdc9
16.6078	16.3282	18.0655	18.1207	13.9175	13.8797	16.1186	16.3759	15.7875	15.8445	16.8965	17.2362	15.6137	16.6078	16.7612	15.6417	NaN	NaN	18.1885	17.2132	Ccdc90b
17.3938	17.2113	17.4769	17.9203	18.0753	18.2047	18.1766	18.3143	17.2933	17.2213	18.1658	17.6849	17.2496	18.315	18.5063	18.5693	NaN	NaN	18.163	17.9308	Ccdc93
15.3993	14.9217	15.7551	15.8411	15.3883	15.4656	15.3008	15.201	15.9815	16.0815	15.9687	15.3639	13.3282	15.4602	15.6513	15.3647	NaN	NaN	14.976	15.0489	Ccdc94
14.8944	15.2075	14.7878	14.4393	15.9256	15.6078	15.1321	15.1223	15.2033	NaN	NaN	14.5413	NaN	15.0492	15.3303	15.1322	NaN	NaN	14.6563	15.2703	Ccdc97
18.2736	18.3501	18.6765	18.6829	17.1155	16.9645	17.5058	17.7036	17.721	17.6826	17.7572	18.1189	16.954	17.529	17.4873	17.6701	15.8975	18.5108	17.7243	17.4632	Ccm2
NaN	13.9413	NaN	12.818	13.5095	12.6214	11.725	10.9511	NaN	NaN	NaN	NaN	NaN	NaN	NaN	NaN	NaN	NaN	12.0969	NaN	Ccnd2
NaN	NaN	NaN	NaN	NaN	NaN	NaN	NaN	16.4434	16.6758	16.5855	16.4792	16.4769	15.8193	16.0159	15.9128	NaN	NaN	NaN	15.5927	Ccnh
13.8783	14.0196	13.9611	13.7218	13.8632	13.4808	13.8144	13.7001	13.324	14.2348	13.8126	14.8036	NaN	13.5963	13.6473	13.4694	NaN	NaN	14.1219	14.0688	Ccnk
15.6618	15.5541	16.1831	16.4143	15.992	16.068	16.3129	16.1583	15.8866	15.9148	16.6768	16.175	14.909	16.1995	16.3573	16.4368	NaN	NaN	16.1879	15.9766	Ccnt1
15.7818	15.9784	15.8055	16.275	16.1823	16.175	16.0457	16.1096	15.6558	15.723	15.6246	15.9108	15.9536	16.2092	16.4527	16.7206	NaN	14.3032	16.2313	16.3343	Ccnt2
NaN	NaN	NaN	NaN	NaN	NaN	NaN	NaN	15.2109	15.1908	15.6807	15.4796	16.2976	15.597	15.5679	15.8509	NaN	NaN	NaN	15.8946	Ccny
17.4618	17.6886	17.5556	17.5139	17.729	17.6997	17.322	17.3971	NaN	NaN	NaN	NaN	NaN	NaN	NaN	NaN	17.6254	NaN	17.7094	NaN	Ccs
17.4088	17.3152	17.5177	17.586	18.2097	18.1692	17.6114	17.7508	17.0534	17.1209	17.3947	17.9545	18.7189	17.1619	16.9546	17.1669	17.7985	19.9301	17.4783	17.3895	Ccsap
15.0419	15.4469	15.4805	15.5696	15.4722	15.0367	15.0613	15.1605	15.5693	15.2466	15.3338	14.8865	16.0083	15.0455	15.1063	15.0768	NaN	17.2627	15.0937	15.0901	Ccser2
20.3832	20.1511	20.1884	20.0108	19.4214	19.6345	20.1272	20.23	20.4798	20.3895	20.0255	19.7651	18.4343	20.4318	20.6709	20.0078	NaN	9.65313	19.9349	19.8768	Cct2
20.565	20.3996	21.6359	21.4197	23.3461	23.086	20.9627	21.3747	20.5574	20.9861	22.1554	21.5269	20.0054	21.1854	21.4596	20.9345	15.7915	19.7044	21.299	21.365	Cct3
21.8253	21.761	21.2491	21.5733	21.1892	21.2665	21.4729	21.626	21.9172	21.7759	21.0904	20.8561	21.3808	21.1666	21.3601	21.0406	17.5768	19.3327	21.45	21.0697	Cct4
16.4564	16.042	17.1122	16.7742	14.9746	15.2104	16.1203	16.0133	15.9689	16.2022	17.4266	17.2821	14.3215	15.8234	16.5732	15.9258	NaN	NaN	17.1252	16.3048	Cct5
21.2765	20.981	21.366	20.8124	19.497	19.4266	19.5997	19.5342	21.3036	21.0574	21.6081	20.8113	19.4147	20.3991	20.6909	20.3594	17.9813	13.8754	19.4877	20.4423	Cct6a
18.0402	17.7962	17.8113	17.7881	17.0003	16.4594	17.8382	17.6958	17.8755	17.672	18.6808	18.4904	16.9139	17.0644	17.4065	17.2103	NaN	17.4684	17.7393	16.8547	Cct7
19.1287	18.8845	19.9446	19.6535	18.3738	18.5271	18.8378	18.8046	18.3208	18.8203	20.4151	20.5367	18.5348	18.5796	18.868	18.6506	NaN	18.6559	19.3295	18.7582	Cctq
15.6453	15.3715	15.7199	15.8775	15.965	15.857	15.4708	15.772	NaN	NaN	NaN	NaN	NaN	NaN	NaN	NaN	NaN	NaN	15.7808	NaN	Ccz1
14.8394	15.3124	15.6671	15.8511	15.9556	15.619	15.8136	15.534	16.3281	15.6909	14.8943	14.8053	14.712	15.9619	16.1165	15.5019	17.0275	NaN	15.6971	16.2785	Cd180
15.189	15.5549	14.3145	15.185	15.2868	15.7242	16.1874	15.903	15.4816	15.1717	13.7104	15.5641	15.9177	15.91	15.6933	15.7849	15.4522	16.0404	16.2972	15.8202	Cd19
NaN	NaN	NaN	NaN	NaN	NaN	NaN	NaN	16.9614	16.8511	16.9714	17.536	15.9877	17.2315	17.6941	17.0802	NaN	15.5162	NaN	17.5935	Cd2
19.9006	19.8701	20.0593	20.0516	19.8038	19.7641	20.1111	20.2285	19.905	19.7887	19.5416	19.4484	19.5077	19.8601	19.884	20.2859	16.5653	18.2472	19.9724	19.8582	Cd22
18.498	18.4549	17.1284	18.2676	19.1449	19.4045	18.9666	19.087	18.7716	18.7622	18.3228	18.2194	19.3327	18.4697	18.4881	19.4099	18.1213	NaN	19.3588	18.5343	Cd2ap
18.2256	18.4615	17.0524	17.3108	17.6611	17.4903	18.0319	17.9305	17.6659	17.7748	17.9986	17.6393	18.7923	17.4877	17.4994	17.6997	NaN	15.6321	17.7984	17.4049	Cd2bp2
18.9266	18.7861	18.9275	18.7394	17.4149	17.4521	18.6874	18.6018	NaN	NaN	NaN	NaN	NaN	NaN	NaN	NaN	NaN	NaN	18.4273	NaN	Cd36
16.8384	16.682	17.0064	16.9128	15.2803	15.5447	16.0426	16.3397	16.6644	15.8356	17.1855	17.1722	16.0219	16.5046	16.782	16.683	18.0917	16.1556	16.8057	16.5396	Cd37
15.0985	15.2399	15.4246	15.537	14.8997	14.3882	15.0205	15.3483	14.9137	14.6583	15.8954	15.5536	13.8301	15.4829	15.3807	15.3965	16.5069	NaN	15.8221	15.6677	Cd38
15.7186	16.0939	15.7638	16.1359	16.3636	16.1258	16.55	16.2285	16.1369	16.2691	16.2216	15.9317	16.1558	16.3096	16.4722	15.9366	NaN	14.7274	16.7556	16.3022	Cd3eap
16.2481	16.2242	17.2048	16.8439	16.4112	16.085	16.0159	16.0167	16.8528	16.5633	16.9876	16.5767	17.4233	16.312	16.7104	16.5165	17.1603	14.0983	16.3643	16.5336	Cd40
NaN	NaN	NaN	14.5535	NaN	NaN	13.6284	14.5734	13.7616	14.4221	14.8384	14.5131	11.2092	14.0553	13.7922	13.4055	NaN	NaN	13.1796	13.3708	Cd44
NaN	NaN	NaN	NaN	NaN	NaN	NaN	NaN	17.7207	17.3527	17.259	17.1777	18.1358	16.981	16.9845	18.0779	NaN	19.5808	NaN	17.1171	Cd47
17.8299	17.6147	17.3029	17.5305	18.0465	18.0351	17.6846	17.8497	17.8105	17.5284	17.3846	17.1108	17.5349	17.892	18.1104	17.9388	14.4063	14.6334	17.5155	17.8719	Cd5
17.5838	17.1238	17.5391	17.5994	18.1556	18.271	17.6219	17.9698	NaN	NaN	NaN	NaN	NaN	NaN	NaN	NaN	18.0897	NaN	17.708	NaN	Cd55
NaN	NaN	NaN	NaN	NaN	NaN	NaN	NaN	15.1027	15.8765	15.3096	15.3072	15.1343	15.3444	15.5424	15.1921	NaN	NaN	NaN	15.6433	Cd72
16.7032	16.9291	17.1322	17.1099	17.6519	17.8731	17.6259	17.6164	17.498	17.0807	17.2382	16.4864	18.0454	17.6138	17.9297	18.3136	18.5446	17.0175	18.0037	17.9667	Cd74.1
16.9613	16.9149	17.0476	17.4347	17.3387	17.5507	17.6947	17.5961	17.0243	17.122	17.6892	18.2673	16.6448	17.5425	17.536	17.3457	NaN	NaN	17.9514	17.3184	Cd79a
16.2585	16.1662	16.8341	16.9147	15.4265	15.2197	15.8394	15.9522	16.3043	16.4158	15.876	16.1779	16.4368	16.3539	16.0781	15.2588	NaN	19.7154	15.958	15.6675	Cd79b
15.939	17.8478	16.2931	16.4019	15.8874	15.6215	16.2018	16.4939	16.6218	18.0557	15.4054	15.5043	16.537	16.2834	16.1656	16.0585	NaN	NaN	15.9267	15.9814	Cd84
13.693	14.4117	NaN	14.7643	14.8355	14.58	14.1799	14.0302	15.0636	15.0873	14.5554	15.0691	14.1414	14.7849	15.0633	15.2448	19.3232	15.5119	14.5633	14.6558	Cd86
NaN	NaN	NaN	NaN	NaN	NaN	NaN	NaN	17.9091	18.0234	20.1193	21	18.1649	18.8322	18.8693	19.2183	NaN	NaN	NaN	19.3894	Cd9
16.8413	16.549	17.2965	17.294	16.5841	16.0999	15.9927	16.2144	16.602	16.8469	17.0464	17.1273	16.0986	16.2001	16.1859	16.097	16.3446	17.1782	16.5437	16.3778	Cdan1
13.1647	13.4711	14.8826	14.283	14.0248	14.313	13.7944	13.9392	13.6482	14.4311	14.2972	15.0263	12.4463	14.0906	14.203	13.6736	NaN	NaN	14.49	14.5464	Cdc16
NaN	NaN	NaN	NaN	NaN	NaN	11.5103	11.7109	NaN	NaN	NaN	NaN	NaN	NaN	NaN	NaN	NaN	NaN	13.9815	NaN	Cdc23
16.624	17.469	16.7866	16.3719	16.9346	16.5741	16.6707	16.1997	16.8325	16.768	16.9673	16.6332	16.8113	16.6839	16.0582	16.3497	17.7553	17.936	16.0259	16.3717	Cdc26
16.5223	16.3374	16.5122	16.3314	15.9071	16.0376	16.5842	16.5428	NaN	NaN	NaN	NaN	NaN	NaN	NaN	NaN	NaN	NaN	16.425	NaN	Cdc27
21.0959	20.8819	20.1589	20.5921	21.1175	21.014	21.2553	21.1292	21.2123	20.9263	20.6882	20.4647	20.4112	21.3586	21.5075	21.2564	22.1122	21.2643	20.807	21.0743	Cdc37
18.3275	18.1369	18.5859	18.9024	18.5079	18.538	18.213	18.3384	18.5975	18.4697	18.4934	18.3091	18.2301	18.4448	18.3064	18.6685	NaN	19.2163	18.387	18.4173	Cdc40
NaN	NaN	NaN	NaN	NaN	NaN	NaN	NaN	16.6042	16.7719	17.8529	18.8413	17.1898	16.8455	16.6958	16.5129	NaN	19.7337	NaN	17.4722	Cdc42bpb
14.5297	14.7334	14.553	14.4852	15.1029	14.8409	14.8892	14.6297	14.5543	NaN	15.0191	15.4015	NaN	14.4993	14.6385	14.2321	13.451	NaN	14.8175	14.9055	Cdc42ep4
21.2471	21.1728	21.1897	21.1832	20.5	20.451	21.3245	21.3983	20.7688	20.6662	20.6264	20.3928	20.9664	21.1372	21.273	21.279	18.2478	19.4204	20.7495	20.9337	Cdc5l
20.0604	19.9579	19.5751	19.7155	19.6764	19.9111	19.9162	20.0986	19.3999	19.2309	19.3037	18.938	19.6851	20.0154	20.0499	19.6383	15.7946	18.3815	19.6588	19.7222	Cdc73
13.9183	14.18	14.0378	14.3643	13.8973	13.4968	14.395	14.0362	14.3196	12.2286	12.9078	14.1078	14.3943	14.7339	14.7251	14.8039	NaN	NaN	14.6268	14.7316	Cdca2
13.052	13.467	NaN	11.9216	13.3505	13.2725	13.8957	13.759	13.5663	12.8211	13.8836	11.7673	NaN	13.1003	13.4097	13.4177	16.6	NaN	14.0059	13.9355	Cdca3
NaN	NaN	NaN	NaN	NaN	NaN	NaN	NaN	15.8952	16.1712	15.4533	16.1916	17.241	16.0725	16.2803	16.2675	NaN	14.6026	NaN	17.1906	Cdca5
17.1488	17.6801	17.6511	17.291	16.9764	17.2025	17.4449	17.2719	17.1914	17.0182	16.376	16.7822	17.7373	17.6612	17.8742	17.764	16.7967	17.1072	17.6803	17.632	Cdca7l
NaN	NaN	NaN	NaN	NaN	NaN	NaN	NaN	14.478	13.7117	14.2552	14.6041	14.9508	14.265	14.2493	14.2837	NaN	NaN	NaN	14.9527	Cdh17
13.983	14.2094	13.7145	13.1408	NaN	13.2559	13.6378	12.8139	13.962	14.3855	13.3238	13.0488	NaN	13.3822	14.1372	13.3833	15.8451	NaN	13.5622	12.6948	Cdk1
14.3661	13.6843	14.8094	15.1605	15.6875	15.5565	14.8982	14.976	NaN	NaN	NaN	NaN	NaN	NaN	NaN	NaN	NaN	NaN	15.5744	NaN	Cdk11b
19.3775	19.4101	19.5825	19.7508	20.3244	20.2119	20.2343	20.271	19.2702	19.4038	19.7078	19.5911	19.9861	19.8037	19.9363	20.1193	17.5301	19.3944	20.5646	20.0446	Cdk11b.1
17.4103	17.274	16.9718	17.0541	16.4491	17.0988	17.1767	17.3121	17.0937	17.8148	16.2599	15.5636	16.6795	17.8303	17.9853	17.6174	NaN	NaN	17.4779	17.38	Cdk12
18.6839	18.5718	17.683	17.791	19.9698	19.7576	18.7199	18.9476	18.5931	18.0034	18.486	18.1328	20.8598	18.2695	18.3375	18.8248	NaN	17.7517	18.2516	18.8691	Cdk13
16.0825	16.0623	16.5005	16.1025	14.8128	15.6577	15.8781	15.7205	15.4745	14.9973	16.3716	16.8744	14.8147	15.9103	16.3048	15.9975	NaN	NaN	16.1814	16.2532	Cdk2
16.3891	16.0628	15.8886	16.2663	15.7115	16.0748	16.3151	16.3776	16.5452	15.9897	16.3744	15.7606	16.0852	15.9414	16.0142	15.8688	15.7361	16.2691	16.1968	16.1702	Cdk5
18.2162	18.1715	17.6821	17.7497	18.5838	18.519	18.4161	18.337	18.3097	18.3915	17.2626	17.5711	18.7691	18.2889	18.2379	18.6396	NaN	16.3611	17.8969	18.1017	Cdk5rap2
13.7945	13.7029	14.8787	15.2796	13.8992	14.2583	15.0298	14.9802	14.7212	14.0419	14.9542	14.1467	14.6815	14.5921	14.9498	14.1845	NaN	NaN	15.8869	15.4383	Cdk5rap3
16.0363	15.6706	16.6526	16.8005	15.1832	15.1659	14.9365	14.3583	15.4413	15.4395	15.9289	15.9603	15.3485	15.6874	15.6747	15.6795	NaN	NaN	16.2118	15.8556	Cdk9
14.8494	14.6034	14.7655	14.6423	14.7488	14.7758	14.4787	14.8016	15.256	13.5743	NaN	14.6803	14.8165	14.7144	14.9528	14.9779	14.3103	NaN	14.8658	14.8631	Cdkal1
17.1679	17.3314	17.4783	17.2763	17.0142	17.0686	17.7777	17.8187	17.3258	17.0267	17.907	18.0751	15.7548	17.5385	17.6	17.5743	17.3513	NaN	17.533	17.6641	Cdkn1b
16.9415	17.1436	17.0963	17.2876	16.814	17.0736	17	17.0817	16.8545	17.0285	17.2024	17.3033	16.1693	17.4471	17.3691	16.9543	17.2871	NaN	17.3488	17.4587	Cdkn2aip
NaN	NaN	NaN	NaN	NaN	NaN	NaN	NaN	14.6359	14.5425	16.1782	16.4358	14.4905	15.1782	15.6807	14.904	NaN	NaN	NaN	15.7131	Cdkn2aipnl
15.8217	14.6715	15.298	16.1263	15.518	15.6783	15.7101	15.3518	15.4102	14.9084	15.9265	16.2061	16.2727	15.4625	14.8627	15.8316	18.4931	NaN	15.9645	15.2597	Cds2
NaN	NaN	NaN	NaN	NaN	NaN	NaN	NaN	15.6659	15.7245	15.9854	15.637	15.6024	15.4068	15.7699	15.4698	NaN	16.6338	NaN	15.7363	Cdt1
19.1328	19.0233	18.6108	18.9301	20.2676	19.9974	19.2842	19.1683	19.4286	19.3924	18.2895	18.2253	20.7444	18.829	19.0249	19.7491	16.4557	17.5676	19.4943	19.1138	Cdv3
14.2198	15.2578	16.1205	15.8997	15.4666	15.242	15.7683	15.5928	14.863	14.661	16.0257	16.3295	15.2683	15.6222	15.6418	15.3532	NaN	NaN	15.7779	15.5808	Ceacam1
14.8217	15.3147	15.2017	15.1993	16.3551	16.8333	16.7458	15.7894	15.2674	15.0921	14.8189	13.2781	17.0734	15.9028	16.1078	18.2642	NaN	15.6937	15.3778	15.8339	Cebpz
16.2962	15.7315	15.4662	15.324	17.088	16.6194	16.3957	16.1144	NaN	NaN	NaN	NaN	NaN	NaN	NaN	NaN	19.1435	NaN	15.9366	NaN	Cecr2
17.2062	16.9488	17.6676	17.4145	17.6913	17.5147	16.8895	16.9819	NaN	NaN	NaN	NaN	NaN	NaN	NaN	NaN	16.1553	NaN	16.8355	NaN	Cecr5
19.3667	19.3699	19.343	19.3535	17.9816	18.244	19.5792	19.49	18.9755	18.8707	19.3122	19.0243	17.873	19.4253	19.4154	18.9052	16.4256	17.5376	18.9959	18.8102	Celf2
16.8543	18.472	17.3993	18.0792	18.115	17.7621	17.1532	16.9072	17.2116	17.688	18.5909	18.7115	16.9665	17.2887	17.132	16.9398	NaN	14.6905	16.9532	17.1667	Cenpc
17.0284	17.1561	17.1579	17.1869	16.8536	16.7446	17.0543	16.8724	17.2922	17.1898	17.5022	17.7678	17.2572	16.7608	16.9165	16.8904	17.9891	16.2987	16.6717	16.8391	Cenpt
19.0868	19.204	18.8722	18.7733	20.9427	20.6294	19.139	19.6671	19.7959	19.2564	18.5373	19.1025	20.4513	19.6453	19.5935	19.38	18.9266	19.1936	19.3201	19.6056	Cenpv
17.9719	17.4055	17.4361	17.54	17.7343	17.6103	17.0865	17.3124	17.4204	16.9885	17.2667	17.0962	16.4935	17.5495	17.7057	17.4577	15.6568	16.9567	16.7114	17.5304	Cep120
14.4547	14.2886	14.1237	14.2786	14.7187	14.7211	14.722	14.4348	NaN	NaN	NaN	NaN	NaN	NaN	NaN	NaN	NaN	NaN	14.3879	NaN	Cep131
15.6449	15.3894	17.3868	17.3286	13.206	15.4209	16.4738	16.1488	16.2377	16.1481	15.868	15.2009	16.2388	16.4091	16.25	16.3666	8.80074	NaN	17.7565	16.0366	Cep135
18.383	18.5092	17.9769	17.8365	20.047	19.8647	18.9675	19.1898	18.8578	18.83	17.9363	17.9307	19.3894	18.9995	19.02	19.2365	17.5868	17.9504	18.6315	18.8425	Cep170
17.5977	17.6984	16.7085	17.348	17.6461	17.5806	17.7475	17.6004	17.6665	17.4076	17.107	17.2879	18.2449	17.3227	17.417	17.6351	16.9194	17.0558	17.7478	17.45	Cep192
17.6583	17.6618	18.1659	18.2148	17.2721	17.2037	18.0797	18.0614	17.6201	17.2583	17.7526	18.0177	18.3028	17.9233	17.8433	17.867	NaN	19.0702	18.0944	17.8269	Cep250
NaN	NaN	NaN	NaN	NaN	NaN	NaN	NaN	15.4334	15.6047	14.7097	15.2084	17.0411	15.9269	15.2306	15.9766	NaN	16.3204	NaN	16.9059	Cep295
16.9312	16.7057	16.712	16.9262	17.5569	17.584	16.8361	16.9592	17.0068	16.8727	17.0687	16.9782	17.3608	17.1067	16.732	16.9716	17.4579	NaN	16.5564	16.6701	Cep350
13.63	12.7561	12.5385	13.8268	11.0728	13.3928	13.3669	12.8793	12.678	NaN	14.6998	13.2338	NaN	12.5539	12.7166	12.7918	NaN	NaN	13.3419	12.6906	Cep41
16.5576	16.6411	16.8194	16.9969	16.7162	16.6777	17.1187	17.1629	17.0119	16.6721	16.7729	16.6853	16.1331	17.1503	17.0723	16.9981	NaN	NaN	16.652	16.8464	Cep57
NaN	13.4086	12.9296	12.2338	12.1721	NaN	13.5035	12.4525	13.0247	11.8487	NaN	13.1177	12.9792	12.7283	12.5703	13.1221	NaN	16.2682	12.9434	13.0106	Cep85
17.6705	17.7586	17.923	17.8477	18.0565	18.4444	18.2717	18.5795	17.6982	17.8672	17.6445	17.9676	18.3561	18.26	18.2584	18.3328	NaN	NaN	17.9157	18.0828	Cept1
18.9257	18.8424	18.8131	18.4725	19.1627	19.3211	18.1339	18.4574	NaN	NaN	NaN	NaN	NaN	NaN	NaN	NaN	NaN	NaN	17.8888	NaN	Cers2
16.5807	16.7126	16.2363	15.9847	16.2477	16.1803	16.566	16.4997	16.6969	17.0387	15.9048	15.1716	15.6803	16.8683	16.775	16.7031	14.2325	NaN	16.6022	16.7714	Cers5
15.6033	15.2632	17.2654	17.204	15.3335	15.8781	15.3022	16.2142	16.5986	15.6102	14.9256	15.1911	15.4604	16.7352	16.6696	16.9295	14.5572	NaN	16.0636	16.0074	Cetn2
18.3298	18.2086	18.0875	18.0894	17.9489	18.1088	17.6186	17.7365	18.7923	18.7569	17.993	17.9804	17.9981	18.4941	16.6724	16.8152	NaN	NaN	16.7294	17.355	Cfap20
NaN	NaN	NaN	NaN	NaN	NaN	NaN	NaN	16.608	18.2156	16.6957	17.2226	17.9862	16.7896	16.554	16.7404	NaN	NaN	NaN	17.04	Cfap36
17.6062	17.2691	16.854	17.196	17.6492	17.3716	17.0123	17.3414	17.7298	17.7146	16.2802	16.4795	17.4577	17.4832	17.5784	17.4594	16.9667	16.8571	16.9544	17.1812	Cfap97
20.0942	19.9167	18.9269	18.9113	20.447	20.3813	19.9839	20.2101	20.463	20.2308	17.5056	16.5422	19.9647	20.1386	20.2524	20.6852	16.4303	19.0261	19.144	19.637	Cfdp1
17.9916	18.9723	15.9791	15.3336	16.8736	16.8277	18.5697	17.9444	18.3734	17.1796	16.2139	17.7652	15.8831	18.016	17.6976	17.8844	NaN	NaN	17.0003	16.4791	Cfl1
19.0044	18.9795	18.5712	18.7388	20.1201	19.6622	19.0284	19.1995	19.2148	19.128	18.0882	17.2527	20.4178	18.3225	18.362	18.5824	16.2228	20.2233	18.5039	18.439	Cfp
18.2622	18.1541	17.5055	17.7335	17.3295	17.9782	18.1622	18.2061	18.4842	18.1875	17.3724	17.5692	17.5891	18.0648	17.8409	18.144	NaN	NaN	17.8468	17.926	Cggbp1
17.724	17.4539	17.0808	17.1497	17.4631	17.5709	18.3832	17.9999	17.7606	17.6912	17.3536	16.6542	17.2216	17.7421	18.184	18.3023	17.5023	17.5108	18.1054	18.0126	Chaf1a
13.0172	13.0964	15.3121	14.651	14.1134	13.7241	13.5065	13.3108	13.8817	13.9145	NaN	NaN	15.0447	13.4198	11.9405	13.3127	15.1254	NaN	14.3147	13.5692	Chaf1b
18.9849	18.9697	18.4136	18.6788	18.9691	18.9278	18.8838	18.9494	19.261	19.0827	18.299	17.6379	18.9749	19.0609	19.1158	19.0737	NaN	NaN	18.2714	18.5429	Champ1
15.5156	15.6059	15.5145	15.7123	16.3952	15.5175	16.2542	15.8818	15.9526	15.4988	15.9393	16.2204	14.7769	16.116	16.5691	16.1818	18.5663	17.6032	15.8071	15.9123	Chchd1
16.398	16.2747	16.4628	16.3968	16.2143	16.6367	16.6143	16.3503	16.4937	15.4803	17.3024	17.2718	15.4535	16.176	16.7187	16.4819	14.1001	NaN	16.4933	16.4631	Chchd2
20.2934	20.6757	20.1449	19.9806	21.1754	21.061	20.4328	20.5434	20.5654	21.3269	19.6747	19.5737	21.2095	20.4058	20.3635	20.5681	17.8674	NaN	19.6775	20.297	Chchd3
17.5837	17.4695	16.2978	16.1386	18.03	18.2348	17.7671	17.762	17.5832	17.5111	17.0986	17.0693	18.4488	17.2233	17.1804	17.1649	NaN	NaN	16.7193	16.7232	Chchd4
NaN	NaN	NaN	NaN	NaN	NaN	NaN	NaN	19.1509	19.3002	19.5257	20.0498	18.1256	19.1787	19.246	19.3478	NaN	16.1732	NaN	18.6547	Chchd6
15.052	15.2085	15.2216	15.3499	15.9487	15.8431	15.5871	15.656	15.4423	15.5929	14.6666	14.6345	15.7979	15.4904	15.6381	15.9675	16.6993	16.8234	15.3193	15.8319	Chchd7
19.9172	19.9427	19.526	19.7299	19.9515	19.9683	20.1822	20.1082	19.9621	19.7818	19.4438	19.6596	19.7378	19.651	19.6136	19.5477	19.5861	21.7155	19.8695	19.6687	Chd1
15.6512	15.3294	15.8425	16.0014	15.6732	15.8156	15.7994	15.8405	15.382	15.3632	15.5302	NaN	NaN	15.4807	16.1306	16.4306	NaN	NaN	16.0133	15.8846	Chd1l
16.1414	16.2589	16.5789	16.3846	15.491	15.6853	15.9205	15.9691	16.3807	15.839	15.9014	15.9943	16.3684	16.1259	16.1823	15.8162	NaN	15.7937	16.236	16.0576	Chd2
19.8494	20.0242	19.0991	19.5651	20.2269	20.0514	20.3878	20.0835	20.1404	19.7639	19.9429	19.958	19.1236	20.0238	20.31	20.286	17.9119	17.6723	20.0012	19.9795	Chd4
13.592	NaN	14.2546	NaN	NaN	12.9168	12.9389	12.8131	12.8398	12.9535	13.2153	12.9274	13.82	13.0275	12.9036	13.1833	NaN	NaN	11.5416	13.0876	Chd7
16.437	16.2171	16.0595	16.0982	16.3592	16.3152	16.0847	16.057	15.8379	15.6401	16.6917	17.3469	15.8204	16.0946	16.0433	16.0569	18.3096	NaN	16.1285	16.2247	Chd8
NaN	NaN	NaN	NaN	NaN	NaN	NaN	NaN	14.242	14.4214	15.0167	15.9085	14.3211	14.9651	15.0288	14.8478	NaN	NaN	NaN	14.9774	Chd9
17.1957	17.1674	17.6383	17.6331	16.0895	16.4442	17.2178	17.1697	17.7657	17.6304	17.6249	17.728	17.1376	17.6057	17.6572	17.503	16.8001	12.2022	17.0426	17.544	Cherp
15.9679	15.9434	15.4681	15.5502	16.2278	16.2232	15.6298	15.7604	16.7444	16.7797	14.2697	14.4572	16.805	15.4947	15.8707	15.8381	NaN	NaN	15.2487	15.7602	Chfr
17.0567	17.0385	16.4423	16.1334	18.2742	17.844	16.7744	17.1247	17.74	17.7995	16.3253	16.5667	19.0888	16.8738	16.6081	17.1475	19.5422	17.6312	16.7633	17.2128	Chid1
17.1305	16.9799	17.3865	17.4301	16.0937	16.4015	16.4658	16.6167	16.9281	17.0488	18.0206	17.7335	15.6207	16.69	16.6158	16.2349	15.6562	NaN	16.7662	16.3785	Chm
18.2202	17.9718	17.408	17.9327	16.8182	17.2176	17.9033	18.1049	17.8111	18.0193	18.129	18.291	16.1924	17.6224	17.6794	17.9647	NaN	NaN	17.3571	17.2243	Chmp1a
18.1075	17.9592	17.9826	17.4397	17.3958	17.8296	17.6341	18.091	18.0416	18.0015	17.1847	16.7643	16.5645	18.2406	18.4173	19.4157	NaN	18.3531	17.1461	16.9556	Chmp1b2
NaN	NaN	NaN	13.2734	NaN	NaN	12.2423	10.8033	NaN	NaN	NaN	NaN	NaN	NaN	NaN	NaN	NaN	NaN	12.0299	NaN	Chmp2a
17.092	17.4039	17.2206	17.2597	16.6439	16.8393	16.581	16.859	17.8208	17.4811	16.5527	16.5943	16.4718	16.9033	17.1364	16.635	16.6529	NaN	16.4348	16.7386	Chmp2b
18.3375	18.0025	18.3955	18.7743	16.8056	17.2572	17.9834	17.7862	17.5891	17.7838	19.5409	19.5133	16.2376	17.4876	18.0295	17.2778	NaN	NaN	18.5694	18.4519	Chmp4b
13.4327	13.0531	13.9793	14.0528	12.5707	13.2941	13.6856	13.203	12.7894	NaN	13.5563	15.2481	14.4008	12.9451	12.6402	13.2089	NaN	NaN	13.8473	13.2379	Chmp5
16.7416	16.2247	16.8186	16.916	16.4856	16.9534	16.8419	16.9645	NaN	NaN	NaN	NaN	NaN	NaN	NaN	NaN	14.1844	NaN	17.4469	NaN	Chmp7
14.8343	14.2625	16.0368	14.7506	14.7496	14.7888	14.6947	14.9936	15.0538	14.5062	15.2925	15.5379	14.4837	15.1092	15.223	14.8068	17.6028	15.9582	14.6592	15.4016	Chordc1
18.3574	18.0735	18.478	18.3292	17.4197	17.7505	17.9555	18.1658	17.2648	17.3013	18.1764	18.7721	17.3813	18.0782	18.5112	18.5115	13.965	NaN	18.5092	19.0421	Chp1
NaN	NaN	NaN	NaN	NaN	NaN	NaN	NaN	15.4571	15.4814	13.3558	15.4285	16.4752	14.9954	15.2614	15.7749	NaN	NaN	NaN	15.5566	Chpf2
15.9343	15.8014	15.5924	15.2132	14.678	15.0886	15.6354	15.1319	15.7702	15.5054	15.5688	14.9193	14.5924	15.1371	15.6333	15.2778	NaN	NaN	15.1478	15.8188	Chtf18
17.6389	17.6893	17.3068	17.5208	17.9545	18.0368	17.4676	17.5564	17.5034	17.334	15.874	17.257	19.0992	17.1349	17.308	17.3456	14.8443	17.4895	17.713	17.3828	Chtf8
17.9823	18.3696	16.8923	17.5423	18.522	18.8261	18.7424	18.747	17.8979	18.049	16.9332	16.8909	20.2989	18.2666	18.2609	18.9295	16.2681	NaN	17.9882	18.0851	Chtop
15.5616	15.935	NaN	15.1917	13.997	14.5502	14.486	14.8976	15.3735	16.926	13.1212	NaN	14.0695	15.7529	14.9214	14.0445	NaN	NaN	14.243	14.6531	Churc1
NaN	NaN	NaN	NaN	NaN	NaN	NaN	NaN	18.867	18.8115	18.6548	18.4529	18.3014	18.2467	17.8505	17.5166	NaN	15.7974	NaN	17.574	Ciao1
16.4906	16.3131	16.4237	16.3049	16.4217	16.2265	16.2344	15.9439	16.2244	16.3392	17.1167	16.8579	15.4473	15.9841	16.1945	15.6598	18.3412	18.7787	15.8019	15.8992	Ciapin1
19.7774	19.5589	19.3052	19.4025	20.0266	19.8	19.4491	19.4484	19.7084	19.9356	19.3279	19.3326	19.3405	19.556	19.5609	19.579	17.7511	18.24	19.3267	19.2651	Cic
19.5657	19.8783	19.6571	19.8615	20.3212	20.1944	19.5498	19.8864	20.2577	19.9769	18.8664	19.2277	20.2261	20.0797	20.0373	20.2252	18.7355	18.6555	19.805	19.9025	Cirbp
15.3809	15.6671	14.9117	15.8778	14.2677	14.5891	15.9903	15.4735	15.2331	15.1594	14.9253	15.0667	14.2748	16.4119	16.1094	14.7852	NaN	NaN	15.8812	16.0734	Cirh1a
16.0435	16.3815	16.8004	16.6686	15.677	15.5946	16.3707	16.17	16.5344	16.2332	17.0982	16.9837	15.5088	16.0752	16.0039	15.818	17.4344	NaN	16.7502	16.2012	Cisd1
15.9596	16.0571	15.6927	15.7279	15.8468	16.1475	16.6012	16.406	15.7826	15.5634	16.0524	15.9592	16.2313	16.3983	16.3252	16.4489	14.766	NaN	16.9131	16.5905	Cisd3
15.7821	15.6607	15.5051	15.7563	16.2596	16.3168	15.781	15.5817	NaN	NaN	NaN	NaN	NaN	NaN	NaN	NaN	NaN	NaN	15.73	NaN	Cit
18.7604	18.7599	18.57	18.6733	18.0177	18.2185	18.8686	18.8322	19.0674	18.9614	18.292	17.9709	17.5011	19.0302	19.052	18.9012	NaN	NaN	19.0486	18.9729	Ciz1
16.2954	16.6537	15.0772	15.7185	15.9085	16.1293	16.4259	16.128	16.6557	16.4429	15.1369	15.5461	16.1871	16.0054	16.1196	16.3483	NaN	16.462	16.0486	15.9433	Ckap2
21.4299	21.4902	21.9163	21.9762	20.7334	20.9953	21.8652	22.2604	21.683	21.4124	22.1992	22.0524	19.1747	22.0952	22.3771	21.7217	19.8013	19.819	22.4803	22.4137	Ckap4
15.4257	15.8716	15.9341	15.8012	14.7395	15.5508	15.4841	15.2518	15.7161	15.3929	15.4176	15.6246	15.9382	15.5473	15.5302	15.1792	16.9337	NaN	15.9911	15.7037	Ckap5
18.1811	18.2445	17.9843	18.203	18.7101	18.3635	18.2092	17.9691	18.5029	18.586	17.6207	17.4541	19.1182	18.0681	18.2219	18.2316	14.8837	NaN	17.9292	17.9907	Clasp1
17.9596	18.3454	17.9467	18.0366	19.0148	18.8314	18.1868	18.2056	18.3656	18.573	18.4658	18.3359	17.5982	18.4754	18.4351	18.4503	18.4893	18.3597	18.362	18.3192	Clasp2.1
15.6808	15.3247	16.082	16.427	14.8587	14.6263	16.4791	16.1009	15.7325	15.9468	14.9286	15.3068	16.8489	15.5039	15.4894	16.0953	NaN	16.2224	15.7132	15.4405	Clasrp
16.1134	15.9871	16.1742	16.2051	17.4756	17.2499	16.322	16.2796	17.0215	16.6263	15.0371	15.0418	17.9973	16.3882	16.1183	17.5916	16.7679	NaN	16.097	16.0818	Clcc1
16.2348	15.2185	18.8235	15.9625	16.1032	15.8821	15.7514	15.7225	16.5768	14.9895	18.0923	16.1654	16.0388	15.7951	15.5718	16.2635	16.8982	17.5627	15.8017	15.3426	Clcn7
12.7461	12.9085	12.8324	12.7938	12.9441	13.0101	13.0085	12.7114	NaN	NaN	NaN	NaN	NaN	NaN	12.86	NaN	NaN	NaN	13.4632	NaN	Clic1
15.3352	15.8499	16.3439	16.7988	15.5425	15.2432	15.7682	15.5202	15.1534	15.4749	17.4894	19.4225	14.3597	15.0369	15.6621	14.6725	NaN	NaN	18.4403	17.571	Clic4
17.8754	17.7502	18.773	18.4212	17.1293	16.9727	17.236	17.4186	17.7954	17.8119	19.3356	18.9701	15.8528	17.292	17.4572	17.5176	19.359	19.0975	17.5958	17.4011	Clint1
14.5396	14.7129	15.3909	15.0608	13.8898	13.9959	14.428	14.2979	14.5767	14.3747	15.5154	15.3187	14.3552	14.4416	14.3158	13.9976	NaN	16.7464	14.6853	14.1054	Clip2
14.3753	15.0932	13.8174	14.0473	14.8727	15.449	14.5402	14.0244	NaN	NaN	NaN	NaN	NaN	NaN	NaN	NaN	15.7533	NaN	14.3047	NaN	Clk4
14.0733	14.0371	13.0444	14.143	14.8803	14.0298	13.3964	13.5619	14.0738	14.2649	12.7295	NaN	NaN	14.3349	13.8445	13.6577	NaN	NaN	13.3968	14.1628	Cln3
17.6588	17.7808	17.8983	17.5549	17.1528	17.0095	17.281	17.2016	17.7848	17.808	17.9676	17.4143	17.335	17.0516	17.2557	17.0928	NaN	NaN	16.9379	16.7659	Clns1a
17.9103	17.9185	16.9154	17.3482	17.7028	18.0235	18.247	18.0647	18.3403	18.2987	16.0001	16.4715	18.5613	18.059	18.1356	18.0004	NaN	17.4158	17.3536	17.6174	Clpb
15.0871	16.0175	17.1446	15.6827	16.8579	15.0504	15.2497	15.1213	15.5741	15.5709	15.7086	15.7675	15.7284	15.9499	15.6986	15.9076	21.8504	NaN	15.3952	15.701	Clpp
17.4348	18.5323	16.4542	17.3774	16.7188	17.568	18.8177	18.0419	18.1626	17.7684	17.1856	16.7103	16.7841	18.2175	17.8846	18.3675	16.3399	NaN	17.6719	17.5363	Clptm1
NaN	NaN	NaN	NaN	NaN	NaN	NaN	NaN	14.7504	14.1091	13.6426	14.4584	15.069	14.7109	14.286	14.7713	NaN	NaN	NaN	14.4475	Clptm1l
21.0331	20.6934	20.4741	20.5814	21.6584	21.8996	21.2499	21.4812	22.2138	20.4176	20.7366	20.0737	21.8016	21.0069	20.7013	21.7002	NaN	17.4037	20.5628	20.9822	Clta
NaN	NaN	NaN	NaN	NaN	NaN	NaN	NaN	18.5386	18.38	19.6784	18.6611	16.63	18.7659	18.9746	18.4226	NaN	NaN	NaN	19.2936	Cltb
20.8627	20.7727	20.1567	20.4659	21.3975	21.2962	20.8562	20.9162	21.2419	20.8802	20.459	20.5606	20.857	20.9912	21.1477	21.1957	19.926	19.1232	20.8835	21.0771	Cltc
17.2282	17.5595	16.9786	16.7404	16.828	16.876	17.0261	16.934	17.1483	17.117	17.0782	16.5835	17.3378	16.7338	17.0112	16.8951	16.788	NaN	16.6868	16.9528	Cluh
18.367	18.0462	18.8315	18.5783	18.0279	17.9843	17.774	17.6712	17.8738	17.7595	18.4584	17.9438	18.7004	17.9912	18.0702	18.2262	15.2314	15.5468	17.7377	17.6794	Cmah
NaN	NaN	NaN	NaN	NaN	NaN	NaN	NaN	18.0769	17.9221	17.6097	17.4956	19.2484	18.1331	17.8583	18.1233	NaN	NaN	NaN	17.5272	Cmas
13.8525	13.6431	14.2785	13.9417	14.3779	14.5259	14.7855	14.4174	13.6564	14.7656	14.8804	15.0489	13.9651	13.8619	13.6741	14.1268	NaN	NaN	14.3364	14.1797	Cmc1
17.8676	17.758	17.0912	17.3849	18.515	18.415	17.5893	17.5231	17.8588	17.8693	16.9525	17.4005	18.978	17.5229	17.4562	17.9826	11.5832	NaN	17.3047	17.428	Cmc2
19.4855	18.9417	20.461	20.3055	17.5703	18.2467	19.16	18.751	18.8525	18.7806	20.8569	20.5298	16.8573	19.2876	19.393	18.6661	18.2514	NaN	20.0194	19.7173	Cmpk1
16.6376	16.3817	15.4575	16.6327	16.444	16.5945	16.5925	16.3928	16.466	16.183	16.1381	16.4568	16.4262	16.4677	16.5135	16.6158	NaN	15.0242	16.8011	16.6673	Cmpk2
NaN	14.6105	NaN	12.7497	13.2499	14.8043	14.3037	13.981	13.2953	13.5525	13.8223	13.5358	14.5335	14.0439	13.7089	14.0883	NaN	NaN	14.4231	14.7304	Cmtm6
18.7739	18.9836	19.0641	19.0994	18.6779	18.867	18.9896	19.0648	19.1108	18.6854	18.8479	18.9073	19.1783	19.322	19.1408	19.2693	19.2993	18.4298	18.8847	18.813	Cmtr1
NaN	11.288	NaN	NaN	NaN	NaN	10.9892	NaN	NaN	NaN	NaN	NaN	NaN	NaN	NaN	NaN	NaN	NaN	11.9601	NaN	Cnbp
20.9037	20.298	19.1554	20.2334	20.2964	20.2903	20.3971	20.3027	21.5501	21.5015	19.8019	19.1331	18.7663	20.556	20.7444	20.4599	19.0754	18.0886	19.9606	20.3113	Cnbp.1
NaN	NaN	NaN	NaN	NaN	NaN	NaN	NaN	17.1706	16.8317	17.1364	17.2989	16.8185	16.9044	17.1285	17.0781	NaN	NaN	NaN	17.1151	Cndp2
18.2393	18.7803	19.2386	18.9942	18.3086	18.7002	18.4409	18.3519	19.5309	19.5933	18.1635	17.8463	17.4588	19.0608	19.253	18.4537	16.2724	15.9724	18.7627	18.7568	Cnn2
11.8089	11.905	NaN	12.3219	13.8662	13.0991	12.3939	11.9073	12.8233	NaN	NaN	12.5791	14.8106	10.9662	11.6951	12.4882	NaN	NaN	12.3201	12.0809	Cnn3
14.9599	14.5521	14.6848	15.0214	15.9839	15.5579	14.8555	15.138	15.1677	15.4684	13.9932	14.2822	16.2855	15.0334	14.7993	15.2293	NaN	NaN	14.5039	14.9984	Cnnm3
17.2827	17.3925	17.9896	17.9227	16.8292	17.1105	17.6967	17.8302	17.1754	16.9543	18.0524	18.3953	15.5889	17.3008	17.6952	17.5428	16.0432	18.0238	18.4945	17.8628	Cnot1
15.5811	15.2258	15.7111	14.8023	16.6486	16.3274	16.128	15.9409	15.7499	15.6861	16.0763	16.0093	14.9656	15.5941	15.9526	15.7335	NaN	NaN	15.6771	16.275	Cnot11
16.3237	16.7295	16.5101	16.5417	16.2418	15.5666	15.686	15.6401	17.1592	15.8436	15.5676	16.3662	16.2411	15.9132	15.7176	16.7747	NaN	NaN	16.5319	16.1882	Cnot2
14.8332	14.3011	15.1058	15.1973	13.98	14.7755	14.8736	14.6416	14.7444	14.5022	15.1545	15.439	15.0041	14.4069	14.6333	14.2692	NaN	NaN	15.2712	14.8256	Cnot8
19.7814	19.521	19.7475	19.6741	19.574	19.7012	19.9746	20.0608	19.6245	19.2901	19.5133	19.1158	20.2754	20.2459	20.7556	20.7701	19.7521	17.6213	19.859	20.4335	Cnp
19.2018	18.9602	18.9311	19.0838	19.8906	19.5966	19.3535	19.5689	18.9295	18.8617	18.7363	18.714	19.4325	18.8567	19.0328	19.0706	16.1859	19.6915	19.4344	18.8812	Cnpy2
17.1858	17.3571	18.0893	17.6615	16.9541	16.8888	17.2354	17.477	16.8531	16.8832	18.2295	18.1775	17.365	17.1453	17.0624	17.4345	NaN	15.3198	17.2246	16.923	Cnpy3
17.259	17.4501	17.6039	16.8995	16.3837	16.8804	17.9193	17.9508	17.4342	17.3444	17.4714	17.4844	16.5947	17.563	17.7215	17.7086	17.4977	16.4599	17.7651	17.8274	Cnpy4
NaN	NaN	NaN	NaN	NaN	NaN	NaN	NaN	15.4952	16.0296	16.1891	17.109	16.4185	16.0651	16.212	16.2066	NaN	NaN	NaN	16.1679	Cnst
18.2441	18.5925	17.4642	17.765	17.2667	17.8738	18.9696	18.813	18.1894	18.0851	18.2507	17.9438	18.0662	18.3907	18.084	18.5842	17.3969	17.714	18.7189	17.7966	Cntrl
15.9899	16.2498	16.1532	15.7962	16.2585	16.6989	15.9935	16.1533	15.8805	15.2761	16.0324	16.7369	17.148	15.6481	15.7714	16.2022	17.2737	NaN	15.6581	16.256	Cntrob
12.1194	12.5739	11.6574	13.0821	13.1073	13.2916	13.617	13.336	NaN	NaN	NaN	NaN	NaN	12.883	NaN	14.1315	NaN	NaN	14.6195	14.1681	COA4
NaN	NaN	NaN	NaN	NaN	NaN	NaN	NaN	17.3209	15.5025	15.5324	15.1521	14.5204	16.5386	16.6744	16.7756	NaN	NaN	NaN	15.9782	Coa5
14.7571	14.7604	13.0327	13.9654	15.4618	15.113	14.9325	14.9473	15.4443	14.6452	NaN	NaN	NaN	14.7916	14.9016	14.5848	NaN	NaN	13.9887	14.54	Coa6
19.9224	19.8262	18.0095	18.3485	21.3806	21.385	20.5477	20.6963	NaN	NaN	NaN	NaN	NaN	NaN	NaN	NaN	15.6113	NaN	19.4103	NaN	Coa7
16.8151	16.6271	16.1452	16.3418	16.211	16.4131	16.2055	16.236	16.8461	16.7307	16.199	16.2044	16.4333	16.1488	16.2665	16.1483	NaN	15.2819	16.2293	16.2469	Coasy
16.132	16.077	16.599	15.9565	17.2318	16.9447	15.9412	16.2483	16.5522	16.5234	16.7472	17.0568	16.1703	16.2386	15.9116	16.4837	16.6094	NaN	16.7594	16.2062	Cog1.1
14.8841	14.6589	15.3104	14.583	14.8155	14.6672	14.4693	14.3922	14.3812	14.6142	15.0652	14.7512	15.4782	14.554	14.7987	14.5642	15.667	15.7435	15.1572	14.6543	Cog2
16.7095	15.6804	15.2954	15.2528	16.8774	16.5349	15.9755	16.1627	NaN	NaN	NaN	NaN	NaN	NaN	NaN	NaN	NaN	NaN	15.4593	NaN	Cog4
NaN	NaN	NaN	NaN	NaN	NaN	13.0728	NaN	13.2372	13.1137	12.2735	12.5615	13.4173	13.2356	13.231	13.0886	NaN	NaN	13.37	13.1561	Cog5
17.3243	17.1268	17.3257	17.3037	16.654	16.1932	16.128	16.1641	16.7383	16.8779	16.8031	17.0956	16.8906	16.2895	16.6529	16.6802	17.6972	18.0061	16.4518	16.3346	Cog8
17.5045	17.4708	17.6441	17.2045	17.8868	17.715	17.6606	17.627	18.5426	18.0823	16.2547	16.6118	17.7883	17.6227	17.7806	18.0754	NaN	17.3684	17.201	17.156	Coil
13.765	13.8176	14.0173	15.0906	14.1507	13.6657	14.4095	13.5713	13.1636	14.2292	14.5906	14.8552	14.2618	14.1217	14.0978	14.0436	NaN	16.9887	14.7924	13.9165	Col4a3bp
18.2392	18.4452	18.0459	18.4829	18.0564	18.685	18.8752	18.8197	18.0432	17.917	17.255	17.4223	17.0239	18.4053	18.063	17.7719	10.4601	16.9551	18.4315	17.6846	Colgalt1
NaN	NaN	NaN	NaN	NaN	NaN	NaN	NaN	18.8471	18.3366	15.6138	NaN	17.6991	18.3507	18.5849	18.7546	NaN	NaN	NaN	17.8248	Commd9
17.0038	17.1513	17.1082	17.4144	18.283	18.0421	18.4335	18.4905	17.6966	18.0936	17.6058	16.9743	18.2378	18.3008	18.7241	18.393	19.8831	17.8789	18.7506	18.6558	Comtd1
19.4332	19.41	19.7784	19.5035	18.5065	18.9284	19.4395	19.4245	19.4234	19.3002	19.8644	19.8167	18.9832	19.5037	19.4627	19.0874	19.2899	18.5358	19.4988	19.2352	Copa
16.3735	16.188	16.3763	16.4028	16.8957	16.5886	16.2422	16.3185	15.7597	15.7279	16.665	17.3134	17.3133	15.9021	15.657	15.9194	16.5374	17.7802	15.8891	15.774	Copb1
19.6276	19.6266	20.1287	20.3115	19.0337	18.7666	18.8107	19.0753	20.7778	20.5158	19.4387	19.6123	19.0208	19.9429	19.9851	19.9766	19.4934	15.0364	19.1758	19.7436	Copb2
17.0219	16.7939	17.187	17.0498	16.746	16.5895	16.6298	16.509	16.489	15.9745	16.9967	17.4194	17.4122	16.6402	16.5616	16.5819	NaN	16.5099	16.3037	16.7551	Cope
19.2587	19.1906	18.6023	18.9968	19.4953	19.1242	19.0587	18.9793	19.4744	19.3225	18.6498	18.1661	20.4573	18.8623	18.8767	19.0661	NaN	16.802	18.5878	18.4187	Copg1
17.1367	17.1137	16.5557	17.0002	17.0362	17.057	17.2286	17.2988	17.1906	16.6442	17.3373	17.2022	16.9638	17.0814	17.153	16.9689	NaN	NaN	17.1319	17.0174	Copg2
16.0607	15.7621	17.4808	17.105	13.9638	13.7167	15.3999	14.9757	15.0254	15.0446	17.654	17.7399	14.0399	15.4217	15.4738	14.8701	NaN	14.7922	16.5822	15.7775	Cops2
16.3722	16.2227	16.6163	16.3666	14.9138	15.0116	15.426	15.3183	17.1794	17.348	16.9147	16.008	9.00394	16.4012	16.5778	16.1139	14.8856	NaN	15.4747	16.1753	Cops5
14.2015	13.2652	15.1153	15.7269	14.836	14.4848	14.0248	13.971	NaN	NaN	NaN	NaN	NaN	NaN	NaN	NaN	NaN	NaN	14.9038	NaN	Cops7a
17.2915	17.1089	17.2019	17.3351	17.3037	16.7779	16.8552	16.7834	16.5998	16.8448	17.5339	17.4102	17.5187	16.9042	16.64	16.694	NaN	NaN	16.6909	17.2029	Cops7b
18.1084	17.8098	17.5483	18.1133	17.5057	17.5191	18.0558	18.1281	18.1236	17.8724	17.7884	17.3162	17.1421	18.1925	18.3959	18.1116	16.149	15.9766	18.1866	18.2047	Cops8
17.077	17.0964	17.1917	16.9772	15.8681	15.9477	16.7399	16.6909	17.3178	16.858	17.185	16.7081	15.1955	17.0146	17.0643	16.5439	NaN	NaN	16.7185	16.4203	Coq3
16.9526	17.3465	17.3847	17.1616	15.734	15.9899	16.7974	16.9543	NaN	NaN	NaN	NaN	NaN	NaN	NaN	NaN	NaN	NaN	16.4246	NaN	Coq6
23.3908	23.2246	23.1718	22.9108	22.1752	22.2576	22.3354	22.5242	23.7049	23.7359	23.3508	23.139	22.1997	22.8267	22.6739	22.5356	21.905	19.4272	23.1392	23.4408	Coro1a
21.4111	21.1724	21.1633	21.0348	21.5324	21.5754	21.0183	21.324	21.0444	20.8883	21.0357	20.9162	21.8363	20.9149	21.0177	21.0235	19.9358	21.8053	21.0987	20.7839	Coro1b
17.3621	17.3579	17.2744	17.1876	15.6049	16.1735	17.1514	17.0919	16.626	17.3968	15.8458	14.9716	16.413	17.9649	18.4349	17.5669	NaN	16.6325	17.391	17.3745	Coro1c
17.992	17.9137	17.815	18.1188	17.8601	18.1091	18.4397	18.3569	18.3478	17.934	18.0487	17.7211	18.0322	18.6652	18.8445	18.6934	19.2821	17.4395	18.5936	18.7544	Coro7
21.5516	21.0129	21.5751	22.6528	18.9729	18.7986	21.0499	20.7263	21.7165	21.5842	22.6567	22.3116	18.9153	22.0059	22.4943	21.1274	18.5284	13.2968	23.0139	21.7737	Cotl1
19.0327	19.1476	19.1223	19.0465	19.3637	19.2922	19.3242	19.3518	19.9138	18.9699	18.5919	18.7722	19.7288	19.3572	19.3442	19.6482	19.374	18.9341	19.2852	19.0802	Cox4i1
16.479	16.0041	16.0663	16.4083	16.961	17.0999	17.4126	17.6447	15.0035	15.4961	18.0713	18.5595	15.0768	17.0167	17.3061	17.3507	10.6099	NaN	18.1785	18.3737	Cox5a
19.3572	19.4514	20.7527	20.2686	18.8955	19.1069	19.0097	18.9822	19.7325	19.9538	20.4337	21.2816	17.7564	19.4361	19.1408	19.0399	20.5292	19.5518	18.9307	18.9574	Cox5b
16.7737	16.5999	16.0265	16.7377	17.1511	17.8398	17.8412	17.5846	15.9255	16.523	17.3299	18.0507	15.7741	17.316	18.0163	18.0121	16.7846	NaN	18.1438	17.7506	Cox6b1
17.2866	16.8848	17.1083	17.1422	16.0359	16.3636	17.1828	17.1421	17.2231	17.173	17.0521	16.8335	16.2769	16.8938	16.9876	16.9278	NaN	NaN	17.0343	16.813	Cox6c
NaN	NaN	NaN	NaN	NaN	NaN	NaN	NaN	14.2103	14.6188	17.8133	18.4718	10.1999	14.6175	14.3724	13.6777	NaN	NaN	NaN	15.4299	Cox7a2
NaN	NaN	NaN	NaN	NaN	NaN	NaN	NaN	19.4153	19.5151	17.5383	18.7738	19.1118	20.0593	19.9245	19.7145	NaN	NaN	NaN	19.4967	Cox7b
15.4152	15.5093	14.6421	16.072	18.4497	17.9362	16.3244	16.7301	15.6876	15.6623	15.2823	NaN	19.4308	16.1422	16.2964	17.0834	17.2241	NaN	16.4191	16.581	Cplx2
20.8547	20.7616	20.5011	20.5099	21.4692	21.3986	20.2841	20.6683	19.9974	20.0178	20.7677	20.394	19.6577	20.801	20.8003	20.8728	14.7815	17.3081	19.9594	20.5715	Cpne1
14.0022	13.9288	14.1543	14.1373	15.0846	15.5255	15.4077	15.614	13.5772	NaN	14.7166	14.1498	14.2069	15.5649	15.8184	15.8756	16.2099	NaN	15.5188	15.6278	Cpne3
17.5665	17.256	17.8938	17.8185	18.3455	17.7749	17.8209	17.7844	17.1872	17.3152	16.9961	16.4474	19.1569	17.922	18.0301	17.9929	18.3453	19.7902	17.7359	17.504	Cpox
19.6	19.4204	19.1458	19.45	19.5273	19.6328	19.8097	19.7567	20.0561	19.9394	19.0933	18.8552	20.1412	19.7231	19.7374	19.6414	18.9305	17.9666	19.4773	19.5969	Cpsf1
16.125	16.3231	16.3513	16.4814	15.8158	16.4748	16.8766	16.5575	16.377	15.9821	16.0901	16.1914	16.0697	16.5581	16.7194	16.3943	17.2162	18.2913	16.9843	16.5323	Cpsf2
17.4058	17.7041	17.3324	17.9565	16.9406	17.9238	18.053	18.2648	17.7167	17.2122	17.3333	17.7236	16.3049	18.1046	18.9466	18.4652	16.7969	NaN	19.5403	19.3142	Cpsf3
NaN	NaN	NaN	NaN	NaN	NaN	NaN	NaN	17.0713	17.4026	17.4678	19.2409	16.879	16.8311	16.6331	16.5883	NaN	18.7074	NaN	16.6033	Cpsf3l
18.4036	17.6238	18.2705	18.4565	19.0157	18.8518	17.7362	18.321	NaN	NaN	NaN	NaN	NaN	NaN	NaN	NaN	NaN	NaN	18.4809	NaN	Cpsf4
21.2726	21.0977	20.7266	20.7973	21.7734	21.5475	20.7926	20.8478	21.2302	21.4465	20.7955	20.5914	21.8949	20.9046	20.8036	20.8882	18.5298	18.8181	20.5807	20.5931	Cpsf6
18.6095	18.4987	18.4368	18.2677	19.5927	19.2477	18.8969	18.9101	18.5991	18.7382	18.3893	18.1878	19.6859	18.8226	18.7203	18.9494	19.215	19.6022	18.6877	18.6682	Cpsf7
17.1698	17.1276	18.0074	17.17	16.8023	16.8563	16.8935	17.0667	NaN	NaN	NaN	NaN	NaN	NaN	NaN	NaN	15.3123	NaN	16.5512	NaN	Cpt1a
NaN	NaN	NaN	NaN	NaN	NaN	NaN	NaN	17.1894	17.2703	17.6498	17.9419	17.7748	17.6565	17.6136	17.6692	NaN	19.6152	NaN	17.5772	Cpt2
18.962	18.9766	18.8882	18.9444	15.4821	16.07	18.4449	18.6403	NaN	NaN	NaN	NaN	NaN	NaN	NaN	NaN	NaN	NaN	17.8162	NaN	Cr1l
NaN	NaN	NaN	NaN	NaN	NaN	NaN	NaN	14.9569	15.3445	14.4997	14.8087	15.5012	15.1641	14.9305	15.1176	NaN	16.1114	NaN	15.4607	Cramp1l
15.2337	15.6364	15.7893	15.4629	14.5844	15.6779	15.8443	15.3114	15.7179	15.3508	15.5923	15.7441	14.9583	15.6314	15.4961	15.6769	16.0476	15.3589	15.655	15.7161	Creb1
17.2867	17.0816	16.8137	17.1029	17.2684	17.4724	17.2665	17.297	16.4368	16.7225	17.1944	17.4932	18.0517	16.5055	16.3684	16.7875	17.312	19.5517	16.8721	16.6614	Crebbp
15.4476	14.6682	14.734	14.9305	14.7832	14.382	14.963	14.9406	NaN	NaN	NaN	NaN	NaN	NaN	NaN	NaN	NaN	NaN	14.2073	NaN	Creg1
17.2816	17.2132	16.9863	17.2661	16.3134	15.7554	16.2194	15.6234	17.9584	16.5136	17.3299	17.338	15.3832	16.2072	15.5431	16.5727	17.6845	NaN	16.639	16.4518	Creld2
14.7778	14.9292	16.0194	15.4207	16.2035	16.2819	16.1853	15.8912	14.3507	14.547	16.2771	15.7873	15.6054	16.1915	16.2352	16.908	NaN	NaN	15.9728	15.7798	Crip1
17.5068	17.3902	16.8899	16.9886	18.4217	18.6555	18.5206	18.3311	17.3267	17.1471	17.0072	15.46	17.8829	18.6592	19.6625	19.3155	16.4171	NaN	18.7046	18.9479	Crip2
17.4815	17.5804	16.9674	17.1824	19.0705	18.896	17.0403	17.3782	18.8432	18.8539	16.7794	15.8207	16.8218	17.8494	17.9916	17.9023	14.1884	NaN	17.4461	18.1803	Cript
17.406	17.4233	17.9338	17.4934	16.9214	17.0797	17.091	17.1026	17.043	16.9179	17.5716	17.8246	16.4426	17.3122	17.412	17.353	19.5771	NaN	17.0682	17.6423	Crk
18.3925	18.3135	17.8616	17.9225	17.6572	17.8872	17.668	17.8047	17.1987	16.2668	16.0562	16.854	17.3194	17.4132	17.4249	17.6199	11.8095	18.5525	17.1942	17.8055	Crkl
NaN	NaN	NaN	NaN	NaN	NaN	NaN	NaN	16.2094	16.3265	16.7243	16.8112	16.972	16.6094	16.6355	16.7664	NaN	NaN	NaN	16.7236	Crlf2
19.7152	19.5287	20.0478	20.1014	19.1183	19.1788	19.4153	19.4981	20.0165	19.8818	20.1961	20.1934	19.1646	19.9139	19.8646	19.4876	18.3915	16.2089	19.5583	19.6259	Crlf3
NaN	NaN	NaN	NaN	NaN	NaN	NaN	NaN	12.5085	12.9254	NaN	12.4308	13.0086	12.0319	12.1113	12.5899	NaN	NaN	NaN	13.0963	Crmp1
15.577	15.3304	14.5454	14.7425	13.7628	13.924	15.4367	15.2058	15.5925	15.0225	14.6361	15.41	14.1206	14.8191	15.1136	14.3298	NaN	NaN	14.6707	14.1512	Crnkl1
19.8565	19.6866	19.4804	19.6478	18.7102	18.875	19.1768	19.4203	19.8202	19.4643	19.3506	19.3698	18.9152	19.0461	19.2066	19.4845	18.4334	18.8462	19.2393	19.0228	Crocc
14.4915	14.3951	14.9123	14.4895	14.8801	15.0611	14.3819	14.4294	14.4655	NaN	NaN	NaN	NaN	14.6234	14.3136	14.3479	NaN	NaN	13.7134	14.3883	Crot
13.7531	NaN	NaN	14.6264	NaN	NaN	13.3339	NaN	14.1624	14.0068	13.7278	13.8208	14.6767	13.8655	13.9758	14.2184	NaN	NaN	13.6756	13.5874	Crtc3
15.5237	15.3782	15.3041	15.6384	14.9334	14.9799	15.521	15.2992	14.9122	14.8067	16.5421	16.1495	15.0761	15.4968	15.5779	15.4247	17.4578	16.201	15.576	15.4248	Cryl1
NaN	NaN	NaN	NaN	NaN	NaN	NaN	NaN	15.7598	15.8332	16.0659	15.9786	14.4934	15.8096	15.7868	15.6262	NaN	18.5569	NaN	15.6319	Cryz
14.614	14.3623	14.7409	15.321	12.2109	11.5989	14.5925	13.9136	13.4839	14.4388	13.9665	14.7005	NaN	14.2608	14.2474	13.7129	15.1289	NaN	14.1831	14.219	Cryzl1
18.3715	18.4792	18.6108	18.4287	20.4159	20.0657	18.5757	18.8891	18.6147	18.3057	19.7598	20.3222	16.5456	18.9314	18.813	18.6097	14.1097	16.155	18.712	18.6013	Cs
18.9813	18.8305	18.989	19.5287	18.8969	19.2132	19.5226	19.5678	18.828	18.5335	19.9502	19.7734	18.6763	19.4507	19.6729	19.3739	NaN	19.7253	20.0458	19.3171	Csde1
18.2747	18.2821	18.1169	18.1553	18.8586	18.7704	18.2182	18.056	18.8612	18.3939	17.8806	18.0504	18.1407	18.1146	18.2855	18.4376	18.8924	19.0576	17.7208	18.1233	Cse1l
17.4183	17.1718	16.8499	16.7497	17.2041	17.4743	16.6738	16.8746	16.4814	16.6415	17.0151	18.339	16.7625	17.3125	16.8431	16.9012	NaN	15.916	16.8691	16.989	Csk
NaN	NaN	NaN	NaN	NaN	NaN	NaN	NaN	19.0363	18.8736	17.2728	17.5468	18.8447	18.5487	18.2126	18.3428	NaN	15.1735	NaN	17.9998	Csnk1d
16.981	16.8039	16.785	16.9971	16.6589	16.5366	16.2673	16.354	15.8006	16.3895	16.6608	17.0713	15.8528	15.9694	15.694	15.6969	13.3181	18.2247	16.8858	16.2277	Csnk1g1
17.778	17.93	18.0475	17.8359	17.4758	17.5234	17.7859	17.9408	18.0092	17.9088	17.381	17.0262	17.7723	17.8343	18.0378	17.735	15.8842	16.5324	17.8895	17.854	Csnk2a1
17.6302	17.4158	17.7592	17.686	17.449	17.7257	17.8491	17.7769	17.1402	17.0425	17.9779	18.0866	17.1875	17.9376	18.2466	17.9194	16.4669	16.2444	18.269	18.2451	Csnk2b
NaN	NaN	NaN	NaN	NaN	NaN	NaN	NaN	14.9691	14.5649	14.3116	14.7349	14.7409	14.7085	14.8297	14.7177	NaN	16.5203	NaN	15.1451	Cspp1
18.1081	18.1714	15.7881	16.2653	20.5536	19.8654	17.5318	17.8138	17.8785	17.7021	16.5891	16.5158	19.9897	16.7562	16.7871	17.1763	11.3619	16.0707	17.3463	17.3403	Csrp1
NaN	NaN	NaN	NaN	NaN	NaN	NaN	NaN	NaN	NaN	12.6709	11.9328	16.6511	14.2208	13.7536	15.7034	NaN	NaN	NaN	14.5154	Csrp2bp
16.3687	16.4495	16.4413	15.979	15.6001	15.9446	16.4062	16.4434	16.869	15.6616	16.2837	15.6494	15.8579	16.7217	16.4025	17.0562	16.205	14.9775	15.9138	16.2723	Cst3
15.0368	14.5304	15.0579	14.889	15.2482	15.5143	14.8461	15.0649	15.0416	15.195	14.5608	15.4784	15.7353	14.7897	14.4148	14.9232	NaN	NaN	14.3692	14.4178	Cstb
NaN	16.5558	NaN	NaN	NaN	NaN	14.6252	13.9693	15.4826	14.9499	15.0091	15.1643	14.2213	15.2174	15.3119	14.6126	NaN	13.8643	15.5265	15.3777	Cstf1
16.8429	16.662	16.7248	17.4243	15.4913	15.5771	16.3019	15.8852	16.6293	17.1201	16.3338	16.1567	15.1067	16.728	16.6601	16.2728	NaN	15.4725	16.8061	16.7081	Cstf2
19.5438	19.6343	19.5733	19.8215	20.2087	19.8739	19.3907	19.3155	19.6596	19.7754	19.4909	20.8755	19.6489	19.5671	19.3583	19.7643	20.7233	19.9641	19.8309	19.8115	Cstf2.1
NaN	NaN	NaN	NaN	NaN	NaN	NaN	NaN	13.5607	13.6697	14.2167	14.8248	13.5282	14.0111	13.5091	14.4564	NaN	NaN	NaN	13.5299	Cstf2t
16.6141	16.3652	16.5906	16.7292	17.7266	17.1012	16.0773	16.2875	15.9593	16.5222	16.0593	16.5929	16.8398	16.7923	16.6979	16.3425	16.7524	18.3968	16.3083	16.3492	Cstf3
NaN	NaN	NaN	NaN	NaN	NaN	NaN	NaN	18.7593	18.6505	19.0424	19.1319	19.6602	18.8802	18.7662	19.0113	NaN	18.6938	NaN	18.8467	Ctage5.1
20.2776	20.2815	20.1417	20.0746	20.003	20.2924	20.182	20.2954	20.3747	20.5085	20.6817	20.3513	19.5055	20.564	20.6386	20.4005	19.0234	17.0774	19.7514	20.2208	Ctbp1
19.1676	18.903	19.2505	19.5754	18.8424	18.6886	19.0209	19.0883	19.1719	19.1814	20.3316	20.2584	18.289	19.4499	18.8863	18.7514	19.0585	17.1252	18.9565	19.1068	Ctcf
19.9705	19.8849	20.4944	20.3034	20.2272	20.0542	19.7939	19.9388	20.0259	20.0867	19.4855	19.5096	20.7493	19.9315	19.989	20.1732	16.603	17.3188	20.0567	20.0575	Ctdp1
NaN	NaN	NaN	NaN	NaN	NaN	NaN	NaN	15.9508	15.3493	14.0777	14.1685	15.1343	15.5181	15.5881	15.7656	NaN	NaN	NaN	15.2945	Ctdsp1
15.2836	15.1454	14.7941	15.2852	15.5954	15.2544	14.8327	14.96	15.5621	15.3228	14.4428	14.4212	16.5106	15.1331	14.8391	15.0772	NaN	NaN	15.1172	14.9591	Ctdspl2
13.0972	11.8351	NaN	13.6883	13.3247	13.5391	12.7356	12.9882	13.2047	13.489	13.2004	12.4273	12.6352	13.4635	12.8752	12.7706	15.0332	NaN	12.8959	13.1438	Ctnna1
15.7931	15.8161	15.5612	16.1572	17.7009	17.6522	16.8808	16.9356	16.0818	16.1185	16.5799	17.4687	16.677	16.868	16.9116	17.2211	17.306	15.6518	16.7855	17.0104	Ctnnbl1
17.5142	17.6172	17.1279	16.7138	17.7128	17.3279	16.8859	16.6659	17.5469	17.3635	17.189	16.831	18.8253	16.6694	16.6205	16.7084	17.7308	17.1026	16.218	16.6576	Ctps1
19.3155	18.6768	18.545	19.1031	18.358	18.3236	19.1409	19.2445	18.7438	18.9296	18.8971	18.8645	18.3636	19.092	19.0706	18.9134	NaN	18.0076	19.4842	19.3171	Ctr9
16.7963	16.8723	17.0242	17.1193	17.1461	17.2232	17.0109	17.021	16.9785	17.0529	17.1874	17.2791	16.5746	17.0745	17.0998	16.9632	NaN	16.1294	17.3812	17.3845	Ctsb
21.5483	21.3159	21.2579	21.5127	20.73	20.6437	21.4595	21.1875	21.9108	22.0558	20.8956	20.7861	20.5852	21.529	21.1661	21.0937	NaN	13.9553	21.364	20.9974	Ctsc
NaN	NaN	NaN	NaN	NaN	NaN	NaN	NaN	14.264	13.7272	14.4703	15.6721	14.7334	13.7743	14.2448	14.1729	NaN	NaN	NaN	14.648	Ctsh
NaN	NaN	NaN	NaN	NaN	NaN	NaN	NaN	15.9967	16.0403	17.1478	17.3681	15.6903	16.3799	16.5733	16.3272	NaN	NaN	NaN	17.2346	Ctso
16.0828	15.8715	15.3499	15.1071	19.5194	18.861	16.4204	17.1923	16.6915	16.8055	16.3286	15.6846	16.8141	17.0982	17.04	17.5806	NaN	16.9038	16.8025	17.1637	Ctss
17.7375	17.2195	17.7464	17.6121	17.2481	17.2032	18.076	18.2272	16.7821	16.5887	18.1601	18.1179	15.7524	18.2727	18.3936	18.4125	NaN	NaN	17.7205	18.3106	Ctsz
19.1566	18.7602	17.3167	17.8268	18.8648	18.8256	18.8991	19.2603	19.4432	19.3603	18.0903	17.2752	18.3544	18.774	18.613	18.7131	NaN	NaN	18.1208	18.4073	Cttn
16.2767	16.031	15.8606	16.551	16.6734	16.9151	16.2013	16.335	16.4908	16.3929	16.2392	15.7212	17.4202	16.0715	16.1526	16.2103	NaN	NaN	16.1341	16.2795	Ctu1
14.236	14.924	13.2932	14.0322	13.8286	14.3522	14.4475	13.9057	14.6045	13.3779	NaN	14.5277	12.5889	14.4288	14.4857	14.6857	16.8829	16.9894	14.5496	14.8122	Ctu2
NaN	NaN	NaN	12.5646	NaN	NaN	12.1558	11.5236	NaN	NaN	NaN	NaN	NaN	NaN	NaN	NaN	16.6249	NaN	12.5523	NaN	Cuedc2
18.3118	18.0741	18.6444	18.2692	17.9813	18.0757	18.3777	18.2634	18.26	18.4746	18.3601	17.963	18.0035	18.0587	18.2883	18.1105	17.889	18.2414	18.1378	18.2642	Cul2
19.0014	18.9095	18.8937	19.2387	18.7668	18.8184	18.934	18.9757	19.2917	19.4097	18.7631	18.6848	18.5651	19.0827	18.9752	18.6223	NaN	NaN	18.6685	18.8119	Cul3
16.2494	15.9659	17.0365	16.1219	16.6204	16.1981	16.6146	16.4539	16.4044	16.4982	16.8091	17.1852	16.1187	16.3377	16.3895	15.8963	18.1373	17.9494	16.593	16.4028	Cul4b
15.107	15.3371	15.2218	15.3437	15.0523	14.9057	14.9683	14.7003	14.5868	14.7818	15.2161	15.6175	15.2914	14.8964	15.3954	14.7425	16.6055	NaN	15.1406	15.249	Cul5
15.1521	15.0203	15.1707	15.772	14.753	14.703	15.0255	14.8098	15.5034	14.4318	14.6465	14.3822	15.116	15.3888	15.0572	15.8619	NaN	11.8879	15.1856	15.2042	Cutc
18.576	18.3558	17.4609	17.3698	17.7857	17.5496	17.3766	17.3563	18.8369	18.5767	15.7455	16.6583	18.4581	17.0849	17.0635	17.5745	16.3606	18.2278	17.3154	17.2804	Cwc15
19.0836	18.9	18.5941	19.1555	19.9001	19.7333	19.2929	19.3687	19.3392	19.0204	17.9482	17.9188	19.6807	19.013	19.1165	19.2807	16.5706	19.5483	19.3008	19.0334	Cwc22
17.7258	17.6302	18.1743	18.009	19.1725	18.9893	18.0331	18.1202	18.4051	18.6629	18.3609	18.3678	19.217	18.3751	18.3097	18.446	20.4774	17.7797	17.9598	18.3673	Cwc25
16.3377	16.0084	16.2876	16.8099	17.0696	16.7153	16.349	16.2858	16.2062	15.5979	17.1169	16.9066	15.9719	16.5425	16.9194	16.2715	NaN	NaN	16.8513	17.1816	Cwc27
14.7939	14.733	15.1663	14.7663	14.3929	15.1558	13.401	13.904	15.4977	15.9868	13.6173	13.4226	14.5396	14.2241	13.6387	15.1118	16.5527	NaN	13.3508	13.6254	Cwf19l1
20.0767	20.0096	18.6365	19.246	18.5961	18.5408	18.8575	18.9127	20.5478	20.1564	18.3972	18.2541	18.6749	19.2927	19.2868	19.0958	17.3851	16.2936	18.9529	19.2148	Cwf19l2
NaN	NaN	NaN	NaN	NaN	13.0743	12.6917	12.1005	12.1662	12.5448	NaN	NaN	14.3077	11.4749	12.2796	12.7144	NaN	NaN	11.9518	12.4071	Cxcr5
18.7242	18.9107	18.0349	18.0453	20.0618	20.5405	19.2527	18.2607	19.6499	19.4979	18.5729	18.2215	21.3357	19.0035	19.0977	19.2641	20.7572	17.3133	18.357	18.9886	Cxxc1
15.4385	15.6267	15.3837	15.4162	16.0741	15.5666	15.8225	15.6445	16.32	15.6627	14.871	14.4482	15.7913	15.7536	15.747	16.103	NaN	15.959	15.3772	15.6532	Cxxc5
16.2433	16.3528	16.5839	16.6226	16.366	16.0972	16.3578	16.4505	15.6931	16.4511	16.4132	17.1013	16.9952	16.2646	16.1162	16.1402	16.3953	16.4037	16.5333	16.4242	Cyb5a
18.4067	18.562	19.5477	19.3464	18.3721	18.5884	18.7051	18.7015	19.3288	18.8128	18.7432	18.6474	17.4009	19.0647	18.979	19.0195	19.3255	NaN	18.5101	18.7438	Cyb5b
15.9992	15.8909	16.1493	16.2475	17.5947	17.229	16.8147	16.8121	15.691	15.6331	15.9522	16.8405	17.588	16.9228	16.761	17.1395	NaN	16.8223	16.6083	16.8174	Cyb5d2
17.6543	18.8977	18.5743	19.0711	19.0575	19.4821	18.8858	18.8333	18.7356	18.7132	17.9071	18.0191	21.2719	18.138	18.1649	18.7108	21.502	NaN	18.5025	19.298	Cyb5r3
15.3249	14.7478	15.9445	16.0382	15.1357	14.8013	15.1467	14.986	15.3218	15.3848	16.2175	15.7286	15.4786	14.835	14.8905	14.6138	NaN	16.1213	16.2626	15.917	Cyba
17.1319	17.1427	18.0304	17.9726	16.2697	16.7993	17.1374	17.3046	17.2704	17.0871	17.7365	18.3682	14.4111	17.788	17.5599	17.4586	16.0104	NaN	17.7159	17.8248	Cybb
16.9579	17.0818	15.8892	16.547	16.4769	16.7882	17.1682	16.9804	16.8158	16.4287	16.0909	16.5902	18.0652	16.704	16.8116	16.9728	16.6458	NaN	17.3525	16.7627	Cyc1
16.1121	16.5659	15.4515	16.3003	15.6805	15.3922	15.993	15.9932	15.529	15.8778	16.4688	15.7361	15.8009	16.021	16.3975	15.8056	17.2627	NaN	16.4251	16.2771	Cycs
20.2484	20.1462	19.8425	20.0063	20.9388	20.8647	20.7283	20.8057	20.5828	20.4395	20.5875	20.9807	21.6815	20.7379	20.6068	20.7337	19.6838	16.2717	20.3749	21.0175	Cyfip1
18.438	18.2762	17.9399	18.0153	18.6088	18.4648	17.9834	18.2198	18.8257	18.6485	17.8586	17.4275	18.4148	18.1325	17.9206	18.142	17.334	17.6329	17.815	18.092	Cyfip2
14.5276	14.2474	13.2953	14.3522	14.2683	14.0601	14.5503	14.2251	13.8875	14.1822	14.7404	13.414	13.996	14.0052	14.2509	14.2556	NaN	NaN	13.3618	14.1562	Cyhr1
17.643	17.611	17.7094	17.6314	17	17.2833	17.3514	17.3517	18.1494	17.9218	16.9743	17.0764	16.7328	17.6108	17.5007	17.4399	16.3993	NaN	17.2689	17.4438	Cyld
13.4885	14.1664	15.6388	14.2053	12.9181	13.8456	13.9923	14.3861	14.3092	NaN	12.3406	14.5447	NaN	14.2313	14.407	14.4579	NaN	17.147	14.2949	14.9167	Cyp11a1
15.2995	14.8443	14.903	15.2129	14.9737	15.0504	15.0096	15.4011	15.4495	15.8818	16.0837	15.7	15.63	16.2243	15.7313	15.4552	17.8843	11.9884	15.4437	15.8784	Cyp39a1
19.1409	18.8215	20.2712	19.2293	17.8038	18.3059	18.3727	18.6057	18.2928	18.3115	20.3292	21.1954	17.6109	18.4908	18.6271	18.2367	18.2362	17.9602	18.8678	18.6003	Cyp4f3
NaN	NaN	NaN	NaN	NaN	NaN	NaN	NaN	14.9521	14.9022	15.1944	14.7666	14.4877	15.1267	15.0738	14.7661	NaN	NaN	NaN	15.0864	Cyp4v3
14.2398	13.9961	13.0019	14.2093	14.1636	14.9869	15.3285	14.844	14.4595	13.5124	13.5874	13.7252	14.4983	15.1292	15.1305	14.5746	NaN	NaN	14.894	15.0471	Cyp51a1
18.2542	18.2736	18.1389	18.3119	17.9157	18.3235	18.1143	18.4529	18.332	18.2151	17.6396	17.1452	17.7026	18.642	18.7319	18.9148	17.3523	NaN	18.06	18.5218	Cyth1
17.1048	17.96	17.2973	17.1004	17.1936	17.2385	17.3358	17.0043	NaN	NaN	NaN	NaN	NaN	NaN	NaN	NaN	17.8738	NaN	16.918	NaN	Cyth4
NaN	NaN	NaN	NaN	NaN	NaN	NaN	NaN	14.1635	15.0028	15.2707	14.6234	14.9585	14.0932	14.2541	14.3103	NaN	17.5742	NaN	14.5137	D030056L22Rik
17.5665	17.628	17.8166	17.689	18.4166	18.4174	17.5887	17.8934	17.8849	18.0404	18.3592	18.2572	16.12	18.1414	18.0312	17.5193	NaN	NaN	17.0815	17.7442	D10Jhu81e
13.6119	13.3259	14.7483	13.6071	14.1463	13.9668	13.756	13.8053	13.6444	13.8273	14.5242	13.9204	14.1797	13.7301	13.5891	13.5366	16.6056	NaN	14.35	14.3657	D10Wsu102e
17.3754	17.1955	15.8926	16.8578	17.5646	17.7277	17.0625	17.1388	17.3318	16.6495	16.8039	16.4211	17.9853	16.6215	16.5968	17.3194	15.8396	17.094	16.7653	16.5965	D17H6S53E
16.7528	16.6861	16.7266	16.5438	17.026	17.2876	16.7956	16.7325	16.6903	16.2539	16.579	17.1438	17.7612	16.7868	16.7401	16.7039	NaN	NaN	16.7857	16.6777	D17H6S56E-5
16.8595	16.6223	16.4	16.6391	16.2508	16.8462	16.5722	16.5771	16.6904	16.7338	16.6766	17.3387	16.8735	16.3577	16.1533	16.4555	NaN	NaN	16.8665	16.3542	D2Wsu81e
13.2069	12.8924	13.2819	13.5874	13.8921	14.0974	13.3562	13.795	NaN	NaN	NaN	NaN	NaN	NaN	NaN	NaN	17.0425	NaN	12.6994	NaN	D6Wsu163e
16.4288	16.409	16.4053	16.5938	17.2682	17.0193	16.4819	16.5139	16.8444	16.5911	15.8431	15.9238	18.4167	16.879	16.6704	17.0077	18.341	16.7785	16.3805	16.8871	D930015E06Rik
NaN	NaN	NaN	NaN	NaN	NaN	NaN	NaN	14.7117	14.705	15.5272	15.1036	15.2647	14.7981	14.7256	14.8258	NaN	NaN	NaN	15.1418	Daam1
NaN	NaN	NaN	NaN	NaN	NaN	NaN	NaN	15.7218	16.186	15.5744	16.2716	15.9451	16.1341	16.089	16.3945	NaN	16.9817	NaN	15.6257	Dag1
15.5674	15.6988	15.6584	15.7272	16.1306	16.079	16.1624	15.9881	16.0718	16.1049	14.0994	14.7082	16.5721	16.3554	16.3432	16.283	16.6369	NaN	15.6963	16.1702	Daglb
15.7973	15.663	15.5202	15.9016	15.8247	16.0715	16.1291	16.1277	NaN	NaN	NaN	NaN	NaN	NaN	NaN	NaN	NaN	NaN	16.2903	NaN	Dalrd3
20.6376	20.5184	20.4385	20.6558	20.8503	20.6807	20.1448	20.3333	20.5458	20.6737	20.6211	20.0432	20.6186	20.3897	20.3674	20.5618	NaN	18.8659	19.8683	20.3063	Dap
20.2903	20.3916	20.7333	20.8649	19.2162	19.0037	20.3151	20.1992	20.2745	20.5663	20.2738	20.2802	18.331	20.4526	20.6102	20.3524	11.2759	NaN	20.4944	20.3676	Dap3
16.5576	16.5327	16.7631	16.5935	17.7455	17.573	16.753	16.8913	NaN	NaN	NaN	NaN	NaN	NaN	NaN	NaN	18.3389	NaN	16.7612	NaN	Dapk3
15.1604	14.7951	15.7772	15.6455	14.98	14.7951	15.2349	14.9085	15.1221	15.1554	16.0898	16.3383	13.9413	15.049	14.8714	15.023	NaN	NaN	15.4652	15.1715	Dapp1
23.1059	22.807	22.5756	22.7642	23.584	23.6265	22.9608	23.2169	23.4756	23.6219	22.436	21.698	23.1906	23.2548	23.4471	23.6647	16.8364	16.137	22.7574	23.3089	Dars
17.5602	17.6718	16.7485	17.5497	17.5156	17.8708	17.7044	17.7995	16.8226	16.7505	18.0226	17.8105	17.1558	17.5106	17.7462	18.0809	16.5176	NaN	17.3952	17.9159	Dars2
19.3266	19.2033	18.9858	18.6885	19.2368	19.3131	18.8096	18.8897	19.5532	19.6077	18.6525	18.6464	19.6448	18.8046	18.6257	19.1186	NaN	NaN	18.862	18.6619	Daxx
21.5112	21.8418	20.2392	20.8586	21.9775	22.1928	22.1211	21.4626	NaN	NaN	NaN	NaN	NaN	NaN	NaN	NaN	NaN	NaN	21.8148	NaN	Dazap1
NaN	NaN	NaN	NaN	NaN	NaN	NaN	NaN	20.7791	21.1049	21.2273	21.0893	17.2663	19.8527	19.7135	19.6948	NaN	NaN	NaN	19.1569	Dbi
16.8509	16.7828	16.2375	16.4463	17.5486	17.5944	16.6222	16.8443	17.509	17.6168	15.8149	16.0416	16.9199	16.83	16.7567	16.9376	NaN	NaN	16.2138	16.7144	Dbnl
22.333	22.001	21.7001	21.6848	23.2206	23.0015	21.7443	22.1004	22.6514	22.6355	21.1285	20.6023	23.226	21.8734	21.7864	22.167	19.4707	20.9209	21.2883	21.5533	Dbnl.2
16.3644	16.3481	18.1777	16.3196	16.5229	16.6506	15.9538	15.9783	16.8455	16.5417	16.173	15.7978	16.5232	16.8036	17.084	16.7613	17.5928	16.1498	15.8577	17.086	Dbr1
17.7821	17.7781	18.3297	18.2295	18.7175	18.5498	18.3405	18.6182	18.3675	18.1207	18.3266	18.4333	18.9609	19.0038	19.0572	18.963	18.5746	15.3532	18.5424	18.8761	Dbt
NaN	NaN	NaN	NaN	NaN	NaN	NaN	NaN	14.0284	13.3888	NaN	10.2597	15.3369	13.7573	13.9351	14.6157	NaN	NaN	NaN	14.0438	Dcaf10
14.8687	15.309	16.2424	15.8657	14.7513	16.0762	15.6372	15.6339	15.6899	15.4661	15.6399	16	15.4396	15.6626	15.5958	15.3979	NaN	18.4903	15.8371	15.3295	Dcaf11
18.974	18.8732	18.3725	18.3146	18.6	18.7	18.7549	18.766	18.7918	18.4973	18.0869	17.9751	18.2856	19.114	19.1928	19.0258	NaN	14.7787	18.3299	18.7158	Dcaf13
17.9234	18.0511	17.4606	18.126	18.2833	18.043	18.1383	18.0589	16.9587	17.0364	16.6015	17.24	19.3412	16.8913	16.8915	17.1402	16.1102	22.6862	18.1451	17.5529	Dcaf5
NaN	NaN	NaN	NaN	NaN	NaN	NaN	NaN	18.8136	17.8749	17.9278	17.7759	17.601	18.356	18.5739	18.3772	NaN	NaN	NaN	17.9354	Dcaf7
14.3831	14.1531	15.4118	15.033	13.8927	14.2479	14.1973	14.307	15.2944	14.1613	13.0689	14.4701	13.4477	15.178	14.6662	15.2066	17.0622	NaN	14.2155	14.3481	Dcaf8
NaN	NaN	NaN	NaN	NaN	NaN	NaN	NaN	13.6748	13.5264	12.9572	14.4861	13.1062	14.2047	14.4322	14.3699	NaN	16.2999	NaN	14.734	Dcakd
17.4127	17.5066	17.549	17.6391	17.0488	17.164	17.7701	17.7914	16.5177	16.7347	18.6605	18.6839	16.5122	17.4799	17.7178	17.6796	NaN	NaN	17.766	17.6615	Dcps
19.6186	19.4386	19.7144	19.8586	18.8866	18.888	18.9367	19.0182	19.86	19.7917	19.422	19.4686	19.0006	19.0097	19.1703	19.0252	19.1635	18.7474	19.1795	19.2071	Dctn1
16.3937	16.1933	15.5024	16.0334	15.7261	15.6783	15.6886	15.8852	15.8771	16.0883	15.742	15.4862	16.3065	15.8332	16.0464	15.7013	NaN	17.1838	15.9311	15.9511	Dctn2
14.8642	15.3102	15.5283	15.2475	15.6119	15.8457	15.4244	15.4208	14.9633	14.6674	15.3973	15.2923	15.1235	15.2582	15.5383	15.3078	14.973	16.6255	15.4632	15.5157	Dctn4
NaN	NaN	NaN	NaN	NaN	NaN	NaN	NaN	16.5737	15.4349	14.8844	12.9046	15.1582	17.4652	17.5557	17.744	NaN	NaN	NaN	16.6082	Dctn6
16.8826	16.8275	17.3818	17.332	16.4738	17.0065	16.9159	17.1098	16.4572	16.9034	18.0926	17.8391	16.1466	16.7611	17.4098	16.6064	17.1863	17.4473	18.2591	17.7117	Dctpp1
NaN	NaN	NaN	NaN	NaN	NaN	NaN	NaN	16.6227	16.889	17.575	17.8049	17.2132	17.8828	18.4528	18.6652	NaN	NaN	NaN	18.5838	Dcun1d1
13.8166	14.6862	13.4813	13.9411	14.105	13.8828	14.0488	13.7647	NaN	15.032	NaN	NaN	NaN	13.1262	NaN	NaN	11.8719	NaN	13.713	NaN	Dda1
17.6829	18.0099	18.652	18.0104	16.9198	17.3522	17.5234	17.6428	17.9781	17.5227	18.0989	17.8984	17.6362	17.892	18.198	17.5733	16.2107	14.5288	17.4855	18.1631	Ddb1
16.1624	16.1099	16.1249	16.1981	16.1804	16.2884	16.0665	15.7018	16.4489	16.1929	16.2701	16.3829	15.754	16.088	15.9636	15.8206	18.4906	NaN	15.8015	15.713	Ddb2
13.5711	13.8084	13.4484	12.7396	14.274	14.6545	13.6915	13.5903	13.0893	14.7285	NaN	14.3449	NaN	12.6311	13.2237	13.6265	NaN	NaN	13.2265	13.6646	Ddhd2
15.9492	15.6206	15.4326	16.0633	15.8783	15.8103	16.0964	16.268	16.1728	16.1309	15.7277	15.5509	14.8062	16.5558	16.419	16.7993	15.9855	15.0916	16.3	16.1501	Ddi2
17.9065	17.8729	16.6335	17.2643	17.4223	17.8427	18.5796	18.5713	18.3206	17.9011	17.9396	17.6149	16.5936	18.4217	18.1591	17.8426	NaN	NaN	18.4402	17.74	Ddost
20.1752	20.0063	19.7081	19.7118	21.3621	21.2705	19.9352	20.274	20.0067	19.0386	19.3942	19.7374	22.9604	19.398	19.4242	19.8535	15.3336	18.1641	19.7526	19.5523	Ddrgk1
15.804	15.1303	16.1187	15.4168	14.7352	15.7459	16.264	15.69	15.2133	15.0642	14.2411	15.1857	17.6273	16.0536	16.1308	16.6848	NaN	NaN	17.1788	15.883	Ddt
19.4549	20.3522	20.5487	20.4903	20.3654	20.2482	19.7523	19.7198	18.5645	19.0538	20.2905	20.1527	18.8317	19.4351	19.4556	19.7443	11.655	17.7474	20.3109	19.622	Ddx1
18.3791	18.6774	18.1886	18.1824	19.208	18.9987	18.3421	18.4077	18.4011	18.676	18.5249	19.2171	20.2901	18.2226	18.3038	18.5495	19.1985	16.6227	18.0457	18.8204	Ddx10
22.4435	22.3667	21.8913	22.0216	21.7475	21.5352	21.7022	21.7191	21.9541	21.6132	21.378	21.4364	21.6804	21.9015	21.9365	21.9033	18.1265	19.4868	21.4385	21.7019	Ddx17
18.9139	19.1273	18.3	18.6084	18.8552	19.0505	19.4777	19.6967	18.9197	18.139	19.4688	19.457	18.2257	19.209	19.5195	18.9433	15.0567	NaN	19.2653	19.413	Ddx18
16.8135	16.9578	17.0775	16.8945	17.4741	17.8436	17.1765	16.9498	16.5913	16.6123	17.9042	17.6831	17.5649	16.5537	16.5893	16.9403	15.8085	16.8331	17.0394	16.7632	Ddx19a
15.9444	15.3155	15.2898	16.2333	17.012	17.2412	15.9178	15.4298	15.9366	16.4086	15.7999	15.0225	16.9494	15.2272	15.5089	16.2615	17.5922	18.8191	16.2455	16.2875	Ddx19b
19.0392	18.9505	18.5689	18.4951	19.1157	19.1915	18.9256	18.9345	19.6977	19.4653	17.9295	17.7265	18.805	19.2942	19.4428	19.5024	18.6203	17.1941	18.8023	19.586	Ddx20
20.9997	20.9879	20.8364	21.0454	22.1006	22.0664	21.2983	21.7204	20.8897	21.3215	21.2019	21.3649	21.1601	21.7584	21.892	21.495	21.266	21.0165	21.782	22.0032	Ddx21
21.3688	21.3235	21.7048	21.3265	20.7018	20.8522	21.4037	21.4766	21.106	21.475	22.2315	22.0659	19.8127	20.4705	20.6511	20.567	15.3038	18.1512	21.2933	20.2241	Ddx23
18.6751	19.0276	18.9698	19.185	18.9401	18.9689	18.9877	19.0733	18.6779	18.9513	18.9076	18.7742	18.8596	18.8314	18.9684	18.6431	16.8224	18.122	18.9853	18.8995	Ddx24
20.5927	20.6999	18.0424	18.8188	22.5938	22.1923	21.441	21.5279	21.3188	20.8216	17.7616	17.5566	24.0075	21.1935	21.4327	21.5341	14.5548	NaN	20.9463	21.2288	Ddx27
NaN	NaN	NaN	NaN	NaN	NaN	NaN	NaN	17.9272	17.8626	17.9274	17.2924	17.3097	18.0677	18.2641	17.8255	NaN	14.7816	NaN	18.3115	Ddx28
NaN	NaN	NaN	NaN	NaN	NaN	NaN	NaN	17.1413	17.1618	17.0082	17.3997	19.7482	17.5497	17.3468	17.2681	NaN	NaN	NaN	17.1122	Ddx31
19.7421	19.4832	19.2131	19.2531	17.0418	17.1615	18.0013	17.8758	18.4212	18.4719	19.194	19.1015	17.2183	17.9196	17.7421	17.5487	17.9849	19.7292	17.3596	17.7695	Ddx39
21.3894	21.756	21.4318	21.2376	19.411	20.1427	20.9399	20.8918	20.9541	20.7696	21.8527	21.985	18.7796	20.9902	21.158	20.7924	NaN	19.5749	20.8647	20.7832	Ddx39b
22.4902	22.4087	22.4209	22.5364	21.9001	21.9989	22.4754	22.5112	22.7974	22.4921	21.735	21.3517	22.2076	22.6089	22.7657	22.5005	21.1949	21.4494	22.3643	22.3927	Ddx3x
20.0865	20.014	19.5855	19.5605	19.2839	19.3133	19.7922	19.8542	20.6279	20.4289	18.8544	17.6098	19.2186	20.0884	20.2394	20.1025	18.7977	NaN	19.4044	19.7248	Ddx41
20.8039	20.7531	20.1026	20.4554	21.6096	21.5123	20.838	20.8531	21.3621	21.1791	19.8277	19.2916	22.136	20.987	21.1747	21.385	19.0124	18.3087	20.7519	21.0405	Ddx42
19.7618	19.6471	19.4766	19.5796	18.197	18.3919	18.8967	18.8852	18.2911	18.4238	18.8069	18.874	17.8103	18.4208	18.734	18.4902	13.8844	19.198	19.0952	18.7663	Ddx46
15.4248	14.5541	NaN	14.9784	16.0996	15.5112	15.9554	16.4104	17.0434	15.9545	13.3035	NaN	14.4998	17.0209	17.1796	17.7057	17.2102	13.9106	16.0357	15.5619	Ddx47
16.2777	16.38	16.6823	16.4884	17.9723	17.0496	16.9098	16.1742	NaN	NaN	NaN	NaN	NaN	NaN	NaN	NaN	19.1889	NaN	16.3881	NaN	Ddx49
22.739	22.7237	22.5309	22.7239	22.6127	22.6488	23.0783	23.0314	22.92	22.626	22.5445	22.3794	22.1108	22.9031	23.1958	23.0422	22.2165	23.0072	23.2274	22.8037	Ddx5
16.186	16.3172	16.501	16.2238	16.2177	16.1885	15.9033	15.841	14.7222	15.4202	16.1063	16.5993	15.472	16.372	16.3611	15.9051	14.1873	16.1434	15.9952	16.4594	Ddx50
14.9823	14.9951	14.0915	14.749	15.5042	15.9739	15.2963	15.2291	15.0171	14.8789	13.7506	15.5813	15.825	15.5513	15.034	15.3692	NaN	18.9879	15.3592	15.1732	Ddx51
16.0729	15.9292	16.4798	16.6097	16.3975	16.8325	16.447	16.4826	NaN	NaN	NaN	NaN	NaN	NaN	NaN	NaN	19.056	NaN	16.3933	NaN	Ddx52
20.0644	20.181	19.5715	19.6342	21.0909	20.9884	20.3927	20.4536	20.9203	20.6431	19.1257	18.5442	22.1142	20.4978	20.4189	20.6138	18.4552	17.7052	19.9774	20.2259	Ddx54
14.2351	13.7245	13.0554	13.9408	14.5944	14.2702	14.197	14.0429	13.799	13.7467	13.9789	14.247	15.0546	13.4801	14.1051	14.0077	NaN	NaN	14.5655	14.2069	Ddx55
17.8032	18.0806	17.5114	17.916	17.1432	17.1108	17.6732	17.4476	18.4272	18.4079	16.9787	16.3504	16.7979	17.9339	17.9297	17.9763	18.743	NaN	17.4387	17.3226	Ddx56
19.0517	18.9217	18.7093	18.9924	19.0171	19.2223	19.3518	19.6529	19.2393	19.4215	19.5253	19.5243	18.4064	19.4148	19.4426	19.2556	18.8493	16.9817	18.8827	19.4396	Ddx58
NaN	NaN	NaN	NaN	NaN	NaN	NaN	NaN	15.3527	15.4603	14.5679	12.9506	15.3926	15.7776	16.0484	15.5428	NaN	17.0863	NaN	16.1976	Ddx6
16.7191	16.893	17.179	17.1674	17.3223	17.7368	17.638	17.5121	16.7138	16.9962	16.2747	16.7895	17.2709	17.9315	18.2456	18.5068	18.0788	17.0729	17.6024	18.047	Decr1
15.6275	15.4762	15.6819	15.9449	17.8194	17.5042	16.3879	16.5728	15.6466	15.5811	15.8009	16.4174	18.8207	16.0341	16.3057	16.2871	NaN	NaN	16.6292	16.7506	Decr2
17.3927	17.5364	16.8964	17.4784	16.7111	17.0448	18.4368	17.6151	17.0942	16.4054	16.9305	17.7328	17.8811	16.8421	16.9419	17.4648	16.6887	18.957	17.4545	17.0052	Def6
22.1885	22.1516	21.8477	22.0863	22.1046	22.6669	22.4288	22.6836	22.6438	22.4789	22.1214	21.8303	20.7236	22.6526	22.9754	22.8492	17.8637	17.4743	22.3235	22.5957	Dek
16.2016	17.2839	16.7776	16.5778	17.4374	16.6247	16.9425	16.6373	16.4828	16.7508	17.2033	17.9853	15.2152	17.2906	16.8098	16.5124	NaN	NaN	17.1738	17.4064	Dennd1a
15.3606	15.3308	15.4765	15.7322	14.983	14.8937	15.1637	15.105	15.5881	15.4346	14.75	15.3978	15.6286	15.309	15.2791	14.8244	NaN	16.322	15.4836	15.3174	Dennd1b
15.8224	15.7701	16.6924	16.6057	17.4791	17.019	15.9867	16.2108	17.0334	16.9649	16.1042	15.9078	16.815	16.8274	16.7227	16.9335	18.7833	16.7041	16.498	16.8544	Dennd1c
15.1922	14.8769	16.3288	16.3726	15.4808	15.404	15.2995	15.4586	15.6701	15.9009	14.9328	14.8243	15.0906	16.3334	15.8805	15.4594	17.8543	NaN	15.9165	16.238	Dennd2d
14.5803	14.421	13.0417	14.2247	14.5343	14.8402	14.5895	14.5779	14.5431	13.557	14.0686	13.6108	16.0487	14.8362	14.9484	14.9166	16.3539	13.9491	14.352	15.0373	Dennd4a
19.027	18.982	18.9129	18.8429	19.5116	19.295	18.6086	18.7196	18.8792	18.8303	18.845	18.4705	19.3278	18.5936	18.7561	18.8549	19.0499	20.086	18.6527	18.9588	Dennd4b
15.0405	15.4152	15.057	15.4968	15.2555	15.8839	15.8013	15.7322	15.7798	16.2844	16.2141	15.8604	13.5252	15.48	15.4019	15.2893	NaN	NaN	15.9125	15.7598	Dennd5b
19.2297	18.838	18.583	18.7102	17.7945	18.2175	18.8239	18.991	19.8928	20.0181	13.4553	NaN	18.2509	19.9088	20.0037	19.882	NaN	NaN	18.3794	19.2395	Denr
17.0245	16.8469	16.8399	16.7502	17.4297	17.3872	17.0201	17.0409	NaN	NaN	NaN	NaN	NaN	NaN	NaN	NaN	13.926	NaN	17.0763	NaN	Depdc5
17.0798	16.8045	17.2991	17.6197	18.1333	18.3355	17.717	18.0192	17.0199	17.0932	18.2064	18.1016	16.7269	17.9553	18.0333	17.8752	NaN	NaN	17.8418	17.8381	Dera
18.6306	18.3746	18.2944	18.6344	17.9996	17.736	18.1462	18.0188	18.83	18.1407	18.4777	18.5139	17.7941	18.1832	18.3089	17.7999	16.7172	NaN	18.6907	18.4768	Derl1
15.4822	15.7869	15.4524	16.0393	15.3846	15.4502	15.6992	15.7295	16.0036	16.201	15.0727	14.3983	15.8251	15.6374	15.7036	16.1586	NaN	NaN	15.6348	15.6588	Det1
14.9475	14.6739	15.5805	15.9413	13.633	14.3985	14.6954	14.505	14.4918	15.0803	16.2608	16.8748	13.3327	14.4306	14.5087	14.1363	16.0177	16.1036	15.5101	14.6831	Dffa
13.0725	12.9065	NaN	13.4579	13.7377	13.1502	13.2144	13.1033	NaN	NaN	NaN	NaN	NaN	NaN	NaN	NaN	NaN	NaN	12.9813	NaN	Dgat1
NaN	NaN	NaN	NaN	NaN	NaN	NaN	NaN	17.8588	17.9135	16.9421	17.3875	17.3284	17.5226	17.4855	17.6855	NaN	15.0605	NaN	17.5086	Dgcr14
NaN	NaN	NaN	NaN	NaN	NaN	NaN	NaN	11.1638	NaN	NaN	NaN	NaN	12.933	13.3877	12.9622	NaN	NaN	NaN	13.3856	Dgka
12.7867	13.0228	13.131	13.2044	15.7107	16.0086	13.4739	14.1067	13.4101	NaN	NaN	NaN	NaN	14.4582	14.5425	14.3961	14.8788	NaN	12.8317	12.689	Dgkz
16.8473	16.8437	14.9684	16.089	18.5327	18.6629	18.8631	19.0425	17.9139	16.7011	17.387	17.1955	17.1182	17.9638	18.1707	18.0489	NaN	NaN	18.4206	17.771	Dhcr7
14.7346	15.2205	14.0101	14.8005	15.6511	15.6523	15.48	15.016	14.3226	15.42	14.4851	14.8751	15.2232	15.7341	15.4403	15.4309	16.6384	16.4436	15.6037	15.4321	Dhodh
19.1807	19.2827	20.0772	19.5309	19.5612	19.4156	19.7649	19.7094	19.0431	19.0963	19.5536	19.1765	19.0682	19.4495	19.5324	19.7607	18.8863	21.0791	19.4017	19.0512	Dhrs1
17.7952	18.0059	17.4469	17.6588	18.0839	17.614	18.1511	18.0959	NaN	NaN	NaN	NaN	NaN	NaN	NaN	NaN	16.4589	NaN	17.8068	NaN	Dhrs13
20.1319	19.906	20.1307	20.1851	20.4064	20.6217	20.5179	20.5989	19.8756	19.7243	20.1342	20.0089	20.7555	20.6783	20.8018	20.4733	NaN	NaN	20.7236	20.7704	Dhrs4
NaN	NaN	NaN	NaN	NaN	NaN	NaN	NaN	17.9256	17.7212	18.252	18.0598	17.4034	18.399	17.9738	17.7171	NaN	NaN	NaN	18.194	Dhrs7
17.4011	17.5547	17.53	17.7355	17.7522	17.8756	18.1119	17.8434	NaN	NaN	NaN	NaN	NaN	NaN	NaN	NaN	15.5379	NaN	17.9541	NaN	Dhrsx
20.171	20.1251	20.5203	20.4678	19.9785	20.1419	20.7642	20.7973	20.1851	20.5788	20.7251	20.4581	19.7614	20.7797	20.8717	20.5878	18.2476	17.362	20.7392	20.6432	Dhx15
13.2038	12.8002	13.3756	13.9046	13.8813	13.7941	13.3945	13.8092	13.6129	13.6734	13.7364	NaN	13.8683	12.9919	13.2047	13.4995	17.0778	NaN	13.7137	13.6176	Dhx29
17.1417	16.9994	16.5343	16.9613	17.4605	17.3721	17.5624	17.7331	17.2704	17.3484	17.491	17.3427	17.1461	17.2754	17.2207	17.0125	NaN	14.6651	17.2453	16.903	Dhx33
16.4861	16.662	16.5958	16.7448	15.7975	15.633	16.7137	16.3495	16.269	16.684	16.6321	15.8942	15.6868	16.6627	16.7086	16.366	NaN	8.41911	16.7474	16.8266	Dhx34
14.023	13.9567	12.0945	13.5047	14.2026	14.2701	14.723	14.4847	13.7405	12.6557	12.0011	14.6577	13.5742	14.217	14.4302	14.5209	15.5161	16.5262	14.708	15.1598	Dhx35
20.106	19.9659	19.7661	19.6769	19.7523	19.8415	19.924	19.9485	20.3821	20.635	17.6314	16.6791	18.9763	21.1787	21.2319	20.8644	19.9999	NaN	19.5016	20.9038	Dhx36
17.9709	17.9419	17.5673	17.7775	19.1359	19.1877	18.3792	18.5979	18.6079	18.5381	18.5278	18.4638	19.0946	18.5866	18.5461	18.7829	16.9687	13.7687	17.8538	18.4644	Dhx37
NaN	NaN	NaN	NaN	NaN	NaN	NaN	NaN	11.9001	NaN	NaN	NaN	NaN	NaN	11.1599	11.0318	NaN	NaN	NaN	NaN	Dhx40
15.3876	15.2535	15.2455	15.6893	16.3694	16.378	15.4848	15.4847	15.9738	13.1245	15.181	16.0671	17.0008	15.6484	15.9018	16.0835	NaN	16.2988	15.8637	16.1758	Dhx57
NaN	NaN	NaN	NaN	NaN	NaN	NaN	NaN	14.8828	15.1164	15.7503	15.2555	15.22	15.36	15.4599	15.7073	NaN	17.3745	NaN	15.7201	Dhx58
15.5511	15.4281	14.6961	15.4219	15.261	15.3326	15.7796	15.7816	14.4862	13.9507	14.7141	15.6965	16.0715	15.4757	15.5147	15.7189	15.6448	17.2502	15.6871	15.7053	Dhx8
20.3057	20.3801	20.8336	20.9026	19.2932	19.4816	20.8259	21.0012	19.9163	19.7815	20.3872	19.8869	20.6018	20.9041	20.7509	20.7216	19.8095	NaN	20.1441	20.218	Diablo
18.3672	18.1304	18.1933	18.4436	18.8892	18.8673	18.3978	18.4906	18.3016	17.9975	17.6573	17.7469	17.0981	18.4845	18.5507	18.6093	14.1574	18.2398	18.6655	17.9166	Diap1
17.981	17.5508	17.8928	17.642	17.4517	17.321	17.2818	17.3142	17.8242	17.7555	17.2935	17.5583	17.6114	17.1399	17.3351	17.3397	16.7825	17.3455	17.571	17.5857	Dicer1
19.1063	18.8975	19.0595	19.0139	19.9406	19.5435	18.7778	19.0572	19.5919	19.6324	18.8345	19.186	20.7745	19.6316	19.6211	19.767	20.3131	16.0205	18.7943	19.4439	Dido1
15.7161	15.2497	15.188	15.5231	15.453	15.308	15.5283	15.3845	15.6336	15.495	15.89	16.2942	15.8816	15.6255	15.909	16.0022	17.7932	14.0311	15.744	16.1257	Diexf
16.3271	16.3911	16.7069	16.798	15.878	16.123	16.1628	16.3807	15.7805	15.3397	16.3672	16.5607	16.4411	15.8183	16.0481	15.9063	15.5407	18.2033	16.3782	16.2212	Dip2b
19.8498	19.8555	19.5739	19.8628	17.8328	18.6099	19.926	20.0058	19.9866	20.2204	18.6515	17.9343	18.8486	19.8842	19.6552	19.2252	25.1399	25.9641	19.0091	19.2957	Dis3
14.537	13.7186	13.5727	15.3094	13.8842	13.6449	15.0618	14.9088	13.7938	14.3409	15.0209	13.077	15.4791	14.1779	14.4748	14.8185	NaN	NaN	14.939	14.3935	Dis3l
17.0054	16.7665	16.6073	16.0848	16.4772	16.0805	16.1943	16.2907	16.7067	16.816	15.5012	15.5244	16.3115	16.6064	16.6872	16.4506	16.1765	16.6472	15.7321	16.164	Dis3l2
19.4246	19.424	19.4828	20.1526	19.0902	19.8079	20.948	21.3681	19.0677	19.0103	19.3873	20.2456	19.0085	20.7367	21.1827	20.5245	15.5456	17.0371	22.2747	21.3181	Dkc1
19.0535	19.0388	19.4763	19.4172	18.1713	18.2505	19.145	19.1468	18.9199	18.7384	19.4833	19.3401	17.4288	19.5001	19.2299	19.2166	17.607	NaN	19.0392	18.8814	Dlat
NaN	NaN	NaN	NaN	NaN	NaN	NaN	NaN	16.6953	16.9434	19.4319	19.4166	15.6209	19.2284	19.3222	19.234	NaN	NaN	NaN	19.4846	Dld
16.972	16.8125	16.843	16.9121	16.4166	16.0387	16.1347	16.4689	17.0654	16.9211	16.6276	16.3821	16.2206	16.4893	16.3603	16.3888	NaN	17.1999	16.1565	16.2998	Dlg1
NaN	NaN	NaN	NaN	NaN	NaN	NaN	NaN	13.9462	12.8599	12.7885	NaN	12.5216	13.6255	13.7539	14.1265	NaN	NaN	NaN	13.7294	Dlg3
15.8029	16.0876	15.2906	14.9369	14.387	14.7937	14.8833	14.199	15.325	15.1195	14.1393	13.6453	14.9741	15.2282	15.7534	15.6071	NaN	NaN	15.0971	15.6861	Dlgap5
16.9693	16.8496	17.1902	17.1896	15.5851	16.0305	17.6543	17.6123	16.6524	16.1693	17.9066	18.2993	16.3572	16.8902	16.9233	16.3734	16.8759	NaN	17.3479	16.8573	Dlst
17.1445	17.1967	17.0816	17.3146	17.3965	17.4246	17.6745	17.7457	17.6699	17.7223	17.1606	17.2369	16.4741	17.6677	17.725	17.5972	NaN	17.5819	17.4787	17.2037	Dmap1
15.3284	15.2318	14.3266	15.4161	15.5198	14.7921	15.0112	15.1517	NaN	NaN	NaN	NaN	NaN	NaN	NaN	NaN	17.3623	NaN	15.299	NaN	Dmxl2
NaN	NaN	NaN	NaN	NaN	NaN	NaN	NaN	18.1651	18.137	20.0954	21.0054	15.4082	18.0238	17.9662	17.0266	NaN	17.8673	NaN	18.059	Dnah10
20.8262	20.5041	19.7784	20.0024	18.8789	18.6273	19.2114	18.9695	20.4026	20.195	18.0332	17.5443	18.6656	20.3476	20.802	20.2525	20.1037	NaN	19.6705	20.2259	Dnaja1
18.1183	18.1647	18.6357	18.7805	18.7206	18.935	18.3209	18.3677	17.8219	17.7874	19.3421	20.0628	18.1384	18.2918	18.3498	18.2529	19.7893	19.0603	18.1549	18.8802	Dnaja2
17.4089	17.4356	17.0451	17.5063	16.9914	17.3049	17.7935	17.6296	16.9457	16.6905	16.7819	16.9456	17.3114	17.2438	17.3577	17.0783	14.3949	17.4831	17.698	17.37	Dnaja3
19.3829	18.9814	18.5596	18.7789	18.6262	18.8136	18.8705	18.9393	18.7248	18.297	19.2609	19.4184	19.1398	18.4705	18.6205	18.6741	NaN	18.4062	18.2416	18.5881	Dnajb1
19.948	19.769	19.2536	19.0897	16.7239	17.2477	18.8106	18.9775	19.7852	19.6538	18.9476	18.4151	16.9168	19.0806	18.8008	18.2433	NaN	NaN	18.247	18.2239	Dnajb11
NaN	NaN	NaN	NaN	NaN	NaN	NaN	NaN	16.155	15.7083	16.0515	15.8545	15.5824	16.0945	15.958	16.0332	NaN	13.0074	NaN	15.7962	Dnajb12
14.9512	15.2528	14.427	14.8741	15.7862	15.8415	15.0859	15.58	15.28	15.3313	15.1608	14.6045	15.3382	15.2155	15.0877	15.4361	NaN	NaN	15.1121	15.4567	Dnajb4
NaN	NaN	NaN	NaN	NaN	NaN	NaN	NaN	20.2099	20.0066	19.5331	19.6395	21.2253	20.0845	19.981	19.7884	NaN	NaN	NaN	20.1259	Dnajc1
NaN	NaN	NaN	NaN	NaN	NaN	NaN	NaN	16.5275	16.2218	16.2108	15.8683	13.9934	15.7531	16.1632	15.3612	NaN	NaN	NaN	15.7622	Dnajc10
17.5851	17.5526	16.4114	17.1153	19.043	18.7062	18.473	18.4737	17.9134	17.7975	16.6505	17.0493	19.3017	18.2064	18.1676	18.1907	NaN	16.191	17.8877	17.9709	Dnajc11
13.2379	NaN	NaN	15.4056	14.2997	14.486	14.4111	14.5695	14.085	13.8005	14.2454	14.8845	15.1579	14.3576	14.1607	14.5457	NaN	13.7634	14.8297	14.5549	Dnajc13
NaN	NaN	NaN	NaN	NaN	NaN	NaN	NaN	17.1506	17.371	16.2765	15.091	18.3922	16.8004	16.5272	16.9381	NaN	16.2288	NaN	16.749	Dnajc14
NaN	NaN	NaN	NaN	NaN	NaN	10.916	NaN	NaN	NaN	NaN	NaN	NaN	10.4794	9.39827	NaN	NaN	NaN	10.2113	11.5142	Dnajc16
18.4924	18.4034	18.2842	18.3208	17.5829	17.6398	18.463	18.3569	18.3935	18.4552	18.316	18.0262	17.9046	18.3464	18.3672	18.4405	17.4047	16.8525	18.1596	18.0056	Dnajc17
14.7727	15.7159	15.83	15.6323	15.2632	15.5004	15.3685	15.4247	15.2257	14.5383	16.5857	16.6618	15.1019	15.7499	15.7367	15.7143	17.1693	15.5562	16.1242	15.9308	Dnajc19
18.4718	18.5576	17.5621	18.2242	18.8513	18.8242	18.5317	18.4885	18.637	18.3329	17.8166	17.9596	18.3034	18.2039	18.351	18.5038	16.8815	18.6733	18.3213	17.9325	Dnajc2
17.6204	17.3051	17.4894	17.5099	17.195	17.0848	17.3031	17.5228	17.6147	17.5692	17.0438	17.75	16.963	17.3007	17.2421	16.9176	17.1773	17.8544	16.8871	16.8393	Dnajc24
18.3528	18.325	17.3356	17.8072	17.8895	17.8724	17.4892	17.5735	17.9399	17.5765	18.317	17.5977	17.4817	17.7064	17.8906	17.821	NaN	NaN	17.171	17.4853	Dnajc3
NaN	NaN	NaN	NaN	NaN	NaN	NaN	NaN	18.1293	17.9789	21.5999	21.7931	17.3748	19.3591	19.4796	19.1198	NaN	16.8606	NaN	20.1334	Dnajc5
16.8046	17.3061	18.5679	18.1117	16.8778	16.9499	17.0504	16.9921	17.6087	17.9656	19.7014	18.9352	16.7827	17.5362	17.8791	17.5337	18.6343	13.5442	18.4776	18.2858	Dnajc7
20.6263	20.7638	20.567	20.6465	19.3102	19.5442	20.112	19.9624	20.9741	20.5128	19.9241	19.8093	19.7856	20.0484	20.3114	20.1367	18.8531	18.9354	19.9202	19.8681	Dnajc8
18.4144	18.4449	18.0292	18.0098	18.8536	18.9937	18.3743	18.4384	18.6614	18.6047	18.57	18.4453	18.314	18.2315	18.4497	18.3261	18.0696	17.8718	17.9755	18.1289	Dnajc9
15.0366	14.7442	14.6669	14.3166	14.7659	14.7824	13.9158	14.1369	14.6959	15.0373	14.8829	14.9756	14.6882	14.6358	14.579	14.4224	18.6815	16.7334	14.206	14.6024	Dnmbp
13.149	11.7574	NaN	13.4112	13.5156	13.9577	13.4471	12.0353	14.0235	13.3697	NaN	NaN	12.5316	12.314	12.7591	12.7963	NaN	NaN	12.5842	12.6522	Dnmt1
NaN	NaN	NaN	NaN	NaN	NaN	NaN	NaN	20.7696	20.513	19.5026	20.0086	20.5435	20.4104	20.6468	20.6578	NaN	19.794	NaN	20.2829	Dnmt1.1
17.8226	17.8064	17.1694	17.5593	19.5486	19.2055	18.1496	18.0383	18.2489	18.0243	16.9062	16.2974	20.7832	17.6712	17.9029	18.6046	16.8958	17.5856	17.5419	17.7133	Dnmt3a
16.6944	16.2806	16.5683	16.9566	17.1165	16.981	16.8787	16.991	16.5874	16.412	16.7457	16.4937	17.0947	17.1359	17.2135	17.2426	NaN	16.9005	17.572	17.1135	Dnpep
15.8079	16.0625	15.5266	16.1885	15.4146	15.2144	15.6024	15.7827	15.5131	15.3243	16.8655	17.2361	15.2374	15.3726	15.5254	15.2375	16.8643	15.6799	15.7551	16.2275	Dnph1
19.1966	19.0242	18.3074	18.5017	20.5491	20.1259	19.2048	19.2042	19.3668	19.1654	18.4388	17.8001	21.0857	19.2277	19.3759	19.2753	NaN	NaN	18.8914	19.2694	Dnttip1
17.7169	17.8392	17.9623	17.7955	17.8591	17.8226	17.9495	17.802	17.8023	17.8687	17.7143	17.9895	17.7588	17.7859	17.8242	17.8027	17.2821	NaN	17.6642	17.865	Dnttip2
14.4334	14.2675	14.5662	14.826	15.7394	16.2136	17.9764	17.8735	16.4523	15.6467	15.9645	15.5889	15.2796	16.4311	16.1151	16.3655	NaN	NaN	17.5988	15.6512	Dock10
17.4476	17.5352	17.3247	17.2106	17.1835	17.0652	17.0832	17.2273	16.7546	17.1059	17.1833	17.3304	17.014	16.9022	16.8631	16.683	15.1297	17.5481	16.7785	16.6009	Dock11
20.3955	20.4361	20.4862	20.4812	20.4858	20.4304	20.0334	20.1221	21.3913	21.2117	20.7829	20.6534	21.1506	20.8867	20.7976	21.0927	20.191	14.9712	20.541	20.6647	Dock2
20.5442	20.4991	19.8536	20.1591	21.453	21.2045	20.7342	20.7808	20.7359	20.5746	20.0412	20.0576	21.4706	20.7644	20.7673	20.8887	19.0078	18.6401	20.3922	20.6881	Dock8
12.1411	NaN	NaN	11.4982	NaN	NaN	11.5259	10.9257	NaN	NaN	NaN	NaN	NaN	NaN	NaN	NaN	NaN	NaN	11.7263	NaN	Dock9
13.7928	14.1903	14.7801	14.4655	13.8986	12.9276	14.1542	13.7173	13.7378	13.4765	12.8005	15.3161	14.1193	14.2082	13.9596	13.8874	NaN	15.8374	13.8684	14.2896	Dohh
12.4159	NaN	NaN	13.0523	NaN	NaN	10.7369	NaN	11.8919	11.1485	NaN	12.9089	NaN	11.6972	11.853	11.1691	NaN	NaN	12.3781	12.3315	Dok1
19.6521	19.7179	19.9508	19.8708	19.6143	19.6586	19.7211	19.8353	19.8755	19.8075	20.5571	20.7685	18.986	19.5173	19.4404	19.4141	18.6375	18.5345	19.6681	19.4257	Dok3
12.9312	13.1115	NaN	NaN	NaN	13.9051	13.5712	13.4074	NaN	NaN	NaN	NaN	NaN	NaN	NaN	NaN	NaN	NaN	12.4338	NaN	Dopey2
22.0098	21.9779	21.1538	21.6776	22.4538	22.3631	22.1689	22.2931	22.4139	22.2804	20.3982	20.5792	22.0917	22.2665	22.3695	22.4854	18.8596	19.7417	21.7569	22.0879	Dpf2
NaN	NaN	NaN	NaN	12.4868	12.4668	11.3009	11.3118	NaN	NaN	NaN	NaN	NaN	NaN	NaN	NaN	NaN	NaN	11.9207	NaN	Dph1
13.9761	13.72	13.0932	13.8034	13.65	13.6229	13.9961	13.4144	NaN	NaN	13.1184	13.9435	13.3464	13.3594	13.9034	13.772	17.1181	NaN	14.1945	14.3314	Dph2
13.3666	NaN	NaN	12.5578	12.9702	13.4524	12.8663	12.9187	12.7163	12.972	13.1575	NaN	12.8557	13.9621	13.617	13.409	16.9065	14.7114	13.2317	13.8874	Dph5
16.8082	16.8876	17.3816	16.9684	17.1202	16.9852	16.1732	16.367	16.6184	16.4258	17.1728	17.31	17.4727	16.9878	16.7866	17.0635	17.2931	15.5835	16.4806	17.0441	Dph7
17.2859	17.5558	17.6467	17.6994	18.3779	18.3401	18.0061	18.1343	17.9584	17.8101	17.695	17.6418	17.5235	18.3348	18.2933	18.1808	18.0309	17.2972	18.1789	18.521	Dpm1
16.5647	16.3757	16.7025	16.8867	17.5006	17.4881	17.2234	17.4853	16.6563	16.1864	16.8064	16.3998	18.0347	17.4499	17.1474	17.6345	15.9438	NaN	16.993	16.9046	Dpm3
19.4401	19.1106	20.492	20.3464	18.7538	18.9871	19.056	19.1759	18.9708	18.8917	20.6552	20.7962	18.0336	19.3153	19.6772	19.6409	18.4053	17.9436	20.1826	20.0253	Dpp3
14.0923	13.9305	12.8069	14.0385	13.8067	12.7948	13.7394	14.0076	14.3329	14.1379	NaN	NaN	NaN	14.5864	13.7589	13.0755	16.0446	NaN	14.0057	13.2597	Dpp7
18.3704	18.2139	17.6409	18.0595	17.7904	18.0882	17.8729	18.2123	18.5473	18.4641	17.6094	17.0728	16.8769	18.4112	18.5148	18.2533	NaN	NaN	18.0511	18.5498	Dpp9
12.8658	14.2443	13.9817	13.9598	14.1318	14.0798	14.5823	13.6306	12.9799	11.7753	NaN	14.283	14.2632	13.4434	13.3178	13.8507	11.22	15.6207	14.1623	13.2496	Dpy19l1
18.275	18.2683	19.6529	18.9333	15.1466	15.6262	17.0455	17.0824	17.4537	18.2557	19.9313	19.8396	NaN	16.8888	16.7099	15.9821	NaN	NaN	17.6683	17.0523	Dpy30
21.1533	20.9537	20.6705	20.7498	20.9544	21.0008	20.7363	20.8378	20.5921	20.5331	20.2358	20.0029	21.3143	20.3545	20.3899	20.5099	17.9969	21.4192	20.8106	20.5124	Dpysl2
NaN	NaN	NaN	NaN	NaN	NaN	NaN	NaN	15.231	15.3571	17.1659	17.4403	14.7921	16.5564	16.6321	16.9345	NaN	14.7275	NaN	16.4205	Dr1
17.0143	16.7426	17.7558	16.7934	15.0774	15.3068	16.029	16.198	16.0575	15.5689	16.5161	16.785	16.5068	15.7766	16.1278	16.1541	NaN	16.9601	16.0865	17.5112	Drg1
16.8386	16.8089	15.8889	16.4559	14.3593	15.114	15.8942	16.2202	16.3443	15.9342	15.7354	16.0332	16.8812	15.9695	15.2945	15.2238	NaN	NaN	15.8418	16.0056	Drg2
13.3563	13.528	NaN	14.3357	14.1371	14.3237	14.0804	13.5434	15.1689	14.3597	13.1678	13.5449	13.517	14.1107	14.0415	13.037	18.1967	NaN	13.7023	13.7421	Dscr3
17.577	19.2474	20.075	17.0955	16.5798	16.5208	16.4873	15.3919	NaN	NaN	NaN	NaN	NaN	NaN	NaN	NaN	17.634	NaN	15.7147	NaN	Dsp
12.8756	12.809	12.9511	14.3836	14.9556	14.4972	13.5421	13.7707	NaN	NaN	NaN	NaN	NaN	NaN	NaN	NaN	15.4637	NaN	14.2742	NaN	Dtd1
16.0952	15.9631	16.303	16.4307	16.7494	17.0055	16.8436	16.8138	NaN	NaN	NaN	NaN	NaN	NaN	NaN	NaN	15.2606	NaN	17.1013	NaN	Dtd2
19.2512	19.0429	18.9763	19.064	18.1361	18.2086	18.4588	18.3508	18.8315	19.0643	19.2386	19.1228	17.7637	18.6137	18.7001	18.4941	18.1962	18.0757	18.6016	18.3822	Dtymk
13.9747	13.5587	13.9028	13.6767	14.2821	14.5584	14.6799	14.4416	NaN	NaN	NaN	NaN	NaN	NaN	NaN	NaN	15.477	NaN	14.5761	NaN	Dus1l
18.4066	18.2717	18.0052	17.84	18.4374	18.4221	17.9623	18.0402	NaN	NaN	NaN	NaN	NaN	NaN	NaN	NaN	16.3353	NaN	17.5598	NaN	Dus2
14.1348	14.6876	14.6181	13.3442	14.2192	14.8196	15.4827	15.3049	14.8836	14.5655	14.7203	15.3245	15.2631	14.9493	15.2074	15.1703	18.3864	15.2325	15.7266	15.4074	Dus3l
15.7396	15.7214	15.4512	15.2897	16.271	16.8441	16.0593	16.007	15.2755	15.4098	15.2653	15.3694	15.6957	16.043	16.6873	16.5328	NaN	NaN	16.1879	17.2922	Dusp3
19.7362	19.7102	18.7368	18.4506	17.8956	18.0334	19.1266	18.8758	NaN	NaN	NaN	NaN	NaN	NaN	NaN	NaN	17.4998	NaN	18.4983	NaN	Dut
16.1929	16.1298	14.7505	15.4043	17.356	17.1372	16.311	16.2169	16.3045	15.9341	15.7584	15.8328	17.0969	16.0844	16.0884	16.2526	17.7145	NaN	16.0413	16.1876	Dvl2
17.0856	17.0243	17.1607	17.1325	17.8526	17.6818	16.7939	17.0969	17.0791	16.6274	17.1882	17.2321	16.7122	17.226	17.3188	16.9508	16.7532	17.716	17.078	17.6088	Dxo
19.259	19.1349	18.9093	18.6841	17.446	17.8108	18.4118	18.5417	NaN	NaN	NaN	NaN	NaN	NaN	NaN	NaN	NaN	NaN	18.0286	NaN	DXS254E
20.2898	20.2132	20.2087	20.2348	20.1798	20.2914	20.2409	20.203	20.3925	20.1864	20.5811	20.4202	20.3138	20.2602	20.4056	20.4143	20.7286	19.5739	20.3363	20.3785	Dync1h1
16.4795	15.8653	13.7841	16.2764	16.8582	16.6411	16.3618	16.3123	16.755	16.3269	16.1961	15.7727	15.2721	16.4696	16.1756	16.3737	15.3443	NaN	16.395	15.6319	Dync1i2
16.5344	16.5573	17.1341	17.6283	18.4102	18.1596	16.6433	16.9651	16.2524	16.4628	18.6364	18.7337	16.4404	17.0875	17.2365	16.7323	17.6618	NaN	17.9522	18.4027	Dync1li1
17.9646	17.8403	14.5041	16.3618	18.3903	18.2428	17.7984	17.8326	18.4622	18.0112	NaN	NaN	17.9064	17.5947	17.9045	18.0454	NaN	NaN	17.1991	17.3438	Dync1li2
17.6367	17.7432	17.506	15.4752	23.1276	22.479	17.7868	18.6377	18.0261	17.8548	17.6382	16.2792	24.2286	16.6641	17.4421	18.6947	16.3249	19.4378	18.8164	19.2677	Dynll1
NaN	NaN	NaN	NaN	NaN	NaN	NaN	NaN	15.8567	15.651	16.1965	15.1942	14.8633	15.3577	15.7372	16.0874	NaN	NaN	NaN	15.9889	Dynlrb1
15.0256	14.5118	14.7525	14.8873	15.7897	15.5553	14.4003	14.7737	15.2864	15.4542	14.6674	14.3365	14.9428	14.8504	15.1478	14.5014	NaN	NaN	15.3455	15.8548	Dyrk1a
17.2188	17.1217	16.54	16.535	17.8593	17.8747	17.387	17.4335	18.1438	17.8727	15.0907	15.8841	18.4457	17.2786	17.3209	17.5496	NaN	15.7361	16.6392	17.0232	Eaf1
NaN	NaN	NaN	NaN	NaN	NaN	NaN	NaN	20.4199	20.5561	19.2866	19.2175	19.6652	20.266	20.1266	20.1816	NaN	14.991	NaN	20.5374	Eapp
16.3901	16.5093	16.1615	15.8975	14.8542	15.3525	16.4627	16.3057	16.2873	16.1821	15.9344	16.2486	15.6343	15.9717	15.8705	15.9496	NaN	NaN	15.4024	15.2575	Ears2
16.8593	16.7807	16.4354	16.8527	16.3068	16.5389	17.3849	17.1871	16.8159	16.126	16.4968	17.2468	17.2577	16.584	16.439	16.8296	NaN	NaN	16.0852	16.6352	Ebag9
19.2124	19.0155	19.1524	19.1616	18.9131	18.9584	19.781	19.8525	19.0118	18.8234	19.0203	17.1246	18.995	19.9645	20.5611	20.3306	NaN	NaN	20.111	20.3264	Ebna1bp2
NaN	NaN	NaN	NaN	NaN	NaN	NaN	NaN	14.4598	14.1508	15.5459	15.7192	15.8056	14.6745	14.3528	14.4878	NaN	NaN	NaN	14.4826	Ecd
17.0102	17.2055	16.7641	17.2891	17.2926	17.9344	18.2205	18.4001	17.2253	16.5305	17.6685	17.1065	16.6361	18.48	18.5493	18.364	17.2609	NaN	18.6273	18.1837	Echs1
20.4929	20.3677	15.868	17.0274	22.0224	21.9831	20.725	21.2888	21.0229	20.6819	18.1262	15.9955	21.9645	19.8156	19.6493	21.3682	NaN	NaN	18.1665	19.3178	Eci1
NaN	NaN	NaN	NaN	NaN	NaN	NaN	NaN	15.8506	15.6369	15.3133	15.939	15.3021	15.7574	15.6809	15.796	NaN	NaN	NaN	15.7429	Eci2
14.4664	14.9992	14.6203	14.5472	16.441	16.9599	15.1368	15.4326	14.9732	14.7696	15.5222	14.979	14.1847	15.6567	15.7651	16.0241	17.0723	NaN	14.7686	15.4974	Ecm29
NaN	14.1932	NaN	14.006	15.2073	14.7018	14.0755	14.2405	14.4358	13.7079	14.3225	14.3186	14.1947	14.8135	14.6701	14.51	NaN	NaN	14.5676	14.3467	Ecsit
18.3998	18.3635	18.4996	18.572	18.1695	18.5222	18.5963	18.6049	18.767	18.7327	18.4525	18.147	17.2319	18.5198	18.6073	18.7536	15.9461	16.8035	18.8875	18.5461	Edc3
20.1276	20.0025	19.3425	19.6264	19.6354	19.805	20.2809	20.3072	20.2123	20.1977	20.0664	20.0269	18.8998	19.9884	19.9076	20.0788	18.3348	18.3517	19.8287	19.5613	Edc4
14.5831	15.1548	13.7278	14.5661	15.2964	15.5562	15.5337	15.2685	NaN	NaN	NaN	NaN	NaN	NaN	NaN	NaN	NaN	NaN	15.1418	NaN	Edem2
19.2763	19.2311	19.95	19.7967	20.4605	20.3097	19.1093	19.3129	19.4283	19.5849	20.1457	19.7233	19.7804	19.0096	19.3255	19.3491	18.9425	19.9999	19.1556	19.1976	Edf1
17.0334	16.6869	16.5992	16.9498	16.6748	16.4296	16.5749	16.5169	16.7645	16.7975	16.2387	16.1896	17.2227	16.5733	16.5591	16.8679	16.6255	17.4717	17.1628	16.5687	Eea1
22.7711	22.4721	22.8521	22.6624	21.7876	21.7372	21.8854	22.0376	22.7522	22.764	23.08	22.7305	20.8493	22.0627	22.3151	21.9749	NaN	19.5314	22.1338	21.8107	Eef1a1
20.4081	20.1082	19.4398	19.4204	20.7607	20.4861	19.5507	19.5054	21.2619	20.7936	18.8374	17.4932	20.2959	20.0508	20.3843	19.9496	10.3804	NaN	19.1199	19.7325	Eef1b
20.2982	20.2191	19.9751	20.0465	21.2864	21.1844	19.7318	20.0453	NaN	NaN	NaN	NaN	NaN	NaN	NaN	NaN	19.052	NaN	19.7838	NaN	Eef1d.1
18.3033	18.4353	18.4802	18.7384	18.2948	18.3267	18.6275	18.727	18.1809	17.7956	19.2675	19.5492	17.2524	18.4687	19.1837	18.7711	16.9131	NaN	19.1313	18.5954	Eef1g
22.6398	22.2998	22.4788	22.3338	22.8813	22.9223	21.7077	21.8338	22.4436	22.2291	22.7725	22.6451	21.5688	22.1528	22.2032	21.9929	19.7009	20.5065	21.6862	21.9698	Eef2
15.1736	15.2373	14.9522	15.1116	15.7352	15.8335	15.9878	16.1259	14.7514	16.4311	14.5106	13.7439	15.0294	16.4736	16.7644	16.1756	NaN	NaN	15.9792	16.2564	Eefsec
19.143	18.9049	19.402	19.3548	18.9501	18.6184	18.9375	18.8414	18.9522	19.1259	19.9103	19.9637	18.8418	19.1676	19.5714	18.93	18.1551	15.7961	19.4381	19.4862	Efhd2
16.5189	16.4238	16.071	16.1218	15.9528	15.998	16.6134	16.4933	16.4515	15.7938	16.1043	16.1646	16.6422	16.2118	16.289	16.5172	16.0216	NaN	16.2846	16.3031	Efr3a
16.8879	16.6447	17.0094	17.2265	16.0428	16.2345	16.2112	16.3938	16.4518	16.3516	16.6435	16.6851	16.4573	16.5356	16.6304	16.7347	NaN	NaN	16.418	16.5788	Eftud1
20.4874	20.5259	20.2585	20.4882	21.4898	21.586	20.8249	21.1317	21.1	21.075	20.9312	20.7692	20.466	21.0756	21.063	21.1326	21.0401	19.7591	20.7175	21.1782	Eftud2
20.8212	20.7148	21.9698	21.6616	19.9423	20.2553	21.1273	21.1587	21.3092	21.0577	20.4295	21.0715	21.5412	20.3035	21.2544	20.722	17.4312	18.4261	22.1407	21.1079	EG433182
17.1219	16.799	16.7676	16.9813	18.1988	17.9272	16.7276	16.8666	17.5555	17.5306	16.295	16.3433	19.0364	16.6861	16.6606	17.1847	14.5539	NaN	16.6279	16.7259	Egln1
17.3179	17.3484	17.5431	17.4267	17.7751	17.8081	17.4073	17.4469	17.6976	17.3389	17.2843	17.2958	18.4952	17.7365	17.6063	18.1776	18.7944	17.2327	17.4452	17.4482	Ehbp1l1
14.8943	15.2328	NaN	15.0696	13.815	14.0853	15.4365	15.0054	14.9795	14.2144	13.9169	15.8337	15.5014	14.6724	14.9434	14.9205	NaN	15.3669	15.4586	14.9553	Ehd1
NaN	NaN	NaN	NaN	NaN	NaN	NaN	NaN	15.2593	15.4339	15.9446	15.9374	16.0779	15.4258	15.5395	15.5757	NaN	NaN	NaN	15.4098	Ehhadh
18.7081	18.4819	18.1361	18.4823	19.2846	19.1284	19.2045	19.0268	19.1042	18.9007	17.6642	17.7257	19.7142	18.569	18.5531	18.9287	15.1255	16.4794	18.3103	18.2492	Ehmt1
17.402	17.3923	16.9446	17.183	17.8044	17.8667	17.7353	17.5547	17.6059	17.1795	16.7862	17.3098	17.7755	17.4715	17.5163	17.4918	16.342	17.4672	17.5504	17.1718	Ehmt2
NaN	NaN	NaN	NaN	NaN	NaN	NaN	NaN	NaN	13.9483	NaN	13.8885	13.2262	13.1087	13.2904	13.7839	NaN	NaN	NaN	14.3014	Eif1
21.9145	21.588	21.8891	21.3316	21.0085	20.9182	21.025	21.2208	21.5849	21.4141	20.7212	19.9982	21.8019	21.3599	21.6205	21.6612	15.7672	NaN	20.6147	21.3485	Eif1a
NaN	NaN	NaN	NaN	NaN	NaN	NaN	NaN	16.648	16.2968	17.0367	17.386	17.0868	16.7974	16.589	16.8327	NaN	14.0018	NaN	16.7136	Eif1ad
17.8798	18.1551	18.1924	18.0201	19.2704	19.4141	18.3135	18.4943	19.0058	18.7701	17.7241	17.3782	19.0163	18.3624	18.4699	18.5441	17.1322	NaN	17.9426	18.4113	Eif2a
NaN	NaN	NaN	NaN	NaN	NaN	NaN	NaN	19.0166	18.7079	16.8536	16.6421	18.0595	18.2896	18.438	18.1157	NaN	16.5376	NaN	18.1649	Eif2ak2
13.639	13.7294	14.1661	14.3067	14.3697	14.4553	14.5262	14.6739	13.1768	14.426	13.8043	15.5038	NaN	14.0782	14.2572	14.1087	NaN	NaN	14.1842	14.3842	Eif2ak3
15.266	15.0725	15.5797	15.4568	15.6147	15.684	15.3375	15.5309	14.9607	14.8462	15.6641	16.0689	15.8726	15.2083	15.5619	15.803	17.1997	16.7456	15.2901	15.3006	Eif2ak4
19.7232	19.4218	19.2418	18.9153	18.0933	17.7417	18.9773	18.9247	20.1371	19.9826	18.8217	18.5382	16.9319	19.008	19.1282	18.2359	NaN	14.5027	18.4062	18.6618	Eif2b3
18.0415	17.978	18.0757	17.9805	17.736	17.9638	17.552	17.6099	17.9127	17.838	17.4615	17.9326	17.5913	17.4795	17.5478	17.7305	16.5759	18.4077	17.8998	17.5116	Eif2b4
14.4527	15.3026	15.6807	15.8981	13.118	14.3845	15.0245	14.1861	15.3843	14.8696	16.0957	16.307	14.9644	15.4818	15.4312	15.1763	18.9125	13.3004	15.3542	15.3034	Eif2b5
13.8437	13.8068	13.955	13.2851	13.4729	14.2641	14.3467	14.0432	13.5773	NaN	14.4855	13.6546	13.4274	13.7605	14.1333	14.3722	NaN	NaN	14.5551	14.4192	Eif2d
19.1747	19.0421	18.1604	18.3636	20.0702	19.9453	19.0568	19.2275	19.2448	18.7601	19.0222	19.3645	20.4267	18.6768	19.0556	19.1557	16.0513	15.2037	19.0373	19.2191	Eif2s1
18.4764	18.0802	16.1772	16.9565	19.2232	18.3653	16.818	16.7593	18.6441	17.7568	15.9925	16.0997	20.1167	16.8163	17.2035	17.8196	16.0907	NaN	17.0403	17.4472	Eif2s2
21.3347	21.1412	21.5918	21.7572	18.9164	18.8891	19.6053	19.733	21.4545	21.406	21.6378	21.1299	18.4991	20.7941	19.7664	19.1471	16.4016	15.1651	19.4685	19.8387	Eif2s3x
23.5299	23.4867	22.9707	23.1259	23.2217	23.3408	23.4	23.1995	23.5942	23.1188	22.7438	22.7674	24.068	22.9455	23.049	23.3185	22.2388	22.9878	22.9385	22.8593	Eif3a
17.6104	17.5379	17.7735	17.8514	17.0893	17.1807	17.3604	17.4816	17.5759	16.8763	18.1861	17.6062	16.593	17.3875	17.479	17.3494	16.5136	17.2847	17.7011	17.7618	Eif3b
19.6121	19.6942	20.2418	20.2912	20.6781	20.7699	20.278	20.2109	20.1232	20.0906	21.0027	20.8274	19.9336	20.0274	20.2309	20.315	18.7808	18.2414	20.42	20.1849	Eif3c
20.5976	20.6058	19.8073	19.7588	19.6317	19.6101	19.9825	19.7181	20.7233	20.6185	19.5428	19.332	19.7892	19.8791	19.6874	19.56	NaN	NaN	19.008	19.5875	Eif3d
18.0298	17.7436	17.8067	18.0311	17.6855	17.7295	17.693	17.7698	18.4136	17.3807	17.5209	17.6757	18.4067	17.7037	17.8522	18.1298	NaN	NaN	18.1524	17.5583	Eif3e
NaN	NaN	NaN	NaN	NaN	NaN	NaN	NaN	16.8625	16.4631	16.6172	16.3412	15.8125	16.6634	17.0012	16.566	NaN	15.6241	NaN	16.9818	Eif3f
20.4812	20.3553	19.898	20.0724	19.986	20.0018	19.9577	19.9194	20.6474	20.617	19.8139	19.6347	20.4017	20.1597	20.2857	20.552	17.2569	15.4469	19.6823	20.0522	Eif3g
18.5886	18.8446	18.6287	18.7464	18.0374	18.2699	18.6243	18.3968	19.1585	18.6765	18.25	17.7168	18.0939	18.8353	18.8025	18.6998	16.7661	NaN	18.539	18.4423	Eif3h
19.7249	19.4818	19.1144	19.3282	17.048	16.0517	18.9314	18.8689	19.6439	19.1865	18.493	18.7412	16.4425	18.7507	18.7009	18.4637	NaN	NaN	17.9878	18.1147	Eif3i
17.7678	17.7665	18.2989	18.7345	17.3365	17.4974	18.1127	18.1495	17.5359	17.8102	18.5335	18.1192	16.6279	18.4357	18.2745	18.6446	NaN	NaN	18.1252	17.8075	Eif3j1
12.635	NaN	NaN	13.1051	12.3282	12.8443	13.1843	12.8582	NaN	NaN	NaN	NaN	NaN	NaN	NaN	NaN	16.3336	NaN	14.4561	NaN	Eif3k
16.1133	16.3195	16.2705	16.837	16.0717	15.5006	16.0619	16.1316	16.4887	16.7467	17.5527	17.515	NaN	16.595	15.8916	15.5195	18.291	16.0546	16.3057	15.8417	Eif3l
18.9699	18.7823	18.4432	18.6447	19.1319	19.0714	17.9944	17.9945	17.796	17.3988	19.8508	20.5278	16.0944	17.8756	17.5916	17.2196	13.6804	18.9354	18.1412	17.5638	Eif4a1
16.9294	16.1793	16.9343	17.8624	19.2372	17.0763	18.234	17.8553	17.2199	17.2657	18.0001	18.8903	18.3647	17.4928	17.3389	16.9999	NaN	NaN	19.016	17.7519	Eif4a3
22.6713	22.5918	21.9969	22.3684	22.7303	22.6473	22.3527	22.3333	22.7575	22.7547	22.0841	21.6582	22.7661	22.295	22.4853	22.2344	20.6917	21.2146	22.15	22.2836	Eif4b
16.537	16.8763	16.139	16.8627	15.9312	16.1748	17.7218	17.2269	18.0307	17.0022	16.2525	15.8005	14.9744	17.3531	17.4153	17.1069	NaN	15.8736	17.9243	17.4585	Eif4e
13.6427	13.3516	13.9494	13.5323	14.2488	14.5594	13.2367	13.3964	13.6615	13.6784	14.1514	14.4738	14.34	13.0747	12.5411	13.8098	NaN	17.0741	13.0822	13.2688	Eif4ebp1
NaN	NaN	NaN	NaN	NaN	NaN	NaN	NaN	18.5547	18.7208	19.1877	18.8407	14.8234	18.6721	17.7156	16.8186	NaN	NaN	NaN	17.5992	Eif4ebp2
18.2941	18.3039	17.636	17.9062	19.7619	19.6264	18.2609	18.2771	18.8761	18.8621	17.9596	17.7566	19.4831	18.4875	18.5181	18.5777	18.6435	17.8822	17.9903	18.2971	Eif4enif1
18.0358	18.0929	17.8515	17.6908	17.3077	17.3389	17.928	17.8757	18.5829	18.661	17.0479	17.0634	16.5708	17.9577	18.2095	18.1604	18.0989	NaN	18.0024	17.8701	Eif4g2
16.9496	17.4839	16.9982	17.1132	16.5339	16.1932	16.8246	16.7269	NaN	NaN	NaN	NaN	NaN	NaN	NaN	NaN	15.677	NaN	16.6107	NaN	Eif4g3
NaN	NaN	NaN	NaN	NaN	NaN	NaN	NaN	21.3824	21.6348	21.9365	21.571	21.7739	21.6091	21.5394	21.6626	NaN	21.129	NaN	21.4804	Eif4h.1
18.0034	18.0477	18.2403	17.8733	15.0887	15.2349	15.7363	15.8438	17.1252	17	16.0525	14.9685	17.7044	16.7792	16.7551	16.8068	NaN	15.2919	15.4623	16.3387	Eif5
17.6801	17.6245	18.2935	17.7348	18.2105	18.1948	17.5201	17.3711	17.3895	17.2663	18.9305	19.1427	17.8442	17.2889	17.343	17.6517	NaN	16.7807	17.1854	16.9582	Eif5a
22.0251	21.6428	21.5694	21.5233	21.8397	21.9078	21.6824	21.7056	22.5507	22.0768	21.0994	20.7019	21.6253	21.7451	22.0567	22.0097	19.3936	19.1734	21.2687	21.5196	Eif5b
16.9033	16.9765	17.0483	17.6771	16.5623	16.5743	17.5648	17.6347	16.8867	16.3316	17.5545	17.537	16.3261	17.2145	17.8822	17.5203	NaN	17.3918	17.9774	17.6655	Eif6
19.1537	19.3151	18.8342	19.0698	20.2896	20.0482	19.5379	19.5929	20.0934	20.2362	17.9117	17.0568	21.2231	19.9021	20.0606	20.0251	17.2269	16.132	19.4488	19.8759	Elac2
20.5217	20.6085	20.2336	20.0487	19.5406	19.6014	20.4917	20.4026	20.0295	20.4045	20.5534	20.5663	19.8169	20.8899	20.9317	20.6917	19.8984	16.7892	20.3258	20.9998	Elavl1
14.6722	14.7131	13.1882	14.6867	14.9383	15.141	15.8072	16.5795	15.785	15.2764	13.9798	13.3184	15.1497	15.4072	15.81	15.6949	16.3246	NaN	16.0925	15.3973	Elf1
15.0884	15.2687	15.4386	15.3481	15.4143	15.5958	15.6075	15.5778	NaN	NaN	NaN	NaN	NaN	NaN	NaN	NaN	15.3651	NaN	15.4228	NaN	Elf2
NaN	NaN	NaN	NaN	NaN	NaN	NaN	NaN	16.4268	16.8013	17.1307	17.117	15.5822	17.5181	17.4955	17.6506	NaN	16.6909	NaN	17.1686	Elf4
NaN	NaN	NaN	NaN	NaN	NaN	NaN	NaN	11.89	NaN	12.7032	NaN	NaN	12.1173	11.7009	12.8619	NaN	NaN	NaN	12.1476	Elk4
NaN	NaN	NaN	NaN	NaN	NaN	NaN	NaN	NaN	NaN	NaN	NaN	NaN	10.3446	9.14651	10.9473	NaN	NaN	NaN	NaN	Ell2
19.4094	19.3301	19.3996	19.2913	18.4341	18.5154	18.9244	19.0404	19.1413	18.7747	19.092	18.6853	18.0266	18.8153	18.8554	18.7289	14.7749	17.3304	18.9861	18.6559	Elmo1
12.0509	NaN	NaN	12.9569	12.2826	11.2975	11.8965	11.6032	NaN	NaN	NaN	NaN	NaN	NaN	NaN	NaN	NaN	NaN	12.5148	NaN	Elmo2
13.4649	13.2019	13.4729	13.9741	13.3912	13.6905	13.4292	13.1262	NaN	13.7235	14.2731	13.4858	NaN	13.472	13.1561	13.1815	NaN	NaN	14.0001	13.5743	Elmo3
18.5265	18.6056	18.3022	18.3625	18.369	18.3942	18.5768	18.5494	18.6544	18.3702	18.049	18.0409	18.2766	18.7933	18.6418	18.9464	16.7772	NaN	18.5842	18.4979	Elmsan1
12.4696	12.4113	13.4046	12.8201	12.8406	12.3731	13.0292	13.0147	12.2929	NaN	NaN	NaN	NaN	12.979	12.6436	12.8179	15.7474	NaN	12.9078	13.2445	Elovl1
NaN	NaN	NaN	NaN	NaN	NaN	NaN	NaN	12.7999	NaN	NaN	13.3066	13.33	11.7308	11.7293	11.8844	NaN	NaN	NaN	12.2135	Elp2
17.1714	17.3636	17.0731	17.4032	17.2608	17.1795	16.999	17.1497	16.9956	17.3052	16.5462	16.6679	16.8159	16.4354	16.3043	16.2344	11.7435	16.6451	17.1911	16.5851	Elp3
18.7063	18.5938	18.4261	18.6498	17.9886	18.0269	18.0463	17.9785	18.5808	18.4367	18.3448	18.0885	17.6441	17.763	17.7985	17.8904	15.9845	18.0634	17.9594	17.7499	Elp4
14.6131	14.2675	13.4389	14.2627	14.1561	14.6502	14.8798	14.8613	14.5073	12.6247	14.4105	14.0372	14.0839	14.9682	15.1002	15.1784	NaN	NaN	14.7388	14.958	Elp5
17.6934	18.0072	17.8066	17.8813	18.555	18.4145	18.249	18.088	17.9983	17.8296	17.3971	17.7453	18.5711	18.2474	18.4295	18.6604	NaN	17.854	18.3613	18.1775	Emc1
18.9228	18.9004	18.4944	18.6902	18.8493	18.9082	19.3348	19.3191	19.2347	18.876	19.0154	18.5258	18.3843	19.1326	19.1628	19.0622	NaN	17.9242	18.7564	18.7816	Emc10
16.039	15.0667	15.2715	16.3536	14.9265	14.7663	15.8126	15.5095	15.796	15.9008	15.3508	14.815	14.5074	16.0089	15.9919	15.5235	17.862	NaN	15.7074	15.5588	Emc2
13.4124	14.3124	15.031	14.1989	14.679	13.931	13.7955	13.7249	14.436	14.1	14.192	15.0677	12.6849	14.4679	14.0416	14.0543	NaN	NaN	14.4523	14.493	Emc3
14.7105	14.5623	15.5804	15.9032	14.5139	14.6545	15.6072	15.5822	15.2471	14.3483	15.2307	13.7802	16.6973	15.7687	15.3307	15.4473	NaN	NaN	15.4763	14.7401	Emc4
NaN	NaN	NaN	NaN	NaN	NaN	NaN	NaN	NaN	11.9586	13.3368	12.505	NaN	13.4907	13.0121	12.9388	NaN	NaN	NaN	12.2723	Emc6
16.3017	16.2586	17.5616	17.5158	15.194	15.3426	15.8185	15.6373	16.4587	16.0197	18.0958	16.713	13.9991	16.1299	16.2003	15.6379	NaN	16.5302	16.3213	16.697	Emc7
NaN	NaN	NaN	NaN	NaN	NaN	NaN	NaN	15.5999	16.505	16.6206	17.1093	15.8642	16.0853	15.7939	15.74	NaN	NaN	NaN	15.944	Emc8
17.8195	17.8747	17.9893	17.7214	16.9276	16.8251	17.673	17.7022	17.1295	17.0033	17.4091	16.9333	17.753	17.3684	17.5484	17.0468	16.9926	18.9103	17.4496	17.8728	Emd
15.4327	15.6109	15.1952	15.4407	16.5859	16.332	15.3401	15.1602	NaN	NaN	NaN	NaN	NaN	NaN	NaN	NaN	NaN	NaN	15.4382	NaN	Eme2
13.4295	13.1349	14.4274	14.6303	14.2481	13.9164	14.0067	14.0236	13.3225	13.5868	14.4901	14.1755	13.6675	13.8792	14.3013	14.2531	NaN	NaN	14.1398	14.2808	Emg1
18.0414	17.9344	18.0052	17.9556	17.1627	17.0075	17.6293	17.7042	17.5472	16.8785	17.8428	17.9684	16.2565	17.4417	17.5956	16.8538	15.052	17.4334	17.4367	18.111	Eml2
18.7361	18.8009	18.9118	19.0178	18.9846	19.1861	18.8742	19.0493	19.4972	19.2776	18.6436	18.5069	19.5351	19.778	19.7847	19.6225	20.6282	16.7126	18.9059	19.7366	Eml3
19.3103	19.2835	19.4364	19.085	18.5164	18.7308	18.9078	18.9381	19.4311	19.5125	19.4909	19.4035	19.0546	19.491	19.4655	19.1746	18.129	15.24	19.0767	19.1502	Eml4
13.6822	14.3754	14.8021	14.5829	13.1979	13.6136	14.1695	14.479	14.591	13.9936	14.1223	14.1173	14.7218	13.6734	13.8938	13.8907	NaN	NaN	14.3461	14.2448	Emsy
18.8994	18.9942	18.3436	18.2914	20.7771	20.1285	18.948	19.2048	19.5572	19.2132	17.7939	18.0054	21.5886	19.2147	18.9365	19.3978	16.2888	15.7616	18.5193	18.9261	Endod1
NaN	NaN	NaN	NaN	NaN	NaN	NaN	NaN	13.2448	11.7959	13.6025	14.4247	12.3597	13.4331	13.0075	12.7429	NaN	NaN	NaN	12.4569	Endog
15.454	15.2255	12.3218	15.9025	17.6015	17.5845	16.917	16.7422	15.8324	15.9532	16.069	16.1994	15.9422	15.9789	16.006	16.0008	17.5461	NaN	16.561	16.3281	Engase
NaN	NaN	NaN	NaN	NaN	NaN	NaN	NaN	14.7796	14.9318	14.6867	13.9931	14.4319	14.75	14.4954	15.0614	NaN	NaN	NaN	14.8144	Enpp1
15.1884	15.2363	14.7271	15.2915	16.6046	16.7326	15.4404	15.3359	15.6202	14.8251	15.0075	16.5505	16.0573	15.4711	15.3705	15.6648	16.9157	NaN	15.8415	15.8311	Ensa
NaN	NaN	NaN	NaN	NaN	NaN	NaN	NaN	15.3926	15.9843	16.3811	16.0372	16.0007	16.2395	16.2302	16.5391	NaN	17.1622	NaN	16.1095	Entpd5
15.1093	14.703	13.9981	14.5607	14.6179	15.523	15.0162	15.245	14.6101	14.7663	14.6461	14.7778	14.8872	14.9139	15.1068	14.9714	NaN	10.4269	16.9393	17.0328	env
18.3654	18.3002	19.0737	18.9606	17.6001	17.3376	18.041	18.0949	18.1691	17.7581	18.6176	18.8291	17.6975	18.1117	18.418	17.999	17.1806	17.4809	18.4098	18.2833	env.2
17.4206	17.3204	17.0127	16.8475	17.5845	17.5799	17.1946	16.9354	17.4387	17.3849	16.9738	17.0492	17.6933	16.9378	17.1365	16.9584	NaN	NaN	16.4817	16.8047	Ep300
18.2411	18.4462	18.5898	18.636	18.782	18.4341	18.6162	18.7602	18.1307	18.2203	18.1666	18.2861	19.2064	18.4307	18.3962	18.3449	17.8662	19.3131	18.6399	18.5166	Ep400.1
15.2501	14.9116	11.5554	15.2194	15.8218	15.7486	15.5056	15.3343	15.1114	15.0365	14.1785	14.1165	15.8526	15.2257	14.9598	15.1079	NaN	15.9474	15.3642	15.122	Epb4.1
18.3081	18.0232	18.0511	18.508	18.5797	18.3915	17.8943	17.9801	18.7142	18.8248	18.5956	18.5682	18.0648	18.0798	17.9503	17.9637	17.8953	16.9413	18.0123	17.941	Epb4.1l2
NaN	NaN	NaN	NaN	NaN	NaN	NaN	NaN	13.5181	14.6624	13.4685	14.1602	13.7599	13.9387	13.9912	13.8103	NaN	NaN	NaN	14.1851	Epc1
14.2614	14.3552	14.3212	13.5422	14.9859	15.2225	14.6311	14.492	14.2472	14.0267	14.5566	13.5626	14.9614	14.5954	14.6261	14.8056	NaN	16.8571	14.303	14.7328	Epc2
13.8556	14.3384	14.1817	14.5059	14.366	13.9565	14.5108	14.4111	14.7647	14.078	13.2289	13.8342	14.9474	14.3714	14.439	14.1838	12.441	NaN	14.4176	14.6963	Epg5
19.3235	19.2365	19.254	19.139	19.1167	19.5596	19.0934	19.3443	19.5705	19.4471	19.3212	19.4791	19.3293	19.4129	19.5502	20.1441	19.0968	16.8845	19.2737	19.2986	Ephx1
18.8937	18.8421	17.7926	18.2819	18.2242	18.8686	19.1975	19.2622	19.0049	18.5659	18.1942	18.2753	17.7884	18.9772	18.9888	19.3086	NaN	16.3472	18.9753	19.2347	Epn1
16.3684	16.678	16.8278	16.9628	16.0567	15.5354	17.2478	16.5077	16.8956	16.614	16.0783	15.9313	15.8688	16.7737	17.1929	16.6191	NaN	16.1045	16.7886	16.9998	Eppk1
21.5826	21.2708	21.9131	21.7435	21.2241	21.256	21.0619	21.16	21.0216	21.0019	21.4184	21.3815	20.8997	20.8487	21.0298	20.9605	15.9566	19.2385	21.7011	21.069	Eprs
18.8209	18.3175	17.655	18.3331	18.7956	19.1141	19.1425	18.9517	18.4123	18.2342	19.0576	19.6112	16.9842	18.4487	18.8792	18.931	18.5843	NaN	18.5835	19.1554	Eps15
19.3194	18.9868	18.7439	19.1898	19.3056	19.3898	19.6175	19.5231	19.835	19.5854	18.6723	17.3784	19.4085	19.4797	19.5633	19.9304	NaN	17.2249	19.1394	19.3625	Eps8
15.7423	13.0095	13.9363	15.6945	15.3001	14.4988	15.2457	15.511	15.4201	15.3737	14.6462	14.7968	14.4428	15.109	14.8936	15.1505	NaN	13.7428	15.6134	14.7189	Epsti1
17.9863	18.6057	17.7469	18.1218	17.8039	17.661	17.9264	17.7474	18.2418	17.6304	17.0852	17.1245	17.2054	17.7368	17.5673	18.0677	12.4403	15.7804	17.9459	17.5462	Erap1
16.3836	16.6973	16.3121	16.3997	16.5697	15.8951	15.9367	15.752	16.3761	16.5495	15.927	16.4594	16.4236	16.1859	15.9172	15.9741	16.9479	NaN	16.0135	16.1468	Erbb2ip
NaN	NaN	NaN	NaN	NaN	NaN	NaN	NaN	13.7721	14.3436	14.5884	14.6203	11.5415	13.0968	13.3074	13.4326	NaN	16.1978	NaN	13.392	Erc1
15.3607	15.1694	14.9833	15.7258	14.5984	14.5814	15.6418	15.2022	NaN	NaN	NaN	NaN	NaN	NaN	NaN	NaN	16.9481	NaN	16.0831	NaN	Ercc2
15.2542	16.0232	14.7251	15.1844	15.492	15.5551	15.3293	15.4254	NaN	NaN	NaN	NaN	NaN	NaN	NaN	NaN	NaN	NaN	15.5159	NaN	Ercc3
15.7798	15.7202	15.6731	15.7259	16.0958	15.7876	15.4238	15.4882	15.5374	15.8593	15.8235	15.7996	16.6348	15.682	15.4508	15.298	17.2726	NaN	15.5163	15.1254	Ercc4
13.1643	13.4579	13.3244	13.6069	13.6166	12.7932	13.3114	13.1723	13.0997	11.8463	NaN	13.9705	14.0497	13.6653	13.2372	13.5098	NaN	NaN	13.1196	12.5544	Ercc5
16.8085	16.5563	15.2751	16.253	16.5874	16.4838	16.4649	16.4008	17.0319	16.9799	15.2026	14.9328	16.1719	16.7186	16.774	16.7449	NaN	NaN	16.3033	16.5766	Ercc6l
NaN	NaN	NaN	NaN	NaN	NaN	NaN	NaN	15.3455	15.0778	15.8269	15.7042	16.2686	15.3087	15.2651	14.99	NaN	19.7607	NaN	15.1513	Ergic1
NaN	NaN	NaN	NaN	NaN	NaN	NaN	NaN	15.6401	15.2988	16.3971	16.9765	14.8923	16.0358	15.9701	15.9988	NaN	NaN	NaN	16.5074	Ergic2
17.186	17.2955	17.014	17.4686	18.0477	17.6675	17.6925	17.6988	17.0123	17.1343	16.7427	17.5879	17.4153	18.1224	17.8919	18.1497	NaN	NaN	18.0616	18.0757	Ergic3
18.6112	18.4234	17.6072	18.2316	20.1989	20.0522	18.8698	19.0823	18.7862	18.3635	18.383	18.713	18.4926	18.4936	18.5375	18.4711	15.4932	18.5414	19.1404	18.9281	Erlec1
15.1503	15.9299	15.8105	15.9644	15.8934	16.0012	15.9185	15.7363	15.7228	16.1113	17.3659	17.3251	16.6608	15.7755	15.7749	15.957	19.5844	14.7704	15.423	15.9481	Erlin1
18.3435	18.2203	17.958	17.7067	17.6227	17.7019	18.6886	19.0752	NaN	NaN	NaN	NaN	NaN	NaN	NaN	NaN	NaN	NaN	17.6699	NaN	Erlin2
18.4021	18.0512	18.3645	18.5573	19.1954	18.7506	18.1625	18.4074	18.8487	18.5182	17.918	18.1726	19.2416	18.3946	18.4894	18.0921	16.3194	NaN	18.5932	18.809	Ermp1
18.7317	18.6826	19.3429	19.4503	19.6348	19.5959	18.7955	18.8031	18.6063	18.5175	19.7451	19.6222	18.8859	19.2764	18.9944	19.3959	16.8741	NaN	19.3636	19.3567	Ero1l
18.763	18.5174	18.6539	18.5963	18.9418	18.8591	18.6959	18.9655	18.2621	17.8908	19.3126	19.0572	18.0741	18.9658	18.9718	19.4288	NaN	18.4919	18.9405	18.9702	Ero1lb
18.5469	18.3908	19.698	19.0411	19.1098	19.1571	18.3936	18.7679	17.9113	18.5032	19.8139	19.2718	18.6237	18.8485	18.9764	19.0909	NaN	16.5196	18.4138	18.4794	Erp29
18.8155	18.4286	18.6161	18.4362	21.0091	20.2165	18.9719	19.1274	18.4077	18.2133	19.6138	20.0327	20.7882	18.6519	18.901	19.1014	19.6474	19.0733	19.1206	19.606	Erp44
13.5351	13.2325	13.444	13.5487	13.2449	14.3504	14.614	14.4267	13.306	14.0374	NaN	12.575	NaN	14.7249	14.4201	14.0757	NaN	NaN	14.1558	14.3335	Esco1
16.2469	14.8628	15.6413	15.8904	15.8033	15.6948	15.7572	15.555	16.4785	15.5454	15.0757	15.6339	15.5864	15.86	15.6333	15.9523	NaN	NaN	16.2158	15.9019	Esd
17.2213	17.5835	16.0964	16.5372	17.8426	18.0428	17.5751	17.5135	NaN	NaN	NaN	NaN	NaN	NaN	NaN	NaN	NaN	NaN	17.0762	NaN	Esf1
19.5747	19.5727	19.4275	19.4027	20.143	20.2193	20.3314	20.3079	20.2252	19.5951	19.409	19.2855	19.2515	20.9436	20.7537	20.6106	18.4681	17.195	19.9795	20.1577	Esyt1
NaN	NaN	NaN	NaN	NaN	NaN	NaN	NaN	11.816	NaN	NaN	14.7073	13.2561	14.3049	14.2447	14.2714	NaN	NaN	NaN	14.4048	Esyt2
19.837	19.5573	19.003	19.2082	20.9207	20.8616	20.1417	20.5679	19.6612	19.8659	20.2371	19.9264	18.237	20.3927	20.3006	20.3055	NaN	NaN	18.8987	20.0698	Etfa
18.1859	18.1137	18.332	18.166	16.7155	16.6322	18.4279	18.3489	17.583	17.7942	17.9303	18.4946	17.6143	17.7814	17.7734	17.7611	17.5918	17.9174	17.926	17.7901	Etfb
16.7138	16.7074	17.4284	17.013	18.5231	18.52	17.0582	17.2032	17.2801	16.956	18.6718	18.6174	16.9937	17.2351	16.8979	16.7348	NaN	15.5617	17.1753	16.9556	Etfdh
15.8663	15.6605	16.5387	16.2534	16.1976	16.2327	16.4586	16.5055	15.4802	15.0902	16.947	16.8285	15.6278	16.3962	16.5585	16.4155	NaN	14.3136	16.5909	16.9605	Ethe1
19.0328	19.1495	18.6415	18.9449	19.2205	18.962	19.0878	19.0545	19.1209	19.0444	19.037	19.1127	19.4956	18.8792	18.7619	18.7895	19.1983	19.0889	18.9822	18.9437	Etl4
17.339	17.3155	17.6323	17.7103	17.4367	17.7305	17.7698	17.7054	NaN	NaN	NaN	NaN	NaN	NaN	NaN	NaN	18.4579	NaN	17.5631	NaN	Etv3
14.3418	14.9789	14.464	14.4299	15.9576	15.2086	15.1739	14.566	14.5396	14.7204	14.6897	14.9739	16.6324	14.9556	14.364	15.1846	20.6109	19.7762	14.7411	14.6363	Etv6
14.1811	14.3617	14.2037	14.3041	14.2954	14.3789	15.1479	14.7224	13.7771	13.35	14.9249	14.6694	14.0169	14.9347	14.8713	15.2727	14.8524	NaN	15.0071	14.7853	Evi2a
18.3281	17.8374	18.693	18.7759	17.3917	17.3162	17.5892	17.5563	18.3328	18.2487	17.9715	17.8515	17.8865	17.8816	17.8035	17.9021	NaN	17.8739	18.1618	17.7715	Evl
15.9396	16.5067	15.7848	16.1738	15.7949	16.441	17.2034	16.0841	15.9389	15.6471	15.6644	16.7519	17.9272	16.2284	15.4942	16.8199	18.0929	NaN	16.2146	15.6709	Ewsr1
NaN	NaN	NaN	NaN	NaN	NaN	NaN	NaN	17.8906	18.1778	17.2481	17.3365	17.214	17.0888	16.9065	17.2451	NaN	14.7982	NaN	16.8831	Exoc1
14.4213	14.3718	14.1611	13.963	18.0922	17.7468	14.8363	15.062	15.612	14.742	15.7208	15.275	12.8082	15.8006	15.8633	16.2759	NaN	NaN	15.1868	15.7434	Exoc4
NaN	NaN	NaN	NaN	NaN	NaN	NaN	NaN	15.5718	15.5807	15.0931	15.5666	14.9247	16.3631	15.5738	16.2364	NaN	17.7388	NaN	15.8906	Exoc6
NaN	NaN	NaN	NaN	NaN	NaN	NaN	NaN	13.36	13.983	14.0208	15.0932	14.3228	13.947	13.7734	14.093	NaN	NaN	NaN	14.0201	Exoc6b
16.2709	16.433	16.847	17.1205	16.9868	16.7975	16.8641	16.9207	16.8523	17.2518	16.8025	16.5522	17.1485	16.6204	16.726	16.7734	NaN	NaN	17.1879	16.7014	Exoc8
NaN	NaN	NaN	NaN	NaN	NaN	NaN	NaN	15.4674	15.8157	14.7428	15.0606	17.3494	16.9434	15.2989	15.7298	NaN	NaN	NaN	15.1051	Exog
NaN	NaN	NaN	NaN	NaN	NaN	NaN	NaN	16.3348	16.6564	17.567	17.3843	19.555	17.0612	17.1835	17.1021	NaN	17.4749	NaN	17.9198	Exosc1
20.8659	20.7596	20.972	21.1172	20.9131	21.0149	21.257	21.3785	21.0821	21.1042	20.9251	20.5432	20.9259	21.5224	21.5641	21.7082	16.5518	15.0828	20.7727	21.1448	Exosc10
NaN	NaN	NaN	NaN	NaN	14.201	NaN	14.0967	13.5384	13.5558	14.2565	14.1054	13.2318	14.8932	14.6895	13.874	NaN	13.0363	14.586	14.5238	Exosc2
17.4407	17.165	16.9585	17.2174	17.0229	17.0491	17.1734	17.2582	17.1254	16.865	16.8131	16.9247	16.6658	16.9452	16.8544	16.8436	16.9237	19.1623	17.1232	17.1324	Exosc4
16.0155	16.1082	15.4662	16.0454	15.9587	15.8045	15.6966	15.6896	16.2127	15.3621	16.0207	15.0283	16.4661	15.8892	15.892	16.0254	17.512	NaN	15.9187	15.807	Exosc5
18.1989	18.0462	18.2634	18.7889	19.6863	19.5464	18.7001	18.7637	18.3074	17.9709	18.7214	18.4672	17.9948	18.9459	19.0137	19.3587	18.3073	19.6056	18.9102	18.8257	Exosc6
16.9169	17.1258	16.7152	17.0776	16.5501	16.7641	18.0664	18.1796	16.9462	16.8234	17.2659	17.2017	16.7275	17.2771	17.5967	17.1731	NaN	18.4746	17.2153	17.5995	Exosc7
16.662	17.091	16.9706	17.467	15.7983	16.5243	16.855	16.6767	16.4322	16.1228	16.7166	16.9122	16.1009	17.3532	17.3588	17.2271	16.5394	NaN	16.9232	16.7444	Exosc8
18.0069	17.8239	17.4766	17.63	17.4799	17.5058	17.906	17.7484	18.2048	18.1762	17.446	17.5744	17.6374	17.5561	17.7396	17.1855	15.3433	15.455	17.5974	17.543	Exosc9
NaN	NaN	NaN	NaN	NaN	NaN	NaN	NaN	14.4717	14.5876	13.8202	14.6615	15.7829	14.5574	14.7792	14.941	NaN	NaN	NaN	14.9953	Ezh1
16.2722	16.0805	15.553	15.8302	16.9697	16.8187	17.0592	16.6679	NaN	NaN	NaN	NaN	NaN	NaN	NaN	NaN	NaN	NaN	16.669	NaN	Ezh2
22.9112	22.7775	22.9871	22.9446	23.0494	23.2538	22.6656	22.8554	23.8991	23.8928	22.1481	21.8135	22.8102	23.1251	23.3791	23.7454	22.2749	20.8486	22.6333	22.6908	Ezr
NaN	NaN	NaN	NaN	NaN	NaN	NaN	NaN	17.2033	17.1656	16.5746	16.1922	17.8017	17.4685	17.0564	17.4193	NaN	NaN	NaN	16.8588	F11r
NaN	NaN	NaN	NaN	NaN	NaN	NaN	NaN	14.1155	12.2476	13.6177	14.7476	14.1137	13.9627	14.2496	13.8737	NaN	NaN	NaN	14.0903	Faah
11.4404	NaN	13.1649	13.8619	13.9635	12.665	13.0485	13.0284	NaN	NaN	NaN	NaN	NaN	NaN	NaN	NaN	17.3799	NaN	13.0207	NaN	Fadd
18.5727	18.358	18.458	17.881	18.4734	18.6766	17.9399	18.0816	20.0427	19.8652	17.4254	17.1896	18.4559	19.0463	18.8582	18.9178	20.2256	16.1886	17.4022	18.0792	Faf1
18.4782	18.4726	18.1432	17.9012	18.5539	18.3796	18.6565	18.6823	18.0136	17.9013	18.1448	18.7262	18.7118	18.3578	18.2834	18.4773	16.7246	NaN	17.9538	18.6052	Faf2
19.0847	18.9405	18.2276	18.4621	17.9829	18.079	18.9833	18.9161	19.2219	19.1463	18.3516	18.5269	18.4932	18.972	19.1124	18.6772	20.8955	19.0677	18.716	18.7186	Fah
16.6525	16.2949	14.6453	15.9436	17.6625	17.4678	16.7838	17.0081	16.235	16.491	16.3816	16.703	16.63	16.7622	16.629	16.5522	NaN	15.9625	16.6733	16.7478	Faim3
18.1889	18.0535	18.1007	17.8987	17.9956	17.6611	17.5713	17.6245	17.9739	18.0167	18.011	18.0427	18.8661	17.9551	17.7572	17.9253	15.6167	14.2012	17.9379	17.8997	Fam104a
17.7005	17.3686	16.4687	17.5973	17.2785	17.0931	17.6354	17.8403	17.3495	16.8225	16.7924	16.3325	16.6316	18.2701	18.5757	18.2824	NaN	NaN	17.707	17.6329	Fam107b
NaN	NaN	NaN	NaN	NaN	NaN	NaN	NaN	13.6922	13.6649	13.631	13.8173	13.7584	13.5825	13.5611	13.9979	NaN	NaN	NaN	13.8348	Fam111a
17.3274	17.3489	17.6706	17.8718	17.4163	17.3414	17.2775	17.3537	17.2893	17.4156	17.4794	17.5832	17.2729	17.4094	17.5056	17.4674	NaN	16.7144	17.0386	17.2235	Fam114a2
19.8999	19.8154	20.2634	20.2676	20.2194	20.347	20.2787	20.2792	20.3878	20.3666	20.8771	20.3762	20.4056	20.0491	20.023	20.1587	21.6019	20.8284	20.5677	20.0675	FAM120A
15.5406	15.1135	14.9521	15.3638	18.0039	17.6347	15.5712	15.6967	NaN	NaN	NaN	NaN	NaN	NaN	NaN	NaN	NaN	NaN	15.8893	NaN	Fam122a
15.41	15.6443	14.9153	16.0654	16.6445	16.3225	16.1563	16.0163	15.7783	15.5311	16.0139	15.8437	15.7983	15.6694	15.8028	15.9289	15.8218	16.7529	16.092	15.9692	Fam126a
NaN	NaN	NaN	NaN	NaN	NaN	NaN	NaN	13.7392	14.1945	15.1708	15.3704	14.7314	14.6301	15.0424	14.6744	NaN	15.9187	NaN	14.9603	Fam134a
16.3176	16.3981	16.3523	16.4102	17.5754	17.754	17.2812	17.3898	16.0595	15.7264	17.0982	17.313	17.5781	16.4465	16.5332	16.8365	17.2258	19.6504	17.3166	16.7792	Fam134c
20.4636	20.3806	20.2076	20.3061	19.8437	19.9822	21.1814	21.0247	20.1684	20.0878	19.5674	19.9623	19.3129	20.7002	20.6408	20.5849	16.9495	19.5989	20.1392	19.8551	Fam136a
NaN	NaN	NaN	NaN	NaN	NaN	NaN	NaN	17.5635	17.4711	19.5799	19.3568	17.4793	18.7513	18.8083	18.7893	NaN	16.8122	NaN	18.7063	Fam162a
17.2795	17.4659	17.6096	17.2431	16.7699	16.9165	17.0992	17.1688	17.0104	16.9675	17.2371	17.0168	17.1181	17.3768	17.1575	17.323	NaN	17.6827	17.2735	17.6187	Fam175b
16.6268	17.1702	16.4482	16.7474	16.4066	15.9367	16.3431	16.1494	16.6994	17.8794	16.8446	16.0458	15.3453	16.4261	16.5235	16.307	NaN	13.3787	16.352	16.1091	Fam188a
18.6738	18.3072	17.4741	18.556	19.7249	20.0278	20.2138	20.4362	19.584	19.654	19.3089	19.0687	16.5356	19.6922	20.2251	20.1535	NaN	NaN	21.039	20.2309	Fam192a
16.6895	16.8533	16.6807	16.6318	16.8625	16.8375	16.8657	17.0262	16.5579	16.9105	17.9638	17.9312	16.7212	16.3889	16.587	16.2291	NaN	NaN	17.1991	16.3567	Fam195b
NaN	NaN	NaN	NaN	NaN	NaN	NaN	NaN	15.6301	15.0332	12.2809	NaN	14.491	14.898	15.374	15.6762	NaN	NaN	NaN	15.1441	Fam204a
15.2295	15.6696	15.1083	15.8318	16.305	16.0921	16.0394	15.9895	15.7938	16.2435	15.3082	15.0629	16.4571	15.5711	15.7528	15.8221	17.6203	18.0731	16.1517	15.9526	Fam206a
17.7054	17.7541	16.9734	17.5946	17.4011	17.4811	17.5439	17.4256	18.389	18.1762	17.7716	18.0693	17.3001	18.2746	18.347	18.3509	17.6876	12.4281	17.473	17.933	Fam207a
18.5324	18.5131	18.6112	18.5844	18.3682	18.4366	18.5952	18.6526	18.9479	18.9183	18.2914	18.0569	18.2582	19.1723	18.9958	18.7895	17.875	16.5495	18.3479	18.5367	Fam208a
NaN	NaN	NaN	NaN	NaN	NaN	NaN	NaN	14.0941	13.9578	12.7873	13.6392	15.1748	13.9975	13.7462	13.8339	NaN	NaN	NaN	13.9508	Fam208b
13.2032	13.4387	14.224	13.6358	13.0616	13.2243	13.2065	13.482	12.1846	13.4926	12.8708	14.2507	15.484	12.9985	12.7747	12.7814	NaN	NaN	13.3337	13.9724	Fam20b
17.2595	17.0607	16.8231	17.0813	16.8115	16.3485	16.9456	17.0202	17.8227	17.6207	15.5139	15.8868	17.4722	16.9457	16.9648	17.0306	17.2331	NaN	16.9408	17.0339	Fam21
14.5589	15.2912	14.815	14.8418	15.0554	15.1343	15.0016	14.744	NaN	NaN	NaN	NaN	NaN	NaN	NaN	NaN	16.4833	NaN	15.0049	NaN	Fam219b
NaN	NaN	NaN	NaN	NaN	NaN	NaN	NaN	15.4787	14.9973	16.6046	18.2186	15.1196	15.7888	15.9787	15.9448	NaN	15.6972	NaN	16.0236	Fam32a
17.2512	17.5466	16.1265	17.0021	17.3737	17.3281	17.8115	17.3648	17.3502	16.7647	16.4331	16.8351	16.9154	17.8835	17.8327	18.0486	NaN	NaN	17.9928	17.7341	Fam49b
16.992	16.8619	16.2923	17.3018	18.4611	19.1312	18.3849	18.461	17.4211	17.1599	17.0567	17.328	17.9069	18.0931	18.3533	18.5278	16.1924	NaN	17.9313	17.9707	Fam50a
16.7891	16.4242	16.1187	16.301	17.6483	17.4266	16.4721	16.6347	17.5508	17.3361	16.1904	10.6796	18.2314	17.4637	17.5481	17.859	NaN	14.1442	16.4843	17.4397	Fam63a
17.0392	16.8846	16.1654	16.6356	16.1136	16.3125	16.1635	16.4294	16.9799	17.2124	16.2325	16.0657	15.7337	16.4541	16.2457	16.6527	NaN	NaN	16.1184	16.2854	Fam63b
17.0092	17.258	16.6238	17.1104	17.6004	18.0051	17.3624	17.3673	17.6097	16.758	17.3017	17.378	17.4033	17.1399	17.2663	17.982	NaN	15.7022	17.7621	17.2598	Fam65b
NaN	NaN	NaN	NaN	NaN	NaN	NaN	NaN	12.9384	NaN	NaN	NaN	NaN	11.6686	11.4168	12.059	NaN	NaN	NaN	11.3543	Fam69a
18.792	18.9184	18.7229	18.7552	19.7221	19.7096	19.3649	19.2733	19.3374	19.2179	17.9957	16.9182	20.1128	19.5549	19.8863	19.7829	NaN	15.6277	19.1666	19.619	Fam76b
NaN	NaN	NaN	NaN	NaN	NaN	NaN	NaN	15.0749	15.2266	14.4628	14.5393	15.9411	15.3386	15.2332	15.3549	NaN	14.9298	NaN	15.5867	Fam96a
14.9961	14.6503	14.7832	14.7907	15.1316	14.9739	15.0905	15.1373	14.9756	14.0695	13.2277	15.6613	15.8029	14.8219	15.202	15.1634	16.9072	17.3223	15.433	15.6472	Fam96b
14.3611	14.1706	14.6924	14.251	14.2938	14.3603	14.6046	14.6356	13.9598	13.9813	14.8412	15.5351	14.3251	14.1264	14.2074	14.4606	NaN	NaN	14.829	14.7616	Fam98a
13.9556	13.9721	14.174	13.9949	14.4031	14.6973	14.3488	14.4995	13.6536	14.3297	14.1858	14.684	12.6959	14.5807	15.3708	14.8533	NaN	17.1656	15.0494	14.7411	Fam98b
NaN	NaN	NaN	NaN	NaN	NaN	NaN	NaN	16.6969	16.4839	16.7415	17.525	16.8172	16.1185	16.0528	16.3069	NaN	16.3573	NaN	16.2642	Fan1
17.0811	17.2114	16.3329	16.2437	17.4595	17.3316	16.654	16.7651	17.4778	17.0901	15.7395	16.0145	18.0581	16.6723	16.8151	16.8909	NaN	NaN	16.3317	16.6528	Fancd2
16.3325	15.9498	15.7995	15.885	17.7974	18.0781	17.5519	17.2017	14.8967	14.9534	17.6838	17.7629	16.5991	16.7908	17.3018	17.7356	NaN	NaN	16.4039	17.2756	Far1
NaN	NaN	NaN	NaN	NaN	NaN	NaN	NaN	18.4824	18.8226	19.4672	19.1052	18.2438	18.7164	18.7197	18.5747	NaN	10.8694	NaN	18.5945	Farsa
19.0477	18.8572	18.7411	18.8289	18.8552	18.9793	18.9971	19.1093	18.8176	18.9642	18.9785	18.1704	18.5588	19.2684	19.3483	19.2368	NaN	17.087	18.8686	18.9413	Farsb
20.48	20.344	20.8202	20.6801	19.9268	19.9589	20.2471	20.2589	20.3465	20.3589	20.8086	20.9429	19.4986	20.4196	20.646	20.0601	19.5182	19.1938	20.5713	20.5306	Fasn
NaN	NaN	NaN	NaN	NaN	NaN	NaN	NaN	16.2672	16.2801	16.5128	15.6665	16.3913	16.7219	16.567	16.1851	NaN	14.3994	NaN	16.3002	Fastkd5
NaN	NaN	NaN	NaN	NaN	NaN	NaN	NaN	16.3582	16.7019	17.7859	18.8162	16.8477	16.5255	16.7359	16.562	NaN	18.7714	NaN	16.7376	Fbl
17.3978	17.1844	17.3022	17.435	16.8469	16.2736	17.3271	17.3054	16.4322	16.1322	17.273	17.9347	17.9146	17.4519	17.0654	16.7477	16.9886	NaN	17.1685	17.2892	Fbll1
NaN	NaN	NaN	NaN	NaN	NaN	NaN	NaN	13.3266	12.5839	NaN	NaN	NaN	13.0286	13.0386	12.9155	NaN	NaN	NaN	13.4161	Fbxo11
NaN	NaN	NaN	NaN	NaN	NaN	NaN	NaN	16.2525	16.0642	16.2476	16.4084	16.1656	15.6982	15.8228	15.7738	NaN	17.0269	NaN	15.6569	Fbxo18
NaN	NaN	NaN	NaN	NaN	NaN	NaN	NaN	14.7075	14.4535	15.5207	15.5359	16.1979	14.3926	14.6268	14.2139	NaN	NaN	NaN	15.0838	Fbxo28
13.4368	13.2982	NaN	13.6059	11.2604	13.429	14.4521	13.9721	12.8029	13.7225	13.384	12.8284	NaN	14.0059	14.2281	13.5196	16.4243	NaN	13.9729	13.4725	Fbxo3
17.1613	17.055	16.9528	17.3409	17.7174	17.4563	17.3529	17.193	17.6112	17.52	16.6332	16.8433	17.3051	17.4817	17.3191	17.5071	16.8514	NaN	17.433	17.442	Fbxo38
15.9174	15.6425	15.8016	15.6833	16.0892	15.9591	15.364	15.4552	15.4704	15.341	NaN	NaN	14.5783	16.0831	15.6076	16.2141	NaN	NaN	14.8867	16.0195	Fbxo4
14.4427	13.9896	13.877	13.8043	14.4393	14.3583	13.8582	14.21	14.9739	14.5088	14.452	13.9867	13.7911	14.4702	14.3806	14.5876	17.2488	14.9998	14.096	14.1734	Fbxo6
NaN	NaN	NaN	NaN	NaN	NaN	NaN	NaN	16.1899	15.9504	16.3723	16.5386	15.021	15.0329	15.1447	14.7494	NaN	NaN	NaN	14.7994	Fbxw11
13.6649	13.5826	14.1582	13.985	14.3893	13.9434	13.2426	13.4331	NaN	NaN	NaN	NaN	NaN	NaN	NaN	NaN	NaN	NaN	13.1739	NaN	Fbxw7
15.3236	15.8787	15.7726	15.3595	16.1651	16.3893	16.2144	16.1052	NaN	NaN	NaN	NaN	NaN	NaN	NaN	NaN	NaN	NaN	15.5003	NaN	Fcf1
16.6187	17.7289	16.2677	16.4956	17.2833	17.4652	18.1454	17.7325	16.7788	16.5465	16.8419	16.9196	17.524	17.4699	17.8255	18.0238	NaN	18.0123	17.1193	16.9264	Fcgr2b
18.4919	18.5432	17.9414	18.0943	19.3259	19.1304	18.4996	18.4056	18.7402	18.6919	17.8288	17.6156	18.8674	18.554	18.7625	18.8071	19.4941	19.4181	17.9739	18.6148	Fcho1
17.5193	17.4313	18.5608	18.2595	16.3668	16.8231	17.2543	17.6366	17.4448	17.4144	17.6983	17.5578	16.0787	17.6944	17.6448	17.3951	14.8341	15.7193	17.4546	17.493	Fcho2
16.7417	16.5543	17.0216	17.0093	17.0463	16.9803	16.6812	16.7294	16.8741	16.1316	16.7924	17.1426	17.3854	16.789	16.7905	16.7216	16.1675	NaN	16.8776	17.0145	Fcrl5
12.1527	NaN	NaN	11.4775	12.5844	13.3462	12.3858	11.8637	NaN	NaN	NaN	NaN	NaN	NaN	NaN	NaN	NaN	NaN	12.8758	NaN	Fcrla
17.1186	17.27	16.8655	16.9223	15.4891	15.9821	17.3903	17.2779	17.9045	17.8061	16.786	15.4488	14.1441	17.5059	17.6617	16.8671	NaN	NaN	17.0194	17.2111	Fdx1
17.4396	17.3599	16.6989	16.9666	16.9281	17.191	17.5109	17.6407	17.4571	17.4724	16.0564	16.3502	16.6247	17.7995	18.1008	17.6973	16.4724	16.2321	17.3825	17.8002	Fdx1l
19.2501	19.1809	19.3276	19.4526	19.4058	19.772	19.8391	19.8431	19.2816	18.7963	19.1905	19.1071	20.767	19.9222	19.7487	20.0533	18.8689	17.9416	19.451	19.5828	Fdxr
17.1684	16.7789	16.5225	16.2402	18.0308	17.9506	17.5045	17.6596	17.2176	17.1359	16.4519	16.8407	17.8425	17.5049	17.4792	17.3324	NaN	16.4341	17.4254	17.4758	Fech
19.7585	19.6596	19.4608	19.4849	18.2593	18.195	19.2205	19.2212	NaN	NaN	NaN	NaN	NaN	NaN	NaN	NaN	NaN	NaN	18.6159	NaN	Fen1
14.8291	13.6017	15.6742	15.5767	13.2086	14.5621	14.231	14.0148	14.5389	14.5606	15.5307	16.0955	13.643	14.5319	14.5346	14.729	17.0886	15.2693	15.3528	14.7061	Fermt3
18.564	18.6451	18.5745	18.0278	17.6399	17.5408	17.4867	17.6256	NaN	NaN	NaN	NaN	NaN	NaN	NaN	NaN	17.7965	NaN	17.0799	NaN	Fga
18.0988	18.1569	18.1568	18.5324	18.3146	18.1219	18.0558	18.2268	17.8422	17.9693	18.3591	18.7789	18.042	18.0291	18.0776	17.8678	16.594	17.8535	18.7379	18.1764	Fgd2
NaN	12.6556	NaN	14.1581	13.913	13.7551	13.7626	13.2568	13.5964	13.27	13.1235	13.4814	13.4723	13.6848	14.0946	13.5886	NaN	NaN	14.1398	14.0909	Fgd3
15.4137	15.5069	15.4652	15.8066	14.8182	15.1932	15.5323	15.2032	16.0212	15.5307	14.2198	14.7845	15.2458	15.7504	15.7969	15.6854	NaN	NaN	15.751	15.6555	Fgd6
14.3246	14.5623	13.3745	13.825	15.0709	15.5088	15.2866	15.3518	14.2027	14.1124	14.0663	14.6567	13.8895	14.863	15.0969	14.785	16.1003	17.4024	14.9649	15.2949	Fgfr1op
15.8172	16.4504	15.1804	15.9486	15.4916	15.6737	16.6103	16.4216	16.1325	15.5053	16.466	16.2757	15.4963	15.894	15.9598	16.2121	NaN	NaN	16.497	16.149	Fgfr1op2
14.1844	14.695	15.9282	14.9144	13.2572	12.8902	13.9945	13.6755	13.5937	13.3266	16.4789	16.2685	14.4216	14.2207	13.6178	12.0652	NaN	NaN	13.7185	13.2651	Fgg
NaN	NaN	NaN	NaN	NaN	NaN	NaN	NaN	16.5304	17.0201	15.9667	15.2859	17.1527	16.3958	16.4605	17.2028	NaN	16.4303	NaN	16.1744	Fgr
19.7618	19.6751	20.1642	20.5341	18.0227	18.1166	20.1745	19.965	19.3568	19.5459	20.23	20.1011	17.1683	20.4205	20.1881	19.6752	16.9248	17.1759	20.2576	19.7346	Fh
14.1421	14.38	12.4702	14.0779	15.4569	15.1957	14.7311	15.122	14.2117	11.304	14.482	15.9061	15.0053	14.659	14.703	15.0487	NaN	NaN	14.8457	15.1018	Fhit
12.8495	13.1333	NaN	12.6088	13.253	13.7904	13.0863	12.779	13.1389	12.0216	NaN	13.3082	NaN	12.9239	13.3452	13.2249	15.8885	NaN	13.3208	13.4355	Fhl3
16.5112	16.3963	15.3652	16.1559	15.5422	15.7376	16.3548	16.2434	16.4897	16.1595	16.2284	15.8849	17.1499	16.3966	16.351	16.7426	19.0336	16.5523	16.6482	16.0336	Fhod1
17.0235	16.9337	16.9156	16.9434	17.1853	17.0056	17.1412	16.9658	17.0251	17.0885	17.3437	17.2797	17.0634	17.0961	16.7612	16.7713	NaN	17.9579	16.7135	16.3986	Fig4
18.0971	18.149	18.2482	18.7855	17.9403	17.6142	17.52	17.5002	18.2946	18.1822	18.4199	18.1426	17.3077	18.132	18.3546	18.0992	18.2214	16.9323	18.1151	18.3258	Filip1l
17.7609	17.598	16.8467	17.3363	18.1964	17.9945	17.845	17.9714	18.3172	17.9791	16.6603	16.4689	20.8236	17.9097	17.7337	18.191	18.4287	15.7844	17.5771	17.6872	Fip1l1
16.8757	16.6123	16.1396	16.0941	16.262	16.5035	17.6233	17.2317	15.5254	16.0036	16.9939	17.7375	16.2553	16.6367	17.2486	17.4047	NaN	17.7847	18.0375	17.5739	Fis1
14.9412	14.7182	14.4931	14.7479	14.636	15.2068	15.1121	15.5457	NaN	NaN	NaN	NaN	NaN	NaN	NaN	NaN	NaN	NaN	15.7548	NaN	Fiz1
16.5509	17.4068	16.6475	16.754	17.6385	17.299	17.2811	17.579	16.8998	16.05	16.6611	16.2317	17.5667	17.6638	17.6731	17.8744	NaN	NaN	16.7325	17.2688	Fkbp11
18.2496	18.2583	18.201	18.7171	18.248	18.3287	18.2452	18.2979	18.9673	19.0911	18.0848	17.8612	19.072	19.0257	19.0809	19.2459	19.7608	15.2676	18.5104	19.1205	Fkbp15
17.9986	17.9334	18.4768	18.2113	16.7969	17.0423	17.3149	17.3171	18.0584	17.9505	17.1625	17.6513	17.5543	17.5525	17.7691	17.3158	NaN	NaN	17.378	17.4549	Fkbp1a
16.7429	16.7023	16.0707	15.8857	15.9272	15.8995	16.245	16.2411	16.5029	15.5434	17.1637	16.9931	14.555	16.4005	16.3121	16.1244	NaN	NaN	16.0352	16.1545	Fkbp2
12.7841	NaN	12.4902	12.7337	NaN	13.4254	13.3178	12.5696	NaN	NaN	NaN	NaN	NaN	NaN	NaN	NaN	17.6109	NaN	11.8977	NaN	Fkbp3
19.5942	19.5181	19.3813	19.6721	20.4002	20.0513	19.2937	19.372	19.9894	19.9432	19.342	19.4436	19.7099	19.4568	19.7482	19.6409	NaN	16.9495	19.3106	19.3195	Fkbp4
18.8929	18.8152	19.1595	19.0441	17.5681	17.4614	18.1311	18.0814	18.6546	18.4922	18.0568	18.2361	18.901	18.2339	18.337	17.7169	19.8071	20.5796	18.4604	18.2131	Fkbp5
NaN	NaN	NaN	NaN	NaN	NaN	NaN	NaN	16.2069	16.4394	15.9535	15.8636	15.0612	16.1136	16.3518	16.2016	NaN	14.944	NaN	16.2978	Fkbpl
NaN	NaN	NaN	NaN	NaN	NaN	NaN	NaN	17.9136	18.0902	18.7708	18.9203	18.4785	17.8991	17.8641	17.8966	NaN	20.5477	NaN	17.8346	Flad1
17.4541	17.3878	18.2814	18.0779	17.4001	17.5738	16.9359	17.1613	17.7878	17.5702	17.5081	17.4812	17.9697	17.5778	17.5034	17.9519	18.9892	17.7368	16.947	17.1215	Fli1
19.244	19.1828	18.5789	18.3396	19.3105	19.1446	18.263	18.3986	18.3688	18.8918	18.4049	18.6095	18.7518	18.6534	18.4982	18.6412	NaN	19.3235	17.7303	19.3726	Flii
22.5501	22.418	22.14	22.2789	23.1555	22.9889	22.8019	22.631	22.2783	22.3888	22.6668	22.8565	23.1647	22.4094	22.6208	22.6066	21.5391	21.5181	22.5018	22.4951	Flna
20.2527	20.054	19.4919	19.7633	19.7287	19.7843	20.261	20.0227	19.922	19.8032	19.9171	19.811	19.8044	19.7649	19.9851	19.8003	16.4192	17.1519	19.9877	19.8056	Flnb
NaN	NaN	NaN	NaN	NaN	NaN	NaN	NaN	15.0888	15.2675	16.0373	15.9654	15.4379	15.724	16.0255	16.2597	NaN	NaN	NaN	15.3694	Flnc
16.7524	17.1417	17.0403	17.4291	16.5932	16.6525	17.2599	17.4346	17.0351	17.0746	16.7787	17.6791	17.3317	16.9665	16.7544	16.9655	NaN	18.8815	17.2487	16.9667	Flot1
16.9467	17.5516	17.365	17.1579	17.3662	17.3391	17.3694	17.288	17.3541	17.0792	16.9683	17.309	18.4589	16.9561	17.0942	17.2381	18.1053	NaN	17.2582	17.1842	Flot2
13.9643	13.3903	NaN	13.6115	14.5408	14.0929	13.9228	14.2343	13.4843	12.4247	NaN	NaN	12.4991	15.2078	14.7713	14.575	NaN	NaN	13.4211	14.6042	Flywch1
19.4248	19.5043	20.1381	20.2458	19.1145	19.1909	19.5173	19.7852	19.5537	19.6569	19.9406	19.8528	18.7124	20.1165	20.2755	20.2369	20.056	19.4266	20.7532	19.9581	Fmnl1
15.3831	15.4593	15.3914	15.6908	15.1266	14.9826	15.7067	15.1544	15.0108	15.4047	15.702	16.1345	16.6917	14.5239	14.9286	14.9764	15.7015	NaN	15.3882	14.9106	Fmnl2
15.8531	16.0942	16.3072	16.3063	15.8752	16.0148	16.3705	16.7639	16.2365	15.8005	16.8161	17.1472	15.4059	16.6714	15.9366	15.5932	17.0066	NaN	15.9025	15.8803	Fmo5
17.4929	17.3304	17.0561	17.3355	18.433	18.3837	17.5637	17.5959	17.3537	17.0345	16.9793	17.3799	18.4524	17.2841	17.2375	17.5452	15.784	17.7953	17.618	17.5314	Fmr1
18.0019	18.1546	18.732	18.9873	18.0095	17.956	17.9925	18.0089	18.0933	17.9233	19.1512	19.3432	18.5101	18.4885	18.3221	18.0634	18.0995	16.0838	18.0771	18.0404	Fn1
19.8517	19.437	19.0779	19.4783	18.8459	18.8787	19.9559	20.0972	19.5657	19.694	18.9145	18.3806	18.7646	19.8576	20.0561	20.1388	NaN	NaN	19.317	19.5675	Fnbp1
16.3852	16.4153	16.4737	16.7126	17.1812	17.3572	17.1303	17.0317	16.7011	16.3039	15.8606	16.918	16.4943	16.5498	16.5113	16.9403	15.7101	18.4059	16.9191	16.6312	Fnbp4
14.6289	15.088	14.9585	14.4134	15.1523	15.5162	15.5525	15.2683	15.013	14.8977	15.126	15.62	14.9701	15.1473	14.7332	15.0085	17.0959	NaN	15.0347	15.097	Fndc3a
14.3109	14.8117	14.6591	14.3513	15.45	15.2823	14.5458	14.6711	NaN	NaN	NaN	NaN	NaN	NaN	NaN	NaN	16.5631	NaN	14.4656	NaN	Fopnl
20.009	19.7579	19.4653	19.5343	18.4384	18.8012	19.4605	19.3899	19.9463	19.9061	19.1014	18.6117	17.2432	19.3743	19.6316	19.05	16.6264	18.7998	19.0295	18.848	Foxk1
18.2524	18.0665	16.7309	17.0969	18.8601	18.8458	18.6032	18.7229	NaN	NaN	NaN	NaN	NaN	NaN	NaN	NaN	NaN	NaN	18.437	NaN	Foxk2
NaN	NaN	NaN	NaN	NaN	NaN	NaN	NaN	16.0728	15.615	16.2396	16.5789	15.8138	16.2186	16.2672	16.5067	NaN	16.7122	NaN	16.4796	Foxp1
14.7687	14.7112	14.5323	13.9326	14.7444	14.638	14.2115	14.4735	NaN	NaN	NaN	NaN	NaN	14.7784	13.6844	14.7849	14.3599	NaN	14.1601	14.2573	Foxp4
16.3457	15.5929	17.2434	16.273	16.449	16.5519	15.7991	15.7443	15.9685	15.8073	17.12	17.0619	16.4463	15.8948	15.8681	15.5816	NaN	14.2569	15.4177	15.6686	Fra10ac1
18.8506	18.8931	18.6388	18.7437	19.1558	19.161	18.364	18.831	19.8008	19.4434	18.1398	18.4062	19.3945	18.9097	18.8226	18.8851	16.8933	15.3949	18.489	18.8233	Fras1
NaN	NaN	NaN	NaN	NaN	NaN	NaN	NaN	19.2331	19.0352	18.2563	17.7366	17.1903	18.3578	18.1964	18.0184	NaN	NaN	NaN	17.6122	Frg1
16.4009	16.3006	16.3755	16.6735	17.1503	17.2398	16.6298	16.6992	16.4814	16.528	16.2139	16.8901	16.832	16.7272	16.6703	16.6767	NaN	NaN	16.4695	16.9194	Frmd8
15.1999	15.0063	16.3998	15.7706	14.5976	15.0759	15.528	15.5437	NaN	NaN	NaN	NaN	NaN	NaN	NaN	NaN	NaN	NaN	15.1709	NaN	Fry
NaN	NaN	NaN	NaN	NaN	NaN	NaN	NaN	16.7132	17.1317	16.1614	16.4258	16.2571	16.5193	16.5036	16.3876	NaN	18.0087	NaN	16.4198	Fryl
11.9098	11.9898	NaN	13.044	13.2036	14.0858	13.0997	13.269	NaN	NaN	NaN	NaN	NaN	NaN	NaN	NaN	NaN	NaN	13.3097	NaN	Fth1
16.5162	16.383	15.6885	15.8121	17.9504	17.6941	16.3961	16.986	17.1434	17.0874	14.4547	15.6464	17.4191	16.7117	16.7186	17.4789	NaN	16.1566	15.4994	16.2656	Ftl1
NaN	NaN	NaN	NaN	NaN	NaN	NaN	NaN	17.7255	17.7217	17.0841	16.5624	16.7571	17.2556	17.281	17.2644	NaN	17.1344	NaN	17.7507	Fto
NaN	NaN	NaN	NaN	NaN	NaN	NaN	NaN	14.7036	13.7813	14.46	15.0217	14.7661	14.6538	14.8716	14.947	NaN	17.2477	NaN	14.8791	Ftsj1
19.2258	19.273	19.4725	19.4852	20.1654	19.8103	19.7617	19.7104	19.208	19.1628	18.9686	18.9842	21.0664	19.5615	19.6766	19.8047	16.0817	16.8131	19.8333	19.5734	Ftsj3
21.1726	21.1273	21.055	21.1551	19.9341	20.0615	20.9813	20.8592	21.3346	21.4777	21.0448	20.8884	19.4997	21.2302	21.45	21.0979	20.3622	18.5774	20.6985	20.8061	Fubp1
16.2974	16.2716	16.4297	16.4575	16.4167	16.2515	16.4816	16.4269	15.7478	15.8296	16.567	16.4719	16.7112	16.5396	16.5978	16.5049	16.252	16.4472	16.5315	16.3995	Fubp3.1
19.34	19.3743	19.0352	19.1211	20.2567	20.4884	18.5715	19.1351	19.192	19.1122	18.5766	18.5343	19.0004	19.4315	19.7085	19.9415	16.582	17.9792	18.8364	19.2649	Fus
15.8545	16.0964	16.1122	16.0527	15.5855	15.9254	16.0469	15.973	17.0561	15.2364	15.4132	9.52954	16.4102	17.405	17.5235	17.5146	14.7337	15.6351	16.6434	17.3001	Fut8
16.3213	16.1925	16.2668	16.3796	16.6364	16.4169	16.7127	16.6372	15.9696	15.5069	16.6133	16.9354	17.2038	16.3265	16.2982	16.4729	17.0812	NaN	16.2988	16.5357	Fxr1
NaN	NaN	NaN	NaN	NaN	NaN	NaN	NaN	15.3689	14.7891	15.2549	14.812	17.4381	15.2358	15.1647	15.6675	NaN	16.4931	NaN	15.4801	Fxr2.1
NaN	NaN	NaN	NaN	NaN	NaN	NaN	NaN	18.2999	18.2074	18.6601	18.8797	16.5695	18.9879	18.7241	17.9596	NaN	NaN	NaN	18.4689	Fyttd1
19.3563	19.5225	18.7327	18.8838	19.4209	19.3222	19.2677	19.3737	19.3595	19.6482	18.4856	18.1482	18.7842	19.9885	20.075	19.9602	19.7149	18.5933	18.9373	19.4893	G3bp1
18.5899	18.5909	17.7307	17.8894	18.7244	18.7703	18.7764	18.7975	18.8545	18.4402	17.912	17.1218	18.5176	18.5696	18.8633	18.9468	15.1231	NaN	18.0838	18.7275	G3bp2
18.0647	17.9054	18.6756	18.8853	17.8823	18.2363	18.2626	18.2597	17.8119	17.7476	19.0445	19.1569	17.4795	18.3998	18.5909	18.4584	NaN	NaN	19.2034	18.6858	G6pdx
16.4844	16.0827	16.484	16.3197	14.9869	14.9175	15.2698	15.3874	16.1927	16.1819	15.7489	16.0263	16.2205	15.2779	15.4087	14.899	16.6264	NaN	15.3165	15.293	Gaa
18.7455	18.9254	18.2481	17.4512	19.8008	19.4222	18.0702	18.2998	19.0367	19.2425	17.7921	17.7372	21.2378	17.8588	18.0154	18.0908	NaN	NaN	18.0235	17.9753	Gabpa
18.1724	17.9796	17.1657	17.5247	17.3854	17.2646	17.3177	17.6182	17.2049	16.9313	17.716	17.7	17.8142	17.5228	17.5815	17.8896	NaN	NaN	17.0785	17.1463	Gabpb1
17.3772	17.045	16.5458	17.4604	17.2892	17.1151	16.9574	17.0117	16.5478	16.1932	16.6798	17.2124	16.7747	16.6494	17.2865	16.967	13.401	15.4579	17.2015	17.6357	Gabpb2
18.9128	19.0829	19.5814	18.9916	19.9959	19.6545	18.8476	18.8205	19.3896	19.3428	19.2245	19.4787	19.4771	18.901	19.0567	18.706	NaN	NaN	18.5672	18.878	Gadd45gip1
16.635	17.0232	16.4167	16.8861	16.5198	16.8203	16.7617	16.539	17.1091	16.6972	16.1954	16.8224	16.4038	16.6806	16.6486	16.9723	NaN	NaN	16.5379	16.6104	gag
15.9741	15.9587	15.3127	15.7376	15.8181	15.7883	16.0096	15.9451	15.246	15.4832	15.8837	16.1032	16.1889	15.8026	15.7148	15.5271	NaN	15.8998	15.2797	15.8747	gag-pol.1
17.4827	17.2386	17.2083	17.2149	18.1707	18.2472	17.5658	17.5838	18.098	17.5518	16.4327	16.8577	19.4433	17.5644	17.6157	18.2469	18.6727	17.7053	17.4582	17.3269	gag-pro-pol
17.3016	16.8432	16.9342	17.0023	17.063	16.8118	16.9564	17.0989	17.0058	17.1641	17.4845	17.4369	18.3988	17.6337	17.6096	17.7582	18.1241	14.1224	17.9861	17.5075	Gak
NaN	NaN	NaN	NaN	NaN	NaN	NaN	NaN	16.9971	16.5139	16.2941	15.9442	16.5668	16.5239	16.2632	16.1882	NaN	NaN	NaN	16.2983	Gale
14.5198	14.9559	13.2797	14.1513	14.0607	14.1395	15.1047	14.8392	13.6004	14.3842	14.6414	14.9425	15.3587	14.4032	13.9957	14.3546	NaN	NaN	14.3152	13.6852	Galk1
14.8893	15.1105	15.639	15.5552	15.2052	15.3922	15.8757	15.8432	NaN	NaN	NaN	NaN	NaN	NaN	NaN	NaN	NaN	NaN	15.9499	NaN	Galk2
15.5921	15.605	16.1752	16.2447	15.6684	16.0301	15.8352	15.8275	15.1758	15.5721	16.435	17.164	14.5544	15.9679	16.5128	15.5235	NaN	NaN	16.8172	16.8899	Galns
17.4919	17.46	16.6421	16.8856	17.5259	17.7859	17.376	17.4311	17.7272	17.4884	16.5426	16.8014	17.9827	17.2858	17.0164	17.4957	13.7229	NaN	16.6997	16.9578	Galnt1
17.3508	17.4089	17.8186	17.4188	17.0465	17.4953	17.5169	17.3455	17.721	17.5665	16.9197	17.4061	16.4113	17.7831	17.6489	17.7823	18.7757	NaN	17.4764	17.6388	Galnt12
19.1623	18.9752	18.5298	18.7725	19.7209	19.5301	18.9586	19.0304	18.9205	18.5134	18.273	18.1278	19.664	19.1071	19.2137	19.1477	17.4536	18.9962	18.8078	18.9777	Galnt2
17.8447	17.9206	18.5477	18.7189	18.6637	18.462	18.3204	18.2749	17.7112	17.8733	18.9175	18.853	18.2561	18.642	18.2438	18.4966	20.4707	20.4054	18.579	18.4039	Galnt7
17.3311	17.1827	18.2139	17.7543	17.3616	17.2352	17.5885	17.4234	17.2505	17.5211	18.369	17.6103	16.7517	17.4796	17.4795	17.556	15.5804	15.7207	17.6352	17.568	Galt
21.1509	20.9097	20.868	20.9016	21.203	21.1083	21.0296	21.2033	20.9824	21.0278	20.9864	20.8778	22.8943	21.2867	21.1134	21.3346	20.1199	17.8874	21.0429	21.1461	Ganab
14.579	14.3059	NaN	14.5587	14.4738	14.8092	15.3817	15.2442	14.7657	14.7104	15.9746	16.0548	14.919	14.8078	14.4388	14.3023	NaN	16.9784	15.6488	14.5575	Ganc
NaN	NaN	NaN	NaN	NaN	NaN	NaN	NaN	17.5572	19.9891	21.7717	22.0354	17.2458	19.1215	19.4656	19.6456	NaN	20.7217	NaN	19.6681	GAPDH
14.7807	16.0644	NaN	15.3781	16.856	16.4238	15.9596	15.5133	15.2801	14.8076	15.453	15.6008	17.9436	15.2548	15.5256	16.1145	NaN	17.5735	15.5445	16.0177	Gapvd1
17.0916	17.5792	18.4877	18.4399	16.656	16.1024	17	16.9193	17.05	17.3003	18.5026	18.7242	14.7533	17.0707	17.0274	16.6777	14.0576	15.452	17.6242	17.3999	Gar1
19.5607	19.2813	20.4704	20.2325	19.473	19.2907	19.5546	19.5457	19.5906	19.6806	20.3895	20.5935	20.4782	18.7732	18.865	18.9834	16.3238	16.9055	19.6494	19.1225	Gars
20.3748	20.1334	19.4549	19.7022	18.2916	18.4112	20.175	19.9476	19.5375	19.7001	20.1104	19.9017	18.5174	19.4441	19.5504	19.3853	18.8526	18.956	19.1797	19.4202	Gart
19.3407	19.3397	19.6942	19.5339	18.5875	18.5848	19.1324	19.128	18.8689	18.6331	18.853	18.9826	19.4934	19.2317	19.3122	19.3596	16.9586	17.7084	19.2731	19.13	Gatad2a
19.4483	19.5649	19.5348	19.6107	19.8668	19.7339	19.7213	19.6742	19.5674	19.8919	20.0176	20.0672	19.6001	19.7906	19.7856	19.6276	20.6178	19.215	19.7194	19.929	Gatad2b
14.037	14.0644	12.4277	14.9827	13.6471	13.8776	14.1282	13.8602	13.8063	13.5581	13.5069	14.5993	12.922	14.3506	14.3638	14.7438	NaN	16.4163	15.0106	14.1848	Gatb
13.553	13.9714	NaN	13.6692	12.8668	13.6335	14.2202	14.1814	13.027	13.1541	12.8729	13.7481	14.6906	14.0913	13.7064	14.2534	17.2201	NaN	14.4036	14.3855	Gba2
14.1578	NaN	NaN	15.0279	NaN	13.5453	13.5077	14.2672	14.1671	14.3025	14.6817	15.0149	14.5896	13.9756	14.0254	13.9023	NaN	17.021	15.033	14.0094	Gbe1
14.4033	14.7778	NaN	14.5229	14.5774	NaN	14.65	14.0886	14.0407	14.5879	15.2877	15.4644	13.4723	14.3259	14.0993	14.2926	NaN	13.7063	13.9554	14.6103	Gbf1
20.8946	20.5491	20.2278	19.9952	20.5709	20.2248	19.5885	20.2371	20.3482	20.0297	20.7611	20.3194	20.7841	20.5334	20.4434	21.3946	16.3693	13.3937	19.7441	20.3939	Gbp2
17.2972	17.3251	15.9481	16.4679	16.9023	17.6155	17.5611	17.6027	17.5947	17.4704	18.6292	18.2123	17.3327	17.723	17.9591	17.9911	19.2549	12.9005	17.9812	18.143	Gbp4
18.1719	18.0461	17.8207	18.3896	18.0321	18.402	18.5046	18.8771	18.4721	18.6537	18.1811	17.7913	17.6403	18.2543	18.4294	18.9157	17.8985	NaN	18.8141	18.7205	Gbp5
17.8563	17.8489	17.6998	17.5398	17.6063	17.9013	17.8035	17.8466	17.745	17.5379	17.3681	17.9275	18.2491	17.7806	18.0157	18.444	19.037	17.8593	17.9785	18.191	Gbp7
NaN	NaN	NaN	NaN	NaN	NaN	NaN	NaN	14.4536	12.8686	13.4509	13.7025	NaN	14.449	14.6439	14.7007	NaN	NaN	NaN	14.8759	Gcat
15.6878	15.9546	15.9707	15.4845	16.0365	15.7957	15.4259	15.5816	16.0375	16.0424	15.6303	15.9728	16.3395	15.424	15.6209	15.5119	17.0603	16.5349	15.5854	15.4688	Gcc1
NaN	NaN	15.788	15.822	13.8806	NaN	12.6459	NaN	14.6252	14.2648	14.6402	15.0457	14.8775	14.1423	14.3467	13.9519	NaN	NaN	15.4364	14.5169	Gcc2
14.7325	14.4792	14.17	14.5892	14.4058	13.9501	14.4644	13.9231	13.5899	13.2938	15.6108	14.8116	NaN	13.9604	14.5327	14.2803	16.0467	NaN	13.8408	14.2636	Gcfc2
17.818	17.7747	16.9671	17.918	17.9846	18.4276	18.7889	18.6904	17.9541	17.865	18.4787	18.1967	17.12	18.5	18.5336	18.0546	NaN	15.6075	18.649	18.3158	Gclc
15.1842	15.0158	15.17	15.1399	15.0256	15.8618	16.1979	16.0629	14.7945	14.759	14.6934	15.259	17.2675	15.279	15.4241	15.5975	NaN	NaN	15.831	16.4149	Gclm
16.4322	16.3036	16.5281	16.338	15.123	15.4105	16.1871	16.0315	16.5759	16.0624	16.2789	16.2573	15.9331	16.3895	16.6094	15.9532	15.8305	14.8435	17.3172	16.5985	Gcn1l1
NaN	NaN	NaN	NaN	NaN	NaN	NaN	NaN	16.4149	16.3304	13.0844	14.9135	16.6145	15.4939	15.5618	15.8819	NaN	NaN	NaN	15.31	Gcom1
NaN	NaN	NaN	NaN	NaN	NaN	NaN	NaN	14.3013	14.1671	13.6927	14.8395	14.4899	14.4941	14.5299	14.8747	NaN	NaN	NaN	14.7858	Gdap2
15.3387	15.3235	15.2354	15.7948	15.4303	15.2595	15.5017	15.1604	14.7979	15.0582	15.5154	15.5996	15.8745	15.3572	15.4759	15.5052	16.0716	NaN	15.7208	15.5809	Gde1
19.7311	19.6213	19.844	19.3967	19.7278	19.744	19.185	19.4727	21.2993	20.7154	18.2571	18.4954	19.7927	19.1597	19.0298	19.6141	16.7935	17.0781	18.6388	18.7133	Gdi1
16.6278	16.6474	17.236	16.9225	15.8843	16.3793	16.7611	16.596	17.2173	16.4997	17.9715	17.6166	13.7447	16.3563	16.9292	16.7754	NaN	NaN	17.1583	17.102	Gdi2
15.0787	14.4942	15.3012	15.5772	14.2039	15.0588	14.8685	14.7731	14.7828	14.7299	15.6403	14.8841	15.175	14.7025	14.8567	14.8256	NaN	NaN	14.9151	14.6737	Gdpgp1
15.1956	15.3971	14.2564	15.4507	15.7974	15.7659	15.7534	15.7016	15.0984	15.0945	16.0196	15.6055	15.193	15.5949	15.4392	15.7124	NaN	NaN	15.7641	15.3246	Gemin5
18.4121	18.375	18.2294	18.6349	19.0493	19.1259	19.0093	19.1475	18.5542	18.2056	18.4932	18.9298	17.2344	19.358	19.4197	19.3533	18.5178	NaN	18.8266	19.2617	Gfer
NaN	NaN	NaN	NaN	NaN	NaN	NaN	NaN	16.0461	16.1102	16.2083	16.6499	14.7168	16.0815	15.2526	15.0738	NaN	NaN	NaN	14.6895	Gfm1
19.2993	19.0689	19.4631	19.2468	18.3065	18.3917	18.9677	19.067	19.3486	19.1143	18.3878	17.6135	18.7071	19.0817	19.0692	18.6685	15.1889	17.095	18.7504	18.6649	Gfm2
16.7231	16.689	16.7335	16.5731	16.8254	16.7375	16.5907	16.8728	16.3864	16.2916	17.1231	16.8754	16.784	16.8012	16.8296	16.8724	18.6129	NaN	16.6937	16.475	Gfpt1
NaN	NaN	NaN	NaN	NaN	NaN	NaN	NaN	18.7457	18.9276	18.3963	18.1111	18.0421	18.3667	18.5231	18.2834	NaN	16.7119	NaN	18.3443	Gga1
16.9487	16.9318	16.7806	16.8482	17.0595	17.285	17.6361	17.7065	16.7267	17.0332	17.5883	17.8434	16.5934	17.1434	17.2284	17.2305	16.7875	NaN	17.547	17.3561	Gga2
NaN	NaN	NaN	NaN	NaN	NaN	NaN	NaN	16.2981	16.6213	18.4585	18.1857	11.6132	16.8362	16.8157	15.5854	NaN	NaN	NaN	17.3492	Gga3
14.2375	14.3969	14.366	14.1171	14.5455	15.0353	14.4432	14.5324	NaN	NaN	NaN	NaN	NaN	NaN	NaN	NaN	NaN	NaN	14.1263	NaN	Ggct
15.4895	15.8059	15.1862	15.9015	15.3643	16.1835	16.4709	16.2293	15.6956	15.565	16.3295	16.1325	15.6805	15.6215	15.938	16.0105	NaN	12.8851	16.1967	15.8546	Ghdc
NaN	NaN	NaN	NaN	NaN	NaN	NaN	NaN	14.4663	17.2945	12.8282	NaN	15.2366	18.7205	18.4797	16.8068	NaN	NaN	NaN	15.8549	Ghitm
16.5022	16.2425	17.2764	16.9725	16.7691	16.7735	16.3677	16.3551	16.8244	16.3664	18.2853	17.601	17.269	17.1666	17.2648	17.0525	17.7299	12.9673	17.0294	17.221	Gid8
17.3363	17.2749	17.7601	17.2809	18.3881	17.7464	17.252	17.0958	17.4156	17.5658	16.6079	16.0715	18.7125	17.5687	17.4258	17.9178	17.2968	18.2061	17.267	17.2066	Gigyf1
19.6818	19.676	19.6163	19.7164	20.1183	20.0865	19.7509	19.8403	19.8722	19.826	19.8406	19.5909	19.8653	19.4485	19.5621	19.7267	18.8684	20.0535	19.8496	19.4187	Gigyf2
20.2291	20.6016	20.1357	20.3836	20.2196	20.3597	20.7202	20.7546	20.0897	19.9397	20.2243	20.0271	18.9539	20.7645	20.8603	20.4676	13.1532	15.0561	20.2828	20.457	Gimap1
20.9794	21.419	19.9326	19.7974	23.2294	23.149	21.5766	21.8752	22.701	21.4008	19.6393	19.8895	23.2992	20.9737	20.9997	22.053	20.4214	20.9047	20.9343	21.4535	Gimap4
16.859	16.9072	17.245	16.7395	17.4729	17.4894	17.3905	17.3927	16.8873	16.9544	16.8362	16.9944	17.0912	17.5154	17.4906	17.6626	17.7733	NaN	17.3113	17.3753	Gimap5
17.0167	17.1625	15.8587	16.1191	15.2429	15.0499	16.719	16.0973	16.6825	16.4321	15.637	16.1851	16.2487	16.1202	16.2043	15.9079	15.8632	NaN	16.1844	16.0324	Gimap6
17.6434	17.0851	17.021	17.429	17.2055	17.356	17.6788	17.4623	17.1132	17.4448	18.0177	18.7509	16.446	17.3157	17.2368	17.1394	NaN	17.2455	17.9526	17.3692	Gimap7
17.0041	17.0893	16.8416	17.2992	15.7299	15.9035	17.3192	17.0959	17.392	17.3369	16.3176	16.1422	15.9444	17.0738	17.2372	16.789	12.321	NaN	17.0079	17.0576	Gimap8
20.0505	20.0617	19.9042	20.1575	19.67	19.9219	19.8594	19.7033	20.1622	19.9758	19.411	19.1764	19.5	20.4205	20.4714	20.4565	18.8434	18.2876	19.8585	20.1691	Gimap9
NaN	NaN	NaN	NaN	NaN	NaN	12.4484	11.6873	NaN	NaN	NaN	NaN	NaN	11.357	13.0293	12.0173	NaN	NaN	12.3774	12.1268	Gins4
14.3916	14.9125	14.8152	14.7979	15.0951	14.5396	13.8048	13.886	14.2018	14.6224	15.0451	15.4153	14.5924	14.3483	14.0831	14.2885	18.4287	17.3389	13.8408	14.5764	Gipc1
15.7129	15.5493	14.9431	15.245	16.2292	16.276	15.783	15.7568	15.9548	15.4277	15.2688	15.6065	15.8087	15.7633	15.8725	16.2434	16.4759	15.849	15.7764	15.9531	Git1
19.9293	19.6784	19.9815	20.0425	19.8951	19.8077	19.5942	19.6552	19.7335	19.6146	20.4105	20.2484	20.0601	20.0434	20.4484	20.0919	19.2338	16.4276	19.8306	20.5696	Git2
12.9161	13.2284	14.3257	12.29	13.0018	13.1548	12.9389	13.0009	13.2617	NaN	13.0879	NaN	NaN	12.9056	12.4771	13.292	16.4778	17.1547	12.7982	12.4344	Glb1
13.9707	14.0954	14.1303	14.4795	14.303	13.7541	13.3477	13.4725	NaN	NaN	NaN	NaN	NaN	NaN	NaN	NaN	NaN	NaN	13.5556	NaN	Glcci1
16.3686	16.3533	16.4691	16.4065	15.9655	16.4634	16.8243	16.7224	16.8866	16.7253	15.3175	15.7927	16.5126	16.5916	16.7565	16.6552	NaN	NaN	15.5623	15.8975	Gle1
20.2744	20.3296	19.4848	19.9978	20.2122	20.0623	20.7903	20.5771	20.7897	20.2166	19.4788	18.9976	19.6186	20.5137	20.8124	21.0133	18.4109	18.3486	20.1177	20.4678	Glg1
NaN	NaN	NaN	NaN	NaN	NaN	NaN	NaN	14.7195	14.5253	14.782	14.0957	14.5015	14.9595	15.0621	15.0389	NaN	NaN	NaN	14.7683	Glipr2
NaN	NaN	NaN	NaN	NaN	NaN	NaN	NaN	14.5165	14.9663	14.2878	14.25	14.8765	14.5954	14.6343	14.756	NaN	NaN	NaN	14.9408	Glmn
14.6297	15.1394	14.4981	14.4856	15.143	15.3505	15.9496	15.7399	15.4016	13.5746	14.6372	15.3645	13.5011	15.9941	16.3815	15.8669	NaN	15.5831	16.2518	16.4662	Glod4
19.6815	19.4028	19.7186	19.8594	17.1886	17.6427	18.1905	18.3296	18.4618	18.5679	18.8638	18.54	17.097	18.8585	19.4822	19.0021	NaN	11.468	19.0309	20.1712	Glrx3
13.4504	13.626	NaN	13.2177	13.6559	13.7123	14.2429	14.0918	12.7991	13.2994	13.5789	14.2019	13.5336	13.9831	14.1269	13.9671	15.7197	NaN	14.617	14.7901	Glrx5
17.1533	17.0687	18.2821	17.8842	17.3841	17.8093	16.9004	17.3214	18.0241	18.1516	17.2617	17.2846	17.5711	17.6641	17.6473	17.6952	18.4766	16.66	17.1184	17.4388	Gls
15.5656	15.5891	15.1257	15.5153	16.4233	16.0839	16.0823	16.0762	15.6035	15.2959	14.6017	15.3937	18.0958	16.44	15.3827	15.9306	NaN	10.4374	16.2567	15.9743	Gls.1
13.5495	14.4729	15.4265	14.7115	14.7476	15.2114	14.1124	14.1914	13.9811	14.5536	14.9354	14.838	14.0398	14.9232	14.9056	15.1538	17.0039	15.5754	14.8392	15.3603	Gltp
19.43	19.3626	19.0085	18.7902	20.1206	19.9087	19.3225	19.3873	20.0625	19.8151	19.0709	18.919	21.1889	19.3042	19.427	19.5553	18.8215	16.2488	18.792	19.3523	Gltscr2
21.7504	21.4383	21.4732	21.5521	23.3987	23.3806	22.4549	22.4935	21.8338	21.9134	22.0473	22.0799	24.274	22.4415	22.4397	22.5889	22.3812	20.1557	22.2471	22.7958	Glud1
19.3338	19.4671	19.6238	19.6035	20.1084	20.0488	19.6586	19.8855	19.806	19.8085	20.2943	20.3939	18.3465	19.9035	19.6558	19.3253	17.1573	NaN	19.5458	19.7415	Glyr1
19.4742	19.6985	19.7959	19.5681	19.1917	19.3763	19.5526	19.5923	20.1572	19.5694	20.0767	20.3815	18.6639	20.07	20.0523	19.7131	16.9561	14.1602	19.5293	19.8911	Gm10094
18.0598	17.9954	18.6025	18.3989	16.5764	16.3545	18.3475	18.154	17.2123	17.1375	18.666	18.6746	17.4124	18.1007	18.0011	17.7176	NaN	NaN	18.4433	18.01	Gm10250
NaN	NaN	NaN	NaN	NaN	NaN	NaN	NaN	20.4269	20.1854	17.5927	17.0789	19.5846	19.7806	19.8087	19.8945	NaN	NaN	NaN	19.4897	Gm10269
14.0296	13.2601	15.5602	13.5088	12.9899	15.3854	15.3708	15.1169	14.5156	14.3577	14.6957	15.5976	14.7703	13.9109	14.0877	13.9849	NaN	NaN	15.2177	14.5189	Gm14085
17.8918	17.9287	17.1313	17.2097	17.9313	18.0775	17.9349	17.8335	17.6976	17.5955	17.141	17.5385	17.8365	17.7842	18.0183	18.4553	NaN	17.1151	17.608	17.4799	Gm20425
NaN	NaN	NaN	12.408	14.7822	14.5011	12.145	12.0297	NaN	NaN	NaN	NaN	NaN	NaN	NaN	NaN	NaN	NaN	13.0151	NaN	Gm20498
NaN	NaN	NaN	12.2527	NaN	NaN	12.3056	12.8006	12.3656	NaN	11.5132	12.1571	NaN	12.3455	12.1784	12.387	NaN	NaN	11.0672	12.2062	Gm20604
NaN	NaN	NaN	NaN	NaN	NaN	NaN	NaN	11.5365	NaN	12.4732	14.9225	14.9398	13.2668	13.679	13.7548	NaN	NaN	NaN	13.9503	Gm20767
NaN	12.4395	NaN	NaN	NaN	12.407	12.5285	11.7564	NaN	NaN	NaN	NaN	NaN	NaN	NaN	NaN	NaN	NaN	12.1271	NaN	Gm21761
15.0116	14.7992	15.4313	15.5553	15.8877	15.9032	15.9281	15.9545	15.5292	15.459	15.0205	15.9831	16.1648	15.9708	15.9628	16.3945	17.086	15.0343	15.6729	15.7107	Gm29609
18.0344	18.071	17.744	17.7514	18.4992	18.4549	18.0359	18.2764	18.961	18.8246	17.6234	17.05	18.2604	18.3664	18.0812	17.868	17.8833	NaN	17.771	17.6031	Gm340
15.7707	15.7025	15.6849	15.8881	15.3847	15.922	15.4984	15.4648	16.3876	16.2975	16.1367	15.2199	14.7943	15.6458	15.1915	15.3179	NaN	NaN	15.209	15.5339	Gm9774
15.9732	15.822	16.8997	16.8504	15.575	15.7262	15.489	15.7434	15.3525	15.6484	16.476	16.9954	15.2169	15.9731	16.1044	16.0698	NaN	NaN	15.8541	16.0966	Gmds
16.2872	16.1541	16.2266	16.2117	16.0663	16.246	15.9853	16.0005	16.3102	15.9646	16.4884	16.192	16.0456	15.8792	15.9264	16.1257	17.7982	18.5134	16.1029	15.633	Gmeb2
16.951	16.3191	16.1791	17.3389	16.1296	16.8447	17.0982	17.2151	18.1394	17.3333	13.8984	13.6539	16.6035	18.4049	18.3306	17.8699	17.7978	16.4404	16.6042	17.8034	Gmfb
16.6613	16.4728	16.6531	17.0639	14.6898	15.004	16.2363	16.343	16.7023	16.5456	15.216	13.5759	15.7021	16.386	16.3579	15.6778	13.434	16.7416	16.1243	15.7775	Gmfg
18.5669	18.5002	18.6077	18.8195	18.7065	18.94	18.6069	18.7442	18.5318	18.5747	18.5311	18.8511	18.8734	18.7209	18.6801	18.7886	22.0216	21.9732	18.7638	18.7524	Gmip
16.3627	15.8998	14.5866	15.0513	18.9718	18.625	16.6042	17.0129	16.9859	17.0856	16.3443	16.0237	17.4075	16.3717	16.2077	16.5272	17.5705	NaN	16.2768	16.4377	Gmppa
16.3138	16.2359	16.352	15.8463	14.9024	15.3505	15.5505	15.7251	15.7261	15.164	15.8293	15.8672	15.359	15.9237	16.0599	15.9483	16.8328	NaN	15.6959	16.0949	Gmppb
17.4417	17.2091	17.1398	17.6208	17.2438	17.1399	17.0865	17.3044	17.5749	17.4418	17.711	18.1056	17.0922	17.0861	17.0753	16.8556	17.3139	16.3	16.8962	17.1536	Gmpr2
18.2838	18.1268	18.0643	18.1135	17.6249	17.6415	18.0353	17.9886	17.8406	17.7652	18.6715	19.1249	17.6579	17.9739	18.3055	17.9517	18.8532	17.5153	18.4852	18.4108	Gmps
NaN	NaN	NaN	NaN	NaN	NaN	NaN	NaN	16.6479	16.6403	17.9604	17.9566	16.9619	18.2748	18.1609	18.1568	NaN	16.6087	NaN	18.5579	Gna13
17.3399	17.5813	16.8506	17.4956	19.2553	19.3571	17.6772	17.7183	18.9131	18.0758	18.0668	17.4995	18.7219	18.4261	18.1982	17.9426	19.6233	16.4911	17.6884	18.2517	Gnai2
NaN	NaN	NaN	NaN	NaN	NaN	NaN	NaN	15.3721	14.8978	14.0752	14.6961	14.3671	15.3682	14.6858	14.4166	NaN	NaN	NaN	14.4023	Gnai3
16.024	16.2422	16.5526	16.5611	16.0771	16.2203	16.1646	16.4638	16.8101	16.2537	16.423	15.4881	15.949	16.0132	15.6326	16.165	16.3059	18.5892	16.2677	15.5555	Gnaq
17.5225	17.4253	16.7886	17.0227	17.4362	16.9943	16.8252	17.0834	17.3335	16.9312	17.029	16.6987	16.7103	17.1746	17.1142	17.5048	NaN	15.4515	16.8215	17.4236	Gnas
15.8316	15.96	16.1482	15.8082	16.2102	16.294	16.0263	15.8798	16.2551	15.1023	17.1677	17.4209	15.092	15.9525	15.5953	15.9202	16.7868	16.894	16.1398	15.6848	Gnb1
20.905	20.8816	18.9624	19.1577	22.8585	22.8983	21.5036	22.1216	20.96	20.9645	21.4788	21.5235	19.8005	21.6009	21.3348	21.16	17.1431	17.133	20.4549	20.931	Gnb2
19.2427	19.1114	19.0935	19.4279	16.7299	16.6356	17.5354	17.2981	18.7882	18.4756	18.0303	17.9578	17.1842	17.8176	16.8926	16.8885	15.4689	18.7215	17.4429	17.2301	Gnb2l1
NaN	NaN	NaN	NaN	NaN	NaN	NaN	NaN	17.598	17.3944	17.0032	17.3022	17.7345	17.743	17.5434	17.5262	NaN	17.2873	NaN	17.6701	Gnb3
16.281	16.334	16.6712	16.3448	17.1279	16.9991	17.753	16.3847	17.4727	17.1729	17.55	17.7267	17.2185	17.0527	17.0059	16.9626	20.8394	15.4814	15.8033	16.8951	Gne
13.5194	14.0896	14.0393	14.3254	15.4062	15.8764	15.0568	14.8107	14.7468	13.796	15.0277	13.8568	13.3678	14.9364	15.4359	15.7096	16.3048	NaN	15.7508	15.9975	Gng10
17.7627	17.8379	18.3112	18.4485	17.0911	16.7176	17.5451	17.8077	17.3354	17.2628	18.6936	18.4269	17.304	18.1795	17.6663	17.3605	19.415	18.8861	17.699	17.5207	Gng12
NaN	NaN	NaN	NaN	NaN	NaN	NaN	NaN	13.3005	13.6727	15.06	16.0236	15.1227	13.6159	14.1341	14.7242	NaN	NaN	NaN	14.8127	Gng2
17.2573	17.1115	15.6171	16.5378	16.8808	16.324	16.2051	16.3824	16.3973	16.6431	16.0273	16.8979	16.511	16.3251	16.4224	16.6488	16.5157	NaN	16.2301	16.6731	Gnl1
19.8921	20.107	20.573	20.1753	19.7536	20.0724	20.5918	20.4034	20.2926	19.9628	20.1775	19.224	19.576	20.1083	20.2174	19.9787	19.4591	22.1386	20.2866	19.6383	Gnl2
17.0684	17.1325	17.1105	17.7071	18.3654	17.9004	17.6043	17.4733	18.2811	17.7655	14.5005	15.0582	18.5333	18.4591	18.545	18.5555	NaN	NaN	17.4454	18.1091	Gnl3
13.2799	13.9976	13.2734	13.4699	14.9504	13.4569	14.0525	14.1623	13.5049	NaN	13.1712	14.464	14.8126	14.0346	13.9995	13.7586	17.4804	NaN	15.2649	14.5682	Gnl3l
14.9672	15.1413	15.5401	15.2433	14.9578	14.6514	14.6725	14.4427	14.4343	14.2831	14.7864	15.4759	15.1685	14.9817	15.0464	15.3564	18.2739	NaN	15.2316	15.3154	Gnpnat1
17.9068	17.4988	17.6143	17.7426	17.8222	17.907	17.8694	18.1278	17.7235	17.2799	17.3617	17.4999	18.2057	17.9062	18.1412	18.195	NaN	16.9331	18.114	18.2898	Gns
18.6196	18.4817	18.321	18.5109	18.0403	18.1443	18.6019	18.7168	18.783	18.6149	18.3292	18.0176	17.8416	18.6313	18.6663	18.566	NaN	12.9376	18.4387	18.4255	Golga2
19.0594	18.731	17.1225	17.7819	17.1587	16.8826	17.0548	17.0824	17.4357	17.2844	18.0401	18.4364	17.3672	17.4583	17.4658	17.284	NaN	20.9736	17.8048	17.9062	Golga3
17.9875	17.843	18.5477	18.5013	18.0056	18.3413	18.4816	18.3623	18.4931	18.4347	18.5131	18.3416	17.8044	18.2738	18.3574	18.2434	16.9475	17.2335	18.7785	18.1011	Golga4
17.0356	17.4679	17.2426	16.8998	16.883	17.0417	17.146	17.0884	16.9188	16.8387	17.299	17.2373	16.3246	17.3047	17.4678	17.252	19.1856	NaN	17.1422	17.3046	Golga5
11.9774	13.3659	NaN	13.6104	13.7248	14.1685	13.5086	13.3532	13.1682	12.7538	13.4689	13.691	14.8505	13.2146	13.4138	13.0167	NaN	NaN	14.0108	13.7321	Golga7
19.7005	19.6449	19.7109	19.6734	18.5183	18.4289	18.9893	18.973	19.3669	19.0704	19.323	19.3913	18.5281	19.0019	19.1561	18.6775	17.4607	18.8839	19.3009	19.0018	Golgb1
18.6895	18.8543	18.5271	18.584	18.3178	18.3813	18.9505	18.758	18.5679	18.6809	17.9187	17.4787	20.9335	18.415	18.4032	18.9557	19.1717	18.9138	18.737	18.7038	Golim4
16.4896	16.3302	14.1578	15.9054	18.57	17.9071	16.7876	16.7343	17.0643	16.5429	15.2305	12.6588	19.1449	17.0926	16.983	17.5922	15.8634	NaN	16.2925	16.8655	Golph3
13.2858	NaN	NaN	NaN	15.489	15.8692	14.1806	13.7148	14.1464	13.5365	13.9185	13.7903	14.8562	14.219	14.4175	14.5535	NaN	NaN	13.8445	14.3111	Golph3l
NaN	NaN	NaN	11.2014	13.5564	11.9355	12.4546	11.8218	NaN	NaN	NaN	13.7691	13.1812	NaN	NaN	10.7669	NaN	NaN	12.5362	11.5123	Gopc
NaN	NaN	NaN	NaN	NaN	NaN	NaN	NaN	15.3618	15.4374	16.1865	16.486	15.9272	15.7989	15.8038	15.815	NaN	16.6494	NaN	15.8846	Gorasp1
15.3367	15.4436	16.4153	16.3721	13.9376	13.872	14.7179	14.4781	14.7562	14.7459	16.715	16.4298	13.8165	15.2264	14.8727	14.4463	NaN	NaN	15.8066	15.3711	Gorasp2
18.2473	18.3741	20.2861	20.3247	14.388	14.2125	18.7135	18.3511	17.5894	17.1793	18.2562	18.1534	19.7262	17.8331	18.1401	18.2851	NaN	16.4758	20.7036	18.4382	Gosr1
18.5127	18.7129	18.1747	18.2031	18.8891	18.7068	18.2047	18.5536	18.4492	18.4626	18.4404	18.4629	18.5221	18.5016	18.3467	18.2628	NaN	17.9127	17.6562	18.1656	Gosr2
20.039	19.6089	19.1207	19.7096	18.1956	18.1916	19.3419	19.24	18.6358	18.3344	18.8468	19.0737	18.7626	18.8872	19.1169	19.1558	15.9109	18.9611	19.4954	19.0791	Got1
17.0922	17.8328	16.7612	17.0438	17.6738	17.9405	18.5482	18.2488	16.7048	16.1982	16.5304	17.297	16.0247	18.7179	18.3392	19.0412	14.9525	17.3797	18.2047	18.0656	Got2
13.9469	13.7482	13.9011	13.7455	14.0752	14.2768	14.1877	14.5843	13.6011	13.8349	14.3518	NaN	13.5383	14.4107	14.1828	15.1079	NaN	17.5109	14.4046	13.8432	Gpalpp1
12.677	11.2141	11.6253	12.5597	13.4543	13.5174	12.9628	12.7176	12.3943	NaN	12.4769	NaN	12.6678	13.3101	13.0169	12.6604	NaN	NaN	13.2058	13.0918	Gpam
16.2855	15.9837	16.2963	16.3669	16.5711	16.3129	16.2514	16.3022	NaN	NaN	NaN	NaN	NaN	NaN	NaN	NaN	16.4514	NaN	16.104	NaN	Gpank1
17.3422	17.7027	17.4779	17.3825	18.0513	18.0846	17.7504	17.7908	17.6668	18.0959	16.9731	17.0541	18.2518	17.7979	17.7897	17.9253	17.608	17.2522	17.5675	17.9511	Gpatch1
16.992	17.0583	16.681	16.6896	16.4381	16.264	16.7477	16.6378	17.5954	17.5633	15.8564	15.2742	15.9611	17.1961	17.0373	16.9771	NaN	NaN	16.7678	16.8157	Gpatch11
16.9071	16.8152	17.0257	16.9152	17.6164	17.1107	17.1903	17.2159	NaN	NaN	NaN	NaN	NaN	NaN	NaN	NaN	18.5575	NaN	17.0722	NaN	Gpatch2
18.6269	18.6433	18.8627	18.9986	19.9233	19.5574	19.0477	18.8939	18.8469	19.4946	17.9413	17.9105	19.8847	19.4109	19.5056	19.6582	NaN	16.9802	19.3387	19.2398	Gpatch4
17.8508	17.8058	17.4644	17.5142	17.7475	17.652	17.9184	17.9315	17.7099	17.6945	17.0229	17.6122	17.7515	17.3903	17.5062	17.5836	16.2109	18.1743	17.8345	17.4846	Gpatch8
NaN	NaN	NaN	14.1811	14.4868	13.0784	13.6745	12.0525	14.5985	14.1158	10.641	11.5369	14.6356	13.8121	14.2494	14.1292	NaN	NaN	13.721	14.3097	Gpbp1
NaN	12.4638	NaN	14.2657	12.5542	13.9283	13.6224	12.6732	13.4193	12.9515	12.7618	14.1568	14.2287	13.0028	12.9445	13.2156	NaN	NaN	13.7799	13.2794	Gpcpd1
18.0332	17.7612	19.1809	18.8511	17.5854	17.8917	18.0515	18.1918	17.5086	17.789	19.2827	19.3483	16.729	17.915	18.115	18.0279	14.882	16.2432	19.1601	18.6302	Gpd1l
20.2049	20.2714	20.4888	20.1768	20.4041	20.3732	20.6506	20.7304	20.4039	20.5758	20.1014	20.2319	19.7565	20.7946	20.6818	20.6118	15.1791	NaN	20.2394	20.382	Gpd2
20.0515	19.9245	19.6885	19.8032	20.6383	20.6545	19.8116	19.8404	21.009	20.8237	20.1028	19.4542	20.3343	20.0597	20.2873	20.3543	17.9859	15.4535	19.6179	20.1374	Gphn
NaN	NaN	14.7144	NaN	15.0878	15.4946	15.7417	15.5888	14.0254	15.3535	15.9271	15.7274	15.8532	15.3767	15.2788	14.9393	NaN	14.2372	16.1978	15.1792	Gpi
15.7353	16.5217	15.8211	15.7935	17.1324	17.3881	16.6865	16.5089	16.7824	16.6484	16.1473	16.1921	16.5008	16.4709	16.4941	16.5419	NaN	16.8348	16.4899	16.2995	Gpkow
16.5389	16.4276	15.7394	16.2274	15.6226	16.1196	16.0713	16.1363	16.7234	16.1678	15.7206	16.0917	16.3784	15.8287	15.9348	16.0475	NaN	17.8295	15.6575	15.6477	Gpn1
NaN	NaN	NaN	NaN	NaN	NaN	NaN	NaN	16.2345	16.3021	15.4831	15.6138	17.4157	16.3419	16.3117	16.1282	NaN	NaN	NaN	16.043	Gpr183
17.3405	17.354	17.4718	17.4096	16.9545	16.9458	16.6939	16.7492	17.1801	16.907	17.1025	17.3909	16.5652	17.2835	17.4359	17.2286	17.51	17.0644	16.8534	17.1248	Gps1
14.2096	14.0768	13.9925	13.9463	13.9779	14.2964	13.0361	13.6374	NaN	NaN	NaN	NaN	NaN	NaN	NaN	NaN	NaN	NaN	13.3014	NaN	Gpsm1
NaN	NaN	NaN	NaN	NaN	NaN	NaN	NaN	16.3446	14.9405	16.8448	16.8455	16.0978	17.0217	17.325	17.2241	NaN	16.5159	NaN	17.0666	Gpx1
14.4248	13.6382	14.5484	14.612	13.6078	13.9907	14.0895	14.0434	13.8245	NaN	13.6233	14.6476	NaN	15.172	14.2977	14.1036	15.8425	NaN	14.524	13.9469	Gpx4
16.2495	16.606	16.1611	16.5606	17.3956	17.2547	16.8271	17.028	16.4147	16.2933	16.4661	16.2922	17.3482	16.9212	16.9111	17.2816	NaN	14.7189	16.987	17.1412	Gramd1b
13.788	13.6695	13.4166	13.5531	14.4344	14.5348	14.3493	14.3668	14.5733	13.2415	13.0824	NaN	14.3612	13.9014	14.5442	14.7062	15.1114	NaN	14.2507	14.6023	Gramd3
NaN	12.9764	NaN	11.9902	NaN	12.7195	11.2976	10.5763	NaN	NaN	NaN	NaN	NaN	11.4087	11.247	11.9315	NaN	NaN	12.1884	12.1946	Gramd4
17.484	17.282	16.818	16.692	16.8023	17.387	17.1601	17.1784	17.1624	16.7795	16.4733	17.5995	16.7191	17.045	17.1411	16.8449	17.0769	18.281	16.7599	16.5945	Grap
20.7586	21.1788	20.9512	21.0005	21.1094	20.6463	20.5718	20.8622	20.8931	21.1474	21.2005	21.1691	20.4786	20.8706	20.7361	20.5912	18.0959	18.4297	20.8102	20.4687	Grb2
18.3332	17.7574	17.6348	17.9108	18.4461	18.8374	18.6079	18.443	NaN	NaN	NaN	NaN	NaN	NaN	NaN	NaN	17.8025	NaN	18.4842	NaN	Grb7
17.0075	17.1225	17.2802	17.412	16.2166	16.6386	17.3834	17.2841	16.7935	16.3764	17.5313	17.8698	16.8662	16.8454	17.1458	16.8941	16.8032	NaN	17.296	17.3183	Grhpr
17.8654	17.8456	18.2666	18.4045	17.5022	17.412	17.7693	17.6816	17.7299	18.0672	18.2149	18.1897	17.4554	17.7658	17.7193	17.7291	19.4377	19.3599	17.7012	17.6552	Gripap1
14.6466	15.0393	15.6645	15.0724	14.5232	14.7021	15.0066	15.0164	13.91	14.5319	17.3518	17.3911	13.2592	14.7665	14.7222	14.7862	15.8784	NaN	16.4307	15.3828	Grk6
16.1869	16.2541	16.5573	16.4115	15.7598	15.9942	15.6191	15.7451	15.8799	16.4263	15.9336	15.6241	16.0414	16.2137	16.1705	16.104	NaN	15.5975	16.1077	16.2423	Grn
17.2523	17.4399	17.054	17.1757	16.1013	16.5717	17.9972	17.7247	17.3457	17.1283	17.4365	17.4694	16.511	17.0149	17.3155	17.2115	15.1546	NaN	17.6461	17.5305	Grpel1
NaN	NaN	NaN	NaN	NaN	NaN	NaN	NaN	12.9789	12.8435	12.6349	12.5786	14.887	13.4073	13.4894	13.3194	NaN	NaN	NaN	13.4072	Grpel2
15.8015	15.9778	16.2548	15.9264	15.4124	15.5404	16.3494	16.2022	16.4963	15.6568	18.7343	16.5634	12.4953	16.1091	16.3506	15.6458	16.1729	NaN	16.4768	15.8901	Grwd1
19.0909	18.9393	18.8136	18.7783	18.3594	18.4099	18.8903	18.7145	19.1928	19.0692	18.5282	17.9469	18.307	18.8198	18.9399	18.7852	NaN	NaN	18.5706	18.9778	Gsdmdc1
14.179	14.0894	14.4969	14.5052	14.4857	14.6807	14.3551	14.4212	14.4548	13.7503	NaN	NaN	NaN	14.4141	13.445	14.5961	NaN	NaN	13.9336	14.8969	Gse1
15.3633	15.2325	13.2176	14.5435	16.0288	15.5461	15.7276	14.9656	NaN	NaN	NaN	NaN	NaN	NaN	NaN	NaN	16.087	NaN	14.8769	NaN	Gsg2
16.5179	16.3482	16.333	15.9418	15.4666	16.0346	15.6401	15.4602	15.7624	16.3947	15.8642	15.6928	16.5524	15.6311	15.7072	15.8798	NaN	NaN	15.7299	15.9878	Gsk3a
NaN	NaN	NaN	11.5527	NaN	NaN	NaN	NaN	NaN	NaN	NaN	NaN	NaN	NaN	NaN	NaN	NaN	NaN	NaN	NaN	Gsk3b
17.1734	17.1542	17.7515	17.4162	16.5337	16.4052	16.7871	17.0437	17.0149	16.9597	17.796	17.9408	16.8281	16.8051	16.4375	16.4913	15.5239	NaN	16.5573	16.5491	Gsn
19.0323	19.1139	19.479	19.4005	17.7267	17.8447	18.4673	18.4196	18.0369	17.6519	18.5015	17.9211	18.4934	18.5806	19.333	19.5126	NaN	NaN	18.1718	19.6249	Gspt1
16.1762	15.8947	15.6878	15.6913	16.4049	16.7727	16.0234	16.1816	NaN	NaN	NaN	NaN	NaN	NaN	NaN	NaN	NaN	NaN	15.9293	NaN	Gsr
16.5795	16.1182	16.6913	16.5384	16.3251	16.0913	15.8484	16.038	17.0195	16.8453	16.7491	16.5551	15.4625	16.9103	17.2563	16.3032	18.0119	14.5176	15.8808	16.504	Gss
13.6565	14.8711	15.3247	14.8475	14.1891	14.6733	13.9252	14.0811	13.9484	14.9157	14.8933	15.3082	14.3504	14.1687	14.0531	14.1065	NaN	16.1251	14.6326	14.4568	Gsto1
18.6581	18.5289	16.4008	17.4587	19.7287	19.8429	19.1485	19.643	18.6255	18.6602	17.2644	16.8697	18.4858	19.3176	19.5869	20.3678	15.2686	NaN	18.807	19.0388	Gstp1
NaN	NaN	NaN	NaN	NaN	NaN	NaN	NaN	16.4508	16.8538	17.2676	16.5513	15.9237	16.2001	16.0497	15.8052	NaN	17.7638	NaN	16.1679	Gstz1
14.2272	14.1698	14.4087	14.4051	13.623	12.6857	13.1739	12.9101	NaN	NaN	NaN	NaN	NaN	NaN	NaN	NaN	15.5921	NaN	13.6896	NaN	Gtf2a2
17.5512	17.4461	16.5699	17.4133	16.9191	17.2578	17.056	17.1613	17.6461	17.5395	17.89	17.7114	17.7021	17.5099	17.5298	17.5928	17.7484	13.4235	17.1562	17.7344	Gtf2b
17.0084	16.8969	16.331	15.9283	16.2782	16.4166	16.6417	16.8118	17.9815	17.9557	14.8976	15.8237	16.6768	16.226	16.5164	16.6321	NaN	NaN	16.2264	15.8293	Gtf2e1
15.8755	15.4004	17.0133	16.2351	14.263	14.7578	15.1537	15.0523	14.8394	15.2842	17.1142	17.0251	13.7584	15.5158	15.6197	15.6172	NaN	15.6635	15.9601	14.9371	Gtf2e2
17.6569	17.6803	17.1172	17.6482	16.5052	16.6042	17.783	17.6241	17.3274	17.4721	17.5246	17.5721	17.2889	17.5883	17.7178	17.686	17.5186	16.2358	17.9166	17.6414	Gtf2f1
18.0846	17.8755	17.0405	17.509	16.095	15.8896	17.1919	17.1068	18.7744	18.0509	16.754	17.2595	14.3419	17.1322	17.7711	16.7664	NaN	NaN	17.8192	17.7619	Gtf2f2
17.8417	18.0024	17.2826	17.5899	16.6348	16.9041	17.6457	17.5965	17.8527	18.1628	17.2798	17.1037	16.6097	17.2874	17.3615	17.5513	12.179	NaN	17.0775	17.3663	Gtf2i
16.9037	16.8766	16.5845	16.9993	16.8864	17.1463	17.1179	17.0808	16.6748	16.2955	16.6955	17.6129	17.1	17.0247	17.2403	17.0058	NaN	16.766	17.0827	17.0287	Gtf3c1
12.8774	13.5134	14.1853	13.02	12.5312	12.4765	13.005	12.6995	12.7186	12.1841	13.462	NaN	13.4038	12.7685	12.753	13.1811	NaN	NaN	12.6573	12.9388	Gtf3c3
14.2576	13.9577	15.034	14.1543	14.2272	15.1611	15.0534	14.7673	14.7547	14.3904	13.9646	13.8224	15.2046	14.5141	14.8089	14.8928	NaN	17.4264	14.5316	14.7916	Gtf3c4
16.9468	16.9694	17.1062	17.2073	17.1558	17.2617	17.1428	17.1075	17.544	17.2667	17.4781	17.4068	17.6198	17.5905	17.664	17.5696	17.5766	14.0287	17.5059	17.8119	Gtf3c5
15.3387	15.7563	16.0578	14.2046	14.5819	15.6802	15.597	15.6695	15.3802	15.1762	15.259	15.102	15.5572	15.5747	15.6014	15.596	NaN	15.1358	15.7958	15.4351	Gtpbp1
12.7673	12.3204	NaN	12.0759	11.581	12.7368	12.5323	12.8116	NaN	NaN	NaN	NaN	NaN	NaN	NaN	NaN	NaN	NaN	12.0899	NaN	Gtpbp2
16.7458	17.2551	16.8305	17.0754	16.9938	16.9319	17.0329	17.0897	17.037	17.3645	17.315	17.0434	17.1029	17.3968	17.3367	17.3022	17.5428	15.3551	17.1356	17.3797	Gtpbp3
18.503	18.4063	17.9636	18.3122	19.7114	19.6426	19.2128	19.2066	18.6501	18.6306	18.3263	17.9737	20.8986	19.0448	18.9507	19.3979	18.2404	17.195	19.0111	19.1424	Gtpbp4
17.1199	17.0111	17.8416	17.8736	16.2077	16.2335	17.3047	17.2557	16.6591	17.2513	17.7077	17.5558	16.244	17.1636	17.5368	17.1301	NaN	NaN	17.5752	17.1748	Guk1
18.7297	18.6653	18.0501	18.153	18.423	18.732	18.4519	18.5135	18.5521	18.4085	18.3661	17.9559	18.2838	18.8971	18.7938	19.2752	19.2968	18.2883	18.5152	18.7097	Gvin1
NaN	NaN	NaN	NaN	NaN	NaN	NaN	NaN	NaN	NaN	13.9457	12.6636	NaN	12.2272	12.6212	12.645	NaN	NaN	NaN	12.5493	Gyk
17.1421	16.872	17.5105	17.4305	16.7708	16.2805	17.231	17.5929	16.9815	17.0352	17.188	17.0879	16.251	17.9067	17.36	17.1943	NaN	NaN	16.9224	16.7484	H1f0
NaN	NaN	NaN	NaN	NaN	NaN	NaN	NaN	12.3708	NaN	NaN	13.4769	NaN	13.0988	12.5728	13.2811	NaN	NaN	NaN	13.5184	H1fx
13.1796	14.0283	14.189	13.9451	12.1834	NaN	13.6167	12.7242	12.7154	11.6085	14.7106	14.3255	13.4725	13.5468	13.8112	13.1119	NaN	NaN	15.7032	15.1897	H2-Aa
19.4797	19.5644	18.8921	19.445	21.0355	20.591	19.7618	19.8274	20.1147	19.6262	18.5278	18.5862	22.6514	20.0424	19.8119	20.027	18.8856	18.0303	19.4591	19.5237	H2afx
17.24	17.5378	17.7838	17.6785	17.1761	17.4278	17.2906	17.7433	17.0451	17.1522	17.3418	17.151	17.2528	18.1461	18.2898	18.4481	17.6767	16.6736	18.1349	18.1891	H2afy
18.8743	18.8909	18.4792	17.9542	20.3846	20.477	19.3913	19.9376	19.2957	19.6837	17.4015	15.8643	23.1546	19.4362	19.3216	20.2815	16.8479	16.2163	17.7184	18.3	H2afz
22.5979	22.5364	22.6294	22.5881	20.3101	20.6231	21.5179	21.7446	22.8044	22.3843	22.771	22.4559	20.2705	22.1999	22.2585	21.909	21.4271	18.8062	22.1093	22.2241	H2-D1
17.5679	17.6821	17.9923	17.8453	17.5143	17.5232	17.4988	17.6921	17.8526	17.586	18.2155	17.8419	14.7601	18.3427	18.217	18.3897	NaN	NaN	17.37	17.4805	H2-DMa
17.1112	16.9819	16.9644	17.3154	16.227	16.5234	16.8523	16.9611	16.9258	16.3374	17.5545	17.9045	15.4982	17.4551	16.8016	16.7428	NaN	NaN	16.8874	16.6042	H2-DMb1
19.4782	19.3495	19.3803	19.5748	18.1384	18.2418	18.8731	18.8804	19.0221	19.0171	19.0659	18.7392	18.362	19.1227	18.988	18.341	18.2295	19.8096	19.1094	18.7879	H2-Eb1
18.4374	18.4984	18.5416	18.5053	19.0602	19.2478	18.9509	19.0827	18.7075	18.5167	18.338	18.3544	19.2636	18.9088	18.9863	19.2725	18.248	18.2999	18.9539	18.8783	H2-Ke6
17.1857	17.5224	16.4417	16.7582	16.2259	16.8305	17.6761	17.8931	17.3209	16.5699	16.9202	16.7206	16.6253	17.2331	17.3405	17.5318	15.1239	NaN	17.2846	17.556	H2-M3
16.557	16.5608	17.4933	17.2105	16.9069	16.8795	15.8992	16.2999	16.6209	16.8918	18.0996	17.7137	16.233	16.2929	16.5733	16.7023	17.2276	15.3386	16.405	16.9735	H2-Ob
NaN	NaN	NaN	NaN	NaN	NaN	NaN	NaN	14.0989	12.7208	NaN	10.5316	18.2174	13.8241	14.2205	15.0495	NaN	16.464	NaN	15.2003	H2-Q4
18.4993	18.4078	19.3701	19.2828	15.9214	15.725	17.6954	17.7104	17.6373	18.4494	17.8693	18.2417	17.9535	17.9284	17.613	17.682	18.0494	17.5679	18.156	17.8753	H6pd
NaN	NaN	NaN	NaN	NaN	NaN	NaN	NaN	16.7006	17.1267	16.2923	16.5885	15.7168	17.0879	16.9191	16.2765	NaN	15.4073	NaN	16.7069	Haao
21.1163	21.2397	21.406	20.8969	20.5791	20.7576	21.2951	21.4254	21.3324	21.3681	20.7808	20.7759	20.9815	21.3755	21.0404	20.9238	NaN	19.4808	21.1335	21.2712	Hacd2
15.482	15.0553	16.0604	15.5029	14.89	15.1906	15.6493	15.6334	15.6859	15.068	15.616	15.4746	14.9782	15.7069	15.7604	15.686	NaN	16.5523	16.2138	15.7018	Hacd3
16.4127	15.7128	16.1692	15.783	17.6251	17.6866	17.2108	17.4805	NaN	NaN	NaN	NaN	NaN	NaN	NaN	NaN	NaN	NaN	16.3085	NaN	Hacl1
17.1876	17.0672	18.699	18.5263	18.4366	18.2219	18.3016	18.4853	16.7604	16.7892	20.076	20.8256	15.591	18.4109	18.6927	18.0034	NaN	NaN	19.5524	19.3285	Hadh
21.809	21.7123	21.9955	22.1923	22.1071	22.2157	22.4917	22.545	21.6206	21.617	22.6823	21.2258	21.0483	22.6897	22.9501	22.792	NaN	15.3811	22.2012	22.6439	Hadha
18.1092	18.2317	17.5108	17.3066	15.9522	16.1532	18.4055	18.1667	18.0542	17.9342	17.6053	17.339	16.0406	18.0843	17.7562	16.9868	NaN	15.3962	17.1376	17.1731	Hadhb
15.2517	15.3779	16.2089	16.0795	15.1597	15.0687	15.7122	15.9876	15.822	15.4918	15.5643	14.5426	15.2986	16.0574	16.1656	15.8958	15.4208	NaN	16.3421	16.3504	haemaglobin alpha 2
15.6845	16.1135	16.0628	16.3418	16.1085	15.9147	16.3048	16.1547	15.8025	15.8279	15.5364	16.6135	16.9711	16.2714	15.9462	16.2797	NaN	15.8233	16.2452	15.6821	Hagh
19.3492	19.1167	18.5107	18.9471	18.4958	18.5659	18.9512	19.1235	19.1575	18.9597	19.0568	18.6383	18.5497	19.0471	19.0663	18.9926	19.6938	19.3249	18.3371	18.2982	Hars
NaN	NaN	NaN	NaN	NaN	NaN	NaN	NaN	18.3042	18.2912	17.3577	17.0646	19.0491	18.2227	18.3304	18.7786	NaN	NaN	NaN	18.2507	Hars2
18.2237	17.9103	17.1547	17.6277	12.4561	12.7046	16.04	15.6094	17.4961	16.5619	16.9654	16.317	14.2155	15.9589	17.5076	13.4369	NaN	NaN	17.6536	16.9207	Hat1
15.8181	15.822	15.9422	16.1356	14.5597	14.377	15.1666	15.1796	15.967	15.9983	15.345	15.29	14.0576	15.687	15.6149	15.4526	NaN	NaN	16.1866	15.775	Haus6
17.1405	16.9836	17.1612	17.4349	17.7993	17.713	17.339	17.148	17.2977	17.7009	17.0694	17.2869	17.7088	17.2567	17.0831	17.101	NaN	14.4304	16.9675	17.1827	Hax1
NaN	NaN	NaN	NaN	NaN	NaN	NaN	NaN	17.0476	17.0981	17.28	16.6837	16.5565	17.5933	17.5972	17.3252	NaN	NaN	NaN	17.3551	Hbs1l
12.6235	12.7304	12.8094	12.8849	12.3969	13.0333	12.6345	12.6221	NaN	NaN	NaN	NaN	NaN	NaN	12.5646	12.7787	14.51	NaN	13.6124	NaN	Hbs1l.1
16.6641	16.8886	16.6901	16.6913	17.4592	17.1668	17.0457	16.9644	16.7539	16.7497	16.2917	16.2705	17.8495	17.0365	17.1352	17.1041	NaN	NaN	16.5048	16.884	Hccs
19.5882	19.8437	19.5748	19.6764	20.1103	19.9747	19.7325	19.9032	20.4888	20.4979	20.0275	20.2823	20.2944	20.181	20.2627	20.1338	19.894	15.6793	19.718	20.1681	Hcfc1
NaN	NaN	NaN	NaN	NaN	NaN	NaN	NaN	13.8858	14.051	14.4813	13.6349	14.3131	15.0167	15.3738	14.5618	NaN	16.4869	NaN	14.8728	Hcfc2
17.7611	17.6258	17.7469	17.8337	17.8556	17.9253	17.8662	17.7004	18.2875	18.2006	18.3638	18.6979	17.2889	18.5935	18.5973	17.9718	18.0059	13.7252	17.8366	18.4311	Hck
22.4134	22.4813	21.6712	22.0217	22.3256	22.3847	22.2851	22.4125	22.4436	22.487	21.921	21.4057	22.8264	22.49	22.5071	22.9847	19.9492	18.7493	22.078	22.2079	Hcls1
21.654	21.3971	21.6207	21.2199	22.3233	22.1516	21.8082	21.7455	21.6149	21.5119	21.8465	21.4807	21.7146	21.7904	21.9471	21.8267	23.6857	NaN	20.9886	21.1761	Hdac1
16.6659	16.7533	17.3027	16.9319	17.0977	16.691	16.7412	16.8268	16.4145	16.5509	17.5298	17.7108	16.9535	16.7339	16.8651	16.6896	17.641	17.2786	17.0338	16.9586	Hdac2
17.8719	17.7028	17.3326	17.8609	17.3864	17.6553	17.8779	18.0596	17.7858	17.0327	16.8256	17.7889	17.1562	17.5449	17.8891	17.6211	15.3441	18.2913	19.1095	18.2655	Hdac3
NaN	NaN	NaN	NaN	NaN	NaN	NaN	NaN	13.2513	12.6949	13.6484	14.0834	NaN	12.1252	12.8216	12.4712	NaN	NaN	NaN	12.6516	Hdac4
14.0211	14.5634	13.0226	13.5056	13.0555	13.2971	13.7973	13.1045	NaN	NaN	NaN	NaN	NaN	NaN	NaN	NaN	NaN	NaN	13.5462	NaN	Hdac6
16.2298	16.0167	15.7345	15.893	15.5989	15.7053	15.93	15.9307	15.9002	15.6908	15.8906	15.9734	15.6107	15.7273	15.9182	15.7933	17.3551	NaN	15.6011	16.1353	Hdac7
15.4242	15.2334	16.5206	14.4041	21.6833	20.73	15.0817	16.3357	16.2797	15.2074	17.0379	16.7106	17.2757	17.5696	17.5687	17.6756	18.0692	NaN	16.543	16.6305	Hdgf
20.4116	20.4793	20.2317	20.6505	20.1518	20.036	19.7664	19.952	20.8009	20.4761	19.4283	19.3199	20.0946	19.9029	19.9936	19.8187	14.2649	16.5654	20.3836	19.9275	Hdgfrp2
20.5662	20.5021	20.3108	20.4893	18.9738	19.1523	20.2944	20.2075	20.3074	20.176	20.1669	19.7046	18.6859	20.2851	20.3754	20.1891	16.0764	16.7092	19.9112	19.8842	Hdlbp
19.8566	19.9832	19.4016	19.3839	20.305	20.4267	20.185	20.2282	19.9848	20.1905	19.3066	19.0382	19.861	19.9989	20.0695	19.8716	17.8088	19.2078	19.7218	19.7719	Heatr1
17.3497	17.2548	16.3041	16.7568	17.3605	17.7157	18.2162	18.0364	16.8028	16.3772	16.1402	16.6803	17.141	17.261	17.5585	17.3681	17.2758	21.356	17.64	17.2251	Heatr3
14.9649	14.6965	15.7788	15.2015	16.1674	15.7952	14.6683	14.5959	NaN	NaN	NaN	NaN	NaN	NaN	NaN	NaN	17.5252	NaN	14.6478	NaN	Heatr5a
14.8627	14.5003	15.4737	15.2092	14.2878	14.6057	15.0452	14.8916	15.4825	15.398	14.6595	15.0853	13.6966	14.767	14.8841	15.1109	15.6157	NaN	14.8992	14.6916	Heatr6
18.588	19.1703	18.1984	18.3956	18.7907	19.3546	18.2716	18.213	18.9418	19.367	18.2572	18.2628	19.0531	18.1498	18.2281	18.5481	17.5674	17.6524	18.2056	18.2947	Hectd1
15.8514	16.0226	15.75	15.8851	16.5184	17.0632	15.8216	15.8809	16.406	15.9383	15.4869	16.2349	16.1112	15.9943	16.0446	16.2086	NaN	16.7513	15.8609	16.2293	Hectd3
17.1355	17.1554	17.9407	17.551	15.7474	16.0649	16.5625	16.418	16.2076	16.3529	16.4015	17.2303	16.7804	16.8361	16.5199	16.441	17.3937	19.557	16.6918	16.3342	Helb
16.4034	16.4903	16.2152	15.982	15.8734	16.392	16.3825	16.17	16.9245	16.8714	15.2698	15.6049	16.4661	15.9488	16.2263	16.1701	11.1661	11.7573	16.2175	16.0531	Hells
NaN	NaN	NaN	NaN	NaN	NaN	NaN	NaN	14.2501	13.6524	13.9378	13.3454	13.4358	13.8574	14.3065	13.8562	NaN	NaN	NaN	13.4995	Helz
18.6346	18.7341	18.5734	19.1513	18.3208	18.4181	18.5954	18.5427	18.2136	18.3438	18.5583	18.8428	20.1989	18.3622	18.319	18.4694	18.068	18.3331	19.0292	18.4265	Helz2
NaN	NaN	NaN	NaN	NaN	NaN	NaN	NaN	13.8401	14.1394	13.907	14.5365	15.0005	14.0198	13.474	13.8836	NaN	NaN	NaN	14.077	Herc1
15.7707	15.7843	15.4385	15.8071	15.3697	15.044	15.5018	15.4985	15.3558	15.6291	15.5282	15.8909	15.4871	15.6388	15.4226	15.1421	17.1451	NaN	15.6478	15.7678	Herc4
NaN	NaN	NaN	NaN	NaN	NaN	NaN	NaN	16.0084	15.6132	15.699	15.3745	15.0853	15.8996	16.0085	15.9095	NaN	NaN	NaN	16.0443	Herpud1
14.3837	14.7836	NaN	15.8155	16.1299	14.3247	15.0352	15.3168	15.7299	15.588	15.5856	16.0212	16.4476	15.21	15.2302	15.7314	19.7514	15.9189	15.4366	15.3222	Hexim1
15.9437	15.9247	14.0528	15.1868	15.5633	16.0407	16.6094	16.4087	15.4757	14.9089	15.1491	15.9039	16.2143	15.8804	16.3548	16.1344	15.9858	NaN	16.5614	16.27	Hgh1
16.0757	16.6279	16.1786	16.2885	15.9268	15.8896	16.3574	16.1044	16.0722	16.3967	15.5912	15.7871	16.0645	16.0679	16.3153	16.6014	NaN	17.0388	16.0259	16.5786	Hgs
15.4865	15.5124	15.8236	15.6507	15.4832	15.4364	15.749	15.6965	15.1208	15.1287	16.2731	16.0494	15.4477	15.7065	15.5158	15.738	16.7288	NaN	15.882	15.7403	Hgsnat
NaN	NaN	NaN	NaN	NaN	NaN	NaN	NaN	16.346	15.8116	17.3636	18.6094	15.674	16.1361	16.369	15.8441	NaN	NaN	NaN	17.2886	Hibch
NaN	NaN	NaN	NaN	NaN	NaN	NaN	NaN	NaN	NaN	NaN	NaN	NaN	11.9556	11.6752	12.3265	NaN	NaN	NaN	11.9936	Hif1an
17.2262	17.1048	16.1173	16.7723	17.1991	17.6695	18.5967	18.5901	16.9428	16.1382	16.7706	16.2533	16.2605	18.1317	18.8896	19.4369	NaN	NaN	17.4916	17.9439	Hint1
17.9656	17.8441	17.6263	17.8694	17.4643	17.8137	18.1898	18.1684	18.2321	18.1322	17.1511	17.538	17.1809	18.2764	18.0683	18.285	16.6685	NaN	17.9133	17.9909	Hint2
20.4727	20.2978	20.596	20.8656	20.7588	20.9657	20.5165	20.6985	20.9853	20.9155	20.5715	20.7491	20.5969	20.9303	20.9077	21.1105	19.331	17.9032	20.7429	20.5756	Hip1r
NaN	NaN	NaN	NaN	NaN	NaN	NaN	NaN	16.4349	16.5642	14.7705	13.6672	15.3926	15.556	15.7541	15.6665	NaN	15.7548	NaN	15.5024	Hipk1
17.8237	18.08	17.2695	17.3808	16.7166	16.7044	17.816	17.38	17.6969	17.6409	16.4018	16.2212	18.5643	17.1163	17.8793	17.3245	17.3837	17.8726	17.4978	17.3346	Hirip3
12.7811	13.8292	NaN	NaN	16.1115	16.3356	15.0036	15.2227	NaN	NaN	NaN	NaN	NaN	NaN	NaN	NaN	NaN	NaN	13.6233	NaN	Hist1h1a
13.8927	13.8104	13.7962	14.3727	14.4595	13.8527	14.5141	14.1833	14.1173	14.0699	NaN	NaN	NaN	13.6682	14.2924	14.2525	NaN	16.6545	14.4603	14.5844	Hist1h1t
20.0889	20.1614	20.9405	20.7256	19.9903	20.3902	21.1398	21.1604	19.9735	20.7852	21.9107	22.5138	20.7943	21.1017	21.2761	21.4638	21.0471	16.5239	22.0732	21.3742	Hist1h2bb
20.0831	20.1781	21.1995	20.9554	20.7388	20.8866	21.648	21.6786	NaN	NaN	NaN	NaN	NaN	NaN	NaN	NaN	NaN	NaN	22.9619	NaN	Hist1h2bm
24.0403	24.1831	25.0526	24.8952	24.1077	24.1409	24.0589	24.2591	24.1801	23.8807	25.0388	24.7641	25.3181	24.2262	23.9252	23.829	20.2449	20.3544	24.4119	23.878	Hist1h3i
20.1784	20.2524	19.2209	19.2128	24.1184	23.7318	21.4572	21.8431	21.7751	21.0104	19.8288	20.7773	25.6868	21.6295	21.6838	23.0381	17.6983	11.5021	21.3816	22.1627	Hist2h4
NaN	NaN	NaN	NaN	NaN	NaN	NaN	NaN	13.6205	14.0612	14.4467	13.184	13.8895	13.4776	13.6159	13.7618	NaN	NaN	NaN	13.6353	Hivep2
20.5673	20.2861	20.4619	20.5304	20.523	20.154	19.8657	19.9345	20.7005	20.6264	20.6457	20.1455	20.5452	20.8169	20.7156	20.3812	19.223	16.7189	20.182	20.4319	Hk1
16.5607	17.0323	16.2211	16.2874	16.9798	16.8173	16.8612	16.5851	16.6824	16.7442	16.4287	16.0781	16.3198	17.0372	17.1807	16.7104	18.6971	18.5721	16.4002	16.6885	Hk2
NaN	NaN	NaN	NaN	NaN	NaN	NaN	NaN	15.9144	15.88	15.3433	16.0449	16.8445	15.3568	15.3835	15.3999	NaN	13.6901	NaN	15.3553	Hlcs
NaN	NaN	NaN	NaN	NaN	NaN	NaN	NaN	12.8951	NaN	12.8528	13.7368	14.6743	13.5727	13.2719	13.0787	NaN	NaN	NaN	14.4495	Hltf
16.0114	16.0405	17.1472	16.6965	15.7695	15.4969	15.2326	15.2345	16.3592	15.3985	15.8697	15.9874	15.8774	16.072	15.66	16.1461	NaN	15.8229	15.0665	15.3252	Hm13
16.592	16.9935	16.4195	16.7352	18.8087	18.9379	17.2375	17.5672	17.1846	17.5413	17.4162	16.5422	17.6865	17.8105	17.6349	17.4675	17.078	NaN	17.3906	17.3986	Hmbs
NaN	NaN	NaN	NaN	NaN	NaN	NaN	NaN	14.3314	14.123	15.0587	14.8933	12.9874	14.853	15.9247	13.984	NaN	NaN	NaN	16.3173	Hmces
17.7004	17.6604	16.967	17.0518	18.3074	18.2386	16.7565	17.2175	18.8766	18.6863	15.6672	14.8104	18.5582	17.1444	17.2033	17.8203	17.604	17.8869	16.5306	17.3805	Hmg20a
17.1997	16.8515	18.2753	18.4124	16.8179	17.2105	18.6356	18.3799	15.5584	16.9695	19.1298	18.99	16.03	18.0566	18.8482	18.8878	NaN	NaN	20.6806	19.993	Hmgb1
21.0976	21.1542	23.2652	21.9973	18.5355	19.4913	21.055	20.87	20.7447	20.3314	21.071	20.5236	19.7354	21.1956	21.7628	21.3922	18.1481	NaN	21.1598	21.8692	Hmgb2
21.094	20.7606	NaN	18.9722	18.8713	18.749	18.8173	19.0279	21.1085	20.8226	16.2325	NaN	18.8272	19.3314	19.586	19.6432	NaN	NaN	19.0484	19.7891	Hmgb3
18.0181	17.9143	18.1603	17.775	18.1788	18.436	18.1418	18.4035	17.8558	17.948	18.3034	17.9697	18.571	18.0742	18.0088	18.16	NaN	16.2182	18.7656	18.9024	Hmgcl
16.166	16.2677	15.7232	16.5748	16.2895	16.4643	16.8182	16.3994	NaN	NaN	NaN	NaN	NaN	NaN	NaN	NaN	21.5808	NaN	17.2778	NaN	Hmgcr
14.1827	14.5173	14.4824	14.256	14.0822	13.7443	14.1451	13.9049	13.7527	13.8256	14.6284	14.8688	14.7114	13.7111	13.9721	13.8183	16.2495	NaN	14.0824	14.1089	Hmgcs1
21.0971	20.9676	21.1688	21.3682	20.2012	19.9952	20.7303	21.0394	21.1991	20.8981	20.7671	21.8628	20.1191	20.822	20.6958	20.4279	NaN	NaN	20.8643	20.6402	Hmgn2
19.071	18.804	20.0507	20.0088	18.8171	18.7676	18.8413	19.132	18.7003	18.8699	19.9694	20.2415	18.7626	19.2049	18.8591	19.1174	16.0578	NaN	20.0021	19.7694	Hmgn3
13.6541	13.3693	13.9191	12.7259	16.475	15.8508	15.0942	15.334	13.4486	13.6217	14.8719	15.7857	14.8017	14.1098	14.3936	14.881	NaN	NaN	14.3417	14.8501	Hmgn3.1
19.8815	19.5631	20.0512	20.9126	20.321	20.1904	20.7126	20.6444	19.1959	19.2428	20.6127	20.6611	20.7338	20.5712	20.6658	21.2196	15.9049	15.8821	21.5077	20.9045	Hmgn5
15.4682	16.0864	15.8607	16.5866	16.601	16.2806	16.3446	16.2448	14.1561	NaN	NaN	NaN	NaN	16.8661	16.9504	17.0069	NaN	NaN	15.9404	16.1201	Hmgxb4
19.4468	19.3591	18.9629	19.1194	20.3389	20.2498	19.7764	19.9404	19.3759	19.2981	19.3413	19.2838	19.6171	19.4168	19.5375	19.6386	16.3435	18.2961	19.5035	19.2355	Hmha1
18.0116	17.8822	16.4947	17.8251	19.4119	19.1277	19.6926	19.7419	NaN	NaN	NaN	NaN	NaN	NaN	NaN	NaN	NaN	NaN	19.7597	NaN	Hmox2
23.0553	22.85	23.8021	23.5173	18.4946	17.2304	20.782	20.8818	22.1916	22.6503	21.818	21.2672	19.161	21.4537	21.3042	21.0058	NaN	15.2998	21.5164	21.278	Hn1
20.0447	20.6666	19.515	19.95	20.7258	20.8417	20.5775	20.2307	20.8477	20.064	19.1501	18.9976	20.9624	20.2109	20.4176	20.9901	18.3274	18.9168	20.0784	20.4006	Hnrnpa0
19.0829	18.9264	18.6111	19.1431	19.6025	19.4221	19.3477	19.2896	18.5638	18.6994	19.4368	19.747	19.0509	19.3215	19.0389	19.0003	15.7381	16.6295	19.4655	19.141	Hnrnpa1
NaN	NaN	NaN	NaN	NaN	NaN	NaN	NaN	24.1158	23.852	23.1389	23.3778	23.2758	23.8313	23.6378	23.7109	NaN	20.8528	NaN	23.5984	Hnrnpa2b1.1
15.6161	15.656	15.8448	15.6262	15.2896	15.4895	15.3821	15.4986	NaN	NaN	NaN	NaN	NaN	NaN	NaN	NaN	18.369	NaN	15.6102	NaN	Hnrnpa3
21.8004	21.9264	22.2024	22.1761	22.1585	22.2253	21.7739	21.8261	22.3219	22.2412	22.5681	22.4272	22.1221	22.2683	21.9812	21.9014	18.7675	16.9332	21.559	21.6509	Hnrnpa3.1
21.0993	21.2206	20.2626	20.5336	19.5066	19.772	20.6336	20.294	20.6974	20.1974	19.8472	19.2018	19.2619	20.7534	21.0414	20.8871	16.5397	18.0628	20.2357	20.1476	Hnrnpab
21.4918	21.6577	20.898	21.0328	23.973	23.5482	21.6487	21.8998	22.1362	21.8017	21.0338	21.0914	22.2228	21.9853	22.0297	22.1869	17.9164	19.1231	21.3234	21.779	Hnrnpc
18.3424	18.2449	18.8066	19.1543	18.5316	18.8464	18.9425	19.0365	18.4816	18.1292	18.1127	18.3545	19.2814	19.3955	19.3459	19.1386	NaN	NaN	19.6431	19.309	Hnrnpd.1
19.0611	18.699	19.1888	19.2592	19.3541	19.5002	19.4766	19.5261	18.9001	18.9215	18.9888	19.1243	18.8255	19.7817	19.8134	19.8367	16.8132	NaN	20.0086	19.8816	Hnrnpdl
20.3155	20.685	20.5992	20.7149	19.4002	19.59	20.7145	20.3949	20.2185	20.2407	20.6675	20.7584	19.6603	20.5088	20.6508	20.3527	19.9	19.8821	20.9167	20.291	Hnrnpf
19.4587	19.5518	19.7608	19.7993	19.3911	19.5824	19.7445	19.577	18.9427	18.6438	20.1219	20.2711	19.3261	19.6851	20.0874	19.5381	17.9434	18.4078	20.4541	20.239	Hnrnph1
17.7483	17.7018	17.1866	16.8609	17.9172	18.3582	18.2352	18.5622	17.9597	17.3445	16.3632	17.4597	18.2311	18.1628	18.3311	18.7292	NaN	NaN	18.0837	18.0729	Hnrnph2
16.1172	16.1126	16.4727	16.5437	15.1521	15.3123	15.4445	15.278	15.7016	14.8228	15.212	15.1181	15.2545	16.7279	16.5189	16.6073	16.2168	NaN	15.8697	16.3396	Hnrnph3
21.1761	21.4919	21.7339	21.7353	20.6328	20.9019	20.8673	20.781	20.9349	21.0692	21.241	21.5558	21.2099	21.0788	20.7884	20.9246	20.074	20.8366	21.0453	20.8003	Hnrnpk
23.3224	23.3671	22.8506	23.1293	22.9689	23.0903	22.9593	23.0643	23.4481	23.1211	22.7286	22.9763	22.4864	23.0899	22.9804	22.9527	21.8828	22.7195	22.8181	22.9499	Hnrnpl
22.5789	22.8895	22.3648	22.4136	23.3242	23.3672	22.8701	22.9657	23.4679	22.666	22.4745	22.4373	23.7179	23.2634	23.1126	23.4961	21.0704	19.2912	22.8411	22.7586	Hnrnpm
15.8531	15.9541	16.4983	15.4841	16.3715	16.6159	16.1947	16.0609	16.419	16.0607	17.2929	17.6951	15.8746	16.0825	16.2598	16.3457	18.4053	14.9988	16.2296	16.6386	Hnrnpr
24.0569	23.9073	23.3243	23.7279	23.5186	23.4918	23.8428	23.9556	24.2018	23.8845	22.8715	22.187	23.0482	24.1183	24.2808	24.012	19.4882	20.1791	23.7815	24.3118	Hnrnpu
19.8183	20.0276	19.8862	20.1749	19.9195	19.8745	20.176	20.2397	20.402	20.1258	20.1997	20.3494	20.0909	20.4876	20.3953	20.5864	20.4936	18.1232	20.5174	20.3673	Hnrnpul1
21.3325	21.221	21.2386	21.3377	22.0191	22.0887	21.9678	22.162	21.5521	21.2833	21.4249	21.2758	21.6302	21.9846	21.9481	22.6335	18.2499	17.6535	21.798	22.0293	Hnrnpul2
14.4124	14.5421	15.1366	15.7064	14.3405	14.8484	14.4771	14.7321	14.823	14.7462	14.7	14.0043	14.4779	15.2184	14.6786	15.6585	NaN	NaN	15.2839	15.1724	Hook1
14.991	14.2517	15.3613	14.7376	14.6589	14.9837	14.9576	14.813	15.1277	14.8459	14.711	15.2249	14.9018	14.853	14.6761	14.9539	15.1166	NaN	15.0316	14.4921	Hook2
18.0118	17.7306	17.3912	17.477	17.6107	17.7446	17.9193	18.4161	18.05	17.9346	17.3631	17.5104	19.1396	18.0288	17.8704	17.7502	19.9446	18.4937	17.736	17.8411	Hook3
21.3014	21.2519	21.2323	21.3838	20.1083	20.2855	21.5184	21.6928	21.3704	21.0703	20.9079	20.5738	19.7626	21.9437	21.6075	21.5021	16.379	NaN	20.9814	21.0176	Hp1bp3
NaN	NaN	NaN	NaN	NaN	NaN	NaN	NaN	14.2185	14.5982	14.0337	13.8517	14.8337	15.3251	15.6894	15.3615	NaN	16.1847	NaN	15.1636	Hprt
NaN	NaN	NaN	NaN	NaN	NaN	NaN	NaN	16.0202	17.005	18.1941	15.5617	16.6689	15.6495	15.2472	15.563	NaN	16.5273	NaN	15.9051	Hps3
17.6657	17.6794	18.0365	17.9446	15.7545	16.5918	16.7149	16.6873	NaN	NaN	NaN	NaN	NaN	NaN	NaN	NaN	18.0782	NaN	17.0916	NaN	Hrsp12
17.0639	17.1031	17.2761	16.7566	18.1567	18.3474	17.6676	17.4935	17.4655	17.1295	16.7765	16.7268	18.1676	17.7506	17.6622	17.8787	NaN	18.5641	17.3523	17.6597	Hscb
17.1762	16.7509	16.9275	17.0446	17.5498	17.9155	17.0749	17.3018	16.7896	17.4305	17.6648	18.3235	16.9095	17.1259	17.2271	17.2368	18.106	16.8708	16.9105	17.1794	Hsd17b10
17.0652	17.0897	16.7493	17.2635	17.8139	17.8352	17.4722	17.5833	17.0188	16.5854	17.22	16.448	17.6996	17.76	17.9002	18.3497	NaN	NaN	18.0878	17.9786	Hsd17b11
17.3072	17.4658	15.5909	15.2638	20.5225	20.4297	19.6899	19.8057	17.5967	17.0733	16.6433	NaN	19.0132	19.4039	20.0273	20.4441	17.7891	NaN	18.9934	19.0344	Hsd17b12
17.0551	17.1659	17.27	17.2927	18.1137	17.795	17.4555	17.4094	16.8913	16.9709	17.6358	17.65	18.2451	17.7921	17.9432	17.737	18.3234	16.3575	17.4662	18.124	Hsd17b4
17.6129	17.232	16.7763	17.0506	18.8992	18.6507	17.6153	17.7506	17.0303	17.348	18.6412	18.8656	17.7163	17.2691	17.3536	17.4989	NaN	19.2071	17.5696	17.4341	Hsdl2
NaN	NaN	NaN	NaN	NaN	NaN	NaN	NaN	16.5609	16.1589	15.5854	16.2545	15.0577	16.0644	16.3072	16.133	NaN	17.0244	NaN	16.0564	Hsf1
20.1319	20.229	20.9201	20.682	18.0987	18.2468	19.3723	19.3785	19.8795	20.0197	21.3101	21.4244	18.1142	19.7183	19.7502	19.1861	19.0476	16.7382	19.5533	19.5195	Hsp90aa1
23.1758	22.9039	22.8333	23.0269	20.4817	20.4452	21.7914	21.6311	22.7166	22.8305	22.55	22.087	20.9006	22.4829	22.3095	21.7133	22.1355	20.796	21.9265	21.9652	Hsp90ab1
22.7535	22.5087	22.4332	21.9252	22.2552	22.5146	21.9995	22.1252	22.0964	21.8757	22.7745	22.6206	23.1697	22.1214	21.9413	22.7305	24.0639	22.8592	21.7596	22.1493	Hsp90b1
14.1871	14.1085	14.3174	14.5934	15.9479	15.252	14.1478	14.3333	NaN	NaN	NaN	NaN	NaN	NaN	NaN	NaN	NaN	NaN	14.9751	NaN	Hspa12a
16.0571	16.1425	16.6263	16.8978	15.1691	15.7787	15.7376	15.4746	16.145	15.7884	16.9728	17.3608	15.6614	15.5051	15.6561	15.6729	16.8948	16.3797	16.4777	16.1141	Hspa14
NaN	NaN	NaN	NaN	NaN	NaN	NaN	NaN	NaN	11.8834	14.8089	15.5761	13.7275	12.9197	12.8478	13.3496	NaN	NaN	NaN	13.3129	Hspa1l
13.6818	13.2871	12.5999	13.6855	15.0702	14.3326	13.9924	14.1012	13.6899	13.2158	13.3916	12.997	14.6106	13.699	13.6446	15.1226	NaN	NaN	13.5736	13.9531	Hspa2
20.6968	20.4936	20.3507	20.6847	19.5204	19.6298	20.5269	20.6573	20.3374	20.2347	20.2739	20.6688	19.361	20.4275	20.849	20.3287	17.459	17.9203	21.0876	20.7054	Hspa4
15.5497	15.5851	14.8279	15.026	14.6616	14.8898	15.0611	15.0972	15.5239	15.5698	15.0406	14.5386	14.9847	15.0488	14.9523	15.0612	NaN	NaN	14.8158	14.7941	Hspa4l
22.5462	22.482	22.9467	22.9852	21.0302	21.2726	21.9942	22.0451	22.513	22.3899	22.7798	22.4317	20.6321	22.27	22.1429	22.5637	19.949	19.8248	22.4971	22.2006	Hspa5
23.306	22.9751	23.5417	23.5707	20.9445	21.0149	22.1496	22.0662	22.6661	22.6817	22.8747	22.5943	20.5913	21.9746	22.0551	21.7221	19.1561	22.1861	22.502	21.8809	Hspa8
21.0728	21.0391	20.7388	20.6932	20.6641	20.6839	20.9316	20.7931	20.7909	20.7275	20.4196	20.3611	20.6401	20.2542	20.3047	20.2262	18.3351	21.3885	20.4421	20.2811	Hspa9
15.8899	15.461	15.0547	15.5973	16.1661	16.2375	16.3541	16.2664	15.8602	15.4293	15.0098	16.0923	16.3518	15.8836	16.2385	16.5089	16.5977	16.1492	16.0438	16.1449	Hspbap1
14.698	15.8985	14.7386	14.5215	13.0442	14.7694	15.5226	14.5464	15.1611	14.8989	14.254	14.3486	14.6312	14.8033	14.7497	14.6842	NaN	13.5228	14.7492	14.9574	Hspbp1
20.7717	20.9921	21.2166	21.3846	20.6898	20.2968	21.3295	21.3285	20.4775	20.2171	20.1812	20.3993	21.2604	21.587	21.903	21.6767	18.5477	18.8587	21.7416	21.7379	Hspd1
NaN	NaN	NaN	NaN	NaN	NaN	NaN	NaN	17.2368	17.4992	18.2959	17.8392	14.8802	17.5566	17.3992	16.7011	NaN	NaN	NaN	18.003	Hspe1
21.5448	21.3176	21.1861	21.123	20.7516	20.7438	20.8292	20.8164	21.7273	21.7865	20.7449	20.493	20.6406	20.9613	21.1089	20.7773	18.8769	18.479	20.4823	20.9528	Hsph1
NaN	NaN	NaN	NaN	NaN	NaN	NaN	NaN	13.1185	12.7829	15.2711	15.7354	13.0839	14.7033	15.0096	15.2458	NaN	15.32	NaN	14.9521	Htatip2
17.1155	16.9091	17.5292	17.5101	16.9658	17.4381	17.0407	17.2161	17.2665	17.4263	17.544	17.4262	16.4071	17.3298	17.4238	17.1709	NaN	17.7959	17.4142	17.1443	Htatsf1
14.6107	14.7128	15.25	14.7201	14.9772	14.5036	15.1123	15.2479	NaN	NaN	NaN	NaN	NaN	NaN	NaN	NaN	NaN	NaN	15.2631	NaN	Htra2
16.4115	18.063	16.28	16.1644	18.7752	17.6222	17.402	17.0871	17.0596	16.8743	16.9011	17.2278	17.0194	17.3172	17.2664	17.0699	16.852	17.5909	17.1758	17.5066	Htt
19.9728	19.8227	19.6715	19.6933	20.1001	19.9226	19.7623	19.8104	19.1999	19.0602	18.9424	19.0002	19.8754	19.2103	19.4907	19.5051	15.4116	20.0208	19.6461	19.5083	Huwe1
17.9461	17.9963	17.5791	17.6669	17.8895	18.0958	17.8718	17.8102	17.5584	17.4097	18.4198	18.502	17.9001	17.761	17.499	17.8046	NaN	18.8554	17.778	17.7793	Hyou1
15.5633	15.7552	14.9024	15.5235	15.385	16.171	16.2622	15.6767	15.7562	15.0007	15.2816	14.5091	15.8006	16.1681	15.9849	16.8217	NaN	15.5288	15.9705	15.887	Hypk
18.6864	18.3707	19.0464	18.9483	18.0699	18.1868	18.7156	18.8471	19.2529	18.9146	19.4433	19.7464	17.7414	18.2722	18.7481	17.8012	14.3985	NaN	19.4243	18.3754	Iah1
18.2768	18.2545	18.3736	18.5282	18.4197	18.2791	18.1385	18.2413	18.0516	18.2419	19.214	18.805	17.4206	18.7128	18.9977	18.3242	17.1614	15.5177	18.6638	19.0513	Iars
15.8799	17.8141	12.7781	17.2424	15.8593	14.7982	16.4574	15.7799	15.4249	15.9936	13.9625	15.7996	16.3051	16.6986	16.8201	16.0048	16.9435	16.3541	16.2959	16.4855	Iars2
15.6026	15.6966	15.5301	15.3488	16.1579	15.0684	15.9333	15.9765	16.0355	15.145	15.3391	15.5907	16.2834	15.72	15.4761	15.7566	NaN	16.8564	15.67	15.638	Iba57
17.3826	16.7091	13.7851	16.3383	16.8226	17.367	17.3259	17.1816	17.0086	16.749	15.5567	15.8616	17.3816	16.8237	16.7646	17.0147	NaN	15.4028	17.2164	16.9679	Ibtk
18.0478	18.0452	17.7894	18.2862	18.0155	18.168	18.7379	18.8731	18.6401	18.3435	18.1051	17.9881	16.6617	18.7707	18.9938	18.7699	17.3827	17.1768	18.921	18.817	Icam1
16.4966	16.6809	16.2342	16.2081	16.6971	16.6961	16.3136	16.4605	NaN	NaN	NaN	NaN	NaN	NaN	NaN	NaN	18.5836	NaN	16.3633	NaN	Icam2
15.8309	15.8573	15.3459	16.0396	16.5157	16.7311	16.1801	16.1389	16.4583	16.0504	15.4573	15.6474	16.7969	15.6954	15.845	16.447	14.9358	NaN	15.7645	16.0062	Ice1
NaN	NaN	NaN	NaN	NaN	NaN	NaN	NaN	13.2667	13.2987	13.7899	13.6076	NaN	14.3605	14.0321	13.7574	NaN	NaN	NaN	13.8117	Ict1
15.5583	15.6057	15.5141	16.4362	15.0827	15.3687	15.5722	15.4845	15.4975	15.5086	16.1896	16.1105	16.1746	15.92	15.7755	15.6879	16.7236	15.1288	16.812	16.165	Ide
NaN	NaN	NaN	NaN	NaN	NaN	NaN	NaN	16.172	16.2389	16.2333	16.8237	15.8015	16.4111	16.3266	16.1409	NaN	NaN	NaN	16.1017	Idh1
17.5157	17.3981	18.2143	17.9684	16.9817	17.2062	17.3343	17.5204	17.0473	18.6657	16.7517	16.7198	17.1062	19.7246	19.3326	17.7631	18.9705	15.2198	17.6582	18.4371	Idh2
18.6979	18.9395	18.2712	18.6667	20.0426	19.9577	19.6136	19.5664	18.1593	18.4328	20.2926	20.0432	17.7164	18.4934	18.6971	18.3792	15.3863	19.2583	19.4174	19.0869	Idh3a
15.6686	16.0001	16.2912	15.8407	13.7731	14.7146	15.0155	14.6142	15.0261	15.1696	15.7424	15.4611	14.8383	15.9493	15.0741	15.0061	NaN	16.4805	15.5434	15.1943	Idh3b
NaN	NaN	NaN	NaN	NaN	NaN	NaN	NaN	17.155	17.1015	18.1343	18.7789	16.1987	17.6534	17.7666	16.9957	NaN	NaN	NaN	17.7882	Idh3g
19.0776	19.3209	19.1092	18.8924	20.8822	20.8671	19.3207	19.7562	19.1897	20.661	18.4509	18.7656	19.7056	19.6134	19.1819	19.9412	17.4724	19.0517	19.4785	19.6161	Ifggd1
NaN	NaN	NaN	NaN	NaN	NaN	NaN	NaN	16.268	16.5771	15.6707	15.8212	16.9893	16.3363	16.1156	16.2284	NaN	16.7033	NaN	15.8696	Ifi203
18.4742	18.4751	18.3731	18.4447	20.4109	20.0431	18.7154	19.3092	19.0191	18.8056	17.9048	17.6664	21.0023	19.2953	19.0597	19.8603	18.2537	17.5218	19.1634	19.5274	Ifi205a
NaN	NaN	NaN	NaN	NaN	NaN	NaN	NaN	12.963	NaN	13.3693	14.0117	11.8212	14.1348	14.8135	13.9889	NaN	NaN	NaN	15.8592	Ifi30
17.9941	17.8841	18.0424	18.0739	17.1553	17.2807	17.5667	17.7141	17.6079	17.5605	17.1022	16.8471	17.3678	17.5105	18.0145	17.9676	14.7574	16.5784	18.1042	18.0164	Ifi35
17.4272	17.1294	17.1116	17.682	14.6508	14.9338	17.0577	16.9222	17.0412	16.7645	16.8989	16.1512	14.6656	17.1585	17.259	17.0652	NaN	14.0892	17.0773	16.9878	Igbp1
14.8183	15.5266	15.366	14.516	15.199	15.126	15.1357	15.5681	NaN	NaN	NaN	NaN	NaN	NaN	NaN	NaN	NaN	NaN	14.8831	NaN	Igf2
19.6926	19.6269	18.8016	19.1523	19.5764	19.4426	19.275	19.4529	19.692	19.446	19.037	18.7304	18.842	19.1266	19.0303	19.2762	17.0858	19.2155	19.1237	18.8339	Igf2r
20.1421	19.8901	20.7594	20.611	20.2547	20.3146	19.7337	19.9874	20.4245	20.5986	20.6424	20.0549	19.4635	21.0191	20.7374	21.1546	17.674	15.8355	20.5721	20.0087	Ighm
NaN	NaN	NaN	NaN	NaN	NaN	NaN	NaN	16.4312	16.3082	16.3539	16.2081	16.2525	16.0045	16.1176	16.1304	NaN	15.7078	NaN	16.6137	Ighmbp2
18.1481	17.7631	17.2732	16.943	16.0445	15.9852	16.5281	16.8103	18.1394	17.5461	18.0554	17.4039	14.8525	17.3169	16.1931	16.0994	17.6935	NaN	15.8418	15.7304	Ighv1-11
NaN	NaN	NaN	NaN	NaN	NaN	NaN	NaN	13.8395	12.705	NaN	NaN	NaN	12.1352	11.1445	12.4466	NaN	NaN	NaN	10.2881	Igj
20.4191	20.5029	17.0178	17.8064	20.6142	20.7968	20.5293	20.5205	20.6272	19.7426	18.1283	17.9722	20.7368	19.8733	19.9672	20.6365	17.6719	17.5597	18.6619	19.2969	Ik
16.8045	16.5694	15.5329	16.3213	14.8604	14.953	15.7155	15.4757	16.7531	16.6699	15.4215	15.1808	14.979	15.9443	15.7527	15.4215	NaN	NaN	15.4706	15.5803	Ikbkap
14.4843	14.6037	15.6076	15.3133	13.738	14.2216	14.2701	13.9343	14.1679	13.9064	15.2147	15.082	13.4127	14.4856	14.5497	15.0671	NaN	NaN	14.3528	14.6396	Ikbkb
15.4871	15.3667	14.7915	15.5369	15.2627	15.4675	15.6228	15.6354	15.3488	15.0171	15.3917	15.8677	15.2828	15.523	15.6013	15.608	16.5983	NaN	16.1878	15.718	Ikbkg
20.7177	20.8379	21.0156	20.6199	20.9626	20.8257	20.349	20.514	20.3796	20.6064	20.4709	20.726	20.3296	20.0688	20.0494	20.0401	16.9859	20.0913	19.98	20.0462	Ikzf1
20.2013	20.1446	19.8408	20.4783	19.5743	19.8182	20.6903	20.7718	20.0455	20.0826	19.8317	19.7999	19.7916	20.7243	20.7039	20.7979	NaN	17.0143	20.7582	20.5004	Ikzf3
20.7834	20.6544	20.0391	20.3312	20.421	20.5262	20.5015	20.7542	20.8599	20.783	20.8707	20.9468	19.8154	20.6756	20.7319	20.752	19.8051	18.2791	20.3661	20.4679	Il16
15.2758	15.111	13.4473	14.8448	15.691	15.8973	15.4872	15.4866	15.2287	15.6533	15.1539	11.9084	15.469	15.6297	15.7698	15.9636	NaN	17.4919	15.3891	15.8539	Il17ra
16.6156	16.6034	16.6177	16.9557	17.2945	16.9892	16.7538	16.7128	17.115	16.916	16.8026	16.5875	16.9946	17.104	16.9313	16.8757	18.8479	17.9839	16.7078	16.7879	Il1rap
NaN	NaN	NaN	NaN	NaN	NaN	NaN	NaN	13.404	13.5344	12.8197	NaN	NaN	13.5359	13.5353	13.7968	NaN	NaN	NaN	13.6597	Il2rg
15.8967	15.8445	14.966	15.3382	14.2354	14.3335	14.8197	14.6846	NaN	NaN	NaN	NaN	NaN	NaN	NaN	NaN	NaN	NaN	14.9151	NaN	Il4i1
14.0208	13.5998	13.9734	14.3003	12.86	13.3749	14.2594	14.0504	14.4341	14.6795	13.9348	11.8398	13.596	14.1201	14.0596	13.9273	NaN	NaN	13.6437	13.4914	Il5ra
14.3052	14.0583	14.5165	14.8422	15.2045	15.3485	14.2238	14.6045	14.4869	14.2461	14.1579	NaN	15.57	14.6579	14.7357	14.8183	14.502	NaN	14.6973	14.6224	Il6st
14.7756	14.6203	NaN	14.3393	14.4512	14.2116	13.9849	14.1616	14.8772	13.4312	13.2034	14.3661	14.5893	14.8546	14.8984	14.2434	NaN	NaN	14.8038	14.8545	Ilf2
18.1908	18.4152	17.8864	17.583	20.4411	19.978	18.2566	18.2811	18.4956	18.195	17.8116	18.24	20.2882	18.0864	18.0192	18.3563	18.5775	19.9416	18.0271	18.203	Ilf3
18.455	18.2366	18.4109	18.0707	18.1823	18.4949	18.2931	18.3541	19.0934	19.1562	19.2546	18.9503	18.1204	19.0157	19.224	19.237	18.6031	11.6134	17.8169	19.2528	Ilk
22.3982	22.0928	21.2554	21.8457	22.1152	22.1588	21.9984	22.1243	22.5357	22.4538	22.1241	21.9549	22.927	21.9646	22.0429	22.1352	20.1393	17.7551	21.6832	21.9179	Ilkap
NaN	NaN	NaN	NaN	NaN	NaN	NaN	NaN	13.9438	14.4034	14.0538	15.2468	14.2533	15.3454	15.4049	15.3813	NaN	15.8561	NaN	15.2776	Ilvbl
20.5394	20.6198	20.3436	20.412	19.9876	20.1879	20.794	20.8691	20.6712	20.5078	20.6475	20.3657	19.8087	20.7233	20.9192	20.579	19.2272	18.6435	20.4964	20.6108	Immt.2
NaN	NaN	NaN	NaN	NaN	NaN	NaN	NaN	16.1514	15.5628	15.3252	16.2429	16.6265	16.9331	16.4358	16.654	NaN	NaN	NaN	16.3775	Imp3
18.1517	17.9583	18.2018	18.2256	18.7544	18.9467	18.5017	18.7495	18.643	18.5076	18.4821	18.9454	18.2247	18.8986	18.9594	18.8494	19.9824	17.8132	18.4894	18.6381	Imp4
16.2779	16.2707	16.6494	16.5535	15.4101	15.659	16.0252	16.1111	15.7223	15.7319	17.0848	16.8147	15.23	16.0953	16.2747	15.9536	NaN	13.9113	16.2791	16.3286	Impa1
NaN	NaN	NaN	NaN	NaN	NaN	NaN	NaN	12.1767	NaN	12.3948	NaN	NaN	11.5483	11.7612	10.7701	NaN	NaN	NaN	11.75	Impact
20.7673	20.4576	20.3554	20.2697	19.1486	19.462	20.3902	20.2114	20.9671	20.6467	20.1025	19.553	20.0886	19.8056	20.3044	19.4493	14.9622	NaN	19.6148	19.7597	Impdh2
16.4302	16.0506	14.217	15.5029	17.2619	17.236	15.9433	15.9066	16.7111	17.014	16.548	15.7906	16.0974	16.303	16.8008	16.1814	16.7367	12.9771	15.9052	16.7669	Incenp
15.8704	15.7426	16.1957	16.0981	15.6858	15.599	15.8467	15.9801	16.4847	15.3657	16.0172	NaN	14.8784	15.8771	16.2662	15.9506	17.5175	NaN	15.761	15.836	Inf2
18.1619	18.2277	17.9056	18.1568	18.5179	18.7964	18.2411	18.3705	17.783	17.8425	17.6569	17.5339	18.4013	17.9132	17.9835	18.0545	15.419	18.9723	18.3131	17.9688	Ino80
12.6624	12.8227	13.105	13.0618	12.6854	12.7958	12.5758	12.8044	NaN	NaN	NaN	NaN	NaN	12.3553	NaN	13.0754	14.2298	NaN	12.8166	NaN	Ino80b
13.6703	NaN	NaN	NaN	13.4908	13.8759	13.5936	13.9704	13.7957	13.2258	12.9782	13.0402	13.1376	14.0585	14.3938	14.4219	NaN	NaN	15.1405	14.2721	Inpp1
NaN	NaN	NaN	NaN	NaN	NaN	NaN	NaN	16.062	16.0209	14.6733	14.387	15.2562	15.4902	15.2715	15.5863	NaN	NaN	NaN	15.1933	Inpp4a
16.1487	16.1737	16.0237	16.0485	16.3287	16.6387	16.8235	17.2238	16.9199	17.1935	15.8673	14.843	17.9999	16.0772	16.314	16.8224	14.5399	NaN	17.1804	16.5526	Inpp5b
20.4569	20.3703	20.2097	20.3276	20.6595	20.6996	20.0477	20.1298	20.0244	20.0914	20.2351	20.1531	20.4178	20.0574	20.1968	20.2282	18.0673	19.506	19.9932	20.0512	Inpp5d
NaN	NaN	NaN	NaN	NaN	NaN	13.7335	NaN	12.9401	12.9155	12.8621	12.81	12.5336	13.7851	13.682	13.3756	NaN	NaN	NaN	13.3045	Inpp5k
14.815	14.7984	14.4085	14.9989	14.2612	13.9544	14.3044	14.3914	14.6179	15.6227	14.034	15.77	14.2145	13.9895	14.2092	13.6689	NaN	NaN	14.9425	14.7481	Inppl1
18.6246	18.4355	18.0779	18.2357	17.464	17.425	18.4953	18.5141	19.0703	18.7767	17.9272	17.5554	16.8126	18.2816	18.7079	18.1395	NaN	16.3412	18.2043	18.2052	Ints1
NaN	NaN	NaN	NaN	NaN	NaN	NaN	NaN	NaN	NaN	NaN	NaN	14.6464	9.82401	10.1513	9.575	NaN	NaN	NaN	NaN	Ints10
NaN	NaN	NaN	NaN	NaN	NaN	NaN	NaN	16.3005	16.2475	15.8645	16.6595	16.9206	15.9498	15.8442	16.1748	NaN	16.6677	NaN	16.0787	Ints12
15.1258	15.6278	16.6907	16.2373	16.0057	15.9505	15.6731	15.4278	16.1734	16.0318	16.3589	16.2408	16.3056	15.6808	15.7851	15.6424	17.7046	16.9334	16.3138	15.6047	Ints2
17.7004	17.7998	17.5846	17.8068	16.721	16.971	18.1543	17.7543	17.5894	17.8546	17.8417	18.0042	17.047	18.0004	17.2022	17.0618	NaN	NaN	17.7472	17.638	Ints3
16.0977	15.5806	17.2181	17.0098	13.8251	14.2802	15.2059	15.1606	15.5462	14.6472	16.7613	16.5146	13.4314	15.9149	15.6178	15.77	NaN	NaN	15.8944	16.0691	Ints4
16.3952	16.4779	16.251	17.047	17.689	17.3965	17.0664	16.7741	16.7479	16.6032	16.4757	16.3085	18.0032	16.7992	16.8619	17.0796	NaN	15.0992	16.5064	16.7242	Ints6
15.8399	16.3145	15.859	15.3328	15.3538	15.492	15.6906	15.6627	16.7992	16.8265	12.6631	14.2361	15.6405	16.3184	16.2154	16.3945	16.2191	NaN	15.2897	15.7412	Ints7
14.8263	15.5127	14.8808	15.2053	18.3894	17.9384	15.7518	15.9573	15.62	14.9441	17.8173	17.5004	14.0084	15.705	15.5093	14.6491	13.8007	16.4054	15.6034	15.7069	Ints8
NaN	NaN	NaN	NaN	NaN	NaN	NaN	NaN	15.3548	15.5539	16.1614	15.7891	14.3778	15.5285	15.5625	15.2827	NaN	14.7429	NaN	15.7334	Ip6k1
17.3516	17.2575	17.2043	16.3512	16.5471	16.6675	16.5829	16.7321	16.5953	16.5641	17.0217	17.0615	16.1985	16.7042	16.8616	16.5634	NaN	13.8265	15.4315	16.5554	Ipo4
NaN	NaN	NaN	NaN	NaN	NaN	NaN	NaN	13.9831	13.6004	14.2621	14.1383	13.4859	14.01	13.9927	14.2469	NaN	NaN	NaN	14.1711	Ipo5
NaN	NaN	NaN	NaN	NaN	NaN	NaN	NaN	NaN	NaN	NaN	NaN	NaN	12.6176	12.0082	12.7813	NaN	NaN	NaN	12.6776	Ipo7
16.3113	16.9003	16.9096	16.8239	16.5585	16.7258	16.6764	16.5797	16.603	16.5952	16.5371	16.7154	17.0298	16.601	16.5456	16.9151	14.6128	14.4687	16.3472	16.4344	Ipo9
20.6807	20.6398	21.0737	21.0289	20.3596	20.5259	20.7203	20.8594	20.1551	19.9428	20.7509	20.8957	19.7165	20.9885	21.3191	21.1564	17.5629	18.409	21.0499	21.1671	Iqgap1
18.729	18.6958	18.2604	18.6286	19.2257	18.7724	18.8144	18.6984	18.805	18.8112	17.6546	17.3422	19.1533	18.8962	18.9458	18.8476	16.2778	17.3844	18.599	18.8611	Iqsec1
NaN	NaN	NaN	NaN	NaN	NaN	NaN	NaN	15.8175	16.3614	16.1377	16.0221	16.9272	15.6867	15.5293	15.6722	NaN	17.2622	NaN	15.4509	Irak1
15.4707	15.295	14.9373	15.9599	14.9351	15.1726	15.7168	15.5254	16.3623	16.0573	15.081	15.5405	14.7827	15.4529	15.5965	15.6528	17.7473	NaN	16.3926	14.8794	Irak2
18.4487	18.2717	18.5909	18.5479	18.9013	18.6034	17.9738	17.7439	18.133	18.4434	18.0245	17.852	18.8185	18.3605	18.0924	18.7071	18.1057	18.5378	17.7867	18.0048	Irak4
18.0957	18.0876	17.5504	17.8352	17.5638	17.6995	17.9606	18.245	18.5046	18.1979	17.5771	17.5538	17.6336	17.9561	17.865	17.8112	NaN	NaN	17.6874	17.626	Irf2
16.9031	17.1274	16.7119	17.1225	16.906	16.6863	17.0474	17.1599	17.3153	17.1556	16.0653	16.2315	16.5799	17.5194	17.5647	17.5725	17.6721	17.0073	16.8277	17.1528	Irf2bp1
18.0387	18.1345	18.2366	18.1498	18.3981	18.5519	18.0802	18.1877	18.0036	19.2708	18.3411	18.2311	18.72	17.8331	17.7617	18.0238	20.8877	20.728	18.1275	17.8793	Irf2bp2
15.56	15.2784	14.7459	14.7926	15.6969	15.824	15.9051	15.7802	15.4639	15.3152	15.3837	14.8543	14.8847	15.5814	15.8546	15.7347	16.7237	NaN	15.4654	15.976	Irf2bpl
17.5343	17.44	17.6433	17.619	16.7221	17.179	16.9951	16.9139	17.641	17.6629	17.1462	15.9211	17.6433	17.3461	17.2783	17.1887	NaN	NaN	17.3585	17.5775	Irf3
14.6714	14.8038	15.8823	15.3348	14.4945	14.1724	14.1407	14.2969	14.9193	14.5452	15.7264	15.954	14.6189	13.9787	14.046	14.4757	NaN	16.2671	14.6523	14.1848	Irf4
18.3524	18.1706	17.8836	18.6628	17.799	17.5592	18.3559	18.1608	18.2383	18.233	18.1486	18.0522	17.7071	18.2244	18.4988	18.0243	NaN	16.4639	18.5933	18.411	Irf5
13.3112	13.2052	14.4621	14.5234	14.9048	14.4556	14.6281	15.2227	14.3791	14.489	14.8261	14.3467	14.4985	14.502	14.2013	14.4944	NaN	15.2028	15.2165	14.1926	Irf8
16.5954	16.4757	16.7565	16.5626	16.9269	16.7998	16.6216	16.5495	16.6176	16.6886	16.5547	16.5875	16.1098	16.7576	16.6893	16.5442	16.7431	17.605	16.6452	16.5219	Irf9
NaN	NaN	NaN	NaN	NaN	NaN	NaN	NaN	15.6889	15.3644	16.1606	16.5572	15.1775	15.6314	15.3147	15.7563	NaN	NaN	NaN	15.823	Irgm1
17.5628	17.4424	17.6709	17.5924	17.5869	17.4433	17.2312	17.316	16.9937	17.0365	17.7135	16.9865	16.866	17.9054	17.9492	18.1819	17.5515	NaN	17.3535	17.5668	Irgq
15.4094	15.9602	14.9244	14.7876	15.2606	15.7658	16.4582	16.2365	15.391	18.1875	15.7297	15.2681	15.4197	16.3795	16.0035	14.9196	16.46	14.6273	16.6309	15.9678	Isca2
16.532	16.8256	16.7979	16.7237	15.7821	15.8587	16.6208	16.3916	16.5027	17.2999	16.8197	15.8992	15.9371	16.5216	16.5121	15.9335	NaN	NaN	16.6034	16.7102	Iscu
NaN	NaN	NaN	NaN	NaN	NaN	NaN	NaN	15.6604	15.9418	15.7858	15.7153	16.5575	15.663	15.7851	15.8963	NaN	16.4602	NaN	15.8599	Isg20
17.3954	17.4407	17.4042	17.5877	18.2939	18.2222	17.9375	18.0761	17.7629	17.5207	16.9364	16.9248	18.0661	17.7627	17.8256	17.6464	14.8165	16.7543	17.6814	17.6556	Isg20l2
17.945	17.7054	16.6196	16.6845	17.1672	18.3744	18.4123	18.6711	16.6904	16.4741	18.2793	20.1543	15.8172	17.0498	17.7515	17.6089	NaN	14.8036	16.9195	18.6735	Isoc2a
18.2828	17.6234	17.564	18.5451	18.7235	18.4168	18.6741	18.6621	NaN	NaN	NaN	NaN	NaN	NaN	NaN	NaN	NaN	NaN	19.4106	NaN	Ist1
NaN	NaN	NaN	NaN	NaN	NaN	NaN	NaN	17.8958	17.6453	19.0605	17.4399	17.6219	19.1651	19.5148	19.4933	NaN	NaN	NaN	19.3336	Isy1
19.2901	19.0559	18.4262	18.0068	19.2366	19.7496	19.0677	19.2797	19.7915	19.5497	19.6361	16.4114	19.444	18.328	18.584	19.0218	18.9977	20.1054	18.2019	18.4404	Isyna1
17.6394	17.3779	17.3403	16.9231	19.0036	19.0421	17.8374	18.248	18.6682	18.1701	17.0101	17.0938	17.8652	18.337	18.2891	17.884	NaN	NaN	17.7658	17.8601	Itch
19.8894	19.8523	19.7856	19.8602	19.4833	19.7093	19.7748	19.8834	19.8302	19.6058	19.7286	19.636	19.4806	20.1038	20.0571	19.9265	19.5172	18.9556	19.626	20.0573	Itgal
NaN	NaN	NaN	NaN	NaN	NaN	NaN	NaN	15.7425	15.8382	15.4471	16.2493	16.8022	16.0595	16.0417	15.982	NaN	16.0124	NaN	16.138	Itgam
16.5457	16.8283	16.521	16.9421	17.344	17.4161	16.9504	16.7874	16.6484	16.6668	16.7831	16.8914	16.7646	16.8406	16.8348	16.7812	17.4996	18.6466	17.0587	17.0359	Itgb1
19.6599	19.7803	19.6916	19.702	20.6015	20.1393	19.3902	19.6281	20.1312	20.0466	19.3874	19.0267	21.0159	19.5418	19.5861	19.7959	NaN	16.6151	19.4073	19.4686	Itgb2
NaN	NaN	NaN	NaN	NaN	NaN	NaN	NaN	14.9913	14.6997	13.6542	13.1698	15.9826	14.5366	14.9782	15.3089	NaN	NaN	NaN	15.3962	Itgb3bp
18.0288	18.3108	18.5089	18.5458	18.6218	18.6127	18.4807	18.6364	18.5976	18.8873	18.8345	18.3442	18.7088	19.13	18.8618	18.9555	18.3931	15.527	18.7128	19.005	Itgb7
NaN	NaN	NaN	11.8643	NaN	12.0092	NaN	NaN	12.0911	NaN	NaN	NaN	NaN	10.5841	11.9997	12.41	NaN	NaN	12.0967	11.6959	Itm2b
16.8742	16.7698	16.5932	17.0627	16.7719	16.7671	16.4888	16.3988	16.9387	16.8602	16.5076	16.5344	17.1265	16.7919	16.69	16.8654	17.3913	16.6946	16.6171	16.7256	Itpkb
19.8068	19.8647	20.2435	20.1301	19.5976	19.5773	20.5119	20.5327	19.7768	19.6061	20.5072	20.4913	19.9824	20.4471	20.3455	20.2851	19.2024	18.5486	20.834	20.3109	Itpr1
NaN	NaN	NaN	13.1137	14.2823	13.9259	12.8014	13.2071	12.7868	13.2851	13.9634	13.501	14.1866	13.3413	13.2427	13.0766	NaN	16.5325	13.6943	13.2392	Itpr2
19.0421	19.0996	19.9283	19.845	20.096	20.0193	19.4567	19.8998	19.2851	19.1778	19.5775	19.8441	20.8531	19.7442	19.3412	19.7432	18.519	19.1852	20.2709	19.4253	Itpr3
17.1241	17.0414	17.0152	17.0499	19.088	18.9211	17.7796	18.2145	17.5663	17.5397	16.707	16.454	19.7648	17.9564	18.0026	18.459	NaN	NaN	18.0677	17.8515	Itprip
18.4726	18.4577	19.1621	19.2347	17.6997	17.7972	18.7555	18.8926	18.8229	18.1873	18.3123	18.6126	18.8122	19.1439	19.0085	18.5332	17.8834	16.8835	19.0643	19.1034	Ivd
18.9805	18.9641	17.2057	16.9775	16.6761	16.9297	17.692	17.5641	19.7913	19.3673	14.3662	16.0801	17.1058	17.65	18.0417	17.8192	NaN	18.6025	16.9201	17.6881	Ivns1abp
18.2486	18.694	17.6847	17.991	18.2424	18.4098	18.6646	18.392	18.4776	18.1407	17.6595	17.6676	18.4997	18.5413	18.4703	18.8895	NaN	14.6132	17.7637	17.7447	Iws1
13.6932	NaN	NaN	14.3159	17.5956	NaN	13.5999	12.5552	14.3342	14.3478	14.0115	14.1224	14.543	14.2076	14.3327	14.1784	NaN	15.592	13.346	14.7422	Jade2
18.0385	18.1046	18.0759	17.9041	18.1449	18.1556	17.7642	17.8085	18.3714	18.2445	17.6661	18.2	18.485	17.9448	17.497	17.6241	NaN	20.1373	17.8533	17.8168	Jagn1
17.0912	17.0665	17.0061	17.2714	17.2908	17.081	17.3703	17.3573	17.3241	17.1415	16.5491	17.5134	17.34	17.3168	17.3189	17.1154	13.1009	NaN	17.4591	17.3744	Jak1
15.1808	15.4261	14.1164	15.4005	15.8811	15.9641	15.4054	15.5124	14.8561	14.8683	15.27	15.4611	16.0276	15.0615	15.2677	15.6792	NaN	16.0734	15.4469	15.8421	Jak3
19.2286	18.8558	17.2188	18.2911	19.5574	19.557	18.8502	19.0795	19.6433	19.1272	NaN	NaN	18.6091	19.0373	19.0214	19.1016	NaN	NaN	18.2538	18.8424	Jakmip3
15.4327	15.9826	13.5507	14.8543	15.3619	15.2249	14.6315	14.7131	NaN	NaN	NaN	NaN	NaN	NaN	NaN	NaN	NaN	NaN	14.6606	NaN	Jarid2
15.6076	15.7262	16.1067	16.0517	16.504	16.3069	15.8936	15.8503	16.7671	16.7283	15.8291	14.812	15.0343	16.1343	16.291	16.2501	15.7142	NaN	15.9322	16.1331	Jmjd1c
17.6049	17.4325	15.7341	16.1052	18.3133	18.4302	17.7355	17.8284	NaN	NaN	NaN	NaN	NaN	NaN	NaN	NaN	NaN	NaN	16.8464	NaN	Jmjd6
18.8588	19.038	18.1823	18.4826	19.1955	19.3836	19.4341	19.581	19.1911	19.1952	18.3168	17.3663	18.6552	19.7129	19.71	19.7887	NaN	NaN	19.0996	19.3193	Jtb
11.6569	12.2587	12.8967	13.3787	14.7133	13.9339	13.787	12.979	13.276	12.1672	12.1492	13.1773	13.4832	13.4944	13.3628	13.8671	NaN	NaN	13.3551	13.9819	Junb
NaN	NaN	NaN	NaN	NaN	NaN	NaN	NaN	16.4029	16.8004	17.2102	17.1852	14.7161	16.0686	15.9905	15.3828	NaN	16.1668	NaN	15.7675	Jund
NaN	12.746	13.6691	NaN	NaN	11.6425	13.0186	13.0226	12.1308	NaN	NaN	NaN	12.4457	12.6807	12.618	12.6125	NaN	NaN	12.7828	12.9584	Kansl1
16.1657	16.369	16.4941	16.5434	16.5231	16.0944	16.1929	16.1763	16.2487	16.6332	16.0167	16.2051	16.6893	16.5072	16.2722	16.2496	17.0528	16.8997	16.4955	16.3854	Kansl2
NaN	NaN	NaN	NaN	NaN	NaN	NaN	NaN	16.3417	16.3819	16.8822	17.4348	17.2242	16.6956	16.4852	16.4158	NaN	17.8012	NaN	16.3187	Kansl3
20.7631	20.2921	18.7188	19.389	20.1162	20.2301	19.9161	20.2104	20.9241	20.5028	18.5557	18.8009	20.4332	19.8971	20.0574	20.0539	17.5663	17.4775	18.9186	19.4183	Kars
15.3809	15.3398	15.7162	15.2603	15.3417	15.8033	15.498	15.5162	NaN	NaN	NaN	NaN	NaN	NaN	NaN	NaN	15.6677	NaN	15.7404	NaN	Kat2a
17.1517	16.8551	17.3004	16.83	16.747	16.5014	16.6974	16.7398	16.9792	16.8705	16.2381	16.512	16.4045	17.1893	17.13	17.2601	18.0426	NaN	16.6717	16.9108	Kat5
18.5386	18.4916	18.707	18.8314	18.2741	18.5543	18.9335	19.1092	18.5966	18.6225	18.6137	18.2038	18.8884	18.8893	18.8601	18.8424	15.7421	NaN	18.8149	18.7379	Kat6a
17.2513	17.5049	17.4518	18.0414	16.9682	17.1539	17.5338	17.5591	16.8975	17.001	18.0038	18.0368	16.6153	17.9041	17.882	17.4277	NaN	17.2561	18.2503	17.9463	Kat7
14.2916	14.3465	15.1513	14.2791	14.3524	14.5531	14.5353	14.2839	14.527	14.3749	15.3852	14.9946	NaN	13.9126	13.8416	14.2452	NaN	17.2484	14.4481	14.5766	Kat8
16.2575	16.2205	16.0635	16.5856	17.0785	17.1211	16.4926	16.6271	16.0743	16.9109	15.6802	16.1448	17.1111	16.7145	16.7246	16.5712	17.842	18.0704	16.3533	16.64	Kbtbd11
17.5426	17.6382	17.3312	17.4027	16.2725	16.3489	17.211	17.169	17.7111	17.0195	15.8039	15.9555	17.1929	17.6459	17.6709	17.8419	NaN	NaN	16.694	16.7686	Kcmf1
NaN	NaN	NaN	NaN	NaN	NaN	NaN	NaN	13.1523	13.3121	13.8543	14.8466	12.8704	13.8503	14.1576	14.3469	NaN	16.9371	NaN	14.2261	Kcnab2
19.8033	19.7344	19.1451	19.545	20.2231	20.2805	19.6913	19.6656	21.027	20.5803	19.0156	19.1854	19.0279	20.293	19.572	19.2178	17.5775	17.507	19.2399	19.4797	Kctd12
14.4998	14.7428	15.4812	15.2889	14.4107	14.2157	14.8927	14.642	NaN	NaN	NaN	NaN	NaN	NaN	NaN	NaN	NaN	NaN	14.5458	NaN	Kdelc1
16.8214	16.094	16.9333	16.8724	16.2334	16.2038	16.4361	16.4401	16.2862	16.4996	16.044	15.6553	16.0741	16.8677	17.2608	16.7185	NaN	NaN	16.4277	17.0559	Kdm1a
15.1489	15.0279	14.7704	14.9096	15.055	15.5492	15.4056	15.2058	14.895	14.7059	15.396	15.5332	15.4764	15.1261	15.0658	15.4006	16.8749	NaN	15.6981	15.1714	Kdm1b
17.4615	17.8205	18.5255	18.1171	18.6407	18.7237	18.2043	18.2538	17.6916	17.6619	18.0277	18.036	18.1529	17.8705	17.9148	18.1291	15.1261	17.487	18.3743	18.2761	Kdm2a
15.341	15.1287	14.7267	14.1528	16.7488	16.415	15.9265	15.7786	15.044	15.4113	15.1263	15.5927	16.2604	15.4555	15.4398	15.7681	NaN	NaN	15.0189	15.1388	Kdm2b
NaN	NaN	NaN	NaN	NaN	NaN	NaN	NaN	15.2026	15.1349	14.5723	15.0836	15.2953	15.5918	15.9127	15.2693	NaN	15.2096	NaN	15.7453	Kdm3a
17.909	17.9137	17.0044	17.5132	18.3969	18.6423	18.9534	18.5761	18.2809	18.4707	17.7568	17.8164	18.6647	18.6071	18.2553	18.1298	18.5946	17.3414	18.1889	18.3694	Kdm3b
13.2171	13.429	13.3992	13.7823	14.1489	13.6692	13.2047	13.4321	NaN	NaN	14.0262	NaN	NaN	12.9887	13.2193	13.745	15.1447	NaN	13.5514	13.6183	Kdm4a
16.7382	16.5897	14.7611	16.7181	16.2741	16.0538	17.0517	16.922	16.399	16.4893	15.7146	16.444	16.3018	16.6629	16.6003	16.7419	NaN	17.6695	16.7549	16.5097	Kdm5a
15.4599	15.5457	15.1605	15.1549	14.9214	14.8216	15.3368	15.2575	14.0226	15.3581	15.9529	15.3739	NaN	15.2514	15.4301	15.1066	NaN	NaN	15.2071	15.4198	Kdm5c
16.7021	16.1632	16.2217	16.5755	16.6098	16.9142	16.7567	16.661	16.3743	17.1663	16.6802	16.2148	16.7377	16.8044	16.9636	16.8563	18.1923	16.9298	16.2553	16.3244	Kdm6a
NaN	NaN	NaN	NaN	NaN	NaN	NaN	NaN	13.466	14.0348	15.2675	14.6079	14.7857	14.7632	14.9628	14.3587	NaN	14.1522	NaN	15.0766	Kdsr
15.3753	15.1044	15.3437	15.5526	14.9602	14.6862	14.9087	14.8864	15.2805	14.8287	15.8329	15.623	13.2435	15.2688	15.5864	15.1479	NaN	NaN	15.4411	15.4469	Keap1
20.8281	20.8843	20.2568	20.2514	21.9127	21.7023	20.7708	21.0344	20.8421	21.0744	20.4824	20.6514	21.9536	20.2835	20.0871	20.3633	17.5313	19.9271	20.4969	20.0042	Khdrbs1
17.6992	17.6173	16.993	17.431	17.8292	17.9423	17.8692	17.9993	19.5097	19.2709	12.8856	13.2165	19.1913	18.7212	18.702	18.8684	NaN	NaN	17.5605	18.5753	Khnyn
21.0108	20.9574	21.1012	21.1334	21.1184	21.1695	21.0128	21.1086	20.8387	21.005	21.5379	21.4648	20.0544	21.54	21.773	21.6527	20.9507	19.579	21.2527	21.37	Khsrp
17.0433	17.1498	16.9631	17.1263	15.5487	15.4531	15.7999	15.7512	NaN	NaN	NaN	NaN	NaN	NaN	NaN	NaN	NaN	NaN	17.3554	NaN	Kiaa0020
NaN	NaN	NaN	NaN	NaN	NaN	NaN	NaN	14.2146	14.465	14.6806	14.5606	14.1886	14.148	14.5561	14.6309	NaN	NaN	NaN	15.0536	Kiaa0196
[truncated: 2,777 more rows]
