# Supplementary material for: Longitudinal omics data and preclinical treatment suggest the proteasome inhibitor carfilzomib as therapy for ibrutinib-resistant CLL
Source: Nat Commun. 2025 Jan 26;16:1041. doi: 10.1038/s41467-025-56318-7 (PMC11762753; doi:10.1038/s41467-025-56318-7)
Supplement: Supplementary file 6 — Source Data [file 41467_2025_56318_MOESM6_ESM.zip › Source_Data/Source Data FigS5.xlsx]

## Sheet: FigS5B
T: Protein.IDs	T: Majority.protein.IDs	T: Protein.names	T: Gene.names	Naive_UT_R1	Naive_UT_R2	Naive_UT_R3	Naive_Carf_R1	Naive_Carf_R2	Naive_Carf_R3	Res_UT_R1	Res_UT_R2	Res_UT_R3	Res_UT_R4	Res_Carf_R1	Res_Carf_R2	Res_Carf_R3	Res_Carf_R4
Q9CQL1;P61327;A0A023T778;G3UZW7	Q9CQL1;P61327;A0A023T778;G3UZW7	Protein mago nashi homolog 2;Protein mago nashi homolog	Magohb;Magoh	18.4639	18.2203	17.9695	19.4628	18.2976	16.5315	19.9983	20.0097	18.428	18.8784	20.3081	20.4097	19.2567	19.6612
A0A075B5N9;A0A0G2JE31;P01674	A0A075B5N9;A0A0G2JE31;P01674	Ig kappa chain V-III region PC 2154	Igkv3-7	15.0068	14.9431	14.7899	14.1112	14.9902	15.72	14.5743	14.7038	15.1823	15.0785	15.0313	15.1255	15.1233	14.6947
A0A075B6A0;A0A075B5P6;P01872	A0A075B6A0;A0A075B5P6;P01872	Ig mu chain C region	Ighm	19.3694	18.9997	18.6619	19.5038	19.8108	19.52	19.6348	19.8379	18.936	19.0715	20.5436	20.6947	19.7035	19.8408
A0A087WP63;A0A087WNX7;A0A087WNL7;A0A087WQ44	A0A087WP63;A0A087WNX7;A0A087WNL7;A0A087WQ44		Srcap	15.2521	14.9528	14.3445	16.3204	14.1218	12.1152	15.9938	16.0455	15.3052	15.1399	15.992	15.8461	15.0584	14.9025
Q4VAA2;A0A087WNP6;A0A087WRM0;F8WGL9;A0A087WS49	Q4VAA2;A0A087WNP6;A0A087WRM0	Protein CDV3	Cdv3	19.1545	19.1586	18.768	18.4521	18.7286	19.0559	17.7888	17.9073	18.1186	18.2116	17.8849	17.8423	18.4753	18.629
P83940;A0A087WQE6;A0A087WNT1;A0A087WPE4	P83940;A0A087WQE6;A0A087WNT1;A0A087WPE4	Transcription elongation factor B polypeptide 1	Tceb1	16.4658	16.2639	17.0313	17.0207	17.1377	16.6697	17.1233	17.1327	17.2416	17.2434	17.0641	16.9324	17.0832	17.0499
Q8K2K6;A0A087WNV1;A0A087WSR7;A0A087WR52;A0A087WRL1	Q8K2K6;A0A087WNV1;A0A087WSR7;A0A087WR52;A0A087WRL1	Arf-GAP domain and FG repeat-containing protein 1	Agfg1	17.7711	17.6096	16.8518	17.264	17.0876	13.4846	17.5445	17.5953	17.0014	17.0912	17.3707	17.427	16.9867	17.1818
A0A087WQI3;A0A087WQF8;A0A087WS04;A0A087WS29;A0A087WQG4;A0A087WNW3;A0A087WS23;A0A087WQQ5;A0A087WP85;F8VQC7;A0A087WPX0;A0A087WP14;A0A087WRS1;Q61595;A0A087WQ25;A0A087WPY8;A0A087WPW5;A0A087WQD0;A0A087WP48;A0A087WR91	A0A087WQI3;A0A087WQF8;A0A087WS04;A0A087WS29;A0A087WQG4;A0A087WNW3;A0A087WS23;A0A087WQQ5;A0A087WP85;F8VQC7;A0A087WPX0;A0A087WP14;A0A087WRS1;Q61595;A0A087WQ25;A0A087WPY8;A0A087WPW5;A0A087WQD0;A0A087WP48;A0A087WR91	Kinectin	Ktn1	14.0431	14.2043	13.5761	15.9668	13.0887	13.0274	16.3778	16.2872	14.7698	14.6704	16.0169	15.9676	14.5523	14.5442
E9Q6L0;J3QP81;A0A087WS18;A0A087WQF1;A0A087WNW8;A0A0A6YXZ1;A0A087WQ95;A0A087WRK0;A0A087WP42;E9QNY9;A0A087WRE8;E9QKH0;A0A087WQ31;Q80TV8;A0A0N4SUT7;A0A0A6YWK1	E9Q6L0;J3QP81;A0A087WS18;A0A087WQF1;A0A087WNW8;A0A0A6YXZ1;A0A087WQ95;A0A087WRK0;A0A087WP42;E9QNY9;A0A087WRE8;E9QKH0;A0A087WQ31;Q80TV8	CLIP-associating protein 1	Clasp1	16.4184	16.1799	15.8517	16.6364	16.1213	16.2974	17.1722	17.0492	16.1048	16.1703	17.1937	17.1648	16.0275	16.3757
G5E870;A0A087WNZ7;A0A0B4J1N9;Q3TP48;A0A087WS65;A0A087WSG4;A0A087WRV6	G5E870;A0A087WNZ7;A0A0B4J1N9	E3 ubiquitin-protein ligase TRIP12	Trip12	19.0221	18.9456	18.7925	18.9706	18.719	18.6669	18.5646	18.6832	18.2267	18.3667	18.7038	18.747	18.5294	18.5674
P13705;A0A087WP43;A0A087WRJ5;A0A087WP45;A0A087WSS2;E9QPY6;A0A087WQ16;A0A087WSR8	P13705;A0A087WP43;A0A087WRJ5;A0A087WP45;A0A087WSS2;E9QPY6;A0A087WQ16;A0A087WSR8	DNA mismatch repair protein Msh3	Msh3	15.2161	15.1473	14.7347	16.317	15.1233	14.5811	17.1676	16.7589	14.9238	14.6597	16.7261	16.2258	14.5627	14.4585
Q8VDJ3;A0A087WP83;A0A087WQY9;A0A087WPC5;A0A087WS92;A0A087WPH2	Q8VDJ3;A0A087WP83	Vigilin	Hdlbp	17.2334	17.1101	17.2875	17.6147	17.4184	17.9523	18.3085	18.3009	17.1155	17.1944	18.4	18.3055	17.1529	17.1086
A0A087WP92;A0A087WQ02	A0A087WP92;A0A087WQ02		Trip12	15.6803	15.0856	14.2741	15.3871	13.7028	11.9151	16.4572	16.5585	15.1071	15.0344	16.5324	16.7731	14.9081	15.0106
Q91X58;E0CY18;A0A087WPF5	Q91X58;E0CY18;A0A087WPF5	AN1-type zinc finger protein 2B	Zfand2b	15.6831	15.6338	15.7035	15.6878	15.4703	15.5228	15.1721	15.2723	15.4	15.3518	15.208	15.2228	15.4363	15.4109
Q9CQC6;A0A087WS48;A0A087WPF9;A0A087WQS2	Q9CQC6;A0A087WS48;A0A087WPF9;A0A087WQS2	Basic leucine zipper and W2 domain-containing protein 1	Bzw1	16.9683	16.8499	15.7628	16.577	16.0169	15.9553	17.2856	17.0351	16.2089	16.3144	17.2701	17.0905	16.4958	16.5308
O88844;A0A087WRM4;D3YVY3;A0A087WPT4;A0A087WRS9	O88844;A0A087WRM4;D3YVY3;A0A087WPT4;A0A087WRS9	Isocitrate dehydrogenase [NADP] cytoplasmic	Idh1	15.3483	14.8719	15.0758	15.6911	15.4989	13.1138	16.5644	16.6264	16.6399	16.602	16.5006	16.771	16.4512	16.5642
Q9CQ37;A0A087WPV1	Q9CQ37;A0A087WPV1	Ubiquitin-conjugating enzyme E2 T	Ube2t	12.7979	12.7733	13.7065	12.686	13.4825	12.7733	13.4022	13.3472	13.4989	13.0709	13.142	13.2423	12.3413	12.7733
P60762;A0A087WQ34;A0A087WQB0	P60762;A0A087WQ34;A0A087WQB0	Mortality factor 4-like protein 1	Morf4l1	16.0414	15.6744	15.7329	17.0391	15.7163	16.1754	17.1831	17.3157	15.7703	15.8493	17.1505	17.3238	15.6196	15.4993
Q9ERD6;A0A087WQ61;A0A087WQU0;Q8C134	Q9ERD6;A0A087WQ61;A0A087WQU0;Q8C134	Ras-specific guanine nucleotide-releasing factor RalGPS2	Ralgps2	15.6776	15.5799	15.968	16.5222	15.9211	16.6399	16.7332	16.9088	15.6431	15.6913	16.7019	16.605	15.6991	15.8247
Q8BZN6;A0A087WRP5;A0A087WQ86;E9QM99;A0A0R4J2B7;A0A087WQA1;Q8BLX9;A0A087WS26	Q8BZN6;A0A087WRP5;A0A087WQ86;E9QM99;A0A0R4J2B7	Dedicator of cytokinesis protein 10	Dock10	13.8334	14.1237	14.5684	12.9256	14.811	15.3155	14.2302	14.1557	14.7829	14.7073	14.4144	13.7751	14.3873	14.193
A0A087WQC4;H3BJR2;Q8R2K4;K3W4L1;H3BK01	A0A087WQC4;H3BJR2;Q8R2K4;K3W4L1;H3BK01	TAF6-like RNA polymerase II p300/CBP-associated factor-associated factor 65 kDa subunit 6L	Taf6l	15.9772	15.8053	15.8309	17.0331	15.3773	15.7293	17.0259	17.1526	15.5989	15.637	17.205	17.4913	15.7309	15.8345
P97789;A0A087WQN7;F8VQ87;A0A087WNV6	P97789;A0A087WQN7;F8VQ87;A0A087WNV6	5-3 exoribonuclease 1	Xrn1	15.2912	15.2911	15.6369	14.2966	15.2858	15.835	15.3421	15.4037	15.7444	15.5565	15.3897	15.4788	15.5239	15.5
Q9CY34;A0A087WQR9	Q9CY34;A0A087WQR9	NEDD8-conjugating enzyme UBE2F	Ube2f	16.4931	15.994	14.9971	16.1699	17.1003	13.0592	18.5168	18.4852	18.0314	18.0973	18.6021	18.4514	18.1605	18.2365
O89110;A0A087WQT6	O89110;A0A087WQT6	Caspase-8;Caspase-8 subunit p18;Caspase-8 subunit p10	Casp8	15.6063	15.586	15.7142	17.7582	16.136	15.5438	18.1356	18.1931	16.4227	16.4209	18.2427	18.2434	16.0454	15.871
Q99LC3;A0A087WR38	Q99LC3;A0A087WR38	NADH dehydrogenase [ubiquinone] 1 alpha subcomplex subunit 10, mitochondrial	Ndufa10	14.0348	13.7384	14.4686	14.6409	14.9454	13.7384	16.179	16.2011	15.8607	16.1439	16.0236	16.0174	15.9701	15.9299
P11276;B7ZNJ1;A0A087WS56;B9EHT6;A0A087WSN6;Q3UHL6;A0A087WR50;A0A087WQW8;Q4KL80	P11276;B7ZNJ1;A0A087WS56;B9EHT6;A0A087WSN6;Q3UHL6;A0A087WR50	Fibronectin;Anastellin	Fn1	16.78	16.6256	16.9291	17.0574	16.5651	17.4309	17.1043	17.359	16.7705	16.9699	17.211	17.3323	17.2914	17.5755
A0A0R4J2B5;A0A087WRI8;G5E8E3;Q8R3Y5;A0A087WSU8;A0A087WPA4	A0A0R4J2B5;A0A087WRI8;G5E8E3;Q8R3Y5	Uncharacterized protein C19orf47 homolog	2310022A10Rik	16.6741	16.6353	16.2466	16.789	15.8612	16.1083	16.9984	16.9743	15.9747	16.0178	17.0234	17.029	15.981	16.0179
P63166;A0A087WRQ4	P63166;A0A087WRQ4	Small ubiquitin-related modifier 1	Sumo1	16.8238	16.0864	15.9444	16.4118	17.1858	12.767	17.3735	17.3876	17.2918	17.485	17.2294	16.943	17.1249	17.5547
A0A087WRR7	A0A087WRR7		Zfp383	15.4898	15.4898	14.8167	15.6282	15.9589	14.7185	17.2567	17.3793	16.1756	16.2432	17.1482	17.2936	16.2181	16.3294
Q6ZQF0;A0A087WS55	Q6ZQF0;A0A087WS55	DNA topoisomerase 2-binding protein 1	Topbp1	14.2145	14.3002	14.3251	14.7764	14.5828	13.5987	16.9898	17.0434	16.8672	17.0645	16.8179	17.1425	16.688	17.0306
Q9D902;A0A087WSS5;A0A087WSE8	Q9D902;A0A087WSS5;A0A087WSE8	General transcription factor IIE subunit 2	Gtf2e2	16.0611	15.6847	15.0322	16.3558	15.385	13.8223	16.7125	16.7125	16.0512	15.9327	16.5961	16.5729	15.929	15.956
Q9CQZ0;A0A087WSK7;Q921I0	Q9CQZ0;A0A087WSK7;Q921I0	ORM1-like protein 2;ORM1-like protein 1	Ormdl2;Gm28778;Ormdl1	12.4373	12.3903	11.2886	12.854	11.53	13.5287	12.1027	11.9809	12.5589	12.5225	12.4373	12.4373	12.4673	11.9658
Q8C3V4;A0A087WSP5;P42225;Q99K94;Q8CFQ1;A0A087WRI1;A0A087WSQ5	Q8C3V4;A0A087WSP5;P42225;Q99K94	Signal transducer and activator of transcription;Signal transducer and activator of transcription 1	Stat1	18.8866	18.8372	18.6326	18.0999	19.4647	18.1826	17.5024	17.7679	18.7921	18.7432	17.3532	17.4287	18.6255	18.8027
A0A087WST2;Q8BX09;A0A0R4J2B6	A0A087WST2;Q8BX09;A0A0R4J2B6	Retinoblastoma-binding protein 5	Rbbp5	12.7932	12.7199	12.1136	12.1744	12.7199	12.7199	13.5314	13.5755	14.4367	13.8545	13.032	13.4527	12.9186	12.0661
Q6PDK2;A0A0A0MQ73	Q6PDK2;A0A0A0MQ73	Histone-lysine N-methyltransferase 2D;Histone-lysine N-methyltransferase	Kmt2d	16.2208	16.0466	16.178	16.5588	15.6913	16.3778	16.4016	16.4411	15.5092	15.477	16.168	16.2941	15.5535	15.4226
Q3UMC0;A0A0G2JFY0;A0A0A0MQ80	Q3UMC0;A0A0G2JFY0;A0A0A0MQ80	Spermatogenesis-associated protein 5	Spata5	15.4227	15.5948	15.6609	16.2131	14.9425	15.6957	15.3678	15.4272	15.1481	15.1303	15.4726	15.5763	15.0618	15.1529
A0A0A0MQ89;Q80US4;V9GXE4	A0A0A0MQ89;Q80US4	Actin-related protein 5	Actr5	15.1618	15.2125	14.2254	15.23	14.0444	15.4212	15.2987	15.4406	14.675	14.5847	15.2102	14.9573	14.5562	14.5405
Q69ZK6;G3UZM1;A0A0A0MQ98;G3UYW3	Q69ZK6;G3UZM1;A0A0A0MQ98;G3UYW3	Probable JmjC domain-containing histone demethylation protein 2C	Jmjd1c	16.2758	16.3427	16.3195	16.451	15.7353	16.7843	16.4552	16.3525	16.0691	15.9544	16.3577	16.2553	15.8609	15.8374
P68368;A0A0A0MQA5;Q9JJZ2;A0A087WRB4;A0A087WQS4;A0A087WSB0;A0A087WSL5;A0A087WS35	P68368;A0A0A0MQA5;Q9JJZ2;A0A087WRB4;A0A087WQS4	Tubulin alpha-4A chain;Tubulin alpha-8 chain	Tuba4a;Tuba8	16.6729	16.1435	16.3839	15.9898	16.9139	12.6271	16.0109	15.8945	17.422	17.3681	15.6175	15.7594	16.7621	16.8406
Q9D0R8;A0A0A0MQC9	Q9D0R8;A0A0A0MQC9	Protein LSM12 homolog	Lsm12	17.0258	17.4107	17.3394	16.6764	17.1471	17.8789	15.7189	15.8742	16.8911	16.9076	15.9147	15.9575	16.9759	16.9806
P25425;I1E4X2;A0A0A0MQE0;E9Q6Z8;F8VQL7;A0A0R4J1Z4;A0A0A0MQM6;H3BKX3	P25425;I1E4X2;A0A0A0MQE0;E9Q6Z8;F8VQL7;A0A0R4J1Z4;A0A0A0MQM6	POU domain, class 2, transcription factor 1;POU domain protein	Pou2f1	16.9168	16.5807	16.8022	17.1208	16.1516	16.9055	17.3887	17.3685	16.2796	16.3685	17.4022	17.3111	16.4387	16.4809
P63242;A0A0A0MQM0;J3QPS8	P63242;A0A0A0MQM0;J3QPS8	Eukaryotic translation initiation factor 5A-1;Eukaryotic translation initiation factor 5A	Eif5a	18.0255	17.4235	19.1874	18.1373	21.3522	15.6017	19.1625	19.2777	21.6827	21.7872	19.4662	19.2481	21.2758	21.1546
Q921L3;A0A0A6YVS2	Q921L3;A0A0A6YVS2	Transmembrane and coiled-coil domain-containing protein 1	Tmco1	17.1555	16.8496	16.7063	16.3745	16.8093	16.8262	16.8034	16.9416	16.8293	16.9067	17.1553	17.16	17.1214	17.3387
Q9JKX6;A0A0A6YVU1;A2ATT5	Q9JKX6;A0A0A6YVU1;A2ATT5	ADP-sugar pyrophosphatase	Nudt5	16.3273	16.3714	16.3804	16.8227	16.1871	16.9468	16.8466	16.9333	16.0623	16.1883	16.8854	16.9526	16.321	16.2758
Q9JKV1;A0A0A6YVU8;D3YUD8	Q9JKV1;A0A0A6YVU8	Proteasomal ubiquitin receptor ADRM1	Adrm1;Gm9774	14.8488	14.998	15.2319	14.4313	15.079	14.8152	15.6231	15.7356	15.6346	15.6668	15.6936	15.7131	15.8521	16.0053
Q9JKP5;A0A0A6YWB0;G3X9Q0;A0A0A6YVV8;A0A0A6YXE3;A0A0A6YXL7;A0A0A6YWJ5;Q3U570;A0A0A6YWG1;Q3U581;A0A0A6YXQ4;A0A0A6YXP3;A0A2I3BRX8	Q9JKP5;A0A0A6YWB0;G3X9Q0;A0A0A6YVV8;A0A0A6YXE3;A0A0A6YXL7;A0A0A6YWJ5;Q3U570;A0A0A6YWG1;Q3U581;A0A0A6YXQ4	Muscleblind-like protein 1	Mbnl1	16.5072	16.4227	16.1685	16.7117	16.7266	16.897	17.3286	17.0242	17.3758	17.4835	17.3505	17.2932	16.9082	17.169
P35123;A0A0A6YW28;A0A0A6YVY7;A0A0A6YWM7;A0A0A6YW63	P35123;A0A0A6YW28;A0A0A6YVY7	Ubiquitin carboxyl-terminal hydrolase 4;Ubiquitin carboxyl-terminal hydrolase	Usp4	17.5406	17.2036	17.3495	18.1348	17.5092	17.4651	17.9934	18.056	17.3231	17.3185	18.0115	18.2845	17.2842	17.2944
P83882;A0A0A6YW33;A0A2I3BPG9;E9Q131	P83882;A0A0A6YW33	60S ribosomal protein L36a	Rpl36a;Gm6525	19.1004	18.9416	18.9455	19.4693	18.7373	18.266	19.4277	19.3559	18.464	18.7409	19.9704	20.3974	19.0046	19.309
P97820;B7ZNR9;B2RUE8;A0A0A6YWR8;F8VPL5;A0A0A6YWM8;E9PVG7;A0A0A6YW53;A0A0A6YWJ2;A0A0A6YVR7;A0A0A6YXE5;A0A0A6YVZ8	P97820;B7ZNR9;B2RUE8;A0A0A6YWR8;F8VPL5;A0A0A6YWM8;E9PVG7;A0A0A6YW53;A0A0A6YWJ2	Mitogen-activated protein kinase kinase kinase kinase 4	Map4k4	17.4514	17.3499	17.3836	17.5517	16.7338	17.4674	16.9886	17.2323	16.3194	16.4836	17.211	17.3532	16.5492	16.6086
Q80UM3;A0A0A6YW80;G3X8Y3	Q80UM3;A0A0A6YW80;G3X8Y3	N-alpha-acetyltransferase 15, NatA auxiliary subunit	Naa15	13.6775	14.2662	14.0181	13.6775	13.9679	12.8107	15.7661	15.9295	14.8392	14.7397	15.6056	15.139	14.5407	14.5497
A0A0A6YWJ7	A0A0A6YWJ7		Mfsd7b	15.9127	15.3464	15.3384	16.6946	16.0428	12.7504	17.6207	17.5952	16.7553	16.6067	17.9068	17.8058	16.1481	16.2432
Q8BMG7;E9QKE4;A0A0A6YWM5	Q8BMG7;E9QKE4;A0A0A6YWM5	Rab3 GTPase-activating protein non-catalytic subunit	Rab3gap2	16.3438	16.3282	16.9869	16.7785	16.0374	16.7619	17.3621	17.2999	16.3253	16.3542	17.2138	17.0342	16.3132	16.1779
Q6PGA0;A0A0A6YXP4;A0A0A6YWY4;A0A0A6YWP7;A0A0A6YXM5	Q6PGA0;A0A0A6YXP4;A0A0A6YWY4;A0A0A6YWP7;A0A0A6YXM5	REST corepressor 3	Rcor3	16.1938	16.2577	16.2169	17.0346	15.5894	16.7884	16.3606	16.4364	15.7007	15.7836	16.4109	16.4023	15.7391	15.7483
Q8BTT6;A0A0A6YWS6;A0A0R4J114	Q8BTT6;A0A0A6YWS6;A0A0R4J114	Digestive organ expansion factor homolog	Diexf	15.9353	15.8501	16.8472	16.0933	15.9391	17.3806	16.1563	15.9919	16.5181	16.4378	15.9944	16.1135	16.4922	16.4968
Q3UJD6;E9Q9M5;A0A0A6YWX1;J3KMM1;A0A0A6YWN9;A0A0A6YX42;A0A0A6YXT9	Q3UJD6;E9Q9M5;A0A0A6YWX1;J3KMM1;A0A0A6YWN9	Ubiquitin carboxyl-terminal hydrolase 19;Ubiquitin carboxyl-terminal hydrolase	Usp19	17.1972	16.663	16.8654	17.5352	16.9969	16.6173	18.0028	18.2625	17.0741	17.1418	18.1824	18.2867	17.2106	17.2837
Q01730;E0CXG5;A0A0A6YWZ2;B1AYQ0;A2AUR7;Q9D031	Q01730;E0CXG5;A0A0A6YWZ2;B1AYQ0;A2AUR7;Q9D031	Ras suppressor protein 1	Rsu1	15.9082	15.333	14.5352	16.4463	15.3696	12.3565	17.0645	16.9609	16.0279	15.9207	16.9424	16.8207	15.8853	15.8278
Q9CQ22;A0A0A6YX02	Q9CQ22;A0A0A6YX02	Ragulator complex protein LAMTOR1	Lamtor1	16.3869	16.2901	16.0561	17.4495	15.9523	14.4048	17.383	17.3928	16.5691	16.5437	17.2361	17.0944	16.4613	16.2069
Q8BVE3;A0A0A6YX18;A0A0A6YWP6;A0A0A6YVU0	Q8BVE3;A0A0A6YX18;A0A0A6YWP6	V-type proton ATPase subunit H	Atp6v1h	14.6453	14.2809	15.8849	15.2893	16.3627	13.9777	15.8417	15.7207	17.1314	17.0266	15.602	15.6529	17.2059	17.1298
Q811L6;E9PWX8;A0A0A6YXG1;E9QPR4;A0A668KMA1	Q811L6;E9PWX8;A0A0A6YXG1;E9QPR4;A0A668KMA1	Microtubule-associated serine/threonine-protein kinase 4	Mast4	13.9134	14.62	14.9226	13.9134	14.8929	15.3153	15.9243	15.9827	14.7734	14.653	16.4113	16.774	15.0456	14.9265
Q99PM9;A0A0A6YXG9;A0A0B4J1E5	Q99PM9;A0A0A6YXG9;A0A0B4J1E5	Uridine-cytidine kinase 2	Uck2	13.9258	13.5243	15.3521	14.0412	15.9192	13.5243	13.7533	13.799	14.6646	14.7171	13.8301	13.8799	14.6451	14.7136
A2A8Z1;Q5FWX7;E9Q6C1;F6UHR6;E9PXZ2;A0A0A6YXH3	A2A8Z1;Q5FWX7;E9Q6C1;F6UHR6;E9PXZ2;A0A0A6YXH3	Oxysterol-binding protein-related protein 9;Oxysterol-binding protein	Osbpl9	15.6475	15.5871	15.7002	15.7331	15.6163	16.4161	15.8853	16.0061	16.1868	16.1704	16.0504	16.0663	16.2932	16.2247
E9Q3Y4;A0A1D5RM41;A0A0A6YXX3;A0A0A6YXL6;Q9ESE1	E9Q3Y4;A0A1D5RM41;A0A0A6YXX3;A0A0A6YXL6;Q9ESE1	Lipopolysaccharide-responsive and beige-like anchor protein	Lrba	16.6495	16.7248	16.8264	16.7391	16.5059	17.5179	16.7721	16.8191	16.2809	16.2219	16.8479	16.6712	16.5317	16.3638
Q8BGS7;D3YX12;A0A0A6YXR0	Q8BGS7;D3YX12;A0A0A6YXR0	Choline/ethanolaminephosphotransferase 1	Cept1	16.2629	16.3655	16.1048	15.9351	16.4718	17.1181	16.2699	16.142	16.6426	16.7796	16.5689	16.6087	16.8857	17.1464
Q9D7N6;A0A0A6YXW4	Q9D7N6;A0A0A6YXW4	39S ribosomal protein L30, mitochondrial	Mrpl30	15.2713	15.4099	15.5809	18.1596	15.5015	12.5274	19.7653	19.5748	16.0815	16.2619	19.5454	19.6264	15.9414	16.2453
A7UAK4;A0A0A6YY64;A2AUP1;Q3U3S6;A0A0A6YW89;A2AUP3;A2AUP5;Q7TS91;A2AUP4;A7UAK8;A7UAK5	A7UAK4;A0A0A6YY64;A2AUP1;Q3U3S6;A0A0A6YW89;A2AUP3;A2AUP5;Q7TS91;A2AUP4;A7UAK8;A7UAK5		Pfkfb3	16.8023	16.9016	17.102	16.0457	16.4448	16.4705	16.1219	16.1671	16.157	15.9628	16.2145	16.1201	16.3064	16.2557
A0A0B4J1E2;Q9CSN1	A0A0B4J1E2;Q9CSN1	SNW domain-containing protein 1	Snw1	18.476	18.1793	18.258	18.8746	17.9557	17.783	18.7675	18.7749	17.7546	17.7589	18.6905	18.7369	17.8097	17.9283
P08101;A0A0B4J1G1;E9Q415;A0A0B4J1E6	P08101;A0A0B4J1G1;E9Q415;A0A0B4J1E6	Low affinity immunoglobulin gamma Fc region receptor II	Fcgr2;Fcgr2b	13.3431	13.2588	13.1632	12.4826	13.2588	14.4448	14.6825	14.9715	14.6704	14.9151	14.9017	15.0768	14.2488	14.5492
Q3U3D7;A0A0B4J1F5	Q3U3D7;A0A0B4J1F5	Transmembrane protein 131-like	Kiaa0922;D930015E06Rik	16.1527	16.5225	17.0307	16.5163	16.7285	17.0764	15.1106	15.1626	16.2536	16.2573	15.1128	15.2807	16.1272	16.1344
Q9Z0M6;Q9DC42;A0A0D9SEG8;E9QMJ5;E9QJS7	Q9Z0M6;Q9DC42;A0A0D9SEG8;E9QMJ5;E9QJS7	CD97 antigen	Cd97;Adgre5	14.3599	14.7318	14.2747	14.6716	13.0451	13.9329	17.3783	17.4467	13.5839	13.6683	17.5428	17.5795	13.3757	13.5436
Q3UTZ3;A0A0G2JDC3	Q3UTZ3;A0A0G2JDC3	Uncharacterized protein C7orf43 homolog		15.6491	15.5996	15.8797	15.6011	15.9979	16.2073	15.8364	15.6728	15.9035	15.9703	15.8927	16.0419	15.929	16.1047
Q920E5;A0A0G2JDJ5;A0A0G2JEB3;A0A0G2JEA5	Q920E5;A0A0G2JDJ5;A0A0G2JEB3;A0A0G2JEA5	Farnesyl pyrophosphate synthase	Fdps	16.8205	16.0955	16.0335	16.9222	16.5574	12.4237	17.5514	17.5152	16.7978	16.9116	17.3614	17.3844	16.6388	16.5199
Q9CVI2;A0A0G2JF33;A0A0G2JEE9	Q9CVI2;A0A0G2JF33;A0A0G2JEE9	Protein FAM133B	Fam133b	14.9502	14.8634	14.5488	17.814	15.0243	12.6362	18.5499	18.146	15.8121	15.8796	18.7976	19.0257	15.5834	15.8552
P63254;A0A0G2JEK2	P63254;A0A0G2JEK2	Cysteine-rich protein 1	Crip1	20.9197	20.2708	20.0028	21.0698	21.0973	17.2635	20.4254	20.0041	20.6923	20.4299	20.1114	20.4129	20.06	19.9896
P51410;A0A0G2JES3;A0A140T8T4;D3Z629	P51410;A0A0G2JES3;A0A140T8T4	60S ribosomal protein L9	Rpl9	17.6978	17.874	18.0815	16.9323	18.1273	18.3239	17.0013	16.9058	18.306	18.3259	16.664	16.6339	18.3548	18.5263
O55126;A0A0G2JEV1;Q7TMG8	O55126;A0A0G2JEV1;Q7TMG8	Protein NipSnap homolog 2	Gbas	16.2348	16.673	16.6716	15.3226	16.5496	14.189	14.9398	14.288	16.9676	17.0816	15.4293	15.3244	17.3597	17.5271
A0A0G2JF64	A0A0G2JF64			14.6146	14.605	13.8288	15.9149	14.6617	14.1042	16.7633	16.0968	16.0102	15.6778	15.8076	15.3581	15.3948	15.0741
Q99MP8;A0A0G2JF68	Q99MP8;A0A0G2JF68	BRCA1-associated protein	Brap	14.375	14.375	14.0022	14.7667	14.3129	14.5683	15.5532	15.6932	14.4271	14.4795	15.6204	15.2596	13.9845	13.7589
A0A0G2JFA5;A6PWK8;A6PWK9;A0A0G2JF42;A6PWK7	A0A0G2JFA5;A6PWK8		Atrx	14.8872	15.1493	15.2487	16.6678	15.1205	16.1561	14.4075	15.1014	15.5061	15.3719	14.8449	15.832	15.4935	15.3035
Q7TPD0;A0A0G2JFJ6	Q7TPD0;A0A0G2JFJ6	Integrator complex subunit 3	Ints3	13.7058	14.3086	13.6679	13.7058	13.7118	13.5795	16.556	15.5071	13.7465	14.0111	15.4125	15.2797	13.8565	14.1881
Q7TND5;A0A0G2JFR7	Q7TND5;A0A0G2JFR7	Ribosome production factor 1	Rpf1	17.1881	16.7775	17.1945	18.2691	16.7478	16.9604	17.4293	17.4662	16.8631	17.0189	17.4771	17.6226	16.9905	17.2625
Q6ZWU9;A0A0G2JG29;A0A0G2JDW7	Q6ZWU9;A0A0G2JG29;A0A0G2JDW7	40S ribosomal protein S27	Rps27	17.399	17.1189	16.9896	17.41	17.0222	16.4627	17.3966	17.6511	17.2016	17.3175	17.5938	18.1067	17.4366	17.8249
Q9CRC8;D6RFC5;A0A0G2JGC9;F6RDA7;D6RHB1;A0A0R4J0W6	Q9CRC8;D6RFC5;A0A0G2JGC9;F6RDA7;D6RHB1;A0A0R4J0W6	Leucine-rich repeat-containing protein 40	Lrrc40	14.3256	13.9363	14.4118	14.78	14.4335	12.9729	15.1251	15.0317	14.9904	14.9519	15.1867	15.0778	15.023	14.9882
Q8BXV2;A0A0G2JGE0	Q8BXV2;A0A0G2JGE0	BRI3-binding protein	Bri3bp	16.9868	17.1238	16.7986	16.4654	16.2901	16.2761	16.421	16.5404	16.7126	16.9274	16.1843	16.3412	16.7645	17.0078
P48036;A0A0G2JGQ0	P48036;A0A0G2JGQ0	Annexin A5	Anxa5	16.2352	16.0036	16.9527	18.371	17.4659	16.065	18.6115	18.4542	17.8096	17.2989	18.3196	18.0738	17.0628	16.6649
P54729;A0A0G2JGQ4	P54729;A0A0G2JGQ4	NEDD8 ultimate buster 1	Nub1	15.2914	15.1185	15.4285	16.7091	15.0858	15.9535	17.2524	17.4881	15.3916	15.5194	17.1805	16.9366	15.3364	15.2536
Q99JC1;A0A0G2JGQ8;P01845;P01844	Q99JC1;A0A0G2JGQ8;P01845;P01844	Ig lambda-3 chain C region;Ig lambda-2 chain C region	Iglc3;Iglc2	15.3274	15.2311	15.9006	15.8333	15.5492	16.056	15.911	15.9719	16.256	16.2296	15.8607	15.8526	16.02	15.9427
Q6PHZ2;E9Q1T1;A0A0G2JGS4;E9Q1W0;Q8CCM0;E9Q1V9;E9PXV3;A0A286YDK9;F6RWZ9;A0A286YCB8;A0A286YDL6;A0A286YCW8	Q6PHZ2;E9Q1T1;A0A0G2JGS4;E9Q1W0;Q8CCM0;E9Q1V9	Calcium/calmodulin-dependent protein kinase type II subunit delta	Camk2d	17.3522	17.1487	16.9182	16.9771	16.9955	16.3022	17.7498	17.7977	17.2665	17.2624	17.7611	17.8197	17.3421	17.1981
Q9CQQ7;A0A0G2JGX3	Q9CQQ7;A0A0G2JGX3	ATP synthase F(0) complex subunit B1, mitochondrial	Atp5f1	17.9657	17.7664	17.4132	18.1326	17.6829	16.4701	18.6272	18.5003	17.6586	17.9172	18.5505	18.4895	17.4815	17.6107
P63073;A0A0G2JH04;A0A0G2JG98;A0A0G2JFB4;A0A0G2JGT5	P63073;A0A0G2JH04;A0A0G2JG98;A0A0G2JFB4;A0A0G2JGT5	Eukaryotic translation initiation factor 4E	Eif4e	17.761	17.8351	17.9444	19.5629	17.5829	17.6034	18.8877	19.0834	17.5936	17.6245	19.6733	19.8788	17.9445	18.0088
Q6P4S8;K3W4P2;A0A0G2JH17;A0A0G2JDG8	Q6P4S8;K3W4P2;A0A0G2JH17;A0A0G2JDG8	Integrator complex subunit 1	Ints1	15.8659	15.4107	15.3145	15.1167	14.8039	12.3389	15.4615	15.4733	15.8745	15.9014	15.5004	15.636	15.9636	16.0889
Q3UG20;A0A0G2JH19	Q3UG20;A0A0G2JH19	Histone-lysine N-methyltransferase 2E	Kmt2e	13.7513	13.886	14.7122	14.7048	14.2522	14.7805	15.6651	15.6906	15.2321	15.0662	15.5041	15.4517	15.0345	14.5436
A1KXC4;A0A0G2LB91	A1KXC4;A0A0G2LB91	Fas apoptotic inhibitory molecule 3	Faim3	15.9262	15.7849	15.907	14.9262	15.7035	16.8622	15.3845	15.3896	15.7178	15.7985	15.5424	15.69	15.8702	15.9693
Z4YJZ7;A0A0H2UH19;Q5DW34;E9Q5A3;A0A1B0GXE2;A2AIS5;A0A0A6YWA0;A0A0G2JFI9	Z4YJZ7;A0A0H2UH19;Q5DW34;E9Q5A3	Histone-lysine N-methyltransferase EHMT1	Ehmt1	17.1281	17.3733	17.4664	16.9217	17.28	18.372	16.1173	16.2127	17.1101	17.1635	16.3142	16.2629	17.3953	17.4446
Q5SXY1;A0A0J9YUF8;A0A0J9YTU3	Q5SXY1;A0A0J9YUF8;A0A0J9YTU3	Cytospin-B	Specc1	15.4525	15.0617	14.8483	17.555	14.2872	11.8994	17.574	17.4661	14.9582	14.8981	17.0457	17.0665	14.3658	14.3857
Q69Z99;A0A0J9YTU9;A0A0J9YU29;A0A0J9YTW0;A0A0J9YV10	Q69Z99;A0A0J9YTU9	Zinc finger protein 512	Znf512	16.8065	16.5319	16.1832	17.0044	15.4481	15.8608	17.6773	17.7633	15.4374	15.6141	17.8901	17.892	15.5959	15.8352
Q8C1B7;A0A0J9YTY0;A0A0J9YUL3	Q8C1B7;A0A0J9YTY0;A0A0J9YUL3	Septin-11	2022-09-11	15.7833	15.7833	15.8074	18.0247	15.2558	15.0847	18.7735	17.9406	15.3642	15.4173	18.6564	18.3711	14.9353	14.9986
Q9D6M3;A0A0J9YTY6;E9PV90;E9PY45;E9Q6M6;A0A0J9YUJ4;A0A0J9YUX4;Q80X52;E9Q579;V9GWS2;A0A0J9YVJ3	Q9D6M3;A0A0J9YTY6;E9PV90;E9PY45;E9Q6M6;A0A0J9YUJ4;A0A0J9YUX4;Q80X52;E9Q579	Mitochondrial glutamate carrier 1	Slc25a22	15.6786	15.6553	15.3215	16.873	15.6406	15.9994	17.5018	17.2038	15.3059	15.633	17.6558	17.5816	15.4099	15.4169
A0A0J9YU37;A0A0J9YUP9;A0A0J9YUK1;A0A0J9YVG2;A0A0J9YTW1;A0A0J9YUS2;A0A0J9YUG4;A0A0J9YTR9;A0A0J9YV54;A0A0J9YV50;A0A0J9YV39;A0A0J9YUT3;A0A0J9YUT7;Q8BPX7;A0A0J9YU91;A0A0J9YVB3;A0A0J9YVG8;A0A0J9YV88;A0A0J9YVC6;A0A0J9YUR0	A0A0J9YU37;A0A0J9YUP9;A0A0J9YUK1;A0A0J9YVG2;A0A0J9YTW1;A0A0J9YUS2;A0A0J9YUG4;A0A0J9YTR9;A0A0J9YV54			15.2253	15.2075	15.5488	15.939	15.269	15.1087	15.385	15.7247	15.4328	15.4336	15.611	15.5277	15.3662	15.5428
Q9D8W7;A0A0J9YUI7;A0A0J9YU56	Q9D8W7;A0A0J9YUI7;A0A0J9YU56	OCIA domain-containing protein 2	Ociad2	14.4531	14.6912	15.3138	15.4212	14.0425	14.4157	14.2108	14.165	15.1122	15.2936	13.6101	13.6312	14.2714	14.4882
O88712;A0A0J9YUM4;A0A0J9YU62;P56546;A0A0J9YTW3;E9PWQ9;Q91YZ2;A0A0J9YU66;A0A0J9YVI3;A0A0J9YUR5;E9Q0T4	O88712;A0A0J9YUM4;A0A0J9YU62;P56546;A0A0J9YTW3;E9PWQ9;Q91YZ2	C-terminal-binding protein 1;C-terminal-binding protein 2	Ctbp1;Ctbp2	16.6214	16.5637	17.2372	17.19	17.2405	17.9208	17.312	17.3924	17.2585	17.3186	17.4164	17.4171	17.7008	17.5764
Q99L02;A0A0U1RQA9;A0A0J9YUB4	Q99L02;A0A0U1RQA9;A0A0J9YUB4	PAXIP1-associated glutamate-rich protein 1A	Pagr1a	14.811	15.4242	16.5641	18.8875	15.6304	16.4766	18.2633	18.0098	16.0177	16.0327	17.955	17.369	15.9314	15.9032
Q9CRD0;A0A0J9YUB6	Q9CRD0;A0A0J9YUB6	OCIA domain-containing protein 1	Ociad1	17.6475	17.3275	17.0436	18.5302	17.2487	16.9605	19.1215	18.4897	17.1385	17.2921	19.275	19.1244	17.2945	17.5327
A0A0J9YUD5;B9EJ54;E9Q880	A0A0J9YUD5;B9EJ54		Nup205	16.9884	17.2029	17.4576	18.9347	16.8758	17.7596	18.3497	18.453	17.3873	17.586	18.4129	18.3317	17.4321	17.7226
Q9JLV6;A0A0J9YV48;A0A0J9YUF9;E9Q9A5;G5E8N7	Q9JLV6;A0A0J9YV48;A0A0J9YUF9;E9Q9A5;G5E8N7	Bifunctional polynucleotide phosphatase/kinase;Polynucleotide 3-phosphatase;Polynucleotide 5-hydroxyl-kinase	Pnkp	15.5698	15.6259	16.6034	15.5748	15.6085	16.838	16.1271	16.0452	16.0041	16.0395	15.9754	15.9916	15.7779	15.5734
F8VQ05;A0A0J9YUH4	F8VQ05;A0A0J9YUH4		Fryl	14.2448	14.3486	14.2392	13.5005	14.4819	14.4434	16.9859	17.0334	14.5898	14.4503	16.7736	16.9454	14.243	14.0344
P61087;A0A0J9YUI1;D3Z4U3	P61087;A0A0J9YUI1;D3Z4U3	Ubiquitin-conjugating enzyme E2 K	Ube2k	15.5073	15.412	15.7809	15.5552	15.4183	15.7471	15.9505	16.0384	15.511	15.6552	15.9513	15.7418	15.673	15.4304
A0A0J9YUP5;F8VQG7	A0A0J9YUP5;F8VQG7		N4bp2	16.8492	16.6943	16.7925	17.0402	17.0661	17.3738	16.4145	16.6938	16.8534	16.8927	16.6198	16.7941	17.0117	16.9873
Q8R3C6;A0A0J9YUT8	Q8R3C6;A0A0J9YUT8	Probable RNA-binding protein 19	Rbm19	17.0979	16.3178	15.6247	17.5359	15.859	11.7706	17.5354	17.5868	16.0735	16.0865	17.4757	17.4731	15.5646	15.6282
P97808;A0A0J9YUX0;F6TWM7	P97808;A0A0J9YUX0;F6TWM7	FXYD domain-containing ion transport regulator 5	Fxyd5	16.2617	16.1446	16.3977	16.5518	16.2589	16.9197	16.4438	16.4836	15.922	15.9181	16.4103	16.2196	15.8082	15.7195
P63158;A0A0J9YUZ4;A0A0J9YUD8;D3YZ18;D3YVC6	P63158;A0A0J9YUZ4;A0A0J9YUD8;D3YZ18;D3YVC6	High mobility group protein B1	Hmgb1	21.6665	21.7132	21.151	21.228	21.0332	19.9155	20.9514	20.9694	20.0347	20.0399	20.8469	20.6452	20.0854	20.1725
Q8BHJ5;A0A0J9YV90;A0A0J9YUE3	Q8BHJ5;A0A0J9YV90	F-box-like/WD repeat-containing protein TBL1XR1	Tbl1xr1	16.5848	16.1303	16.3431	17.0619	16.6963	15.3952	17.395	17.5235	16.9394	16.9736	17.5434	17.5266	17.5106	17.33
Q9JLT4;J3QMN4;A0A0U1RPV8;J3QMQ8;A0A0M3HEQ0;A0A0U1RQA4;Q9D8I4;A0A0U1RPS1;A0A0U1RPC6;A0A0M3HEP9;D3Z0K8	Q9JLT4;J3QMN4;A0A0U1RPV8;J3QMQ8;A0A0M3HEQ0;A0A0U1RQA4;Q9D8I4;A0A0U1RPS1;A0A0U1RPC6;A0A0M3HEP9	Thioredoxin reductase 2, mitochondrial	Txnrd2	16.9896	16.9777	16.8912	17.7931	17.148	15.2476	18.2504	18.1874	17.2168	17.3229	18.2891	18.5334	17.3237	17.4585
Q8BKS9;A0A494BB98;A0A494BBI7;A0A0N4SUH4;A0A494B9B8	Q8BKS9;A0A494BB98;A0A494BBI7;A0A0N4SUH4;A0A494B9B8	Pumilio domain-containing protein KIAA0020	Kiaa0020	18.6499	18.4895	18.7284	20.4586	17.302	18.4257	18.7471	19.009	17.3281	17.3388	19.0212	19.5125	17.4036	17.6421
A0A0N4SUH6	A0A0N4SUH6			16.9572	16.2597	15.634	18.8398	15.9345	12.3365	19.9142	18.9941	16.8245	16.9414	20.686	20.9183	17.0535	17.3918
O35130;A0A0N4SUL6	O35130;A0A0N4SUL6	Ribosomal RNA small subunit methyltransferase NEP1	Emg1	12.5239	12.7286	12.7054	12.8863	12.7054	12.7537	12.6934	12.4222	13.2684	13.1716	12.5285	12.2329	13.0116	13.157
A0A0N4SUM2	A0A0N4SUM2			15.0928	15.0197	15.5757	15.5202	15.0779	16.3711	15.2304	15.232	15.1532	15.1297	15.1393	15.163	15.377	14.9702
Q9JHW4;A0A0N4SUV6;A0A0N4SWB3;A0A0N4SUU3	Q9JHW4;A0A0N4SUV6	Selenocysteine-specific elongation factor	Eefsec	15.4604	15.1728	14.8412	16.0881	15.2764	13.431	16.9869	17.1564	15.7754	15.8328	17.0917	17.1105	15.7516	16.0607
P80313;A0A0N4SV00;A0A0N4SV22	P80313;A0A0N4SV00	T-complex protein 1 subunit eta	Cct7	18.3489	18.0711	17.8537	17.7284	17.9171	17.6523	17.6886	17.6138	18.0754	18.0153	17.8504	17.6741	18.1724	18.2081
P97429;S4R1F2;F7ANV6;D3Z0S1;A0A0N4SV57;A0A0N4SW89	P97429;S4R1F2;F7ANV6;D3Z0S1;A0A0N4SV57;A0A0N4SW89	Annexin A4;Annexin	Anxa4	15.7841	15.0229	15.8464	15.5198	16.5672	13.309	15.6694	15.6998	17.2733	17.125	15.6417	15.7178	16.6081	16.2095
Q61464;A0A0N4SV80;E9QML5;A0A0N4SV38;A0A0N4SVI8;E9QKZ7;Q3TZK9;A0A0N4SVM8;A0A0N4SUP3	Q61464;A0A0N4SV80;E9QML5;A0A0N4SV38;A0A0N4SVI8;E9QKZ7;Q3TZK9;A0A0N4SVM8	Zinc finger protein 638	Znf638;Zfml	20.1997	20.1527	19.97	20.1499	20.0275	18.9994	19.6242	19.6949	19.5092	19.6071	19.7072	19.8479	19.8975	20.021
Q5XKN4;A0A0N4SV89	Q5XKN4;A0A0N4SV89	Protein jagunal homolog 1	Jagn1	16.8018	16.7922	16.789	16.5021	16.834	17.487	16.981	16.6624	17.6184	17.7332	17.2678	16.9683	18.0248	18.1818
Q9D1K2;A0A0N4SVE1;F7B2B4	Q9D1K2;A0A0N4SVE1;F7B2B4	V-type proton ATPase subunit F	Atp6v1f	15.7782	15.7652	16.7891	15.5025	16.0218	16.4764	15.2241	15.2931	17.1405	17.1238	15.1618	15.3495	16.5312	16.7333
Q0VGB7;A0A0N4SVH3;A0A0R4J0U2;A0A0N4SV05	Q0VGB7;A0A0N4SVH3;A0A0R4J0U2;A0A0N4SV05	Serine/threonine-protein phosphatase 4 regulatory subunit 2	Ppp4r2	16.8003	16.9576	16.8941	17.4554	16.7742	17.21	17.3136	17.26	16.5879	16.618	17.1489	16.8796	16.6122	16.5142
Q9CR89;A0A0N4SVK6;A0A0N4SVQ6	Q9CR89;A0A0N4SVK6;A0A0N4SVQ6	Endoplasmic reticulum-Golgi intermediate compartment protein 2	Ergic2	12.8302	12.9335	12.4004	12.8302	13.2091	14.0796	13.4762	13.4992	14.326	14.3005	13.3387	13.0408	14.019	14.0693
A0A0N4SVS6;P53996;Q9D548	A0A0N4SVS6;P53996	Cellular nucleic acid-binding protein	Cnbp	18.4994	18.48	18.5659	18.6045	19.3881	18.9393	18.6632	18.5969	18.8112	18.9063	18.7389	18.9422	19.1109	19.3543
Q8QZV7;F7BP94;A0A0N4SVS8	Q8QZV7;F7BP94;A0A0N4SVS8	Protein asunder homolog	Asun	14.6532	14.0464	15.1394	15.1061	15.986	14.0464	16.5868	16.4284	17.2382	17.1951	16.4279	16.5222	16.368	16.2525
A0A0N4SVT7;Q8R379	A0A0N4SVT7;Q8R379		Gimap7	16.6777	16.6012	16.2513	17.2504	16.4947	17.1344	18.0625	17.8738	16.3083	16.3343	17.9741	17.9616	16.3942	16.5587
Q7TPS5;A0A0N4SW58;E9Q026;A0A0N4SW93	Q7TPS5;A0A0N4SW58;E9Q026;A0A0N4SW93	C2 domain-containing protein 5	C2cd5	14.8014	14.6289	15.5105	14.7541	15.5473	16.4102	15.299	15.3512	15.925	16.0331	15.3149	15.1877	15.7133	15.5247
P35601;Q5U4B1;A0A0N5E9G7;G3X8Z6;G3UWX1	P35601;Q5U4B1;A0A0N5E9G7;G3X8Z6;G3UWX1	Replication factor C subunit 1	Rfc1	18.0366	18.2142	17.8851	18.0887	17.9554	17.9182	18.1374	18.2274	17.3024	17.465	18.0984	17.9868	17.5882	17.6809
Q9DC69;A0A0R3P9C8	Q9DC69;A0A0R3P9C8	NADH dehydrogenase [ubiquinone] 1 alpha subcomplex subunit 9, mitochondrial	Ndufa9	17.9125	17.7338	17.5838	17.6338	17.9231	17.7928	18.4213	18.4821	17.3095	17.5239	18.5984	18.777	17.4034	17.5905
O88456;A0A0R4J1C2;A0A0R4IZW8	O88456;A0A0R4J1C2;A0A0R4IZW8	Calpain small subunit 1	Capns1	14.5831	14.6346	14.425	13.9486	14.0688	14.4161	14.3877	14.4078	14.1571	14.2319	14.4634	14.1481	14.1614	14.091
Q8C2K1;A0A0R4IZX1	Q8C2K1;A0A0R4IZX1	Differentially expressed in FDCP 6	Def6	15.792	15.7973	16.6931	16.2435	16.1292	16.6634	17.1497	17.1127	16.553	16.5117	17.1362	16.7971	16.4962	16.5325
Q8C1A5;A0A0R4IZY0	Q8C1A5;A0A0R4IZY0	Thimet oligopeptidase	Thop1	17.0621	17.2732	17.5971	17.7075	18.815	17.5322	16.9957	17.1122	18.2615	18.6493	17.1521	16.9882	19.1918	19.4539
Q6ZQ03;A0A5F8MPU2;A0A0R4IZZ6	Q6ZQ03;A0A5F8MPU2;A0A0R4IZZ6	Formin-binding protein 4	Fnbp4	17.2363	17.4238	17.6585	17.1869	17.3712	18.5458	16.8851	16.996	17.2431	17.3488	16.9547	17.0712	17.501	17.3668
P70288;Q8BQ10;A0A0R4J008	P70288;Q8BQ10;A0A0R4J008	Histone deacetylase 2	Hdac2	16.0062	15.9883	15.9926	18.8044	15.9543	12.3114	18.2934	17.9338	16.3488	16.3664	18.554	18.5726	16.5032	16.5123
A0A0R4J011;E9PWE3;E9PWE4	A0A0R4J011;E9PWE3;E9PWE4		Tcf3	15.9639	15.9639	15.9236	17.9212	15.359	15.9182	17.9677	17.8138	15.1647	15.2685	17.9896	18.1106	15.4609	15.6528
Q924T3;A0A0R4J024;A0A0R4J1Y0	Q924T3;A0A0R4J024;A0A0R4J1Y0	DNA repair protein XRCC4	Xrcc4	13.0897	13.5902	12.4954	13.6578	14.7768	13.5951	13.7631	13.9208	16.141	16.175	14.1398	13.672	15.6556	15.8167
A0A0R4J046;P53569;A0A3B2WCE8	A0A0R4J046;P53569;A0A3B2WCE8	CCAAT/enhancer-binding protein zeta	Cebpz	17.2207	17.1115	17.3567	18.2624	16.9693	16.6945	17.4121	17.6286	17.1029	17.1088	17.5196	17.5188	17.1434	17.166
Q9CYI4;A0A0R4J047;D3Z765	Q9CYI4;A0A0R4J047;D3Z765	Putative RNA-binding protein Luc7-like 1	Luc7l	14.8856	14.9979	16.3267	15.3099	16.0069	15.7528	15.0987	15.3411	16.1465	15.9641	15.275	15.6899	15.5914	15.4046
A0A0R4J049;Q8CIG8;A0A2I3BRG2;S4R295	A0A0R4J049;Q8CIG8	Protein arginine N-methyltransferase 5	Prmt5	17.0443	16.8497	16.7999	17.1592	17.3766	16.1475	17.4494	17.2586	17.8866	18.0789	17.6215	17.5637	18.1756	18.2423
Q99KB8;A0A0R4J052;G5E8T9;E9Q2H8;E9PYA3;D3YUX8;D3YWI0	Q99KB8;A0A0R4J052;G5E8T9;E9Q2H8;E9PYA3	Hydroxyacylglutathione hydrolase, mitochondrial	Hagh	16.8557	16.8441	16.8508	19.5074	17.0448	17.2903	20.2987	20.3602	16.7971	16.7523	20.3616	20.4174	16.9171	16.8684
Q8BIH0;A0A0R4J060;J3QNK5	Q8BIH0;A0A0R4J060;J3QNK5	Histone deacetylase complex subunit SAP130	Sap130	16.6463	16.3269	16.1287	16.5943	16.4655	16.4706	16.9419	16.8332	16.1	16.2519	16.9716	17.1354	16.1894	16.3737
O08983;E9PYL0;E9Q045;A0A0R4J062;Q3U309	O08983;E9PYL0;E9Q045;A0A0R4J062;Q3U309	Hermansky-Pudlak syndrome 1 protein homolog	Hps1	15.6293	15.6693	15.9727	17.4959	15.9043	16.7137	16.5043	16.6011	15.6857	15.7067	16.6711	16.6337	15.8224	15.8058
Q5U5Q9;E9Q577;A0A0R4J073;A0A0R4J183;E9PWM5	Q5U5Q9;E9Q577;A0A0R4J073;A0A0R4J183;E9PWM5	BRCA1-A complex subunit RAP80	Uimc1	17.562	17.0126	17.3239	17.7772	16.77	16.7111	18.5727	18.389	17.0325	16.9587	18.8879	18.6144	17.4975	17.1804
Q8VCH8;A0A0R4J078;A0A087WSK5	Q8VCH8;A0A0R4J078	UBX domain-containing protein 4	Ubxn4	18.5416	18.3835	17.7017	19.1553	17.7099	18.3032	18.0871	18.2859	17.0652	17.2081	18.5269	18.8208	17.3876	17.4922
Q8BMP6;A0A0R4J079	Q8BMP6;A0A0R4J079	Golgi resident protein GCP60	Acbd3	18.7422	17.9453	17.9056	18.7313	18.0224	17.9005	18.8037	18.7054	18.3301	18.3312	19.1197	19.2634	18.4515	18.584
P51174;A0A0R4J083	P51174;A0A0R4J083	Long-chain specific acyl-CoA dehydrogenase, mitochondrial	Acadl	15.9551	15.9551	16.5127	15.6743	16.9014	14.2825	16.4815	16.425	17.5489	17.5769	16.3926	16.1895	17.3945	17.3382
Q9JKP7;A0A0R4J091;D6RDT4	Q9JKP7;A0A0R4J091;D6RDT4	DNA polymerase epsilon subunit 3	Pole3	16.7902	16.9303	17.6625	18.7003	16.763	17.2432	17.4968	17.7302	16.6287	16.4637	17.4423	17.5057	16.4879	16.4026
Q9DBP5;A0A0R4J093	Q9DBP5;A0A0R4J093	UMP-CMP kinase	Cmpk1	17.4285	16.9539	16.8944	17.1991	17.486	12.3888	17.4939	17.2972	17.8687	17.5619	17.2257	17.1753	17.8761	17.3943
Q3UY34;A0A0R4J099;H3BLG8	Q3UY34;A0A0R4J099	Uncharacterized protein C12orf43 homolog		16.6162	16.6213	16.8889	16.2687	17.2733	16.9222	16.5274	16.0681	16.64	16.6597	16.5524	16.1828	17.0225	16.7052
Q05512;E9QMP6;F6ZS70;Q3T9A3;A0A0R4J0B1;A0A0R4J227;E9Q9N6;E9PYX3;F7A3Q3;F6ZEX4;F6UY70;F7CVZ7;F7CRG8;F6Z4Q6;E9Q2J6;E9Q8H5;E9Q2G8;E9PZ55	Q05512;E9QMP6;F6ZS70;Q3T9A3;A0A0R4J0B1;A0A0R4J227;E9Q9N6;E9PYX3;F7A3Q3;F6ZEX4	Serine/threonine-protein kinase MARK2	Mark2	17.6864	17.6719	17.704	17.4676	17.625	17.3484	17.3087	17.369	17.4125	17.451	17.2787	17.2993	17.7556	17.5781
Q99KY4;A0A0R4J0F6;F6SLK1;F7BG02	Q99KY4;A0A0R4J0F6;F6SLK1	Cyclin-G-associated kinase	Gak	16.6033	16.7138	16.6498	16.2025	17.2855	16.424	15.8476	15.8067	17.5329	17.5083	15.8889	15.7199	17.4917	17.3899
Q8BH04;A0A2I3BS39;A0A0R4J0G0;A0A2I3BQL9;A0A2I3BRX1;A0A2I3BQC6	Q8BH04;A0A2I3BS39;A0A0R4J0G0;A0A2I3BQL9;A0A2I3BRX1;A0A2I3BQC6	Phosphoenolpyruvate carboxykinase [GTP], mitochondrial	Pck2	19.0355	18.6123	18.4542	19.361	19.705	17.7652	19.5553	19.6313	19.0284	19.2669	19.7801	19.8545	19.3423	19.5865
Q8K2Z4;A0A0R4J0H7	Q8K2Z4;A0A0R4J0H7	Condensin complex subunit 1	Ncapd2	14.0049	13.549	13.3412	14.1716	13.2561	14.8816	14.9325	15.1341	14.958	14.8817	14.9125	14.8262	14.6166	15.4645
Q8BKT7;A0A0R4J0J6;Q5SVF9;Q5SVF8	Q8BKT7;A0A0R4J0J6;Q5SVF9	THO complex subunit 5 homolog	Thoc5	18.8466	18.5133	18.4628	18.4336	18.6797	18.6034	18.3291	18.4609	18.45	18.5452	18.4687	18.6216	18.6238	18.678
Q2KN98;A0A0R4J0J8;A0A1W2P785	Q2KN98;A0A0R4J0J8	Cytospin-A	Specc1l	17.1764	16.8286	16.1499	15.8092	15.2398	16.0094	16.1917	16.2804	15.2902	15.3607	16.2847	16.335	15.3499	15.5607
A2AGT5;Z4YL78;A0A0R4J0K2;K3W4R5	A2AGT5;Z4YL78;A0A0R4J0K2;K3W4R5	Cytoskeleton-associated protein 5	Ckap5	17.2758	17.1172	17.0645	17.2206	16.6967	15.8717	17.1225	17.1546	17.0716	17.0247	17.1251	16.9352	16.9737	17.0513
Q8BJM7;A0A0R4J0L2;F6VNP0	Q8BJM7;A0A0R4J0L2;F6VNP0	S-adenosyl-L-methionine-dependent tRNA 4-demethylwyosine synthase	Tyw1	17.1751	16.8604	15.3545	15.7412	15.6832	15.6597	16.0116	16.1428	15.6303	15.7394	15.9808	16.1206	15.648	15.7558
Q8CDG3;A0A0R4J0M9	Q8CDG3;A0A0R4J0M9	Deubiquitinating protein VCIP135	Vcpip1	16.7962	16.4362	15.7819	16.3473	16.2722	16.2462	16.2791	16.0795	16.1555	16.173	16.3708	15.968	16.2632	16.3046
P97814;A0A0R4J0P5	P97814;A0A0R4J0P5	Proline-serine-threonine phosphatase-interacting protein 1	Pstpip1	16.4491	16.0624	16.018	16.2205	16.012	15.8612	16.4014	16.4587	16.2948	16.1847	16.4133	16.3683	16.214	16.161
Q8VDG3;A0A0R4J0P6;A0A2R8VKA3	Q8VDG3;A0A0R4J0P6	Poly(A)-specific ribonuclease PARN	Parn	16.4047	16.2677	16.933	16.9927	16.9762	16.11	16.7185	16.6992	17.221	17.2071	16.7604	16.9078	17.1152	17.2285
Q80VI1;A0A0R4J0Q6	Q80VI1;A0A0R4J0Q6	E3 ubiquitin-protein ligase TRIM56	Trim56	15.6382	15.6423	16.6627	15.7211	15.2627	16.8052	15.2552	15.1888	15.9994	15.8601	15.1934	15.0961	15.9761	15.7548
O70404;A0A0R4J0R1;A0A0U1RPE8	O70404;A0A0R4J0R1;A0A0U1RPE8	Vesicle-associated membrane protein 8	Vamp8	15.2732	15.4671	15.085	15.6819	15.3902	16.3182	16.7616	16.6739	15.6229	15.3748	16.4447	16.0464	15.3381	15.0939
Q3U1G5;A0A0R4J0R3	Q3U1G5;A0A0R4J0R3	Interferon-stimulated 20 kDa exonuclease-like 2	Isg20l2	17.8679	17.6175	16.9076	17.3485	16.8784	14.3768	17.9019	17.9578	16.8644	16.999	17.9047	18.0637	16.8923	17.022
P28659;A0A0R4J0T5	P28659;A0A0R4J0T5	CUGBP Elav-like family member 1	Celf1	16.3565	16.0205	15.8836	16.6106	15.4633	15.0526	17.2832	17.2973	15.9362	16.2119	17.185	17.1814	15.9377	16.2135
Q9D8S3;A0A0R4J0T8;A0A2I3BQY0	Q9D8S3;A0A0R4J0T8	ADP-ribosylation factor GTPase-activating protein 3	Arfgap3	15.9049	16.0124	15.8723	17.102	16.9026	17.3538	17.1809	17.2848	16.033	16.1701	17.2586	17.2149	16.7437	16.874
A2RSY6;A0A0R4J0U8	A2RSY6;A0A0R4J0U8	TRMT1-like protein	Trmt1l	16.838	16.5948	17.3222	17.6875	17.1997	16.5683	18.1355	18.202	17.4642	17.4853	18.0749	18.0068	17.5672	17.5584
P08775;A0A0R4J0V5	P08775;A0A0R4J0V5	DNA-directed RNA polymerase II subunit RPB1	Polr2a	18.0621	17.8193	17.6967	18.0385	17.814	18.4505	18.14	18.1079	17.5669	17.6548	18.1165	18.1025	17.7672	17.7218
P08003;A0A0R4J0Z1	P08003;A0A0R4J0Z1	Protein disulfide-isomerase A4	Pdia4	21.7136	21.587	21.3131	21.6085	21.9678	21.1632	21.1878	21.0796	21.1214	21.2609	21.4812	21.6207	21.4455	21.6999
Q8R146;A0A0R4J107	Q8R146;A0A0R4J107	Acylamino-acid-releasing enzyme	Apeh	14.0686	14.3796	15.4215	16.0937	15.089	13.8793	16.0123	15.9845	15.8943	15.7605	16.4326	16.4125	16.0442	15.8379
A0A0R4J112;Z4YKC4;Q80XI3;A2AMI2;A0A0N4SVL0;A2AMI7;A2AMI6;A2AMI3	A0A0R4J112;Z4YKC4;Q80XI3;A2AMI2;A0A0N4SVL0;A2AMI7	Eukaryotic translation initiation factor 4 gamma 3	Eif4g3	15.4149	15.3088	14.7717	16.3832	15.0134	14.854	16.189	16.3178	15.3762	15.5857	16.1668	16.0093	15.4816	15.7608
Q7TMB8;A0A0U1RQ05;A0A0R4J119	Q7TMB8;A0A0U1RQ05;A0A0R4J119	Cytoplasmic FMR1-interacting protein 1	Cyfip1	15.3937	15.031	14.5498	15.7465	15.327	12.6224	16.2037	16.1936	15.9897	15.9582	16.2131	16.2417	15.9211	16.0263
A0A0R4J124;O54781	A0A0R4J124;O54781	SRSF protein kinase 2;SRSF protein kinase 2 N-terminal;SRSF protein kinase 2 C-terminal	Srpk2	16.0558	16.1042	15.3497	15.5186	15.0059	15.9716	15.4452	15.4195	15.08	15.1055	15.4819	15.3447	15.2103	15.2438
A0A0R4J140;Z4YLI8;Q5SW19	A0A0R4J140;Z4YLI8;Q5SW19	Clustered mitochondria protein homolog	Cluh	16.1475	16.0767	16.1719	16.7169	16.2739	17.3433	16.6493	16.7591	16.5236	16.7356	16.639	16.7061	16.3432	16.3625
B9EJ86;A0A0R4J150;A0A5F8MPC5	B9EJ86;A0A0R4J150	Oxysterol-binding protein	Osbpl8	15.2569	15.215	15.1393	15.2274	15.4567	15.8349	15.7259	15.7417	15.1062	15.1966	15.5914	15.4909	15.3876	15.2667
Q3TKT4;G3UX35;A0A0R4J170	Q3TKT4;G3UX35;A0A0R4J170	Transcription activator BRG1	Smarca4	18.9887	18.8535	18.8759	19.1475	18.8681	19.0034	18.5934	18.6895	18.0243	18.0923	18.7058	18.8591	18.5928	18.6356
Q3U1Y4;A0A0R4J172;F6RXE7;F6W646	Q3U1Y4;A0A0R4J172;F6RXE7	DENN domain-containing protein 4B	Dennd4b	17.7469	17.8833	17.8788	17.8601	17.595	18.3487	17.4883	17.6071	17.1274	17.1955	17.5447	17.6309	17.2865	17.2487
Q3UQU0;A0A0R4J175;A0A1Y7VN62	Q3UQU0;A0A0R4J175	Bromodomain-containing protein 9	Brd9	14.0039	13.6251	14.4062	14.6464	13.6251	15.338	15.2024	15.1208	16.1322	15.5869	15.0607	15.2465	15.2436	14.8549
P23475;A0A0R4J187;E9Q163;E9Q4A4;E9PZD4;A0A2R8VHZ9	P23475;A0A0R4J187	X-ray repair cross-complementing protein 6	Xrcc6	15.5243	16.345	16.4956	17.3748	16.9548	16.5202	21.6036	22.0804	16.6196	16.8413	19.1429	19.9555	17.3554	17.4909
Q9CSU0;A0A0R4J195;F6YB25;F7DAY5	Q9CSU0;A0A0R4J195;F6YB25;F7DAY5	Regulation of nuclear pre-mRNA domain-containing protein 1B	Rprd1b	15.7268	15.6533	15.5102	15.1822	15.7117	15.1306	16.1175	16.2456	15.4349	15.2984	16.152	16.2265	15.2829	14.925
Q62431;A0A0R4J1A7;D3YVQ2	Q62431;A0A0R4J1A7	AT-rich interactive domain-containing protein 3A	Arid3a	18.7755	18.7238	18.7466	19.6873	18.5398	18.1378	19.281	19.0896	18.2574	18.3537	19.4187	19.4421	18.5431	18.6009
Q9ER88;G3UWM7;G3UWZ6;A0A0R4J1B9;G3X9M0	Q9ER88;G3UWM7;G3UWZ6;A0A0R4J1B9;G3X9M0	28S ribosomal protein S29, mitochondrial	Dap3	17.6859	18.1414	17.873	17.5054	18.1419	18.1009	17.2727	17.2578	17.8529	17.7338	17.2232	17.2207	17.4872	17.5366
P57776;E9QN08;Q80T06;A0A0R4J1E2;D3YUQ9;Q91VK2;D3YZT9;A0A0R4J1L2;F6ZFU0;D3YY68;D3Z7N2	P57776;E9QN08;Q80T06;A0A0R4J1E2;D3YUQ9;Q91VK2;D3YZT9;A0A0R4J1L2;F6ZFU0;D3YY68	Elongation factor 1-delta	Eef1d	17.8387	17.706	17.7115	16.7842	17.5214	18.0043	15.9413	15.8128	17.3627	17.4262	15.9716	16.1824	17.4492	17.553
A2AGQ2;A0A0R4J1F4;A2AGQ7;A2AGQ9;A2AGR0;A2AGQ5;A2AGQ6;E9QN47;A2AGQ4;Q80U28;A6PWP8;A2AGR1;A2AGQ3;A2AGQ8	A2AGQ2;A0A0R4J1F4;A2AGQ7;A2AGQ9;A2AGR0;A2AGQ5;A2AGQ6;E9QN47;A2AGQ4;Q80U28;A6PWP8;A2AGR1;A2AGQ3;A2AGQ8	MAP kinase-activating death domain protein	Madd	14.8861	14.7514	15.3601	14.5101	14.7091	15.7361	14.4828	14.5852	15.2895	15.1399	14.733	14.7813	15.1937	14.8799
P59328;A0A0R4J1F8;A0A2K6EDP7	P59328;A0A0R4J1F8;A0A2K6EDP7	WD repeat and HMG-box DNA-binding protein 1	Wdhd1	16.496	16.4004	16.8892	16.5389	16.2661	14.7345	16.7131	16.7457	16.384	16.4775	16.5198	16.2626	16.583	16.5431
Q8C551;A0A0R4J1H1;A0A0R4J1G4	Q8C551;A0A0R4J1H1;A0A0R4J1G4	RAD51-associated protein 1	Rad51ap1	16.2657	16.253	16.0974	17.1038	15.6879	16.172	16.5306	16.3328	15.4296	15.4222	16.2394	16.1251	15.4443	15.482
Q8R0L9;A0A0R4J1I2	Q8R0L9;A0A0R4J1I2	Transcriptional adapter 3	Tada3	14.0132	13.2593	13.2593	14.0642	13.2593	13.2593	14.5969	14.3909	15.1875	14.9225	14.4086	14.015	14.6883	14.683
A0A0R4J1J1;Q69ZP3	A0A0R4J1J1			17.2399	17.086	16.7818	16.8039	16.4224	17.4741	16.9959	16.8475	16.1417	16.1625	16.6899	16.6325	16.3089	16.1984
D3YY80;A0A0R4J1M3;Q8BYK4	D3YY80;A0A0R4J1M3;Q8BYK4	Retinol dehydrogenase 12	Rdh12	17.9326	17.4618	18.2499	20.401	17.7111	18.3859	21.0939	21.0082	17.3624	17.5967	20.9667	21.0929	17.3926	17.5597
Q3UJB9;D6RE33;A0A0R4J1Q0;G5E896	Q3UJB9;D6RE33;A0A0R4J1Q0;G5E896	Enhancer of mRNA-decapping protein 4	Edc4	16.9296	16.9961	16.7873	17.3667	16.9418	17.1411	17.2851	17.2569	16.8863	16.7887	17.2769	17.2974	16.9414	16.8573
O09110;A0A0R4J1Q6	O09110;A0A0R4J1Q6	Dual specificity mitogen-activated protein kinase kinase 3	Map2k3	15.0739	15.0739	14.645	16.2667	13.9617	14.1042	17.5945	17.5153	14.1932	14.4403	17.6766	17.5843	14.2534	14.526
Q9DBY1;E9QQ99;D3Z1Y1;A0A0R4J1R1	Q9DBY1;E9QQ99;D3Z1Y1;A0A0R4J1R1	E3 ubiquitin-protein ligase synoviolin	Syvn1	15.098	15.1562	15.8088	15.6129	14.7716	15.9453	16.3243	15.7446	16.159	16.0951	16.1138	15.9632	16.0988	16.1467
Q8BWU5;E9QMF4;A0A0R4J1Y3;E0CXW7;E0CYK9;E0CYN9	Q8BWU5;E9QMF4;A0A0R4J1Y3;E0CXW7	Probable tRNA N6-adenosine threonylcarbamoyltransferase	Osgep	15.9649	15.792	14.0876	16.0098	17.4211	14.7833	16.5687	16.6564	14.0964	14.2427	16.5649	16.5685	14.1705	14.2242
Q91W90;A0A0R4J1Y7;E9PXX7	Q91W90;A0A0R4J1Y7;E9PXX7	Thioredoxin domain-containing protein 5	Txndc5	16.7698	16.9637	16.7638	18.0612	17.6335	17.3049	18.3413	18.4713	17.4008	17.4894	18.8417	18.8331	17.8372	17.8166
P23708;F6TWX0;F7DFJ2;A0A0R4J1Y8;E0CYF3;Q9DBV7	P23708;F6TWX0;F7DFJ2;A0A0R4J1Y8;E0CYF3;Q9DBV7	Nuclear transcription factor Y subunit alpha	Nfya	17.158	16.9025	17.1903	19.3317	16.4359	16.8132	19.3235	19.0939	16.6243	16.655	19.5541	19.7761	16.7054	16.8689
Q8C1Z8;E0CY61;E0CZ56;A0A0R4J205	Q8C1Z8;E0CY61;E0CZ56;A0A0R4J205	tRNA methyltransferase 10 homolog A	Trmt10a	14.1962	13.8574	13.6204	13.8642	14.0451	12.8714	15.2201	15.3217	14.9404	14.9706	15.0676	15.3017	14.8167	15.0315
O35177;A0A0R4J212	O35177;A0A0R4J212	Enhancer of filamentation 1	Nedd9	15.4521	15.4622	15.765	16.2841	15.7864	16.3821	16.0744	16.0323	16.3946	16.2364	15.8919	15.9358	16.1986	16.2312
Q3UFS4;A0A0R4J215;A0A3B2WAW3	Q3UFS4;A0A0R4J215	G patch domain-containing protein 11	Gpatch11	16.8909	16.7384	16.7908	17.1316	16.4484	16.541	16.9746	17.2279	16.5493	16.6088	16.9979	17.2534	16.7498	16.8472
B2RRE7;A0A0R4J260	B2RRE7;A0A0R4J260	OTU domain-containing protein 4	Otud4	17.5636	17.4878	16.8878	17.3742	16.1876	16.761	17.5499	17.5537	15.4324	15.5563	17.5956	17.5541	15.8231	16.0974
Q5SW75;A0A0R4J2A0	Q5SW75;A0A0R4J2A0	Protein phosphatase Slingshot homolog 2	Ssh2	13.7827	13.7827	13.3774	13.4879	12.0127	14.0268	13.8923	13.7405	14.3496	14.4261	13.6655	13.5208	14.7129	14.5456
Q9Z0H4;A0A0R4J2B0;V9GX43;S4R2U7;S4R1S7;E9QA47;S4R2L5;S4R2S7;S4R2J2;A3KGT0;S4R2U1	Q9Z0H4;A0A0R4J2B0;V9GX43;S4R2U7;S4R1S7;E9QA47;S4R2L5;S4R2S7	CUGBP Elav-like family member 2	Celf2	18.6919	18.2533	17.8138	18.0347	18.1181	17.9551	18.1991	18.2445	17.6831	17.8475	18.1265	18.089	17.7129	17.7607
Q6WVG3;A0A0R4J2B2;Q8C7J6;Q50H33	Q6WVG3;A0A0R4J2B2	BTB/POZ domain-containing protein KCTD12	Kctd12	17.7788	17.6546	17.5326	19.3548	17.876	18.0289	19.4368	19.5172	17.2999	17.6051	19.5265	19.7476	18.0901	18.2373
Q8BI84;A0A0R4J2D3	Q8BI84;A0A0R4J2D3	Melanoma inhibitory activity protein 3	Mia3	17.068	17.2967	17.5333	18.3228	17.5539	17.4586	17.2642	17.3297	17.168	17.1565	17.403	17.4141	17.1098	17.1921
P19096;A0A0U1RNJ1	P19096;A0A0U1RNJ1	Fatty acid synthase;[Acyl-carrier-protein] S-acetyltransferase;[Acyl-carrier-protein] S-malonyltransferase;3-oxoacyl-[acyl-carrier-protein] synthase;3-oxoacyl-[acyl-carrier-protein] reductase;3-hydroxyacyl-[acyl-carrier-protein] dehydratase;Enoyl-[acyl-carrier-protein] reductase;Oleoyl-[acyl-carrier-protein] hydrolase	Fasn	16.9151	16.7933	17.0591	17.3184	16.8429	17.2361	17.4703	17.4315	16.9412	16.9741	17.4226	17.3588	16.7637	16.6669
Q07832;A0A0U1RNM9	Q07832;A0A0U1RNM9	Serine/threonine-protein kinase PLK1	Plk1	15.2564	15.0883	15.169	15.7787	14.7426	15.3234	15.5792	15.6699	15.1579	15.2895	15.4411	15.4904	15.149	15.3293
P15702;A0A0U1RNN5	P15702;A0A0U1RNN5	Leukosialin	Spn	13.2079	13.4291	12.8444	13.2079	12.8185	12.2214	14.3677	14.3438	13.3335	13.4917	13.8766	14.7309	13.2181	13.6812
Q6NV66;A0A0U1RNR6	Q6NV66;A0A0U1RNR6		Zfp646	14.2416	13.6529	13.6529	13.8783	15.0158	13.6529	14.222	14.0686	15.9186	16.1364	14.6168	14.5066	15.5531	15.7141
P22682;A0A0U1RP47;A0A0U1RQ85;A0A0X1KG61	P22682;A0A0U1RP47;A0A0U1RQ85;A0A0X1KG61	E3 ubiquitin-protein ligase CBL	Cbl	16.1633	15.527	15.2321	14.7265	15.108	12.2563	15.328	15.309	15.7391	15.86	15.2294	15.3336	15.9358	16.1361
Q9JL16;A0A0U1RP59	Q9JL16;A0A0U1RP59	Interferon-stimulated gene 20 kDa protein	Isg20	15.3237	15.3642	15.6036	15.1171	16.0819	16.3274	15.2703	15.212	15.3648	15.4484	15.2521	15.1918	15.7497	15.7636
Q9BCZ4;A0A0U1RP62;A0A0U1RQ25;A0A0U1RPI8	Q9BCZ4;A0A0U1RP62	Selenoprotein S	Vimp	15.9964	15.7029	15.8555	16.5556	15.9038	16.2407	17.259	17.3674	15.7662	15.7832	17.4736	17.3713	16.0128	15.7551
A0A0U1RP81;E9QAY6;A0A1B0GX08;E9PVS5	A0A0U1RP81;E9QAY6;A0A1B0GX08		Immt	15.1484	15.0436	15.7529	14.8449	15.8213	16.0446	15.0874	14.9186	16.0048	16.0176	15.0451	14.7521	15.7756	15.5212
Q9CRA8;A0A0U1RPX0;A0A0U1RPC2	Q9CRA8;A0A0U1RPX0;A0A0U1RPC2	Exosome complex component RRP46	Exosc5	16.408	15.9346	16.2055	17.299	15.7596	16.2744	17.177	17.0737	15.9947	15.9609	17.0092	16.945	15.9919	15.9109
P70318;A0A0U1RPD3;D3Z3Y4;Q921W2;A0A0U1RPE1	P70318;A0A0U1RPD3;D3Z3Y4;Q921W2	Nucleolysin TIAR	Tial1	18.1002	17.9222	18.1413	17.9163	17.9352	17.8588	18.6996	18.8036	18.5013	18.5225	18.8439	18.8	18.6863	18.7809
Q8K284;A0A0U1RPD8	Q8K284;A0A0U1RPD8	General transcription factor 3C polypeptide 1	Gtf3c1	16.6032	16.2069	15.8305	16.6836	16.2131	15.5233	17.9414	17.9215	16.1253	16.2732	17.7882	17.5158	16.4056	16.4447
D3YZ84;D3YY06;D3YWG5;D6RH65;A0A0U1RPF7;H7BX14;Q8BMZ5	D3YZ84;D3YY06;D3YWG5;D6RH65;A0A0U1RPF7;H7BX14;Q8BMZ5	tRNA-splicing endonuclease subunit Sen34	Tsen34	15.5674	15.5085	15.8542	15.373	15.4091	16.4166	15.734	15.7991	15.4196	15.4439	15.5467	15.4004	15.4776	15.3249
Q3U319;A0A0U1RPJ4;A0A0X1KG60	Q3U319;A0A0U1RPJ4;A0A0X1KG60	E3 ubiquitin-protein ligase BRE1B	Rnf40	16.6082	16.5308	16.8253	16.9489	16.0271	16.3222	16.2746	16.2561	16.1607	16.1475	16.2127	16.2909	16.2525	16.1802
A0A0U1RPL0;J3QP59	A0A0U1RPL0			16.8637	16.8142	16.2843	16.9497	16.0957	16.1951	17.0981	17.1842	16.0666	16.101	17.0353	17.1355	16.3284	16.2951
Q8VEF1;A0A0U1RPW1;F8WJ74	Q8VEF1;A0A0U1RPW1;F8WJ74	GRAM domain-containing protein 1A	Gramd1a	12.7154	12.7262	12.8661	12.9381	11.9581	12.4459	12.9416	13.2633	12.9155	12.9208	12.932	12.8171	12.9124	12.6245
Q9EPB4;A0A0U1RQ20	Q9EPB4;A0A0U1RQ20	Apoptosis-associated speck-like protein containing a CARD	Pycard	19.0933	18.5382	18.3787	19.0804	18.8624	18.7306	20.306	20.4429	18.7605	18.855	20.3733	20.355	19.2147	19.3806
Q14C51;A0A0U1RQ61	Q14C51;A0A0U1RQ61	Pentatricopeptide repeat domain-containing protein 3, mitochondrial	Ptcd3	13.6486	13.6386	14.2127	14.2276	13.6957	13.1237	15.5158	15.4563	15.3748	15.2095	15.2736	15.2941	14.6142	14.6835
Q9DCW4;A0A0U1RQB4;A0A0U1RNK9	Q9DCW4;A0A0U1RQB4	Electron transfer flavoprotein subunit beta	Etfb	15.2649	15.2738	15.2591	16.9687	15.5584	14.4886	17.03	16.9741	15.9053	16.0679	16.8619	16.7065	15.8741	16.141
P45481;A0A0U1RQB6;F8VPR5;A0A0U1RPL2	P45481;A0A0U1RQB6;F8VPR5	CREB-binding protein	Crebbp	14.831	15.4396	15.3504	19.0213	15.3272	15.934	18.1742	18.0979	15.0166	14.9713	17.8995	17.5555	15.2073	15.0032
P25918;A0A0X1KG58	P25918;A0A0X1KG58	B-lymphocyte antigen CD19	Cd19	13.3536	13.2469	12.5863	13.9759	13.0821	12.4001	14.8617	14.7535	13.6143	13.5813	14.7412	14.3845	13.443	13.1739
Q9WVA3;A0A140LHA2;A0A140LIM5;A0A140LJ21;A0A140LI47	Q9WVA3;A0A140LHA2;A0A140LIM5;A0A140LJ21	Mitotic checkpoint protein BUB3	Bub3	17.8244	17.7307	18.0293	18.2806	18.6052	17.5868	18.3335	18.5057	18.3964	18.4091	18.4599	18.4367	18.6877	18.762
P70671;A0A140LHE6	P70671;A0A140LHE6	Interferon regulatory factor 3	Irf3	16.8862	16.6164	16.6132	16.9512	16.6479	16.1185	17.5618	17.4061	16.7967	16.9198	17.2428	17.3186	16.4594	16.5286
Q8VCB2;A0A140LIH0;A0A140LHQ0;A0A140LHG7	Q8VCB2;A0A140LIH0;A0A140LHQ0;A0A140LHG7	Mediator of RNA polymerase II transcription subunit 25	Med25	14.0225	14.069	14.9598	15.4977	13.7098	12.9215	16.3429	16.0284	15.2323	15.2911	16.1589	16.3325	14.9361	15.2281
Q9CYN2;A0A140LHG8;A0A140LJ01;A0A140LHW5;A0A140LIK0;A0A140LHR3;A0A140LJG6	Q9CYN2;A0A140LHG8;A0A140LJ01;A0A140LHW5;A0A140LIK0;A0A140LHR3	Signal peptidase complex subunit 2	Spcs2	17.5731	17.731	18.3697	18.0048	18.0706	18.6259	17.5503	17.5473	18.063	18.0656	17.7516	17.7629	18.0399	18.1131
Q61072;A0A140LHU0;E9Q638	Q61072;A0A140LHU0;E9Q638	Disintegrin and metalloproteinase domain-containing protein 9	Adam9	14.011	14.3133	13.0781	14.581	13.5636	14.0038	16.4627	16.3658	14.1907	14.2267	16.3338	16.4739	14.3341	14.25
Q3TRM4;A0A140LHU9;A0A140LI54	Q3TRM4;A0A140LHU9;A0A140LI54	Neuropathy target esterase	Pnpla6	12.8158	12.846	12.9647	13.5618	12.846	13.6472	13.4788	13.2055	13.5775	13.2843	13.2712	12.5045	13.1785	13.2679
Q9EQ28;A0A140LIW6;A0A140LHY7;Q8BH76	Q9EQ28;A0A140LIW6;A0A140LHY7;Q8BH76	DNA polymerase delta subunit 3	Pold3	18.7951	18.4225	18.1372	18.6449	18.5485	18.5488	18.0063	18.0069	17.6691	17.7462	18.0243	18.1062	17.8207	17.9684
O88455;Q711T1;A0A140LI18;D3Z7G1;D3YXR4;A0A140LIT2	O88455;Q711T1;A0A140LI18;D3Z7G1;D3YXR4;A0A140LIT2	7-dehydrocholesterol reductase	Dhcr7	17.2204	17.1028	17.3305	16.8009	16.9528	17.6611	17.5218	17.2201	17.0022	17.1634	17.8588	17.9476	17.321	17.7649
Q921E6;A0A140LIG5;A0A5F8MPX8	Q921E6;A0A140LIG5;A0A5F8MPX8	Polycomb protein EED	Eed	16.2139	16.263	16.1952	16.6429	15.4296	16.5969	16.4038	16.4587	15.1809	15.2244	16.2815	16.4744	15.4956	15.5086
P54775;A0A140LIZ5	P54775;A0A140LIZ5	26S protease regulatory subunit 6B	Psmc4	14.4149	14.1755	15.0386	15.4949	16.0853	14.4914	16.8443	16.9161	17.1826	17.5048	17.3998	17.5921	18.3523	18.6406
Q5SSH7;A0A140LJ04;E9Q5W5	Q5SSH7;A0A140LJ04;E9Q5W5	Zinc finger ZZ-type and EF-hand domain-containing protein 1	Zzef1	14.7207	14.3874	14.4544	16.8013	15.6375	13.2029	17.5637	17.7365	15.7469	15.7446	17.4698	17.3246	15.6938	15.3259
Q9CWY4;D3Z684;A0A140LJ80	Q9CWY4;D3Z684;A0A140LJ80	Gem-associated protein 7	Gemin7	14.8108	14.413	14.0162	14.8259	15.0444	12.5541	14.9504	15.0127	14.9889	14.9357	15.1704	14.8442	15.1045	14.7459
E9Q394;A0A140LJJ5;A0A140LIX0;A0A140LID7;A0A140LHG3;A0A140LHQ3	E9Q394;A0A140LJJ5		Akap13	18.3739	18.4795	18.4893	18.0744	18.5715	18.8081	17.6315	17.7103	18.3466	18.3088	17.617	17.5144	18.5414	18.5045
Q8VDI1;A0A140T8I6;Q9D3Q7	Q8VDI1;A0A140T8I6;Q9D3Q7	Epithelial-stromal interaction protein 1	Epsti1	15.1928	15.1395	15.228	15.6637	14.1876	11.3624	16.4725	16.0267	15.3087	15.3916	16.2362	16.2459	14.9271	15.1314
Q6PFD9;B2RQL0;A0A140T8J8;A0A1B0GSX7;A0A1B0GRB5;A0A1B0GRA7;A0A1B0GS62	Q6PFD9;B2RQL0;A0A140T8J8;A0A1B0GSX7;A0A1B0GRB5;A0A1B0GRA7	Nuclear pore complex protein Nup98-Nup96;Nuclear pore complex protein Nup98;Nuclear pore complex protein Nup96	Nup98	17.1075	16.769	17.2869	17.5998	16.8548	15.2798	18.0595	17.9592	17.5267	17.6468	18.1364	18.2304	17.6515	17.7965
Q6IE82;A0A140T8R5	Q6IE82;A0A140T8R5	Protein Jade-3	Jade3	14.0452	14.011	14.5799	14.9171	13.9642	15.3225	14.7209	14.8551	14.3844	14.3387	14.8244	14.8704	14.4732	14.4163
Q9D659;D3Z7B7;A0A171EBK7	Q9D659;D3Z7B7;A0A171EBK7	Platelet receptor Gi24	4632428N05Rik	12.7477	12.7786	12.7786	12.7477	12.6304	11.0124	13.4502	13.2299	14.1669	14.005	13.1534	12.6724	13.572	13.5637
Q5SVL6;A0A571BED8;A0A171EBK8	Q5SVL6;A0A571BED8;A0A171EBK8	Rap1 GTPase-activating protein 2	Rap1gap2	14.7998	15.6014	15.1369	15.983	15.0031	13.0944	14.647	14.5961	15.5244	15.481	14.9868	15.0879	15.7335	15.5623
E9Q555;A0A171EBL2;Q3U0U2	E9Q555;A0A171EBL2	E3 ubiquitin-protein ligase RNF213	Rnf213	16.1514	15.9938	16.4776	15.6467	16.4461	16.801	15.4307	15.3706	16.4253	16.2231	15.43	15.5043	16.5972	16.3697
O35972;A0A1B0GQZ1;A0A1B0GSZ9	O35972;A0A1B0GQZ1;A0A1B0GSZ9	39S ribosomal protein L23, mitochondrial	Mrpl23	14.2223	14.3531	16.0777	15.1708	16.804	17.4841	15.1722	15.111	17.252	17.574	14.9617	15.2288	17.2692	17.5964
Q64700;A0A1B0GRM0;A0A1B0GR06	Q64700;A0A1B0GRM0;A0A1B0GR06	Retinoblastoma-like protein 2	Rbl2	15.7084	15.7774	15.8054	16.541	15.2393	16.1581	15.7785	15.6297	15.2683	15.3478	15.8783	15.5174	15.2515	15.2803
Q921G8;A0A1B0GR08	Q921G8;A0A1B0GR08	Gamma-tubulin complex component 2	Tubgcp2	15.1729	15.1155	15.645	16.36	15.1281	15.6676	16.5907	16.5191	15.2845	15.1069	16.5056	16.2131	15.2409	15.0339
Q93092;A0A1B0GR11	Q93092;A0A1B0GR11	Transaldolase	Taldo1	19.274	18.6261	18.561	19.619	18.8818	17.8231	19.3476	19.1671	18.4848	18.2698	19.0153	18.6599	18.066	18.0308
O35153;A0A1B0GR53;A0A1B0GSF3;A0A1B0GS34;A0A1B0GT05;A0A1B0GR52	O35153;A0A1B0GR53;A0A1B0GSF3;A0A1B0GS34;A0A1B0GT05;A0A1B0GR52	BET1-like protein	Bet1l	15.8912	15.7954	16.0876	19.6171	16.5008	15.8228	20.1421	20.1904	16.6332	16.7172	20.1249	19.7488	16.6492	16.6089
Q9DB34;A0A1B0GT75;A0A1B0GR63;A0A1B0GSH4	Q9DB34;A0A1B0GT75;A0A1B0GR63	Charged multivesicular body protein 2a	Chmp2a	14.9378	14.9428	16.3428	16.1248	16.2785	16.029	17.8441	17.8349	17.0213	16.796	17.6841	17.6637	16.8504	16.1625
Q99ML1;A0A1B0GR88;D3Z2M5	Q99ML1;A0A1B0GR88;D3Z2M5	Bcl-2-binding component 3	Bbc3	14.2402	14.3207	15.2014	15.8366	13.5583	15.5025	14.9637	14.9798	14.8779	14.655	15.0424	15.0385	14.6691	14.5221
A0A1B0GRJ5;D6RG99;Q9WV96	A0A1B0GRJ5;D6RG99;Q9WV96	Mitochondrial import inner membrane translocase subunit Tim10 B	Timm10b	15.6364	15.6705	15.8122	16.7964	15.9472	15.99	16.6645	16.6127	15.7994	15.734	16.5419	16.5532	15.7423	15.5065
Q9Z2Y8;A0A1B0GRP7;A0A1B0GSA1;A0A1B0GQY5;A0A1B0GRR5;Q80ZV3;Q6P8V7	Q9Z2Y8;A0A1B0GRP7	Proline synthase co-transcribed bacterial homolog protein	Prosc	16.7533	16.6125	16.4365	16.9204	16.0896	16.2502	16.4997	16.5793	16.418	16.4652	16.6402	16.6534	16.418	16.5157
P62281;A0A1B0GRR3;A0A1B0GSE8	P62281;A0A1B0GRR3;A0A1B0GSE8	40S ribosomal protein S11	Rps11	18.4917	17.7929	17.8435	18.958	18.7722	16.6835	19.5723	19.5079	19.0358	19.1297	19.7677	19.97	18.9369	18.9828
P48377;A0A1B0GRV3	P48377;A0A1B0GRV3	MHC class II regulatory factor RFX1	Rfx1	16.5816	16.6105	16.4041	16.8058	15.7997	15.6749	16.2462	16.286	15.9447	15.9979	16.2894	16.3489	16.221	16.2373
P70677;A0A1B0GRX1	P70677;A0A1B0GRX1	Caspase-3;Caspase-3 subunit p17;Caspase-3 subunit p12	Casp3	16.1638	16.0906	16.6423	16.5224	16.7247	15.8016	16.3052	16.4686	16.7584	16.7472	16.4622	16.4498	16.9229	17.0065
P19253;A0A1B0GTA1;A0A1B0GS68;A0A1B0GSF0;A0A1B0GSB2;A0A1B0GSQ6;A0A1B0GQW6;A0A1B0GSC2;A0A1B0GT00	P19253;A0A1B0GTA1;A0A1B0GS68;A0A1B0GSF0;A0A1B0GSB2;A0A1B0GSQ6	60S ribosomal protein L13a	Rpl13a	18.0391	18.4506	18.6789	17.6356	19.4508	19.9143	18.1038	17.4298	19.1099	18.9142	18.2252	17.6468	19.6603	19.6085
Q8K4L3;Q8K4L2;E9Q3Z5;A0A1B0GS91;F6R6A4	Q8K4L3;Q8K4L2;E9Q3Z5;A0A1B0GS91	Supervillin	Svil	15.611	15.5783	15.6666	16.0125	15.6143	16.015	16.286	16.4163	15.8647	15.8532	16.4048	16.4063	15.9914	15.8187
Q80Y98;A0A1B0GT91;A0A1B0GSA5	Q80Y98;A0A1B0GT91;A0A1B0GSA5	Phospholipase DDHD2	Ddhd2	14.1943	14.1943	15.1303	14.8637	14.9202	15.608	14.8857	14.9502	14.7662	14.8431	14.7761	14.8913	14.6028	14.5635
P06151;A0A1B0GSR9;A0A1B0GSX0;D3YZQ9;A0A1B0GT41;A0A1B0GQX5;A0A1B0GSL7;P16125;A0A6I8MX27;D3Z7F0;A0A0N4SVV8;D3YVR7;A0A1B0GRS2;A0A1B0GRW9;D3YZE4;A0A1B0GS79;P00342;A0A1B0GRC1	P06151;A0A1B0GSR9;A0A1B0GSX0;D3YZQ9;A0A1B0GT41;A0A1B0GQX5	L-lactate dehydrogenase A chain;L-lactate dehydrogenase	Ldha	17.183	17.1907	17.1356	16.9969	17.2098	17.7358	18.0641	18.1614	16.9911	17.21	18.0539	17.7303	17.15	17.1189
Q571I9;D3Z0B9;A0A1B0GSU0;A0A1B0GS65	Q571I9;D3Z0B9;A0A1B0GSU0;A0A1B0GS65	Aldehyde dehydrogenase family 16 member A1	Aldh16a1	12.4476	12.3953	13.1955	12.4476	14.1886	13.0955	12.2334	12.3334	14.5436	14.724	12.4476	12.4632	14.1226	13.8453
Q9D6T0;A0A1B0GT07;A0A1B0GS52;A0A1B0GSR8;A0A1B0GS48	Q9D6T0;A0A1B0GT07;A0A1B0GS52;A0A1B0GSR8;A0A1B0GS48	Nitric oxide synthase-interacting protein	Nosip	16.9757	16.9325	17.8546	17.4293	17.3553	17.8868	17.744	17.4883	17.2722	17.2681	17.9441	17.9013	17.776	17.7975
Q07813;A0A1B0GT81;A0A1B0GS13;A0A1B0GTA4;A0A1B0GT35;A0A1B0GSH8	Q07813;A0A1B0GT81;A0A1B0GS13;A0A1B0GTA4	Apoptosis regulator BAX	Bax	15.655	15.5824	16.3208	16.4465	15.6676	16.6934	16.4684	16.4936	16.363	16.1797	16.3717	16.1788	16.1266	15.8609
A0A1B0GT92;Q9Z1E4	A0A1B0GT92;Q9Z1E4	Glycogen [starch] synthase, muscle	Gys1	13.0252	13.0885	13.1826	11.3527	14.568	13.0885	12.1482	11.6335	14.2132	13.9831	11.6824	11.4417	13.9194	13.5939
Q9Z2V5;A0A1B0GX25;B1AUA9;B1AUA8	Q9Z2V5;A0A1B0GX25;B1AUA9;B1AUA8	Histone deacetylase 6	Hdac6	14.6365	14.9762	15.0691	17.3752	14.3049	15.2063	14.4518	15.0431	13.5322	13.4783	15.0196	16.6824	13.7262	13.7702
O35855;O88374;A0A1B0GX27;A0A1B0GQY4	O35855;O88374;A0A1B0GX27;A0A1B0GQY4	Branched-chain-amino-acid aminotransferase, mitochondrial;Branched-chain-amino-acid aminotransferase	Bcat2	15.7815	15.7874	15.5235	15.9766	16.0081	16.53	16.1234	16.3138	15.9346	15.9159	16.2299	16.224	15.7991	15.7356
Q8CGZ0;G5E8I8;A0A1D5RL92	Q8CGZ0;G5E8I8;A0A1D5RL92	Calcium homeostasis endoplasmic reticulum protein	Cherp	17.6248	17.7091	18.1224	18.2642	17.6677	17.9312	17.5169	17.5917	17.6693	17.6665	17.686	17.8325	17.8671	17.925
A0A1D5RLA1	A0A1D5RLA1			15.7846	15.312	15.0516	15.8753	16.1167	12.8418	17.1417	17.1675	16.9582	16.903	16.6696	16.665	16.397	16.2651
Q8C5L7;A0A1D5RLR3	Q8C5L7;A0A1D5RLR3	RNA-binding protein 34	Rbm34	17.4364	16.9832	16.8995	17.5672	16.8769	16.2994	17.3516	17.3136	17.5987	17.6322	17.3943	17.3364	17.4973	17.5306
P08030;A0A1D5RLR6	P08030;A0A1D5RLR6	Adenine phosphoribosyltransferase	Aprt	14.1574	14.0979	14.3371	14.4191	13.8112	14.3223	13.4142	13.6222	14.0489	13.853	13.5867	14.0749	13.9267	14.0627
Q91WE2;A0A1D5RLX7;A0A1D5RLW0;A0A1D5RLU2;A0A1D5RLY1;A0A1D5RLD7;A0A1D5RLT4;A0A1D5RLJ3;A0A1D5RLF2;A0A1D5RLI3;A0A1D5RM30	Q91WE2;A0A1D5RLX7;A0A1D5RLW0;A0A1D5RLU2;A0A1D5RLY1;A0A1D5RLD7;A0A1D5RLT4;A0A1D5RLJ3;A0A1D5RLF2;A0A1D5RLI3	Protein FAM192A	Fam192a	16.92	16.6693	16.45	18.2108	16.5288	16.0676	19.0886	18.9451	16.6321	16.7164	19.4725	19.5696	16.6718	16.7581
Q8C052;A0A1D5RLY6	Q8C052;A0A1D5RLY6	Microtubule-associated protein 1S;MAP1S heavy chain;MAP1S light chain	Map1s	18.4877	18.7209	18.4648	18.9274	18.5216	17.4118	17.8856	17.9824	18.3344	18.2142	18.0735	18.1699	18.2233	18.2889
Q9DCC8;A0A1D5RLZ6	Q9DCC8;A0A1D5RLZ6	Mitochondrial import receptor subunit TOM20 homolog	Tomm20	16.9155	16.7851	17.5242	17.2368	17.5202	17.9984	17.8333	17.9639	18.0954	18.2581	17.9703	18.0469	18.6379	18.6693
Q8CJ19;A0A1D5RM34;A0A5F8MPF3;A0A5F8MPN4;A0A5F8MPU7	Q8CJ19;A0A1D5RM34;A0A5F8MPF3;A0A5F8MPN4;A0A5F8MPU7	Protein-methionine sulfoxide oxidase MICAL3	Mical3	14.6176	14.6535	14.7349	14.4587	14.3526	14.1775	15.1737	14.8874	15.0409	15.1248	15.4202	15.0917	15.2948	15.1324
Q5EBH1;A0A1D5RM65;D3Z6G2	Q5EBH1;A0A1D5RM65;D3Z6G2	Ras association domain-containing protein 5	Rassf5	16.0314	15.9564	15.8587	15.961	16.1105	15.8243	16.2644	16.0551	16.2783	15.9855	15.9785	15.8073	15.957	15.7484
Q8R0S2;E9PUA3;A0A1D5RM83;A0A5F8MPT9	Q8R0S2;E9PUA3;A0A1D5RM83;A0A5F8MPT9	IQ motif and SEC7 domain-containing protein 1	Iqsec1	16.7888	16.808	17.0418	17.1503	16.6171	17.1729	17.276	17.3966	16.5915	16.5793	17.3927	17.5849	16.7391	16.7464
P62717;A0A1D5RM85;A0A1D5RLW5;A0A1D5RME4;A0A1D5RM79;A0A1D5RMC7	P62717;A0A1D5RM85;A0A1D5RLW5;A0A1D5RME4	60S ribosomal protein L18a	Rpl18a	18.6044	18.1381	17.8579	18.4457	17.574	17.9744	18.5714	18.8203	17.2312	17.4198	19.0931	19.3419	18.0171	18.3306
Q8R3L2;A0A1D5RM90;B2ZAC8;A0A1D5RLU0	Q8R3L2;A0A1D5RM90;B2ZAC8	Transcription factor 25	Tcf25	17.3504	17.1725	17.0662	17.5125	17.2097	17.5785	17.7258	17.8456	17.0068	17.213	17.7678	17.8068	17.3679	17.6189
Q3URE1;A0A1D5RMC8	Q3URE1;A0A1D5RMC8	Acyl-CoA synthetase family member 3, mitochondrial	Acsf3	15.2311	15.2667	16.1052	15.9397	15.5221	17.1252	16.6595	16.5744	16.2605	16.265	16.3858	16.4308	16.0911	16.0392
A0A1D5RMI0;F8WHV1;Q9D187	A0A1D5RMI0;F8WHV1;Q9D187	Mitotic spindle-associated MMXD complex subunit MIP18	Fam96b	14.4314	14.6898	16.7449	16.5516	15.9426	16.4008	17.5137	17.5473	17.467	17.0499	16.9331	16.99	16.921	16.0839
P97760;A0A1D5RML8;A0A1D5RLM9	P97760;A0A1D5RML8;A0A1D5RLM9	DNA-directed RNA polymerase II subunit RPB3	Polr2c	14.9333	14.9333	16.2399	16.3146	16.6625	16.3245	17.7847	17.6629	17.7412	17.5064	17.3675	17.0725	17.4491	16.2858
Q8VI36;F8VQ28;A0A1D5RMM8;A0A0J9YV30	Q8VI36;F8VQ28;A0A1D5RMM8;A0A0J9YV30	Paxillin	Pxn	15.4843	15.5032	15.6909	15.7626	15.8053	12.7856	15.6534	15.5641	16.6703	16.8366	15.697	15.5407	16.725	16.8426
Q9Z2A5;Q4FCQ7;J3QNU1;A0A1L1SQ41;A0A140LJ98	Q9Z2A5;Q4FCQ7;J3QNU1;A0A1L1SQ41;A0A140LJ98	Arginyl-tRNA--protein transferase 1	Ate1	14.5341	14.5365	14.638	14.0007	14.4032	14.7387	14.9171	14.9214	15.1104	14.8688	14.6384	14.8145	14.8448	14.6594
Q61206;A0A1L1SSQ5;A0A1L1SQ76;A0A1L1SRD0;A0A1L1SQV7;A0A1L1SVK0	Q61206;A0A1L1SSQ5;A0A1L1SQ76;A0A1L1SRD0;A0A1L1SQV7;A0A1L1SVK0	Platelet-activating factor acetylhydrolase IB subunit beta	Pafah1b2	13.2125	13.3551	14.9793	12.9438	13.922	15.5849	14.4617	14.4604	14.7679	14.628	14.2691	14.4465	14.6031	14.2826
Q9JLR9;A0A1L1SR69;A0A1L1ST61;A0A1L1SV00;Q8R472	Q9JLR9;A0A1L1SR69;A0A1L1ST61;A0A1L1SV00;Q8R472	HIG1 domain family member 1A, mitochondrial	Higd1a	15.6951	15.4352	15.9951	17.2326	15.8538	16.4687	18.3083	18.3222	16.282	16.387	18.3176	18.2102	16.4051	16.3494
Q9CR22;A0A1L1SRQ7	Q9CR22;A0A1L1SRQ7	Transmembrane protein 42	Tmem42	14.232	13.8754	15.5174	14.8348	15.8049	14.8294	14.9431	15.3715	16.096	15.918	14.831	14.8117	15.9699	15.2068
Q9Z2X8;A0A1L1SS10	Q9Z2X8;A0A1L1SS10	Kelch-like ECH-associated protein 1	Keap1	15.1514	15.1444	15.4076	16.0641	15.3062	15.764	16.6612	16.627	15.4293	15.526	16.6055	16.6408	15.448	15.4402
Q3UDS7;A0A1L1SSF2;Q8VDL4	Q3UDS7;A0A1L1SSF2;Q8VDL4	ADP-dependent glucokinase	Adpgk	14.6149	14.7789	15.3101	15.7053	15.2084	15.4869	15.8444	16.0952	15.9782	16.0255	15.8216	15.7848	15.7162	15.552
Q9DBG7;A0A1L1SSI7	Q9DBG7;A0A1L1SSI7	Signal recognition particle receptor subunit alpha	Srpr	17.31	17.3906	17.4889	17.5428	16.9477	17.8628	17.0062	17.1178	16.7975	16.7824	17.235	17.438	17.0685	17.2162
Q9D6R2;A0A1L1STE6	Q9D6R2;A0A1L1STE6	Isocitrate dehydrogenase [NAD] subunit alpha, mitochondrial	Idh3a	18.0662	17.8417	18.2093	17.833	18.1962	15.363	18.1048	17.8666	18.1337	18.1772	17.9885	17.9722	18.1251	18.4069
Q6PDI6;A0A1L1STF0	Q6PDI6;A0A1L1STF0	Protein FAM63B	Fam63b	16.2741	16.3014	16.0878	15.778	15.7482	15.6713	15.8294	16.0041	15.9759	15.9071	15.8301	15.8812	15.9288	16.1572
P57780;A0A1L1SV25;A0A1L1SVJ6;E9Q2W9;Q7TPR4;A1BN54;D3Z0L8;Q9JI91	P57780;A0A1L1SV25;A0A1L1SVJ6	Alpha-actinin-4	Actn4	18.2802	17.9968	18.2181	18.3479	18.1931	17.4205	18.1844	18.1279	17.988	17.7472	18.178	17.9909	17.6744	17.5248
Q8BY87;A0A1L1SV73	Q8BY87;A0A1L1SV73	Ubiquitin carboxyl-terminal hydrolase 47	Usp47	15.8095	15.8746	16.4715	16.038	16.2025	15.9201	15.8452	15.9625	16.0195	15.8648	15.9755	15.8083	15.8936	15.7118
Q9EP89;A0A1L1SVF9	Q9EP89;A0A1L1SVF9	Serine beta-lactamase-like protein LACTB, mitochondrial	Lactb	17.6299	17.6157	17.627	18.3003	17.5104	17.4413	18.0893	18.1405	17.5626	17.551	17.9922	18.2855	17.4694	17.6532
Q9WV30;A0A1U6URG8;F6VCW7;Q80TR0	Q9WV30;A0A1U6URG8;F6VCW7;Q80TR0	Nuclear factor of activated T-cells 5	Nfat5	14.9383	14.9823	15.0443	14.2053	14.7796	15.3591	14.342	14.397	15.0653	15.0846	14.5345	14.4527	15.1507	14.9632
Q60605;A0A1W2P6F6;A0A1W2P7Q9;A0A1W2P6G5;Q8CI43	Q60605;A0A1W2P6F6;A0A1W2P7Q9;A0A1W2P6G5	Myosin light polypeptide 6	Myl6	17.802	17.2686	17.5398	18.2479	18.2137	16.3771	18.8961	18.4913	18.4815	18.2276	18.3931	17.9433	17.7359	17.3689
P45700;A0A1W2P6N0;A0A1W2P788	P45700;A0A1W2P6N0;A0A1W2P788	Mannosyl-oligosaccharide 1,2-alpha-mannosidase IA	Man1a1	17.8	17.9838	17.8278	18.5124	18.043	18.1308	17.069	17.0968	17.1107	16.9406	17.095	17.253	16.9432	17.0354
Q9JL26;A2AB60;A0A1W2P6X3;G3UWI1	Q9JL26;A2AB60;A0A1W2P6X3	Formin-like protein 1	Fmnl1	17.4416	17.3191	16.8741	17.6195	17.1061	16.9955	16.8776	16.8715	16.7167	16.7933	16.7103	16.7799	16.7352	16.7945
Q91YE5;F8VPM0;E9Q374;A0A5F8MPQ7;A0A1W2P6X9;A0A1W2P6L0	Q91YE5;F8VPM0;E9Q374;A0A5F8MPQ7;A0A1W2P6X9	Bromodomain adjacent to zinc finger domain protein 2A	Baz2a	16.4017	16.3302	16.1602	16.4732	15.7298	15.6901	16.8812	17.0015	15.9863	15.9754	16.9674	17.3796	16.0652	16.1434
Q6P8X1;A0A1W2P701	Q6P8X1;A0A1W2P701	Sorting nexin-6;Sorting nexin-6, N-terminally processed	Snx6	18.2589	18.1091	17.9767	19.0839	18.2667	18.5045	18.6304	18.8534	17.8501	17.8792	18.9678	19.2064	18.1306	18.2384
Q6GYP7;A0A1W2P832;A0A1W2P712;A0A2I3BRX9	Q6GYP7;A0A1W2P832;A0A1W2P712;A0A2I3BRX9	Ral GTPase-activating protein subunit alpha-1	Ralgapa1	14.9799	15.2138	15.0572	15.342	15.3493	15.6412	15.1683	15.1652	15.2124	15.2687	15.2193	15.2696	15.3548	15.3267
Q9QXT0;A0A1W2P729	Q9QXT0;A0A1W2P729	Protein canopy homolog 2	Cnpy2	14.1223	14.2035	16.2678	16.1452	16.5608	17.1597	16.5079	16.3708	16.6253	16.3332	16.3719	16.213	15.9997	15.9624
A0A1W2P750	A0A1W2P750			19.1251	19.3382	19.3993	19.4398	19.0191	19.4164	18.8771	18.9635	18.4046	18.4184	19.0544	19.0586	18.6888	18.7936
Q9CQE6;A0A1W2P7K2;A0A1W2P7E1	Q9CQE6;A0A1W2P7K2;A0A1W2P7E1	Histone chaperone ASF1A	Asf1a	14.7009	14.7009	14.76	15.3718	14.9539	13.9902	16.396	16.1291	15.3782	15.495	16.2766	15.9836	15.7501	15.7968
A0A1W2P7R5;A0A1W2P7P6;Q91W52	A0A1W2P7R5;A0A1W2P7P6;Q91W52	Transmembrane protein 19	Tmem19	13.8795	13.8795	13.6312	14.2571	15.4732	15.6895	14.787	14.8825	15.8428	15.8458	14.8382	14.8904	15.5476	15.8501
Q8BH60;A0A1W2P7V0;K3W4Q9	Q8BH60;A0A1W2P7V0;K3W4Q9	Golgi-associated PDZ and coiled-coil motif-containing protein	Gopc	14.5938	14.2632	17.1258	16.2307	14.9416	17.2397	16.6601	16.6752	16.74	16.7182	16.6586	16.6438	16.7698	16.4032
Q9JIY2;E9QM14;A0A1X7SB71	Q9JIY2;E9QM14;A0A1X7SB71	E3 ubiquitin-protein ligase Hakai	Cbll1	14.2611	14.3831	14.3226	16.2832	14.0251	14.3561	16.9381	16.7547	14.4173	14.2769	16.7323	16.6525	14.222	13.9071
P48428;A0A1Y7VJ48	P48428;A0A1Y7VJ48	Tubulin-specific chaperone A	Tbca	18.2679	17.9882	18.1742	18.3345	18.0985	17.0418	18.3081	18.462	18.3471	18.3089	18.4433	18.4354	18.364	18.4405
Q8R5C8;A0A1Y7VJ93;A0A1Y7VMG9;Q8BJZ0;D3YY85	Q8R5C8;A0A1Y7VJ93;A0A1Y7VMG9;Q8BJZ0;D3YY85	Zinc finger MYND domain-containing protein 11	Zmynd11	14.1907	14.0603	14.0364	13.9189	13.4309	14.2028	13.9086	14.0772	14.2964	14.1518	13.7121	13.8452	14.2342	13.7614
P70429;E9PVP4;A0A1Y7VJA2;F8WJB9	P70429;E9PVP4;A0A1Y7VJA2;F8WJB9	Ena/VASP-like protein	Evl	17.7288	17.5821	17.63	17.3521	16.9176	16.4595	17.3948	17.1427	16.9826	16.667	17.3365	17.0624	16.9343	16.7327
Q8R2E9;A0A1Y7VNF4;A0A1Y7VJM4	Q8R2E9;A0A1Y7VNF4;A0A1Y7VJM4	ERO1-like protein beta	Ero1lb	13.5415	14.0529	16.3337	13.5415	15.9451	15.5853	15.3976	15.2384	16.5787	15.9613	15.1325	15.1668	15.7746	15.1516
A0A1Y7VJR5;K4DI62;Q62445	A0A1Y7VJR5;K4DI62;Q62445	Transcription factor Sp4	Sp4	14.6551	14.4989	14.7561	15.8711	14.6313	13.4887	17.2694	17.1916	15.4677	15.3419	16.9011	16.9194	15.175	15.2209
A0A1Y7VK33;A0A1Y7VJY8;A0A1Y7VM56;Q8K2C6	A0A1Y7VK33;A0A1Y7VJY8;A0A1Y7VM56;Q8K2C6	NAD-dependent protein deacylase sirtuin-5, mitochondrial	Sirt5	13.613	13.846	14.6026	13.7976	13.9188	14.7058	15.6346	15.4448	14.6144	14.6061	15.1834	15.2773	14.1237	14.1215
P52503;A0A1Y7VKP8;A0A1Y7VM38	P52503;A0A1Y7VKP8;A0A1Y7VM38	NADH dehydrogenase [ubiquinone] iron-sulfur protein 6, mitochondrial	Ndufs6	16.7051	16.2833	16.1487	16.4368	16.4735	14.8405	16.487	16.5875	16.8432	16.8363	16.7076	17.113	16.9194	16.8808
P62270;F6YVP7;A0A1Y7VKY1;S4R1N6	P62270;F6YVP7;A0A1Y7VKY1;S4R1N6	40S ribosomal protein S18	Rps18;Gm10260	15.3799	15.3798	15.2461	12.5784	15.3077	13.8797	14.4576	14.0025	15.6149	15.2935	13.6248	13.2998	14.9705	15.0459
Q9QXK7;A0A1Y7VLY3	Q9QXK7;A0A1Y7VLY3	Cleavage and polyadenylation specificity factor subunit 3	Cpsf3	13.0134	13.1396	11.9297	13.0134	12.5196	14.5758	13.8538	13.5939	14.8011	14.7926	13.8985	13.9145	14.642	14.0944
Q0GNC1;A0A1Y7VM80;E9QLA5	Q0GNC1;A0A1Y7VM80;E9QLA5	Inverted formin-2	Inf2	15.7187	15.5241	14.946	15.6658	14.9923	15.6564	15.6804	15.7702	15.286	15.0676	15.8986	15.5074	15.2437	15.0448
Q80X41;A0A1Y7VMH3;A0A1Y7VLL5	Q80X41;A0A1Y7VMH3	Serine/threonine-protein kinase VRK1	Vrk1	18.8343	18.305	17.8617	19.2294	18.4922	16.7331	19.9824	19.8082	18.524	18.6357	19.9886	19.841	18.6506	18.7731
F8VPK5;A0A1Y7VMN0;P70336	F8VPK5;A0A1Y7VMN0;P70336	Rho-associated protein kinase;Rho-associated protein kinase 2	Rock2	17.0597	16.903	16.6227	17.2179	16.5376	17.1145	17.4795	17.2471	16.3179	16.2595	17.1596	17.0572	16.3143	16.115
A0A217FL61;Q2TB02	A0A217FL61;Q2TB02	NF-kappa-B inhibitor delta	Nfkbid	15.2727	15.8272	15.9617	18.7204	15.461	12.8654	19.464	19.6688	15.6654	15.744	19.6599	19.1766	15.8175	15.8758
Q9QYY8;A0A286YCJ4;A0A3B2WC92;A0A286YE25	Q9QYY8;A0A286YCJ4;A0A3B2WC92;A0A286YE25	Spastin	Spast	14.5659	14.532	14.5667	14.5764	13.8581	15.5099	15.6802	15.9396	14.5793	14.5894	15.382	15.2427	14.5216	14.1318
A0A286YCS8;Q9CR47	A0A286YCS8;Q9CR47	Ribosome biogenesis protein NSA2 homolog	Nsa2	15.1182	15.1182	15.5987	16.5002	15.4021	15.2832	17.4501	17.5347	15.4787	15.563	17.4454	17.6944	15.6556	15.6725
Q5H8C4;A0A286YCT3	Q5H8C4;A0A286YCT3	Vacuolar protein sorting-associated protein 13A	Vps13a	13.8383	13.8383	13.5548	13.411	14.2954	14.4885	15.2241	15.3598	14.9065	15.0648	15.1611	14.9394	15.2476	15.0851
P98195;A0A286YDR0;A0A286YCV0;D3YV00;A0A286YCT2	P98195;A0A286YDR0;A0A286YCV0;D3YV00;A0A286YCT2	Probable phospholipid-transporting ATPase IIB;Phospholipid-transporting ATPase	Atp9b	14.8445	14.7424	14.777	16.0466	14.734	15.1134	16.626	16.797	14.8065	14.7152	16.4128	16.4607	14.7051	14.4575
Q91YP2;A0A286YD12	Q91YP2;A0A286YD12	Neurolysin, mitochondrial	Nln	17.6971	17.4655	16.6464	17.4882	16.9184	17.2141	17.9192	18.2549	16.8335	17.3592	18.4626	18.5875	18.1554	18.1993
Q8BLV3;A0A286YD31	Q8BLV3;A0A286YD31	Sodium/hydrogen exchanger 7	Slc9a7	14.2939	14.6526	14.3099	16.0306	14.0914	14.3617	16.9407	17.4712	14.8244	14.9077	16.7977	16.5369	14.9573	15.0255
A0A286YDA2;A0A286YDT3;E9Q5C9;A0A286YDV7;A0A286YCD1	A0A286YDA2;A0A286YDT3;E9Q5C9;A0A286YDV7		Nolc1	21.3464	20.8434	20.3162	20.158	20.1996	19.686	19.61	19.4583	19.628	19.7754	19.815	19.7043	20.1259	20.3227
O89116;A0A286YDF2;Q5FWJ7	O89116;A0A286YDF2;Q5FWJ7	Vesicle transport through interaction with t-SNAREs homolog 1A	Vti1a	16.143	16.0398	16.1763	16.6589	15.8269	16.4724	16.9053	17.1272	15.7259	15.4719	16.8194	16.6152	15.3357	15.2121
Q61419;A0A286YDH3	Q61419;A0A286YDH3	Cytidine monophosphate-N-acetylneuraminic acid hydroxylase	Cmah	16.5144	16.386	16.7189	16.9684	16.4361	14.5059	17.7273	17.8594	16.8938	16.9575	17.6901	17.8107	16.8765	16.9519
A0A286YDI8;G3X972	A0A286YDI8;G3X972		Sec24c	17.6962	17.4093	17.5934	18.4097	17.1216	17.5899	18.1756	18.3206	16.9782	17.1062	18.3999	18.4488	17.2782	17.4288
Q9JJX7;A0A286YDM0	Q9JJX7;A0A286YDM0	Tyrosyl-DNA phosphodiesterase 2	Tdp2	13.2223	13.03	12.7995	13.9307	12.7995	12.7995	14.0615	14.1888	13.9496	13.9991	14.2065	14.3086	13.6807	13.6799
Q8VC03;A0A286YDN1;A0A286YCM4	Q8VC03;A0A286YDN1	Echinoderm microtubule-associated protein-like 3	Eml3	17.232	16.5743	16.7736	18.379	17.7021	12.9614	19.2368	19.3451	17.9394	18.0975	19.4582	19.633	18.601	18.8389
Q99KF1;A0A286YDS5	Q99KF1;A0A286YDS5	Transmembrane emp24 domain-containing protein 9	Tmed9	16.6453	16.6923	17.2672	15.8124	16.6081	14.8247	15.791	15.748	16.9519	16.9967	15.987	15.9704	16.9831	17.0367
Q07076;A0A2C9F2D2;A0A286YCW4	Q07076;A0A2C9F2D2	Annexin A7	Anxa7	19.2808	18.9069	18.6113	19.159	18.9643	18.0377	19.1028	19.0029	18.6079	18.5307	19.2147	18.9568	18.756	18.5761
Q80U38;A0A2I3BPI4	Q80U38;A0A2I3BPI4	Protein KHNYN	Khnyn	18.1868	17.7527	17.6377	18.2933	17.519	17.4799	18.6153	18.4405	17.2853	17.2348	18.5149	18.2042	17.418	17.4756
E9QAP7;A0A2I3BPN6;G5E8Z2;A0A3Q4EGS4;A0A3B2W725	E9QAP7;A0A2I3BPN6		Taf4a	13.9676	14.0853	14.4479	14.4914	14.3059	13.1219	14.5078	14.4633	15.944	15.8804	14.3531	14.2747	15.4045	15.0988
E9Q784;A0A2I3BPQ5	E9Q784;A0A2I3BPQ5		Zc3h13	17.1868	17.1385	17.351	18.7529	16.8018	17.0763	18.7825	18.8567	16.5782	16.5175	18.8588	18.9763	16.9237	16.8683
Q9CQI3;A0A2I3BR94;A0A2I3BPS1	Q9CQI3;A0A2I3BR94;A0A2I3BPS1	Glia maturation factor beta	Gmfb	15.1968	15.3388	15.0799	15.1818	15.8954	16.2903	15.6403	15.9844	14.7756	15.0355	16.0488	16.2427	15.5638	15.706
Q60775;A0A2I3BPX9	Q60775;A0A2I3BPX9	ETS-related transcription factor Elf-1	Elf1	17.0785	16.5449	16.5648	16.9962	16.2784	16.1236	16.9485	16.9984	17.0852	17.1404	16.8708	16.8128	17.105	17.0925
P62046;A0A2I3BQ16;Q3UMG5;A0A6I8MX29;A2AMP0;F7AAC3;F6VQ19	P62046;A0A2I3BQ16	Leucine-rich repeat and calponin homology domain-containing protein 1	Lrch1	17.2598	17.0659	16.9191	16.8902	17.1787	17.0368	16.9451	16.9327	16.7587	16.6833	16.6921	16.5876	16.6441	16.4022
Q61048;A0A2I3BQA9	Q61048;A0A2I3BQA9	WW domain-binding protein 4	Wbp4	15.7482	15.7482	15.824	14.8749	15.1334	15.2901	15.9777	16.164	15.2661	15.3832	16.2059	16.1124	15.7246	15.8054
P62889;A0A2I3BQF4	P62889;A0A2I3BQF4	60S ribosomal protein L30	Rpl30	17.2012	17.5843	18.4799	18.0853	17.618	17.6178	16.8414	17.1755	17.3031	17.372	17.2212	17.6126	18.0427	17.9541
Q8C3B8;A0A2I3BRR4;A0A2I3BQF5	Q8C3B8;A0A2I3BRR4;A0A2I3BQF5	Protein RFT1 homolog	Rft1	15.8175	15.706	15.617	15.6644	15.0441	15.4227	15.9162	15.7688	15.6304	15.5405	16.1545	15.9101	15.844	15.7721
A0A2I3BRW0;A0A2I3BQG3	A0A2I3BRW0;A0A2I3BQG3			17.0484	16.6361	16.3793	16.2153	15.5148	15.9756	16.4021	16.3808	15.1839	15.3565	16.4955	16.7297	15.4202	15.8149
Q8K072;A0A2I3BQJ3	Q8K072;A0A2I3BQJ3	Receptor expression-enhancing protein 4	Reep4	13.1687	13.1846	12.623	13.3198	13.1846	14.1832	14.2816	14.4791	14.827	14.7053	13.8652	14.125	14.5698	13.9768
Q80TP3;A0A2I3BQS6;E9Q2H1	Q80TP3;A0A2I3BQS6;E9Q2H1	E3 ubiquitin-protein ligase UBR5	Ubr5	14.7974	14.9156	16.0427	15.5162	13.383	16.677	14.9242	14.8192	16.5707	16.5684	14.9096	15.0219	16.5744	16.4326
Q8BGC1;A0A2I3BRJ4	Q8BGC1;A0A2I3BRJ4	UPF0489 protein C5orf22 homolog		15.0896	14.8155	15.1139	15.4174	14.5197	15.1203	15.5907	15.5666	15.2867	15.2498	15.4856	15.4788	15.2871	15.3284
A0A2I3BRS9;Q8BH93	A0A2I3BRS9;Q8BH93	MAPK-interacting and spindle-stabilizing protein-like	Mapk1ip1l	15.7747	15.3662	16.0407	15.6533	16.3338	14.324	16.5328	16.3948	17.2134	17.3055	16.193	15.8394	17.1859	17.4308
A0A2I3BS49;Q9CXU4;E9Q3T4;E9PVF9;Q9WTQ8	A0A2I3BS49;Q9CXU4;E9Q3T4;E9PVF9;Q9WTQ8	Mitochondrial import inner membrane translocase subunit Tim23	Timm23	15.1154	15.01	15.3882	14.8029	15.5084	15.8274	15.9324	15.7037	15.8674	15.9158	15.5912	15.4258	15.9125	16.0554
Q3U1N2;A0A2R8VH82	Q3U1N2;A0A2R8VH82	Sterol regulatory element-binding protein 2;Processed sterol regulatory element-binding protein 2	Srebf2	13.7283	13.7283	13.4543	14.1126	13.821	13.9885	14.4333	14.2564	14.4924	14.4896	14.2467	13.8884	14.1809	14.2318
Q05144;A0A2R8VHH0	Q05144;A0A2R8VHH0	Ras-related C3 botulinum toxin substrate 2	Rac2	17.1788	17.1393	17.4629	17.0077	18.082	15.1802	17.9944	18.1448	18.4065	18.4865	18.1862	18.4115	18.1039	17.9949
Q9D0M3;A0A2R8VHK1	Q9D0M3;A0A2R8VHK1	Cytochrome c1, heme protein, mitochondrial	Cyc1	15.2457	15.2689	16.1807	17.9958	16.2278	15.7594	18.563	18.6226	16.9435	16.9326	18.4767	18.4546	16.5283	16.5618
Q61990;B2M1R7;A0A2R8VHP9;Q3TT81;A0A2R8VI25;A0A2R8W6U6;P57722;A0A2R8VHN3;A0A2R8VI12;A0A2R8VI73;A0A2R8VKN0;A0A2R8VHY9;A0A2R8VI71;E9Q7D8;A0A2R8W6L5;A0A2R8VJY1;A0A2R8VKF0;A0A2R8VHG2;A0A2R8W6H3;A0A2R8VI92;A0A2R8VHZ0;A0A2R8VHI3;A0A2R8VI15	Q61990;B2M1R7;A0A2R8VHP9;Q3TT81;A0A2R8VI25;A0A2R8W6U6;P57722;A0A2R8VHN3;A0A2R8VI12;A0A2R8VI73;A0A2R8VKN0;A0A2R8VHY9;A0A2R8VI71;E9Q7D8;A0A2R8W6L5;A0A2R8VJY1;A0A2R8VKF0;A0A2R8VHG2;A0A2R8W6H3;A0A2R8VI92;A0A2R8VHZ0	Poly(rC)-binding protein 2;Poly(rC)-binding protein 3	Pcbp2;Pcbp3	17.2178	17.2244	16.9753	17.0148	17.3213	17.6266	16.7525	16.8987	17.4757	17.6517	16.8996	16.8267	17.6318	17.7355
A0A2R8VI30;D3Z187;Q61735;A0A2R8VJU9;A0A2R8VI94;A0A2R8VK70;A0A2R8W6P0	A0A2R8VI30;D3Z187;Q61735;A0A2R8VJU9;A0A2R8VI94;A0A2R8VK70;A0A2R8W6P0	Leukocyte surface antigen CD47	Cd47	16.1658	16.777	17.8866	15.7704	17.4946	19.682	15.0954	15.9532	15.9747	15.8949	15.5658	15.4763	16.2991	16.3751
Q8R0H9;A0A2R8VI72	Q8R0H9;A0A2R8VI72	ADP-ribosylation factor-binding protein GGA1	Gga1	14.7933	14.3667	16.1039	15.1656	17.0755	16.4979	14.7903	14.9616	17.2469	17.2609	14.7443	15.1548	16.6541	16.891
O55229;A0A2R8VJW3	O55229;A0A2R8VJW3	Choline/ethanolamine kinase	Chkb	14.2202	14.2202	14.6884	14.5793	14.0869	14.2982	15.0053	15.0678	15.1421	14.9139	14.974	14.7685	14.9837	14.6938
Q9EPU4;A0A2R8VK76	Q9EPU4;A0A2R8VK76	Cleavage and polyadenylation specificity factor subunit 1	Cpsf1	16.5146	15.9783	16.1982	16.6059	15.9695	16.0761	17.3254	17.4015	17.0951	17.0965	17.4144	17.3023	17.2356	17.3319
Q4KMM3;E9Q0A7;A0A2R8W6N3;A0A2R8VI09	Q4KMM3;E9Q0A7;A0A2R8W6N3;A0A2R8VI09	Oxidation resistance protein 1	Oxr1	16.8298	16.8713	17.1869	16.8736	16.7938	17.6037	17.5227	17.6025	16.3339	16.3389	17.678	17.6766	16.7744	16.8628
P62878;A0A2R8W6R3	P62878;A0A2R8W6R3	E3 ubiquitin-protein ligase RBX1;E3 ubiquitin-protein ligase RBX1, N-terminally processed	Rbx1	16.9239	16.6828	16.4523	16.571	16.5605	17.1821	16.6346	17.0353	16.0893	16.2344	16.9604	16.8908	17.0013	17.0146
A0A2R8W6X5;Q9R060	A0A2R8W6X5;Q9R060	Cytosolic Fe-S cluster assembly factor NUBP1	Nubp1	15.2252	15.0738	14.9637	16.7114	14.95	14.2527	18.0234	17.6263	15.4652	15.5087	17.7137	17.4636	15.341	15.5077
Q8R5A6;A0A2R8W718	Q8R5A6;A0A2R8W718	TBC1 domain family member 22A	Tbc1d22a	14.3447	14.2618	14.4299	15.5302	14.2323	14.1272	15.67	15.7013	14.637	14.7039	15.5216	15.238	14.6686	14.3237
Q99KW3;G5E8W1;A0A2U3TZ82	Q99KW3;G5E8W1;A0A2U3TZ82	TRIO and F-actin-binding protein	Triobp	13.509	13.8107	13.0004	13.9063	13.0679	11.7354	15.0985	15.0536	13.4994	13.1588	14.8929	15.1359	12.7371	12.7173
P47941;A0A338P675;A0A338P6Q0	P47941;A0A338P675;A0A338P6Q0	Crk-like protein	Crkl	13.7824	14.0389	14.147	14.8651	14.177	14.2277	15.8657	15.6845	14.8746	14.7822	15.4622	15.5181	14.6084	14.5906
P48758;A0A338P684	P48758;A0A338P684	Carbonyl reductase [NADPH] 1	Cbr1	15.6516	15.4447	15.8973	16.088	15.7684	15.9021	16.0168	15.9858	16.1681	16.074	16.0257	16.1621	15.9024	15.8379
Q6ZPR5;A0A338P735;A0A338P7L1;A0A338P6S3;A0A338P695	Q6ZPR5;A0A338P735;A0A338P7L1;A0A338P6S3;A0A338P695	Sphingomyelin phosphodiesterase 4	Smpd4	15.5558	15.5558	14.6951	16.2764	16.4365	15.6645	17.963	17.6002	16.3465	16.2472	17.4964	17.3691	15.7133	15.8032
A0A338P6I9	A0A338P6I9			14.4341	14.1989	15.6857	16.3585	14.6187	13.8258	16.662	16.6375	14.568	14.4644	16.4869	16.3158	14.1739	13.9983
Q61624;A0A338P6K3	Q61624;A0A338P6K3	Zinc finger protein 148	Znf148	15.4888	15.4249	15.8669	15.8496	15.3212	12.7609	15.7521	15.5098	16.1724	16.1392	15.839	15.6077	15.8838	15.7584
A0A338P6N4	A0A338P6N4			14.5337	14.7513	15.5823	15.4194	15.1191	16.6027	15.0166	15.0329	15.7848	15.6215	15.0212	14.9734	15.6988	15.628
Q6ZQK5;D4AFX6;A0A338P6P6;A0A5F8MPT4	Q6ZQK5;D4AFX6;A0A338P6P6	Arf-GAP with coiled-coil, ANK repeat and PH domain-containing protein 2	Acap2	16.3227	16.491	16.4821	15.8555	15.9627	16.4238	15.6005	15.8578	16.4244	16.4169	15.6122	15.6398	16.2777	16.3316
Q8K268;A0A338P6Q4;A0A338P6L5	Q8K268;A0A338P6Q4;A0A338P6L5	ATP-binding cassette sub-family F member 3	Abcf3	15.4323	15.3527	15.6176	16.1418	16.0539	12.4683	16.6192	16.7306	16.6306	16.6115	16.9916	16.7832	16.7043	16.7001
D6RCZ6;D6RJ50;A0A338P6U4;Q5XJY4	D6RCZ6;D6RJ50;A0A338P6U4;Q5XJY4	Presenilins-associated rhomboid-like protein, mitochondrial;P-beta	Parl	17.2149	17.0651	17.5608	18.2842	17.5821	17.7171	18.0372	18.1491	17.5752	17.6179	18.1494	18.3096	17.7935	17.9226
E9Q6R4;A0A338P6U8;E9Q4N7;E9Q4N6	E9Q6R4;A0A338P6U8;E9Q4N7;E9Q4N6		Arid1b	18.2129	17.8136	17.6468	18.3799	17.4894	17.3423	18.2442	18.6345	17.2106	17.3624	18.4103	18.4309	17.4276	17.4095
Q9Z1T1;A0A338P6V5	Q9Z1T1;A0A338P6V5	AP-3 complex subunit beta-1	Ap3b1	17.4949	17.7788	17.8445	18.4074	17.9962	17.8696	17.0236	17.3505	17.6807	17.7575	17.5258	17.9233	17.8251	18.1187
O09061;A0A338P7C0;A0A338P7F1	O09061;A0A338P7C0	Proteasome subunit beta type-1	Psmb1	17.5969	17.5727	18.0151	17.9085	18.1737	16.9854	18.2068	18.4626	18.4337	18.659	18.5965	18.7368	19.0318	19.2073
A0A384DV79;A0A338P6G6	A0A384DV79;A0A338P6G6			19.0481	18.8141	18.9184	18.3496	17.6731	17.849	19.0631	19.1204	17.1615	17.2218	19.0442	19.1082	17.3421	17.3693
Q9JK23;A0A3B2W3V4;A0A3B2WB82	Q9JK23;A0A3B2W3V4;A0A3B2WB82	Proteasome assembly chaperone 1	Psmg1	13.9543	14.027	13.8199	14.5847	14.0233	13.5566	16.5748	16.1556	17.1303	16.8647	16.1851	16.012	16.375	15.9043
O70551;A0A3B2W7I6;A0A3B2W883	O70551;A0A3B2W7I6;A0A3B2W883	SRSF protein kinase 1	Srpk1	15.2442	15.0946	15.1004	15.6106	14.2644	15.3104	14.9923	14.8743	14.7402	14.617	14.7545	14.643	14.6556	14.7716
A0A3B2WB30;A0A3B2WBC2;Q3UFY0	A0A3B2WB30;A0A3B2WBC2;Q3UFY0	Ribosomal RNA processing protein 36 homolog	Rrp36	13.5238	13.9724	13.8695	14.3684	15.7648	15.7575	14.9019	15.1994	17.3366	17.0119	14.8905	14.9053	17.2424	16.9444
A0A3B2WBC6	A0A3B2WBC6			15.7295	15.8021	16.4553	17.2765	15.894	16.5999	17.2799	17.4051	16.7245	16.7435	17.1824	17.2031	16.7124	16.4644
P09671;A0A3B2WBF0	P09671;A0A3B2WBF0	Superoxide dismutase [Mn], mitochondrial	Sod2	16.3648	16.2619	16.081	15.5073	15.9355	15.7927	15.858	15.7666	16.1386	16.1707	15.6972	15.7025	15.9527	16.013
Q9Z0U1;A0A3B2WBH9;A0A3B2WCN9	Q9Z0U1;A0A3B2WBH9;A0A3B2WCN9	Tight junction protein ZO-2	Tjp2	14.9234	14.9996	14.709	15.0053	14.7996	15.5418	14.8483	14.8412	14.4139	14.3853	14.8161	14.4314	14.5043	14.3771
A0A3B2WBL1;Q5XJF6;P53026;A0A3B2W820;A0A3B2W824;A0A3B2WDD2;A0A3B2WCA5;D6RE43	A0A3B2WBL1;Q5XJF6;P53026;A0A3B2W820;A0A3B2W824;A0A3B2WDD2;A0A3B2WCA5;D6RE43	Ribosomal protein;60S ribosomal protein L10a	Rpl10a	17.9587	17.6415	16.9471	17.4596	17.2909	15.0814	17.8681	17.675	17.4388	17.4315	17.7689	17.6831	17.3501	17.4937
Q3U0V1;A0A3B2WCD8;A0A3B2W465	Q3U0V1;A0A3B2WCD8	Far upstream element-binding protein 2	Khsrp	19.9666	19.9139	19.8264	19.9246	19.9121	19.4985	19.4308	19.2857	19.2967	19.2657	19.1946	18.9907	19.1408	19.1733
Q9QYS9;A0A3B2WCH2	Q9QYS9;A0A3B2WCH2	Protein quaking	Qki	13.8945	13.7201	14.9287	14.3458	14.6381	15.6794	14.6116	14.5879	15.5844	15.3708	14.4415	14.5674	15.3271	15.2262
Q64378;A0A3B2WCL4;B8JJC2	Q64378;A0A3B2WCL4;B8JJC2	Peptidyl-prolyl cis-trans isomerase FKBP5;Peptidyl-prolyl cis-trans isomerase FKBP5, N-terminally processed;Peptidyl-prolyl cis-trans isomerase	Fkbp5	15.2122	14.5057	13.9672	14.8082	12.6255	15.2123	14.828	14.7163	15.3909	15.2852	14.6897	14.5387	15.2007	15.0231
A0A3B2WCL5;Q9CT10	A0A3B2WCL5;Q9CT10	Ran-binding protein 3	Ranbp3	18.5524	18.4855	18.4011	18.4221	18.3594	18.3983	17.768	17.862	17.9218	18.0446	17.7607	17.8093	18.2007	18.1502
Q91VJ4;A0A3B2WD34;A0A3B2WD06;A0A3B2W7M3;A0A3B2WAZ4;A0A3B2W7T8;A0A3B2W7L2	Q91VJ4;A0A3B2WD34;A0A3B2WD06;A0A3B2W7M3;A0A3B2WAZ4;A0A3B2W7T8;A0A3B2W7L2	Serine/threonine-protein kinase 38	Stk38	14.8313	15.2976	15.9625	17.4567	14.7987	15.8214	18.4594	18.2452	14.8932	14.9191	18.3168	18.2754	14.9178	14.9647
O08539;A0A3Q4EBK4;Q6P1B9	O08539;A0A3Q4EBK4;Q6P1B9	Myc box-dependent-interacting protein 1	Bin1	16.5448	16.5123	16.1448	16.5926	16.1856	16.9445	16.8145	16.8106	15.793	15.8017	16.6107	16.4639	15.7615	15.714
Q8R3N6;A0A3Q4EBV8	Q8R3N6;A0A3Q4EBV8	THO complex subunit 1	Thoc1	17.3889	17.0727	17.3642	18.5863	17.3403	16.821	18.8427	18.6468	17.4793	17.4998	18.582	18.559	17.4553	17.6248
Q9DBC3;A0A3Q4EH87;A0A3Q4EBV9;E0CXC2;A0A3Q4EHZ1;D3Z491	Q9DBC3;A0A3Q4EH87;A0A3Q4EBV9;E0CXC2;A0A3Q4EHZ1	Cap-specific mRNA (nucleoside-2-O-)-methyltransferase 1	Cmtr1;Gm28043	16.7562	16.6317	16.8331	17.0192	17.0169	15.3281	16.7275	16.7338	17.1227	17.1107	16.738	16.7196	17.4122	17.3622
A0A3Q4L393;Q8BL97;A0A3Q4EH04;A0A3Q4L335;A0A3Q4EGP0	A0A3Q4L393;Q8BL97;A0A3Q4EH04;A0A3Q4L335	Serine/arginine-rich splicing factor 7	Srsf7	19.0394	19.0273	18.9719	18.4023	19.7179	18.2473	18.5763	18.6717	19.6894	19.7794	18.6897	18.9242	19.883	20.0994
Q9JI90;A0A494B9U7;A0A494BAP8;A0A494BBK5;A0A494B9N7;A0A494B9F3;A0A494BBA9;A0A494B8X2	Q9JI90;A0A494B9U7;A0A494BAP8;A0A494BBK5;A0A494B9N7;A0A494B9F3;A0A494BBA9;A0A494B8X2	E3 ubiquitin-protein ligase RNF14	Rnf14	15.9406	15.5046	16.3837	16.906	15.9321	13.1263	16.7856	16.8133	17.1739	17.199	16.9234	16.893	17.5806	17.3512
Q9D1G1;A0A494B945;A0A494BBL7;A0A494BA38	Q9D1G1;A0A494B945;A0A494BBL7	Ras-related protein Rab-1B	Rab1b	18.5314	17.4584	17.1484	18.1897	17.9246	12.2831	18.9043	18.7509	17.9586	18.0076	19.2068	19.2764	18.2598	18.2026
A0A494B9G1	A0A494B9G1			13.6478	13.1871	13.1871	15.4291	13.1871	13.1052	16.008	15.9248	14.9234	14.8514	15.4155	15.4296	14.5363	14.318
A0A494B9K4;A0A494BBK1;A0A494BAX9;A0A494B969	A0A494B9K4			18.2629	18.3523	18.0038	18.0062	17.8566	17.3496	17.7883	17.8704	17.9689	17.9758	17.7783	17.9238	18.072	18.0918
A0A494BAS2;A0A494BBL1;A0A494B9L0;Q5RL57;Q9R0L7	A0A494BAS2;A0A494BBL1;A0A494B9L0;Q5RL57		Akap8l	15.548	15.4888	16.6612	15.8057	14.6895	16.3356	16.0289	15.8599	14.827	14.3042	16.0576	15.8946	14.4805	14.0727
Q9EP82;A0A494B9R5;E9Q156;F6YNC4;F6VLT8;A0A494BBN7	Q9EP82;A0A494B9R5;E9Q156;F6YNC4;F6VLT8;A0A494BBN7	tRNA (guanine-N(7)-)-methyltransferase non-catalytic subunit WDR4;tRNA (guanine-N(7)-)-methyltransferase non-catalytic subunit Wdr4	Wdr4	16.4374	16.4374	16.4533	18.3667	15.9062	16.2701	19.4623	19.6207	16.0653	16.0622	19.2948	19.205	16.3371	16.3752
Q8K1B8;A0A494B9W3;A0A494B9F7;A0A494BBJ8	Q8K1B8;A0A494B9W3	Fermitin family homolog 3	Fermt3	15.935	15.6769	17.4792	18.0973	17.4522	13.9971	18.4416	18.3699	17.9956	18.1504	18.4223	18.1971	18.028	18.0343
O88958;A0A494B9X2	O88958;A0A494B9X2	Glucosamine-6-phosphate isomerase 1	Gnpda1	17.0733	17.0361	16.5777	16.9739	15.698	16.5203	17.9476	17.8893	15.6319	15.8576	18.0629	18.0102	15.9525	16.0013
O09131;A0A494B9X6;A0A494BAB1	O09131;A0A494B9X6;A0A494BAB1	Glutathione S-transferase omega-1	Gsto1	15.334	15.0823	14.7172	15.0844	14.1945	14.347	16.0693	16.2611	15.3142	15.3647	16.4093	16.2324	15.4491	15.4088
Q04207;A0A494BA44;Q4U113	Q04207;A0A494BA44	Transcription factor p65	Rela	15.93	15.8028	15.8823	17.123	16.0436	16.0899	18.0066	17.8871	16.2913	16.2324	18.0765	17.9319	16.1352	16.0723
Q7TMW6;A0A494BA87	Q7TMW6;A0A494BA87	Cytosolic Fe-S cluster assembly factor NARFL	Narfl	15.5523	15.4383	15.79	16.4637	15.7345	16.5683	16.7559	16.7757	16.2458	16.4444	16.7284	16.5317	16.0905	15.7318
Q9EQQ9;A0A494BAA3	Q9EQQ9;A0A494BAA3	Protein O-GlcNAcase	Mgea5	16.557	16.8708	18.1377	19.0806	17.3082	18.4102	17.7152	17.7396	17.2848	17.1503	17.851	18.101	17.4477	17.4932
Q9D5T0;A0A494BAB5;A0A494B9L7;A0A494B9Y0	Q9D5T0;A0A494BAB5;A0A494B9L7;A0A494B9Y0	ATPase family AAA domain-containing protein 1	Atad1	14.0347	13.4393	13.004	14.1648	13.004	13.004	14.6373	14.6089	15.0087	15.2405	14.3488	14.0864	14.8496	14.2991
O88286;G5E8J8;F6ZBR8;A0A494BAG6	O88286;G5E8J8;F6ZBR8;A0A494BAG6	Protein Wiz	Wiz	17.0647	17.0216	17.0218	17.923	16.72	17.5231	17.457	17.406	16.4857	16.4912	17.332	17.421	16.6139	16.8442
Q99M15;A0A494BAM6	Q99M15;A0A494BAM6	Proline-serine-threonine phosphatase-interacting protein 2	Pstpip2	19.6426	19.375	18.7212	19.0927	18.9879	18.8552	19.2289	19.3011	18.35	18.5897	19.2409	19.1764	18.6557	18.7076
Q91YT0;A0A494BAS8;D3YUM1;D3YXX5;D6RG60;D3Z0K1;D3Z1U9	Q91YT0;A0A494BAS8;D3YUM1;D3YXX5;D6RG60;D3Z0K1;D3Z1U9	NADH dehydrogenase [ubiquinone] flavoprotein 1, mitochondrial	Ndufv1	17.4314	17.0698	16.9419	18.4779	17.1954	15.5547	19.1689	18.9802	17.7935	17.6435	18.8768	18.888	17.1553	17.1494
P19157;A0A494BAW2;P46425;A0A494B908;A0A494BAS3;A0A494BAU3;A0A494BAM8	P19157;A0A494BAW2;P46425;A0A494B908;A0A494BAS3;A0A494BAU3;A0A494BAM8	Glutathione S-transferase P 1;Glutathione S-transferase P 2	Gstp1;Gstp2	17.1745	16.9922	16.5105	17.9704	16.0907	14.6466	18.5901	18.0091	16.1405	16.0854	18.2072	18.1747	15.9357	16.2356
Q9CWZ7;A0A494BAX2;D3Z4B2	Q9CWZ7;A0A494BAX2;D3Z4B2	Gamma-soluble NSF attachment protein	Napg	15.1514	15.3143	15.6543	15.8324	15.6752	16.1832	15.4503	15.4587	16.2734	16.0628	15.4434	15.3508	16.0095	16.132
Q4QRL3;A0A494BB08	Q4QRL3;A0A494BB08	Coiled-coil domain-containing protein 88B	Ccdc88b	14.0614	14.1844	14.4627	15.9587	13.9533	15.3877	15.1475	15.2498	13.689	13.6508	15.3614	15.331	13.7909	13.658
Q62084;A0A494BB30;A0A494B933;A0A494B9R1	Q62084;A0A494BB30;A0A494B933;A0A494B9R1	Protein phosphatase 1 regulatory subunit 14B	Ppp1r14b	15.8881	15.7627	15.7346	16.6275	15.5232	15.7785	17.1396	17.0699	15.7093	15.7667	16.9469	17.0279	15.9006	15.936
P13379;A0A494BB49;A0A494B9V0	P13379;A0A494BB49;A0A494B9V0	T-cell surface glycoprotein CD5	Cd5	15.8709	15.7831	16.1293	15.8229	15.8885	15.8087	15.9366	15.9285	16.0157	16.0423	15.9697	15.7435	15.8861	15.6646
A0A494BB75	A0A494BB75			13.9205	13.7667	13.9584	15.3802	13.4411	12.5264	15.5419	15.4867	14.2059	14.2917	15.508	15.3156	14.0396	14.1364
Q8BP47;A0A494BB89;A0A498WGK2;A0A494BAW6;A0A494BAX5;A0A494B996;A0A494B927;A0A494BB92;A0A494B9G0;A0A494B949	Q8BP47;A0A494BB89;A0A498WGK2;A0A494BAW6;A0A494BAX5;A0A494B996;A0A494B927	Asparagine--tRNA ligase, cytoplasmic	Nars	17.3212	17.1867	17.2381	17.7343	17.7788	18.2152	17.7612	17.7394	16.8946	16.8108	17.7843	17.842	17.3015	17.2691
Q60872;Q8BMJ3;A0A494BB95;Q8BX20;Q3UTA4;Q3UT53;Q3TQZ4;J3QQ02;J3QPI8;J3QNT6;J3QMW5;A0A1Y7VNG9;A0A1Y7VLT7;J3QP87;A0A1Y7VK80;A0A1Y7VJE9;F6YNI8	Q60872;Q8BMJ3;A0A494BB95;Q8BX20;Q3UTA4;Q3UT53;Q3TQZ4;J3QQ02;J3QPI8;J3QNT6;J3QMW5;A0A1Y7VNG9;A0A1Y7VLT7;J3QP87;A0A1Y7VK80;A0A1Y7VJE9;F6YNI8	Eukaryotic translation initiation factor 1A;Eukaryotic translation initiation factor 1A, X-chromosomal	Eif1a;Eif1ax;Gm5662;Gm8300;Gm4027;Gm2016;Gm2056;Gm6803;Gm5039;Gm2075;Gm2035;Gm21319	18.7085	18.2979	18.1925	18.9495	18.4157	18.1453	19.0919	19.214	18.4327	18.4852	19.1757	19.3772	18.712	18.896
Q61337;A0A494BBC4;F7ABX5;Q3U9H3;D3YZR8	Q61337;A0A494BBC4;F7ABX5;Q3U9H3;D3YZR8	Bcl2-associated agonist of cell death	Bad	12.9487	13.1731	13.4207	12.9487	11.0152	12.7104	13.7994	13.5984	13.0977	13.1058	13.5415	13.6447	13.1058	13.2014
A0A494BBE1;Q9CWP8	A0A494BBE1;Q9CWP8	DNA polymerase delta subunit 4	Pold4	17.1434	17.1435	17.1997	17.1081	17.4455	17.3196	17.2317	17.2523	17.5813	17.6686	17.3226	17.3368	17.7507	17.8398
Q922Y1;A0A498WFS2	Q922Y1;A0A498WFS2	UBX domain-containing protein 1	Ubxn1	16.4233	16.7331	17.9744	16.9658	17.1683	18.3626	15.7504	15.8594	17.064	16.9559	15.8329	15.974	16.789	16.7558
Q8CDN6;A0A498WGD8;A0A494BBI1;A0A494B955;A0A494BB31	Q8CDN6;A0A498WGD8;A0A494BBI1;A0A494B955	Thioredoxin-like protein 1	Txnl1	17.9795	17.6208	18.2186	17.7271	18.2916	17.8542	18.148	18.1097	18.3796	18.6534	18.2059	18.0456	18.7371	18.8636
Q9ET30;A0A498WGK6	Q9ET30;A0A498WGK6	Transmembrane 9 superfamily member 3	Tm9sf3	16.682	16.3773	16.4529	18.6913	15.9899	14.9014	19.9822	19.9225	16.7814	17.0374	20.4308	20.1298	17.2245	17.4555
Q9ES00;G3UZD6;A0A571BD95;A0A5F8MP95;G3UZM6	Q9ES00;G3UZD6;A0A571BD95;A0A5F8MP95;G3UZM6	Ubiquitin conjugation factor E4 B	Ube4b	15.8073	15.5248	15.5014	16.3738	15.259	15.5756	16.5137	16.6625	15.7865	15.8268	16.6109	16.7489	15.8513	15.8615
P48193;A0A571BEG4;A2A839;A2A838;A2A842;A2A841;F6S4K9;A0A1D5RLV1;A2AD32;F7BUB8	P48193;A0A571BEG4;A2A839;A2A838;A2A842;A2A841;F6S4K9;A0A1D5RLV1;A2AD32	Protein 4.1	Epb41;Epb4.1	14.1388	14.0178	14.8282	14.5156	15.6654	13.3658	14.9379	14.9631	15.5502	15.5633	15.0753	14.9354	15.3236	15.5956
A0A571BEI2;Q6PIU9	A0A571BEI2;Q6PIU9	Uncharacterized protein FLJ45252 homolog		16.5029	16.5526	16.9471	16.797	16.7354	17.0554	16.8012	16.7934	16.9511	17.0071	16.916	17.1075	17.0798	17.2116
P63094;Q6R0H7;A0A571BEI3;A0A571BGH5;A2A610;A0A571BEG2;A0A571BE25;A0A571BEM2;Z4YKV1	P63094;Q6R0H7;A0A571BEI3;A0A571BGH5;A2A610;A0A571BEG2;A0A571BE25;A0A571BEM2;Z4YKV1	Guanine nucleotide-binding protein G(s) subunit alpha isoforms short;Guanine nucleotide-binding protein G(s) subunit alpha isoforms XLas	Gnas	14.2814	14.7417	15.0744	16.7367	14.6726	15.2953	16.7334	16.7988	15.08	15.0666	16.5697	16.7796	14.9832	14.8423
A0A571BF12;F6RGI3;A0A571BE94;Q6ZPI3;A0A494B9R4	A0A571BF12;F6RGI3;A0A571BE94		Gm340	13.9994	14.2993	14.066	15.109	14.1135	13.274	16.5615	16.8617	14.4477	14.565	15.7695	15.7708	14.4564	14.4645
Q91ZZ2;A0A5F8MPI9;A1L338;Q3UGX8;Q3UHC1;F6ZDE5	Q91ZZ2;A0A5F8MPI9;A1L338;Q3UGX8;Q3UHC1		Rapgef1	15.6294	15.7541	16.6395	16.3993	15.5933	16.6425	16.5461	16.7033	16.6631	16.5813	16.8586	16.8135	16.9609	17.0168
Q9EP69;A0A5F8MPK9	Q9EP69;A0A5F8MPK9	Phosphatidylinositide phosphatase SAC1	Sacm1l	17.4037	17.0793	16.9308	17.3435	16.7557	16.9202	17.5251	17.4913	16.6105	16.7316	17.5616	17.8589	16.4807	16.7277
P99027;A0A5F8MPY2	P99027;A0A5F8MPY2	60S acidic ribosomal protein P2	Rplp2	16.8415	16.8761	16.5607	17.0849	15.8466	16.5781	16.0316	15.6973	15.2412	15.1011	15.6216	15.4807	14.9285	14.7859
Q8K4J6;D3YUG5;D3YUI2;A0A5F8MQ33	Q8K4J6;D3YUG5;D3YUI2;A0A5F8MQ33	MKL/myocardin-like protein 1	Mkl1	14.862	14.8621	14.8371	16.3659	13.8643	14.7021	16.4084	16.3838	14.8568	14.8508	16.2111	15.9603	14.8296	14.814
Q9CY27;Q52L67;A0A5F8MQC8	Q9CY27;Q52L67;A0A5F8MQC8	Very-long-chain enoyl-CoA reductase	Tecr	15.4863	14.8299	14.3583	15.3169	14.9513	12.6329	16.4938	16.4511	16.0301	15.8125	16.4376	16.7329	15.5719	15.7136
A0A5H1ZRK8;P01837	A0A5H1ZRK8;P01837	Ig kappa chain C region		18.6321	18.5287	17.9664	18.6038	18.5318	18.7361	18.5204	18.4969	18.1394	18.2872	19.1836	19.1998	18.748	19.0704
A0A5H1ZRL3;Q8C4Y3;F6UFF7	A0A5H1ZRL3;Q8C4Y3	Negative elongation factor B	Nelfb	16.0928	16.1055	16.469	19.1379	15.4463	16.3726	18.9187	18.8808	15.7813	15.7294	19.0398	18.6997	15.9682	15.7784
Q3ULW8;A0A5H1ZRP0;A0A5H1ZRL8;A0A5H1ZRL5	Q3ULW8;A0A5H1ZRP0;A0A5H1ZRL8;A0A5H1ZRL5		Parp3	19.0301	19.0474	18.9661	18.897	19.1748	18.5437	18.9656	19.1028	18.9234	18.9493	19.0941	19.3223	19.1512	19.2074
Q810U5;A0A668KL36;F6UK66	Q810U5;A0A668KL36;F6UK66	Coiled-coil domain-containing protein 50	Ccdc50	17.4023	16.8723	16.6402	17.1559	16.3726	16.3957	17.7151	17.4841	16.3952	16.3952	17.6066	17.5939	16.2161	16.4541
A0A668KL68;Q8BY02	A0A668KL68;Q8BY02	NF-kappa-B-repressing factor	Nkrf	15.9571	15.703	15.6556	16.332	15.6782	14.6041	16.8849	16.6996	16.2655	16.3976	16.968	16.9964	16.5341	16.8102
Q9QYI3;A2A5E1;A0A6I8MX00;A0A6I8MWX8;A0A6I8MWZ1;F7BTP8;A0A6I8MWZ9;A0A6I8MWY7;A0A6I8MWZ5;A0A6I8MWW2;A0A6I8MX31	Q9QYI3;A2A5E1;A0A6I8MX00;A0A6I8MWX8;A0A6I8MWZ1	DnaJ homolog subfamily C member 7	Dnajc7	17.3453	17.0382	17.1906	17.7073	17.5138	17.4342	18.1572	18.2293	17.5997	17.5752	18.1995	18.07	17.7358	17.7446
E9PUQ5;Z4YJU8;A0A6I8MWY5;Q921M4;A2AN46;A0A6I8MX07;A2AN48;A2AN45;A2AN42	E9PUQ5;Z4YJU8;A0A6I8MWY5;Q921M4;A2AN46;A0A6I8MX07;A2AN48	Golgin subfamily A member 2	Golga2	16.6378	16.6017	16.4943	17.3989	15.9811	15.57	17.824	17.6107	15.9616	15.8245	17.6731	17.6629	15.6017	15.642
Q6P9Q6;A0A6I8MWZ0;Q80YW6;Q80YW9;Q80YW7	Q6P9Q6;A0A6I8MWZ0;Q80YW6;Q80YW9	FK506-binding protein 15;Peptidyl-prolyl cis-trans isomerase	Fkbp15	18.8328	18.6344	18.451	19.4364	18.5247	18.7594	19.2507	19.1108	17.9777	18.1035	19.4882	19.6506	18.3846	18.5822
Q8CJG1;A0A6I8MX18;H3BJ70;Q8CJF8;Q8CJF9	Q8CJG1;A0A6I8MX18;H3BJ70	Protein argonaute-1	Ago1	16.1666	16.5884	16.095	15.8278	16.71	17.129	15.4693	15.3469	14.2654	14.2767	15.2833	15.2438	14.7696	14.819
Q9R1C7;A0A6Q6PUT5;A0A1B0GRU8;A2AQW6;A0A1B0GSF1	Q9R1C7;A0A6Q6PUT5;A0A1B0GRU8	Pre-mRNA-processing factor 40 homolog A	Prpf40a	18.087	18.0452	17.8068	18.4203	17.6192	17.0141	18.3916	18.3187	17.8637	17.721	18.2802	18.2969	17.5165	17.4161
A0A7N9VR94	A0A7N9VR94			19.7596	19.9374	19.6837	19.9232	19.8465	19.9335	19.2724	19.3022	19.2006	19.2795	19.2587	19.2126	19.4045	19.4156
Q8R0J4;A0A7N9VSI3;A0A7N9VSV2;A0A7N9VSS0;A0A7N9VRB8;A0A7N9VSI9	Q8R0J4;A0A7N9VSI3;A0A7N9VSV2;A0A7N9VSS0;A0A7N9VRB8;A0A7N9VSI9	Transmembrane protein 134	Tmem134	12.7165	13.029	12.7669	12.7165	12.3077	13.4372	13.1406	12.765	13.2431	13.0352	13.4728	12.8096	13.277	12.7368
Q8R0W0;A0A7N9VRC4	Q8R0W0;A0A7N9VRC4	Epiplakin	Eppk1	15.868	15.7319	16.0834	15.9628	15.7195	17.0259	16.5859	16.6312	15.5207	15.575	16.7992	16.6249	15.5584	15.8643
Q8BUV3;A0JNY3	Q8BUV3;A0JNY3	Gephyrin;Molybdopterin adenylyltransferase;Molybdopterin molybdenumtransferase	Gphn	17.8179	17.7177	17.6496	18.4225	17.1933	17.6565	17.7582	17.8935	16.8439	16.8195	17.769	17.9656	17.0527	16.9065
Q8VHR5;A1L3S7;A0A0U1RNM2	Q8VHR5;A1L3S7	Transcriptional repressor p66-beta	Gatad2b	17.8464	17.8483	17.4181	17.7075	17.5322	17.1466	17.173	17.1215	17.3594	17.3687	17.3802	17.5073	17.4485	17.4763
A2A432;E9PXY1;J3QJX0	A2A432;E9PXY1;J3QJX0	Cullin-4B	Cul4b	16.8581	16.8776	16.8495	16.746	16.2977	16.3967	16.8554	16.8661	16.4175	16.3972	16.7675	16.7141	16.3273	16.2793
O09000;Q05BA5;A2A468	O09000;Q05BA5;A2A468	Nuclear receptor coactivator 3	Ncoa3	16.1244	15.4766	15.907	17.2284	15.7991	14.9204	17.5763	17.526	16.2604	16.1442	17.3039	17.0161	15.9577	15.8709
A2A4P0;A2A4N9	A2A4P0;A2A4N9	ATP-dependent RNA helicase DHX8	Dhx8	15.3603	15.5429	15.5247	15.1424	15.8926	15.788	14.7361	14.6759	16.39	16.3409	14.7855	14.9977	16.2984	16.2752
P84099;A2A547	P84099;A2A547	60S ribosomal protein L19;Ribosomal protein L19	Rpl19	19.0427	18.592	18.3042	19.3342	18.4676	17.445	19.1176	19.2862	18.2025	18.2364	19.1834	19.4875	18.5258	18.5659
A2A5R2	A2A5R2	Brefeldin A-inhibited guanine nucleotide-exchange protein 2	Arfgef2	17.1139	17.0661	17.1974	16.5227	17.168	17.0512	16.8349	16.832	16.9249	16.8955	16.5616	16.4044	16.8864	16.9728
P52293;A2A600;A2A601;F2Z431;A2A602;A6PW68	P52293;A2A600;A2A601;F2Z431;A2A602;A6PW68	Importin subunit alpha-1	Kpna2	15.6827	15.4637	16.016	16.3885	15.7607	16.1363	16.5104	16.4012	15.7596	15.7422	16.5239	16.4986	15.8312	15.649
E9Q6A7;A2A654;A2A655;A2A653	E9Q6A7;A2A654;A2A655		Bptf	18.1148	18.0632	18.1626	18.0141	17.9654	17.9989	17.9101	17.9568	17.5711	17.6023	17.9089	17.895	17.8079	17.7919
A2A6A1	A2A6A1	G patch domain-containing protein 8	Gpatch8	17.1303	16.7707	16.7914	17.9509	16.1897	16.6172	18.4914	18.5536	16.1345	16.2524	18.4955	18.5387	16.3627	16.6562
Q99LM2;A2A6E1;A2A6D9;B0QZI8	Q99LM2;A2A6E1;A2A6D9;B0QZI8	CDK5 regulatory subunit-associated protein 3	Cdk5rap3	16.684	16.4034	16.4589	18.0107	16.5369	17.181	17.8617	17.4789	16.5548	16.2387	17.3312	16.9454	16.2073	16.134
Q61792;A2A6G9;A2A6H0;A2A6G7;A2A6G8;A2A6G6;A2A6H1;A2A6G5;E9Q0N6;A2A6G4	Q61792;A2A6G9;A2A6H0;A2A6G7;A2A6G8;A2A6G6;A2A6H1	LIM and SH3 domain protein 1	Lasp1	18.8565	19.0758	19.4661	18.8651	19.2872	19.4621	17.8803	17.9603	18.4438	18.4263	17.9092	18.0389	18.6143	18.5933
A2A6J7;A2A6J4;A0A1B0GRF5	A2A6J7;A2A6J4		Lsp1	15.6936	15.8209	17.2419	17.056	15.8025	15.4993	18.7341	18.5783	18.2547	18.2854	18.2334	17.8831	18.1555	17.8717
A2A6P4	A2A6P4		Fam104a	12.8383	12.944	12.7133	12.8383	12.5907	13.687	13.3427	13.4239	13.6911	13.8126	13.3234	13.3478	13.6445	14.1468
A2A6Q5;Q8R568	A2A6Q5;Q8R568	Cell division cycle protein 27 homolog	Cdc27	17.2522	17.129	17.0934	17.7696	16.8946	15.789	17.8903	17.793	16.7564	16.7311	18.0461	18.1039	16.9337	17.0894
Q80UG5;A2A6U3;A2A6U5	Q80UG5;A2A6U3;A2A6U5	Septin-9	2022-09-09	17.9429	18.0434	18.2527	17.7506	18.4787	19.002	17.3714	17.5101	18.4091	18.5764	17.5357	17.5911	18.731	18.81
Q8VCA8;A2A709	Q8VCA8;A2A709	Secernin-2	Scrn2	13.3067	13.105	13.105	13.7982	13.3905	13.105	14.4765	14.6521	14.45	14.3504	14.4772	14.2818	14.4009	14.0075
A2A7B5	A2A7B5		Prdm2	15.4957	16.0949	15.6676	19.6646	15.8075	16.0511	20.2058	20.022	15.9909	16.1509	19.962	19.9063	16.089	16.3418
Q9WU20;A2A7F9;F6Z4F8;A2A7F7	Q9WU20;A2A7F9;F6Z4F8;A2A7F7	Methylenetetrahydrofolate reductase	Mthfr	14.4145	14.4145	13.6993	13.887	13.8134	14.2452	14.8775	14.8182	14.3458	14.3789	14.8366	14.8352	14.3361	14.2176
A2A7S7	A2A7S7	Tyrosine--tRNA ligase	Yars	15.825	15.5275	15.2948	16.0189	15.3625	15.2407	16.1981	16.1692	15.4838	15.3544	16.2077	16.3211	15.4902	15.3691
Q99LX0;A2A813;A2A815;A2A816	Q99LX0;A2A813;A2A815	Protein deglycase DJ-1	Park7	19.273	18.9973	18.6905	19.4724	18.7981	18.6322	19.4157	19.5157	18.4325	18.459	19.4888	19.4521	18.5694	18.6731
B2RX14;A2A8R7;A0A0A0MQJ6;A2A9H0	B2RX14;A2A8R7;A0A0A0MQJ6	Terminal uridylyltransferase 4	Zcchc11	17.8006	17.6256	17.7069	17.6476	17.7382	18.0249	17.4799	17.5311	17.3053	17.3865	17.4433	17.3587	17.374	17.3513
Q91VU1;A2A8S2	Q91VU1;A2A8S2	Protein YIPF1;Protein YIPF	Yipf1	12.9321	13.0671	13.0162	12.9321	14.2606	13.8862	13.7674	13.8884	14.2562	14.1619	13.3419	13.4126	13.9798	12.6511
Q52KI8;A2A8V9;A2A8V8;E9PUK6;E9QKA4;F6UK16;F7BWM1;A2A983;F6T4M4	Q52KI8;A2A8V9;A2A8V8;E9PUK6;E9QKA4	Serine/arginine repetitive matrix protein 1	Srrm1	17.4808	17.9432	17.8661	17.3843	17.8035	18.748	17.2385	17.4049	17.4001	17.5563	17.2838	17.4762	17.564	17.5206
A2A9P6;P24788	A2A9P6;P24788	Cyclin-dependent kinase 11B	Cdk11b	16.6924	16.2601	16.7251	18.1274	15.8655	15.1336	18.221	18.27	16.5935	16.6143	18.3127	18.4066	16.6972	16.8417
Q8BHG1;A6PWC3;A2A9Q2;Q3V3G9	Q8BHG1;A6PWC3;A2A9Q2	Nardilysin	Nrd1	16.4375	16.1758	16.5533	18.0212	16.6615	16.3307	18.6561	18.6382	16.8098	16.7567	18.5272	18.4621	16.6039	16.5387
Q9JM14;A2A9X5	Q9JM14;A2A9X5	5(3)-deoxyribonucleotidase, cytosolic type	Nt5c	17.141	17.0995	17.8032	17.0826	17.7611	17.0502	16.7966	16.8104	18.2597	18.3026	16.6794	16.964	17.8905	17.8622
Q8BMA6;A2AAN2	Q8BMA6;A2AAN2	Signal recognition particle subunit SRP68	Srp68	18.9148	18.8546	18.4555	18.5836	18.8384	19.5035	18.2766	18.3657	17.9421	18.0341	18.3861	18.4352	18.2052	18.3979
Q8VHQ3;A2AC90	Q8VHQ3;A2AC90	Protein phosphatase 1 regulatory inhibitor subunit 16B	Ppp1r16b	17.012	17.0515	16.768	17.9494	17.2115	17.4848	18.0776	18.111	17.2087	17.2728	18.1402	17.9942	17.3933	17.4416
Q9DBG6;A2ACG7	Q9DBG6;A2ACG7	Dolichyl-diphosphooligosaccharide--protein glycosyltransferase subunit 2	Rpn2	16.5162	16.5087	16.742	17.4502	17.1684	13.6942	17.1929	17.2493	17.8474	17.9048	17.6627	17.9532	18.3673	18.6315
Q9QXG2;Q3UR39;A2AD03	Q9QXG2;Q3UR39;A2AD03	Rab proteins geranylgeranyltransferase component A 1	Chm	15.6064	15.6193	15.6779	17.9996	15.5191	16.3488	17.3857	17.4439	15.398	15.2659	17.5307	17.3987	15.4566	15.2324
A2ADA5	A2ADA5	tRNA pseudouridine synthase-like 1	Pusl1	14.7418	14.636	15.0623	14.6409	14.6716	15.1542	14.8979	14.9451	15.6431	15.6156	14.9299	14.7436	15.5747	15.5579
Q62504;A2ADB1;A2ADB0	Q62504;A2ADB1;A2ADB0	Msx2-interacting protein	Spen	16.1836	16.1669	16.1646	16.4045	15.5869	16.4476	16.5213	16.4248	15.713	15.6649	16.3946	16.2697	15.7226	15.6957
Q80TQ5;A2ADE0;Z4YJW6	Q80TQ5;A2ADE0;Z4YJW6	Pleckstrin homology domain-containing family M member 2	Plekhm2	15.145	15.1508	15.4892	15.163	15.3824	16.3975	15.6612	15.7274	15.3191	15.3573	15.5901	15.6856	15.4677	15.3347
Q8R3G1;A2ADR8	Q8R3G1;A2ADR8	Nuclear inhibitor of protein phosphatase 1	Ppp1r8	17.4273	17.1393	17.2509	18.3311	16.5815	17.0463	18.8551	18.8149	16.6668	16.7711	18.7243	18.7199	16.943	16.9461
A2ADY9	A2ADY9	Protein DDI1 homolog 2	Ddi2	17.3133	16.8021	16.8816	17.8479	16.5739	16.5755	18.0181	17.974	16.8771	16.836	17.8374	17.8174	16.8254	16.8505
Q9DBT5;A2AE27	Q9DBT5;A2AE27	AMP deaminase 2	Ampd2	15.9188	16.0355	16.2047	15.6487	17.4393	17.5393	15.0272	15.3792	16.6492	16.8443	15.0555	15.5354	17.0654	17.412
Q9R0Q4;A2AEB5;A2AEB4;A2AEB3	Q9R0Q4;A2AEB5;A2AEB4;A2AEB3	Mortality factor 4-like protein 2	Morf4l2	15.0606	15.3625	14.9382	16.4367	14.5232	15.0906	14.8396	15.0618	14.9418	14.9927	15.1479	15.4655	15.1121	15.1241
Q91VJ5;A2AER8;A2AER9	Q91VJ5;A2AER8	Polyglutamine-binding protein 1	Pqbp1	18.6966	18.5726	18.6415	19.2279	18.5899	18.2068	19.2765	19.4032	18.1461	18.1726	19.2873	19.4144	18.3462	18.4034
Q8VD04;A2AEW9;A2AEW8;A2AEW6;A2AEW5	Q8VD04;A2AEW9;A2AEW8	GRIP1-associated protein 1	Gripap1	14.9687	14.5709	15.2117	14.8672	14.562	12.3869	15.3743	15.1056	14.8598	14.789	15.075	14.6652	14.5608	14.5719
A2AF33	A2AF33		Tmsb15b1	15.1625	15.0816	16.2711	15.7801	16.7886	17.0738	15.5748	15.6288	16.6468	16.6375	15.6017	15.4394	16.3093	16.3534
A2AF47;A2AF67;A2AF65	A2AF47;A2AF67	Dedicator of cytokinesis protein 11	Dock11	15.5801	15.4744	15.6374	16.6163	15.4084	15.2509	17.464	17.5218	15.6254	15.6536	17.3575	17.1616	15.5085	15.3232
A2AFG7;A2AFG8;Q6PGJ3;P11627;F6UIL7	A2AFG7;A2AFG8;Q6PGJ3;P11627	Neural cell adhesion molecule L1	L1cam	15.11	15.0956	14.8488	15.13	14.936	14.173	15.3208	15.193	15.3625	15.2743	15.5056	14.9978	15.0932	14.8695
Q60973;A2AFJ1;A2AFI9;F6ZLC6;F6U539	Q60973;A2AFJ1;A2AFI9;F6ZLC6	Histone-binding protein RBBP7	Rbbp7	17.5751	17.5861	17.4942	17.1707	18.4159	16.3464	17.2999	17.2321	18.1045	18.3096	17.2193	17.1191	18.3096	18.501
Q91VC3;A2AFK7;E9PV04;A0A0N4SVP8;A0A0N4SVM5	Q91VC3;A2AFK7;E9PV04;A0A0N4SVP8	Eukaryotic initiation factor 4A-III;Eukaryotic initiation factor 4A-III, N-terminally processed	Eif4a3;Gm8994	18.0908	18.0509	17.7272	18.0926	17.7939	17.6158	18.0846	18.1086	17.6321	17.8314	18.0266	17.9168	17.2588	17.2798
Q7TMY8;A2AFQ0;F6XP90	Q7TMY8;A2AFQ0	E3 ubiquitin-protein ligase HUWE1	Huwe1	18.0167	18.2201	18.4512	18.7899	18.2348	18.6881	18.215	18.2966	17.8743	17.8309	18.3555	18.3264	18.0403	18.0217
Q99N15;A2AFQ2	Q99N15;A2AFQ2		Hsd17b10	13.86	13.724	14.561	15.2797	14.5868	13.724	16.252	15.7626	16.394	16.3379	15.5643	15.489	15.6708	15.544
Q8BX17;A2AFQ9;E9PUU4	Q8BX17;A2AFQ9;E9PUU4	Gem-associated protein 5	Gemin5	16.07	15.9192	15.4217	15.71	15.4313	14.4447	15.7447	15.7276	15.5516	15.8307	15.7722	15.5628	15.9878	16.2105
A2AGH6;A2AGH8;A2AGH9;A0A0G2JET8	A2AGH6;A2AGH8;A2AGH9	Mediator of RNA polymerase II transcription subunit 12	Med12	15.5632	15.529	15.4673	15.6348	15.0638	15.4867	16.0001	16.1887	15.5012	15.6138	16.1837	16.3594	15.6349	15.515
Q924N4;A2AGJ9;Q6P6P5;Q3V0N8	Q924N4;A2AGJ9;Q6P6P5;Q3V0N8	Solute carrier family 12 member 6	Slc12a6	13.7419	14.0261	14.1985	14.7247	13.9056	14.9012	15.4926	15.7628	13.1054	13.1142	15.4562	15.4648	13.4001	13.2765
O88685;A2AGN7;B7ZCF1	O88685;A2AGN7;B7ZCF1	26S protease regulatory subunit 6A	Psmc3	16.1029	15.9486	16.4613	16.7358	15.8431	16.5352	17.0114	17.2248	16.429	16.4768	17.3345	17.5337	16.9245	16.9265
Q4QQM4;A2AGS6	Q4QQM4;A2AGS6	Tumor protein p53-inducible protein 11	Trp53i11	17.787	17.3334	16.9597	17.2972	17.5413	17.3382	17.6981	17.6555	17.0106	16.9026	17.7692	17.7594	16.924	16.8739
Q5FWK3;A2AH25	Q5FWK3;A2AH25	Rho GTPase-activating protein 1	Arhgap1	18.5551	18.5434	18.3404	18.0554	18.3753	19.0198	17.8541	17.9569	17.8314	17.8969	18.0401	18.0596	18.0071	18.0478
O08810;G3UZ34;A2AH85	O08810;G3UZ34;A2AH85	116 kDa U5 small nuclear ribonucleoprotein component	Eftud2	17.7995	17.567	17.5343	17.7146	18.5438	16.0363	17.8407	17.8498	18.981	19.194	17.9489	18.137	19.2026	19.3272
A2AI08	A2AI08	Taperin	Tprn	13.1871	13.3551	15.4117	13.5332	15.0743	15.363	14.542	14.1102	15.7733	15.7765	14.0118	14.0868	15.3749	15.4479
Q80U87;A2AI52	Q80U87;A2AI52	Ubiquitin carboxyl-terminal hydrolase 8;Ubiquitin carboxyl-terminal hydrolase	Usp8	17.2177	17.1032	17.1435	17.5948	16.9831	16.4895	17.2236	17.2875	16.5911	16.5816	17.3079	17.3054	16.6559	16.6003
A2AIV2;E9PZY8	A2AIV2;E9PZY8	Protein virilizer homolog	Kiaa1429;1110037F02Rik	16.1722	16.3473	16.2146	16.3436	16.0858	16.7037	16.0056	16.0081	15.7675	15.7684	15.9842	16.0266	15.7358	15.5176
A2AJ72;Q3TIX6;A0A0A6YVV5;F7AM43;A0A0A6YY39	A2AJ72;Q3TIX6;A0A0A6YVV5;F7AM43		Fubp3	16.4904	16.5567	16.6574	16.8006	16.6445	17.1237	16.2792	16.2187	16.4718	16.4695	16.3289	16.4237	16.508	16.3729
O70311;F7APP3;A2AJH3	O70311;F7APP3;A2AJH3	Glycylpeptide N-tetradecanoyltransferase 2;Glycylpeptide N-tetradecanoyltransferase	Nmt2	14.1764	14.5117	14.6614	15.5798	15.4596	13.747	16.7381	16.6648	15.2943	15.2739	16.7002	16.607	15.369	15.18
A2AJI0;A2AJI1;A8Y5P4;F6WF36	A2AJI0;A2AJI1;A8Y5P4;F6WF36	MAP7 domain-containing protein 1	Map7d1	17.4175	18.1978	18.4392	17.1422	18.5279	18.7144	16.7053	16.6645	17.8382	17.8517	16.8073	16.9774	18.0525	18.0901
A2AJK6;A0A0R4J1U9	A2AJK6;A0A0R4J1U9	Chromodomain-helicase-DNA-binding protein 7	Chd7	14.5783	14.4887	14.7055	15.4844	14.1833	14.743	16.1201	15.8529	15.3135	15.0938	15.7965	15.5987	15.0838	14.9503
A2AJT4;A2AJT3;A2AJT5	A2AJT4;A2AJT3;A2AJT5	Arginine/serine-rich protein PNISR	Pnisr	13.8688	14.1233	15.0478	15.2197	14.5259	15.5613	15.9101	15.8179	15.2992	15.1652	15.6675	15.8414	14.8077	14.6269
Q8K2F0;A2AKA9	Q8K2F0;A2AKA9	Bromodomain-containing protein 3	Brd3	15.7671	15.6573	15.3722	15.7913	15.3231	15.2964	17.0648	16.9142	15.6007	15.6762	17.2222	17.3088	15.7744	15.7591
Q02650;G3UYK4;A2AKM6;G3UY80;G3V008;A2AKM5;G3UZ71;G3UXF6;G3UZ86;G3UX39;A2AKM8;G3UW65;A2AKM7;A0A0A6YVX2;V9GXS5	Q02650;G3UYK4;A2AKM6;G3UY80;G3V008;A2AKM5;G3UZ71;G3UXF6;G3UZ86;G3UX39;A2AKM8;G3UW65;A2AKM7	Paired box protein Pax-5	Pax5	16.4228	16.3311	16.4662	17.5599	16.3098	16.8797	17.2739	17.299	16.1125	16.0923	17.1957	17.1081	16.1467	15.9998
A2AKX3	A2AKX3	Probable helicase senataxin	Setx	16.4376	16.3886	16.3982	16.6773	16.2817	16.6622	16.9707	17.1342	16.1591	16.3005	16.9677	17.0269	16.5353	16.606
Q8C0I1;A2AL50;A2AL49;H3BKN2	Q8C0I1;A2AL50;A2AL49;H3BKN2	Alkyldihydroxyacetonephosphate synthase, peroxisomal	Agps	15.9628	16.0049	16.1884	15.9666	16.2525	15.9713	16.0372	16.1438	16.8888	16.9425	16.1213	16.0801	16.9289	16.6037
Q8BSY0;A2AL85;Q3TU40;A2AL81;A2AL83;A2AL79;A2AL78;Q8CBM2;A2AL77;A2AL75	Q8BSY0;A2AL85;Q3TU40;A2AL81;A2AL83;A2AL79;A2AL78;Q8CBM2	Aspartyl/asparaginyl beta-hydroxylase	Asph	16.3819	16.1469	17.6084	15.6239	16.6706	17.6125	15.5328	15.335	18.3081	18.324	15.2438	15.3626	17.9438	17.93
Q6PAQ4;A2ALB1;A2ALB2	Q6PAQ4;A2ALB1;A2ALB2	RNA exonuclease 4	Rexo4	17.815	17.6209	18.1292	17.7514	18.0027	17.0646	17.9983	17.9669	18.0681	17.9559	17.9917	17.9824	18.1516	18.0938
Q6NZB0;A2ALF3;A2ALF0;E9PZT4;D3Z4I5;F7CXJ2;F6TQL3;F6QIL6	Q6NZB0;A2ALF3;A2ALF0	DnaJ homolog subfamily C member 8	Dnajc8	17.9557	17.5832	17.8016	18.7165	17.5715	17.5363	19.5678	19.6016	17.6257	17.5288	19.4909	19.577	17.5124	17.424
A2AM70;A2AM62	A2AM70;A2AM62		Hp1bp3	15.0951	14.6708	13.4055	14.4163	13.0789	12.3995	14.6969	14.622	14.2829	14.1451	14.4841	14.0312	14.3501	14.089
A2AMW0;P47757;F7CAZ6;A0A0A0MQI9;F6YHZ8	A2AMW0;P47757;F7CAZ6;A0A0A0MQI9;F6YHZ8	F-actin-capping protein subunit beta	Capzb	18.4723	18.2575	17.671	18.774	17.5699	16.5746	18.8223	18.8193	17.4586	17.4807	18.6627	19.0221	17.3242	17.5118
Q91VX2;A2AMY5;A2AMY7;F6WTC8;F6PYV5	Q91VX2;A2AMY5	Ubiquitin-associated protein 2	Ubap2	17.6259	17.5962	17.6497	17.9472	17.7695	18.3683	17.4229	17.5952	17.2607	17.3498	17.5555	17.774	17.4233	17.5683
A2AN08;Z4YMA7;F6SSP6	A2AN08	E3 ubiquitin-protein ligase UBR4	Ubr4	15.9719	16.3349	16.8126	21.1474	16.325	17.4058	21.2027	21.3802	15.7416	15.6878	21.3568	21.3904	16.1445	16.1047
Q8VEH2;A2AN61;F6S5B6;Q3UUV0;F7D5G9;F7BM53;F7AT58;F6XWQ4	Q8VEH2;A2AN61;F6S5B6;Q3UUV0;F7D5G9		Ciz1	17.5251	17.7134	17.9096	17.495	16.8559	17.7864	16.4682	16.5917	16.5592	16.6387	16.4058	16.448	16.7008	16.7348
A2ANY6;J3QMC5	A2ANY6;J3QMC5		Mdn1	17.345	17.4416	16.7801	16.8692	16.7079	17.0288	16.9027	16.9816	15.8224	15.8685	16.7771	16.6776	15.965	15.9564
Q3UIU2;A2AP32	Q3UIU2;A2AP32	NADH dehydrogenase [ubiquinone] 1 beta subcomplex subunit 6	Ndufb6	16.402	16.8866	16.3081	15.8761	16.872	17.1446	15.1019	15.3377	16.7186	16.4844	15.4757	15.6781	16.24	16.2066
Q8BMS9;A2APB1	Q8BMS9;A2APB1	Ras association domain-containing protein 2	Rassf2	16.1506	15.8821	16.2498	16.3275	15.5356	16.1269	16.4889	16.5138	15.991	15.977	16.5429	16.6653	16.2769	16.2423
A2APB8	A2APB8	Targeting protein for Xklp2	Tpx2	16.8156	16.2559	16.8086	17.0066	17.0631	12.7848	17.2884	17.234	17.4593	17.3022	17.4765	17.6109	17.6096	17.7267
Q9QY24;A2APF7	Q9QY24;A2APF7	Z-DNA-binding protein 1	Zbp1	17.7557	17.6585	18.1252	18.2579	17.4629	17.9259	17.8417	17.8903	17.1614	17.1532	17.7014	17.6075	17.1063	17.0704
P15379;Q3U8S1;A2APM5;A2APM3;A2APM4;E9QKM8;Q80X37;A2APM1;A2APM2;Q05AH6;A0A494BBB2	P15379;Q3U8S1;A2APM5;A2APM3;A2APM4;E9QKM8;Q80X37;A2APM1;A2APM2	CD44 antigen	Cd44	17.6301	17.9473	18.4013	19.5531	17.8344	18.7677	18.0844	18.0172	17.4455	17.4226	18.1715	17.9103	17.5206	17.6633
P21460;A2APX3	P21460;A2APX3	Cystatin-C	Cst3	15.8722	15.7948	16.4578	16.0648	16.0635	16.4527	16.2374	16.3338	16.2655	16.0984	16.1827	16.115	16.0081	15.7961
A2AQ19	A2AQ19	RNA polymerase-associated protein RTF1 homolog	Rtf1	15.8057	15.6739	16.0108	16.3999	15.8791	14.365	16.7475	16.6349	16.1714	16.1457	16.596	16.5544	16.3096	16.2778
A2AQ25;E9QAU4;D3Z781;Q8BHR1	A2AQ25;E9QAU4	Sickle tail protein	Skt;Etl4	18.4644	18.4267	18.4457	18.7552	17.1714	17.255	18.6116	18.341	17.3793	17.6229	18.9275	18.6849	18.3476	17.9873
A2AQ43;Q80TY0;A2AQ44;A2AQ42;A2AQ45;A2AQ41;F6VVN1;A0A0A6YWT1;A2AQ39	A2AQ43;Q80TY0;A2AQ44;A2AQ42;A2AQ45;A2AQ41;F6VVN1;A0A0A6YWT1	Formin-binding protein 1	Fnbp1	17.835	17.7077	18.4575	18.1621	17.9898	16.7644	17.9786	17.789	17.4913	17.2827	17.6812	17.4297	17.3098	17.1481
Q00420;A2AQ72;A2AQ71;Q3UT69	Q00420;A2AQ72;A2AQ71;Q3UT69	GA-binding protein subunit beta-1	Gabpb1	14.7985	14.7434	15.9001	13.4149	15.6664	17.2343	15.1093	14.5507	16.5025	16.4987	14.3822	13.9996	15.7399	16.1385
Q8CFQ3;A2AQA7	Q8CFQ3;A2AQA7	Intron-binding protein aquarius	Aqr	16.1349	16.1741	16.5486	18.1631	16.8874	16.9751	18.8191	18.8867	16.9732	16.9951	18.8939	19.0767	17.0491	17.0631
P61202;A2AQE4	P61202;A2AQE4	COP9 signalosome complex subunit 2	Cops2	15.9207	15.8859	16.4597	15.3507	16.3269	15.1324	15.4281	15.5434	16.8246	16.8973	15.2859	15.3382	16.7379	16.8355
Q64521;A2AQR0	Q64521;A2AQR0	Glycerol-3-phosphate dehydrogenase, mitochondrial;Glycerol-3-phosphate dehydrogenase	Gpd2	17.0102	16.901	16.7072	17.1722	17.0352	17.7921	17.63	17.8304	16.8381	16.9288	17.7895	18.015	16.8872	16.8261
A2AR02	A2AR02	Peptidyl-prolyl cis-trans isomerase G	Ppig	19.2668	19.1112	18.4936	19.1796	18.3091	16.6777	19.077	19.2011	18.1611	18.1403	19.1431	19.2147	18.3616	18.462
P70347;A2AR78;Q8C2D3;A2AR76	P70347;A2AR78;Q8C2D3;A2AR76	TRAF family member-associated NF-kappa-B activator	Tank	16.1636	16.1009	16.2531	16.655	16.2027	15.7239	16.3595	16.4596	16.0928	16.0093	16.454	16.5861	15.9221	15.8159
Q9CXF0;Q6NSV5;A2ARD6	Q9CXF0;Q6NSV5;A2ARD6	Kynureninase	Kynu	15.4439	15.0425	15.2158	15.5823	16.3418	14.9214	16.2174	16.3368	17.2087	17.4608	16.2703	16.2081	17.3176	17.2758
E9QAM5;A2AS05;A2AS03	E9QAM5;A2AS05;A2AS03	Helicase with zinc finger domain 2	Helz2	15.1399	15.3775	15.4682	15.5129	14.8567	15.6596	15.4518	15.4896	15.2695	15.2372	15.3386	15.0907	15.3093	15.1906
Q5HZG4;A2ASY0	Q5HZG4;A2ASY0	Transcription initiation factor TFIID subunit 3	Taf3	15.685	15.6882	15.569	16.3009	15.6124	16.2309	16.3513	16.385	15.2113	15.2372	16.503	16.3233	15.3213	15.2918
Q99JX3;A2ATI9;A2ATI8;A2ATI6	Q99JX3;A2ATI9;A2ATI8;A2ATI6	Golgi reassembly-stacking protein 2	Gorasp2	14.2329	14.5326	14.5779	15.6056	14.0047	13.9681	17.1461	16.9333	15.2765	15.4002	16.9527	16.3661	15.2494	15.7417
Q8C854;A2ATP5;A2ATP6;F6XJA1;G8JL68	Q8C854;A2ATP5;A2ATP6;F6XJA1;G8JL68	Myelin expression factor 2	Myef2	18.4973	18.2042	17.7242	18.2734	18.2007	17.6849	18.7054	18.7024	18.1389	18.0498	18.5389	18.5541	17.9464	17.9553
P53995;A2ATQ5	P53995;A2ATQ5	Anaphase-promoting complex subunit 1	Anapc1	15.7746	15.8162	15.6691	16.8664	15.4013	13.4123	16.7179	16.5526	15.6851	15.668	16.5861	16.2635	15.7268	15.897
Q64012;A2AU62;A2AU61;A2AU60	Q64012;A2AU62;A2AU61;A2AU60	RNA-binding protein Raly	Raly	18.907	18.517	18.2255	18.6953	17.6911	17.9166	17.5168	17.5516	17.3813	17.557	17.5301	17.4466	17.6204	17.7764
P16254;A2AUM6	P16254;A2AUM6	Signal recognition particle 14 kDa protein;Signal recognition particle 14 kDa protein, N-terminally processed	Srp14	15.8727	15.8045	16.0737	16.7326	15.5942	16.3594	16.8141	16.74	16.4012	16.3298	16.6367	16.5857	16.1846	16.4705
A2AUY4;F6R4Y5	A2AUY4		Baz2b	17.6801	17.5291	17.5057	18.1082	16.7468	17.2009	17.653	17.5253	16.631	16.6348	18.0179	18.3737	16.9211	17.0371
Q99PL5;A2AVJ7	Q99PL5;A2AVJ7	Ribosome-binding protein 1	Rrbp1	21.6621	21.346	20.1847	20.3483	20.5274	19.954	20.0515	20.1	19.482	19.6041	20.5536	20.6018	20.2278	20.3849
A2AWA9;A0A3Q4L343;A0A0A6YWT4;A0A0A6YY35;A2AWA7	A2AWA9	Rab GTPase-activating protein 1	Rabgap1	14.9981	14.9981	14.9264	17.1064	15.0314	15.5458	17.4031	17.1388	15.4983	15.3041	17.1216	16.9648	15.2618	14.9555
D6RFC2;A2AWF0;A2AWE9;P58389	D6RFC2;A2AWF0;A2AWE9;P58389	Serine/threonine-protein phosphatase 2A activator	Ppp2r4	14.9757	14.9757	15.047	17.7855	13.9614	15.0775	17.9379	17.9448	15.3964	15.3023	17.6177	17.6341	15.1657	14.9273
A2AWL7;H7BX50;E9QLG3	A2AWL7;H7BX50;E9QLG3	MAX gene-associated protein	Mga	14.1095	14.9251	15.0778	15.6712	15.065	14.96	16.4614	16.5883	15.1319	15.1438	16.4087	16.3176	14.888	14.9728
A2AWN8;P59326;Q8BYK6	A2AWN8;P59326;Q8BYK6	YTH domain-containing family protein 1;YTH domain-containing family protein 3	Ythdf1;Ythdf3	17.4987	17.3638	17.2895	18.2428	17.6433	17.4418	19.1648	19.3822	17.4324	17.5799	19.3277	19.3981	17.9091	17.9321
P25976;A2AWT6;A2AWT7;A2AWT5;G3UZW9;E9Q4A8	P25976;A2AWT6;A2AWT7;A2AWT5	Nucleolar transcription factor 1	Ubtf	19.8373	19.6693	19.5095	19.4995	19.875	19.7019	19.2275	19.2041	18.9968	18.9202	19.2116	19.1365	19.0095	19.0801
P35991;A2BDW0	P35991;A2BDW0	Tyrosine-protein kinase BTK	Btk	15.9361	15.6048	15.5166	15.6546	15.6875	13.5943	15.9005	15.8828	15.8477	15.8591	15.8604	15.9215	15.7415	15.7348
A2BDX3	A2BDX3	Adenylyltransferase and sulfurtransferase MOCS3;Molybdopterin-synthase adenylyltransferase;Molybdopterin-synthase sulfurtransferase	Mocs3	16.382	16.0488	15.665	16.6438	16.2592	15.3679	16.3806	16.4457	16.7581	16.5879	16.4538	16.3726	17.3333	16.9321
Q9EQU5;A2BE93;A2BE92	Q9EQU5;A2BE93;A2BE92	Protein SET	Set	21.7217	21.2822	21.5967	23.086	20.956	19.2941	21.7974	21.7088	20.3481	20.5079	21.9779	22.2674	20.7603	20.9837
A2BH40;E9QAQ7	A2BH40;E9QAQ7	AT-rich interactive domain-containing protein 1A	Arid1a	19.1062	18.9661	18.9497	19.1484	19.0932	18.5946	18.8072	18.8249	18.6701	18.7647	18.7736	18.616	18.7133	18.6928
Q9DC63;A2BHN6	Q9DC63;A2BHN6	F-box only protein 3	Fbxo3	13.8213	14.0244	15.6935	15.4066	15.4489	16.3909	15.7127	15.6587	16.1704	16.0298	15.6016	15.4929	15.9629	15.8677
A2CG63;Z4YMH1	A2CG63;Z4YMH1	AT-rich interactive domain-containing protein 4B	Arid4b	15.0591	15.0591	14.3929	14.3191	14.4031	14.9718	15.5321	15.1906	13.6201	13.7297	15.3526	15.3207	13.7388	13.8994
A2CG76;Q9Z148;A2CG77	A2CG76;Q9Z148	Histone-lysine N-methyltransferase EHMT2	Ehmt2	15.6745	15.4452	15.4219	15.9521	14.817	15.6369	15.7894	15.532	15.3114	15.3608	15.4867	15.2145	15.0427	15.0181
A2RSY1	A2RSY1	KAT8 regulatory NSL complex subunit 3	Kansl3	13.1161	13.2394	14.2184	14.2409	12.4998	13.534	13.7881	13.8493	14.1247	13.9937	13.9895	13.5921	13.7888	13.27
O88522;A3KG44;A3KG40;A3KG41;A3KG38;Q8VC91;E9Q2Y3;Q7TSS3	O88522;A3KG44;A3KG40;A3KG41;A3KG38;Q8VC91;E9Q2Y3;Q7TSS3	NF-kappa-B essential modulator	Ikbkg	16.2075	16.0834	15.6072	15.2685	15.4721	15.8568	14.7433	14.5582	15.2472	14.9093	14.3481	14.2313	14.9037	14.6226
Q6ZQ88;A3KG93;G8JL40;F6ZC60	Q6ZQ88;A3KG93;G8JL40;F6ZC60	Lysine-specific histone demethylase 1A	Kdm1a	14.8126	14.8195	14.7222	14.6386	14.3746	14.2555	14.8173	14.966	14.8834	14.7854	14.9269	14.7737	14.8119	14.5911
A3KGB4	A3KGB4	TBC1 domain family member 8B	Tbc1d8b	15.3312	15.1101	15.002	16.065	14.5593	15.5028	16.0861	16.0816	14.849	14.8737	16.0309	15.8128	14.8646	14.7708
Q60952;E9Q5A8;A3KGJ7;Q8BZX9;B7ZCN3	Q60952;E9Q5A8;A3KGJ7	Centrosome-associated protein CEP250	Cep250	16.877	16.5872	16.9295	17.5874	16.9204	17.8978	18.3328	17.7921	16.4251	16.4062	17.7174	17.3349	16.4154	16.2706
E9Q447;A3KGU5;A3KGU4	E9Q447;A3KGU5		Sptan1	13.7944	13.7944	13.3741	14.537	14.3082	13.061	15.4677	15.327	14.8396	14.673	15.0673	15.0433	14.353	13.8626
P16546;A3KGU9;A3KGU7	P16546;A3KGU9;A3KGU7	Spectrin alpha chain, non-erythrocytic 1	Sptan1	18.8231	18.4533	18.2386	19.3853	18.3398	18.0633	19.5557	19.3879	17.8668	17.7764	19.3129	19.2251	17.8653	17.82
B1AVP1;A3KMF4;E9Q921	B1AVP1;A3KMF4;E9Q921		Aff1	11.6862	12.225	12.225	11.6862	12.225	12.225	10.7929	10.4009	11.883	11.5083	10.5465	10.4396	12.225	11.1318
Q99K74;A6PW47	Q99K74;A6PW47	Mediator of RNA polymerase II transcription subunit 24	Med24	13.9639	13.7644	13.5882	14.489	14.0288	12.3815	14.5045	14.5197	14.0582	14.0099	14.2481	14.2212	13.6694	13.5714
A8C756	A8C756	Thyroid adenoma-associated protein homolog	Thada	14.3935	14.1966	13.8636	13.4742	14.5134	14.1766	14.2628	14.4575	15.1194	14.9237	14.3724	14.4641	14.6058	14.4017
A8Y5E9;B2KGA7;Q505B7;F7BCB7	A8Y5E9;B2KGA7;Q505B7;F7BCB7	Protein archease	Zbtb8os	16.2695	16.209	16.2386	16.7109	15.7917	16.5812	17.2629	16.832	16.5663	16.5032	17.3101	17.384	16.5119	16.3448
A8Y5G7;O35654	A8Y5G7;O35654	DNA polymerase delta subunit 2	Pold2	16.2929	16.8496	16.9146	17.4549	17.1364	16.9629	17.2178	17.2144	17.268	17.2822	17.1827	17.1683	17.4294	17.4154
Q9QUK4;A9C471	Q9QUK4;A9C471	Baculoviral IAP repeat-containing protein 1b	Naip2	13.1721	12.9032	12.9032	13.5741	12.9032	12.9032	14.3899	14.342	14.0203	14.0244	14.173	13.6303	13.5038	13.3943
O35904;B0QZL5;Q3UDT3;Q8CI98;Q3TBW3;Q3T9Y0	O35904;B0QZL5;Q3UDT3;Q8CI98;Q3TBW3;Q3T9Y0	Phosphatidylinositol 4,5-bisphosphate 3-kinase catalytic subunit delta isoform	Pik3cd	15.922	15.8732	15.9172	15.9966	15.7894	16.8109	16.3935	16.5329	15.6152	15.7433	16.3527	16.4213	15.7972	15.7215
P63044;B0QZN5	P63044;B0QZN5	Vesicle-associated membrane protein 2	Vamp2	15.0141	14.7288	14.4055	14.7608	14.2164	14.1414	14.359	14.5027	14.6288	14.5943	14.2559	13.9773	14.685	14.3722
P61022;B0R091;B0R092	P61022;B0R091	Calcineurin B homologous protein 1	Chp1	16.8709	16.6409	16.2988	16.7165	16.4647	16.8366	16.9491	17.0161	16.809	16.7159	16.9788	16.9832	16.768	16.7608
B0R0E3	B0R0E3		Scai	12.8204	12.8844	13.8534	13.9013	13.7239	14.3974	13.2287	12.9826	14.3857	14.2104	12.839	13.1217	14.3338	14.2293
P70349;B0R1E3	P70349;B0R1E3	Histidine triad nucleotide-binding protein 1	Hint1	15.3477	15.3477	15.427	14.7866	15.4928	12.7755	15.4931	15.1869	15.6999	15.5744	15.4783	15.0353	15.2306	15.2982
Q9Z2R6;B1AQD9	Q9Z2R6;B1AQD9	Protein unc-119 homolog A	Unc119	17.5854	17.4368	16.9519	17.3314	16.5623	15.3161	17.9243	17.7257	16.5995	16.7249	17.7411	17.6559	16.7683	16.813
Q9D7X3;H3BKL8;B1AQF4	Q9D7X3;H3BKL8;B1AQF4	Dual specificity protein phosphatase 3	Dusp3	15.425	15.1449	14.8114	15.2411	14.697	15.7784	16.2744	16.0107	16.1662	16.1146	15.8894	15.6905	15.6955	15.733
B1AR17	B1AR17		Chd3	16.3069	16.4448	17.0547	17.3851	16.5882	17.1321	16.801	16.8172	16.2813	16.3013	16.6429	16.4566	16.4283	16.43
Q08481;B1ARB3	Q08481;B1ARB3	Platelet endothelial cell adhesion molecule	Pecam1	13.3112	13.2098	13.6466	13.8117	14.1834	13.1527	14.3365	14.4288	14.6077	14.3773	14.0593	13.8891	14.2055	14.2957
P15530;B1ARJ9	P15530;B1ARJ9	B-cell antigen receptor complex-associated protein beta chain	Cd79b	16.8453	16.4377	16.2958	17.148	16.1991	16.0375	16.8861	17.0214	16.0214	15.988	16.8937	17.0705	16.0436	15.9424
E9QA63;B1ARU4;E9PVY8;Q9QXZ0;F7ACR9;A0A571BGC6;A0A571BF93;A0A0A0MQA6;E9QNP1;F6Q750;F6YKN8;F6RL59;F6RCJ3;F6XCT0;F6SHS0;A0A5F8MP99	E9QA63;B1ARU4;E9PVY8;Q9QXZ0;F7ACR9;A0A571BGC6;A0A571BF93;A0A0A0MQA6;E9QNP1;F6Q750	Microtubule-actin cross-linking factor 1	Macf1	19.3969	19.2798	18.5714	18.8939	18.6132	18.2067	18.5985	18.5978	18.24	18.2912	18.6721	18.7317	18.3736	18.4782
Q9CWL2;B1AS46;B1AS47	Q9CWL2;B1AS46;B1AS47	Zinc finger protein castor homolog 1	Casz1	15.8656	15.9814	16.3567	16.4999	16.2501	16.4566	16.2573	16.2262	15.963	15.8686	16.0467	15.986	15.9268	15.8375
Q9DCX2;B1ASE2	Q9DCX2;B1ASE2	ATP synthase subunit d, mitochondrial	Atp5h	17.9326	17.448	17.3242	18.3988	17.9795	15.0342	19.0558	18.6196	18.0515	17.5277	18.5378	18.228	17.2892	17.0756
O55047;B1ASU9;F6XSD0;B7ZC85	O55047;B1ASU9	Serine/threonine-protein kinase tousled-like 2	Tlk2	13.2369	13.6053	13.9462	13.2369	13.8024	14.1693	14.4827	14.4861	13.7866	13.6914	14.2899	14.3706	13.7414	13.3753
P97386;B1AT03;Q3UC82;Q80ZH7;K4DI59;G3UYI8;Q3TJN5	P97386;B1AT03;Q3UC82;Q80ZH7;K4DI59;G3UYI8;Q3TJN5	DNA ligase 3;DNA ligase	Lig3	18.2192	18.0301	18.2375	18.5226	18.472	18.6797	18.2232	18.2871	18.0548	18.0712	18.2983	18.4933	17.919	18.0682
Q9D8W5;Q3TRH2;B1AT36	Q9D8W5;Q3TRH2;B1AT36	26S proteasome non-ATPase regulatory subunit 12	Psmd12	16.8686	16.7188	16.862	17.3453	17.0368	16.8111	17.0682	17.2317	17.3521	17.3825	17.1737	17.5146	17.4185	17.177
B1AT83;B1AT82	B1AT83;B1AT82		Prpsap1	17.1722	17.1304	17.5962	18.2957	17.1187	18.1114	18.1294	18.137	16.6745	16.7121	18.441	18.5849	17.1549	17.1765
Q60631;B1AT92;B1AT95	Q60631;B1AT92	Growth factor receptor-bound protein 2	Grb2	17.7464	17.7673	18.0001	18.0444	17.6455	18.3549	17.6127	17.7446	17.6332	17.7068	17.6017	17.6412	17.6603	17.6919
Q3UHC0;B1ATC3;B7ZC94	Q3UHC0;B1ATC3;B7ZC94	Trinucleotide repeat-containing gene 6C protein	Tnrc6c	12.6294	12.6165	12.4164	11.5334	12.6165	13.0662	11.5277	11.5533	12.9427	13.0681	11.3748	11.2979	12.6521	12.4937
Q8K296;M0QW74;B1ATD5;B1ATD4;R4GML8	Q8K296;M0QW74;B1ATD5;B1ATD4;R4GML8	Myotubularin-related protein 3	Mtmr3	15.2181	15.3284	15.9612	16.7399	15.6326	14.9218	16.0941	16.1109	16.1287	16.0684	16.1489	16.0236	16.1851	16.2659
P47740;B1ATI0;B1AV77	P47740;B1ATI0;B1AV77	Fatty aldehyde dehydrogenase;Aldehyde dehydrogenase	Aldh3a2	15.0033	14.9516	15.6675	14.9235	15.4741	15.7059	15.5891	15.5205	16.0233	15.9812	15.3007	15.4925	15.5853	15.554
P47809;B1ATL6	P47809;B1ATL6	Dual specificity mitogen-activated protein kinase kinase 4	Map2k4	15.6322	15.395	16.027	16.063	15.6559	15.5501	16.1308	16.2077	16.1069	16.062	16.1206	16.1529	16.0437	15.8721
Q80Y81;B1ATP7;B1ATP9	Q80Y81;B1ATP7	Zinc phosphodiesterase ELAC protein 2	Elac2	17.3191	16.9622	16.7848	18.5479	16.9509	17.1282	18.3194	18.4445	16.8246	16.9913	18.3184	18.2844	17.047	17.1571
B1ATS5;E9Q559;Q64518;B1ATS4	B1ATS5;E9Q559;Q64518;B1ATS4	Calcium-transporting ATPase;Sarcoplasmic/endoplasmic reticulum calcium ATPase 3	Atp2a3	20.8404	20.7858	20.409	20.6597	21.1086	19.6128	20.552	20.4343	20.4714	20.5973	20.4975	20.6133	20.6777	20.8835
B1ATU5;Q8C2P3	B1ATU5;Q8C2P3	tRNA-dihydrouridine(16/17) synthase [NAD(P)(+)]-like	Dus1l	15.8263	15.7363	15.6189	17.3009	15.0177	16.0041	17.6332	17.8107	15.5555	15.5932	17.7568	17.8595	15.5924	15.7856
Q9Z0X1;B1AU25	Q9Z0X1;B1AU25	Apoptosis-inducing factor 1, mitochondrial	Aifm1	18.2673	18.7338	18.5873	17.4982	19.0765	18.8005	16.8881	16.9788	18.6061	18.6784	16.9558	17.0679	18.8893	18.9764
Q9CWP6;B1AU74	Q9CWP6;B1AU74	Motile sperm domain-containing protein 2	Mospd2	15.1128	14.9766	14.4135	14.3773	14.6924	14.3147	15.4986	15.817	15.3395	15.5098	15.6938	15.6052	15.3036	15.3385
B1AU76;Q99MD9;B1AU75	B1AU76;Q99MD9;B1AU75	Nuclear autoantigenic sperm protein	Nasp	16.1752	16.0466	16.4862	16.1893	16.1271	16.8009	16.0071	15.9424	16.2602	16.3074	15.7713	15.676	16.35	16.285
Q60698;B1AUF2;B1AUF1	Q60698;B1AUF2;B1AUF1	Ski oncogene	Ski	15.713	15.684	16.256	15.8899	16.4241	16.4516	15.7616	15.7182	16.4107	16.4856	15.5471	15.6554	16.5127	16.5144
Q62406;F7CUT1;F6TQF4;F6THK7;B1AUW8;B1AUW9;Q8BR10;B1AUW6	Q62406;F7CUT1;F6TQF4;F6THK7;B1AUW8;B1AUW9;Q8BR10;B1AUW6	Interleukin-1 receptor-associated kinase 1	Irak1	13.0636	13.2005	13.6786	12.5961	13.878	13.5776	13.9263	14.0779	15.2593	15.1443	14.0894	14.1629	14.9172	15.0529
B1AUX5;B1AUY2;Q80Z68;B1AUY3;E9Q4R3;Q3TE27;E9PYS6;B1AUY1;D6RFT8	B1AUX5;B1AUY2;Q80Z68;B1AUY3;E9Q4R3;Q3TE27;E9PYS6		Arhgap4	19.2301	19.3167	19.6725	21.0667	19.0232	19.9361	19.5385	19.8567	18.3841	18.4426	19.7456	20.1604	18.5315	18.7261
Q8BHE1;E9QA54;E9PZ44;B1AVP5	Q8BHE1;E9QA54;E9PZ44;B1AVP5	Gem-associated protein 8	Gemin8	16.0524	15.8169	16.1036	17.6491	15.7924	16.381	16.6143	16.8906	15.7293	15.7426	17.1005	17.5061	16.0332	16.0915
B1AWE0;Q6PFA2;O08585;B1AWE1;B1AWD8;B1AWD9	B1AWE0;Q6PFA2;O08585;B1AWE1;B1AWD8;B1AWD9	Clathrin light chain A	Clta	18.686	18.4924	18.8443	19.2413	18.2196	18.9123	18.849	18.7792	17.9045	17.7861	18.7245	18.5121	17.6852	17.683
B1AY13;E9PV45	B1AY13;E9PV45	Ubiquitin carboxyl-terminal hydrolase 24;Ubiquitin carboxyl-terminal hydrolase	Usp24	13.1562	13.4843	13.7791	13.1562	13.5841	14.0015	14.2689	14.0877	14.8736	14.8143	14.2591	14.153	14.6039	14.6412
Q8C5N3;B1AYU7;A2AK44;A2AK42;B1AYU4;B1AYU9;B1AYU8	Q8C5N3;B1AYU7	Pre-mRNA-splicing factor CWC22 homolog	Cwc22	16.4712	16.9847	16.9694	16.2961	17.1835	17.3237	15.8292	15.9781	17.6728	17.6262	16.0623	16.0534	17.7128	17.8024
B1AZ15;B1AZ14;Q3UMF0;B1AZ25;B1AZ20	B1AZ15;B1AZ14;Q3UMF0	Cordon-bleu protein-like 1	Cobll1	18.6925	18.1455	17.8311	19.3881	17.6347	17.2137	19.2921	19.2364	17.0856	17.089	19.1245	19.1111	17.1378	17.1689
B1AZA5;D3YWD3	B1AZA5;D3YWD3	Transmembrane protein 245	Tmem245	17.0937	16.8094	17.0554	16.8719	16.685	16.9636	16.8989	16.8978	16.5304	16.4565	16.9714	16.9552	16.6272	16.4975
B1AZI6;F6SBF2;Q8C690;F6W2C7;B8A4C2;F6VK25;E9Q5E2	B1AZI6	THO complex subunit 2	Thoc2	19.3504	19.6682	19.6237	19.1044	19.4173	19.192	18.7638	18.7888	18.9562	18.9625	18.765	18.8539	19.1436	19.2492
B1AZP2;B7ZNS2	B1AZP2;B7ZNS2	Disks large-associated protein 4	Dlgap4	13.378	13.4219	12.8292	14.0701	13.1305	14.0457	14.7966	14.2313	15.0341	14.9548	14.7206	14.7094	14.5428	14.832
B1B0B7	B1B0B7		Dnajc6	15.6409	15.688	15.8288	15.4261	15.0145	16.2323	14.9246	15.1193	15.1855	15.3162	15.0224	15.1695	15.3486	15.8917
Q80UV9;S4R1B9;B1Q2W7;D3YZK4	Q80UV9;S4R1B9;B1Q2W7;D3YZK4	Transcription initiation factor TFIID subunit 1	Taf1	14.9229	14.8571	18.001	16.2658	15.6092	18.2979	16.409	16.4532	18.4116	18.0586	16.2751	16.365	17.9451	17.3998
P35710;B2KFM9;B2KFM4;E9PVR0;Q2TBA9;P40645;A0A0U1RNH0;Q8BSS6;A0A0U1RPC1;E9PUW0;A0A0U1RNW8;B2KFM7	P35710;B2KFM9;B2KFM4;E9PVR0;Q2TBA9	Transcription factor SOX-5	Sox5	17.1805	16.9323	16.9312	17.1445	16.9061	16.9347	17.511	17.3035	17.1169	17.1311	17.0092	16.785	16.7944	16.8579
P61979;B2M1R6;H3BLL4;H3BKD0;H3BK96;A0A286YCM2;A0A286YDM3;Q8BT23;A0A286YDH1;A0A286YEC4;H3BKI8;H3BLP7;H3BJ43;A0A286YE41;H3BJS9	P61979;B2M1R6;H3BLL4;H3BKD0	Heterogeneous nuclear ribonucleoprotein K	Hnrnpk	20.2067	20.2155	20.3636	20.1371	20.5838	20.1034	19.8111	19.8335	19.9262	20.0724	19.6724	19.7495	19.924	20.0323
Q9D1L0;B2RPU8;D3Z5B1	Q9D1L0;B2RPU8;D3Z5B1	Coiled-coil-helix-coiled-coil-helix domain-containing protein 2	Chchd2;Zbed5	15.3587	15.1354	14.6207	14.8839	14.4825	14.6677	14.9567	14.9308	14.7865	14.6803	14.8638	14.9194	14.678	14.4822
B2RQC6;E9QAI5;G3UWN2;E9QAT6	B2RQC6;E9QAI5;G3UWN2;E9QAT6	CAD protein;Glutamine-dependent carbamoyl-phosphate synthase;Aspartate carbamoyltransferase;Dihydroorotase	Cad	16.8545	16.9928	17.0463	17.5988	16.6692	17.1894	17.0357	17.1312	16.8147	16.8888	17.1056	17.1189	16.9832	16.9515
B2RQG2;A0A087WRR9	B2RQG2		Phf3	18.0626	17.8941	17.6097	18.0009	18.2018	17.6218	17.9903	17.9819	17.6322	17.6524	18.0947	18.0429	17.8408	17.9146
Q9Z0R6;E9QNG1;B2RR82;A0A1W2P775;A0A1W2P7G8	Q9Z0R6;E9QNG1;B2RR82;A0A1W2P775	Intersectin-2	Itsn2	17.812	17.7671	18.2574	18.4161	17.7181	18.0905	18.1203	18.2947	17.7008	17.7177	18.1998	18.4121	17.7412	17.8389
B2RR83;A0A0J9YV44	B2RR83	Probable ATP-dependent RNA helicase YTHDC2	Ythdc2	16.4815	16.3479	16.4603	16.7001	16.5556	16.5092	17.2448	17.2647	16.7336	16.718	17.1803	17.109	16.8479	16.8016
Q9JMH9;B2RRE2;E9QAX2;E9QA74;E9Q405;A0A1C7ZN10;K3W4L0	Q9JMH9;B2RRE2;E9QAX2;E9QA74;E9Q405;A0A1C7ZN10;K3W4L0	Unconventional myosin-XVIIIa	Myo18a	19.1379	19.057	19.0342	19.1158	19.5089	17.3551	18.8301	18.8249	18.938	18.8807	18.8032	18.7918	19.1927	19.2533
Q689Z5;F7CVW0;B2RRI2;A0A0G2JGC7;A0A0G2JEM3;A0A0G2JF11;A0A0G2JFU7;Q3TMM7;A0A0G2JDL6	Q689Z5;F7CVW0;B2RRI2;A0A0G2JGC7;A0A0G2JEM3	Protein strawberry notch homolog 1	Sbno1	17.2462	17.0604	17.5604	16.9831	17.2933	17.5077	17.7484	17.8624	17.2495	17.1149	17.9675	17.7322	17.2556	17.2231
B2RRL2	B2RRL2	Jerky protein homolog-like	Jrkl	12.0361	11.9201	11.9201	12.0361	11.9201	11.3429	11.0936	11.8602	11.6049	11.3882	12.0361	10.474	11.5301	9.31001
B2RUP2;A0A0R4J257	B2RUP2;A0A0R4J257	Protein unc-13 homolog D	Unc13d	14.8268	14.8072	14.8656	14.7444	14.4647	14.5455	15.528	15.5235	14.5658	14.7612	15.4138	15.5666	14.5198	14.6304
B2RUR8;Q8R554;H3BKW8	B2RUR8;Q8R554;H3BKW8	OTU domain-containing protein 7B;OTU domain-containing protein 7A	Otud7b;Otud7a	15.4421	15.1558	15.459	15.4442	15.2699	16.654	15.8483	16.0266	15.4239	15.5006	15.9772	15.6966	15.7249	16.1032
B2RWS6;A0A087WPR8	B2RWS6	Histone acetyltransferase p300	Ep300	16.3629	16.4618	16.2618	17.4001	16.1509	16.6227	16.719	16.7734	16.2415	16.3381	16.6933	16.9931	16.3247	16.2465
B2RXC1	B2RXC1	Trafficking protein particle complex subunit 11	Trappc11	14.7437	14.3184	14.2902	16.111	14.6662	13.2222	17.265	17.2216	16.0169	16.2918	17.3918	17.3957	16.1221	16.2372
B2RXC2	B2RXC2		Itpkb	15.675	15.6696	15.4638	15.3204	15.1829	15.8275	15.4071	15.3703	15.3027	15.0974	15.4341	15.2203	15.3574	15.3073
B2RXC6;Q7TSI4	B2RXC6;Q7TSI4	DNA-directed RNA polymerase	Polr3a	16.2823	16.3173	16.0744	17.2963	16.1865	16.1782	17.4667	17.45	16.2512	16.3148	17.4678	17.4785	16.3388	16.3208
Q8BVU0;B2RXP1;E9QAU9;E9Q892;B7ZWM8;E9Q0H5;F6YZL6;F6Y466	Q8BVU0;B2RXP1;E9QAU9;E9Q892;B7ZWM8	Leucine-rich repeat and calponin homology domain-containing protein 3	Lrch3	15.7282	15.6715	15.7767	15.4359	15.8004	14.922	15.499	15.5015	16.0621	15.8715	15.566	15.5013	16.1677	16.1736
B2RXP3;Q8C267	B2RXP3;Q8C267	Histone-lysine N-methyltransferase SETDB2	Setdb2	13.3593	13.5311	13.342	14.4833	13.6154	14.2706	14.8062	14.4886	13.5881	13.3592	14.3128	14.2154	13.3567	13.0604
B2RXW8;B2RXQ2;S4R1D4	B2RXW8;B2RXQ2;S4R1D4		Ppfia1	14.5462	14.313	14.8967	15.0675	14.4125	14.8815	15.8326	16.1031	15.2393	15.2591	16.1112	16.3065	15.4818	15.4247
B2RXR6;E9QNQ2;J3QK37;J3QK13	B2RXR6;E9QNQ2	Serine/threonine-protein phosphatase 6 regulatory ankyrin repeat subunit B	Ankrd44	14.4075	14.8237	14.7988	15.6129	15.2526	14.8441	17.35	17.3474	14.6003	14.4764	17.4762	17.4425	14.6332	14.8023
B2RY56;S4R2B0;S4R1X9;S4R2J1;S4R2F7;S4R2A4	B2RY56;S4R2B0	RNA-binding protein 25	Rbm25	19.0525	19.015	18.7322	18.9568	18.7639	17.4139	18.7007	18.7162	18.4087	18.3013	18.6432	18.6553	18.1942	18.1959
B4XVQ1	B4XVQ1		Phf11b	15.7283	15.8903	16.114	15.0817	16.9661	14.4882	15.0224	14.9203	17.4831	17.5941	14.8267	14.782	17.1871	17.3933
O88942;Q6P7T9;Q9DBQ6;B5B2N5;B5B2N4;B5B2N7;B5B2N2;Q8K120;P97305;A0A2I3BRR0;B5B2U1;B5B2U2;Q3UZ64	O88942;Q6P7T9;Q9DBQ6;B5B2N5;B5B2N4;B5B2N7;B5B2N2	Nuclear factor of activated T-cells, cytoplasmic 1	Nfatc1	18.1059	17.4542	17.6631	18.6092	17.3885	17.3173	18.6773	18.7192	17.4079	17.5731	18.7962	18.8127	17.8911	18.1795
Q8BTM8;B7FAU9;B7FAV1;J3JS91;F6Z2C0;F6XC15;F7AVL7;A0A668KLG7	Q8BTM8;B7FAU9;B7FAV1	Filamin-A	Flna	21.3747	21.4521	21.0795	21.375	21.7166	20.4375	21.1046	21.0552	21.0404	21.2609	21.0948	21.1526	21.3595	21.5384
P42227;B7ZC18	P42227;B7ZC18	Signal transducer and activator of transcription 3;Signal transducer and activator of transcription	Stat3	16.0091	15.9182	15.8789	16.615	15.7968	16.2712	16.6198	16.5689	15.3499	15.3466	16.5593	16.3937	15.4135	15.446
B7ZCR6;Q6PHP4	B7ZCR6;Q6PHP4		Znf512b	16.3243	16.3591	16.3947	16.4001	16.4598	13.9802	16.8933	16.8076	16.9552	16.9333	16.7836	16.7521	16.8631	16.857
Q8CBW3;B7ZCU2;B7ZCU5;B7ZCU4;B7ZCU3;B7ZCU0;J3QNK8;P62484;A0A087WR90;A0A087WNT3;A0A087WRS3;A0A087WPP8;Q6AXH6;Q6AXD2	Q8CBW3;B7ZCU2;B7ZCU5;B7ZCU4;B7ZCU3;B7ZCU0;J3QNK8	Abl interactor 1	Abi1	17.1959	17.6213	15.8222	16.4328	17.9096	12.5621	15.6897	15.7817	16.0703	16.0647	16.0989	16.0578	16.3092	16.2904
Q78ZA7;B7ZNL2;A0A140LJ37;A0A140LI78;A0A140LJB5	Q78ZA7;B7ZNL2;A0A140LJ37	Nucleosome assembly protein 1-like 4	Nap1l4	17.1753	17.0265	16.8894	17.8122	16.7845	16.0249	17.5256	17.3962	17.1616	17.2254	17.3611	17.2813	17.3326	17.4844
Q65Z40;B7ZP47;F6YCH1;G3UXQ2	Q65Z40;B7ZP47	Wings apart-like protein homolog	Wapal	18.0944	18.1837	18.374	18.1409	18.4668	18.7756	18.1106	18.154	17.9423	17.9094	18.2557	18.1369	18.3259	18.2604
O54972;B7ZP57;E9QM80	O54972;B7ZP57;E9QM80	Protein CBFA2T3	Cbfa2t3	16.7672	16.3067	16.2211	17.3976	16.5664	16.3802	18.3144	18.0924	17.328	17.4589	18.1808	18.2496	17.131	17.5008
Q8BJ37;B8JJC1	Q8BJ37;B8JJC1	Tyrosyl-DNA phosphodiesterase 1	Tdp1	15.7547	15.8987	16.0747	18.6765	16.0444	16.2222	19.4323	19.3999	15.9946	16.0716	19.1121	19.1238	16.1169	15.9232
Q9Z2D1;F6T2Q0;B8JJF6	Q9Z2D1;F6T2Q0;B8JJF6	Myotubularin-related protein 2	Mtmr2	15.1419	15.1504	15.8694	15.3016	15.279	15.7916	15.5008	15.4782	15.6337	15.6569	15.3516	15.2596	15.6328	15.5247
Q9CZM2;B8JKK2	Q9CZM2;B8JKK2	60S ribosomal protein L15;Ribosomal protein L15	Rpl15	18.06	17.7647	17.896	16.7313	17.3024	16.6093	16.5053	16.6429	17.0543	17.1474	16.9927	17.0769	17.5546	17.8495
Q62388;B9EHX4;D3Z0Q2	Q62388;B9EHX4	Serine-protein kinase ATM	Atm	17.0352	17.0062	16.964	16.6965	17.2945	17.5857	17.1759	17.1141	16.9974	17.0049	16.9904	16.9103	16.9553	16.8826
B9EKI3;D6RJK7	B9EKI3;D6RJK7	TATA element modulatory factor	Tmf1	12.616	12.5316	12.5316	13.8085	12.5316	12.5316	13.919	13.6239	12.6855	12.631	13.8051	13.6261	12.5316	12.5316
Q3TTA7;B9EKI5	Q3TTA7;B9EKI5	E3 ubiquitin-protein ligase CBL-B	Cblb	15.4009	15.0383	14.9353	16.6874	14.3587	12.3523	17.2338	17.1031	15.5855	15.6904	17.2207	17.3335	15.3052	15.6189
C0HKD9;C0HKD8	C0HKD9;C0HKD8			18.5907	18.5325	18.7358	18.2109	18.4135	18.3798	17.8589	17.979	18.2934	18.2426	18.0828	18.1914	18.4013	18.4813
Q8BFU2;C0HKE9;C0HKE8;C0HKE7;C0HKE6;C0HKE5;C0HKE4;C0HKE3;C0HKE2;C0HKE1;Q8CGP6	Q8BFU2;C0HKE9;C0HKE8;C0HKE7;C0HKE6;C0HKE5;C0HKE4;C0HKE3;C0HKE2;C0HKE1;Q8CGP6	Histone H2A type 3;Histone H2A type 1-H	Hist3h2a;Hist1h2ah	24.7753	24.2783	23.4568	23.5125	23.7638	21.7206	22.7737	22.871	22.3959	22.4732	23.2623	23.5941	22.8915	23.1077
D0QMC3;A0A087WRA4;A0A087WQG9;A0A087WSH9	D0QMC3;A0A087WRA4	Myeloid cell nuclear differentiation antigen-like protein	Mndal	19.3317	19.1826	19.1657	19.3118	19.1347	18.8327	19.0968	19.257	18.7876	18.8783	19.1149	19.2634	19.1486	19.2923
Q9Z2D8;D3YTR5;D3YTR4;F6WZH1;F6UPR7	Q9Z2D8;D3YTR5;D3YTR4;F6WZH1	Methyl-CpG-binding domain protein 3	Mbd3	16.897	16.7506	16.375	16.2481	16.6928	14.8989	16.6576	16.7615	16.8826	16.7827	16.7282	16.515	16.5908	16.6745
Q9R0P6;D3YWT0;D3YTS1;D3Z569	Q9R0P6;D3YWT0;D3YTS1;D3Z569	Signal peptidase complex catalytic subunit SEC11A;Signal peptidase complex catalytic subunit SEC11	Sec11a	17.6423	17.3082	17.9074	18.9695	18.0036	17.2295	19.0154	19.0578	17.8807	18.0335	19.0904	19.1963	17.9632	18.0829
Q8CD15;D3YTU3;D3Z287;Q8CCK9	Q8CD15;D3YTU3;D3Z287;Q8CCK9	Bifunctional lysine-specific demethylase and histidyl-hydroxylase MINA	Mina	17.4155	17.3447	16.9626	18.0767	16.8167	15.594	18.1717	17.7111	17.4923	17.2773	17.9271	17.9604	16.6555	16.7576
Q8VCM8;D3YU17	Q8VCM8;D3YU17	Nicalin	Ncln	15.8634	15.7738	15.7879	15.9309	15.4872	16.2663	16.3465	16.4376	15.6651	15.6797	16.3616	16.4803	15.7322	15.7367
D3YU56;E9QP59;Q9WU40	D3YU56;E9QP59;Q9WU40	Inner nuclear membrane protein Man1	Lemd3	17.2774	17.3456	17.6135	17.5356	16.9364	17.8981	16.9882	17.2029	16.9265	16.9487	17.059	17.1605	17.1013	17.0348
P63028;D3YU75	P63028;D3YU75	Translationally-controlled tumor protein	Tpt1	16.601	16.3573	15.8561	15.9799	16.6122	17.0498	16.1739	16.0499	16.5978	16.1109	15.8393	15.9071	16.221	15.9322
D3YWF5;D3Z5E5;D3YU88;E9PUQ3	D3YWF5;D3Z5E5;D3YU88;E9PUQ3		AU019823	16.0624	16.2022	15.9918	15.9479	15.6984	16.2532	15.9217	15.8513	16.1385	16.024	15.9944	15.911	16.2646	15.7073
Q8CB44;D6RET7;D3YUE7	Q8CB44;D6RET7;D3YUE7	GRAM domain-containing protein 4	Gramd4	14.1848	13.7469	12.5818	12.483	13.0705	11.4496	12.3354	11.9794	12.9391	12.6928	12.1508	11.8159	12.2785	11.9741
P35279;D3YV69	P35279;D3YV69	Ras-related protein Rab-6A	Rab6a	14.8916	14.8372	14.7238	14.9318	14.2381	15.1658	15.8458	15.9053	14.8731	14.915	16.0393	15.8742	14.6533	14.9612
Q0VEE6;D3YV79	Q0VEE6;D3YV79	Zinc finger protein 800	Znf800;Zfp800	16.325	16.2825	16.0739	15.9236	16.241	15.9926	16.6896	16.5714	16.516	16.6826	16.7287	16.7202	16.6407	16.7214
P62245;D3YVB4;D3Z712;F8WJ41	P62245;D3YVB4;D3Z712;F8WJ41	40S ribosomal protein S15a	Rps15a	18.2374	18.0826	18.6643	18.9973	18.9155	19.0251	19.6327	19.5806	18.7617	18.5927	19.0949	18.8868	18.5448	18.4518
Q8BXA1;D3YVW2;F6RUD1	Q8BXA1;D3YVW2	Golgi integral membrane protein 4	Golim4	16.0697	16.3421	17.0612	17.6731	16.2988	17.2231	16.3899	16.5464	16.2327	16.2572	16.3091	16.2118	16.3264	16.0923
Q8CHB8;D3YVZ5;E9Q425	Q8CHB8;D3YVZ5;E9Q425	Tubulin polyglutamylase TTLL5	Ttll5	16.7471	17.0278	17.5442	17.1672	17.0423	18.1066	15.6795	15.9319	16.4436	16.7666	16.5315	16.5103	16.9072	17.4676
D3YW09;G3UVU2;Q62203;D3Z5A6	D3YW09;G3UVU2;Q62203;D3Z5A6	Splicing factor 3A subunit 2	Sf3a2	18.3093	18.3488	18.427	17.7293	18.2063	18.7419	17.6038	17.6509	18.0657	18.2487	17.575	17.6511	18.2761	18.3244
P24063;D3YW95;E9QNL8;E9Q5M7;D3Z627	P24063;D3YW95;E9QNL8;E9Q5M7;D3Z627	Integrin alpha-L	Itgal	16.1886	16.2953	16.4651	18.8169	16.5708	17.1898	18.9935	19.0805	16.2509	16.3281	18.9717	18.9486	16.4856	16.6531
Q91VU6;D3YZ95;D3YZ04;D3YWI9;D6REI5;D6RCG5;D3Z2V1;D3Z4U8	Q91VU6;D3YZ95;D3YZ04;D3YWI9;D6REI5;D6RCG5;D3Z2V1;D3Z4U8	DDB1- and CUL4-associated factor 11	Dcaf11	11.7771	12.3369	12.3369	12.1727	12.3369	12.3369	13.1319	13.0881	11.8339	11.5517	12.8222	12.5612	12.3369	12.3369
Q9QUN3;D3YWR2	Q9QUN3;D3YWR2	B-cell linker protein	Blnk	17.6871	17.5673	17.7789	18.0589	17.0184	16.1209	18.8343	18.607	17.3492	17.5222	18.9779	19.0497	17.5268	17.7492
D3Z3N4;D3YWT1;D3Z6Y3	D3Z3N4;D3YWT1;D3Z6Y3		Hnrnph3	16.1285	16.0166	16.2488	16.4735	15.8849	16.7275	16.2739	16.3927	16.0085	16.0499	16.2437	16.2771	16.102	16.0536
D3YWX2;F6YTL8;Q9R0I7;E9Q803	D3YWX2;F6YTL8;Q9R0I7;E9Q803	YLP motif-containing protein 1	Ylpm1	19.0488	19.0375	18.5721	19.3036	18.6603	18.6953	18.5598	18.7166	18.0778	18.1404	18.833	18.878	18.3895	18.4371
D3YXF4;D3YW45	D3YXF4;D3YW45		Ywhaz	14.8665	14.8763	16.1726	16.735	15.768	15.7349	17.0779	17.3952	16.4071	16.4364	17.0315	17.0222	16.4345	16.2819
Q9CVB6;D3YXG6	Q9CVB6;D3YXG6	Actin-related protein 2/3 complex subunit 2	Arpc2	19.7458	19.301	18.9908	19.3794	19.7404	16.5513	19.2698	19.3376	19.3949	19.3628	19.5272	19.5118	19.1288	19.4477
D3YXK2;S4R1M2;S4R2Q5	D3YXK2;S4R1M2	Scaffold attachment factor B1	Safb	20.2936	20.4343	20.7329	20.2831	20.1273	20.5653	19.8179	19.7069	19.153	19.3541	19.7923	19.9736	19.6378	19.7952
Q60953;D3Z3A6;D3YXR5;F7BTZ2;D3Z2V0;D6RII9	Q60953;D3Z3A6;D3YXR5;F7BTZ2	Protein PML	Pml	19.483	19.1122	19.0784	19.8977	18.9545	18.8568	19.6184	19.6489	18.4928	18.5032	19.5561	19.6202	18.6351	18.6892
Q8VDK1;D3YY53	Q8VDK1;D3YY53	Nitrilase homolog 1	Nit1	16.8372	16.4798	16.5782	17.3066	15.9286	16.3804	17.9631	18.1488	16.1224	16.3535	18.055	18.0878	16.4202	16.7075
Q6ZWY3;D6RH49;D3YYB0	Q6ZWY3;D6RH49;D3YYB0	40S ribosomal protein S27-like;40S ribosomal protein S27	Rps27l	15.8235	15.76	15.3222	15.836	15.862	16.6759	16.0037	15.9909	15.8827	15.9078	15.9746	15.985	16.105	16.1359
Q9WTL2;D3YYB3	Q9WTL2;D3YYB3	Ras-related protein Rab-25	Rab25	13.951	14.2388	14.5576	14.9309	14.1791	15.3787	14.5574	14.6622	14.842	14.9455	14.7189	14.7077	14.8821	14.7417
O88974;D3YYC3;G5E8N3	O88974;D3YYC3;G5E8N3	Histone-lysine N-methyltransferase SETDB1	Setdb1	15.5453	16.1543	15.8381	19.4208	15.4065	15.2403	20.2812	20.2629	15.3329	15.3713	20.247	20.2373	15.5889	15.8106
P51827;F8WJA7;D3YYI6	P51827;F8WJA7;D3YYI6	AF4/FMR2 family member 3	Aff3	16.4365	16.3995	16.9261	16.2243	17.0102	17.2382	15.8166	15.6777	16.5295	16.4496	15.9891	15.6275	16.7091	16.5334
Q921K9;D3YYL1;A0A0J9YV82	Q921K9;D3YYL1	B-cell CLL/lymphoma 7 protein family member B	Bcl7b	16.1566	16.0615	16.6658	17.7749	16.1558	15.6188	17.5989	17.3241	16.4806	16.3877	17.6904	17.7435	16.4073	16.2416
Q922P9;D3YYT1	Q922P9;D3YYT1	Putative oxidoreductase GLYR1	Glyr1	18.673	18.6885	18.6137	18.6564	18.3648	18.7422	18.3988	18.464	17.9176	17.9763	18.4544	18.5518	18.1424	18.1932
O35144;D3YZ08;E9QM06	O35144;D3YZ08;E9QM06	Telomeric repeat-binding factor 2	Terf2	15.3932	15.3155	15.9463	15.1857	15.2083	15.966	15.4007	15.5395	17.8436	17.5921	15.5601	15.6767	17.5036	17.5284
Q9CY66;D3YZ09;F6SL78	Q9CY66;D3YZ09	H/ACA ribonucleoprotein complex subunit 1	Gar1	16.7139	16.3349	15.889	15.9626	15.7607	13.529	17.4058	17.1684	16.4796	16.4614	17.2996	17.2922	16.3544	16.3775
Q99104;D3YZ62;D3Z4J3	Q99104;D3YZ62;D3Z4J3	Unconventional myosin-Va	Myo5a	15.3096	15.5147	15.407	14.9951	15.1184	16.1643	14.928	14.8878	15.2574	15.2329	14.8032	14.8379	15.1645	15.006
Q6PF93;E9Q824;D3YZ98;E9QLS6	Q6PF93;E9Q824;D3YZ98;E9QLS6	Phosphatidylinositol 3-kinase catalytic subunit type 3;Phosphatidylinositol 3-kinase	Pik3c3	15.1069	14.7768	14.4863	15.3866	15.1035	12.5719	15.8945	15.9087	15.4793	15.5031	15.9294	15.9127	15.6345	15.3395
Q64213;E9Q4Q2;D3YZC9;D3YZD0;D3YVH4;F8WHF9;D6RDB7;Q9ET47;Q9DD12;B1AWP9;B1AWP7;B1AWQ0;B1AWP8;B1AWQ3;B1AWQ4	Q64213;E9Q4Q2;D3YZC9;D3YZD0;D3YVH4	Splicing factor 1	Sf1	18.6637	19.1973	19.1985	19.2081	19.239	18.385	18.6148	18.7641	18.8302	18.8209	18.7793	18.9961	18.858	18.9435
P97473;D3YZS5;Q3UNH9	P97473;D3YZS5;Q3UNH9	RISC-loading complex subunit TARBP2	Tarbp2	13.5074	13.7204	14.1225	14.3834	12.8504	15.2976	15.1881	15.2536	14.6977	14.6104	14.9579	14.2851	14.6809	13.7827
Q8C7R4;D3Z061	Q8C7R4;D3Z061	Ubiquitin-like modifier-activating enzyme 6	Uba6	16.3305	16.3474	16.505	16.4837	16.4603	17.7895	16.7568	16.717	16.0769	16.0589	16.6782	16.7321	15.9906	15.9674
E9QAN8;D3Z091	E9QAN8;D3Z091		Pik3c2b	16.0648	15.9161	16.4153	18.5753	15.7505	17.0382	19.0172	18.7526	16.3401	16.2369	19.0034	19.1222	16.126	16.0085
D3Z0K6;A0A0G2JEI9	D3Z0K6		Rsbn1l	16.7521	16.6579	17.2388	17.6383	16.5807	17.3601	16.9981	17.0446	16.4955	16.5124	17.165	17.389	16.6062	16.6782
Q9CRB9;Q9D9P1;D3Z0L4;S4R238;F6QFL0	Q9CRB9;Q9D9P1;D3Z0L4;S4R238	MICOS complex subunit Mic19	Chchd3	19.3268	19.5895	19.8532	18.5363	19.9255	19.8803	17.7991	17.9016	19.4502	19.4205	17.7561	17.8531	19.5213	19.5257
D3Z0M9;E0CXN3	D3Z0M9		Ddx23	17.9587	18.0115	18.481	18.2155	18.2684	15.9246	18.2922	18.3966	18.43	18.3496	18.2266	18.2564	18.5774	18.4816
Q9JMG3;D3Z108;E9QN77;D3Z5X7;A0A571BDL1	Q9JMG3;D3Z108;E9QN77;D3Z5X7;A0A571BDL1	Transmembrane and ubiquitin-like domain-containing protein 1	Tmub1	15.8791	15.5481	15.8026	15.3825	15.3366	15.9271	15.644	15.6904	15.6055	15.5996	15.4787	15.5816	15.4074	15.3891
D3Z158;Q8BML9;A0A140LIR0;A0A140LJH2;A0A0A6YY08;A0A140LID3;A0A140LIN2;A0A140LHB3;A0A140LIS6;A0A140LHZ5	D3Z158;Q8BML9;A0A140LIR0;A0A140LJH2;A0A0A6YY08;A0A140LID3;A0A140LIN2		Qars	17.963	18.0347	18.2696	17.48	18.5902	17.9449	17.0565	17.2591	18.2166	18.241	17.4475	17.5608	18.6665	18.7801
Q6P2L6;D3Z197;D3Z357;A0A1B0GSG3	Q6P2L6;D3Z197;D3Z357;A0A1B0GSG3	Histone-lysine N-methyltransferase NSD3;Histone-lysine N-methyltransferase	Whsc1l1	15.6567	15.3728	15.2416	15.7478	15.2344	14.0486	16.2903	16.2034	15.2076	15.2195	15.9693	16.0545	15.4573	15.4198
P70662;D3Z1C5	P70662;D3Z1C5	LIM domain-binding protein 1	Ldb1	14.7328	15.3763	14.7311	15.9044	16.7195	15.6427	14.1887	14.1421	13.8038	13.9398	14.0615	13.963	13.8132	14.2671
F8VQD1;D3Z1N4;E9Q4Y5;Q8BSQ9;E9Q7L3;D3Z1W6;E9Q7L2;D3YYF2;F6THL5;D6RIL0;D6RI94;D3Z3R4;D3YYG4;D3Z1M8	F8VQD1;D3Z1N4;E9Q4Y5;Q8BSQ9;E9Q7L3;D3Z1W6;E9Q7L2;D3YYF2;F6THL5	Protein polybromo-1	Pbrm1	17.566	17.246	17.7189	17.6907	17.2064	17.4075	17.7514	17.6576	16.9393	16.9217	17.5648	17.2736	17.0839	16.9622
P70296;D3Z1V4;D6RHS6	P70296;D3Z1V4	Phosphatidylethanolamine-binding protein 1;Hippocampal cholinergic neurostimulating peptide	Pebp1	17.1564	16.3685	16.4633	17.9493	16.0324	12.1575	18.7732	18.1561	16.698	16.5598	18.8491	18.9712	16.52	16.5604
D3Z254;Q8K4Q7	D3Z254;Q8K4Q7	Ceramide kinase	Cerk	13.0993	13.3317	13.1419	13.5048	13.3699	13.1286	13.8559	13.7709	14.7338	14.7887	14.0647	14.068	14.692	14.8307
O54916;D3Z2E3;F6R6F1;E9Q632;D6RIN6	O54916;D3Z2E3;F6R6F1;E9Q632	RalBP1-associated Eps domain-containing protein 1	Reps1	16.2627	16.237	16.4042	15.1308	15.7282	13.8158	14.8013	14.9255	15.9572	16.0035	14.9826	14.9368	16.0875	16.0321
E9Q3L4;D3Z2E7	E9Q3L4;D3Z2E7		AI607873	14.6847	14.6625	14.618	14.6538	14.5237	14.7835	14.8669	14.7052	14.957	14.9022	14.7231	14.6278	14.5673	14.5064
Q9ERL7;D3Z2F6;D3YY16	Q9ERL7;D3Z2F6;D3YY16	Glia maturation factor gamma	Gmfg	16.3444	16.0098	16.1064	16.2522	16.2254	15.6829	16.9849	16.9416	16.4747	16.6706	16.9123	16.8514	16.7627	16.8862
D3Z2H9;D3YVR0;P58774;CON__Q3SX28;A2AIM4	D3Z2H9		Tpm3-rs7	20.1919	20.4517	20.3444	19.6516	21.3084	20.8579	19.6322	19.6289	20.5571	20.5333	19.5033	19.4375	20.3844	20.3357
Q922J3;D3Z3M7;D3Z2Z1;F8WIA1;Q8C0S5;F6RCU2;F7CB97;F6RAY2	Q922J3;D3Z3M7;D3Z2Z1;F8WIA1;Q8C0S5	CAP-Gly domain-containing linker protein 1	Clip1	16.4172	16.1403	16.1351	16.6585	16.2655	16.7918	16.7207	16.6662	16.4462	16.471	16.6212	16.538	16.5042	16.3417
D3Z392;Q9WTZ1	D3Z392;Q9WTZ1	RING-box protein 2	Rnf7	12.1516	12.2909	12.2909	11.6599	12.2909	12.2909	11.8791	12.0165	11.3912	11.7589	11.4439	11.7259	11.9369	12.432
P52432;G3UXX5;D3Z7Q8;D3Z3D6	P52432;G3UXX5;D3Z7Q8;D3Z3D6	DNA-directed RNA polymerases I and III subunit RPAC1	Polr1c	14.5851	14.7853	14.8771	14.6856	13.9902	14.282	14.9013	15.0228	15.5648	15.6631	15.0123	14.9741	15.6504	15.7043
Q63844;D3Z3G6;A0A0U1RPX4	Q63844;D3Z3G6;A0A0U1RPX4	Mitogen-activated protein kinase 3;Mitogen-activated protein kinase	Mapk3	15.1561	15.1764	16.712	13.9613	14.677	15.7526	14.2733	14.3742	17.4954	17.5199	14.2067	14.2793	17.3154	17.1828
P97930;D3Z3R3	P97930;D3Z3R3	Thymidylate kinase	Dtymk	14.5325	14.4671	14.6147	14.2615	14.1765	14.768	15.3116	14.8323	15.1955	14.9251	14.6932	14.9095	14.8573	14.7445
Q9WUQ2;D3Z3S1;F6XLZ3	Q9WUQ2;D3Z3S1;F6XLZ3	Prolactin regulatory element-binding protein	Preb	17.7755	17.6632	17.5935	17.2885	17.7745	18.018	17.7681	17.5034	17.5426	17.6771	17.8101	17.7823	18.0348	18.0868
P42209;D3Z3V3;A0A0U1RQA1;D3YVG1;P28661;A0A0U1RPA8;A0A5F8MP96	P42209;D3Z3V3;A0A0U1RQA1	Septin-1	2022-09-01	17.6335	17.2134	16.6052	17.3759	17.8735	13.8715	17.5043	17.4323	17.746	17.8438	17.5505	17.3706	17.5619	17.6206
O88824;D3Z4D1	O88824;D3Z4D1	Protein JTB	Jtb	14.2431	14.3303	14.2866	16.0579	14.8753	12.7539	16.9904	16.6951	15.2121	15.2813	16.8905	16.4986	15.0848	15.1463
P52912;D3Z4H6;D3YY02;Q8CII5;G5E8L2;Q80ZW7	P52912;D3Z4H6;D3YY02;Q8CII5;G5E8L2;Q80ZW7	Nucleolysin TIA-1	Tia1	16.1171	15.8949	15.5956	17.7221	14.46	15.9533	18.9863	19.1734	14.2194	14.4051	18.9984	19.2457	14.4314	14.6481
Q922V4;F8WI31;D3Z4V1	Q922V4;F8WI31;D3Z4V1	Pleiotropic regulator 1	Plrg1	17.7846	17.7756	17.8831	17.7683	17.7972	18.4192	17.6307	17.6759	17.7046	17.7501	17.692	17.6907	17.9038	17.9025
Q9CQH3;D3Z568	Q9CQH3;D3Z568	NADH dehydrogenase [ubiquinone] 1 beta subcomplex subunit 5, mitochondrial	Ndufb5	15.5015	15.4294	15.5488	16.1521	15.848	15.788	16.0734	16.3651	16.2309	16.0885	16.3442	16.4952	16.3368	16.3625
Q9D8V7;D3Z5H3;A0A494BAT3	Q9D8V7;D3Z5H3;A0A494BAT3	Signal peptidase complex catalytic subunit SEC11C	Sec11c	17.5022	17.3482	17.7705	18.1369	18.0957	18.0189	18.0378	18.2344	17.8685	17.9313	18.4008	18.6348	18.2423	18.1839
Q3UPF5;D3Z5I1;G3X9X5	Q3UPF5;D3Z5I1;G3X9X5	Zinc finger CCCH-type antiviral protein 1	Zc3hav1	17.5733	17.5454	17.2958	16.9098	17.427	16.6113	17.0157	16.9903	17.3622	17.4087	17.0411	16.8979	17.4369	17.4223
Q9CXK9;D3Z5I9;F6RNF9;D3YV48	Q9CXK9;D3Z5I9	RNA-binding protein 33	Rbm33	17.2839	17.2871	17.246	17.5175	16.7556	17.0759	17.5322	17.56	16.7133	16.6528	17.4829	17.5027	16.8159	16.8211
D3Z5L9	D3Z5L9	WNT1-inducible-signaling pathway protein 3	Wisp3	14.6074	14.2106	14.3576	16.186	14.9275	12.9671	16.6412	16.7314	15.5759	15.6874	16.7053	16.7083	15.2533	14.9541
Q9Z1T6;D3Z5N5;A0A087WS78;A0A087WQI1	Q9Z1T6;D3Z5N5	1-phosphatidylinositol 3-phosphate 5-kinase	Pikfyve	16.0656	15.4975	16.0469	16.8799	15.6509	12.7821	17.3876	17.5357	16.5152	16.6006	17.69	17.8844	16.7759	16.9087
P27782;Q8C402;D3Z654	P27782;Q8C402;D3Z654	Lymphoid enhancer-binding factor 1	Lef1	16.0724	15.9322	16.15	16.3408	15.6798	16.1238	16.8101	16.8509	15.9458	16.1212	16.7981	16.8541	16.0126	16.297
D3Z6I8;E9Q7Q3	D3Z6I8;E9Q7Q3		Tpm3	19.0153	19.1596	18.8903	19.2508	19.6759	19.1919	18.8653	19.2178	18.2129	18.2218	18.6046	18.7596	18.3919	18.245
Q9R210;D3Z6Q7;Q3UKG7;D3Z219;D3Z782;E9PWJ9;E9PXZ1;D3YZM7;D3Z1X9;F6W7D6	Q9R210;D3Z6Q7;Q3UKG7;D3Z219;D3Z782;E9PWJ9;E9PXZ1;D3YZM7;D3Z1X9	Transcription factor EB	Tfeb	15.7477	16.4635	17.2715	18.6239	15.4225	16.6527	15.3614	15.698	14.6358	14.655	15.2856	15.7722	14.2677	14.2168
P35922;E9QAT0;D3Z6U8;E9QNF5;Q6AXB7;E9QAS9;E9QAS8	P35922;E9QAT0;D3Z6U8;E9QNF5;Q6AXB7;E9QAS9;E9QAS8	Fragile X mental retardation protein 1 homolog	Fmr1	17.308	17.2018	17.5059	17.0442	17.1604	17.6962	17.2244	17.211	16.8327	16.8602	17.3075	17.3581	17.017	16.9466
Q8C2K5;D3Z6Z7;A0A0R4J1U7	Q8C2K5;D3Z6Z7;A0A0R4J1U7	RAS protein activator like-3	Rasal3	15.8794	15.7555	16.464	16.3369	15.3436	15.5262	16.5154	16.3647	15.6538	15.5543	16.2342	16.3268	15.6057	15.4348
Q9DB90;D3Z719	Q9DB90;D3Z719	Protein SMG9	Smg9	14.4019	14.7206	14.8369	17.3447	14.139	15.1714	17.0885	17.2651	14.2532	14.2621	16.9171	16.5415	14.3797	14.5027
Q0P688;D3Z730;M0QWD1;Q8BMB3;Q3UUT0;G3X9H1;D3Z729;D3YUV9	Q0P688;D3Z730;M0QWD1		Eif4e2	15.7034	15.7034	15.0798	15.436	14.4772	15.1723	16.0423	16.112	14.2933	14.3463	15.9125	15.7718	14.3325	13.8908
Q6AZB0;D3Z763	Q6AZB0;D3Z763	Brother of CDO	Boc	13.0749	13.152	13.4616	13.6477	12.7757	14.2059	14.0729	14.1301	13.8243	13.547	13.5925	13.5392	13.5475	13.0223
Q61188;D3Z774;Q6AXH7	Q61188;D3Z774;Q6AXH7	Histone-lysine N-methyltransferase EZH2	Ezh2	13.6626	13.5283	13.8119	14.4601	12.7366	15.1932	14.1128	14.2431	13.9006	13.6552	14.2356	14.0812	13.3159	14.1329
Q61749;D3Z780;A0A0J9YTQ7;A0A0J9YUY0	Q61749;D3Z780;A0A0J9YTQ7	Translation initiation factor eIF-2B subunit delta	Eif2b4	16.2246	15.9145	16.0823	17.6298	16.0587	17.1654	16.6601	16.7468	16.6579	16.5339	17.12	17.2866	16.618	16.073
P61957;H7BWX9;D3Z794;G3UZX6	P61957;H7BWX9;D3Z794;G3UZX6	Small ubiquitin-related modifier 2	Sumo2;Sumo3	19.0602	18.9842	19.0123	19.1779	19.2574	16.8437	19.3239	19.4161	19.2941	19.3054	19.3139	19.4021	19.3919	19.414
Q80U62;D3Z7B1	Q80U62;D3Z7B1	Run domain Beclin-1 interacting and cysteine-rich containing protein	Kiaa0226;1700021K19Rik	12.6099	12.6236	11.1108	12.6099	12.6236	12.7817	13.0148	12.8049	13.5669	13.3292	12.819	12.466	13.0106	12.9417
Q9Z2Q5;D3Z7C0	Q9Z2Q5;D3Z7C0	39S ribosomal protein L40, mitochondrial	Mrpl40	16.1305	15.9923	15.9063	16.4601	16.3367	16.6519	16.3743	16.4687	16.0191	16.0623	16.3179	16.2917	15.9443	15.9415
D3Z7C5	D3Z7C5		Skil	14.4468	14.511	13.7522	14.0935	14.0836	13.1925	14.7089	14.7739	14.2967	14.3829	14.6838	14.5327	14.4143	14.2373
Q2NL51;D3Z7E5	Q2NL51;D3Z7E5	Glycogen synthase kinase-3 alpha	Gsk3a	15.6335	15.7951	15.6802	17.1383	15.6096	16.1968	16.0046	16.0323	15.8965	15.8839	16.0321	16.2255	15.999	16.0698
Q99J62;D3Z7I8;D6RGM1;Q3UI84	Q99J62;D3Z7I8;D6RGM1;Q3UI84	Replication factor C subunit 4	Rfc4	18.0679	18.0203	17.9911	18.6582	18.2117	17.4995	18.6138	19.0031	17.7969	17.879	18.3264	18.1281	17.8847	17.8122
Q9CPT5;D3Z7M5	Q9CPT5;D3Z7M5	Nucleolar protein 16	Nop16	17.4568	17.4575	17.4564	18.2334	17.3532	17.5472	17.1887	17.4475	17.1169	17.1361	17.2622	17.405	17.5713	17.3368
D3Z7P3	D3Z7P3	Glutaminase kidney isoform, mitochondrial	Gls	15.9066	15.72	16.3219	16.8438	15.9225	16.4769	16.56	16.5738	16.0392	16.0113	16.3556	16.124	16.0406	15.9925
D3Z7U4	D3Z7U4		Mecp2	14.8793	15.186	15.3385	15.7428	14.4353	15.9929	15.255	15.2627	15.33	15.3273	15.3103	15.455	15.2927	15.0179
Q3URD3;D3Z7V3;H7BX64;F6UV57;F6YCM8;F8WIH0	Q3URD3;D3Z7V3;H7BX64;F6UV57;F6YCM8;F8WIH0	Sarcolemmal membrane-associated protein	Slmap	15.7786	15.7569	16.1046	16.7715	15.6803	16.3491	16.8296	16.8436	16.2101	16.0672	16.8863	16.586	16.3543	16.0814
G3X922;D4AFX7;A0A087WRC9	G3X922;D4AFX7		Dnajc13	16.3931	16.2862	16.2838	17.1743	16.6424	17.0036	17.1403	17.3008	16.8889	16.9198	17.1637	17.1525	16.755	16.9835
Q9DB25;D6RCG2	Q9DB25;D6RCG2	Dolichyl-phosphate beta-glucosyltransferase	Alg5	13.9522	14.2427	14.1929	14.8562	14.4234	14.3713	16.3088	16.0612	15.3307	15.4072	16.2899	15.9705	15.118	15.1991
D6RCI8;F6VY64;Q8VHZ7	D6RCI8;F6VY64;Q8VHZ7	U3 small nucleolar ribonucleoprotein protein IMP4	Imp4	13.7318	13.6433	14.2779	13.7295	14.6449	13.1658	15.1118	15.2033	14.9768	14.9188	14.9175	15.0575	14.6481	14.6841
Q3U3R4;D6RDS1;F6YC79;Z4YJR1	Q3U3R4;D6RDS1;F6YC79;Z4YJR1	Lipase maturation factor 1;Lipase maturation factor	Lmf1	16.3866	16.2569	16.3871	16.8809	16.5107	17.1882	16.9529	16.8345	16.6489	16.6528	17.0191	17.0548	16.8795	17.0117
Q3TFD2;D6RFA8;D6RE48	Q3TFD2;D6RFA8;D6RE48	Lysophosphatidylcholine acyltransferase 1	Lpcat1	17.1994	16.9224	16.7432	17.9727	16.4101	15.2927	17.8231	18.0795	16.8383	16.8998	17.9692	18.1799	16.9679	17.1942
Q8R0X7;D6REF7;D3YZT4	Q8R0X7;D6REF7	Sphingosine-1-phosphate lyase 1	Sgpl1	16.9795	16.9725	17.9166	16.8917	17.0211	17.0056	16.9882	16.833	17.077	17.1987	16.8561	16.8957	17.3993	17.4454
D6REG4;Q91Z53	D6REG4;Q91Z53	Glyoxylate reductase/hydroxypyruvate reductase	Grhpr	15.5131	15.4429	15.6562	15.4717	14.5113	15.8242	15.6088	15.4817	15.0127	15.1096	15.4132	15.5908	15.0203	15.5051
Q9DBM1;D6RET6	Q9DBM1;D6RET6	G patch domain-containing protein 1	Gpatch1	16.2821	16.2783	15.9711	16.7417	16.2212	16.286	16.8073	16.7122	16.5146	16.4509	16.7734	16.6735	16.4048	16.33
Q78JE5;D6RFT2;D6REV6	Q78JE5;D6RFT2;D6REV6	F-box only protein 22	Fbxo22	11.0462	11.9548	11.9548	11.0462	11.9548	11.9548	8.81269	8.91424	9.75776	9.98064	9.21722	9.53218	11.9548	11.9548
P52431;D6RFB8	P52431;D6RFB8	DNA polymerase delta catalytic subunit;DNA polymerase	Pold1	15.9216	16.1349	16.6369	15.9466	16.491	15.981	16.1696	16.3218	16.735	16.6499	16.3929	16.4622	16.4127	16.2691
Q99LR1;D6RI21;D6RFU2	Q99LR1;D6RI21;D6RFU2	Monoacylglycerol lipase ABHD12	Abhd12	16.3627	16.5249	16.1366	16.6716	15.6965	15.8863	16.1549	16.0424	15.7541	15.9577	16.2973	16.2771	16.0299	16.216
Q8VDQ1;D6RGL6;Q3TXN1	Q8VDQ1;D6RGL6;Q3TXN1	Prostaglandin reductase 2	Ptgr2	12.8382	12.8956	13.2212	13.1431	13.4303	13.4303	13.4862	13.3491	14.7711	14.4918	13.2359	13.061	14.4191	14.1832
Q99J09;D6RIL4	Q99J09;D6RIL4	Methylosome protein 50	Wdr77	15.8247	15.1871	15.4845	16.3431	15.6558	12.5819	17.4821	17.5228	16.0283	15.7903	17.7626	17.7431	15.7372	15.8277
P97797;E0CX65	P97797;E0CX65	Tyrosine-protein phosphatase non-receptor type substrate 1	Sirpa	15.7484	15.6879	15.4118	15.3034	15.8159	15.5948	15.9978	15.8897	15.8586	15.9419	16.022	15.9781	15.8562	16.0211
Q3UVL4;E0CX85	Q3UVL4;E0CX85	Vacuolar protein sorting-associated protein 51 homolog	Vps51	11.9239	11.9599	11.9599	11.9239	11.9599	12.4011	11.4899	11.1885	11.3432	11.1475	10.746	10.9739	10.9345	9.83916
E0CXN9;E0CY74	E0CXN9;E0CY74		C130026I21Rik	17.0556	16.8785	16.5735	18.176	16.8975	16.1345	18.6687	18.0538	17.0138	17.153	18.8873	18.8459	17.2362	17.5617
Q08122;F6TS96;Q3TY99;E0CXU1;E0CXS2;E0CY14;F8WIE2;E0CXS9;E0CY76;J3KMT7;E0CYM5	Q08122;F6TS96;Q3TY99;E0CXU1;E0CXS2;E0CY14;F8WIE2;E0CXS9;E0CY76;J3KMT7	Transducin-like enhancer protein 3	Tle3	16.0522	15.9453	15.9829	15.2627	15.6971	16.8785	15.0288	14.9973	16.075	16.1287	15.0419	15.0409	16.1618	15.9285
E0CXZ5	E0CXZ5		Samhd1	17.2052	17.876	18.838	19.1013	17.6535	18.8454	17.032	16.7772	16.9196	16.8215	16.6486	16.8507	17.1012	17.0345
Q62511;E0CY81	Q62511;E0CY81	E3 ubiquitin-protein ligase ZFP91	Zfp91	14.9303	14.9603	15.3544	15.7036	14.929	14.9987	16.0371	16.1562	15.3869	15.2633	15.8463	15.9091	15.3403	15.0559
Q9CQ36;E0CYA9	Q9CQ36;E0CYA9	DNA polymerase epsilon subunit 4	Pole4	13.5928	14.0886	14.3742	13.8705	13.0297	13.7694	15.5946	15.2596	14.093	13.7204	15.0904	15.2787	13.6458	13.4798
Q6PCP5;E0CYB9;F7CTF8;E0CYI3;F7B1A4;F6VAL0	Q6PCP5;E0CYB9;F7CTF8;E0CYI3	Mitochondrial fission factor	Mff	15.6845	15.6088	16.7648	17.8552	16.1152	17.2472	17.8142	17.7423	17.2043	17.0849	17.7334	17.6716	17.2368	16.7177
Q9ER69;E0CYH0;A0A3B2W4D2;E0CZF5;F7CCI4	Q9ER69;E0CYH0	Pre-mRNA-splicing regulator WTAP	Wtap	18.5848	18.2442	17.4573	19.2124	17.9471	15.8795	18.6323	18.6546	18.0968	18.2	18.6433	18.6277	18.4539	18.6991
Q6P6L0;E0CYM1;E0CYH7	Q6P6L0;E0CYM1;E0CYH7	Filamin A-interacting protein 1-like	Filip1l	15.1381	15.1381	15.0279	16.2176	15.2474	15.4897	17.2104	17.1637	15.308	15.2551	17.0964	17.1146	15.2551	14.9745
Q9CQ48;E0CYQ2	Q9CQ48;E0CYQ2	NudC domain-containing protein 2	Nudcd2	15.6497	15.0907	16.2831	18.7854	16.1457	13.6698	19.5388	19.4907	17.8404	17.8926	19.3945	19.3243	17.5052	17.596
P28740;F8VQ42;E0CZ72;F6RLL5	P28740;F8VQ42;E0CZ72	Kinesin-like protein KIF2A;Kinesin-like protein	Kif2a	16.5613	16.7749	16.9295	15.8668	17.2827	17.0242	16.3267	16.5211	17.503	17.6609	16.5733	16.6458	17.579	17.6015
Q571H0;E9PU96	Q571H0;E9PU96	Nucleolar pre-ribosomal-associated protein 1	Urb1	17.7133	17.4769	17.0956	18.1329	17.4284	16.0533	19.0801	18.9498	17.4051	17.5186	19.2826	19.2483	17.6425	17.7594
Q5BLK4;E9PUA2;A0A286YDD7	Q5BLK4;E9PUA2;A0A286YDD7	Terminal uridylyltransferase 7	Zcchc6	13.5257	13.7309	13.9343	13.5388	14.5039	13.4805	15.2651	15.1473	15.1592	14.7673	15.2009	15.1359	14.4944	13.9065
Q8K1M6;E9PUD2;A0A2U3TZ67	Q8K1M6;E9PUD2;A0A2U3TZ67	Dynamin-1-like protein	Dnm1l	16.9504	17.4055	19.4214	16.9134	21.205	17.692	15.332	15.4396	17.6778	17.7757	15.3722	15.4055	17.6517	17.6895
E9PUF2;F6YMR0;H3BKJ0;H3BJW9;H3BL90;I1E4X0	E9PUF2;F6YMR0;H3BKJ0;H3BJW9		Dlgap4	16.1185	15.8136	15.8259	16.5671	14.8952	16.1113	17.7496	17.7039	14.3655	14.3943	17.5424	17.3765	14.3787	14.7576
E9PUF4	E9PUF4		Rbm26	14.0687	13.9368	13.6202	12.6204	15.2154	14.9835	14.0298	13.771	16.9009	16.9201	13.5703	13.4545	16.2874	16.5922
E9PUF7;Q61210;F6ZN61;A0A0U1RPP2;A0A0U1RPN7;A0A0U1RPH2;D3YVJ9	E9PUF7;Q61210;F6ZN61	Rho guanine nucleotide exchange factor 1	Arhgef1	18.3593	18.2453	18.1851	18.4436	18.2953	17.9698	18.5596	18.4814	18.0237	17.9874	18.5592	18.2594	18.0283	18.0326
E9PUR0;E9Q1M6;F7C545;F6RUI8;F7DE17;F6RRY0	E9PUR0;E9Q1M6		Ankhd1	16.6296	16.7131	16.9662	18.099	16.6537	17.3547	17.979	18.0583	16.4794	16.4525	18.0194	18.0665	16.4579	16.4306
E9Q422;E9PV05;E9Q3M7	E9Q422;E9PV05;E9Q3M7		A530032D15Rik	14.8906	14.9346	13.7911	14.9516	13.3072	14.9536	14.6717	14.448	14.7984	14.8296	14.8911	14.5341	14.8373	14.7114
Q505F5;E9PV22	Q505F5;E9PV22	Leucine-rich repeat-containing protein 47	Lrrc47	16.6842	16.9473	16.8125	16.7987	16.9639	17.4365	16.8205	16.9572	17.2032	17.0829	17.0316	17.2077	17.2797	17.1667
E9PV44;O35143	E9PV44;O35143	ATPase inhibitor, mitochondrial	Atpif1	18.6214	18.4744	18.3494	19.395	18.2938	18.0276	18.4405	18.4361	17.8823	17.6647	18.5373	18.702	17.7373	17.8298
Q9DB85;E9PVA2	Q9DB85;E9PVA2	Ribosomal RNA-processing protein 8	Rrp8	15.1043	15.1328	15.7085	16.554	15.3988	15.4335	16.6052	16.6554	15.4338	15.3152	16.4932	16.5827	15.4146	15.3302
Q6NZJ6;E9Q9E1;E9PVC5;E9PVC6;A0A0J9YUS5;E9Q770;A0A0J9YUC1;D3YWM1;D3Z439;A0A338P7C5;D6RCH1;D3YWY7;D3YWC6;A0A338P758;A0A0J9YU44;A0A0J9YTV0	Q6NZJ6;E9Q9E1;E9PVC5;E9PVC6;A0A0J9YUS5	Eukaryotic translation initiation factor 4 gamma 1	Eif4g1	19.3236	19.4586	19.1842	19.012	19.6839	19.4264	18.46	18.5108	19.0787	19.0961	18.5971	18.6126	19.1651	19.2045
Q6P1Y8;E9Q2C4;F8WJC1;Q3URI3;E9PVM1;E9PVM3	Q6P1Y8;E9Q2C4;F8WJC1;Q3URI3;E9PVM1;E9PVM3	Type II inositol 3,4-bisphosphate 4-phosphatase	Inpp4b	16.3404	16.5825	16.2967	16.4421	16.6122	17.2048	16.0172	16.0265	16.1024	16.0795	16.0504	16.0912	16.1495	16.0308
Q9D6K5;E9PVN6	Q9D6K5;E9PVN6	Synaptojanin-2-binding protein	Synj2bp;Gm20498	16.2082	15.6788	15.8367	17.1512	16.4601	12.8459	18.0113	17.9428	17.0282	17.0814	18.0228	18.1043	16.8678	17.102
O89106;E9PVU9;E9PZ91	O89106;E9PVU9;E9PZ91	Bis(5-adenosyl)-triphosphatase	Fhit	14.8646	15.1402	15.7192	17.5321	16.999	16.1985	18.2761	18.2469	16.5796	16.5826	18.4151	18.7247	16.4735	16.4745
E9PVX6;A0A1B0GQV9	E9PVX6		Mki67	21.2228	21.3569	21.1019	21.0486	20.988	21.3857	20.0847	20.252	19.988	20.1	20.3444	20.4281	20.6271	20.7849
E9QAH1;E9PVZ8	E9QAH1;E9PVZ8		Golgb1	15.1589	15.1589	14.9783	15.4543	14.8096	15.2163	15.5083	15.3811	14.7942	14.7005	15.3208	15.293	14.3972	14.3014
Q80U70;E9PW15	Q80U70;E9PW15	Polycomb protein Suz12	Suz12	17.5917	17.5493	17.2731	17.7614	16.5986	16.2384	17.8103	17.9254	17.0903	17.2372	17.8714	17.9408	17.309	17.5473
Q9CY57;E9PW20;D3YZA1;D3Z7T7	Q9CY57;E9PW20;D3YZA1;D3Z7T7	Chromatin target of PRMT1 protein	Chtop	19.04	18.7359	19.0311	19.2676	18.0849	17.7667	18.5209	18.5366	17.5638	17.5055	18.5952	18.8154	17.6751	17.7779
Q9Z1N7;Q3V3M5;E9PW42;F8WIN2	Q9Z1N7;Q3V3M5;E9PW42;F8WIN2	AT-rich interactive domain-containing protein 3B	Arid3b	15.0229	15.5275	16.1561	18.5697	15.3642	16.0138	19.0123	18.6798	15.0561	15.1415	18.4145	18.6313	15.1459	15.3158
Q8K3G5;E9PW85;E9Q754;E9PY18;D3Z2U5	Q8K3G5;E9PW85;E9Q754;E9PY18;D3Z2U5	Inactive serine/threonine-protein kinase VRK3	Vrk3	17.5587	17.3495	17.4338	18.1622	17.325	17.8109	17.3053	17.4491	17.0617	17.1507	17.3395	17.7469	17.3652	17.5253
P48025;E9PWE9	P48025;E9PWE9	Tyrosine-protein kinase SYK;Tyrosine-protein kinase	Syk	18.3096	17.9779	18.1183	18.6803	18.2793	18.1067	18.474	18.778	18.265	18.6705	18.6372	18.3787	18.8913	19.1259
E9PWH2	E9PWH2		Card6	15.3196	15.3197	14.3536	14.148	14.628	14.3808	14.4574	14.4693	14.5166	14.5077	14.5144	14.5673	14.5696	14.4809
G3UW40;E9PWI3	G3UW40;E9PWI3		Mcc	14.8515	14.9385	15.8173	14.0227	15.4673	14.3752	14.6739	14.4923	16.6206	16.5925	14.8077	14.7254	16.5828	16.8775
Q9D379;E9PWK1;D3Z4M3;F6YTS6	Q9D379;E9PWK1;D3Z4M3	Epoxide hydrolase 1	Ephx1	16.9609	16.5368	16.5326	16.7157	16.8203	16.2886	18.1023	17.9925	17.1673	17.2018	17.6962	17.5411	16.7681	16.6007
L7N260;E9PWT4;E9QJR9;P14431;P14429	L7N260;E9PWT4;E9QJR9;P14431;P14429	H-2 class I histocompatibility antigen, Q9 alpha chain;H-2 class I histocompatibility antigen, Q7 alpha chain	H2-Q7;H2-Q9	16.9678	17.1902	16.4656	18.6741	18.3868	17.9646	18.3598	18.3941	16.7755	17.0658	18.3764	18.3702	16.8765	17.1502
E9PWW9;A0A0U1RNQ5	E9PWW9		Rsf1	16.8535	16.8141	16.2339	16.9178	16.9842	13.814	16.9679	17.1307	16.9489	16.8163	17.1096	17.3184	17.2083	17.0657
Q8C0C7;E9PWY9	Q8C0C7;E9PWY9	Phenylalanine--tRNA ligase alpha subunit	Farsa	16.0512	16.337	16.4569	16.3291	16.0859	15.9178	16.2908	15.9886	16.9561	17.0764	16.4559	16.6114	16.7653	17.2115
Q8K4B0;F8WHY8;E9PX23	Q8K4B0;F8WHY8;E9PX23	Metastasis-associated protein MTA1	Mta1	16.4315	16.758	16.8535	17.4783	16.9914	17.5841	17.9791	18.1455	16.836	16.871	17.9633	17.954	16.7782	16.7078
E9PX53;E9QPR5;Q8K2V1;F6V294	E9PX53;E9QPR5;Q8K2V1;F6V294	Serine/threonine-protein phosphatase 4 regulatory subunit 1	Ppp4r1	16.8796	16.8157	17.1169	19.0708	16.6309	17.5403	18.3953	18.4686	16.7288	16.6569	18.2722	18.2938	16.8415	16.5748
Q01965;E9PX73;E9PV93	Q01965;E9PX73;E9PV93	T-lymphocyte surface antigen Ly-9	Ly9	17.1443	17.1186	17.8953	17.6523	17.4884	17.6326	17.19	17.5351	17.7472	17.6746	17.5037	17.7407	17.7677	17.6385
E9PXB9;Z4YN86;Q9CQ85	E9PXB9;Z4YN86;Q9CQ85	Mitochondrial import inner membrane translocase subunit Tim22	Timm22	16.0137	15.7977	15.8323	16.625	15.4101	14.7723	16.6452	16.7138	16.1618	16.2037	16.6102	16.8076	16.0693	16.1774
P27870;E9PXI0;Q8VDU4	P27870;E9PXI0;Q8VDU4	Proto-oncogene vav	Vav1	17.2305	17.182	17.3361	17.2782	17.3649	17.0774	17.1801	17.0374	17.786	17.7231	17.2139	17.2423	17.7892	17.7998
Q99JY4;E9PXM1;E9Q7A5;E9Q8R5	Q99JY4;E9PXM1;E9Q7A5;E9Q8R5	TraB domain-containing protein	Trabd	12.7761	12.8623	15.4226	12.7761	14.6169	14.8565	13.2403	13.355	15.7131	15.679	13.197	13.005	15.6513	15.5229
Q8C2B3;E9PZG4;E9PXW8;E9PXW1;F6VIB5;E9PX62	Q8C2B3;E9PZG4;E9PXW8;E9PXW1;F6VIB5;E9PX62	Histone deacetylase 7	Hdac7	15.326	15.2362	15.2178	14.891	15.5245	15.5318	15.4742	15.4484	16.0902	16.0988	15.7464	15.47	16.2359	16.2688
Q8BSP2;E9PY48	Q8BSP2;E9PY48	Condensin-2 complex subunit H2	Ncaph2	15.8899	16.0269	16.559	16.3288	15.57	16.7868	15.4309	15.5676	16.0737	16.082	15.5263	15.638	16.2395	16.3767
Q99L28;E9PY85;G3UW80;G3UZF1	Q99L28;E9PY85;G3UW80;G3UZF1	Probable ribosome biogenesis protein RLP24	Rsl24d1;Gm20509	13.9543	14.3326	13.9389	15.2792	13.9795	14.3225	16.1031	16.2149	14.0942	13.8463	15.9432	15.972	13.7565	13.7194
P10711;E9PYD5;B7ZCS4;F6XMY4;Q9QVN7	P10711;E9PYD5	Transcription elongation factor A protein 1	Tcea1	20.2005	19.8203	19.8412	20.3277	19.7138	19.6256	19.2788	19.3689	19.0617	19.0248	19.2655	19.2486	19.3102	19.3964
Q8VCT3;E9PYF1	Q8VCT3;E9PYF1	Aminopeptidase B	Rnpep	15.5108	15.3511	15.8115	15.9043	15.6364	16.7809	16.1336	16.1619	15.7936	15.7685	16.0794	15.9908	15.7232	15.4085
Q9ERD8;E9PYG5;A6PW97	Q9ERD8;E9PYG5;A6PW97	Gamma-parvin	Parvg	13.3248	13.5897	14.9275	13.8556	15.313	16.4232	13.6292	13.5497	15.3824	15.0811	13.4337	13.0021	14.9436	14.6745
Q60710;E9PYG9;F6TVP2	Q60710;E9PYG9;F6TVP2	Deoxynucleoside triphosphate triphosphohydrolase SAMHD1	Samhd1	17.9438	17.444	17.9023	18.8196	18.6303	14.1758	19.2356	19.3647	19.0972	19.3868	19.3224	19.3282	19.1616	19.3135
E9PYH6;D3YUD4;A0A0U1RNP2	E9PYH6	Histone-lysine N-methyltransferase	Setd1a	15.7659	15.7193	16.7318	16.1038	15.5239	15.4359	15.8549	15.9347	16.2789	16.1759	15.8618	15.7785	16.1358	15.8995
Q9JMA1;E9PYI8	Q9JMA1;E9PYI8	Ubiquitin carboxyl-terminal hydrolase 14;Ubiquitin carboxyl-terminal hydrolase	Usp14	14.6269	14.7334	14.7361	15.6269	14.5772	14.5611	15.2911	15.1672	15.8051	15.6571	15.2432	15.2003	15.364	15.1607
E9PYK3	E9PYK3		Parp4	14.9283	13.9805	13.9805	14.7324	17.0532	16.6796	14.8669	14.9353	15.9291	15.9251	14.744	14.9285	15.6047	15.9379
Q9R0B7;E9PYN2;E9Q7N8	Q9R0B7;E9PYN2;E9Q7N8	Zinc finger protein 346	Znf346;Zfp346	14.8341	14.9992	15.3229	18.2367	13.7093	14.4365	18.3213	17.9809	14.7058	14.7294	18.0855	18.1657	14.4707	14.762
Q91YH5;E9PYT3	Q91YH5;E9PYT3	Atlastin-3	Atl3	18.3562	18.4924	18.6009	19.2894	18.1716	19.2656	18.0925	18.2161	17.8674	18.0178	18.1519	18.4017	18.1056	18.2252
Q6NZN0;E9Q640;E9PYZ7	Q6NZN0;E9Q640;E9PYZ7	RNA-binding protein 26	Rbm26	15.6659	16.299	16.5266	19.9518	15.9136	16.4025	20.6784	20.7762	15.7175	15.7308	20.4366	20.2924	15.601	15.6243
E9PZ43;A0A0G2JDN7;A0A0G2JFT4;A0A0G2JFK3;A0A0G2JDU1;A0A0G2JE57	E9PZ43;A0A0G2JDN7;A0A0G2JFT4	Microtubule-associated protein	Map4	12.8239	12.8887	13.6778	12.0913	12.7738	14.6008	12.6646	12.7297	13.4976	13.3359	12.3001	11.8183	13.1909	12.7854
P97355;E9PZ58	P97355;E9PZ58	Spermine synthase	Sms	15.8708	15.8746	15.8684	16.2731	16.7101	13.6497	17.2468	16.8198	17.0755	17.0037	16.7708	16.3303	16.4524	16.3701
Q01768;E9PZF0;Q5NC79	Q01768;E9PZF0	Nucleoside diphosphate kinase B;Nucleoside diphosphate kinase	Nme2;Gm20390	16.8295	16.6956	16.4324	17.5793	16.7583	16.6858	18.2689	17.8217	16.6109	16.7856	17.6719	17.1946	16.2672	16.0498
Q61179;E9PZJ2;E9Q8M6	Q61179;E9PZJ2;E9Q8M6	Interferon regulatory factor 9	Irf9	15.2515	15.2515	15.2045	15.3712	15.0087	15.3493	15.6483	15.6961	15.0401	14.9856	15.7982	15.6007	14.8629	14.724
E9PZM4;G3UXJ4;A0A0G2JEZ3;F7CDZ7	E9PZM4	Chromodomain-helicase-DNA-binding protein 2	Chd2	18.1518	17.77	17.5827	21.0227	17.1826	16.5306	22.1604	21.9344	17.532	17.3739	22.49	22.4108	17.4302	17.2996
E9PZM7;A0A2I3BQU5;A0A2I3BRQ7	E9PZM7;A0A2I3BQU5		Scaf11	17.6683	17.7195	17.2438	17.7698	17.2058	17.3751	17.9943	17.9057	17.1351	17.232	17.9901	17.8347	17.434	17.544
Q9QZL0;E9PZP3;A0A2I3BPT3;A0A2I3BQW9	Q9QZL0;E9PZP3;A0A2I3BPT3	Receptor-interacting serine/threonine-protein kinase 3	Ripk3	16.9358	16.794	16.2836	16.6196	16.3322	15.9048	16.9607	16.9012	16.3233	16.3728	16.8611	16.9947	16.5256	16.6046
Q8C5L3;E9Q027;E9Q8D5	Q8C5L3;E9Q027;E9Q8D5	CCR4-NOT transcription complex subunit 2	Cnot2	16.9809	16.6759	18.0114	16.6576	16.9315	17.1421	16.4959	16.5037	16.8521	16.811	16.4057	16.3784	16.8347	16.6196
Q8K4G5;E9Q9D1;E9Q9D2;E9Q030;E9Q9C7;E9Q9C0;E9Q9C1;E9Q9C2;E9QK41;E9Q9Q7;E9Q9C4	Q8K4G5;E9Q9D1;E9Q9D2;E9Q030;E9Q9C7;E9Q9C0;E9Q9C1;E9Q9C2;E9QK41;E9Q9Q7;E9Q9C4	Actin-binding LIM protein 1	Ablim1	16.6468	16.2683	16.1978	16.5193	16.2578	13.7318	16.3377	16.2662	17.3397	17.2045	16.3787	16.5727	16.7891	16.685
E9Q0C1;B1AZ85	E9Q0C1;B1AZ85		Sh3kbp1	15.6661	15.303	15.0247	15.5004	14.643	15.6079	15.7176	15.7266	14.7385	14.6888	15.4404	15.3706	14.8704	14.8463
E9Q0D2;E9Q2H3;Q5U4H9	E9Q0D2;E9Q2H3;Q5U4H9		Ncoa4	13.4054	13.3893	13.4239	13.6313	14.5121	13.4239	14.6602	14.6636	14.9847	15.051	14.8756	15.0217	15.2136	15.0329
Q9CQJ6;E9Q0G1	Q9CQJ6;E9Q0G1	Density-regulated protein	Denr	16.7616	16.7334	16.8413	16.964	16.9078	13.4516	17.3626	17.3488	16.9705	16.9697	17.3078	17.2634	17.2094	17.3254
Q61699;E9Q0U7;D3Z027	Q61699;E9Q0U7	Heat shock protein 105 kDa	Hsph1	17.0122	16.8369	16.9991	17.5226	16.7206	17.0166	17.3582	17.3248	16.5478	16.5894	17.4413	17.6834	16.7293	16.8131
E9Q0W3;E9PZ39	E9Q0W3		Ptbp1	18.5015	18.0793	17.3121	18.3389	17.0175	17.669	17.7188	18.0747	16.3138	16.4875	17.9327	17.9811	16.6227	16.7422
P46062;E9Q0Y4;Q3V403	P46062;E9Q0Y4;Q3V403	Signal-induced proliferation-associated protein 1	Sipa1	15.8227	15.904	16.4252	16.6581	16.0782	17.1161	16.3136	16.3679	16.6622	16.5915	16.2075	16.2268	16.4302	16.2196
E9Q0Z7;E9Q265;Q8R0F3	E9Q0Z7;E9Q265;Q8R0F3	Sulfatase-modifying factor 1	Sumf1	14.1423	14.395	14.6951	16.2428	13.4366	15.2889	16.4776	15.8207	14.243	14.1542	16.785	16.5342	14.5055	14.7654
E9Q137	E9Q137		Tex264	15.3382	15.2641	15.3973	15.6876	15.0159	15.7888	15.9677	15.9085	15.9646	15.9617	15.8318	15.5107	15.7224	15.6816
O55131;E9Q1G8;E9Q9F5	O55131;E9Q1G8;E9Q9F5	Septin-7	2022-09-07	18.2661	18.2144	18.4457	17.9858	18.8563	18.3919	17.9377	18.0045	18.2812	18.2109	18.0489	18.0626	18.3961	18.3451
Q99MN9;E9Q1J7;D3YZC1	Q99MN9;E9Q1J7;D3YZC1	Propionyl-CoA carboxylase beta chain, mitochondrial	Pccb	15.8991	15.4109	16.3668	17.3486	15.9229	15.3031	17.6966	17.854	16.8836	16.9023	17.6754	17.5663	16.6007	16.5731
E9Q1K0;Q3ZT31	E9Q1K0;Q3ZT31	Sorting nexin-25	Snx25	14.9869	15.5362	15.7955	14.7244	15.2151	16.2803	15.0662	15.0457	15.8116	15.8453	15.186	15.014	15.8706	15.8337
Q8BUH8;E9Q1L5;Q9CQN9;Q9CRF0;Q9CX65;A0A0J9YUC9	Q8BUH8;E9Q1L5	Sentrin-specific protease 7	Senp7	15.4829	15.4505	15.5668	15.5157	14.4106	13.2312	15.7225	15.7304	15.8839	15.5508	15.7279	15.4945	15.6423	15.5792
E9Q1P8	E9Q1P8	Interferon regulatory factor 2-binding protein 2	Irf2bp2	17.4108	16.946	17.2518	17.7345	16.9666	16.1038	17.8995	17.5038	17.0239	17.0261	17.5043	17.5969	17.0573	17.0262
Q01405;E9Q1S3	Q01405;E9Q1S3	Protein transport protein Sec23A	Sec23a	17.2172	17.3518	16.8112	17.5283	17.5481	17.6144	17.0111	17.1444	16.5923	16.5403	17.1483	17.345	16.6077	16.6317
Q9ERK4;E9Q1T9;F6ZEW4;E9QAX7	Q9ERK4;E9Q1T9;F6ZEW4;E9QAX7	Exportin-2	Cse1l	18.4283	18.1926	18.2759	18.676	18.7364	18.5145	19.1146	19.246	18.7038	18.7073	19.0272	19.2552	18.743	18.3856
E9Q467;E9Q236	E9Q467;E9Q236		Abcc4	13.8863	14.5794	14.4441	13.8863	14.5092	15.4172	16.3927	16.2503	14.8719	14.6489	16.2293	15.9129	14.2525	14.168
P54822;E9Q242;E9Q3T7;A0A0G2JFI8;E9Q0A0;A0A140LHU1	P54822;E9Q242;E9Q3T7	Adenylosuccinate lyase	Adsl	17.4137	17.3854	17.4444	17.6566	17.4353	16.6515	17.0472	16.8415	17.6571	17.4672	16.9469	16.9293	17.2636	17.1225
Q9EPL9;Q3TAW3;E9Q296;Q8C178	Q9EPL9;Q3TAW3;E9Q296;Q8C178	Peroxisomal acyl-coenzyme A oxidase 3;Acyl-coenzyme A oxidase	Acox3	16.063	15.6696	16.0093	16.1317	16.5921	17.1379	16.5838	16.6027	16.5324	16.4949	16.6619	16.6529	16.4187	16.3258
E9Q2I4;A0A1Y7VP67	E9Q2I4;A0A1Y7VP67		Elmsan1	16.1578	16.1641	16.3443	16.3917	15.9957	16.8129	16.3199	16.2644	16.1777	16.0416	16.2507	16.1622	15.8359	15.8105
E9Q2M9;E9PV60;F6X8K3;E0CXD5	E9Q2M9;E9PV60		Wdfy4	19.8776	19.451	19.238	20.1674	19.5302	19.7885	19.9496	20.0814	19.0463	19.1921	20.133	20.0668	19.3349	19.3635
Q9CR29;E9Q2S9	Q9CR29;E9Q2S9	Coiled-coil domain-containing protein 43	Ccdc43	16.0665	15.8086	15.8826	16.5431	15.7442	16.2377	16.303	16.3689	15.8735	15.8177	16.3792	16.137	15.8201	15.6895
E9Q2U6	E9Q2U6		Csnk1a1	14.1687	14.3985	14.852	16.9026	13.7549	15.3904	16.412	16.4465	14.5086	14.4137	16.3665	16.0651	14.5836	14.0976
Q9D920;E9Q2W8	Q9D920;E9Q2W8	Loss of heterozygosity 12 chromosomal region 1 protein homolog	Loh12cr1	14.3747	14.3747	14.4285	14.5927	14.2815	14.8274	15.5827	15.5688	14.3927	14.3597	15.4141	15.0555	14.3876	14.1747
E9Q317;D3YY55;D3YY73;D3Z2N9	E9Q317;D3YY55		Gm10094;Sap18	18.0713	17.7969	17.8694	17.904	17.8096	16.3014	18.3143	18.2972	17.7735	17.8477	18.3954	18.3037	18.0714	18.2022
J3QMK6;Q80VQ0;E9Q3E1;F6QPV9	J3QMK6;Q80VQ0;E9Q3E1;F6QPV9	Aldehyde dehydrogenase;Aldehyde dehydrogenase family 3 member B1	1700055N04Rik;Aldh3b1;Aldh3b2	15.159	14.9867	15.103	14.5976	15.0566	15.7123	15.0713	14.775	15.6078	15.4448	14.9839	14.8628	15.2521	15.0581
E9Q3G8;A0A286YCP2;A0A286YCY7;A0A286YE24	E9Q3G8		Nup153	18.7405	18.7518	18.7324	19.0727	18.8029	18.5787	19.0597	18.929	18.1329	18.1739	19.1269	19.1792	18.5066	18.6211
E9Q3L2;A0A140T8I9	E9Q3L2;A0A140T8I9		Pi4ka	14.0258	14.331	14.6307	11.531	13.789	14.7099	13.2536	13.0635	14.0576	14.057	12.9289	12.8284	14.1982	14.0526
Q62432;E9Q5P9;E9Q3M0;Q8BUN5;Q9JIW5;F7BUP2;E9PXA8;A2CG44	Q62432;E9Q5P9;E9Q3M0;Q8BUN5;Q9JIW5;F7BUP2;E9PXA8;A2CG44	Mothers against decapentaplegic homolog 2;Mothers against decapentaplegic homolog;Mothers against decapentaplegic homolog 3;Mothers against decapentaplegic homolog 9	Smad2;Smad3;Smad9	14.1358	13.9853	12.9923	15.13	13.9384	14.206	15.7298	15.6668	14.2421	14.2002	15.4313	15.7382	14.2621	14.2093
E9Q586;E9Q3M3;D3Z2M9;D3YYG9;O08788;D3YX34	E9Q586;E9Q3M3;D3Z2M9;D3YYG9;O08788	Dynactin subunit 1	Dctn1	14.8473	15.3168	15.9428	17.5748	15.8551	16.6133	18.3057	18.3954	15.8952	16.0038	18.3934	18.2957	15.9794	15.8965
P62492;P46638;G3UY29;E9Q3P9;F8WGS1;G3UZD3;E9PZB2;F6R2Z5;G3UZL4	P62492;P46638;G3UY29;E9Q3P9;F8WGS1;G3UZD3;E9PZB2;F6R2Z5;G3UZL4	Ras-related protein Rab-11A;Ras-related protein Rab-11B	Rab11a;Rab11b	16.6887	16.293	15.2628	15.7474	15.7568	11.9362	15.8932	16.0051	16.1123	16.3486	15.9687	16.0374	16.3189	16.4367
L0N7N1;E9Q3T3	L0N7N1;E9Q3T3	Kinesin-like protein KIF14;Kinesin-like protein	Kif14	12.9322	12.889	13.3205	13.5456	12.889	13.7498	13.1982	12.7958	13.2023	13.5017	13.8384	13.9661	13.1513	13.6171
Q3U0M1;E9Q3T8	Q3U0M1;E9Q3T8	Trafficking protein particle complex subunit 9	Trappc9	15.2595	15.507	15.794	16.1712	15.7006	16.1496	16.1535	16.2489	15.745	15.7768	16.3051	16.325	16.0747	15.9448
P62257;E9Q3U1	P62257;E9Q3U1	Ubiquitin-conjugating enzyme E2 H	Ube2h	16.2852	16.4121	17.0094	17.5645	16.9615	17.6873	17.6811	17.6787	17.3564	17.2793	18.042	18.1208	17.6986	17.8013
P42208;E9Q3V6;G3UYQ0	P42208;E9Q3V6;G3UYQ0	Septin-2	2022-09-02	15.553	15.0157	15.1232	15.8452	15.7614	13.003	16.1914	16.1835	16.7652	16.6894	16.1374	16.2999	16.3043	16.2973
Q9QXS1;E9Q3W4;A0A3B2W7J8;A0A0R4J218;E9PW24;A0A0R4J223;E9Q9J6;A0A0R4J221	Q9QXS1;E9Q3W4	Plectin	Plec	19.9794	19.696	19.7772	20.3967	19.8462	20.2259	19.9203	19.8569	19.0775	19.061	19.843	19.7118	19.159	19.0955
Q9EQK5;E9Q3X0;D3Z2N7	Q9EQK5;E9Q3X0	Major vault protein	Mvp	18.0319	17.7639	17.9066	18.9096	17.9085	18.2457	18.8327	18.8574	17.9648	17.9117	18.7982	18.9145	18.144	18.0417
Q9QZR0;E9Q446	Q9QZR0;E9Q446	E3 ubiquitin-protein ligase RNF25	Rnf25	16.3768	16.1343	15.9407	16.258	15.5821	16.1551	16.3687	16.3181	15.6026	15.7258	16.4271	16.3938	15.9956	16.0279
E9Q455;E9Q453;G5E8R0;G5E8R2;G5E8R1;E9Q456;F8WID5;E9Q450;B7ZNL3;E9Q452;Q8BP43;Q8BSH3;E9Q448;E9Q454;P58771;S4R2U0;S4R261;A2AIM5	E9Q455;E9Q453;G5E8R0;G5E8R2;G5E8R1;E9Q456;F8WID5;E9Q450;B7ZNL3;E9Q452;Q8BP43;Q8BSH3;E9Q448;E9Q454;P58771	Tropomyosin alpha-1 chain	Tpm1	14.7719	15.1169	15.5086	16.2479	16.5392	13.2819	18.4217	18.2697	16.9561	16.8354	18.5232	18.5055	17.168	17.0941
O35424;E9Q479	O35424;E9Q479		H2-Ob	15.0338	15.0004	15.2251	15.0514	14.8092	15.1297	15.426	15.3788	15.2219	15.295	15.0983	14.9116	15.3099	14.8781
Q6P2K6;E9Q481	Q6P2K6;E9Q481	Serine/threonine-protein phosphatase 4 regulatory subunit 3A	Smek1	15.7369	15.4425	15.1174	14.2899	14.722	15.137	14.8313	14.6849	15.5425	15.5636	14.6535	14.3545	15.5122	15.6522
E9Q4F7;E9Q4F8	E9Q4F7;E9Q4F8		Ankrd11	13.9051	13.225	13.225	13.2888	13.225	15.4202	14.0571	14.6072	14.6653	14.2827	14.4755	15.0548	13.9564	13.9372
Q91VN4;E9Q4M4	Q91VN4;E9Q4M4	MICOS complex subunit Mic25	Chchd6	16.1302	16.062	15.9062	17.6306	15.6761	16.2313	17.9502	17.723	15.8569	15.8466	17.4835	17.5394	15.7969	15.646
Q9JLV5;E9Q4T8;F6R0N8;F6UY44	Q9JLV5;E9Q4T8	Cullin-3	Cul3	16.725	16.6239	16.7091	16.997	15.2163	16.3665	16.6975	16.8159	15.7884	15.8481	16.9456	17.0053	15.9738	15.958
Q9DB00;E9Q507;K4DI71	Q9DB00;E9Q507;K4DI71	GON-4-like protein	Gon4l	14.493	14.627	14.7659	17.9276	13.5869	15.1876	17.3894	17.2494	13.8804	13.826	16.8434	16.92	13.9948	13.9019
E9Q512;H3BJG4	E9Q512;H3BJG4		Trip11	15.3266	15.0911	14.7854	15.6447	14.8816	12.9676	16.1249	15.8139	15.2033	15.1659	15.7591	15.1507	15.1792	14.9481
E9Q585;E9PX68;E9Q1Q0;A0A0J9YTU2	E9Q585;E9PX68;E9Q1Q0		Slc4a1ap	16.2744	16.4015	16.0195	16.4292	15.9234	12.3265	15.4555	15.6695	16.1935	16.0647	15.4852	15.4711	15.9089	15.7632
E9Q5F9;A0A0G2JH06;A0A0G2JEZ4	E9Q5F9;A0A0G2JH06	Histone-lysine N-methyltransferase SETD2	Setd2	16.5101	16.4557	16.2019	17.6931	16.034	16.3283	17.6862	17.6748	16.0251	16.0029	17.5501	17.4629	16.1623	16.0834
E9Q5K9;D6RG95	E9Q5K9;D6RG95	YTH domain-containing protein 1	Ythdc1	18.1729	18.4549	18.5873	18.2447	18.2696	18.1298	17.6621	17.723	18.1028	18.1198	17.7225	17.948	18.0392	17.981
P56477;E9Q5T2;F6Z6C6	P56477;E9Q5T2;F6Z6C6	Interferon regulatory factor 5	Irf5	12.7617	12.8478	13.0722	12.8843	11.8593	13.2797	13.4114	13.3165	12.0194	12.0257	13.0162	13.0122	11.8864	10.5239
E9Q616;A0A494BBD5;G5E8K8;A0A494B8Y7	E9Q616		Ahnak	20.7849	20.5277	20.4313	20.7702	20.4078	19.6544	20.3302	20.2366	19.7731	19.8226	20.1806	20.0934	19.8472	19.8775
E9Q634;E9PVU0;E9Q3L1;P70248;Q8CG29;G3V011;E9Q175;E9Q174;V9GXM4;V9GX76	E9Q634	Unconventional myosin-Ie	Myo1e	19.6074	19.5228	19.4531	20.3045	19.8578	18.2787	20.3375	20.0414	19.5677	19.6275	20.4838	20.5882	19.6131	19.6595
E9Q6D3	E9Q6D3		Ccdc121	17.1646	17.0382	17.0811	16.6529	17.0775	17.1355	16.4997	16.4997	16.8098	16.8216	16.2094	16.3564	16.6235	16.6044
E9Q6E5;F6RDI8	E9Q6E5;F6RDI8		Srsf11	17.0163	17.0092	17.3209	17.3443	16.4697	16.6062	17.9145	17.8912	16.5267	16.5222	17.8221	17.725	16.8161	16.9303
E9Q8C5;E9Q6F0;Q91VU0;G3X9I1;G5E911	E9Q8C5;E9Q6F0;Q91VU0;G3X9I1;G5E911	Protein FAM3C	Fam3c	17.177	17.0166	16.9174	17.0476	16.8843	17.7865	17.152	16.9778	14.8999	15.2238	17.0191	16.8223	15.2923	15.6041
E9Q6J5	E9Q6J5		Bod1l	18.9064	19.0449	19.4641	18.8361	18.7625	19.4091	18.1527	18.259	18.3503	18.3903	18.2273	18.283	18.5981	18.6786
Q60949;F6QUA9;E9Q6L4	Q60949;F6QUA9;E9Q6L4	TBC1 domain family member 1	Tbc1d1	13.5324	13.8753	14.7661	14.5242	14.2067	14.4372	15.1462	15.32	14.9183	14.7804	14.8201	14.5575	14.8136	14.3746
Q9D2R6;E9Q6W2	Q9D2R6;E9Q6W2	Cytochrome c oxidase assembly factor 3 homolog, mitochondrial	Coa3	16.0759	16.0771	16.1939	17.1064	16.1963	16.8612	16.2846	16.414	15.819	15.8119	16.3137	16.3739	15.774	15.6377
Q6ZQE4;Q8K2N3;E9Q6Z3	Q6ZQE4;Q8K2N3;E9Q6Z3	Transmembrane protein 194A	Tmem194a;Tmem194	15.4566	15.4583	15.0017	14.8217	15.2285	15.8542	15.1912	15.4183	15.8104	15.7775	15.2473	15.3092	15.5602	15.6862
F8VQC1;E9Q740	F8VQC1;E9Q740	Signal recognition particle subunit SRP72	Srp72	17.1557	17.1244	16.8687	18.1679	16.8932	17.3877	18.1665	18.2653	16.6526	16.5473	18.1997	18.2022	16.6809	16.5031
Q3U3A7;E9Q794;Q3UII8;Q924K8;H3BIY7;H3BLE1	Q3U3A7;E9Q794;Q3UII8;Q924K8;H3BIY7	Metastasis-associated protein MTA3	Mta3	16.2795	16.0841	15.8295	16.9048	15.46	16.1897	16.8721	16.9572	15.5112	15.5662	16.8462	16.9726	15.8586	16.0006
E9Q7E2;Q9D982	E9Q7E2		Arid2	17.3701	17.0105	16.7475	18.2563	16.5351	16.8403	17.8155	17.7107	16.3695	16.4017	17.8291	17.8389	16.4747	16.4263
E9Q7G0;A0A1B0GSW3;F6ZQA3;A0A1B0GT61;A0A1B0GSH2	E9Q7G0		Numa1	19.9553	20.0723	20.0772	20.2826	20.0716	19.6777	19.4466	19.3819	19.4539	19.4324	19.3903	19.2962	19.4726	19.5255
Q8R2Q4;E9Q7N5;E0CXH2;E0CY79;Q8C1C2	Q8R2Q4;E9Q7N5;E0CXH2;E0CY79;Q8C1C2	Ribosome-releasing factor 2, mitochondrial	Gfm2	15.0622	15.0181	15.2029	13.5777	14.4754	12.3928	13.6131	13.5925	15.5743	15.4285	13.7565	13.6366	15.518	15.504
E9Q7S1;R4GML0;O88466;F6UL00	E9Q7S1;R4GML0;O88466	Zinc finger protein 106	Zfp106;Znf106	16.9859	17.0578	16.7458	16.9769	15.973	16.992	16.2833	16.3953	15.4354	15.4954	16.2924	16.3084	15.643	15.6467
Q99NH0;E9QKG6;E9Q804;A0A1W2P6X1;A0A0G2JDZ9	Q99NH0;E9QKG6;E9Q804;A0A1W2P6X1;A0A0G2JDZ9	Ankyrin repeat domain-containing protein 17	Ankrd17	15.4487	15.1369	15.5321	16.405	15.9367	14.9595	16.6057	16.7017	15.7746	15.7763	16.5437	16.5953	15.6785	15.6788
Q9QZQ1;E9Q852;E9Q9C3;E9PYX7;F7C3I9;D3Z7L2;D3YUD2	Q9QZQ1;E9Q852;E9Q9C3;E9PYX7;F7C3I9	Afadin	Mllt4	17.4844	17.1348	17.5375	18.5697	16.7615	17.3423	17.9961	18.0067	16.8705	16.8371	17.9513	17.9349	16.8977	16.7162
O35609;E9Q855;Q3UXS0	O35609;E9Q855;Q3UXS0	Secretory carrier-associated membrane protein 3	Scamp3	15.143	15.143	15.1049	15.2324	15.3601	15.9591	15.749	15.6957	15.6851	15.6119	15.6321	15.5461	15.8366	15.3105
Q8BKC8;E9Q8A3;D6RI80	Q8BKC8;E9Q8A3	Phosphatidylinositol 4-kinase beta	Pi4kb	15.5774	15.5573	16.1592	17.0345	15.8347	15.2002	17.0704	17.2378	16.4406	16.1117	17.096	17.1414	16.0243	15.9363
Q5U458;E9Q8B3	Q5U458;E9Q8B3	DnaJ homolog subfamily C member 11	Dnajc11	15.1042	14.5962	14.8843	15.4489	15.1304	13.0737	16.3321	16.6845	16.1983	16.2462	16.9248	16.8782	16.0541	15.9454
Q8VH51;E9Q8F0;B7ZD61;F7AA45;B7ZD63;B7ZD64;E9PZF9;E9Q999	Q8VH51;E9Q8F0;B7ZD61;F7AA45	RNA-binding protein 39	Rbm39	17.6772	17.5831	17.1112	18.0852	16.8233	16.9485	18.1825	18.217	16.8206	16.999	18.2673	18.4335	17.5917	17.6263
Q6ZPZ3;E9Q8K8;A0A1B0GRU3	Q6ZPZ3;E9Q8K8;A0A1B0GRU3	Zinc finger CCCH domain-containing protein 4	Zc3h4	18.692	18.5961	18.4181	18.4607	18.3898	18.4623	18.0056	17.9084	18.03	18.0816	17.9032	17.8845	18.0672	18.1473
Q8BRT1;E9Q8N5;Q08EB6;Q08EB5;F7DCH5;A0A1L1ST22	Q8BRT1;E9Q8N5;Q08EB6;Q08EB5;F7DCH5	CLIP-associating protein 2	Clasp2	17.6337	17.4142	17.0188	17.3108	16.7441	15.7912	17.3168	17.1487	16.8042	16.8476	17.574	17.5619	16.8224	16.9997
Q91W36;G3UZF0;E9Q8W9	Q91W36;G3UZF0;E9Q8W9	Ubiquitin carboxyl-terminal hydrolase 3;Ubiquitin carboxyl-terminal hydrolase	Usp3	15.3871	15.0407	14.9523	15.1225	15.1905	12.5603	15.7335	15.8283	15.8544	15.8611	15.74	15.7649	15.7424	15.7048
Q8VCX5;E9Q9E0	Q8VCX5;E9Q9E0	Calcium uptake protein 1, mitochondrial	Micu1	17.0718	17.0924	17.1865	17.8267	16.8708	17.0572	17.7722	17.8044	17.0481	17.0763	17.6615	17.6557	17.0031	17.072
P54103;E9Q9H2;E9Q9H3;Q3TRX6	P54103;E9Q9H2;E9Q9H3	DnaJ homolog subfamily C member 2;DnaJ homolog subfamily C member 2, N-terminally processed	Dnajc2	16.3623	16.2361	16.2716	17.9527	16.5168	15.9582	16.617	16.4659	17.0495	16.996	16.7484	16.7911	16.9823	16.8624
Q6ZQB6;E9Q9J4	Q6ZQB6;E9Q9J4	Inositol hexakisphosphate and diphosphoinositol-pentakisphosphate kinase 2	Ppip5k2	16.9393	17.096	16.9914	15.9847	16.0726	16.9294	15.9644	15.9261	16.1143	16.177	16.244	16.14	16.3718	16.2999
Q6ZPL9;E9Q9T6	Q6ZPL9;E9Q9T6	ATP-dependent RNA helicase DDX55	Ddx55	15.4782	15.4741	15.0436	16.0495	15.8249	13.517	16.67	16.4952	16.1374	16.1154	16.4477	16.4859	15.796	15.6677
E9Q9V3;F8VQL9;Q9WU42;F6Z4B2;E9PY55;E9Q701;D3Z2J5	E9Q9V3;F8VQL9;Q9WU42;F6Z4B2;E9PY55;E9Q701;D3Z2J5	Nuclear receptor corepressor 2	Ncor2	16.8253	16.9302	17.1645	16.4864	17.1238	16.438	16.2861	16.2169	17.1104	17.0946	16.4297	16.4247	17.2944	17.2774
E9QA05;Q8C405;O35892;E9Q4Y0;A0A1B0GX24;F6WL90;D6RIJ4	E9QA05;Q8C405;O35892;E9Q4Y0;A0A1B0GX24	Nuclear autoantigen Sp-100	Sp100	17.9947	17.6018	17.2899	17.7118	17.3665	17.1062	18.2249	18.1469	17.3099	17.4527	18.0401	18.1381	17.2694	17.4825
E9QAE3	E9QAE3		Btaf1	16.1623	15.8333	16.2029	16.0273	16.0668	16.3433	16.0451	16.0844	16.0325	15.8509	15.9935	15.8655	16.2007	15.7522
E9QAN9;E9PUG6;A0A0R4J0H6	E9QAN9;E9PUG6;A0A0R4J0H6		Ifi203	16.7755	16.7504	16.5153	16.9979	16.4262	13.2647	17.2003	17.2893	16.8356	16.7567	17.1964	17.2255	16.9764	17.0318
Q9WV60;E9QAQ5	Q9WV60;E9QAQ5	Glycogen synthase kinase-3 beta	Gsk3b	14.4627	14.4627	15.1976	13.9662	13.4789	16.3694	13.8857	14.3952	15.4089	15.4479	13.105	13.4113	15.6044	15.3252
Q6PDQ2;E9QAS5;E9QAS4;F6WR45;A2A8L1;E9PYU4;E9PYL1;F7C528;E9Q614	Q6PDQ2;E9QAS5;E9QAS4	Chromodomain-helicase-DNA-binding protein 4	Chd4	19.968	19.9534	20.1542	20.243	19.8126	20.2627	19.5426	19.6583	19.1992	19.3001	19.7118	19.8344	19.5833	19.701
Q9D1C9;E9QAX0	Q9D1C9;E9QAX0	Ribosomal RNA-processing protein 7 homolog A	Rrp7a	16.0423	15.6806	15.3133	16.1135	14.8241	14.6019	16.8693	16.7802	15.1971	15.3013	16.5648	16.6409	15.2701	15.4689
Q3UMQ8;E9QJT2	Q3UMQ8;E9QJT2	H/ACA ribonucleoprotein complex non-core subunit NAF1	Naf1	15.2487	15.0634	14.8527	15.2152	14.6974	15.1854	15.1519	15.2535	14.7734	14.7443	15.1954	15.0606	14.7153	14.5808
Q68ED3;F8WI26;E9QJT6;F6UPY1	Q68ED3;F8WI26;E9QJT6;F6UPY1	Non-canonical poly(A) RNA polymerase PAPD5	Papd5	16.5981	16.4683	16.4361	17.2571	16.4463	15.0201	16.7575	16.693	16.4037	16.4381	16.5863	16.4897	16.5331	16.4934
Q5PSV9;E9QK89;A0A286YCY4	Q5PSV9;E9QK89	Mediator of DNA damage checkpoint protein 1	Mdc1	17.0575	17.0629	17.3968	17.2	17.2934	17.4398	17.0484	17.0951	17.1624	17.1055	16.9227	16.7974	17.2929	17.3644
Q3UHX0;E9QKD1;A0A1Y7VNA8;A0A1Y7VN09	Q3UHX0;E9QKD1	Nucleolar protein 8	Nol8	17.2163	17.0311	16.8062	17.1078	16.9739	15.1804	18.0161	17.9947	17.2983	17.2642	17.8821	17.762	17.4867	17.3661
Q9DBA9;E9QKD9;G3X8R4	Q9DBA9;E9QKD9;G3X8R4	General transcription factor IIH subunit 1	Gtf2h1	14.4656	14.8587	14.6606	16.2679	15.0225	14.531	17.681	17.5662	14.9967	14.9364	17.311	17.15	14.913	14.9327
P62880;E9QKR0;D3Z1T4;D3Z1M1	P62880;E9QKR0;D3Z1T4;D3Z1M1	Guanine nucleotide-binding protein G(I)/G(S)/G(T) subunit beta-2	Gnb2	18.6318	18.7276	18.7906	18.6731	19.674	19.694	18.0597	18.3802	19.0143	19.2819	18.6694	18.9246	20.0986	20.3139
Q8CIC2;E9QL43;A0A0R4J1K6	Q8CIC2;E9QL43;A0A0R4J1K6	Nucleoporin-like protein 2	Nupl2	14.693	14.7127	14.3714	14.3507	14.219	13.1034	13.1249	13.2454	14.7762	14.742	13.3381	13.7157	14.4297	14.3879
E9QL80;D3YUD1	E9QL80;D3YUD1		Lpgat1	15.9657	16.1058	15.6304	15.4147	16.3386	15.1584	15.4314	15.3856	16.5049	16.5369	15.6223	15.7904	16.4297	16.4977
O70305;F6U2C2;E9QM77;F7B6X4;A0A286YDU2;F6V8M6	O70305;F6U2C2;E9QM77;F7B6X4;A0A286YDU2;F6V8M6	Ataxin-2	Atxn2	16.0718	16.0814	15.9181	16.2216	15.9858	16.6858	16.1285	16.1783	15.5208	15.5784	16.1604	16.1013	15.6997	15.6903
Q8CES0;E9QMB7	Q8CES0;E9QMB7	N-alpha-acetyltransferase 30	Naa30	14.0002	14.3987	13.9731	14.9151	13.632	14.4274	16.4299	16.439	14.3815	14.3066	16.1028	16.1961	14.2729	14.1132
Q99PP7;E9QME5;E9QP19	Q99PP7;E9QME5;E9QP19	E3 ubiquitin-protein ligase TRIM33	Trim33	14.6751	14.6897	15.4442	15.0503	14.7585	15.8776	15.3519	15.3009	15.3395	15.3254	15.2354	15.1659	15.3698	15.0716
Q8BH86;E9QMK9	Q8BH86;E9QMK9	UPF0317 protein C14orf159 homolog, mitochondrial	9030617O03Rik	16.7129	17.1634	17.1508	17.5834	17.1834	17.3745	16.5067	16.5545	17.1272	17.0974	16.7744	17.0662	17.2321	17.2136
Q640N3;E9QMX7	Q640N3;E9QMX7	Rho GTPase-activating protein 30	Arhgap30	17.4357	17.3762	17.451	18.8617	17.3215	16.9088	18.71	18.841	17.0875	17.0792	18.6386	18.5371	17.1879	17.1299
E9QN31;Q922K7;A0A0N4SW16	E9QN31;Q922K7	Probable 28S rRNA (cytosine-C(5))-methyltransferase	Nop2	19.0954	19.0124	18.6765	18.7405	18.4434	18.0814	18.4035	18.5183	18.1387	18.2144	18.4618	18.5161	18.2696	18.3815
Q5XG73;E9QNH7	Q5XG73;E9QNH7	Acyl-CoA-binding domain-containing protein 5	Acbd5	13.5554	13.4499	14.5508	14.3855	13.5916	13.5916	15.3498	15.1769	15.8645	15.7204	15.0692	14.6633	15.1546	15.0722
E9QNN1;Q3UR42	E9QNN1;Q3UR42		Dhx9	19.7535	19.6354	19.1155	19.5539	20.0925	18.3863	19.4859	19.6314	19.8956	20.3813	19.6219	19.6913	20.8527	21.1442
P62984;E9QNP0;E9Q9J0;P0CG50;P0CG49;A0A0A6YW67;E9Q4P0;E9Q5F6;Q5SX22	P62984;E9QNP0;E9Q9J0;P0CG50;P0CG49;A0A0A6YW67;E9Q4P0;E9Q5F6;Q5SX22	Ubiquitin-60S ribosomal protein L40;Ubiquitin;60S ribosomal protein L40;Polyubiquitin-C;Ubiquitin;Ubiquitin-related 1;Ubiquitin-related 2;Polyubiquitin-B;Ubiquitin	Uba52;Kxd1;Ubc;Ubb;Gm8797	21.8902	21.7151	21.679	21.6868	22.346	20.6509	20.9649	21.2486	21.5372	21.5399	21.2817	21.6357	21.9955	22.102
Q6ZWQ0;E9QP46;F6W8R9;Q6DFZ2;F7BX34	Q6ZWQ0;E9QP46	Nesprin-2	Syne2	15.7642	15.9168	16.4937	16.1102	16.1721	16.2959	16.1026	16.1808	16.4392	16.2364	16.1218	15.884	16.3322	16.2664
E9QP49;A0A494BBL8;Q99MS7;A0A494BA91;A0A494B9G7;G5E8Y6	E9QP49;A0A494BBL8;Q99MS7;A0A494BA91;A0A494B9G7	EH domain-binding protein 1-like protein 1	Ehbp1l1	16.6608	16.7351	17.0381	18.6726	17.0002	17.2983	18.3566	18.409	16.3569	16.3913	18.3022	18.2888	16.5449	16.6252
P55937;E9QP99;A0A0R4J1H6;D3Z0Q8	P55937;E9QP99;A0A0R4J1H6	Golgin subfamily A member 3	Golga3	14.6912	14.8466	15.4086	14.5658	14.5005	14.1105	14.3191	14.3858	15.1692	15.1912	14.2172	14.1054	15.2028	15.1004
Q3UIK4;E9QPC5;G3UYS3	Q3UIK4;E9QPC5;G3UYS3	N6-adenosine-methyltransferase subunit METTL14	Mettl14	16.399	16.3487	16.2774	16.3651	15.8427	16.138	17.0365	17.0602	15.7442	15.789	17.0154	17.0215	15.9267	16.0037
Q05920;G5E8R3;E9QPD7;A0A494B951;A0A286YCC5;A0A494B912	Q05920;G5E8R3;E9QPD7;A0A494B951;A0A286YCC5;A0A494B912	Pyruvate carboxylase, mitochondrial;Pyruvate carboxylase	Pc;Pcx	15.9595	16.1016	16.3766	16.3305	16.6546	16.7049	15.9758	16.0192	17.1565	17.2306	16.1135	16.1932	17.3189	17.3591
Q6A026;E9QPI5;A0A0J9YV33	Q6A026;E9QPI5	Sister chromatid cohesion protein PDS5 homolog A	Pds5a	18.5052	18.2141	17.8077	18.1539	17.7902	17.9882	18.2837	18.4345	17.579	17.5959	18.3693	18.5467	17.8799	17.9233
Q9Z2A0;F2Z3Z9;F2Z400;Q3TRL2;F2Z3X6;F2Z3X9;F2Z3V6;F2Z4A5	Q9Z2A0;F2Z3Z9;F2Z400;Q3TRL2;F2Z3X6;F2Z3X9;F2Z3V6;F2Z4A5	3-phosphoinositide-dependent protein kinase 1	Pdpk1	15.4688	14.7218	15.1274	15.6096	14.1667	12.2957	15.3603	15.4179	15.0274	14.8844	15.4963	15.2619	14.7738	14.853
Q04841;F2Z3Y1	Q04841;F2Z3Y1	DNA-3-methyladenine glycosylase	Mpg	14.6125	14.5988	14.3886	14.1775	14.2957	14.6575	14.586	14.6116	15.1635	15.0954	14.4868	14.5331	14.8887	14.7615
Q9DCN2;F2Z456	Q9DCN2;F2Z456	NADH-cytochrome b5 reductase 3;NADH-cytochrome b5 reductase 3 membrane-bound form;NADH-cytochrome b5 reductase 3 soluble form;NADH-cytochrome b5 reductase	Cyb5r3	17.3011	17.4433	17.7713	17.2491	18.8473	18.3461	17.1919	17.2237	17.6438	17.7628	17.1914	17.1924	17.5428	17.5636
F2Z471	F2Z471		Vdac1	15.8572	15.6781	16.122	15.6566	15.8277	15.46	15.8408	15.8941	16.2236	16.2641	15.7351	15.8746	16.311	16.4451
Q64705;F6PWU6;F8WI12;E9PXC2;Q61069;E9Q722	Q64705;F6PWU6;F8WI12;E9PXC2	Upstream stimulatory factor 2	Usf2	15.1106	15.0864	15.3987	15.1788	15.8984	14.4122	16.1124	15.9897	16.9815	16.7969	16.007	15.8176	16.7094	16.9089
Q5SQX6;F6QD74	Q5SQX6;F6QD74	Cytoplasmic FMR1-interacting protein 2	Cyfip2	15.0859	15.0325	14.2971	17.4911	14.1841	13.9308	18.1271	18.1928	14.8685	14.9203	18.1221	18.1937	14.9674	15.31
F6R9G0	F6R9G0		Ep400	15.5772	15.5007	15.3467	14.8587	14.9159	16.2922	14.4912	14.6125	15.1142	14.9503	14.4245	14.4379	15.1047	14.893
Q9JIX8;F6RJ39;B8JJ91;B8JJ89;B8JJ90;F6Q8C0;REV__F6Q8C0;REV__Q52KR6;REV__B8JJ92;REV__B8JJ91;REV__F6RJ39;REV__Q9JIX8	Q9JIX8;F6RJ39	Apoptotic chromatin condensation inducer in the nucleus	Acin1	19.9578	20.1395	20.4017	20.9349	20.0587	19.6924	19.7665	19.8849	19.5019	19.5008	19.7662	19.8992	19.7349	19.6963
F6RJV6;Q9JJK2	F6RJV6;Q9JJK2	LanC-like protein 2	Lancl2	13.7546	14.0055	14.504	14.4943	14.6973	14.3799	15.7963	15.8369	15.5544	15.5249	15.383	15.5456	15.0966	14.8785
Q8VEL2;F7BA73;F6W741;F6RV41	Q8VEL2;F7BA73;F6W741;F6RV41	Myotubularin-related protein 14	Mtmr14	15.51	15.5551	15.5905	16.4966	15.7737	16.3356	16.4127	16.3988	15.5174	15.5369	16.4359	16.3571	15.5821	15.386
Q922X9;F6RXJ8	Q922X9;F6RXJ8	Protein arginine N-methyltransferase 7	Prmt7	12.843	12.887	13.0025	12.7539	13.2265	13.1969	13.2272	13.5281	13.6722	13.7612	13.378	13.4426	13.4594	13.0828
Q7TPH6;F6SMY7;F7CZG3	Q7TPH6;F6SMY7;F7CZG3	E3 ubiquitin-protein ligase MYCBP2	Mycbp2	16.9792	17.0919	17.3493	17.2646	17.2324	16.3591	17.4048	17.4394	17.2184	17.281	17.5312	17.4431	17.1286	17.1125
Q91VA6;F6SQH7	Q91VA6;F6SQH7	Polymerase delta-interacting protein 2	Poldip2	16.5025	16.3765	16.7346	16.1447	16.7065	16.1464	16.608	16.7013	17.0855	17.012	16.8518	17.0349	17.0244	16.6706
F6SRV1	F6SRV1		Sf1	16.4982	16.4902	16.4685	16.8412	16.4385	16.9021	16.5957	16.6298	16.6951	16.6569	16.7695	17.0076	16.7581	16.7348
Q8CIF6;F6SS13	Q8CIF6;F6SS13	SID1 transmembrane family member 2	Sidt2	16.0282	16.2374	16.0461	15.9228	16.22	16.6449	16.497	16.278	16.8171	16.7819	16.606	16.8596	16.9923	17.052
Q31615;Q9BCZ1;F6T1I5	Q31615;Q9BCZ1;F6T1I5		H2-T22;H2-T10	14.8261	14.7449	14.4892	14.5271	14.7002	14.9309	15.2517	15.4333	15.102	15.2572	14.7321	14.6264	14.9147	15.0795
O54782;F6TMZ3	O54782;F6TMZ3	Epididymis-specific alpha-mannosidase	Man2b2	14.1224	14.0288	14.7645	14.3982	14.305	15.2874	14.1227	14.197	14.9001	14.8816	13.9745	14.1137	14.8389	14.5602
F6UFZ5;G3X9Z4	F6UFZ5;G3X9Z4		Pcf11	16.8607	16.8817	16.4084	17.3511	16.0608	16.6589	17.0306	16.7351	16.2174	16.342	17.5284	17.6553	16.6601	16.9372
P08103;F6UND7	P08103;F6UND7	Tyrosine-protein kinase HCK;Non-specific protein-tyrosine kinase	Hck	17.3709	16.9748	16.8886	17.5445	17.0021	17.1161	17.6955	17.7181	17.0818	17.3124	17.5344	17.5951	17.2107	17.4383
Q9R0Q3;F6V6T4	Q9R0Q3;F6V6T4	Transmembrane emp24 domain-containing protein 2	Tmed2	15.5498	15.4321	15.1369	15.2993	15.9615	14.2949	16.5455	16.6181	16.0579	15.9698	16.3715	16.241	16.0022	16.2237
Q6IR42;F6VAP9	Q6IR42;F6VAP9	Zinc finger CW-type PWWP domain protein 1	Zcwpw1	17.2979	17.3128	17.1738	17.5786	17.267	16.897	17.4804	17.2953	17.4082	17.475	17.3906	17.4454	17.5169	17.521
Q9CY21;F6VT90;Q9DCT4;D3YYK7	Q9CY21;F6VT90;Q9DCT4;D3YYK7	Probable 18S rRNA (guanine-N(7))-methyltransferase	Wbscr22	16.8743	16.8639	16.7152	17.07	16.606	16.9262	16.8979	17.0137	16.9007	16.9075	17.0858	17.0473	16.8413	16.7647
F6WIU1;Q8VDQ9;V9GXJ9	F6WIU1;Q8VDQ9;V9GXJ9	Protein KRI1 homolog	Kri1	18.7329	18.7716	18.2252	18.9306	18.9321	16.3187	18.6957	18.7306	18.4508	18.4876	18.8572	19.1297	18.6458	18.8493
Q8K4I3;F6WMJ3;A2AFJ8;H3BKQ0;H3BJ53	Q8K4I3;F6WMJ3;A2AFJ8	Rho guanine nucleotide exchange factor 6	Arhgef6	16.566	16.118	16.9189	16.4522	16.2807	16.504	17.1864	17.2296	16.2694	16.2472	17.3204	17.3122	16.2777	16.2189
F6WR04;O70370	F6WR04;O70370	Cathepsin S	Ctss	16.0948	15.9366	16.518	16.9435	16.4073	16.9135	16.7507	16.9969	16.7985	16.9166	16.8497	17.1549	17.1627	17.5896
F6XWD4	F6XWD4		Ppp1r12c	12.8166	12.9749	13.1408	12.8166	13.4343	14.4807	13.417	13.4617	12.6809	12.5661	13.1793	13.1559	12.646	12.7068
F6YJY2;Q3U2A8	F6YJY2;Q3U2A8	Valine--tRNA ligase, mitochondrial	Vars2	14.4458	13.9859	15.2488	14.4863	15.0764	13.643	15.2315	14.9504	16.2063	15.9615	14.9077	14.8767	16.1732	15.8231
Q9Z2F6;F6YNH8	Q9Z2F6;F6YNH8	B-cell lymphoma 3 protein homolog	Bcl3	12.4344	12.4016	12.4987	12.4344	10.6194	12.7023	12.1474	12.9946	12.1475	11.8552	12.7259	11.4785	11.7648	10.8967
P59997;F6YRW4;H3BLD4	P59997;F6YRW4;H3BLD4	Lysine-specific demethylase 2A	Kdm2a	13.5945	13.0112	13.0112	14.1232	13.0112	13.0112	14.1938	14.3109	13.9431	14.2903	14.1371	14.0022	14.0801	13.9883
Q3LR78;F6Z595	Q3LR78;F6Z595		Zbtb38	16.5723	16.553	16.2656	17.3201	16.2988	16.9719	17.2192	17.3254	16.3665	16.4848	17.3045	17.4199	16.4991	16.5847
Q6P7W0;H3BK20;H3BJS8;F6Z9A1	Q6P7W0;H3BK20;H3BJS8;F6Z9A1	Sentrin-specific protease 6	Senp6	12.8781	13.019	13.7929	13.3631	12.9704	12.98	13.4637	13.2397	14.0197	13.9755	13.3876	13.2733	13.8564	13.5373
F6ZDS4;Q7M739;F6RX08	F6ZDS4;Q7M739	Nucleoprotein TPR	Tpr	19.3531	19.3767	19.0282	19.2565	18.6916	18.6862	18.853	18.8894	18.1038	18.1175	18.8345	18.7659	18.2026	18.2726
F7AD18;Q31099;P35737;Q31094	F7AD18;Q31099;P35737;Q31094	Beta-2-microglobulin;Class II histocompatibility antigen, M beta 1 chain	H2-DMb2;H2-DMb1	16.8508	17.0194	17.0026	16.4686	16.996	16.3634	16.3882	16.3814	17.5217	17.6574	16.4322	16.2523	17.743	17.8012
F7AI87	F7AI87		Psmd4	16.9461	16.8569	17.0961	17.4438	16.8303	17.537	17.037	17.0912	16.5029	16.4513	16.9526	16.892	16.6353	16.4668
Q8VE22;F7ARZ1;Q3TI14	Q8VE22;F7ARZ1;Q3TI14	28S ribosomal protein S23, mitochondrial	Mrps23	14.9305	15.0058	15.5999	15.8566	14.6606	15.4376	15.9013	15.8783	15.3756	15.6254	15.6349	15.6154	15.3894	15.3208
Q8K2Y9;F7AVU1;E0CXR5	Q8K2Y9;F7AVU1	Cerebral cavernous malformations protein 2 homolog	Ccm2	15.3529	15.263	15.6421	15.5577	16.2173	15.2631	15.3287	15.4368	16.1891	15.8174	15.2874	15.2673	15.5985	15.2921
Q99LB0;F7B2G8;A2A4Y7	Q99LB0;F7B2G8;A2A4Y7	Deoxynucleotidyltransferase terminal-interacting protein 1	Dnttip1	16.4237	16.4889	17.2271	17.3288	16.5779	16.4739	16.3544	16.4693	16.5715	16.5406	16.4708	16.5975	16.6933	16.7316
Q8R1R3;F7BBA2;Q8BXP7	Q8R1R3;F7BBA2;Q8BXP7	StAR-related lipid transfer protein 7, mitochondrial	Stard7	13.488	13.903	14.2331	13.9531	13.3318	13.8642	15.1037	15.0237	14.9863	15.0374	14.9902	14.7661	14.9902	15.2439
Q8C7Q4;F7BGR7;B0LM42;F6TBN8	Q8C7Q4;F7BGR7;B0LM42	RNA-binding protein 4	Rbm4;Gm21992	14.7185	14.9876	15.6154	17.3328	15.298	14.9737	18.161	18.1799	15.4273	15.4024	17.9363	17.6557	15.4065	14.9741
F7BJB9;A0A0J9YU83;A0A338P7B1	F7BJB9		Morc3	16.48	16.282	16.5859	16.9033	16.1731	16.1566	16.9889	16.922	16.7526	16.7692	16.9325	16.8456	16.7658	16.6847
Q8WTY4;F7BWP1	Q8WTY4;F7BWP1	Anamorsin	Ciapin1	17.6485	17.7388	17.4891	18.2217	16.9331	17.9335	17.1291	17.2426	16.184	16.2456	17.286	17.3962	16.5399	16.6407
Q60676;F7BX26	Q60676;F7BX26	Serine/threonine-protein phosphatase 5;Serine/threonine-protein phosphatase	Ppp5c	16.6174	16.3663	16.3427	17.0965	16.6775	14.9797	17.4085	17.4318	16.5296	16.3737	17.4359	17.4807	16.4316	16.392
Q9D024;F7C265;B1AR93	Q9D024;F7C265;B1AR93	Coiled-coil domain-containing protein 47	Ccdc47	16.6443	16.6326	16.3551	17.486	16.5939	15.3687	16.9763	17.1273	16.7324	16.8091	17.1577	17.3911	16.6705	16.7973
O08734;F7CUQ1;Q91WX5;A0A494BB74	O08734;F7CUQ1;Q91WX5	Bcl-2 homologous antagonist/killer	Bak1	16.8635	16.3468	16.4615	17.0847	16.2785	15.7491	16.6559	16.507	16.8118	16.7088	16.631	16.3022	16.8055	16.5976
F7CVL0;Q6XZL8	F7CVL0;Q6XZL8	Histone-lysine N-methyltransferase, H3 lysine-79 specific	Dot1l	14.6153	14.5556	14.5331	14.7931	14.1434	14.5206	16.0019	15.6891	14.4337	14.4984	16.0542	15.8586	14.5938	14.72
Q78HU7;F7D1I5;G3UXY6	Q78HU7;F7D1I5;G3UXY6	Glycophorin-C	Gypc	13.9803	14.0543	14.8627	16.0402	13.6253	12.4156	16.0801	16.3265	14.2929	14.186	15.7526	15.6353	14.1149	14.1233
Q60855;F7D1J2	Q60855;F7D1J2	Receptor-interacting serine/threonine-protein kinase 1	Ripk1	16.4502	16.3011	16.352	16.3842	16.1325	16.8449	16.5291	16.6018	16.456	16.4011	16.8562	17.0279	16.6972	16.5957
F7DBQ0;Q3TML0;Q922R8	F7DBQ0;Q3TML0;Q922R8	Protein disulfide-isomerase A6	Pdia6	21.2858	20.0516	19.3187	19.66	20.6787	17.8369	19.8934	19.9065	19.9823	20.087	20.2417	20.3639	20.2047	20.3265
F8VPJ6;Q3TDE2	F8VPJ6		Rfx7	13.7066	13.5434	15.3151	13.7166	14.3422	14.6338	14.1155	14.0287	14.9527	14.9181	14.1649	13.934	14.8567	14.8292
F8VPP8	F8VPP8		Zc3h7b	16.3248	15.8118	15.1524	16.06	14.8715	14.8441	16.349	16.4275	15.8662	15.8468	16.4313	16.6452	15.6744	15.6498
Q6A4J8;F8VPX1;E0CY04;G3UWR8;E9PXY8	Q6A4J8;F8VPX1;E0CY04	Ubiquitin carboxyl-terminal hydrolase 7;Ubiquitin carboxyl-terminal hydrolase	Usp7	15.1361	15.0209	14.7281	14.8614	14.7019	14.4037	14.9424	15.0941	14.3679	14.4402	15.2356	15.0658	14.6957	14.4489
F8VPZ9	F8VPZ9		Gltscr1	16.3923	16.5157	16.8006	16.926	16.2985	16.677	16.7138	16.8247	16.2574	16.2876	16.7934	16.8934	16.267	16.0745
Q8VDD9;F8VQ93	Q8VDD9;F8VQ93	PH-interacting protein	Phip	17.6584	17.6501	17.2571	17.8956	17.3005	17.8564	17.7788	17.4689	16.8417	16.8791	17.8639	17.9079	17.0211	17.0685
Q6Y685;F8VQ95;A0A1B0GRF4;A0A1B0GSC1;A0A1B0GRH3;A0A1B0GR30	Q6Y685;F8VQ95;A0A1B0GRF4	Transforming acidic coiled-coil-containing protein 1	Tacc1	16.669	16.9318	17.2355	17.1323	16.5934	17.1473	16.7772	16.8088	16.7198	16.7021	16.8258	16.8626	16.8497	16.8076
Q9JK81;F8WGG3;F7A3N3	Q9JK81;F8WGG3;F7A3N3	UPF0160 protein MYG1, mitochondrial	Myg1	17.3	17.7311	17.8617	18.7728	18.0351	18.3599	17.3191	16.6484	17.597	17.6588	16.9125	16.8238	17.7976	17.8815
P53810;F8WGG5;J3QQ30;J3QPW1	P53810;F8WGG5;J3QQ30;J3QPW1	Phosphatidylinositol transfer protein alpha isoform	Pitpna	16.507	16.0538	16.7634	16.9403	16.7085	14.6096	17.4729	17.5773	17.2456	17.2112	17.3496	17.3756	17.0277	16.901
P18760;F8WGL3;A0A494B9A7;P45591;Q9R0P5;A0A1Y7VJ71	P18760;F8WGL3;A0A494B9A7	Cofilin-1	Cfl1	20.9485	20.4577	20.3848	21.6659	21.0963	19.537	22.3057	22.528	20.7971	21.4614	22.6491	22.5525	21.8973	22.2705
Q64324;F8WGM5	Q64324;F8WGM5	Syntaxin-binding protein 2	Stxbp2	14.4735	14.3846	15.1927	14.9514	15.0729	15.4922	15.3767	15.1459	15.0812	14.857	15.729	14.979	14.7898	14.3674
Q9QYC0;F8WHZ9;F8WGR0;E9Q1K3;F6RDR0;A0A0J9YVI4;D3Z0T1;F6V4G5	Q9QYC0;F8WHZ9;F8WGR0;E9Q1K3;F6RDR0;A0A0J9YVI4	Alpha-adducin	Add1	17.5817	17.6274	18.0904	17.8559	17.9546	17.5756	17.4907	17.4725	18.0315	17.9532	17.4477	17.3578	18.0475	17.7285
Q68FL4;F8WGT1;D3YX97;H3BL31;D3YYM7;F8WI65;H3BKG8;H3BLA5;A0A0N4SUY4;E9PX77;H3BKT5	Q68FL4;F8WGT1;D3YX97;H3BL31;D3YYM7;F8WI65	Putative adenosylhomocysteinase 3;Adenosylhomocysteinase	Ahcyl2	17.7804	17.1262	16.8396	17.932	16.7817	14.8225	18.4999	18.0865	17.1757	17.1728	18.8043	18.8775	17.2624	17.3922
Q497V5;F8WGW3	Q497V5;F8WGW3	S1 RNA-binding domain-containing protein 1	Srbd1	16.2468	16.0924	16.087	17.2108	15.7475	16.8386	17.2523	17.3329	16.1703	16.1028	17.1651	17.2701	16.2938	16.1302
Q09014;F8WH69;S4R293	Q09014;F8WH69;S4R293	Neutrophil cytosol factor 1	Ncf1	18.1832	18.2352	18.319	18.3937	18.3323	18.7582	18.3979	18.4018	18.0626	18.2488	18.6256	18.7542	18.2623	18.4196
Q8CIE6;F8WHL2	Q8CIE6;F8WHL2	Coatomer subunit alpha;Xenin;Proxenin;Coatomer subunit alpha	Copa	18.0627	17.9386	17.8911	18.2983	18.5473	17.5361	18.5572	18.5985	17.9394	17.8625	18.6303	18.5529	17.9717	18.0404
Q61543;F8WHM5;F6RSH1	Q61543;F8WHM5	Golgi apparatus protein 1	Glg1	15.493	15.6441	15.5336	15.4581	15.7444	16.9471	15.9835	15.9336	16.2673	16.2969	15.7771	15.6596	15.9358	15.9386
Q569Z5;F8WHR6;A0A2R8VHK2	Q569Z5;F8WHR6	Probable ATP-dependent RNA helicase DDX46	Ddx46	19.0119	18.4437	18.4322	18.9677	18.4367	16.2932	19.2206	19.2262	18.3661	18.3439	19.079	18.8999	18.4557	18.4616
F8WHT3;Q7TPM1;F6Q3E1;F6V431;F7AYW2	F8WHT3;Q7TPM1	Protein PRRC2B	Prrc2b	14.4535	14.3426	13.9672	16.8607	14.0126	13.7177	16.6671	16.7256	14.5524	14.4736	16.6806	16.7847	14.4301	14.3586
Q4VA53;F8WHU5	Q4VA53;F8WHU5	Sister chromatid cohesion protein PDS5 homolog B	Pds5b	18.6626	18.6536	18.4609	19.292	18.278	18.2138	18.5615	18.6132	17.9947	18.024	18.8295	18.9936	18.1928	18.3364
P84244;F8WI35;P02301;E0CZ27;E0CYN1;E0CYR7	P84244;F8WI35;P02301;E0CZ27;E0CYN1;E0CYR7	Histone H3.3;Histone H3;Histone H3.3C	H3f3a;H3f3c	17.9093	17.7949	17.5492	17.6446	17.57	15.5889	18.6179	18.5348	17.8052	18.0996	18.7959	18.8251	18.1217	18.2922
Q6P8I4;F8WI88;D3YWA4;Q3TM89	Q6P8I4;F8WI88;D3YWA4;Q3TM89	PEST proteolytic signal-containing nuclear protein	Pcnp	18.8985	19.1298	18.7471	18.9338	18.7945	18.9236	18.2073	18.1849	18.2033	18.2276	18.1887	18.2307	18.4006	18.4413
Q69ZR2;F8WIE5	Q69ZR2;F8WIE5	E3 ubiquitin-protein ligase HECTD1	Hectd1	16.9849	16.8013	16.514	16.9919	16.4042	16.9766	17.0318	17.1241	16.3245	16.3513	17.0563	17.0771	16.3136	16.3108
F8WIT2	F8WIT2	Annexin	Anxa6	16.4728	16.25	16.5926	16.137	15.9178	16.0229	16.7139	16.6413	15.8763	15.6726	16.2901	15.9969	15.7298	15.5394
Q3U3W5;F8WIU7;A0A1B0GT44	Q3U3W5;F8WIU7;A0A1B0GT44	Putative protein arginine N-methyltransferase 9	Prmt9;Prmt10	15.1964	15.0802	14.2907	15.3918	15.5085	15.5404	15.9485	14.9522	15.8056	15.9639	16.3404	16.0204	15.9243	16.1688
P39054;G3UZZ3;Q3T9X3;Q3TCR7;G3X9G4;F8WIV5;P39053;Q8BZ98;G3UXX2;A0A0J9YUE9;E9QLL2;A0A0J9YUN4	P39054;G3UZZ3;Q3T9X3;Q3TCR7;G3X9G4;F8WIV5	Dynamin-2	Dnm2	14.8203	15.2844	14.9653	17.2566	14.9702	14.8545	18.6504	18.5043	15.0024	14.9242	18.0823	18.1144	14.8818	14.7335
O08550;F8WJ40;F6W623	O08550;F8WJ40;F6W623	Histone-lysine N-methyltransferase 2B;Histone-lysine N-methyltransferase	Kmt2b	16.4985	16.6211	16.5964	16.993	16.7083	16.6853	16.7806	16.8757	16.4345	16.3623	16.8109	16.7783	16.4883	16.3145
Q3UMY5;F8WJ93;A7ISP9;A0A3Q4EHV9;A0A0R4J1G7;A0A0R4J0H0	Q3UMY5;F8WJ93;A7ISP9;A0A3Q4EHV9	Echinoderm microtubule-associated protein-like 4	Eml4	18.7022	18.6956	18.385	18.427	17.9783	18.2449	17.8287	17.8698	17.5115	17.4516	17.8599	17.8885	17.5955	17.6056
Q9ESV0;F8WJA0;A0A1Y7VKX7;A0A1Y7VLU4;A0A1Y7VMS6;A0A1Y7VK75	Q9ESV0;F8WJA0;A0A1Y7VKX7;A0A1Y7VLU4	ATP-dependent RNA helicase DDX24	Ddx24	17.8984	17.7501	17.799	17.7144	17.4459	17.5007	17.5379	17.4641	17.1893	17.1834	17.4509	17.47	17.2215	17.2918
Q8BQR4;F8WJE3	Q8BQR4;F8WJE3	KAT8 regulatory NSL complex subunit 2	Kansl2	14.9292	14.8328	14.8799	14.9266	14.7157	14.8854	15.2646	15.3612	15.0529	15.0044	15.3604	15.1505	15.0542	14.896
P17710;G3UVV4;D3YYR4;D3Z365	P17710;G3UVV4	Hexokinase-1;Hexokinase	Hk1	17.4836	17.1037	17.2511	16.8426	17.48	15.7674	17.5189	17.3542	17.8545	18.0771	17.0839	16.9922	17.5664	17.5959
Q6NZL6;G3UW83	Q6NZL6;G3UW83	Tonsoku-like protein	Tonsl	14.0235	13.9547	13.6781	15.7054	13.0743	12.3725	16.0853	16.3073	14.4092	14.3505	16.2363	16.038	14.4154	14.2445
G3UWD4;Q3UBL8	G3UWD4;Q3UBL8		Pphln1	16.4646	16.6803	17.5518	16.9297	16.6749	18.8498	15.7322	15.9258	16.6979	16.6678	16.0319	16.2542	16.5719	16.7712
Q9Z172;G3UZ60;G3UWI9;G3UWX9;G3UZA7	Q9Z172;G3UZ60;G3UWI9;G3UWX9;G3UZA7	Small ubiquitin-related modifier 3;Small ubiquitin-related modifier	Sumo3	16.4364	16.3266	16.5316	18.2407	16.9775	15.6008	18.8316	18.8431	17.3031	17.2898	18.703	18.8237	17.0634	17.0102
G3UWZ0;O88379	G3UWZ0;O88379	Bromodomain adjacent to zinc finger domain protein 1A	Baz1a	18.3379	18.3027	18.3578	18.9232	18.1163	16.9868	17.9061	18.0297	17.7123	17.6709	17.9635	17.9999	17.9888	18.0104
Q91WG8;Q3UW64;G3UYD5;G3UX23	Q91WG8;Q3UW64;G3UYD5;G3UX23	Bifunctional UDP-N-acetylglucosamine 2-epimerase/N-acetylmannosamine kinase;UDP-N-acetylglucosamine 2-epimerase (hydrolyzing);N-acetylmannosamine kinase	Gne	12.8685	12.9342	13.0307	12.9029	13.0307	13.0307	13.1707	13.469	14.1643	13.9802	13.4913	13.5845	13.7672	13.9288
Q60930;G3UX26;D3YUN8;D3YZT5;A0A286YCR8	Q60930;G3UX26;D3YUN8;D3YZT5;A0A286YCR8	Voltage-dependent anion-selective channel protein 2	Vdac2	16.4318	16.2639	17.017	17.0341	16.3356	17.2063	16.8571	17.1519	16.8038	16.9471	17.0657	16.9623	17.488	17.3501
Q99N84;G3UX79	Q99N84;G3UX79	28S ribosomal protein S18b, mitochondrial	Mrps18b	12.4024	12.4122	11.8076	12.0365	12.4122	12.904	12.7263	12.5697	12.5816	12.5024	12.1652	11.9337	12.0756	11.9046
P67871;G3UXG7;G3UXU2;G3UZA4;G3UZJ5;G3UZX4	P67871;G3UXG7;G3UXU2;G3UZA4;G3UZJ5;G3UZX4	Casein kinase II subunit beta	Csnk2b	15.3579	15.4768	15.7138	15.9458	15.8025	16.3525	15.9883	15.5939	15.7467	15.7612	16.0349	16.0276	15.7481	15.5893
P58137;G3UXJ8;Q8BZR4	P58137;G3UXJ8;Q8BZR4	Acyl-coenzyme A thioesterase 8	Acot8	11.6057	11.9634	11.9634	10.6022	11.9634	11.9634	10.744	10.4368	11.3208	10.9432	10.6394	10.624	10.9217	10.5595
G3UXW9;Q99LD4;Q3MIA8;A0A140LJB7;B1ATU4	G3UXW9;Q99LD4;Q3MIA8;A0A140LJB7	COP9 signalosome complex subunit 1	Gps1	15.6871	15.693	15.447	14.8642	15.68	16.0572	15.2135	15.3288	15.3204	15.3235	15.1776	14.9011	15.1383	15.0274
P97371;G3UXZ5;G3UWN9;G3UXY0;G3X9K9	P97371;G3UXZ5;G3UWN9;G3UXY0;G3X9K9	Proteasome activator complex subunit 1	Psme1	19.3536	19.4851	19.5667	19.5586	18.893	19.2059	18.7647	18.5821	18.4504	18.6035	18.615	18.5656	18.3787	18.5952
P19426;G3UY39	P19426;G3UY39	Negative elongation factor E	Nelfe	16.9766	16.9573	16.3762	17.0373	15.9875	16.3809	17.0421	16.6383	15.6102	15.5306	16.7379	16.4485	15.2747	15.2907
Q8CCS6;G3UY42;G3UX74;D3YUB9;D3Z055;G3UWS5;D3Z5F7	Q8CCS6;G3UY42;G3UX74	Polyadenylate-binding protein 2	Pabpn1	17.2468	17.7717	18.1178	15.9817	18.0736	18.7121	14.6341	14.9178	18.1649	18.1508	14.6979	14.9069	18.3157	18.1346
Q03958;G3UYF9	Q03958;G3UYF9	Prefoldin subunit 6	Pfdn6	16.1478	15.8867	16.1105	18.1376	15.4803	16.4698	18.4457	18.4041	15.2872	15.0322	18.1371	17.9625	14.6011	14.526
Q6Y7W8;G3UYG6;G3UWR2;G3UYR9;G3UZX7;E9Q2M5	Q6Y7W8;G3UYG6;G3UWR2;G3UYR9	PERQ amino acid-rich with GYF domain-containing protein 2	Gigyf2	15.9286	15.9286	15.9324	17.878	16.0742	15.7254	17.2151	17.4472	16.1587	16.091	16.7492	17.0543	16.1879	16.1019
Q921I2;G3UZG5;G3UZ63;G3X961	Q921I2;G3UZG5;G3UZ63;G3X961	Kelch domain-containing protein 4	Klhdc4	14.8894	14.8485	15.0982	16.3353	14.4469	15.3563	17.195	17.3357	15.4202	15.4574	17.1897	16.9063	15.3685	15.3032
Q7TMK9;G3V018;G3UXJ6;G3UZI2;A0A0R4J259;G3UWM1;G3UZ48;G3UXU5;G3XA76	Q7TMK9;G3V018;G3UXJ6;G3UZI2;A0A0R4J259;G3UWM1;G3UZ48;G3UXU5	Heterogeneous nuclear ribonucleoprotein Q	Syncrip	18.3356	18.0711	17.6574	18.455	17.5101	17.8553	19.627	19.3114	17.3491	17.5371	19.3936	18.6299	17.3839	17.2452
G3X8Q0;O89090;E9Q113;E9Q2V3;E9Q0S7	G3X8Q0;O89090;E9Q113	Transcription factor Sp1	Sp1	16.932	16.4652	16.8231	16.8251	16.2775	15.8285	17.0327	17.002	16.6543	16.7642	16.8509	16.5794	16.7116	16.6512
Q80VJ2;G3X8R2;A0A494BBA2	Q80VJ2;G3X8R2;A0A494BBA2	Steroid receptor RNA activator 1	Sra1	16.2118	15.874	16.5979	15.9592	15.8868	17.2086	15.5111	15.5839	16.7026	16.6939	15.4858	15.39	16.7587	16.5039
P59759;Q5DTZ3;G3X8R8	P59759;Q5DTZ3;G3X8R8	MKL/myocardin-like protein 2	Mkl2	13.1571	13.4857	14.1437	13.1571	13.3631	12.891	14.0609	14.4134	14.4827	14.4543	13.9394	14.365	14.6065	14.3048
Q8CFK2;G3X8S2	Q8CFK2;G3X8S2	Transcription factor IIIB 90 kDa subunit	Brf1	17.1307	16.4281	15.6377	17.6559	16.0966	11.9448	17.9505	18.0164	16.263	16.3406	17.9302	18.0797	16.3453	16.5313
Q0P678;H3BIW0;G3X8T2;H3BJJ9;H3BKL4	Q0P678;H3BIW0;G3X8T2	Zinc finger CCCH domain-containing protein 18	Zc3h18	19.2698	18.809	18.5328	18.8709	18.0749	17.0085	19.0303	18.925	17.8838	18.0426	19.0648	18.9969	18.2559	18.4442
G3X8X0;Q05BH3;G3UXT5	G3X8X0;Q05BH3		Dhx16	17.829	18.2099	17.7673	16.7416	18.0488	18.5843	16.4203	16.5491	17.8575	17.8312	16.492	16.6667	17.8733	17.9189
S4R1Y5;G3X926;Q9JJ80	S4R1Y5;G3X926;Q9JJ80	Ribosome production factor 2 homolog	Rpf2	15.8005	15.4009	14.8146	16.4813	14.757	12.0798	16.3273	16.3362	15.5285	15.4127	16.216	16.3673	15.6398	15.4327
Q6NZC7;G3X928	Q6NZC7;G3X928	SEC23-interacting protein	Sec23ip	16.6386	16.6598	16.8337	16.9976	16.5605	17.5074	17.165	17.1906	16.5335	16.5366	17.2341	17.059	16.4873	16.4524
Q3TWF6;G3X934;Q6P8I3	Q3TWF6;G3X934	WD repeat-containing protein 70	Wdr70	16.3867	16.3255	16.6098	16.8309	16.6079	16.9263	17.2806	16.9591	16.4479	16.2763	17.0603	16.687	16.0574	15.9291
G3X949;Q8C0G2;A0A0A6YWR4;A0A0A6YW19	G3X949;Q8C0G2;A0A0A6YWR4;A0A0A6YW19	TRAF3-interacting JNK-activating modulator	Traf3ip3	17.3758	17.3419	16.9417	17.8966	16.9759	16.8077	17.5578	17.7759	16.8724	16.8576	17.4437	17.6563	16.7964	16.905
Q920B9;G3X956	Q920B9;G3X956	FACT complex subunit SPT16	Supt16h;Supt16	19.8584	19.3363	19.1479	19.6694	19.1253	18.6701	19.7601	19.6969	18.8396	18.9212	19.6304	19.5549	18.9532	19.0767
G3X963;Q8CDM1	G3X963		Atad2	15.7035	15.5911	15.6409	15.555	15.1493	16.0187	16.18	16.1612	15.6653	15.692	15.9873	15.7304	15.5285	15.6102
G3X9B1;A0A1Y7VNG8;A0A1Y7VNI1	G3X9B1		Heatr1	17.6087	17.1333	17.399	17.5158	17.2993	16.9795	17.9097	17.9108	17.0709	17.0979	18.101	18.3553	17.5106	17.6555
P42859;G3X9H5	P42859;G3X9H5	Huntingtin	Htt	16.4088	16.4088	16.7037	16.7349	16.2486	17.1352	17.1914	17.188	15.9131	15.8915	17.165	17.217	16.0423	16.0731
Q8R1S4;G3X9H7;A0A2I3BQ92;A0A2I3BPM9;A0A2I3BQ67	Q8R1S4;G3X9H7;A0A2I3BQ92	Metastasis suppressor protein 1	Mtss1	17.4544	17.4311	17.3596	17.1497	16.8555	17.8815	17.1083	17.0869	16.819	16.8129	16.9316	16.8855	16.9277	16.85
G3X9K3;D3YYK9	G3X9K3	Brefeldin A-inhibited guanine nucleotide-exchange protein 1	Arfgef1	17.099	16.6386	16.6197	17.043	17.0274	16.4484	17.609	17.5066	16.8228	16.7874	17.4656	17.4679	16.7232	16.649
G3X9N1;Q8C4V1	G3X9N1;Q8C4V1	Rho GTPase-activating protein 24	Arhgap24	16.7122	16.8673	16.3346	17.2964	16.0003	15.6104	16.9936	17.0702	16.2832	16.2737	17.1492	17.2185	16.3613	16.4301
Q3TBD2;G3X9Q3;D3Z7R7	Q3TBD2;G3X9Q3;D3Z7R7	Minor histocompatibility protein HA-1	Hmha1	16.6268	16.1187	15.9383	16.5703	15.6286	16.1419	16.8228	16.8028	15.8141	15.8246	16.766	16.3659	16.0149	15.8371
Q9CQ92;G3X9U9;D3YZ32	Q9CQ92;G3X9U9	Mitochondrial fission 1 protein	Fis1	17.9783	18.0521	18.3381	18.6555	17.8846	17.9888	19.2363	18.9816	18.5344	18.9404	19.0149	18.7594	18.1274	18.1663
P49117;Q3ZAR9;G3X9W4	P49117;Q3ZAR9;G3X9W4	Nuclear receptor subfamily 2 group C member 2	Nr2c2	16.0683	15.7814	16.4124	16.0523	16.2759	15.5622	16.5029	16.5431	16.7821	16.8327	16.4135	16.6153	16.7107	16.8392
G3XA22;Q9CX11	G3XA22;Q9CX11	rRNA-processing protein UTP23 homolog	Utp23	17.2614	17.2023	17.0691	17.6444	16.7939	17.1861	17.7991	17.9209	16.6267	16.6671	17.7639	17.9018	16.7084	16.6967
G5E829;Q9R0K7;Q0VF55;Q6Q477;E9Q828;Q8C048;S4R1C4;F7AAP4;A2ALL9;Q3UHH0;F8WHB1;A0A1W2P7R3;A0A1W2P772;A0A1W2P7C7	G5E829;Q9R0K7;Q0VF55;Q6Q477;E9Q828;Q8C048;S4R1C4;F7AAP4;A2ALL9;Q3UHH0;F8WHB1	Plasma membrane calcium-transporting ATPase 1;Plasma membrane calcium-transporting ATPase 2;Calcium-transporting ATPase	Atp2b1;Atp2b2;Atp2b3;Atp2b4	16.6564	16.0893	16.2685	17.485	16.8072	16.2962	17.7722	17.6961	16.8844	16.8365	17.7203	17.6586	16.8485	16.7504
Q9ER64;G5E833;D3YWU9	Q9ER64;G5E833;D3YWU9	Oxysterol-binding protein-related protein 5;Oxysterol-binding protein	Osbpl5	15.174	15.0189	15.9849	17.3294	14.5359	15.9466	16.3509	16.4442	15.1986	15.1194	16.1454	16.4033	15.0934	15.042
P56395;G5E850;E0CY88;A0A494B9D8	P56395;G5E850;E0CY88	Cytochrome b5	Cyb5a	17.6295	17.1745	17.244	18.3907	17.7388	17.2373	18.8203	18.8614	17.7502	17.7653	18.6299	18.646	17.5908	17.4696
Q99NB9;G5E866;A0A087WNS2	Q99NB9;G5E866	Splicing factor 3B subunit 1	Sf3b1	19.895	20.1786	20.4418	20.6449	19.7859	20.3593	19.644	19.6507	18.9743	19.0989	19.6494	19.6618	19.224	19.2989
G5E880;F6WLY0;Q60664;F6VUK8;E9Q2C8;D6RIN0	G5E880;F6WLY0;Q60664	Lymphoid-restricted membrane protein;Processed lymphoid-restricted membrane protein	Lrmp	18.901	18.4128	18.3862	18.9888	18.0844	17.1062	19.0086	18.9052	18.0636	18.1883	18.8854	18.861	18.0635	18.1215
G5E8B9	G5E8B9		Zbtb11	14.5776	14.5626	14.2594	13.7855	13.458	11.9383	14.1629	14.366	14.2574	14.4091	14.1819	13.9123	14.3824	14.4911
G5E8G0;G3X9W0;F6ZV59;F6SHF3	G5E8G0;G3X9W0;F6ZV59;F6SHF3		Hnrnpd	17.5784	17.4338	17.4422	18.1673	18.0426	15.2825	18.5716	18.571	18.2005	17.9975	18.4047	18.5618	18.0769	18.0092
G5E8H3;Q03267;Q5SWT9;Q5SWU0;Q8C9X3	G5E8H3;Q03267;Q5SWT9;Q5SWU0	DNA-binding protein Ikaros	Ikzf1	17.1545	16.5286	16.9304	18.0644	16.7934	17.3663	18.6569	18.454	16.2673	16.2859	18.5349	18.3872	16.3002	16.3136
Q8CFE4;G5E8J9	Q8CFE4;G5E8J9	SCY1-like protein 2	Scyl2	14.1297	14.1236	14.8794	14.4481	13.8189	14.4349	13.9403	14.2796	14.7052	14.4898	13.9612	14.192	14.5968	14.5496
Q922D4;G5E8R4;A0A286YE88;A0A286YCG3	Q922D4;G5E8R4;A0A286YE88	Serine/threonine-protein phosphatase 6 regulatory subunit 3	Ppp6r3	16.2295	16.1377	16.4839	17.4434	16.1278	15.9292	17.3038	17.3801	16.5058	16.4525	17.3043	17.0284	16.3931	16.5176
G5E8R8;Q6P5G6	G5E8R8;Q6P5G6	UBX domain-containing protein 7	Ubxn7	16.9444	16.8242	17.0833	17.2722	16.9493	17.4061	17.2212	17.2295	16.6359	16.544	17.0937	16.8377	16.6555	16.6134
Q9D4H9;G5E8S0	Q9D4H9;G5E8S0	PHD finger protein 14	Phf14	16.3702	16.0839	16.1229	16.84	16.2229	16.2627	16.9124	16.9922	16.2339	16.3171	16.7997	16.7817	16.1991	16.4149
Q9D104;G5E8T3;D6RHP8	Q9D104;G5E8T3		Srp19	15.0681	15.5818	14.7447	16.4687	15.3401	16.0269	19.1756	19.2094	15.0141	15.0254	19.406	19.6552	15.1742	15.136
G5E8V9	G5E8V9		Arfip1	15.7298	15.4335	15.5341	16.8018	15.1268	14.4751	17.1078	17.1651	15.792	15.8116	17.084	16.8842	15.6474	15.7335
Q8VEM8;G5E902	Q8VEM8;G5E902	Phosphate carrier protein, mitochondrial	Slc25a3	18.6161	18.245	18.0478	18.9043	18.632	17.6261	19.5309	19.6921	18.9078	19.1133	19.7188	19.6917	19.3664	19.3551
G5E924;Q8R081;G3UY38;G3UY56;G3UYY3	G5E924;Q8R081;G3UY38	Heterogeneous nuclear ribonucleoprotein L	Hnrnpl	20.8181	20.6381	20.5014	21.0171	20.823	20.2994	21.2098	21.2942	20.1646	20.3165	21.2496	21.3246	20.4772	20.6153
G8JL64;Q8BG84	G8JL64;Q8BG84	Leukocyte-associated immunoglobulin-like receptor 1	Lair1	15.2253	14.5702	15.0298	15.961	15.9092	13.4412	16.9669	16.5385	16.8028	16.5868	16.8775	16.8275	16.4875	16.5107
Q9DBG3;H3BKM0;H3BIY9;Q5SWR0;H3BJ06	Q9DBG3;H3BKM0;H3BIY9	AP-2 complex subunit beta;AP complex subunit beta	Ap2b1	17.0015	17.075	17.3033	16.7838	17.652	16.292	17.0632	16.9362	17.7289	17.6027	17.1438	16.9788	17.6024	17.578
Q8R088;H3BJN5;H3BJ12;K3W4Q3;H3BJ82;H3BJ07	Q8R088;H3BJN5;H3BJ12;K3W4Q3;H3BJ82;H3BJ07	Golgi phosphoprotein 3-like	Golph3l	16.2402	16.2769	16.3581	16.6413	16.8089	16.6151	17.1457	17.2059	17.1263	17.0839	17.2201	17.1669	17.0734	17.0443
Q6NVF9;H3BJ30;H3BJW3;H3BKW0;H3BLM1	Q6NVF9;H3BJ30;H3BJW3	Cleavage and polyadenylation specificity factor subunit 6	Cpsf6	18.536	18.4461	17.8647	17.5715	17.3065	17.4421	17.3817	17.3956	17.0305	17.0843	17.3964	17.5652	17.2197	17.3272
Q9R0P3;H3BL99;H3BJC6;H3BJP2;H3BK43;H3BLJ9;H3BJL6;H3BKH6	Q9R0P3;H3BL99;H3BJC6;H3BJP2;H3BK43;H3BLJ9;H3BJL6;H3BKH6	S-formylglutathione hydrolase	Esd	16.9425	16.5369	17.2351	18.5269	17.0421	17.2927	19.383	19.4714	17.5431	17.7086	19.2584	19.0674	17.8556	17.8211
H3BL19;H3BJI6;H3BK48;H3BKH2;H3BKL6;H3BK44;E9PY90;E9Q3S2;H3BJS0;A0A1W2P711;Q91ZV0;H3BJ71;H3BJY7;H3BJS5	H3BL19;H3BJI6;H3BK48;H3BKH2;H3BKL6;H3BK44;E9PY90;E9Q3S2;H3BJS0;A0A1W2P711;Q91ZV0;H3BJ71	Melanoma inhibitory activity protein 2	Ctage5;Mia2	16.34	16.062	15.3996	17.5909	15.3229	15.8973	17.7085	17.6539	15.2178	15.2094	17.6642	17.5496	15.3843	15.341
P42567;H3BK65;A0A0R4J0A0;F6W2Q5;Q5JC28;H3BJB8;H3BLE4	P42567;H3BK65;A0A0R4J0A0;F6W2Q5;Q5JC28	Epidermal growth factor receptor substrate 15	Eps15	17.4246	17.6094	18.0811	18.9559	17.9881	17.2177	18.4002	18.4077	17.8499	17.7988	18.428	18.0885	17.8196	17.9339
Q60875;H3BKH9;H3BJU7;H3BJ45;H3BJ40;H3BJX8;H3BLF9;H3BJ59;H3BL15;H3BLJ1;H3BIX8	Q60875;H3BKH9;H3BJU7;H3BJ45;H3BJ40;H3BJX8	Rho guanine nucleotide exchange factor 2	Arhgef2	18.0134	17.7242	17.8027	18.0882	18.0614	18.0723	17.8275	17.8855	17.407	17.4552	17.9799	18.0833	17.5636	17.612
Q921H8;H3BKL5;H3BJZ9;Q8VCH0;H3BJG8;H3BKA1	Q921H8;H3BKL5;H3BJZ9	3-ketoacyl-CoA thiolase A, peroxisomal	Acaa1a	18.6036	17.8797	17.6636	18.0392	17.5689	17.0122	18.2341	18.1204	17.5415	17.6898	18.0913	18.0423	17.6336	17.7184
Q80YV2;H3BKM2;D3Z3D0;D3Z5A4;D3Z0B2	Q80YV2;H3BKM2	Nuclear-interacting partner of ALK	Zc3hc1	15.7885	15.9021	16.302	16.7166	16.0598	15.2591	16.2382	16.2731	16.1791	16.0772	16.1618	16.2756	15.9891	15.9983
Q1HFZ0;H3BKN0	Q1HFZ0;H3BKN0	tRNA (cytosine(34)-C(5))-methyltransferase	Nsun2	16.9911	17.1216	16.932	17.2303	16.8799	17.5373	16.8722	16.9399	16.5013	16.5273	16.8829	16.8989	16.6349	16.572
O08784;H3BL37;H3BIX0;F6R3V4;H3BK88	O08784;H3BL37;H3BIX0;F6R3V4	Treacle protein	Tcof1	21.7062	21.614	20.7856	20.6845	20.9065	19.7491	20.1289	20.0271	20.1998	20.2748	20.1754	20.1934	20.5264	20.6575
Q8R0K4;H3BLI5;H3BJB7	Q8R0K4;H3BLI5;H3BJB7	Coiled-coil domain-containing protein 137	Ccdc137	16.484	16.0055	15.7835	16.3202	15.3413	15.9051	16.7585	16.5242	15.9397	15.9279	16.7898	16.9229	15.9621	15.9486
Q921G6;H3BLL3;H3BIX9;H3BLB4;H3BJU9	Q921G6;H3BLL3;H3BIX9	Leucine-rich repeat and calponin homology domain-containing protein 4	Lrch4	15.901	15.9697	16.2895	18.3902	15.6203	16.5317	18.1573	18.3129	16.0341	15.9938	17.9255	18.0273	15.9288	15.8175
Q4VGL6;H7BX02	Q4VGL6;H7BX02	Roquin-1	Rc3h1	13.9524	13.5243	13.4069	14.5684	14.657	13.5243	14.7248	14.9055	15.8488	15.7436	14.5656	14.5775	15.1875	15.1684
Q6A065;H7BX26;A0A0A6YXK7;A0A0A6YVZ3;A0A0A6YX99	Q6A065;H7BX26;A0A0A6YXK7	Centrosomal protein of 170 kDa	Cep170	18.0539	18.151	18.1596	18.2569	17.8407	18.1485	17.7712	17.8453	17.6719	17.6952	17.881	17.9485	17.943	17.8854
Q6ZPG2;H7BX49;H3BKS4	Q6ZPG2;H7BX49	WD repeat-containing protein 90	Wdr90	14.4745	13.9493	13.9493	14.913	15.3859	17.0743	14.8096	14.8895	16.2487	16.1277	14.7521	14.9456	16.0429	15.7544
Q6PDM2;H7BX95;F7AI47	Q6PDM2;H7BX95	Serine/arginine-rich splicing factor 1	Srsf1	19.3401	19.3205	18.6243	19.13	18.9246	18.7424	19.0766	19.1105	18.4551	18.4678	19.2111	19.3379	18.6439	18.8062
Q3U3I9;H9KUY5	Q3U3I9;H9KUY5	Zinc finger protein 865	Znf865;Zfp865	14.7066	14.7065	13.9239	12.358	11.714	12.6904	13.0709	13.0459	14.3272	14.5162	12.7482	12.2637	14.352	14.433
Q9QX47;H9KV00;H9KV15;H9KV02;F7CU80	Q9QX47;H9KV00;H9KV15	Protein SON	Son	18.2414	18.267	18.2887	19.0528	17.8682	17.6538	18.627	18.6049	17.7899	17.7708	18.6606	18.7436	17.7672	17.8889
Q8R3C0;H9KV04	Q8R3C0;H9KV04	Mini-chromosome maintenance complex-binding protein	Mcmbp	16.217	16.1435	15.715	18.2515	15.6259	16.3656	17.7543	17.7565	16.1912	16.1259	17.771	17.8346	16.241	16.0759
Q9Z1K5;H9KV21;H7BWY7	Q9Z1K5;H9KV21;H7BWY7	E3 ubiquitin-protein ligase ARIH1	Arih1	15.0498	14.7779	15.0618	13.733	14.5039	15.076	16.0343	15.798	15.5662	15.3291	16.1814	16.0007	14.826	14.7651
Q8K1E0;I1E4X1;H3BJE3;H3BKP0;H3BKJ7;H3BJ02;H3BJ89;H3BKD6;H3BL25;H3BKP3	Q8K1E0;I1E4X1;H3BJE3;H3BKP0;H3BKJ7;H3BJ02	Syntaxin-5	Stx5;Stx5a	16.5649	16.5159	16.4143	16.267	16.8555	15.7121	16.4006	16.3973	17.2455	17.1939	16.5122	16.5095	17.1486	17.2303
P83093;I1E4X8;F6WBP9	P83093;I1E4X8;F6WBP9	Stromal interaction molecule 2	Stim2	16.9531	16.8263	17.2525	17.3889	16.8704	17.615	17.1706	17.2034	16.7487	16.6765	17.2361	17.2496	16.5901	16.5549
I7HFT9;Q07133	I7HFT9;Q07133	Histone H1t	Hist1h1t	18.4933	18.3698	17.6099	18.4215	17.1967	16.6265	18.9674	18.7573	17.0147	17.0394	18.8062	18.8923	17.3719	17.3751
Q9Z2C4;I7HJQ9	Q9Z2C4;I7HJQ9	Myotubularin-related protein 1	Mtmr1	17.0147	17.0287	17.5221	16.9489	17.3185	17.5694	17.0061	16.9834	17.1237	17.2246	17.0802	16.9892	17.0918	17.1886
O08579;I7HJS1;Q3THM8;B7FAU5	O08579;I7HJS1;Q3THM8;B7FAU5	Emerin	Emd	16.0021	16.1725	16.5896	16.9882	16.5052	13.9807	17.341	17.3889	16.8649	16.7745	17.2595	17.3341	16.8229	16.7583
Q9CR70;J3JS94	Q9CR70;J3JS94	EKC/KEOPS complex subunit Lage3	Lage3	16.6748	16.773	17.0487	17.4222	16.746	16.2198	17.4961	17.432	16.5263	16.4818	17.4784	17.3753	16.779	16.7688
J3QJU0;Q68SN8	J3QJU0;Q68SN8	Fc receptor-like protein 5	Fcrl5	16.6184	16.4076	16.7915	16.9821	16.6387	16.9278	17.1257	17.2239	16.7949	16.9273	17.2132	17.1794	16.9503	17.1091
J3QJX3;Q9Z2G6	J3QJX3;Q9Z2G6	Protein sel-1 homolog 1	Sel1l	16.6617	16.3918	15.9628	17.1337	16.2641	15.4019	17.7257	17.4215	16.4443	16.4422	17.6647	17.332	16.4803	16.5835
J3QK52;Q9WV70	J3QK52;Q9WV70	Nucleolar complex protein 2 homolog	Noc2l	18.1522	18.5725	18.2258	18.4115	18.0112	18.2673	18.3563	18.511	17.7965	17.8629	18.5627	18.2873	17.9296	18.159
Q60931;J3QMG3	Q60931;J3QMG3	Voltage-dependent anion-selective channel protein 3	Vdac3	16.4925	16.9116	17.5222	14.9995	17.4005	17.3742	13.8553	14.0326	18.2044	18.4684	13.8376	13.8934	18.27	18.4871
P28650;J3QN31	P28650;J3QN31	Adenylosuccinate synthetase isozyme 1	Adssl1	15.3188	15.3023	15.3408	15.9135	15.4201	15.3879	15.9711	16.2046	16.1015	16.0326	16.5017	16.5588	16.2486	16.3265
Q8BKX6;J3QPA7	Q8BKX6;J3QPA7	Serine/threonine-protein kinase SMG1	Smg1	15.4572	15.4389	15.6891	15.7431	15.7193	16.241	15.6653	15.6967	16.0229	15.931	15.6224	15.5949	16.0238	15.8637
Q9Z1G4;K3W4T3	Q9Z1G4;K3W4T3	V-type proton ATPase 116 kDa subunit a isoform 1;V-type proton ATPase subunit a	Atp6v0a1	15.2011	15.2654	16.2071	16.1437	15.349	15.0691	16.1756	16.2383	15.887	15.7183	16.1234	16.1263	15.7199	15.6298
Q922R5;M0QW93	Q922R5;M0QW93	Serine/threonine-protein phosphatase 4 regulatory subunit 3B	Smek2	15.7102	15.5888	15.5012	15.7082	15.3518	16.0257	16.4944	16.4119	15.8304	15.8111	16.5007	16.301	15.8241	15.8174
P31786;M0QWU8;Q4VWZ5	P31786;M0QWU8	Acyl-CoA-binding protein	Dbi	18.598	17.2062	16.7105	17.998	17.1196	11.8564	17.9039	18.1304	17.0993	16.9456	17.7741	17.6675	16.8806	16.7445
P59110;M0QWX4	P59110;M0QWX4	Sentrin-specific protease 1	Senp1	15.2256	15.3262	16.043	15.7646	15.6531	14.9971	15.1767	15.1616	15.7861	15.6573	15.1774	15.3133	15.8526	15.679
O70378;M0QWY0	O70378;M0QWY0	ER membrane protein complex subunit 8	Emc8	16.399	16.1767	16.7207	17.1084	16.365	16.6951	17.5256	17.7213	17.2253	17.3791	17.7639	17.8992	17.7542	17.3062
O08529	O08529	Calpain-2 catalytic subunit	Capn2	15.6521	15.9301	16.004	15.3462	16.8344	17.0549	15.2429	15.2424	16.3085	16.2639	15.1559	15.1323	16.174	16.0424
O08547;A0A0G2JF08;E9Q6R3	O08547;A0A0G2JF08;E9Q6R3	Vesicle-trafficking protein SEC22b	Sec22b	17.6364	17.4643	17.4702	17.6447	17.2495	16.5646	17.6827	17.5243	17.4056	17.3977	17.3908	17.3964	17.1909	17.0435
O08553;P97427;O35098;Q3TMU8;Q6P1J1	O08553	Dihydropyrimidinase-related protein 2	Dpysl2	19.1935	18.7548	17.5493	17.5668	18.4403	18.4812	17.5101	17.5081	17.2237	17.4349	17.35	17.3842	17.4535	17.7059
O08583	O08583	THO complex subunit 4	Alyref	18.4077	19.5739	19.1235	18.3834	19.7116	16.9764	18.2924	18.3496	19.7564	19.977	18.5619	18.6995	19.8828	20.1623
O08663;Q3UI33;M0QW48;Q3TMN1;M0QWX0;M0QWM9	O08663;Q3UI33;M0QW48;Q3TMN1	Methionine aminopeptidase 2	Metap2	15.5525	15.5404	15.7732	14.8394	15.7869	14.8562	15.8034	15.7853	16.0666	15.8175	15.8471	15.7647	15.9808	15.856
O08749	O08749	Dihydrolipoyl dehydrogenase, mitochondrial	Dld	17.9284	17.7972	17.7137	18.4191	18.1128	16.5436	18.8628	18.8007	18.0095	18.076	18.6128	18.5261	17.9021	17.9453
O08759;A0A0J9YUK0;A0A140LHS2;A0A0J9YUF2;A0A140LI50	O08759;A0A0J9YUK0;A0A140LHS2	Ubiquitin-protein ligase E3A	Ube3a	17.2287	17.011	16.9114	17.5327	17.2036	17.5288	17.6659	17.8291	16.7746	16.7338	17.7926	17.7672	16.8855	16.8734
O08795;A0A1L1ST83	O08795	Glucosidase 2 subunit beta	Prkcsh	19.2081	19.0886	19.1218	19.9244	19.2409	18.1636	19.4235	19.4321	18.865	18.8054	19.3386	19.3335	18.8556	18.7545
O08807;B1AZS9	O08807	Peroxiredoxin-4	Prdx4	16.7499	16.583	16.5794	17.1524	16.7545	16.5661	17.0908	17.0973	16.3283	16.4217	17.0106	17.0929	16.4194	16.3789
O08900;P81183;A0A087WNX1;A0A087WQ51;A0A087WNY4	O08900	Zinc finger protein Aiolos	Ikzf3	19.504	19.5032	19.9621	20.2443	19.8392	19.9143	19.344	19.4964	19.2822	19.2999	19.499	19.664	19.5198	19.5485
O08912	O08912	Polypeptide N-acetylgalactosaminyltransferase 1;Polypeptide N-acetylgalactosaminyltransferase 1 soluble form	Galnt1	14.8051	14.9765	15.3597	15.8795	15.146	15.9819	15.9232	16.0262	15.7177	15.4729	15.8939	15.9549	15.2224	15.0788
O08915;D3YW40	O08915;D3YW40	AH receptor-interacting protein	Aip	17.2595	17.1294	17.465	17.6519	17.5717	17.5108	17.6677	17.5791	17.3811	17.3621	17.8075	17.73	17.2032	17.2301
O09043	O09043	Napsin-A	Napsa	17.9604	17.3146	17.9771	18.2835	18.2453	12.5556	18.7172	18.6231	18.1249	18.3121	18.9597	18.7784	18.2874	18.3157
O09044;Q9D3L3;B0R030;B0R029;E9Q8A1	O09044;Q9D3L3;B0R030	Synaptosomal-associated protein 23;Synaptosomal-associated protein	Snap23	17.1986	17.2057	17.1167	17.66	17.0467	17.3336	17.8169	17.7698	16.7452	16.8251	17.8655	17.7279	16.9459	16.944
O09106	O09106	Histone deacetylase 1	Hdac1	19.7243	19.7303	19.4389	19.3565	19.5596	18.7998	19.2236	19.2495	18.6602	18.647	19.2547	19.4057	18.9645	19.0377
O09111	O09111	NADH dehydrogenase [ubiquinone] 1 beta subcomplex subunit 11, mitochondrial	Ndufb11	16.4247	15.9007	15.8052	16.3753	15.4701	16.6122	16.713	16.7324	16.154	16.1575	16.6315	16.6747	16.2863	16.5941
O09159	O09159	Lysosomal alpha-mannosidase	Man2b1	14.8307	14.7874	15.8482	14.8484	14.4756	15.9061	14.4407	14.5003	17.0757	16.9607	14.4691	14.3179	16.678	16.7194
O35127	O35127	Protein C10	Grcc10	14.4996	14.4816	14.6661	14.9735	14.4289	14.5761	15.3008	15.2387	14.7815	14.8639	15.1444	14.6668	14.6513	14.5034
O35129;F6QPR1;F6Q8V7	O35129;F6QPR1	Prohibitin-2	Phb2	19.2571	19.2995	19.1511	18.976	19.541	18.7669	19.1057	19.1132	19.3995	19.857	18.9518	18.7296	19.4999	19.5653
O35134;A0A0U1RPM9	O35134	DNA-directed RNA polymerase I subunit RPA1	Polr1a	15.578	15.3747	15.4103	14.7792	15.6301	16.2236	15.1927	15.3049	15.8162	15.8852	15.0907	15.0247	15.7224	15.5942
O35218	O35218	Cleavage and polyadenylation specificity factor subunit 2	Cpsf2	15.0433	15.5505	15.7634	17.3431	15.1935	15.981	19.2422	19.2248	15.2419	15.2116	18.9621	18.8096	15.3064	15.3784
O35226	O35226	26S proteasome non-ATPase regulatory subunit 4	Psmd4	16.3922	16.0176	16.9065	18.0623	16.6007	16.5804	18.4967	18.592	17.0763	17.0412	18.6023	18.4338	17.2263	16.9747
O35242;A2AKK2	O35242;A2AKK2	Protein FAN	Nsmaf	15.7659	15.2259	15.2308	16.7309	15.7939	12.8914	18.4049	18.4459	16.7738	16.7179	18.4462	18.1917	16.5557	16.4315
O35286;Q497W9;A0A0G2JG10;A0A0G2JGQ5	O35286;Q497W9;A0A0G2JG10	Pre-mRNA-splicing factor ATP-dependent RNA helicase DHX15	Dhx15	19.852	19.7643	20.1007	20.6068	20.0128	19.2193	19.5918	19.8483	19.1691	19.2941	19.7965	20.2554	19.7515	19.9736
O35295	O35295	Transcriptional activator protein Pur-beta	Purb	17.0247	16.5859	16.3878	16.88	15.9756	16.9541	17.0461	17.0815	16.2342	16.3566	16.9363	16.7689	16.5585	16.5443
O35309;B7ZD12;B7ZD13	O35309;B7ZD12;B7ZD13	N-myc-interactor	Nmi	16.2288	16.246	16.303	17.3579	16.3057	16.0889	17.6638	17.5597	16.3612	16.2876	17.4241	17.5431	16.3509	16.2326
O35326;Q9D8S5	O35326;Q9D8S5	Serine/arginine-rich splicing factor 5	Srsf5	17.8911	18.0943	18.9924	17.8758	18.7755	18.3861	17.0564	17.034	17.6221	17.5984	17.9614	17.1511	17.727	17.7332
O35343;D3YTN1;A0A0B4J1E7	O35343;D3YTN1;A0A0B4J1E7	Importin subunit alpha-3	Kpna4	14.5029	14.242	14.1274	14.198	14.0589	12.5022	15.0939	15.1066	14.9785	14.876	15.1288	15.1645	14.5297	14.6413
O35350;A0A494BAC4;A0A494BAS0	O35350	Calpain-1 catalytic subunit	Capn1	16.8689	17.049	17.7969	15.9204	17.8197	17.8321	15.8179	15.8237	18.2352	18.4956	15.8532	15.8083	18.5937	18.7526
O35368	O35368	Interferon-activable protein 203	Ifi203	17.9297	17.5447	17.3002	18.2691	17.9464	17.8044	18.6723	18.1988	17.5878	17.6112	18.7407	18.6798	17.6003	17.8607
O35381;D3Z7M9;F6UFG6;D3YYE1;Q64G17	O35381;D3Z7M9;F6UFG6;D3YYE1	Acidic leucine-rich nuclear phosphoprotein 32 family member A	Anp32a	18.0516	18.2153	18.5489	18.3338	18.3296	16.9872	17.5956	18.7992	18.4698	17.8166	17.0435	17.239	17.778	17.6263
O35382;Q8C391;Q9CXE1	O35382;Q8C391;Q9CXE1	Exocyst complex component 4	Exoc4	15.8704	15.6305	15.638	15.7987	15.4419	13.9862	15.7747	15.97	15.9452	15.9354	15.9264	16.2502	15.8594	15.8948
O35465;D3Z597	O35465	Peptidyl-prolyl cis-trans isomerase FKBP8	Fkbp8	15.9618	15.8198	16.1903	19.0211	16.06	16.8006	18.9197	18.9215	16.1598	16.1373	19.0515	18.7947	16.3056	16.4164
O35613;Q3UKR0;G3UX50;G3UWJ9;G3UWI4;G3UYN8	O35613;Q3UKR0;G3UX50;G3UWJ9;G3UWI4	Death domain-associated protein 6	Daxx	17.9253	18.0089	17.7111	18.3302	18.1367	18.3284	17.9081	17.9162	17.235	17.2368	17.7845	17.4807	17.336	17.2994
O35682;A0A0N4SW94	O35682;A0A0N4SW94	Myeloid-associated differentiation marker	Myadm	14.6491	14.6396	14.363	15.8534	14.949	13.0378	15.8542	15.7324	16.189	16.3048	15.9921	16.3939	16.0819	16.5904
O35685	O35685	Nuclear migration protein nudC	Nudc	17.8975	17.9266	17.9412	18.0316	17.6377	17.5178	17.7465	18.1275	17.6952	17.6978	18.0383	18.0191	17.7289	17.5503
O35730	O35730	E3 ubiquitin-protein ligase RING1	Ring1	14.6916	14.772	14.477	14.5951	14.7412	15.9202	14.3378	14.4144	15.4842	15.4456	14.3287	14.2296	15.7551	15.758
Q8C2Q7;O35737;P70333	Q8C2Q7;O35737;P70333	Heterogeneous nuclear ribonucleoprotein H;Heterogeneous nuclear ribonucleoprotein H, N-terminally processed;Heterogeneous nuclear ribonucleoprotein H2	Hnrnph1;Hnrnph2	17.6918	17.6832	17.7829	18.4615	18.1003	17.4695	18.4469	18.5067	18.628	18.5596	18.1967	18.1525	18.3178	18.1199
O35841	O35841	Apoptosis inhibitor 5	Api5	17.7583	18.1155	17.6527	16.6921	17.7821	17.1124	15.7917	15.9963	17.6305	17.5615	15.8301	15.9394	17.5403	17.5965
O35857	O35857	Mitochondrial import inner membrane translocase subunit TIM44	Timm44	17.0895	16.7066	17.5254	16.3947	16.1583	17.2291	15.5676	15.3853	15.9988	15.6973	15.6035	15.6051	15.7723	15.5609
O35864;A0A087WRH6	O35864;A0A087WRH6	COP9 signalosome complex subunit 5	Cops5	15.4318	15.7761	15.8383	16.4322	15.3035	15.9502	15.0625	15.0306	16.1156	16.0729	15.1833	15.2215	15.6296	15.5004
O35887;Q6XLQ8;G3UWV3;G3V004;G3UXA3;G3UWR0;G3UY49;G3UXA8	O35887;Q6XLQ8;G3UWV3;G3V004;G3UXA3;G3UWR0	Calumenin	Calu	18.5937	18.4545	19.3581	19.2824	18.6857	18.9762	18.8651	18.9561	18.481	18.5799	18.9414	18.9559	18.6399	18.542
O35900;O35901	O35900;O35901	U6 snRNA-associated Sm-like protein LSm2	Lsm2	18.5675	18.5451	18.9508	20.4025	18.7768	15.9916	19.8665	19.8703	18.6125	18.8193	20.0947	20.3376	19.0695	19.2285
O35955	O35955	Proteasome subunit beta type-10	Psmb10	17.7836	17.684	17.7135	18.3865	17.5836	17.8306	18.4074	18.5867	17.604	17.7491	18.4989	18.4741	17.8272	17.9577
O54774	O54774	AP-3 complex subunit delta-1	Ap3d1	19.469	18.9177	18.3078	19.0331	18.5406	15.5792	19.4897	19.4165	18.3756	18.4507	19.8176	19.9898	18.7425	18.8292
O54824	O54824	Pro-interleukin-16;Interleukin-16	Il16	19.1108	18.9115	18.4478	18.8579	18.2883	18.1961	18.5141	18.5147	17.8479	17.8714	18.5196	18.474	18.0658	18.056
O54825	O54825	Bystin	Bysl	16.5497	16.6426	16.9001	17.2719	16.7861	17.3499	17.277	17.2606	16.8562	16.8062	17.3809	17.4012	16.9144	16.755
O54941	O54941	SWI/SNF-related matrix-associated actin-dependent regulator of chromatin subfamily E member 1	Smarce1	18.1888	18.1786	17.9759	18.3951	16.9232	17.151	16.8866	17.0388	16.8478	16.7768	17.0769	17.1142	16.8707	16.9243
O54988	O54988	STE20-like serine/threonine-protein kinase	Slk	15.9974	16.0458	16.298	15.9235	16.0929	16.2575	15.5436	15.6598	16.4698	16.2322	15.6802	15.6238	16.2712	16.2264
O55023;Q80ZJ2;Q924B0;A0A0A6YW07;D3Z703	O55023;Q80ZJ2;Q924B0;A0A0A6YW07	Inositol monophosphatase 1	Impa1	15.5117	15.5116	15.8366	16.7211	15.8988	14.9596	17.211	17.1553	15.9327	15.9548	17.0783	16.9716	15.832	15.919
O55029	O55029	Coatomer subunit beta	Copb2	16.9145	16.9964	17.9469	16.2533	17.8292	19.1054	16.2477	16.383	17.9821	18.0224	16.6388	16.6052	18.3075	18.2757
O55098	O55098	Serine/threonine-protein kinase 10	Stk10	16.853	16.8121	17.2068	17.3923	16.5908	14.735	17.6487	17.49	17.1058	17.2515	17.6149	17.315	17.1868	17.2937
O55106;F6Z700;F8WH41	O55106;F6Z700;F8WH41	Striatin	Strn	16.5035	16.1859	16.3656	16.8849	16.5192	16.7415	17.3048	17.1614	16.3822	16.3258	17.1859	17.139	16.3022	16.0994
O55135;A6PWZ2	O55135	Eukaryotic translation initiation factor 6	Eif6	15.641	14.8762	15.1988	15.8544	15.8338	12.9387	17.1704	17.3312	16.5671	16.2555	17.2075	17.1292	15.8546	15.6617
O55142	O55142	60S ribosomal protein L35a	Rpl35a	18.3735	18.4831	17.2089	18.6861	17.9765	17.0554	18.6109	17.9962	17.7042	17.7422	19.1694	19.0288	18.5599	18.5211
O55143	O55143	Sarcoplasmic/endoplasmic reticulum calcium ATPase 2	Atp2a2	18.3494	17.7451	17.719	18.6637	17.9784	17.6769	18.8734	18.8193	17.7395	17.8063	18.855	18.9227	17.8963	17.896
O55187	O55187	E3 SUMO-protein ligase CBX4	Cbx4	13.6799	13.9158	14.7718	15.6155	13.9876	14.1365	15.1216	15.269	14.5209	14.4358	15.1788	14.9616	14.3398	14.34
O55201	O55201	Transcription elongation factor SPT5	Supt5h	17.6861	17.8531	17.8452	17.4038	18.3094	18.1179	17.1797	17.2062	18.1433	18.2459	17.2442	17.1033	18.1936	18.1607
O70126	O70126	Aurora kinase B	Aurkb	14.6802	14.5616	15.0096	14.5111	14.7923	15.7084	15.0164	15.0157	15.0037	15.0667	14.9994	14.7143	14.7831	14.7927
O70139;B7ZC21;B7ZC22;B7ZC20	O70139;B7ZC21;B7ZC22	cAMP-dependent protein kinase inhibitor gamma	Pkig	16.1883	16.0023	16.6499	16.6199	16.1903	16.9285	16.3658	16.4967	16.819	16.8576	16.4272	16.311	16.8317	16.8326
O70145	O70145	Neutrophil cytosol factor 2	Ncf2	15.1186	15.1186	15.0812	15.7279	15.1114	15.8985	16.6354	16.801	15.6036	15.8517	16.621	16.6312	16.1998	16.4849
O70152;A2BDX2;F8WII3	O70152;A2BDX2	Dolichol-phosphate mannosyltransferase subunit 1	Dpm1	17.1726	17.2394	17.7823	17.4306	17.7626	15.7736	17.6059	17.451	17.9774	17.2855	17.4794	17.6132	18.0755	17.6195
O70172;F6RJE8	O70172;F6RJE8	Phosphatidylinositol 5-phosphate 4-kinase type-2 alpha	Pip4k2a	16.6968	16.636	16.9781	17.9398	16.3822	17.3024	17.5687	17.7278	16.3618	16.439	17.5594	17.591	16.5864	16.6127
O70194;A0A2R8VK20	O70194;A0A2R8VK20	Eukaryotic translation initiation factor 3 subunit D	Eif3d	16.5525	16.2029	16.1746	15.9999	16.8945	15.2654	16.5066	16.6517	17.7093	17.7456	16.8435	17.0804	18.4572	18.5817
O70251;A0A087WS46	O70251;A0A087WS46	Elongation factor 1-beta	Eef1b;Eef1b2	17.5085	17.0193	17.1421	18.0335	16.7666	17.4311	17.4565	17.4441	16.6057	16.5275	17.4901	17.4942	17.3844	17.337
O70252;D3YXN4;D3YX62	O70252;D3YXN4;D3YX62	Heme oxygenase 2	Hmox2	18.7254	18.7238	18.6452	18.8371	18.3317	17.9655	17.9387	17.9186	17.8601	17.495	17.6942	17.4658	17.3789	17.1992
O70310	O70310	Glycylpeptide N-tetradecanoyltransferase 1	Nmt1	17.2522	16.8004	17.4442	17.71	17.83	16.5124	18.1108	18.2983	17.7508	17.7489	18.4582	18.6188	18.0318	18.036
O70325;S4R1E5	O70325;S4R1E5	Phospholipid hydroperoxide glutathione peroxidase, mitochondrial;Glutathione peroxidase	Gpx4	15.4117	15.3947	16.0192	15.0797	15.5048	16.1282	15.6184	15.7934	16.1946	16.3608	15.979	15.6854	17.3281	17.4346
O70333	O70333	Cysteine-rich PDZ-binding protein	Cript	17.6186	17.0919	16.4923	17.3905	16.546	15.2627	18.0478	18.0579	16.5295	16.5782	17.9866	18.0016	16.6861	16.7187
O70400;S4R1V0	O70400;S4R1V0	PDZ and LIM domain protein 1	Pdlim1	18.8716	18.7264	18.5967	19.2374	18.5431	18.8668	18.7553	18.6658	18.262	18.3088	18.5706	18.6244	18.2579	18.2251
O70435;E0CX62;E0CZ34;F8WH02;E0CYL6;F7BWF9	O70435;E0CX62	Proteasome subunit alpha type-3	Psma3	17.428	17.0025	17.2532	18.0342	17.6296	17.1342	18.3425	18.5168	17.5514	17.4726	18.5526	18.4446	17.3198	17.2598
O70456	O70456	14-3-3 protein sigma	Sfn	17.5532	17.1102	17.0853	16.7887	17.7984	18.0845	17.0261	16.7292	17.2394	16.8625	16.7928	16.2924	16.9329	16.6586
O70475;D3YXP9	O70475	UDP-glucose 6-dehydrogenase	Ugdh	16.305	16.0336	16.5154	17.3399	16.3371	15.2939	17.7736	17.7778	16.7728	16.6738	17.5987	17.5385	16.3438	16.3702
O70480;Q8BSN6;A0A0A6YY66	O70480;Q8BSN6;A0A0A6YY66	Vesicle-associated membrane protein 4	Vamp4	15.8722	15.8236	16.2214	16.1535	16.0787	16.6928	16.4666	16.4532	16.032	16.0227	16.3442	16.2488	16.1055	16.2
O70494	O70494	Transcription factor Sp3	Sp3	17.0099	16.9836	17.1671	17.0849	17.4351	17.8089	16.8879	16.9818	17.2754	17.3778	16.8193	16.7739	17.5594	17.5218
O70503	O70503	Very-long-chain 3-oxoacyl-CoA reductase	Hsd17b12	17.0931	16.8232	16.5848	16.766	16.5752	15.1713	17.2254	16.8882	16.8672	17.0134	17.0867	17.0662	16.4831	16.4433
O70517	O70517		Gm20767	14.4697	14.8637	14.8118	17.1466	15.1143	14.8509	17.4731	17.3919	15.1163	15.2476	17.0279	16.9899	14.9354	14.9396
O70546;A0A286YD05;A0A286YDX1;A0A286YD51	O70546;A0A286YD05	Lysine-specific demethylase 6A	Kdm6a	16.0471	16.0481	15.8029	16.839	15.169	15.8316	16.6118	16.7186	15.6236	15.7345	16.5666	16.4339	15.7612	15.8617
O70570	O70570	Polymeric immunoglobulin receptor;Secretory component	Pigr	14.7525	15.2498	16.1977	15.4225	14.8111	15.8673	14.8578	14.8319	15.5476	15.3285	14.7077	14.7431	15.3449	15.2594
O70591;F8WJ30	O70591	Prefoldin subunit 2	Pfdn2	17.8561	18.0558	18.6	18.769	18.3465	18.8841	17.2469	17.4616	18.0266	18.086	17.4425	17.5083	18.3824	18.4127
O70616;J3KMS6;O70518;O70619;J3QMN9;Q3UPR8;Q3V185;Q3UT11	O70616		AF067061	18.0605	17.9816	17.875	18.4358	17.8093	17.4049	18.4813	18.5747	17.7112	17.8605	18.3376	18.3461	17.784	17.7688
O78196;P04230;A0A498U6I0;P18468;P04231;P20040;P18469;P01915	O78196;P04230;A0A498U6I0;P18468;P04231;P20040;P18469;P01915	H-2 class II histocompatibility antigen, E-B beta chain;H-2 class II histocompatibility antigen, I-A beta chain;H-2 class II histocompatibility antigen, E-S beta chain;H-2 class II histocompatibility antigen, E-Q beta chain;H-2 class II histocompatibility antigen, I-E beta chain;H-2 class II histocompatibility antigen, E-D beta chain	H2-Eb1	17.3364	16.9543	16.5592	17.889	17.3849	16.131	18.7598	18.8949	17.4328	17.805	18.7032	18.5557	17.8709	18.0079
O88271	O88271	Craniofacial development protein 1	Cfdp1	18.5762	18.4182	18.3409	19.2797	17.8493	17.9651	18.3719	18.4191	17.6808	17.7747	18.4202	18.5237	17.8681	18.0597
O88342;A0A0J9YU05	O88342;A0A0J9YU05	WD repeat-containing protein 1	Wdr1	17.8721	18.1651	18.2166	17.5144	18.6031	18.7894	17.3443	17.2642	18.0997	18.4196	17.5067	17.3999	18.5273	18.6748
O88487;A2BFF8;Q3TPJ8;A2BFF9;A2BFF5;O88485;Q3TYJ3;D3Z0M6	O88487;A2BFF8;Q3TPJ8;A2BFF9;A2BFF5	Cytoplasmic dynein 1 intermediate chain 2	Dync1i2	17.8435	17.5862	18.0045	17.8114	17.6316	18.1641	17.7215	17.7891	17.5811	17.5118	17.7254	17.665	17.808	17.7596
O88508;G3UX07;G3UXY2;G3UY43;G3UZU0;G3UX63;G3UZF8	O88508;G3UX07;G3UXY2	DNA (cytosine-5)-methyltransferase 3A	Dnmt3a	16.3069	16.3241	17.4175	16.9824	17.0637	16.6849	16.6548	16.6183	17.2789	17.3758	16.4475	16.2347	17.2858	17.3669
O88532;D3Z5G4	O88532	Zinc finger RNA-binding protein	Zfr	17.6736	17.4213	16.461	17.3506	16.1247	16.8375	17.3986	17.3687	15.8231	15.9137	17.3326	17.302	15.9872	16.0132
O88543	O88543	COP9 signalosome complex subunit 3	Cops3	17.1442	17.0575	17.2843	17.412	17.0748	17.9207	17.1369	17.2071	17.0939	17.0684	17.1214	17.1223	17.114	16.9947
O88569	O88569	Heterogeneous nuclear ribonucleoproteins A2/B1	Hnrnpa2b1	22.0804	22.1647	21.6666	20.9803	21.2968	21.2018	20.0907	20.1713	20.3341	20.5339	20.2557	20.4288	20.8238	21.0822
O88587	O88587	Catechol O-methyltransferase	Comt	15.471	15.3946	15.536	16.0893	15.7276	14.4863	16.2511	16.0934	16.2268	16.2752	16.1813	16.2455	15.8369	15.8242
O88665	O88665	Bromodomain-containing protein 7	Brd7	15.4119	15.4493	15.5903	16.5188	15.9519	16.0445	16.8886	16.5829	15.3596	15.3016	16.2224	15.8207	15.242	15.1195
O88696	O88696	ATP-dependent Clp protease proteolytic subunit, mitochondrial	Clpp	16.1776	16.3544	16.0699	15.377	16.2186	16.6145	15.2959	15.3647	16.2593	16.2119	15.404	15.431	16.3052	16.2534
O88738;S4R1L5;S4R2P8;A0A3Q4EH00	O88738;S4R1L5;S4R2P8	Baculoviral IAP repeat-containing protein 6	Birc6	17.1124	17.1285	17.3194	17.5906	17.2489	17.5865	17.8673	17.9281	17.8131	17.8649	18.104	18.0986	18.1718	18.1142
O88746;Q3UDC3	O88746;Q3UDC3	Target of Myb protein 1	Tom1	16.4678	16.3663	16.6279	16.4182	15.7121	16.7105	16.277	16.2102	15.4325	15.6526	16.2279	16.3783	15.7231	15.5923
O88845	O88845	A-kinase anchor protein 10, mitochondrial	Akap10	17.0153	16.8264	16.7194	16.2962	16.8955	16.6406	16.3894	16.2168	17.0166	16.8093	16.5159	16.3907	16.9385	16.694
O89053;G3UYK8;D3YW57;A0A0U1RPY8;G3UX53;D3YXM2	O89053	Coronin-1A	Coro1a	21.5692	21.4764	21.6613	21.9061	21.7988	21.6542	20.7607	21.084	20.7581	20.9515	21.1624	21.5388	21.3397	21.53
O89079;E9Q6I5;F6XIG5;D3Z315	O89079;E9Q6I5;F6XIG5;D3Z315	Coatomer subunit epsilon	Cope	14.2388	14.5865	15.2357	16.0113	15.5087	14.8456	16.7577	16.8734	16.5337	16.5937	16.7703	16.6651	16.7401	16.7974
O89086;S4R2M6	O89086	RNA-binding protein 3	Rbm3	19.6336	19.6225	19.5865	19.583	19.6177	19.8537	19.0177	19.2615	19.2531	19.3014	19.2406	19.4884	19.5803	19.7199
O89113	O89113	Immediate early response gene 5 protein	Ier5	13.3292	13.4951	13.6274	13.5471	13.3319	14.1512	14.6837	14.4711	13.3392	13.2691	14.9035	14.3463	13.554	13.3544
P00493	P00493	Hypoxanthine-guanine phosphoribosyltransferase	Hprt1	16.3311	15.7116	15.3509	16.2019	15.2011	12.1825	16.6561	16.4865	16.3066	16.3791	16.4755	16.2614	15.6965	15.6721
P01592	P01592	Immunoglobulin J chain	Igj	14.5301	14.4614	15.0652	16.4916	14.586	16.2486	16.5037	16.5925	15.2342	15.0091	16.8537	17.3454	15.5329	15.6211
P01887	P01887	Beta-2-microglobulin	B2m	19.9528	19.8663	19.7131	19.3664	20.0115	19.6959	18.9452	18.8743	19.319	19.5076	19.103	19.2852	19.8693	20.1037
P01899;G3UZP7;P01897;P01896;Q8HWB2;P79568;Q4KN81;P14430;P14427	P01899;G3UZP7;P01897	H-2 class I histocompatibility antigen, D-B alpha chain;H-2 class I histocompatibility antigen, L-D alpha chain	H2-D1;H2-L	18.6698	18.5051	18.6715	19.0262	18.529	19.162	19.0736	19.0905	18.2621	18.3361	18.9993	18.9469	18.4019	18.4399
P01942;Q91VB8	P01942;Q91VB8	Hemoglobin subunit alpha	Hba;haemaglobin alpha 2	17.0359	16.7359	15.5343	16.2077	15.06	15.2149	14.9474	14.7857	15.099	14.8928	14.6805	14.5891	14.7011	14.7914
P03958	P03958	Adenosine deaminase	Ada	15.1158	15.1608	16.1382	15.389	15.4557	15.3529	15.4186	15.3071	15.8398	15.7672	15.4449	15.4311	15.5491	15.5721
P04441	P04441	H-2 class II histocompatibility antigen gamma chain	Cd74	16.7895	16.5606	16.6896	17.6681	16.926	15.861	17.8765	17.6828	16.3567	16.4384	17.897	18.1774	16.6801	16.8194
P04627;B1AUN8;E9Q0P8;Q8CAD1;B1AUP0	P04627;B1AUN8;E9Q0P8	Serine/threonine-protein kinase A-Raf	Araf	16.9699	16.8695	16.9117	16.7353	16.9938	15.1378	17.1034	17.0284	17.3012	17.2673	17.2218	17.325	17.5339	17.6486
P05064;A6ZI44;D3Z510;A0A0U1RPN8;D3YWI1;A0A0U1RPT5;D3YV98;Q9CPQ9;A6ZI46;A6ZI47	P05064;A6ZI44;D3Z510;A0A0U1RPN8;D3YWI1;A0A0U1RPT5;D3YV98;Q9CPQ9;A6ZI46	Fructose-bisphosphate aldolase A;Fructose-bisphosphate aldolase	Aldoa;Aldoart1	19.7363	19.712	19.3716	19.1493	19.6379	19.1452	18.9483	18.8232	19.0575	18.9693	18.8056	18.6167	18.9006	18.8462
P05201;F7ALS6	P05201;F7ALS6	Aspartate aminotransferase, cytoplasmic	Got1	15.4659	15.2954	15.4229	16.0039	15.8371	15.9606	16.0886	16.1509	16.3808	16.4393	16.1343	16.1756	16.2977	16.1124
P05202	P05202	Aspartate aminotransferase, mitochondrial	Got2	19.003	18.7485	18.7114	19.2265	18.7416	17.8596	19.389	19.2845	18.5823	18.6442	19.2229	19.2478	18.4251	18.4304
P05213;P68369;P05214;A0A2R8VHF3	P05213;P68369;P05214;A0A2R8VHF3	Tubulin alpha-1B chain;Tubulin alpha-1A chain;Tubulin alpha-3 chain	Tuba1b;Tuba1a;Tuba3a	19.86	19.9127	20.045	19.1799	20.6966	18.6526	19.1975	19.284	20.4851	20.6594	19.1825	19.2363	20.3949	20.517
P06339	P06339	H-2 class I histocompatibility antigen, D-37 alpha chain	H2-T23	15.5934	15.5279	15.2497	16.0595	15.1142	16.3573	16.1182	16.0062	15.3327	15.3572	16.1098	15.9123	15.3884	15.5465
P06537;E9Q310;E9Q8A6;D3Z280;A0A494B9W1;D3YTK8	P06537;E9Q310	Glucocorticoid receptor	Nr3c1	16.8079	16.5072	16.528	17.1457	16.4541	16.5236	16.8367	16.8393	16.4604	16.2342	16.6556	16.6342	16.3841	16.1049
P06745;A0A0U1RQ18;A0A0U1RP97;A0A0U1RQ72;CON__Q3ZBD7	P06745;A0A0U1RQ18	Glucose-6-phosphate isomerase	Gpi	18.6976	18.6025	18.7254	19.2161	18.6854	18.3998	18.6295	18.4322	18.4204	18.4453	18.4559	18.5193	18.3081	18.2001
P06800;S4R1M0;A0A0A6YXM4	P06800;S4R1M0	Receptor-type tyrosine-protein phosphatase C;Protein-tyrosine-phosphatase	Ptprc	18.8487	18.7826	18.9394	18.871	19.2701	18.1183	18.7133	18.6901	19.0136	18.9356	18.8409	18.8545	19.1719	19.1065
P07356;B0V2N7;B0V2N8;B0V2N5	P07356;B0V2N7;B0V2N8;B0V2N5	Annexin A2;Annexin	Anxa2	18.3874	18.1083	18.4868	18.8075	19.1841	17.617	19.3066	18.9943	19.4997	19.6014	19.0295	18.668	19.3352	19.196
P07724	P07724	Serum albumin	Alb	15.1422	15.1422	15.0388	16.2972	15.3056	12.855	17.7398	17.2885	15.9843	16.1551	17.3564	17.2123	15.3292	15.2727
P07901;B7ZC50;A2A6A2;B7ZC49;E1AZ71	P07901	Heat shock protein HSP 90-alpha	Hsp90aa1	19.7931	19.5967	19.5293	19.7355	19.6753	19.1933	19.5829	19.6231	19.095	19.0547	19.5174	19.4656	19.1237	19.0568
P08113;F7C312	P08113;F7C312	Endoplasmin	Hsp90b1	21.4215	21.5664	22.2871	21.7353	22.4318	22.7865	21.0569	21.2461	21.0259	21.0829	21.36	21.5434	21.7185	21.8635
P08226;A0A1B0GX15;G3UWN5	P08226;A0A1B0GX15;G3UWN5	Apolipoprotein E	Apoe	16.7303	16.5812	16.9122	17.1723	16.4118	17.3353	16.3518	16.3497	16.2116	16.0672	16.3338	16.161	16.1569	16.0916
P08228	P08228	Superoxide dismutase [Cu-Zn]	Sod1	20.1798	20.1298	20.2202	19.6254	20.1616	20.7051	18.765	19.0681	19.1006	19.4613	19.378	20.1186	19.9895	20.1216
P08249;A0A0G2JF23	P08249	Malate dehydrogenase, mitochondrial	Mdh2	17.5755	17.3724	17.5118	17.5022	17.6432	16.8918	18.3338	18.3068	17.6367	17.8849	18.2051	18.2624	17.5062	17.5519
P08752;A0A0A6YWA9	P08752;A0A0A6YWA9	Guanine nucleotide-binding protein G(i) subunit alpha-2	Gnai2	17.0737	16.966	16.9816	17.5636	17.5598	17.4803	17.8357	18.0975	17.5192	17.7272	18.0076	18.09	18.1725	18.285
P09055;D6RJL5	P09055	Integrin beta-1	Itgb1	19.1061	18.9213	19.1209	18.7808	18.6796	19.2905	19.4241	19.125	18.6241	18.6251	19.6315	19.5339	18.4724	18.6803
P09103;E9Q8G8	P09103	Protein disulfide-isomerase	P4hb	19.825	19.7168	20.0084	19.6946	20.3463	18.2397	19.5077	19.2639	20.0231	20.0015	19.1913	19.0178	19.6167	19.6299
P09405;A0A087WRM5	P09405	Nucleolin	Ncl	22.453	22.4854	21.2657	21.0707	21.8393	19.5931	20.7117	20.7195	20.9875	21.1504	20.7541	20.8359	21.4158	21.7099
P09411;S4R2M7;P09041	P09411;S4R2M7	Phosphoglycerate kinase 1;Phosphoglycerate kinase	Pgk1	16.9733	16.6278	16.3872	17.3066	16.8019	14.8078	17.9519	17.9962	16.9551	17.0104	17.9713	17.7527	17.0315	17.0849
P09602;Q5XK38;A3KGL9;B7ZCQ3;F6W687;A0A087WR34	P09602;Q5XK38;A3KGL9;B7ZCQ3;F6W687	Non-histone chromosomal protein HMG-17	Hmgn2	20.5687	20.5854	19.6827	19.1155	20.1748	18.4482	19.1295	19.2952	19.6221	19.6091	19.281	19.3968	20.019	20.0835
P09926	P09926	Surfeit locus protein 2	Surf2	13.4575	13.991	13.5193	13.4575	14.3778	14.1248	15.0524	15.0637	13.6471	13.5491	15.036	14.863	13.3671	13.1225
P0C0S6;Q3THW5;Q3UA95;G3UWL7;Q8R029;G3UX40	P0C0S6;Q3THW5;Q3UA95;G3UWL7;Q8R029	Histone H2A.Z;Histone H2A.V;Histone H2A	H2afz;H2afv	17.4181	17.4629	18.0022	17.1637	17.1548	18.1061	17.0649	17.0258	17.194	17.3101	17.1179	17.4074	17.2953	17.3148
P0C8B4;F8WIA3;J3QMA2;J3QK34	P0C8B4;F8WIA3;J3QMA2;J3QK34	Uncharacterized protein C14orf142 homolog	Gm20604;Gm28051;AK010878	12.9073	13.4629	14.9366	12.9073	13.7674	15.234	13.5992	13.3147	15.9272	15.7978	13.5497	13.6891	15.4831	15.2536
P0CG14	P0CG14	Chromosome transmission fidelity protein 8 homolog isoform 2	Chtf8	13.6665	13.5254	12.5981	11.9603	11.8522	12.0844	13.6575	13.6746	13.4978	13.5252	13.3853	13.219	13.6144	13.9083
P0CL69	P0CL69	Zinc finger protein 703	Znf703	16.0971	16.0814	15.7816	15.9036	15.3376	16.2988	16.1153	16.0366	15.4947	15.4898	15.8477	15.8556	15.6547	15.5867
P0DOV1;Q8CGE8	P0DOV1			17.7227	17.5669	17.1378	17.256	17.0626	17.3584	16.6984	16.6373	16.5919	16.7442	16.6666	16.6855	16.7565	16.8711
P0DOV2	P0DOV2			11.9273	11.9273	11.9273	11.9273	11.9273	11.9273	11.0131	10.7794	10.5932	10.6709	10.7107	11.9273	11.2709	10.8026
P0DP28;P0DP27;P0DP26;A0A3Q4EHJ0;Q9D6P8;A0A1Y7VK66;G3UX57	P0DP28;P0DP27;P0DP26;A0A3Q4EHJ0			18.424	18.4281	18.3704	17.9423	18.1524	18.482	17.5901	17.8413	17.4909	17.5089	17.6681	17.51	17.7711	17.5846
P10126;P62631;D3Z3I8;D3YZ68	P10126;P62631	Elongation factor 1-alpha 1;Elongation factor 1-alpha 2	Eef1a1;Eef1a2	22.8996	22.0546	20.9313	22.8281	21.5241	18.8966	22.2712	22.4067	20.4453	20.7137	22.7742	23.0631	21.2146	21.4607
P10518	P10518	Delta-aminolevulinic acid dehydratase	Alad	12.9121	13.0963	15.4749	12.9121	13.9722	13.8735	13.8454	13.5635	15.5755	15.3965	13.6633	13.1304	14.5873	14.3065
P10630;Q8BTU6;D6RJ60	P10630;Q8BTU6	Eukaryotic initiation factor 4A-II;Eukaryotic initiation factor 4A-II, N-terminally processed	Eif4a2	11.8014	12.1916	12.1661	11.3558	12.1661	12.1661	10.4016	9.83983	11.6479	11.7823	9.57225	11.3558	11.2999	11.5072
P10639	P10639	Thioredoxin	Txn	19.3569	19.1679	19.1532	19.5336	19.8342	17.3692	19.615	19.7309	19.6146	19.6584	19.8592	19.9111	19.8712	20.0208
P10833	P10833	Ras-related protein R-Ras	Rras	12.9753	12.9381	12.9381	12.4854	12.9381	13.9903	13.3327	13.3298	13.9722	13.8388	13.6162	13.6671	13.6867	12.8305
P10853;Q8CBB6;P70696	P10853;Q8CBB6;P70696	Histone H2B type 1-F/J/L;Histone H2B;Histone H2B type 1-A	Hist1h2bf;Hist1h2br;Hist1h2ba	23.0514	23.3671	22.5288	22.4969	22.475	23.2619	19.9891	20.544	20.6675	21.0418	20.2396	20.9738	21.305	21.9208
P10854	P10854	Histone H2B type 1-M	Hist1h2bm	25.1791	24.9206	23.7706	23.8624	24.5985	21.9305	22.8442	22.7538	23.1145	23.062	22.5971	22.5468	22.6261	22.5787
P10922	P10922	Histone H1.0;Histone H1.0, N-terminally processed	H1f0	18.2225	18.2403	17.6952	18.5164	17.7173	16.7183	18.4105	18.4271	17.5371	17.406	18.4532	18.4257	17.6606	17.6047
P11031	P11031	Activated RNA polymerase II transcriptional coactivator p15	Sub1	22.9657	22.1494	21.7773	22.4497	22.0928	20.7304	21.9193	22.2203	21.1938	21.3814	22.1999	22.5813	21.9806	22.2953
P11157	P11157	Ribonucleoside-diphosphate reductase subunit M2	Rrm2	14.9625	14.9625	15.2116	15.5499	14.8446	12.2958	15.7047	15.4323	15.7402	15.8111	15.5069	15.32	15.3003	15.1755
P11352;A0A0A6YY34;A0A0A6YVV2	P11352;A0A0A6YY34;A0A0A6YVV2	Glutathione peroxidase 1;Glutathione peroxidase	Gpx1	15.6473	15.9697	15.9453	16.0321	15.7848	16.0615	15.6769	15.767	17.1702	17.1237	15.3934	15.4021	16.8983	16.7642
P11499;E9Q0C3;E9Q3D6;E9PX27;D3Z1R1	P11499	Heat shock protein HSP 90-beta	Hsp90ab1	21.4852	21.7762	21.7194	20.5712	22.16	21.2503	19.6911	19.8483	21.3655	21.4896	19.7259	19.784	21.6636	21.7299
P11680	P11680	Properdin	Cfp	14.525	15.5375	16.5656	14.525	15.818	17.0852	18.0691	17.9575	15.492	15.5933	18.0541	18.1375	15.6173	15.7757
P11835;Q542I8;D3Z1S4;D3YYP8;M0QWA7	P11835;Q542I8	Integrin beta-2;Integrin beta	Itgb2	17.8028	17.8384	17.7091	17.7722	17.2864	17.7284	17.6232	17.6107	17.0971	17.1796	17.77	17.8911	17.3504	17.5881
P11881;A0A0N4SWH7;A0A0N4SWI0;A0A0N4SW22;A0A0N4SVN2	P11881	Inositol 1,4,5-trisphosphate receptor type 1	Itpr1	18.1504	17.8452	18.06	18.1441	18.5323	18.2943	18.9282	18.7378	18.2366	18.3877	18.575	18.4328	18.364	18.473
P11983;F2Z483	P11983	T-complex protein 1 subunit alpha	Tcp1	19.263	19.1415	19.1772	19.6696	19.5158	18.6632	19.373	19.5329	19.1262	19.204	19.3897	19.4932	19.3197	19.3667
P12265;D3YY48;Q99KJ6	P12265;D3YY48;Q99KJ6	Beta-glucuronidase	Gusb	16.1964	16.2789	16.5392	15.5324	16.5713	16.4437	15.5495	15.6804	16.3584	16.2551	15.8683	15.8745	16.3078	16.2819
P12970	P12970	60S ribosomal protein L7a	Rpl7a	19.379	19.0446	18.6555	19.4566	18.6605	17.6529	19.4758	19.2941	18.4705	18.6107	20.1453	20.0987	18.959	19.2023
P13516;Q6T707	P13516	Acyl-CoA desaturase 1	Scd1	15.3774	15.937	16.3811	19.5159	16.4154	17.0331	19.3898	19.5251	16.587	16.9153	19.5488	20.1461	17.4548	17.7118
P13609	P13609	Serglycin	Srgn	13.9305	13.7874	15.2172	15.5268	15.0471	13.7874	16.0168	15.9912	16.2937	16.0729	15.7782	15.9042	15.6905	15.7629
P13864	P13864	DNA (cytosine-5)-methyltransferase 1	Dnmt1	18.8336	18.8271	18.9121	18.4112	18.8389	19.4324	18.1469	18.3198	18.4084	18.5094	18.2472	18.336	18.6779	18.7566
P14069	P14069	Protein S100-A6	S100a6	17.8366	16.9921	16.6961	18.6224	17.4318	12.0473	20.1167	18.6652	17.6742	17.0796	19.0085	18.9563	16.7644	16.3286
P14115	P14115	60S ribosomal protein L27a	Rpl27a	15.5068	15.2094	14.5167	14.118	13.9427	14.6299	14.7588	15.3245	14.1207	14.216	14.6739	15.0094	14.025	14.3318
P14131	P14131	40S ribosomal protein S16	Rps16	18.994	18.5278	18.2484	19.4452	18.4764	17.0775	19.6855	19.5554	18.2573	18.5215	20.0982	20.215	18.7663	19.0745
P14148;F6XI62	P14148;F6XI62	60S ribosomal protein L7	Rpl7	19.5276	19.2304	18.8989	19.6741	18.5962	18.4775	19.9523	19.8443	18.4942	18.5335	20.1579	20.1311	18.8143	18.8788
P14152;A0A5F8MPN8;B1ATQ3	P14152;A0A5F8MPN8	Malate dehydrogenase, cytoplasmic	Mdh1	19.4766	19.093	18.9883	19.2347	19.1871	18.4841	19.4475	19.4488	19.195	19.3569	19.3598	19.4835	19.0809	19.3481
P14206;A0A1L1SRW0;A0A1L1SUK3	P14206;A0A1L1SRW0	40S ribosomal protein SA	Rpsa	18.4262	18.395	18.3822	18.1573	18.553	18.7985	18.0066	18.1106	18.3578	18.3179	18.2591	18.4078	18.5695	18.7093
P14211	P14211	Calreticulin	Calr	20.6118	20.396	20.5088	20.649	21.0531	19.5345	20.6467	20.9014	20.4154	20.4345	20.8393	20.8861	20.7867	20.8012
P14483;A0A494B9G5;P06346;P06344;P06343;P06345;P06342;P01921;A0A494B9U2	P14483;A0A494B9G5;P06346;P06344	H-2 class II histocompatibility antigen, A beta chain;H-2 class II histocompatibility antigen, A-F beta chain;H-2 class II histocompatibility antigen, A-U beta chain	H2-Ab1	17.2965	17.273	17.2509	17.3175	17.317	18.3007	17.7412	17.63	17.1124	17.311	17.9582	17.793	17.3397	17.4638
P14685	P14685	26S proteasome non-ATPase regulatory subunit 3	Psmd3	18.4721	18.3926	17.7125	18.5055	17.9168	18.1397	17.8868	18.0218	17.3452	17.4061	18.1388	18.1423	17.7949	17.9469
P14733	P14733	Lamin-B1	Lmnb1	21.1989	21.9547	21.4814	19.3853	21.9229	21.5962	17.8717	17.9426	20.8942	20.9411	18.0307	18.0998	21.166	21.2397
P14824	P14824	Annexin A6	Anxa6	13.0116	12.8837	12.8837	13.0116	12.8837	12.8837	14.567	14.1746	14.5892	14.0821	13.4955	13.005	13.3257	12.7019
P14869;D3YVM5;S4R1N1	P14869	60S acidic ribosomal protein P0	Rplp0	15.7857	15.4303	15.5825	16.2718	14.7726	13.7534	17.2595	17.4351	16.0792	15.8298	17.4946	17.4422	15.6482	15.7012
P15532;Q5NC80	P15532;Q5NC80	Nucleoside diphosphate kinase A;Nucleoside diphosphate kinase	Nme1	17.0262	16.6421	16.2086	16.4216	17.078	16.0127	17.1469	16.7828	17.3873	17.2929	16.76	16.5927	16.8759	17.1634
P15864	P15864	Histone H1.2	Hist1h1c	23.3559	22.9409	22.2783	22.6106	22.1368	21.8103	21.4725	21.4279	20.5659	20.5366	21.3707	21.2498	20.6186	20.6704
P16045;A0A2R8VHJ0	P16045;A0A2R8VHJ0	Galectin-1	Lgals1	19.1	18.8546	18.8076	18.7821	19.2353	19.73	18.7377	18.4688	18.7361	18.5547	18.2231	18.2466	18.0363	17.8679
P16277	P16277	Tyrosine-protein kinase Blk	Blk	15.2475	14.7818	15.1125	15.589	14.9314	12.7977	15.7249	15.7688	15.8476	16.1228	15.7093	15.6254	15.761	15.7158
P16330	P16330	2,3-cyclic-nucleotide 3-phosphodiesterase	Cnp	18.048	17.8653	18.0818	18.3632	18.817	18.1137	19.0915	19.1734	19.0285	19.5806	19.1917	19.0399	19.5203	19.5399
P16460	P16460	Argininosuccinate synthase	Ass1	19.3588	19.3921	19.4192	20.3286	19.2606	19.9093	20.2329	20.147	18.9877	19.2896	20.4408	20.5255	19.4327	19.5536
P16858;S4R257;A0A1D5RLD8;A0A0A0MQF6;Q64467;S4R1N5;A0A0R4J0X7;S4R2G5	P16858;S4R257;A0A1D5RLD8;A0A0A0MQF6	Glyceraldehyde-3-phosphate dehydrogenase	Gapdh	21.0073	20.4854	20.2477	20.7027	20.7109	18.8841	20.594	20.2495	20.0864	20.331	20.7138	20.6976	20.2955	20.4331
P17012	P17012	Zinc finger X-chromosomal protein	Zfx	17.2318	16.5013	16.6748	17.5496	16.487	12.3617	17.8294	17.8504	17.2543	17.0061	17.8553	17.9311	17.1893	17.0751
P17095;Q3TE85;A0A338P6E8;A0A338P6F6;A0A338P6D0	P17095;Q3TE85;A0A338P6E8;A0A338P6F6;A0A338P6D0	High mobility group protein HMG-I/HMG-Y	Hmga1	20.1732	19.9627	19.6423	19.6854	19.5659	18.7657	19.4601	19.2994	19.1528	19.2422	19.5911	19.48	19.371	19.6541
P17156	P17156	Heat shock-related 70 kDa protein 2	Hspa2	14.1417	14.3686	14.4217	16.1488	14.2255	13.6729	16.482	16.473	14.8325	14.5899	16.4353	16.3133	14.3952	14.2422
P17182;Q6PHC1;B1ARR7;B0QZL1;P21550;P17183;B1ARR6;D3Z6E4;A0A0N4SUX5;A0A0N4SUI6;Q5SX61;Q5SX60;D3YVD3;D3Z2S4;J3QPZ9;Q5SX59	P17182;Q6PHC1	Alpha-enolase	Eno1	19.1589	19.0052	18.9106	18.7831	19.4535	16.9839	18.924	18.7726	19.423	19.393	18.6851	18.6489	19.0854	19.0798
P17665	P17665	Cytochrome c oxidase subunit 7C, mitochondrial	Cox7c	17.8816	17.8394	17.2396	18.339	18.9479	19.0318	18.5211	18.6894	16.7052	16.9959	18.751	18.7137	17.0511	17.0384
P17742;A0A1L1SST0;A0A1L1SRX5	P17742;A0A1L1SST0	Peptidyl-prolyl cis-trans isomerase A;Peptidyl-prolyl cis-trans isomerase A, N-terminally processed	Ppia	20.3924	20.1666	19.628	19.6581	20.6983	19.2283	19.9816	19.953	20.1797	20.3312	20.303	20.6935	20.4299	20.6044
P17751;H7BXC3	P17751;H7BXC3	Triosephosphate isomerase	Tpi1	17.9185	17.7642	17.7561	17.6635	18.0129	17.3495	18.1169	17.3958	17.8465	17.546	17.1335	16.8791	17.4588	17.3873
Q61696;P17879	Q61696;P17879	Heat shock 70 kDa protein 1A;Heat shock 70 kDa protein 1B	Hspa1a;Hspa1b	13.7679	13.7446	12.8242	13.6164	13.5711	11.7126	13.3019	13.2792	14.1073	14.0274	13.3117	13.2375	13.8479	13.5874
P17918	P17918	Proliferating cell nuclear antigen	Pcna	17.6502	17.0706	17.5922	17.7587	17.2096	17.0613	18.6329	18.5472	17.744	17.8164	18.5784	18.418	17.6458	17.3992
P18608;A0A3B2W3M7	P18608;A0A3B2W3M7	Non-histone chromosomal protein HMG-14	Hmgn1	18.022	17.3835	16.8539	18.0031	16.9206	11.9274	18.1085	18.2527	17.2777	17.209	18.2198	18.3331	17.3837	17.7415
P19437	P19437	B-lymphocyte antigen CD20	Ms4a1	18.9427	18.4316	18.697	19.2289	19.2172	17.959	19.6621	19.4408	19.2981	19.7432	19.4238	19.1587	19.5855	19.8854
P19536;Q9D881;F7C106;A0A0A6YVR0	P19536;Q9D881	Cytochrome c oxidase subunit 5B, mitochondrial	Cox5b	18.6691	18.4608	18.5924	18.5503	18.5698	18.2995	18.5932	18.6267	18.4955	18.6965	18.6129	18.6248	18.8316	19.0202
P19783	P19783	Cytochrome c oxidase subunit 4 isoform 1, mitochondrial	Cox4i1	19.0438	18.7478	19.1406	19.7714	19.205	17.3794	19.7521	19.7668	19.2362	19.3672	19.9452	20.1111	19.5692	19.8022
P19973	P19973	Lymphocyte-specific protein 1	Lsp1	21.4421	21.6495	21.8675	22.6478	21.5308	21.2812	21.381	21.4224	20.8433	20.9997	21.4982	21.7069	21.1556	21.2172
P20029	P20029	78 kDa glucose-regulated protein	Hspa5	21.2304	20.9787	21.0488	21.1341	21.5767	20.1966	21.0873	21.099	21.0255	21.2263	21.3035	21.2034	21.2979	21.3357
P20065;Q9D2R9;A2AEH9	P20065	Thymosin beta-4;Hematopoietic system regulatory peptide	Tmsb4x	20.3553	20.1054	19.5556	20.5259	19.7083	19.4885	20.7523	20.7336	19.0756	19.1985	20.7461	20.4215	19.5998	19.6941
P20108	P20108	Thioredoxin-dependent peroxide reductase, mitochondrial	Prdx3	16.3869	16.3166	16.2576	15.4868	16.2804	15.4803	16.7121	16.6424	16.8757	16.9668	15.8476	16.2468	15.8652	16.3578
P20152;A0A0A6YWC8;A2AKJ2;P31001;P15331;Q9DCV7;CON__Q9DCV7;CON__Q3KNV1;CON__P08729;G5E846;CON__Q9H552;A0A2R8W6R6;G3X981;P03995;CON__Q9NSB2;CON__Q6ISB0	P20152;A0A0A6YWC8	Vimentin	Vim	22.1946	22.1588	21.6565	21.5169	22.4381	21.5709	21.3318	21.0104	21.6977	21.7832	20.9598	20.7631	21.488	21.4981
P21619;A0A0R4J0Q5	P21619;A0A0R4J0Q5	Lamin-B2	Lmnb2	18.536	18.511	18.257	18.8169	18.394	18.6499	18.3832	18.5704	17.9886	18.0866	18.4041	18.5231	18.2086	18.1381
P21958;Q3TBA3;F6QHF1	P21958;Q3TBA3;F6QHF1	Antigen peptide transporter 1	Tap1	18.4414	18.1204	18.3915	19.0366	18.5575	18.5219	18.9975	19.1428	18.4143	18.5977	18.9093	18.9234	18.5907	18.5391
P22366;F6SPW1	P22366;F6SPW1	Myeloid differentiation primary response protein MyD88	Myd88	18.5647	17.4468	17.092	19.5949	16.6261	11.969	19.568	20.2979	17.0926	17.4239	20.6303	20.8664	18.0074	17.9872
P22892;Q8CBB7	P22892;Q8CBB7	AP-1 complex subunit gamma-1	Ap1g1	15.5869	15.5976	15.4846	16.171	15.4942	16.6397	16.2469	16.1818	15.8171	15.917	16.1429	16.2587	15.7346	15.7519
P22907	P22907	Porphobilinogen deaminase	Hmbs	12.5517	12.5679	11.4939	12.5517	12.2084	12.9488	12.7997	12.6851	12.9178	13.0892	12.5342	12.4992	12.9079	12.955
P23116;A0A494B9I0	P23116	Eukaryotic translation initiation factor 3 subunit A	Eif3a	19.9104	20.1199	20.4443	19.61	20.5414	20.0789	19.1166	19.3089	19.7105	19.7066	19.3149	19.3726	19.9438	19.9118
P23198;Q9DCC5;D3Z313;D3Z1A9	P23198;Q9DCC5;D3Z313	Chromobox protein homolog 3	Cbx3	19.5966	19.4645	19.7549	19.7516	20.0643	18.9026	19.1298	19.3699	19.4986	19.6189	19.4277	19.7864	20.0314	20.3051
P23950	P23950	Zinc finger protein 36, C3H1 type-like 1	Zfp36l1	14.0773	14.1562	13.7707	13.574	14.4142	12.7339	16.8839	16.7896	14.9716	15.0865	16.8999	16.8974	15.0989	15.1364
P24270;A2AL20	P24270	Catalase	Cat	17.993	18.0029	18.3078	18.3497	18.4237	18.5076	18.4241	18.4225	18.1104	18.3703	18.3292	18.2279	18.4074	18.3192
P24369	P24369	Peptidyl-prolyl cis-trans isomerase B	Ppib	18.3973	18.2771	18.2994	18.2736	19.0797	16.4264	18.5643	18.5432	19.3521	19.4216	18.6097	18.7561	19.3282	19.3414
P24547;A0A0A6YY72;A0A0A6YXS4	P24547	Inosine-5-monophosphate dehydrogenase 2	Impdh2	16.8879	16.8798	17.2727	19.1979	16.8821	16.9304	19.5787	19.7249	17.1536	17.3738	19.7326	19.6551	17.5267	17.6285
P24668	P24668	Cation-dependent mannose-6-phosphate receptor	M6pr	16.7203	16.4333	17.2241	18.8088	16.7653	17.0935	19.2056	19.4303	17.3892	17.3027	19.1127	19.1821	17.1814	16.9122
P25206	P25206	DNA replication licensing factor MCM3	Mcm3	19.0777	19.0664	19.0747	18.9529	19.3943	18.991	18.9947	19.1603	19.0467	19.0088	19.0753	19.1105	19.2134	19.2984
P25444;D3YVC1;D3YWJ3	P25444;D3YVC1;D3YWJ3	40S ribosomal protein S2	Rps2	17.8545	17.4784	17.4895	18.1664	17.6749	17.3948	17.6154	17.79	17.6726	17.8076	17.7598	17.7773	17.6799	17.7995
P25799;A0A0G2JGK6;F6Z9G5	P25799	Nuclear factor NF-kappa-B p105 subunit;Nuclear factor NF-kappa-B p50 subunit	Nfkb1	18.2927	17.9868	17.8721	18.1485	18.2179	16.692	17.9757	17.9568	18.172	18.2055	17.8743	17.9227	18.2327	18.3477
P25911	P25911	Tyrosine-protein kinase Lyn	Lyn	16.6335	16.4717	16.5303	16.5662	16.6557	16.6667	16.471	16.4941	16.713	16.7761	16.664	16.7577	16.6586	16.5429
P26011	P26011	Integrin beta-7	Itgb7	16.339	16.3864	16.4275	16.4136	16.7217	16.3854	16.678	16.6525	16.7748	16.9557	16.498	16.6266	16.756	16.9368
P26039;A2AIM2;Q71LX4;E9PUM4;Q8CDM9;A0A1L1SRI1;A0A1L1SQ51;F6S1V7;A0A1L1SQP9;F6SX70	P26039	Talin-1	Tln1	20.1751	20.2045	20.2301	19.9381	19.8632	20.2441	19.4753	19.4057	18.9498	18.9235	19.3429	19.2709	18.9878	19.0361
P26040	P26040	Ezrin	Ezr	21.1515	21.5144	21.4911	21.1177	21.7025	21.3301	20.0178	20.1596	20.8415	20.9666	20.2198	20.4416	21.1739	21.2888
P26041	P26041	Moesin	Msn	21.8879	21.9484	21.9121	22.3415	22.0363	20.9898	21.1157	21.0994	20.9111	20.8621	21.2645	21.4641	21.0148	21.1251
P26043;A0A5F8MPB9;Q7TSG6	P26043;A0A5F8MPB9	Radixin	Rdx	18.6231	18.2817	18.1678	18.8481	18.4374	17.8507	18.5807	18.6147	18.0586	18.0283	18.6913	18.7171	18.207	18.3242
P26187	P26187	Methylated-DNA--protein-cysteine methyltransferase	Mgmt	16.2303	16.1359	16.2945	16.5528	16.1909	15.1453	16.7631	16.6103	16.3636	16.3124	16.5476	16.3755	16.0596	15.967
P26323;V9GX50;P81270;H3BKX4;E9PY05;I1E4Y2;A0A384DVA0	P26323;V9GX50	Friend leukemia integration 1 transcription factor	Fli1	16.7293	16.4239	16.3478	16.7099	16.0503	16.9467	16.9058	16.885	15.6232	15.6279	16.6997	16.4865	15.793	15.5936
P26350;A0A087WP98;A0A087WPN6;A0A087WQN2	P26350;A0A087WP98;A0A087WPN6	Prothymosin alpha;Prothymosin alpha, N-terminally processed;Thymosin alpha	Ptma	20.6786	21.2761	22.1264	22.091	21.4768	21.2874	20.6225	20.8069	20.8425	20.685	20.2373	20.2783	20.8782	20.668
P26369;Q80XR5;Q3KQM4;A0A140LJK3;A0A140LJ08	P26369;Q80XR5	Splicing factor U2AF 65 kDa subunit	U2af2	19.2505	19.2796	19.6333	20.626	18.8966	19.8331	19.5321	19.7859	18.451	18.5676	19.7087	19.9322	18.835	18.8152
P26443;F7CFA5	P26443	Glutamate dehydrogenase 1, mitochondrial	Glud1	19.7887	19.5568	19.5022	20.1355	19.928	18.4898	20.117	20.1906	19.4991	19.6493	20.0812	20.3134	19.7644	19.9987
P26516	P26516	26S proteasome non-ATPase regulatory subunit 7	Psmd7	19.3879	19.8771	19.4757	18.1671	19.6326	19.8762	17.0814	17.2643	18.6737	18.5593	17.037	17.2054	19.0141	19.1306
P26638;Q8C483;A2AFS0;A2AFS1	P26638;Q8C483;A2AFS0	Serine--tRNA ligase, cytoplasmic	Sars	16.9722	16.3474	16.4034	18.5328	17.2785	16.0228	18.8971	18.8258	17.3333	17.3454	18.7302	18.575	17.2682	16.8577
P26645	P26645	Myristoylated alanine-rich C-kinase substrate	Marcks	18.419	18.3887	18.3628	18.3407	17.4964	18.2269	17.3054	17.3635	16.6655	16.7382	17.2776	16.9441	16.9679	16.8598
P26883	P26883	Peptidyl-prolyl cis-trans isomerase FKBP1A	Fkbp1a	18.0816	17.748	18.3944	18.5774	18.1904	17.4619	18.1668	18.4253	18.2384	18.2438	18.481	18.8707	18.5136	18.6238
P27046	P27046	Alpha-mannosidase 2	Man2a1	15.0851	14.9131	15.7285	15.6071	15.3323	16.5147	15.9882	16.0275	15.6367	15.6027	16.0416	15.9771	15.4742	15.4607
P27546;A0A140T8T5;A0A0G2JFH2;A0A0G2JG35;A0A0G2JDY5;Q78TF3	P27546;A0A140T8T5;A0A0G2JFH2;A0A0G2JG35	Microtubule-associated protein 4	Map4	20.4245	20.1657	19.2656	19.5592	19.1443	19.0518	19.5143	19.2539	18.6111	18.7379	19.6604	19.7357	18.9282	19.0989
P27612;F7D1R5	P27612	Phospholipase A-2-activating protein	Plaa	17.1493	16.8767	16.9119	17.3161	16.7651	16.1886	17.6146	17.7548	16.5635	16.4476	17.6813	17.6289	16.5748	16.4543
P27641	P27641	X-ray repair cross-complementing protein 5	Xrcc5	16.496	16.6022	17.7567	17.8164	17.5638	16.7381	18.025	17.9883	17.668	17.7099	17.7681	17.7816	17.8877	17.9805
P27659;A0A2R8VHN4;A0A087WNS0;A0A087WQK0	P27659	60S ribosomal protein L3	Rpl3	18.8275	19.229	19.7197	18.8618	19.7893	21.2433	18.7851	19.0576	19.7019	19.9111	19.1021	19.129	20.3912	20.3773
P27661	P27661	Histone H2AX	H2afx	21.7035	21.594	20.4631	19.8673	21.0564	19.7772	18.9738	18.7858	20.2894	20.1847	18.7407	18.9594	20.2044	20.6053
P27773;F6Q404	P27773	Protein disulfide-isomerase A3	Pdia3	20.688	20.4721	20.0728	20.0779	20.4763	19.4413	19.6835	19.6395	19.8146	19.7369	19.5826	19.6225	19.6208	19.5671
P28063;G3UZW8	P28063;G3UZW8	Proteasome subunit beta type-8;Proteasome subunit beta type	Psmb8	17.4099	17.1442	17.7005	17.4247	17.1189	16.6334	17.6592	17.5565	17.0508	17.1963	17.7124	17.6993	17.0594	17.176
Q31621;P28078	Q31621;P28078	Class II histocompatibility antigen, M alpha chain	H2-DMa	16.1737	15.6874	16.8003	15.6042	15.8372	12.4678	15.9998	15.8657	16.842	16.4488	15.6132	15.514	15.7484	15.3448
P28352;F6QA74;D3Z124;D3Z6R9	P28352;F6QA74;D3Z124;D3Z6R9	DNA-(apurinic or apyrimidinic site) lyase;DNA-(apurinic or apyrimidinic site) lyase, mitochondrial	Apex1	18.9303	18.7461	18.4701	18.8416	18.5707	18.7205	18.5459	18.535	18.3895	18.4161	18.5484	18.5897	18.4675	18.4831
P28474	P28474	Alcohol dehydrogenase class-3	Adh5	16.0005	15.476	15.2282	16.7218	15.7683	14.2393	17.499	17.3738	16.446	16.5333	17.326	17.323	16.4594	16.4812
P28574;A0A1W2P7P4	P28574;A0A1W2P7P4	Protein max	Max	16.6136	16.6394	16.6498	16.929	16.3351	16.8585	16.4192	16.4126	16.0683	16.0924	16.2493	16.2024	15.9949	15.9386
P28656;Q3TF41;Q8BSH9	P28656;Q3TF41;Q8BSH9	Nucleosome assembly protein 1-like 1	Nap1l1	14.7049	14.6652	13.9416	14.367	13.7403	14.5631	15.1901	15.8441	14.876	14.662	14.0224	14.7807	14.4963	14.4326
P28658	P28658	Ataxin-10	Atxn10	14.7355	14.6575	14.4477	15.3384	14.6924	13.4237	15.6573	15.4259	15.4367	15.0921	15.112	14.7871	14.7277	14.2901
P28667	P28667	MARCKS-related protein	Marcksl1	17.799	18.1578	17.9471	16.8796	17.0059	18.0022	16.0117	16.0661	17.2774	17.3987	16.4214	16.1306	17.6154	17.582
P28867;Q1MX41;Q1MX43;Q1MX40;Q1MX42;Q02111;F8WGT6	P28867;Q1MX41;Q1MX43;Q1MX40;Q1MX42	Protein kinase C delta type;Protein kinase C delta type regulatory subunit;Protein kinase C delta type catalytic subunit;Protein kinase C	Prkcd	17.7083	17.0732	16.5483	18.0123	17.1584	16.3472	18.8351	18.2656	16.2659	16.377	19.229	19.1679	16.5388	16.6758
P29341;Q9D4E6;Q62029;Q6PHQ9;A2A5N3;F6ZAX1;A0A2I3BR37;Q91YZ8;A3KFU5;A3KFU8;V9GXG3	P29341	Polyadenylate-binding protein 1	Pabpc1	19.2902	19.3146	19.3521	19.0402	19.5775	18.8358	18.5455	18.634	19.0579	19.0913	18.6798	18.6509	19.3212	19.3555
P29351;G3UYY5;G3UXM2	P29351	Tyrosine-protein phosphatase non-receptor type 6	Ptpn6	20.2733	20.1066	20.1399	20.0536	20.6246	18.9547	20.0861	20.1406	19.8467	19.9047	20.1425	20.2708	19.9389	20.1035
P29352;E9QAS3	P29352;E9QAS3	Tyrosine-protein phosphatase non-receptor type 22;Protein-tyrosine-phosphatase	Ptpn22	18.0499	17.8471	17.9629	18.7539	18.2987	16.8753	18.5506	18.5343	18.2912	18.3258	18.6583	18.5777	18.6704	18.6456
P29391;Q9CPX4;A0A1B0GRH4;A0A1B0GR60	P29391;Q9CPX4;A0A1B0GRH4;A0A1B0GR60	Ferritin light chain 1;Ferritin	Ftl1	15.3972	15.2364	15.404	16.8728	15.7709	15.2839	17.1211	17.2169	15.258	15.3063	17.0403	17.0317	15.2559	15.1224
P29595	P29595	NEDD8	Nedd8	17.0267	16.6089	17.237	17.5952	17.028	17.3266	17.436	17.9282	17.6999	17.7574	17.9886	18.6925	18.223	18.3146
P29758	P29758	Ornithine aminotransferase, mitochondrial	Oat	18.1316	17.6825	17.8116	18.9242	18.1974	15.6111	19.632	19.5908	18.2097	18.2984	19.4289	19.3379	18.3156	18.3391
P30415;Q8CBP6	P30415	NK-tumor recognition protein;Putative peptidyl-prolyl cis-trans isomerase	Nktr	15.8292	15.3541	15.6572	15.7562	15.5525	12.5594	15.893	15.8913	16.0982	16.0007	15.8489	15.4615	16.0885	16.1055
P30416;F6S2D5	P30416	Peptidyl-prolyl cis-trans isomerase FKBP4;Peptidyl-prolyl cis-trans isomerase FKBP4, N-terminally processed	Fkbp4	18.027	17.6826	17.8813	18.8213	17.6572	18.2032	18.3347	18.3868	17.5889	17.6097	18.4504	18.4348	17.8468	17.7552
P30681;A0A1B0GQX9	P30681;A0A1B0GQX9	High mobility group protein B2	Hmgb2	23.566	22.9382	22.3773	24.0038	22.643	20.9563	23.455	23.2139	21.5539	21.7092	23.7186	23.6156	22.0284	22.2208
P31230;Q3UZG4;A0A0G2JDW6	P31230;Q3UZG4	Aminoacyl tRNA synthase complex-interacting multifunctional protein 1;Endothelial monocyte-activating polypeptide 2	Aimp1	17.71	17.6399	17.9776	18.4144	17.6256	18.313	18.1833	18.1937	17.5571	17.662	18.1859	18.0977	17.859	17.7856
P32020	P32020	Non-specific lipid-transfer protein	Scp2	16.4143	16.0596	16.4334	16.2513	15.6301	16.4062	17.2494	16.7189	15.9883	15.9094	17.0744	16.9467	15.8343	15.8252
P32067;D6RI87;A2AR07	P32067	Lupus La protein homolog	Ssb	19.8138	19.822	19.0145	19.4377	19.8222	16.4889	19.6602	19.3352	19.6415	19.7803	19.7595	19.6851	19.5566	19.7893
P32233;F7BQ65	P32233	Developmentally-regulated GTP-binding protein 1	Drg1	15.9494	15.6169	15.9563	16.0664	15.4834	15.5894	15.44	15.6159	16.2446	16.3242	15.4208	15.4462	16.1617	16.1502
P32921;E0CXX4;E0CXQ4	P32921	Tryptophan--tRNA ligase, cytoplasmic;T1-TrpRS;T2-TrpRS	Wars	17.1273	16.6167	16.607	17.6264	16.8519	15.5597	17.4921	17.3679	17.0067	16.9667	17.6799	17.8834	17.1306	17.2327
P33215	P33215	Protein NEDD1	Nedd1	15.5876	15.689	15.7541	19.2374	15.6368	16.4753	19.6065	19.7355	15.6836	15.6868	19.4621	19.5875	16.2435	15.7076
P33609	P33609	DNA polymerase alpha catalytic subunit	Pola1	15.3609	15.2831	15.6993	15.5447	15.2593	15.7375	15.4644	15.5407	16.1722	16.0651	15.3413	15.4601	15.8103	15.6813
P34022;H7BX22	P34022;H7BX22	Ran-specific GTPase-activating protein	Ranbp1	18.564	18.7037	19.3218	19.4946	18.9519	18.3556	18.7803	18.8409	19.0082	18.939	18.6462	18.79	18.945	18.7848
P34884	P34884	Macrophage migration inhibitory factor	Mif	16.3261	16.1005	16.5009	15.0022	16.0734	14.7205	15.8294	15.4866	16.3613	15.9551	15.6105	15.6149	15.6116	15.4926
P35235	P35235	Tyrosine-protein phosphatase non-receptor type 11	Ptpn11	16.5338	17.3405	17.2479	21.8711	17.2214	17.2005	22.9471	23.0784	17.3509	17.5418	23.167	23.618	17.7096	17.7461
P35278;Q8C266	P35278;Q8C266	Ras-related protein Rab-5C	Rab5c	17.641	17.2993	17.2968	17.4706	17.5357	17.6529	17.205	17.4609	16.9009	16.9438	17.367	17.5321	16.943	16.937
P35282;A0A1W2P6Z4	P35282	Ras-related protein Rab-21	Rab21	16.6594	16.561	16.2385	18.595	16.053	16.6309	18.3765	18.1898	15.697	15.8954	18.5249	18.6037	15.7492	15.9522
P35459	P35459	Lymphocyte antigen 6D	Ly6d	16.4058	15.77	16.0422	16.7455	15.6515	12.2257	16.1344	16.3178	15.764	15.7355	16.5201	16.6135	16.0948	16.1085
P35486	P35486	Pyruvate dehydrogenase E1 component subunit alpha, somatic form, mitochondrial	Pdha1	17.2462	17.3185	16.9756	17.1883	17.3773	17.8066	17.247	17.2801	16.8973	17.0993	17.2409	17.4185	17.0584	17.3279
P35505;D3Z2R9	P35505	Fumarylacetoacetase	Fah	16.9097	16.5342	16.3629	17.9396	16.8764	15.7295	19.0946	18.9288	17.0589	17.0589	19.0078	18.5909	16.8288	16.8245
P35550;A0A140LIR6	P35550;A0A140LIR6	rRNA 2-O-methyltransferase fibrillarin	Fbl	20.4218	20.0207	20.1103	20.5595	20.5154	18.5505	20.7941	20.5871	20.185	20.34	20.6709	20.6544	20.3453	20.576
P35564;Q3V063	P35564	Calnexin	Canx	20.8697	20.6981	20.7609	21.1132	20.8314	20.7325	20.5397	20.7455	20.0225	20.2187	20.6708	20.6792	20.4279	20.8186
P35585;Q9WVP1;A0A1L1SUA0;A0A0R4IZX6;A0A0R4J1L4	P35585	AP-1 complex subunit mu-1	Ap1m1	15.8516	15.4363	15.5562	16.1479	15.6397	16.3966	16.3931	16.7252	16.0941	16.2746	16.573	16.5343	16.3054	16.3323
P35700;B1AXW4;B1AXW5;B1AXW6	P35700;B1AXW4;B1AXW5;B1AXW6	Peroxiredoxin-1	Prdx1	19.0678	18.9466	19.2644	19.4149	18.6133	18.4694	18.824	19.0017	18.4802	18.6515	19.2535	19.6877	18.9047	19.0725
P35821	P35821	Tyrosine-protein phosphatase non-receptor type 1	Ptpn1	19.3059	19.3704	19.254	19.3092	19.3042	19.5104	18.7857	18.8284	18.693	18.8068	18.732	18.7432	18.9147	18.9269
P35979	P35979	60S ribosomal protein L12	Rpl12	18.5793	18.409	18.0692	18.9932	19.2782	16.0743	19.5181	19.4637	19.1101	19.2714	19.71	19.754	19.122	19.2471
P35980;A0A1B0GSS8;A0A1B0GQU8;A0A1B0GSA8;A0A1B0GSF7;A0A1B0GRZ3;A0A1B0GS28	P35980;A0A1B0GSS8;A0A1B0GQU8;A0A1B0GSA8;A0A1B0GSF7	60S ribosomal protein L18	Rpl18	18.4488	18.3404	17.8824	18.0994	17.9688	17.6558	18.1959	17.8442	17.7193	17.8011	18.472	18.8489	18.0859	18.3597
P36371	P36371	Antigen peptide transporter 2	Tap2	19.2934	19.0394	19.088	19.3313	19.4358	19.2866	19.1931	19.3721	18.9178	19.0369	19.384	19.4931	19.1082	19.1849
P36536;Q99JZ4	P36536;Q99JZ4	GTP-binding protein SAR1a	Sar1a	15.9188	15.828	15.9634	15.1833	15.7098	16.3226	16.2525	16.2214	16.199	16.1439	16.2377	16.1345	15.7975	15.6598
P36916	P36916	Guanine nucleotide-binding protein-like 1	Gnl1	15.6142	15.7361	15.7061	16.1276	15.6097	16.2837	16.2624	16.4633	15.4307	15.4401	16.378	16.5741	15.5341	15.3343
P37040;Q05DV1;E9PVT9;E9Q997	P37040;Q05DV1	NADPH--cytochrome P450 reductase	Por	18.6108	18.5552	18.3178	18.4837	19.0323	17.977	18.5768	18.7516	18.4345	18.7156	18.7352	18.9648	18.938	19.1833
P37913;Q8R055;E9PV36	P37913;Q8R055;E9PV36	DNA ligase 1;DNA ligase	Lig1	18.7909	18.5263	18.1632	19.6077	18.2198	17.9649	19.429	19.4499	17.8126	17.8767	19.5377	19.5923	17.9841	18.0325
P38647	P38647	Stress-70 protein, mitochondrial	Hspa9	20.8583	20.7167	20.1792	20.7824	20.3954	20.0367	20.0188	19.9641	19.4973	19.5318	19.9408	19.9746	19.4741	19.5408
P39749;Q91Z50	P39749;Q91Z50	Flap endonuclease 1	Fen1	18.1325	18.1325	17.7602	16.8535	18.1158	17.1728	18.0631	18.0521	18.2279	18.2759	18.0368	17.7761	17.9743	18.1568
P40124;B1ARS0	P40124	Adenylyl cyclase-associated protein 1	Cap1	18.3124	18.2989	17.4788	16.649	18.2047	17.3023	17.0206	17.1062	17.7231	17.6689	17.1062	17.1458	17.5969	17.6741
P40142;A0A286YE28;E0CY51	P40142;A0A286YE28	Transketolase	Tkt	20.2378	20.0389	19.9319	20.0348	19.9202	19.4315	19.7256	19.8186	19.5172	19.6955	19.7161	19.9203	19.818	19.9549
P40201;Q8C7Q2;G3V014	P40201;Q8C7Q2	Chromodomain-helicase-DNA-binding protein 1	Chd1	17.0466	17.0103	16.9541	17.9595	16.5457	17.2933	17.4195	17.4746	16.313	16.3426	17.4722	17.4839	16.474	16.5264
P40336;A0A1W2P7Z9	P40336	Vacuolar protein sorting-associated protein 26A	Vps26a	15.2141	15.0571	15.2827	14.5939	15.2517	15.5497	15.0289	15.1121	15.5482	15.5804	15.0961	14.9507	15.7111	15.5888
P41105;F6Z0X0	P41105	60S ribosomal protein L28	Rpl28	20.2554	20.1946	19.2685	20.8917	19.2447	19.6607	19.4574	19.4119	18.5588	18.9378	19.8761	19.9167	19.2809	19.5068
P41155	P41155	Lymphotoxin-beta	Ltb	13.684	13.536	13.8387	13.9385	13.3952	12.6592	14.4199	14.3394	14.1586	14.0494	14.1454	14.0554	14.0216	14.0091
P41241;A0A1L1STA1;A0A1L1SQQ5;A0A1L1SR46	P41241	Tyrosine-protein kinase CSK	Csk	18.0345	17.7629	17.9408	18.4018	17.9299	16.9321	18.2345	18.3426	18.2627	18.4981	18.3696	18.4694	18.4837	18.4991
P42082	P42082	T-lymphocyte activation antigen CD86	Cd86	15.1559	15.2746	16.0995	16.0334	15.7373	16.8127	15.8557	15.9006	15.827	15.8655	15.8294	15.7962	15.8303	15.8163
P42125;A0A3Q4EC00;A0A452J8A5	P42125;A0A3Q4EC00;A0A452J8A5	Enoyl-CoA delta isomerase 1, mitochondrial	Eci1	18.4017	18.1697	18.4207	18.7598	17.8588	18.2389	18.2481	18.1939	17.6646	17.6305	18.2899	18.2955	17.4782	17.4808
P42128;O70628;D6RFN9;A0A494B907;D6REE8;D6RGP8;A0A494BAR7;D6RH57;A0A494BAI4;D3YTQ4	P42128	Forkhead box protein K1	Foxk1	16.7759	16.6629	16.3666	16.3136	16.1051	16.7978	15.8711	15.8353	16.2726	16.1991	15.7108	15.628	16.125	16.1328
P42932;H3BL49;H3BJB6;H3BLL1;H3BKG2	P42932;H3BL49;H3BJB6	T-complex protein 1 subunit theta	Cct8	17.9024	17.4491	17.721	17.3841	17.8677	16.9722	17.4206	17.3961	17.9349	17.9136	17.3007	17.342	17.8059	17.7632
P43247	P43247	DNA mismatch repair protein Msh2	Msh2	14.7237	14.7237	15.0904	15.0828	15.5547	13.4389	16.5016	16.2312	15.9676	16.2588	16.1657	16.3062	16.2335	16.3937
P43274	P43274	Histone H1.4	Hist1h1e	23.7763	22.7897	21.253	22.4821	21.7618	15.8629	22.1803	22.1929	20.7616	20.8412	22.5344	22.8652	21.1643	21.3284
P43275	P43275	Histone H1.1	Hist1h1a	21.2739	20.8706	20.0626	20.1418	20.1949	18.6925	20.0926	20.1393	19.5635	19.4338	20.3645	20.5002	19.8184	19.8439
P43276	P43276	Histone H1.5	Hist1h1b	22.2918	22.2272	21.4688	21.231	20.902	20.7007	20.293	20.2477	19.8121	19.5348	20.1337	20.1817	19.9454	20.1279
P43277	P43277	Histone H1.3	Hist1h1d	25.0244	24.7756	23.6203	23.205	23.7906	22.4345	22.797	22.5723	22.3065	22.3103	23.1521	23.3066	22.5662	22.7462
P45878	P45878	Peptidyl-prolyl cis-trans isomerase FKBP2	Fkbp2	16.1641	16.1671	16.3039	14.7818	17.0738	13.8036	15.5455	15.3448	17.2791	17.4052	15.7562	15.8333	17.15	17.5675
P45952;D6RFD7	P45952	Medium-chain specific acyl-CoA dehydrogenase, mitochondrial	Acadm	15.8436	15.2753	15.6013	16.0117	14.6123	12.4999	17.0862	17.0166	16.1112	16.0634	17.044	17.0962	16.0575	15.9805
P46061;A0A2R8W753;A0A2R8VHK9	P46061;A0A2R8W753;A0A2R8VHK9	Ran GTPase-activating protein 1	Rangap1	15.7762	15.2735	14.8263	16.7272	13.739	11.4956	16.0921	16.1169	14.6891	14.3708	16.2127	15.9852	14.0459	13.9302
P46414	P46414	Cyclin-dependent kinase inhibitor 1B	Cdkn1b	15.6688	15.6266	15.5377	15.8455	14.9722	15.4517	15.3479	15.5483	15.5566	15.4957	14.9804	14.9792	15.4617	15.2619
P46460;G3UX98;G3UX86	P46460	Vesicle-fusing ATPase	Nsf	16.9286	16.525	16.3358	17.2259	17.0045	16.8822	17.9997	17.9763	16.8108	16.8843	18.1089	18.0707	16.8108	16.7542
P46467	P46467	Vacuolar protein sorting-associated protein 4B	Vps4b	17.0226	16.8749	17.376	17.14	17.7052	16.4312	17.7012	17.1502	17.8588	17.7398	17.1194	16.9575	17.4947	17.45
P46471;Q8BVQ9	P46471;Q8BVQ9	26S protease regulatory subunit 7	Psmc2	16.4412	15.804	16.6712	17.2246	16.2776	12.6845	17.5356	17.3622	16.8392	16.8184	17.2844	17.0926	16.6028	16.6004
P46664	P46664	Adenylosuccinate synthetase isozyme 2	Adss	17.6743	17.5669	17.4414	17.7122	17.7409	17.555	18.0547	17.9839	17.2339	17.2633	18.1429	18.1456	17.4556	17.4882
P46935;A0A571BEP7;A0A571BDN7;V9GXK3;V9GWV8;Q3V335	P46935;A0A571BEP7;A0A571BDN7	E3 ubiquitin-protein ligase NEDD4	Nedd4	16.4322	15.8951	15.7706	16.8182	15.9047	13.8105	17.6308	17.5664	16.0179	15.994	17.4095	17.4269	15.9419	16.0404
P46978	P46978	Dolichyl-diphosphooligosaccharide--protein glycosyltransferase subunit STT3A	Stt3a	16.093	15.8868	16.2935	17.1841	16.1413	16.6418	16.96	16.6459	15.9715	16.048	17.125	17.1316	16.3042	16.3584
P47738;A0A0G2JEU1;A0A0G2JF60;D3YYF3;A0A0G2JFQ0	P47738;A0A0G2JEU1	Aldehyde dehydrogenase, mitochondrial	Aldh2	19.4872	19.2216	19.5913	19.7054	19.7996	20.4985	20.1144	19.5898	19.7318	19.8644	19.4814	19.4019	19.5085	19.6431
P47754;A0A0N4SVM0;D6RCW7	P47754;A0A0N4SVM0;D6RCW7	F-actin-capping protein subunit alpha-2	Capza2	14.0209	14.325	14.777	16.0431	14.4642	12.6915	16.2594	15.9877	15.1525	15.2224	16.0386	16.0109	15.1615	15.0439
P47758	P47758	Signal recognition particle receptor subunit beta	Srprb	17.1706	17.001	16.9505	18.0064	17.088	17.5102	18.3712	18.2224	17.0375	17.0564	18.1463	18.0255	16.9117	16.8189
P47810	P47810	Wee1-like protein kinase	Wee1	14.0915	14.1711	13.1326	14.8699	13.2955	12.4536	16.2524	16.0761	14.5571	14.9085	16.8691	17.1545	15.1188	15.3101
P47856;Q9Z2Z9	P47856;Q9Z2Z9	Glutamine--fructose-6-phosphate aminotransferase [isomerizing] 1;Glutamine--fructose-6-phosphate aminotransferase [isomerizing] 2	Gfpt1;Gfpt2	15.1521	15.0347	14.512	14.8048	14.7298	15.2746	14.8057	14.8949	15.1812	15.1785	14.76	14.709	15.3473	15.2171
P47911	P47911	60S ribosomal protein L6	Rpl6	21.7409	20.4728	20.2209	21.1917	19.8604	19.3277	21.4076	21.4174	19.3991	19.5662	21.9236	22.1141	19.9704	20.426
P47915;A0A1L1SS27;W4VSN7;A0A1L1STJ3;A0A1L1SUN1	P47915;A0A1L1SS27	60S ribosomal protein L29	Rpl29	21.0236	20.877	20.7727	19.1885	20.2141	20.8252	18.5863	18.6205	18.888	19.0406	18.7644	18.9885	19.4368	19.5518
P47962;D3YYV8	P47962	60S ribosomal protein L5	Rpl5	20.0786	19.5175	19.0968	19.7998	19.2481	18.9613	19.8471	19.8523	18.5851	18.5489	20.029	20.2787	18.8156	19.0165
P47963	P47963	60S ribosomal protein L13	Rpl13	19.2802	19.1676	19.0061	19.7676	19.5076	19.2082	19.421	19.6354	19.3395	19.439	19.5734	19.6846	19.5108	19.4878
P47968	P47968	Ribose-5-phosphate isomerase	Rpia	15.2576	15.8091	15.5569	16.9728	16.2332	12.998	19.2183	20.0605	16.6794	16.9075	20.4947	19.7371	16.6945	17.0613
P48024;Q9CXU9;J3QN87;A0A1L1SSA3;J3QPZ8	P48024;Q9CXU9;J3QN87;A0A1L1SSA3;J3QPZ8	Eukaryotic translation initiation factor 1;Eukaryotic translation initiation factor 1b	Eif1;Eif1b	15.9643	15.808	16.1229	16.9821	16.3161	15.3436	17.8714	17.4375	16.936	16.9542	17.4068	17.3813	16.3909	16.4031
P48678;D3YUF7	P48678	Prelamin-A/C;Lamin-A/C	Lmna	20.1696	19.6352	19.5997	20.1508	19.8521	19.0143	19.8337	19.6506	19.3806	19.2254	19.5426	19.5709	19.1911	19.0879
P48962;Q3V132	P48962	ADP/ATP translocase 1	Slc25a4	19.2354	18.8413	18.6488	19.1272	18.7235	16.8311	19.9817	20.129	18.718	18.8936	20.059	20.2996	18.9004	18.9997
P49070	P49070	Calcium signal-modulating cyclophilin ligand	Camlg	12.3264	12.3698	11.3164	11.7485	12.3698	12.3698	12.3056	12.274	12.6999	12.5986	12.214	12.0627	12.7084	11.4947
P49135	P49135	TFIIH basal transcription factor complex helicase XPB subunit	Ercc3	14.76	14.5405	14.1295	16.1045	14.697	14.0753	16.5399	16.4328	15.0227	15.1434	16.4233	16.3186	14.6524	14.7046
P49452	P49452	Centromere protein C	Cenpc	17.7886	17.7856	17.8794	17.8841	17.7303	17.8646	17.6577	17.5119	17.5041	17.5634	18.1024	18.0508	17.8577	18.043
P49586;D3Z3T5	P49586;D3Z3T5	Choline-phosphate cytidylyltransferase A	Pcyt1a	15.7702	15.6619	15.9642	16.6493	15.1988	15.8752	15.9161	16.2946	15.0242	14.9607	16.2237	16.5848	15.3612	15.2257
P49710;E9Q4E5	P49710	Hematopoietic lineage cell-specific protein	Hcls1	21.3127	21.332	21.3662	21.1248	21.1738	21.0121	20.2854	20.3788	20.3006	20.406	20.3966	20.5504	20.657	20.8538
P49717;A0A2R8VHP7	P49717	DNA replication licensing factor MCM4	Mcm4	18.641	19.4405	21.0567	18.5721	19.6745	21.3936	18.5489	18.3903	19.3014	19.3208	18.5323	18.4819	19.3298	19.5246
P49718	P49718	DNA replication licensing factor MCM5	Mcm5	16.9844	16.7167	16.9851	17.5843	16.7548	17.2124	17.6436	17.6537	16.9808	17.1217	17.5055	17.4398	17.1448	16.9304
P49769	P49769	Presenilin-1;Presenilin-1 NTF subunit;Presenilin-1 CTF subunit;Presenilin-1 CTF12	Psen1	15.6955	15.6944	15.4326	16.3704	15.6674	14.7477	16.1774	16.2179	16.0821	16.0609	16.2911	16.2203	16.3642	15.8977
P50247	P50247	Adenosylhomocysteinase	Ahcy	15.0507	14.6359	14.9175	15.1102	14.5756	12.7124	15.6623	15.6931	15.6041	15.6745	15.6773	15.4634	15.3939	15.563
P50295	P50295	Arylamine N-acetyltransferase 2	Nat2	13.5738	13.7886	14.8336	14.6904	15.4172	14.3938	15.221	15.2659	16.9862	17.018	14.8932	14.7948	16.6099	16.7227
P50516	P50516	V-type proton ATPase catalytic subunit A	Atp6v1a	15.0729	15.0039	14.8292	14.879	14.9888	14.968	15.7402	15.7319	14.9122	15.0977	15.8406	15.8848	15.3234	15.2324
P50543	P50543	Protein S100-A11	S100a11	16.3698	16.3416	16.6857	15.458	16.8711	16.4292	15.7289	15.4364	16.8161	16.0984	15.1465	14.9779	16.0972	15.6539
P50544;B1AR28	P50544;B1AR28	Very long-chain specific acyl-CoA dehydrogenase, mitochondrial	Acadvl	16.4536	16.1531	16.2585	16.5978	16.5766	15.8977	16.9813	16.903	16.8144	16.8359	16.9868	16.9686	16.8707	16.9974
P50580	P50580	Proliferation-associated protein 2G4	Pa2g4	19.2181	19.0292	18.5353	19.2202	18.3793	18.4852	18.936	19.1544	18.3245	18.5225	19.1681	19.3078	18.7707	18.8395
P51125;Q8CE04;A0A1Y7VJN8	P51125;Q8CE04	Calpastatin	Cast	20.261	19.7626	19.5471	20.0133	19.5766	18.6792	19.6828	19.5925	19.1037	19.1323	19.7685	19.8387	19.2885	19.42
P51150	P51150	Ras-related protein Rab-7a	Rab7a	15.3949	14.9571	15.0579	16.9515	15.553	12.8443	18.0885	18.0131	16.3448	16.3134	17.8522	17.9684	15.8192	16.0629
P51859;E0CXA0;E0CYW7	P51859;E0CXA0	Hepatoma-derived growth factor	Hdgf	19.3123	18.8671	18.9783	20.2153	18.6252	18.5282	20.1815	19.8734	18.6149	18.7105	20.0959	20.1478	18.814	18.986
P51881	P51881	ADP/ATP translocase 2;ADP/ATP translocase 2, N-terminally processed	Slc25a5	19.5364	19.3543	19.3768	19.0873	19.6089	17.794	18.8982	19.0855	19.2894	19.434	19.1418	19.4131	19.4475	19.5534
P52480;A0A1L1SU37;A0A1L1SUV0;A0A1L1SSN6;A0A1L1STV8;A0A1L1SQV8;A0A1L1ST52;P53657;A0A1L1SVH2;E9Q509;G3X925	P52480;A0A1L1SU37	Pyruvate kinase PKM	Pkm	18.924	19.2593	19.34	18.079	19.759	18.8809	17.3628	17.4089	19.7971	19.8831	17.3505	17.3883	19.9098	19.9946
P52482;A0A286YE31	P52482	Ubiquitin-conjugating enzyme E2 E1	Ube2e1	14.904	14.6848	14.183	14.6241	14.1229	11.9872	14.7065	14.5887	14.7433	14.6568	14.3189	14.1892	13.9897	14.2912
P52875	P52875	Transmembrane protein 165	Tmem165	15.9913	15.1778	15.5896	16.3434	15.7047	12.8098	17.2859	17.2891	16.1338	16.3479	17.4015	17.4253	16.2752	16.3928
P53395	P53395	Lipoamide acyltransferase component of branched-chain alpha-keto acid dehydrogenase complex, mitochondrial	Dbt	16.7151	16.6354	16.3921	16.6686	16.5548	15.9655	16.5549	16.5466	16.5835	16.6251	16.5014	16.5152	16.5469	16.5492
P53762;Q8CEC2;Q3ULM2;Q61324;A0A140LIL3;A0A140LHY4;E9QLT6	P53762;Q8CEC2;Q3ULM2	Aryl hydrocarbon receptor nuclear translocator	Arnt	16.0989	16.4287	16.9584	17.5702	16.6378	17.0818	16.9902	17.1991	16.4008	16.2629	16.791	17.0059	16.2786	16.3537
P53986	P53986	Monocarboxylate transporter 1	Slc16a1	13.5086	13.4181	14.3235	13.7784	13.5439	12.8097	14.0501	14.1472	14.0829	14.0237	13.904	14.0761	13.7888	14.0137
P54116	P54116	Erythrocyte band 7 integral membrane protein	Stom	15.0615	15.3363	15.6147	17.767	15.7604	15.8592	18.9211	18.3225	16.2209	16.3338	19.422	19.3932	16.3236	16.4056
P54227;D3Z5N2;D3Z1Z8	P54227;D3Z5N2;D3Z1Z8	Stathmin	Stmn1	18.0602	17.9501	18.5166	18.5589	17.7471	17.6497	18.8387	18.9612	17.6904	17.6912	18.6858	18.4352	17.7641	17.6105
P54276;A0A3Q4EGF1	P54276	DNA mismatch repair protein Msh6	Msh6	18.1619	17.7966	16.6369	16.4811	16.5914	16.9984	16.8872	16.9458	16.6927	16.8426	17.1409	16.8871	16.9264	17.1293
P54726;Q8CAP3;Q3TN85	P54726;Q8CAP3;Q3TN85	UV excision repair protein RAD23 homolog A	Rad23a	16.2366	15.896	15.719	16.5909	15.7269	16.6207	16.4266	16.3346	15.2425	15.2969	16.2699	16.2019	15.3076	15.2355
P54728	P54728	UV excision repair protein RAD23 homolog B	Rad23b	15.3787	15.0085	14.4342	17.0738	14.7863	12.1128	16.3884	16.1137	15.3845	15.1559	16.4507	16.4958	14.7948	14.6713
P54823	P54823	Probable ATP-dependent RNA helicase DDX6	Ddx6	17.378	17.1908	17.4126	18.2177	17.5666	15.97	18.3807	18.4679	17.9191	17.8875	18.6702	18.7092	17.7775	17.7863
P55096;A0A0G2JDI9	P55096;A0A0G2JDI9	ATP-binding cassette sub-family D member 3	Abcd3	17.0055	16.8975	16.5857	17.3573	16.166	16.5184	17.4822	17.4498	15.9949	16.1698	17.6378	17.5982	16.4154	16.5322
P55194;A2A5V3;A2A5V2;S4R2D3;S4R2T6;A0A2R8W6I7	P55194;A2A5V3;A2A5V2;S4R2D3	SH3 domain-binding protein 1	Sh3bp1	13.8087	13.2565	13.0688	14.8713	13.0688	13.7846	14.8231	14.9805	14.7027	14.5637	14.7393	14.5479	14.3235	14.1096
P55200;D3Z5H5;S4R2S5;S4R199	P55200;D3Z5H5	Histone-lysine N-methyltransferase 2A;MLL cleavage product N320;MLL cleavage product C180	Kmt2a	16.316	16.2614	16.2379	20.1414	15.9453	16.2977	19.4916	19.5685	15.7666	15.8503	19.3268	19.2104	15.8101	15.8802
P55258	P55258	Ras-related protein Rab-8A	Rab8a	15.9408	15.8986	16.2681	16.3723	16.929	17.3033	17.1752	17.277	16.6791	16.9084	17.3541	17.1141	16.9252	16.8761
P55264;A0A286YCD7	P55264	Adenosine kinase	Adk	15.7069	16.0752	16.0258	20.4646	15.1403	15.8168	19.7603	20.7666	14.5918	14.7415	20.4066	21.3147	14.7684	14.922
P55821	P55821	Stathmin-2	Stmn2	15.7919	15.2698	15.6188	15.3499	15.4042	12.1265	15.3923	15.1385	15.5198	15.0639	14.9999	14.6543	14.8586	14.6473
P56135;F8WHP8	P56135	ATP synthase subunit f, mitochondrial	Atp5j2	15.4029	15.4029	15.5723	16.4388	15.1971	13.3829	16.6611	16.469	15.7108	15.8778	16.6031	16.9835	15.7064	15.973
P56183;A0A1W2P7C5	P56183	Ribosomal RNA processing protein 1 homolog A	Rrp1	18.7983	18.349	17.7052	19.0288	17.9828	15.0757	18.8285	18.8972	17.8382	17.9144	18.9919	19.2251	18.2503	18.4477
P56212;E9Q4B9;E9Q827;E9PXD7	P56212;E9Q4B9	cAMP-regulated phosphoprotein 19	Arpp19	15.3952	15.4607	16.0627	16.689	15.4717	14.6533	16.035	16.7564	15.817	15.7291	15.6348	16.2204	15.8768	15.931
P56379	P56379	6.8 kDa mitochondrial proteolipid	Mp68	18.1428	18.2105	17.104	18.0754	18.373	10.8639	18.1321	17.606	18.5991	18.9148	18.8826	18.4862	18.7233	19.5995
P56391;A0A140LIU3	P56391	Cytochrome c oxidase subunit 6B1	Cox6b1	17.5757	17.3692	16.614	17.3883	17.7415	13.1938	18.8338	18.1202	18.1519	17.7618	17.9244	17.3602	17.1658	16.8579
P56399;Q3U4W8;D3YYA5;D3Z4K7	P56399;Q3U4W8	Ubiquitin carboxyl-terminal hydrolase 5;Ubiquitin carboxyl-terminal hydrolase	Usp5	17.5569	17.6728	17.7484	18.1122	17.8167	17.1683	17.966	17.973	17.9292	17.8686	17.9564	18.1143	17.8843	17.8388
P56480	P56480	ATP synthase subunit beta, mitochondrial	Atp5b	20.1423	19.831	19.9344	20.1521	20.5188	19.2491	20.4728	20.2711	20.1895	20.3762	20.0694	20.0169	19.8812	19.9192
P56812	P56812	Programmed cell death protein 5	Pdcd5	17.2692	17.2151	17.3587	17.7577	16.6934	17.5395	17.805	17.8168	16.6816	16.6624	17.6966	17.4151	16.86	16.8363
P56873;E0CYU9	P56873;E0CYU9	Sjoegren syndrome/scleroderma autoantigen 1 homolog	Sssca1	14.2529	14.0338	14.5978	13.1361	15.7378	14.1012	13.8294	13.7166	17.2477	17.1357	13.5376	13.3265	17.0186	16.7794
P56959;Q8CFQ9;G3UXT7;G3UZD2;Q91VQ2	P56959;Q8CFQ9;G3UXT7	RNA-binding protein FUS	Fus	19.0647	19.8152	19.5866	17.3509	19.5823	20.3467	15.7417	15.9831	18.9366	19.0995	16.0054	15.9411	19.1425	19.1099
P56960;Q8K366;F6VYQ6	P56960;Q8K366	Exosome component 10	Exosc10	17.1772	17.0133	16.8928	20.3362	17.0395	13.7719	20.5201	20.2892	17.1308	17.0699	20.315	20.3301	17.1034	17.0395
P57725	P57725	SAM domain-containing protein SAMSN-1	Samsn1	16.0493	15.7781	15.8118	16.9574	15.6772	14.8823	17.2751	17.4206	16.3835	16.4855	17.3223	17.7342	16.2997	16.3292
P57759	P57759	Endoplasmic reticulum resident protein 29	Erp29	17.0487	16.8242	17.0452	17.2488	17.195	16.5045	17.9891	17.9365	17.4223	17.4506	17.8892	17.621	17.3655	17.2589
P57784	P57784	U2 small nuclear ribonucleoprotein A	Snrpa1	18.2243	18.0096	17.7565	18.9366	18.1638	15.248	18.9225	18.8522	17.8213	17.7588	19.1172	19.0511	17.5855	17.6479
P58021;E9PZ69	P58021;E9PZ69	Transmembrane 9 superfamily member 2	Tm9sf2	15.455	15.6779	16.3655	14.9834	15.2774	14.1516	14.6772	14.6617	16.2518	16.4859	15.0208	14.8861	16.681	17.0876
P58252;G3UXK8	P58252	Elongation factor 2	Eef2	20.785	20.8988	20.663	20.0607	21.3195	20.8943	19.8648	20.2999	20.6761	21.0137	20.4244	20.392	21.4433	21.6741
P58404;V9GXI9	P58404;V9GXI9	Striatin-4	Strn4	14.5318	14.8126	14.9757	14.1126	14.4585	15.1883	14.0243	14.0144	15.2388	15.1466	14.0048	13.9121	14.8965	15.1674
P58468;Q3TVF6	P58468	Protein FAM207A	Fam207a	17.0714	16.9312	16.6773	17.7697	16.4091	16.2486	17.6531	17.6377	16.1234	16.1701	17.5639	17.4661	16.1447	16.2348
P58802;Q5SPX8	P58802;Q5SPX8	TBC1 domain family member 10A	Tbc1d10a	15.0137	15.1433	15.1463	15.5087	14.5311	14.485	15.3867	15.3953	15.175	15.1606	15.4591	14.9813	15.1434	15.0842
P59017	P59017	Bcl-2-like protein 13	Bcl2l13	17.7858	17.9236	18.028	18.2584	18.0631	18.5524	17.4493	17.4155	17.3184	17.3659	17.4885	17.2993	18.0058	17.6562
P59114	P59114	Phosphorylated CTD-interacting factor 1	Pcif1	16.2896	15.9245	15.3506	15.4366	15.316	15.2949	16.0118	15.5439	15.0785	14.9666	15.4837	15.2855	14.7711	14.8064
P59325;Q8BVV6;A0A1Y7VJG2;A0A1Y7VNP4;A0A1Y7VLL6;A0A1Y7VLQ0;A0A1Y7VLK2	P59325;Q8BVV6	Eukaryotic translation initiation factor 5	Eif5	17.8446	17.6303	17.7684	18.5829	17.909	17.958	19.112	19.0665	17.9889	17.9637	19.1966	19.2766	18.0359	17.9137
P59708;A0A1W2P7L7	P59708	Splicing factor 3B subunit 6	Sf3b6	17.4365	17.2935	16.8432	16.7817	17.0833	17.9194	17.6896	17.6993	17.3806	17.6057	17.6502	17.4979	17.3183	17.3179
P59729;Q3U332	P59729;Q3U332	Ras and Rab interactor 3	Rin3	18.0282	17.6395	17.5752	18.0511	17.1982	17.6302	17.9275	17.9324	16.9061	16.945	17.9885	17.9836	17.2393	17.2969
P59999	P59999	Actin-related protein 2/3 complex subunit 4	Arpc4	17.9435	17.7292	18.146	18.6408	18.4768	17.8543	19.2373	19.2783	18.3701	18.4148	19.249	19.3022	18.5196	18.7566
P60003	P60003	Transcription elongation factor 1 homolog	Elof1	13.9694	14.2633	14.4955	15.0071	14.9788	14.5	16.2843	16.3739	15.5657	15.4455	16.0487	15.9859	15.1782	15.0766
P60122	P60122	RuvB-like 1	Ruvbl1	17.7619	16.9914	16.9906	18.6229	17.007	15.7869	19.4433	19.4202	17.2778	17.3908	19.5216	19.576	17.6892	17.8405
P60229	P60229	Eukaryotic translation initiation factor 3 subunit E	Eif3e	16.5442	16.5023	16.5594	17.1161	16.4103	15.8979	17.3282	16.7466	17.222	17.2988	17.4254	17.444	16.9174	17.0963
P60335;G3UYM5;A0A2R8VHL8	P60335	Poly(rC)-binding protein 1	Pcbp1	19.3851	19.2162	19.2549	19.1176	19.5738	19.3813	18.9579	19.0487	19.031	19.2174	19.0714	19.0369	19.2451	19.1038
P60670	P60670	Nuclear protein localization protein 4 homolog	Nploc4	15.8097	15.6365	17.7479	15.5269	18.0361	15.4101	15.9625	15.9102	18.5553	18.4236	16.0795	15.9707	18.3064	17.9511
P60710;E9Q1F2;E9Q5F4;G3UZ07;E9Q2D1;F6WX90;E9Q3M9	P60710;E9Q1F2;E9Q5F4	Actin, cytoplasmic 1;Actin, cytoplasmic 1, N-terminally processed	Actb	23.6966	23.7692	22.9876	22.6783	23.7177	22.7476	21.9251	22.0518	22.5944	22.8721	21.9078	22.0691	23.116	23.4359
P60766	P60766	Cell division control protein 42 homolog	Cdc42	19.1615	18.5017	18.2789	19.2421	17.9878	17.1393	19.6012	19.375	17.7997	17.833	19.4906	19.487	17.7503	17.7466
P60824;K4DI65;D3YU80	P60824;K4DI65;D3YU80	Cold-inducible RNA-binding protein	Cirbp	18.5502	18.5845	18.2299	18.7454	18.0964	18.5485	18.5337	18.6513	17.4647	17.5067	18.675	18.7919	17.6985	17.8391
P60840	P60840	Alpha-endosulfine	Ensa	17.1359	17.3744	17.2804	17.454	16.3754	16.7605	15.8428	15.9188	16.2584	16.18	15.6938	15.7426	16.1195	15.9912
P60843	P60843	Eukaryotic initiation factor 4A-I	Eif4a1	18.9537	18.7892	18.9225	18.9931	19.3251	18.2513	19.1673	19.2748	19.173	19.3017	19.3044	19.2926	19.4046	19.3796
P60867	P60867	40S ribosomal protein S20	Rps20	15.6209	15.6209	15.7122	16.4145	15.8571	15.0191	17.854	17.746	16.5314	16.6255	17.8168	17.6411	16.4274	16.5908
P60898;D3Z3Z8;D3YYI3;D3YYI2	P60898;D3Z3Z8;D3YYI3;D3YYI2	DNA-directed RNA polymerase II subunit RPB9;DNA-directed RNA polymerase subunit	Polr2i	18.4435	18.5451	19.1001	19.587	17.3529	18.2812	17.2473	17.3667	17.2003	17.302	17.4594	17.6803	17.4943	17.6058
P60904	P60904	DnaJ homolog subfamily C member 5	Dnajc5	13.0408	13.1083	13.7325	13.0408	13.1083	13.086	13.8557	13.941	14.4288	14.3961	13.9408	13.8104	14.2624	13.8478
P61021	P61021	Ras-related protein Rab-5B	Rab5b	15.6141	15.4121	15.6293	16.1799	15.7018	15.8552	16.2619	16.3007	16.1627	16.1745	16.2122	16.3058	15.7896	15.7601
P61027	P61027	Ras-related protein Rab-10	Rab10	18.7506	18.1037	17.948	18.8059	18.4868	18.9953	18.5682	18.7774	18.147	18.3233	18.9367	19.1784	18.6757	18.9807
P61079;A0A0G2JF40;Q05CK8;A0A0G2JGZ3;A0A0G2JE32;A0A0G2JGL0	P61079;A0A0G2JF40;Q05CK8;A0A0G2JGZ3;A0A0G2JE32;A0A0G2JGL0	Ubiquitin-conjugating enzyme E2 D3	Ube2d3	15.5298	15.4516	15.6694	15.6452	16.0185	14.3175	16.4943	16.0114	16.9646	17.0462	16.6837	16.776	16.5091	16.5144
P61082;G5E919;F7CDT0;F6WMC0	P61082	NEDD8-conjugating enzyme Ubc12	Ube2m	18.2148	17.6709	17.7555	18.0336	18.1817	18.4935	18.3342	18.3728	18.1426	18.2715	18.4519	18.5272	18.422	18.5735
P61089;A0A1W2P7Z3	P61089;A0A1W2P7Z3	Ubiquitin-conjugating enzyme E2 N	Ube2n	16.5003	16.3788	16.9758	17.2558	17.4373	17.9453	18.1558	18.1825	17.7413	17.9234	18.1151	18.2628	17.5383	17.4481
P61161	P61161	Actin-related protein 2	Actr2	18.6454	18.4562	18.5618	18.317	18.5748	17.7594	18.4639	18.6729	18.7121	18.8156	18.6118	18.9683	18.8249	19.05
P61164;A0A494BB86;A0A494BAH0	P61164;A0A494BB86;A0A494BAH0	Alpha-centractin	Actr1a	16.004	15.6949	15.7816	16.3486	15.7629	16.6981	16.3516	16.4853	16.3483	16.2798	16.3896	16.4262	16.2382	16.0539
P61255;B1ARA3;B1ARA5	P61255;B1ARA3;B1ARA5	60S ribosomal protein L26	Rpl26	19.7402	19.2321	18.8172	20.5181	19.7584	17.5979	20.945	21.0368	19.5774	19.7617	21.4452	21.7655	20.1531	20.4029
P61290;A2A4J3;A2A4J1	P61290	Proteasome activator complex subunit 3	Psme3	15.6178	15.6871	15.6185	16.338	15.9388	13.3668	16.8226	16.7654	16.5613	16.6268	16.6674	16.5473	16.4019	16.6499
P61358;A2A4Q0	P61358;A2A4Q0	60S ribosomal protein L27	Rpl27	17.3668	16.8523	18.0369	19.1809	17.0724	17.6371	18.8545	18.8276	17.4367	17.5194	19.1133	19.5186	17.4651	17.5462
P61750;F6UFB9;E9Q798	P61750;F6UFB9;E9Q798	ADP-ribosylation factor 4	Arf4	14.8368	15.014	15.1204	13.5845	15.6848	16.3263	14.7525	14.7375	16.413	16.8298	14.9722	14.6515	16.7071	16.4013
P61759;Q3TIR6	P61759;Q3TIR6	Prefoldin subunit 3	Vbp1	17.1514	16.5106	16.1951	17.943	16.6339	14.9667	17.7779	17.8489	17.3177	17.4064	17.7144	17.7192	17.7454	17.7622
P61965;F6Q3W0	P61965	WD repeat-containing protein 5	Wdr5	15.5295	15.6514	14.4522	17.5625	15.8359	15.5221	16.2565	16.4088	16.1814	16.2392	16.307	16.5872	16.4853	16.3479
P61967	P61967	AP-1 complex subunit sigma-1A	Ap1s1	14.1735	14.1735	14.8159	15.4957	14.9493	15.1484	16.2627	16.234	15.2711	15.2313	16.1497	15.9781	15.0533	14.882
P61982	P61982	14-3-3 protein gamma;14-3-3 protein gamma, N-terminally processed	Ywhag	18.96	19.2141	18.9668	19.5613	19.4337	15.7032	18.364	18.5087	18.8475	18.9348	18.4315	18.603	18.472	18.4617
P62073	P62073	Mitochondrial import inner membrane translocase subunit Tim10	Timm10	17.0674	16.4143	15.3455	16.567	16.4396	11.7633	16.4273	16.4175	16.3805	16.3679	16.2904	16.4564	15.4354	15.4287
P62082	P62082	40S ribosomal protein S7	Rps7	17.8066	17.5137	17.495	17.1413	17.8209	18.1468	18.3113	18.5186	17.341	17.5086	18.4968	18.1781	17.4926	17.4727
P62137;P63087;A0A0G2JGC1;A0A0G2JFF1	P62137	Serine/threonine-protein phosphatase PP1-alpha catalytic subunit	Ppp1ca	16.7514	17.1257	16.9834	17.3711	17.5333	16.8439	17.9669	17.3141	17.6041	17.842	17.5884	17.5301	17.6796	17.7502
P62141;A0A0J9YUU8	P62141;A0A0J9YUU8	Serine/threonine-protein phosphatase PP1-beta catalytic subunit	Ppp1cb	15.5884	15.0977	15.0597	16.1382	15.4873	12.7447	16.8224	16.4051	16.1228	16.2503	16.8276	16.8474	16.2259	16.1579
P62192	P62192	26S protease regulatory subunit 4	Psmc1	17.3447	17.2854	17.14	17.595	17.2953	15.3646	17.8951	17.8302	17.433	17.5138	18.0023	17.9936	17.6318	17.7254
P62196;Q8K1K2	P62196;Q8K1K2	26S protease regulatory subunit 8	Psmc5	16.2917	16.1607	16.3316	16.4832	16.0831	16.7995	16.8214	16.8456	16.4918	16.4816	16.7972	16.7528	16.6809	16.4228
P62242	P62242	40S ribosomal protein S8	Rps8	19.2285	18.7561	18.2749	19.4506	18.6462	17.1415	20.0465	20.1279	18.5255	18.8547	20.5309	20.6506	19.4525	19.7217
P62259;D6REF3;F6WA09	P62259;D6REF3	14-3-3 protein epsilon	Ywhae	18.0176	17.5717	17.6109	18.0771	17.4507	17.7901	17.4978	17.5031	17.4686	17.3528	17.3654	17.4275	17.4056	17.2847
P62264;D3YVF4;D3Z7I1	P62264	40S ribosomal protein S14	Rps14	19.5258	19.3484	19.2807	20.1502	19.2122	19.2511	20.0217	20.3036	18.5636	18.7008	20.4442	20.692	18.9642	18.9835
P62267	P62267	40S ribosomal protein S23	Rps23	17.5017	16.9545	16.3401	18.3614	15.6843	11.3336	18.2424	18.0371	15.4066	15.6174	18.7598	18.7402	15.8762	15.7666
P62274	P62274	40S ribosomal protein S29	Rps29	17.3201	17.0314	16.2341	17.4721	16.087	16.7875	18.4466	17.4233	16.2148	16.2385	18.7248	18.8693	16.2843	16.4111
P62301;Q921R2;A0A0U1RQ71	P62301;Q921R2	40S ribosomal protein S13	Rps13	16.8271	17.1519	16.5455	16.4183	17.2484	15.8923	16.1681	16.0959	17.0261	16.7955	16.1002	16.2269	16.534	16.3597
P62309	P62309	Small nuclear ribonucleoprotein G	Snrpg	16.9624	16.9539	16.507	16.6844	16.8409	15.4746	17.6742	17.3594	16.8839	17.0695	17.7261	17.793	17.2049	17.5119
P62315	P62315	Small nuclear ribonucleoprotein Sm D1	Snrpd1	13.7603	13.8838	13.704	14.9344	13.5264	13.1806	15.8272	15.6728	14.3611	14.528	15.4068	15.23	14.2656	14.0025
P62317	P62317	Small nuclear ribonucleoprotein Sm D2	Snrpd2	19.4896	19.2336	19.8763	20.0673	18.7938	19.6908	20.0266	19.7847	18.0391	18.1459	20.3796	20.3794	18.6407	18.8175
P62334	P62334	26S protease regulatory subunit 10B	Psmc6	14.8325	14.8325	16.6876	16.3072	17.1426	17.4013	17.0386	16.9554	18.7752	18.6478	17.1224	16.9967	18.0563	18.0553
P62700	P62700	Protein yippee-like 5	Ypel5	12.3405	12.3564	11.45	12.5733	13.3491	12.3564	12.3407	12.0914	12.2691	12.2726	11.9564	11.7957	12.1821	11.4805
P62702	P62702	40S ribosomal protein S4, X isoform	Rps4x	18.7165	17.9689	17.3437	17.0896	18.162	13.2787	17.5404	17.7895	17.7948	17.7436	17.6159	17.9286	17.4634	17.4572
P62715;P63330	P62715;P63330	Serine/threonine-protein phosphatase 2A catalytic subunit beta isoform;Serine/threonine-protein phosphatase 2A catalytic subunit alpha isoform	Ppp2cb;Ppp2ca	16.6191	16.7134	16.724	16.5375	16.7053	17.0284	16.297	16.1255	16.5345	16.612	16.4298	16.4684	16.8494	17.0409
P62751	P62751	60S ribosomal protein L23a	Rpl23a	19.8149	19.9276	19.669	19.4182	19.6254	19.8179	18.9737	19.0618	18.8598	19.1787	19.3982	19.6417	19.5281	19.8795
P62754	P62754	40S ribosomal protein S6	Rps6	20.063	19.6599	19.3189	19.6981	19.2427	19.0421	19.5257	19.6818	18.7321	18.7072	19.8609	20.0535	19.0293	18.9658
P62774	P62774	Myotrophin	Mtpn	17.9597	17.721	18.0755	18.2544	18.8857	13.9367	18.8662	18.7769	19.1312	19.1884	18.6453	18.5261	18.53	18.3418
P62806	P62806	Histone H4	Hist1h4a	24.067	24.1239	23.3496	24.0684	24.2216	21.963	23.7986	23.7479	22.7548	23.0309	24.0424	24.2593	23.2639	23.4065
P62814;Q91YH6	P62814	V-type proton ATPase subunit B, brain isoform	Atp6v1b2	15.0186	15.5223	15.9316	18.1813	15.8994	13.0844	18.9128	18.9147	16.2309	16.2906	18.6792	18.5618	16.2169	16.1756
P62821;Q5SW88;Q5SW87;Q5SW86	P62821;Q5SW88;Q5SW87;Q5SW86	Ras-related protein Rab-1A	Rab1A;Rab1	16.7193	16.6537	16.6696	16.4541	16.4572	17.0713	16.5718	16.7021	16.3878	16.35	16.5237	16.6993	16.2894	16.5328
P62827;Q14AA6;Q61820	P62827;Q14AA6	GTP-binding nuclear protein Ran	Ran;1700009N14Rik	17.3216	16.7305	16.6382	18.7247	17.4253	16.9973	19.3729	19.1354	17.6761	17.9209	19.1582	18.8676	18.2019	18.3991
P62830;A2A6F8	P62830	60S ribosomal protein L23	Rpl23	18.0427	17.588	17.1468	17.8292	17.1428	15.9097	18.2109	17.7571	17.1457	17.159	18.4418	18.3616	17.2523	17.2206
P62849;A0A286YEB7	P62849	40S ribosomal protein S24	Rps24	17.5668	17.2468	17.1961	20.5687	16.9505	16.109	21.3762	21.1831	17.4018	17.6914	21.8259	22.0268	17.8228	18.1634
P62852;A0A1L1SQA8	P62852;A0A1L1SQA8	40S ribosomal protein S25	Rps25	19.5346	19.2837	18.9805	19.5288	18.729	18.417	19.1981	19.3043	18.4575	18.391	19.3156	19.3912	18.6428	18.6748
P62855	P62855	40S ribosomal protein S26	Rps26	18.654	18.3961	17.7546	19.623	18.533	16.08	20.2239	18.9833	18.7689	19.2821	20.8652	20.4007	19.1304	19.6454
P62858;G3UYV7	P62858;G3UYV7	40S ribosomal protein S28	Rps28	18.6257	18.7535	19.2789	18.9004	19.0157	19.2442	18.0553	18.1571	18.7042	18.8768	18.2829	18.4788	19.1187	19.5778
P62862;A0A494B9Z0;A0A494BBA8;Q642K5	P62862;A0A494B9Z0;A0A494BBA8;Q642K5	40S ribosomal protein S30	Fau	18.5854	17.722	17.3958	18.4038	17.9518	12.0747	18.4428	18.2009	17.7986	17.8567	18.6484	18.7162	17.9876	18.1646
P62869;A0A3B2WBM3	P62869;A0A3B2WBM3	Transcription elongation factor B polypeptide 2	Tceb2	14.9571	14.9609	15.5942	16.2893	15.3174	16.0259	16.9884	16.8387	16.687	16.7362	16.6095	16.6848	16.623	16.4973
P62897;CON__P62894;P00015	P62897	Cytochrome c, somatic	Cycs	18.5064	18.3818	18.0928	18.8341	17.7599	18.445	17.9619	17.7822	17.7289	17.5807	17.8143	17.986	17.2033	17.0627
P62900;A0A0A6YX26;A0A0A6YXL3	P62900;A0A0A6YX26	60S ribosomal protein L31	Rpl31	17.801	17.6221	17.1584	16.4874	16.8671	17.6004	17.0033	17.006	16.4	16.5289	17.0122	16.6984	16.7691	17.0186
P62908;A0A140LI77;D3YV43	P62908	40S ribosomal protein S3	Rps3	18.1688	18.2183	18.4411	17.9536	18.6668	18.115	17.8662	17.9589	18.4403	18.6651	17.9513	18.0172	18.653	18.7905
P62915	P62915	Transcription initiation factor IIB	Gtf2b	14.872	15.3459	15.0811	18.2581	15.2539	13.193	18.3416	18.3145	15.4964	15.5499	18.2986	18.0792	15.6404	15.6336
P62918	P62918	60S ribosomal protein L8	Rpl8	20.3855	20.7224	20.2974	20.4818	19.7561	20.0897	19.2416	19.5448	19.0995	19.3074	19.58	19.9466	19.5744	19.8667
P62960;A2BGG7;B2RUF0;A0A0A0MQD2;Q9Z2C8	P62960;A2BGG7	Nuclease-sensitive element-binding protein 1	Ybx1	19.6708	19.3679	18.8081	18.5667	18.6334	18.5573	17.924	17.9868	18.0159	17.7809	17.7902	18.0032	17.9828	17.7585
P62996;F8WJG3;Q6PFR5;A0A0N4SVC2;E9QP00;A0A0R4J1X8	P62996;F8WJG3	Transformer-2 protein homolog beta	Tra2b	18.1051	18.3056	18.428	17.9868	18.3835	18.8845	17.715	17.8166	17.8622	17.8908	17.7829	17.9412	18.3628	18.145
P63017;Q504P4;D3Z5E2	P63017;Q504P4	Heat shock cognate 71 kDa protein	Hspa8	21.7995	21.9813	22.0962	21.2508	22.7786	19.8075	20.9494	20.8902	21.8869	21.8138	20.8195	20.8546	21.6942	21.6287
P63024;Q62442;A0A0N4SUV3;D3YTU0	P63024	Vesicle-associated membrane protein 3	Vamp3	17.466	16.9307	16.5636	18.4161	16.7805	17.5619	18.395	18.3676	16.8628	16.9922	18.2738	18.2604	16.9885	16.8604
P63037;B1AXX9;B1AXY0;B1AXY1	P63037	DnaJ homolog subfamily A member 1	Dnaja1	16.7705	16.7881	16.6279	17.5772	16.5923	16.3486	16.7592	16.8882	17.3634	17.1208	16.6104	16.7082	17.0045	16.8107
P63038;D3Z2F2;D3Z7J9	P63038	60 kDa heat shock protein, mitochondrial	Hspd1	19.7813	19.7445	19.6	19.1645	19.9595	18.1258	19.0082	18.79	19.6946	19.5693	18.634	18.469	19.3787	19.4083
P63085	P63085	Mitogen-activated protein kinase 1	Mapk1	14.8122	14.7721	14.7738	14.5104	13.6566	15.1886	14.8699	14.93	14.4054	14.3439	14.7935	14.8092	14.2301	13.9453
P63101;A0A2I3BQ03;D3YXN6	P63101;A0A2I3BQ03;D3YXN6	14-3-3 protein zeta/delta	Ywhaz	20.9677	21.2873	21.2947	19.9967	21.3621	21.5516	18.6108	18.7543	20.0471	20.0606	18.6508	18.6301	20.3449	20.2562
P63154	P63154	Crooked neck-like protein 1	Crnkl1	15.9664	15.8552	16.3052	17.6211	15.6326	16.4947	18.3755	18.4401	15.7776	15.7863	18.3213	17.7341	16.0862	16.0483
P63168;Q80ZS7	P63168;Q80ZS7	Dynein light chain 1, cytoplasmic	Dynll1;BC048507	16.4415	16.3447	16.5485	16.9783	16.7472	16.8919	16.9469	17.3417	16.8425	16.8161	17.3982	18.4075	16.9931	17.0457
P63213	P63213	Guanine nucleotide-binding protein G(I)/G(S)/G(O) subunit gamma-2	Gng2	12.1277	11.7554	11.1433	12.1277	11.2111	10.9971	11.205	11.4168	10.6172	10.5319	11.5939	12.1277	10.3388	10.0012
P63260;B1ATY1;G3UYG0;E9Q606	P63260;B1ATY1	Actin, cytoplasmic 2;Actin, cytoplasmic 2, N-terminally processed	Actg1	16.5314	16.4541	17.482	21.7274	17.3163	16.8723	22.2455	22.5321	18.2345	17.9594	22.1565	23.1133	17.6603	17.3294
P63276	P63276	40S ribosomal protein S17	Rps17	16.0061	16.7425	16.1839	21.6436	16.9375	14.4263	21.6043	21.5148	17.0856	16.7335	21.1167	21.0888	17.6611	17.4189
P63323;Q6ZWZ6;F7AEH4;A0A1W2P7A1;A0A1W2P810	P63323;Q6ZWZ6;F7AEH4;A0A1W2P7A1	40S ribosomal protein S12	Rps12	17.4639	17.4057	17.8038	16.597	18.2969	14.5211	16.8551	16.7244	18.7625	18.7317	16.7053	16.6483	18.2369	18.0903
P63325	P63325	40S ribosomal protein S10	Rps10	20.7191	20.537	20.1939	20.1234	20.0699	20.0425	19.4702	19.6244	19.2862	19.3679	19.6707	19.8869	19.6595	19.7477
P63328;P48453;P48455;G3X8U7;A0A2I3BPC5;E0CZ78	P63328	Serine/threonine-protein phosphatase 2B catalytic subunit alpha isoform	Ppp3ca	15.8419	16.3451	16.6176	15.0664	16.4214	13.165	14.4031	14.3996	17.1396	17.1838	14.5855	14.6401	16.7765	16.914
P67778;Q5SQG5	P67778;Q5SQG5	Prohibitin	Phb	18.2114	17.8434	17.9934	18.3585	17.919	17.1586	18.9338	18.7556	17.9413	18.0796	18.5562	18.3322	17.6165	17.6417
P67984	P67984	60S ribosomal protein L22	Rpl22	15.7686	15.274	15.3865	15.3856	15.2502	16.0836	16.1559	16.8641	15.6025	15.8299	16.1069	16.134	16.5171	16.5207
P68037;A0A338P7E5;A0A338P786;A0A338P702	P68037;A0A338P7E5;A0A338P786;A0A338P702	Ubiquitin-conjugating enzyme E2 L3	Ube2l3	17.422	17.0225	16.4763	17.3715	16.9245	14.3249	17.6196	17.3059	16.9422	16.5563	17.3277	17.1995	16.336	16.2589
P68040	P68040	Guanine nucleotide-binding protein subunit beta-2-like 1;Guanine nucleotide-binding protein subunit beta-2-like 1, N-terminally processed	Gnb2l1	16.0412	15.9405	16.1412	16.0581	15.8253	16.782	16.3677	16.6273	15.9788	16.0048	16.5975	16.4367	17.2691	17.3796
P68254	P68254	14-3-3 protein theta	Ywhaq	18.5333	18.5914	18.9926	18.7207	18.1465	18.7297	18.2302	18.2151	17.7526	17.7526	18.0278	18.0289	17.8907	17.9392
P68372;Q9D6F9;Q922F4;A2AQ07	P68372	Tubulin beta-4B chain	Tubb4b	18.8692	18.6526	18.8837	18.9384	19.0812	18.2933	18.8581	18.765	18.745	18.8772	18.7999	18.7447	18.8235	18.8169
P68404	P68404	Protein kinase C beta type	Prkcb	19.8058	19.2662	19.5265	20.6689	19.2464	18.8747	20.0561	20.235	18.77	18.983	20.1735	20.3781	19.2634	19.438
P68433;P84228;A0A1W2P768	P68433;P84228;A0A1W2P768	Histone H3.1;Histone H3.2	Hist1h3a;Hist1h3b	24.311	23.8408	22.49	25.6507	23.8773	20.3575	25.7912	24.3461	22.7879	23.2885	26.6925	26.7431	23.7334	24.2069
P68510	P68510	14-3-3 protein eta	Ywhah	16.2537	16.2777	16.2438	15.5679	16.2158	16.4466	15.6123	15.5556	16.1645	16.0711	15.5257	15.4956	15.7714	15.5035
P70122;F6TN03	P70122;F6TN03	Ribosome maturation protein SBDS	Sbds	17.2899	17.1056	17.1849	17.754	17.4565	15.7277	18.1104	18.0463	17.5983	17.6025	18.1469	17.8757	17.3912	17.4497
P70168	P70168	Importin subunit beta-1	Kpnb1	17.2364	17.0795	16.6455	16.963	16.8238	15.6105	17.1386	16.791	17.0939	16.7684	16.6756	16.4738	16.5505	16.3519
P70227	P70227	Inositol 1,4,5-trisphosphate receptor type 3	Itpr3	18.1832	18.2881	18.3001	18.807	18.5089	18.951	18.6977	18.7491	17.947	17.9821	18.6474	18.7337	18.1081	18.0598
P70279;A2ALA0	P70279;A2ALA0	Surfeit locus protein 6	Surf6	18.4908	18.3566	17.9925	18.3376	17.9249	17.7876	18.3933	18.39	17.6277	17.6477	18.3524	18.4131	17.7258	17.755
P70302	P70302	Stromal interaction molecule 1	Stim1	16.4069	16.4001	16.6791	15.3838	16.2749	17.299	15.4694	15.3155	16.4022	16.3921	15.4408	15.2	16.5538	16.3583
P70315	P70315	Wiskott-Aldrich syndrome protein homolog	Was	17.975	17.8088	17.6725	18.5885	17.3546	17.3774	18.3287	18.3103	17.2843	17.4051	18.4424	18.4708	17.5512	17.6312
P70335;A0A3Q4EGR2;A0A3Q4L2X0	P70335;A0A3Q4EGR2	Rho-associated protein kinase 1	Rock1	16.5259	16.5223	16.5147	17.0709	16.3967	16.5227	16.844	16.8498	16.1962	16.0587	16.8811	16.9202	16.0231	15.8864
P70362	P70362	Ubiquitin fusion degradation protein 1 homolog	Ufd1l	16.9791	16.7757	17.0687	17.6366	16.742	17.0737	18.1854	18.146	16.8053	16.8634	18.3716	18.4834	17.1412	17.2332
P70365	P70365	Nuclear receptor coactivator 1	Ncoa1	14.1322	14.228	14.6843	16.0278	14.503	12.6531	16.6174	16.5556	14.9772	14.8124	16.2567	16.2751	14.7514	14.609
P70372	P70372	ELAV-like protein 1	Elavl1	16.8252	16.6685	16.3431	17.3168	16.4012	15.6679	17.8293	17.7002	17.1114	17.022	17.684	17.6197	16.8074	16.5808
P70388;Q5SV02;E9PUJ2;A8Y5I3	P70388;Q5SV02	DNA repair protein RAD50	Rad50	17.3047	17.0044	17.0068	16.9643	16.9484	18.0188	16.8629	16.8509	17.06	17.0976	16.7095	16.5812	17.2135	17.1759
P70399;A0A5H1ZRL7;A2AU90;F6ZRL3;F6QNC8;F7CE65;F6VCK5	P70399;A0A5H1ZRL7	Tumor suppressor p53-binding protein 1	Tp53bp1	17.5435	17.6029	17.2463	17.789	17.1462	17.3979	17.3137	17.2403	17.0204	17.1012	17.1547	17.014	17.0994	17.0821
P70441	P70441	Na(+)/H(+) exchange regulatory cofactor NHE-RF1	Slc9a3r1	18.5879	18.4101	18.6009	19.0999	18.5355	18.6279	18.8272	18.83	18.222	18.1952	18.732	18.6374	18.1837	18.162
P70445	P70445	Eukaryotic translation initiation factor 4E-binding protein 2	Eif4ebp2	14.9015	15.615	16.2471	19.1526	15.6498	16.9217	18.0961	17.9412	15.4698	15.5287	18.1276	18.3672	15.5255	15.3631
P70460	P70460	Vasodilator-stimulated phosphoprotein	Vasp	17.7266	17.968	17.8097	17.9146	17.7632	18.2674	17.7502	17.9187	17.2475	17.305	17.9352	17.8571	17.3892	17.4427
P70670;Q60817	P70670;Q60817	Nascent polypeptide-associated complex subunit alpha, muscle-specific form;Nascent polypeptide-associated complex subunit alpha	Naca	17.5337	17.3435	15.0457	18.387	15.5754	13.648	18.7068	18.0619	15.5736	15.7476	19.0392	18.6878	15.922	16.192
P70698;P70303	P70698;P70303	CTP synthase 1;CTP synthase 2	Ctps1;Ctps2	15.0184	14.7036	14.8025	14.5947	14.547	12.7423	17.2676	17.0093	15.8251	15.4878	17.7685	17.936	16.0738	15.7272
P70699	P70699	Lysosomal alpha-glucosidase	Gaa	13.5752	13.8681	15.1002	14.8567	14.2787	13.2091	15.094	15.1163	15.4268	15.3372	14.856	14.9595	15.2295	14.789
P80314;A0A1W2P8B6;A0A1W2P6Q3;A0A1W2P7B7	P80314	T-complex protein 1 subunit beta	Cct2	17.4113	17.2164	16.5763	16.5844	17.13	15.9821	17.1867	17.0158	16.7644	16.8297	16.9162	16.8697	16.5987	16.5852
P80315;G5E839;G3UYW5;G3UXF3;G3UXG2	P80315;G5E839;G3UYW5	T-complex protein 1 subunit delta	Cct4	19.5773	19.6422	19.3308	20.2105	19.0402	18.9576	18.4979	18.978	18.4019	18.4016	19.2713	19.9085	18.7563	18.8918
P80316;E0CZA1	P80316;E0CZA1	T-complex protein 1 subunit epsilon	Cct5	16.2739	16.1743	15.7464	15.949	16.3543	15.1026	16.2548	16.3442	16.7541	16.6909	16.0528	16.1068	16.2806	16.3837
P80317;Q52KG9;Q61390;B1AT05	P80317;Q52KG9	T-complex protein 1 subunit zeta	Cct6a	16.486	16.3967	16.8212	16.1335	15.5834	16.671	15.5946	15.656	14.6174	14.6691	15.5266	15.72	15.3689	15.3389
P80318;E9Q133;Q3U0I3;F6Q609;F6ZVG8	P80318;E9Q133;Q3U0I3	T-complex protein 1 subunit gamma	Cct3	18.897	18.5777	18.6083	18.4813	18.8923	19.0162	18.3702	18.3706	18.6495	18.7589	18.5854	18.6111	19.1476	19.2535
P81117;Q3UKN6	P81117;Q3UKN6	Nucleobindin-2;Nesfatin-1	Nucb2	16.875	16.6855	17.2199	17.202	17.0368	17.1592	17.7208	17.9011	17.2895	17.3405	17.8319	17.8757	17.3351	17.5328
P83741;F7CZC4	P83741	Serine/threonine-protein kinase WNK1	Wnk1	17.7036	17.4564	17.6922	18.1175	17.4332	17.4878	17.9041	17.8394	17.0622	17.0694	17.9977	17.8832	17.3046	17.3164
P83917;Q7TPM0;Q9CYJ8	P83917;Q7TPM0;Q9CYJ8	Chromobox protein homolog 1	Cbx1	18.2598	18.0428	18.0615	18.4751	18.884	16.1506	18.2963	18.6785	18.5185	18.593	18.6465	19.2991	18.7045	18.8731
P84084	P84084	ADP-ribosylation factor 5	Arf5	15.3074	15.0572	15.0264	14.0837	15.4301	12.8095	14.1292	14.2205	16.2591	16.2379	14.0694	14.1154	16.2301	16.3897
P84089;A0A1W2P7H9;A0A1W2P7T3;G3UW85	P84089;A0A1W2P7H9;A0A1W2P7T3;G3UW85	Enhancer of rudimentary homolog	Erh	18.1563	17.9534	17.735	19.1523	17.0702	17.8113	18.8759	18.6355	16.6978	17.007	18.9269	19.2273	16.5893	17.5293
P84091;Q3TWV4	P84091;Q3TWV4	AP-2 complex subunit mu	Ap2m1	18.5167	18.3973	18.4025	18.2479	18.8626	18.3528	18.8939	19.2577	18.9216	19.1807	19.1726	19.3881	19.6823	19.8996
P84096;A0A1B0GSL4	P84096	Rho-related GTP-binding protein RhoG	Rhog	16.7544	16.7544	16.0977	16.8908	16.4568	15.9749	17.5059	17.3674	16.126	16.1033	17.2471	17.2674	15.9595	15.8794
P84102;A2ARQ2;D6RCY2;D6RIP7;A2ARQ4;O88892;B2KF73	P84102;A2ARQ2;D6RCY2;D6RIP7;A2ARQ4	Small EDRK-rich factor 2	Serf2	18.7511	18.3267	17.9448	18.7493	18.0685	16.4993	18.6798	18.8986	17.9491	17.9818	18.9514	19.2156	18.3706	18.4207
P84104	P84104	Serine/arginine-rich splicing factor 3	Srsf3	19.537	19.4702	19.637	19.4158	19.6495	16.4635	19.6709	19.8076	19.5384	19.6993	19.8007	19.9469	19.9019	20.2089
P97287	P97287	Induced myeloid leukemia cell differentiation protein Mcl-1 homolog	Mcl1	17.1461	16.9817	16.8337	17.5888	17.0969	17.3738	17.4616	17.2311	16.9103	16.8171	17.4819	17.224	16.6912	16.8188
Z4YLB7;P97300;H3BKA7;H3BIX4	Z4YLB7;P97300;H3BKA7;H3BIX4	Neuroplastin	Nptn	16.5052	16.9157	16.5964	16.7248	16.9205	17.272	15.9186	15.7428	17.2809	17.4254	16.1989	16.1354	17.4156	17.5342
P97310;A0A0N4SVY2	P97310	DNA replication licensing factor MCM2	Mcm2	17.8385	17.8265	17.6781	18.9367	17.6313	17.7455	19.0334	19.1633	17.5608	17.5861	19.1105	19.113	17.618	17.6475
P97311;Q3ULG5	P97311;Q3ULG5	DNA replication licensing factor MCM6;DNA helicase	Mcm6	18.0357	18.0565	18.4701	18.6964	18.5026	17.7165	18.1203	18.2768	18.6595	18.673	18.1848	18.2225	18.6704	18.6716
P97313	P97313	DNA-dependent protein kinase catalytic subunit	Prkdc	16.8396	16.6326	17.6629	17.8217	17.2314	18.5452	17.4474	17.7118	17.008	16.9193	17.6015	17.7623	17.0714	16.9718
P97315	P97315	Cysteine and glycine-rich protein 1	Csrp1	15.6315	15.3908	15.5133	15.323	15.2932	12.3661	16.3501	16.2875	15.7805	15.8677	16.0684	16.148	15.8665	16.0165
P97351	P97351	40S ribosomal protein S3a	Rps3a	19.5296	19.0997	18.6017	20.15	18.6036	18.4432	18.9442	19.0893	18.1589	17.9984	19.0018	18.9566	18.0953	18.1475
P97364	P97364	Selenide, water dikinase 2	Sephs2	15.2009	15.1841	15.4947	15.0904	15.0491	16.6788	14.8851	15.0683	14.9115	14.9197	14.8874	14.838	15.0868	14.7269
P97372;G3X9V0	P97372;G3X9V0	Proteasome activator complex subunit 2	Psme2	19.3992	19.4791	19.961	19.0895	20.0149	20.1269	18.7308	18.8971	19.7143	19.6284	18.8016	18.8348	19.781	20.0014
P97376	P97376	Protein FRG1	Frg1	16.5088	16.0774	15.772	17.4668	16.9547	12.9578	18.6996	19.0513	17.7714	17.8894	19.1311	19.8322	17.7996	18.107
P97379	P97379	Ras GTPase-activating protein-binding protein 2	G3bp2	17.0747	17.0565	17.4816	17.8564	16.935	17.3781	17.4163	17.301	16.7912	16.8713	17.3666	17.0575	17.056	17.153
P97384;D3Z7U0	P97384;D3Z7U0	Annexin A11;Annexin	Anxa11	17.1437	16.8672	16.6426	16.9914	16.9615	12.0252	16.2909	16.1742	17.0937	16.8239	16.2792	16.3809	16.7202	16.6777
P97450;E9QAD6	P97450	ATP synthase-coupling factor 6, mitochondrial	Atp5j	16.8406	16.8825	16.5109	17.3798	16.3674	15.4718	17.1335	16.8867	16.354	16.1446	16.809	16.6996	15.7785	15.7142
P97452	P97452	Ribosome biogenesis protein BOP1	Bop1	15.7686	15.6241	16.4699	18.7096	15.2833	14.947	18.7198	18.8154	16.1669	16.2106	18.5503	18.5377	16.0072	15.9408
P97461;Q91V55;D3YYM6;D3Z1S8	P97461;Q91V55;D3YYM6;D3Z1S8	40S ribosomal protein S5;40S ribosomal protein S5, N-terminally processed	Rps5	18.6107	18.6235	18.5718	17.8903	18.9409	18.6904	17.8909	17.8137	18.4969	18.506	17.8927	18.0226	18.6326	18.6985
P97496;Q3UNN4;Q3UZD0	P97496;Q3UNN4;Q3UZD0	SWI/SNF complex subunit SMARCC1	Smarcc1	18.0897	18.0776	18.192	18.6159	18.0189	18.0119	17.8337	18.0289	17.4272	17.5119	17.9084	17.9752	17.8052	17.9149
P97770;D3YYB2	P97770;D3YYB2	THUMP domain-containing protein 3	Thumpd3	17.6559	17.5655	17.0646	17.5522	17.498	15.415	17.9441	17.6981	18.0126	18.3198	17.9801	17.8871	18.4026	18.8714
P97807	P97807	Fumarate hydratase, mitochondrial	Fh	16.3886	16.1624	15.979	16.4582	16.1073	14.958	16.5924	16.6848	16.1058	16.0265	16.7139	16.9786	15.7911	15.7513
P97821;D3Z220	P97821	Dipeptidyl peptidase 1;Dipeptidyl peptidase 1 exclusion domain chain;Dipeptidyl peptidase 1 heavy chain;Dipeptidyl peptidase 1 light chain	Ctsc	17.4112	17.3533	17.3447	17.6423	17.3522	16.7398	18.1354	17.9473	17.6567	17.7946	18.5743	18.3494	17.9812	18.0637
P97825	P97825	Hematological and neurological expressed 1 protein;Hematological and neurological expressed 1 protein, N-terminally processed	Hn1	19.5554	19.4338	19.2089	19.3032	19.2511	18.695	19.0339	19.151	18.9408	19.1212	19.0685	19.1942	19.2486	19.4922
P97855	P97855	Ras GTPase-activating protein-binding protein 1	G3bp1	18.1512	18.0003	17.0741	17.6824	17.7595	17.6302	17.4967	17.5289	16.8068	16.8432	17.7018	17.8752	16.8507	16.8454
P97864;A0A5F8MPP6	P97864;A0A5F8MPP6	Caspase-7;Caspase-7 subunit p20;Caspase-7 subunit p11	Casp7	15.5609	15.4823	16.2373	16.3807	15.8222	15.8313	16.4694	16.2146	16.0238	15.8027	16.1864	15.942	15.7575	15.4859
P97868;A0A338P6W1;D3YZU8;A0A0R4J165	P97868;A0A338P6W1	E3 ubiquitin-protein ligase RBBP6	Rbbp6	18.0999	18.1189	18.2014	18.0757	18.0972	18.2747	17.9213	17.7324	17.6473	17.7227	18.0591	17.893	17.9275	17.8465
P98083	P98083	SHC-transforming protein 1	Shc1	15.8271	15.5983	15.3804	16.239	15.0104	15.5182	16.571	16.4963	15.3625	15.4701	16.2651	16.1775	15.3925	15.4765
P99024;Q9CWF2;A0A1D5RM76	P99024;Q9CWF2	Tubulin beta-5 chain;Tubulin beta-2B chain	Tubb5;Tubb2b	16.9096	16.4933	16.1772	16.4865	15.994	14.4199	16.8394	16.7387	16.4614	16.5924	16.5967	16.8135	16.5147	16.7545
P99026	P99026	Proteasome subunit beta type-4	Psmb4	16.5053	16.2312	16.1868	19.7627	16.7681	17.1291	21.0379	20.967	17.1634	17.4086	20.9911	20.8963	17.2221	17.0396
P99028	P99028	Cytochrome b-c1 complex subunit 6, mitochondrial	Uqcrh	17.5552	17.5771	17.6872	18.7276	18.2388	17.4307	19.0911	19.213	18.0687	18.0503	19.1233	19.5171	18.125	18.1658
Q00196;H3BKB7	Q00196;H3BKB7	POU domain, class 2, transcription factor 2;POU domain protein	Pou2f2	16.4168	16.3101	16.2536	15.9894	15.9635	16.434	16.5757	16.4332	15.873	15.9538	16.5027	16.1364	16.0946	16.1642
Q00612;A3KG36;P97324;G3UWD6	Q00612;A3KG36	Glucose-6-phosphate 1-dehydrogenase X;Glucose-6-phosphate 1-dehydrogenase	G6pdx	16.7619	16.7767	16.6733	16.5688	16.0123	16.4463	16.9926	16.9108	15.9062	15.958	16.8823	17.0374	15.8764	15.8109
Q00651;Q792F9	Q00651;Q792F9	Integrin alpha-4	Itga4	14.2511	14.0362	13.966	13.8075	14.2025	12.7357	14.0197	13.9648	14.984	14.9097	13.8853	13.9061	14.7858	14.7873
Q00899	Q00899	Transcriptional repressor protein YY1	Yy1	19.6659	18.9133	18.3805	20.143	18.8834	14.7299	20.9505	20.9748	18.7706	18.9066	21.1978	21.3335	19.1982	19.4128
Q00PI9;A0A494BAL6;REV__E9Q6B2;REV__A0A217FL83	Q00PI9	Heterogeneous nuclear ribonucleoprotein U-like protein 2	Hnrnpul2	18.4743	18.3632	18.6352	18.5849	18.4425	18.4629	18.2227	18.2969	18.3602	18.3991	18.2154	18.3061	18.357	18.4123
Q01320	Q01320	DNA topoisomerase 2-alpha	Top2a	19.0128	18.812	18.3346	19.3846	18.2305	17.5448	19.1287	19.2816	17.8336	17.9918	19.2924	19.3822	18.2223	18.4116
Q01853	Q01853	Transitional endoplasmic reticulum ATPase	Vcp	20.2445	20.106	20.1233	20.6454	20.5671	20.015	20.4096	20.5511	20.1495	20.1428	20.5863	20.6066	20.3307	20.3434
Q02053;P31254	Q02053	Ubiquitin-like modifier-activating enzyme 1	Uba1	20.0426	19.9542	19.9269	20.1118	20.209	20.5085	19.8887	19.8095	19.44	19.5456	19.6665	19.9583	19.6704	19.7185
Q02819;A0A1C7CYU3;A0A1B0GR41;A0A1B0GR92;A0A1B0GS16	Q02819;A0A1C7CYU3;A0A1B0GR41	Nucleobindin-1	Nucb1	17.8396	18.2247	18.4802	17.716	18.128	18.5136	16.9961	16.75	18.0603	18.0589	16.7591	16.4066	18.0886	18.0788
Q03265;D3Z6F5;D6RJ16	Q03265;D3Z6F5	ATP synthase subunit alpha, mitochondrial;ATP synthase subunit alpha	Atp5a1	20.2305	20.091	20.1271	19.6367	20.7871	19.5474	19.579	19.4535	20.2101	20.389	19.3687	19.3343	20.4531	20.5846
Q04750;Q8R4U6	Q04750	DNA topoisomerase 1	Top1	17.9187	18.0581	17.9148	18.7601	18.2893	16.2526	19.1607	19.0356	18.0894	18.157	19.4174	19.1154	18.1976	18.252
Q9CRA5;Q05BZ0	Q9CRA5;Q05BZ0	Golgi phosphoprotein 3	Golph3	15.1061	15.6156	16.3867	15.7299	16.2913	18.4906	15.2811	15.0212	18.0359	18.1466	16.0679	15.7565	17.9844	17.9303
Q05CL8;A2AMD0;A0A0G2JFW4	Q05CL8;A2AMD0	La-related protein 7	Larp7;Gm12666	18.401	18.538	18.5868	18.3575	18.6188	18.6241	17.5663	17.7649	18.2885	18.3929	17.7595	17.9882	18.4613	18.4259
Q05D44	Q05D44	Eukaryotic translation initiation factor 5B	Eif5b	17.5833	17.4168	17.2081	17.421	17.6764	16.1907	17.646	17.4271	17.8175	17.8049	17.7318	17.7463	17.9703	18.0017
Q06180;D3Z6W2	Q06180;D3Z6W2	Tyrosine-protein phosphatase non-receptor type 2;Tyrosine-protein phosphatase non-receptor type	Ptpn2	15.6708	15.6323	15.937	15.8724	16.1084	16.7338	16.0425	16.2865	15.6861	15.5392	16.1994	16.2315	15.6322	15.4942
Q06185	Q06185	ATP synthase subunit e, mitochondrial	Atp5i	17.7207	17.1536	16.9258	17.3211	17.6884	15.6014	18.0892	18.025	18.1215	18.0267	18.1072	18.032	17.9297	17.6229
Q07113	Q07113	Cation-independent mannose-6-phosphate receptor	Igf2r	15.084	14.9272	14.9442	15.9867	14.9899	15.0402	16.6017	16.6815	15.5413	15.5396	16.749	16.8927	15.5784	15.7253
Q07417	Q07417	Short-chain specific acyl-CoA dehydrogenase, mitochondrial	Acads	15.6939	15.623	16.0104	15.9337	16.0351	15.3157	16.1051	16.0991	16.3941	16.3732	16.0676	16.0649	16.2221	16.2279
Q08024	Q08024	Core-binding factor subunit beta	Cbfb	17.445	17.3778	17.3256	17.9934	17.3512	17.8857	17.5042	17.6317	16.8078	16.936	17.5425	17.7249	17.0088	16.8624
Q08093;D3Z7R6	Q08093;D3Z7R6	Calponin-2;Calponin	Cnn2	17.6353	17.5206	17.6862	18.1426	17.9825	18.2751	18.7646	18.4285	17.9075	18.0791	18.5098	18.4673	17.964	18.1521
Q08288;D3Z7N3;D3Z345;D6RDT2;D3Z009;D3YU83;D3Z5X8	Q08288	Cell growth-regulating nucleolar protein	Lyar	18.3119	18.7089	18.0534	17.5743	18.3661	18.1203	16.9923	17.0465	17.8093	17.898	17.0601	17.0259	18.0304	18.0706
Q08376	Q08376	Zinc finger and BTB domain-containing protein 14	Zbtb14	14.4494	14.4494	14.4493	15.4075	14.2793	13.6906	15.8957	15.9438	14.8887	14.8826	15.793	15.6538	14.3749	14.5755
Q08509	Q08509	Epidermal growth factor receptor kinase substrate 8	Eps8	14.4645	14.4645	13.9961	14.3585	14.0829	14.3011	14.0197	14.1052	14.51	14.3979	13.8433	13.7146	14.16	13.9487
Q08943;A2AW05	Q08943;A2AW05	FACT complex subunit SSRP1	Ssrp1	19.8761	19.5877	18.5758	19.5911	18.2949	17.4342	19.5042	19.2721	17.9125	18.0076	19.8963	20.1555	18.296	18.4949
Q09200	Q09200	Beta-1,4 N-acetylgalactosaminyltransferase 1	B4galnt1	15.0649	14.8989	14.5245	15.218	14.5279	15.8304	15.7999	15.938	15.0646	15.3853	15.7203	15.5812	15.7215	15.7163
Q0VBL3	Q0VBL3		Rbm15	18.6635	18.2279	18.2664	18.4344	18.0374	18.5896	18.5134	18.5485	17.7998	17.8521	18.6449	18.5318	18.0466	18.0969
Q11136	Q11136	Xaa-Pro dipeptidase	Pepd	16.3383	16.0555	15.1816	16.8747	15.3685	15.7882	17.2395	17.202	15.3057	15.4596	17.1668	17.3921	15.145	15.0919
Q149F1	Q149F1	RNA pseudouridylate synthase domain-containing protein 2	Rpusd2	13.777	13.4134	14.8599	15.2994	13.4134	14.5579	15.724	15.8319	14.9678	15.0366	15.5531	15.3236	14.5823	14.3175
Q8R050;Q149F3;F7CE88	Q8R050;Q149F3	Eukaryotic peptide chain release factor GTP-binding subunit ERF3A;Eukaryotic peptide chain release factor GTP-binding subunit ERF3B	Gspt1;Gspt2	14.9438	15.4325	15.1051	16.9956	14.8062	14.9099	18.4411	18.8249	15.3462	15.389	18.9692	19.0175	15.2187	15.5693
Q14AX6	Q14AX6	Cyclin-dependent kinase 12	Cdk12	18.2617	18.0221	17.7022	18.3565	17.1166	17.0135	18.3258	18.2488	16.6541	16.6922	18.2509	18.264	16.675	16.6733
Q14B01	Q14B01		Rnf113a2	14.9568	14.8843	15.7657	14.3548	15.6543	12.8297	13.8108	13.9225	16.1712	16.0558	13.681	13.857	15.5428	15.3115
Q14B71;D3YZE8;F6VP65;D3Z5P7	Q14B71;D3YZE8	Cell division cycle-associated protein 2	Cdca2	13.3937	13.5789	13.826	14.078	12.0432	12.4621	14.6536	14.7937	13.99	14.0134	14.7118	14.4765	14.0725	14.1839
Q6A009;Q14B86	Q6A009;Q14B86	E3 ubiquitin-protein ligase listerin	Ltn1	16.4327	16.5938	16.9642	17.7169	15.7846	17.5608	17.8811	17.7431	15.9624	16.1626	17.9715	18.032	16.1149	16.3943
Q2EMV9	Q2EMV9	Poly [ADP-ribose] polymerase 14	Parp14	16.3049	16.3293	16.0165	16.3963	16.3691	13.1295	16.5093	16.5159	16.4612	16.2255	16.3511	16.2573	15.8621	15.9128
Q2TBE6;A0A494BBQ4	Q2TBE6;A0A494BBQ4	Phosphatidylinositol 4-kinase type 2-alpha	Pi4k2a	16.4689	16.4285	16.3146	16.4075	16.3323	16.7909	16.3025	16.4399	15.7955	15.7499	16.2302	16.184	15.7408	15.6802
Q2TPA8;B1AX78	Q2TPA8;B1AX78	Hydroxysteroid dehydrogenase-like protein 2	Hsdl2	17.3003	17.4727	17.7247	17.883	17.1227	17.9696	16.7959	16.8415	16.4289	16.4525	16.6698	16.6997	16.527	16.6086
Q2VPQ9;V9GX42;V9GXH6;B1ASC8	Q2VPQ9;V9GX42	Chromatin modification-related protein MEAF6	Meaf6	14.8551	15.0337	15.2444	15.4354	15.3771	15.6459	15.6804	15.5503	15.2387	14.9885	15.6299	15.1709	15.0007	14.7991
Q31125	Q31125	Zinc transporter SLC39A7	Slc39a7	16.7137	16.6173	16.8903	16.9312	16.3956	17.4044	16.9309	17.1982	16.319	16.283	17.1635	17.489	16.4976	16.5794
Q62170;Q3TA56	Q62170;Q3TA56	P-selectin glycoprotein ligand 1	Selplg	14.4859	14.5748	15.8814	16.5159	17.2095	16.9758	17.5476	17.4105	17.7646	17.7293	17.3398	17.4239	17.5631	17.319
Q3TBT3;A0A494BBL9	Q3TBT3;A0A494BBL9	Stimulator of interferon genes protein	Tmem173	16.4202	16.3419	16.5218	15.9533	16.3642	16.1431	15.9079	15.8767	16.4769	16.4504	15.6703	15.665	16.5199	16.2551
Q80WC7;Q3TBU7;Q3U2K8	Q80WC7;Q3TBU7;Q3U2K8	Arf-GAP domain and FG repeat-containing protein 2	Agfg2	16.5577	16.7146	16.7739	16.7147	16.5664	17.1286	17.0164	16.8329	16.9377	17.1319	17.0479	17.0779	17.2514	17.3281
Q3TCJ1;Z4YJY0;D3Z4D8;D6RJ39	Q3TCJ1;Z4YJY0	BRISC complex subunit Abro1	Fam175b	16.0287	16.4307	16.0763	16.5866	16.7487	16.6296	16.2732	16.3597	16.2084	16.3157	16.3095	16.3122	16.4077	16.4084
Q9R233;Q3TCU5;G3UZZ2;A0A3Q4EGL0	Q9R233;Q3TCU5	Tapasin	Tapbp	18.1954	18.3056	17.822	17.0211	17.6836	14.3193	16.7605	16.7626	17.8538	17.8408	17.0007	16.7558	17.8767	17.9384
Q3TCX3;A0A0G2JEG2	Q3TCX3;A0A0G2JEG2	UPF0469 protein KIAA0907	Kiaa0907	15.8897	15.8954	16.5704	15.6519	16.4171	17.0648	15.9464	15.8391	16.9399	16.8589	15.8845	15.9224	16.5942	16.3783
Q3TDD9	Q3TDD9	Protein phosphatase 1 regulatory subunit 21	Ppp1r21	15.9932	15.5008	15.5211	16.7414	15.1216	14.6498	17.156	17.174	15.3697	15.2897	17.0788	16.8184	15.2675	15.1607
Q3TDN2;D3Z2H4;D6RE51;D3YUP4	Q3TDN2;D3Z2H4	FAS-associated factor 2	Faf2	18.3705	18.4119	18.4241	18.3404	18.6026	18.9826	18.0604	18.1159	18.0777	18.1446	18.2962	18.4364	18.4243	18.5166
Q62193;Q3TE40	Q62193;Q3TE40	Replication protein A 32 kDa subunit	Rpa2	14.5339	14.2261	15.1321	16.9269	16.7182	15.9667	17.5003	17.3991	17.0888	17.0583	17.2806	17.0096	16.8374	16.496
Q3TEA8;Z4YKB8;Z4YKA3;A2AM65;A2AM63;A2AM69	Q3TEA8;Z4YKB8;Z4YKA3	Heterochromatin protein 1-binding protein 3	Hp1bp3	20.0261	20.1721	19.8383	19.8121	19.5413	19.9807	18.6811	18.7052	18.7785	18.868	18.8861	18.9541	18.9789	19.233
Q3TFI6;P70224	Q3TFI6;P70224	GTPase IMAP family member 1	Gimap1	17.455	17.2286	16.8755	18.5271	16.4846	16.5078	18.9758	19.0295	16.7286	16.9097	18.9159	18.8285	16.7773	16.7021
Q3TFK5;A0A0A6YWB3	Q3TFK5	G patch domain-containing protein 4	Gpatch4	17.1912	17.1079	17.2614	17.4764	17.1032	17.8795	17.3098	17.1807	17.024	16.9166	17.1964	17.2724	17.1781	17.0597
Q3TGF2;H9H9T1;A0A2I3BR29;H3BLE6;H3BLM7;H3BKB6	Q3TGF2;H9H9T1;A0A2I3BR29	Protein FAM107B	Fam107b	18.2736	17.9507	17.8418	18.1194	17.9056	17.0492	18.4115	18.298	17.7741	17.835	18.3569	18.2946	18.0487	18.1221
Q3TGG2;Q7TQH0;E9Q5Q0	Q3TGG2;Q7TQH0;E9Q5Q0	Ataxin-2-like protein	Atxn2l	18.1101	18.2613	18.4082	18.232	18.1397	17.9945	17.7203	17.8376	17.9409	17.9725	17.778	17.7832	18.1569	18.1546
Q3TGS7;O70493;Q6ZWQ5;Q3V2H3	Q3TGS7;O70493;Q6ZWQ5;Q3V2H3	Sorting nexin-12	Snx12	14.5816	14.3189	14.8539	16.1192	14.1656	12.8041	16.0835	15.9945	15.2884	15.2715	16.5667	16.636	15.3124	15.3234
Q9EPJ9;Q3TGS9;V9GWV1;V9GXM1	Q9EPJ9;Q3TGS9;V9GWV1;V9GXM1	ADP-ribosylation factor GTPase-activating protein 1	Arfgap1	15.1518	14.6802	15.4025	15.6293	15.1411	13.1687	16.0147	16.0388	16.755	16.6502	15.7671	15.7662	15.913	16.0134
Q9DBU6;Q3TGY1;Q8BR75;E9Q6P8;E0CX50;E0CZ17	Q9DBU6;Q3TGY1;Q8BR75;E9Q6P8	Serine/Arginine-related protein 53	Rsrc1	15.1616	14.6706	14.7466	16.3744	14.6932	14.2718	16.6625	16.5872	14.6152	14.6726	16.4941	16.5163	14.5433	14.3102
Q3TH01	Q3TH01		H2-K1	16.9389	16.9656	17.2667	18.1225	17.1039	17.4031	18.2825	18.2168	17.4047	17.3941	17.9864	17.8806	17.3578	17.3457
Q3THE2;Q6ZWQ9;Q9CQ19;D3Z249;D3YV37	Q3THE2;Q6ZWQ9	Myosin regulatory light chain 12B	Myl12b;Myl12a	17.7429	17.6426	17.9585	18.1604	18.1287	14.1747	18.4638	18.323	18.3474	18.1866	18.0617	18.266	17.6025	17.9159
Q3THG9;A2A4P3;A2A4P4	Q3THG9;A2A4P3;A2A4P4	Alanyl-tRNA editing protein Aarsd1	Aarsd1;Gm27029	14.8567	14.7812	15.5369	15.2985	15.4653	15.2375	15.1003	15.0064	16.1793	16.2173	14.9976	14.8565	16.0701	15.8966
Q3THJ3	Q3THJ3	Probable RNA-binding protein EIF1AD	Eif1ad	15.1541	15.0221	15.128	15.6107	14.7024	14.6552	16.0451	16.1661	15.05	15.0007	16.0361	15.9477	14.9533	14.7699
Q3THK3	Q3THK3	General transcription factor IIF subunit 1	Gtf2f1	19.3185	18.8014	18.6929	19.245	18.4428	18.5366	18.7879	18.8992	17.7704	17.7672	18.7278	18.7051	17.8607	17.8849
Q3THK7	Q3THK7	GMP synthase [glutamine-hydrolyzing]	Gmps	16.5135	16.239	16.1118	16.3287	15.7468	15.8891	16.4662	16.5478	15.8355	15.816	16.5209	16.5117	15.8896	15.7812
Q3THS6;A0A0U1RNT6;A0A0U1RNK6;A0A0U1RQ95;A0A0U1RPH4	Q3THS6;A0A0U1RNT6;A0A0U1RNK6	S-adenosylmethionine synthase isoform type-2	Mat2a	17.1488	17.3697	20.5409	17.4141	19.0857	17.1898	17.1289	17.2765	18.3311	18.9178	17.0508	17.1227	17.9505	18.0885
Q3TIV5	Q3TIV5	Zinc finger CCCH domain-containing protein 15	Zc3h15	17.5932	17.4573	17.4297	17.0523	17.548	17.2104	17.4863	17.5535	17.6102	17.717	17.5276	17.6758	17.8369	17.766
Q3TIX9;A0A0U1RP18	Q3TIX9	U4/U6.U5 tri-snRNP-associated protein 2	Usp39	16.4305	16.477	16.8604	16.8089	16.3972	17.1698	16.2264	16.1866	16.171	16.1379	16.0348	16.2957	16.2993	16.2588
Q3TKY6;D3Z2U3	Q3TKY6	Peptidyl-prolyl cis-trans isomerase CWC27 homolog	Cwc27	17.6615	17.2337	17.9017	17.6975	17.0781	17.4808	17.9073	17.925	17.0062	16.8769	17.8075	17.9962	17.0139	16.925
Q3TLD5;A0A0U1RPG9;A0A0U1RNX4	Q3TLD5;A0A0U1RPG9;A0A0U1RNX4	Unconventional prefoldin RPB5 interactor	Uri1	15.7997	15.7767	15.7157	15.7768	15.3179	16.5027	15.6674	15.6171	15.7251	15.5437	15.6967	15.5491	15.8664	15.7713
Q3TLH4;A0A0A0MQ79;S4R209;S4R2E2;S4R298	Q3TLH4;A0A0A0MQ79	Protein PRRC2C	Prrc2c	19.9279	19.9469	19.8535	20.1043	19.62	19.8175	19.4536	19.5293	18.7009	18.8045	19.5449	19.674	19.0822	19.1359
Q99JT1;Q3TLZ6;Q8BW84	Q99JT1;Q3TLZ6;Q8BW84	Glutamyl-tRNA(Gln) amidotransferase subunit B, mitochondrial	Gatb	14.0661	14.5822	14.8631	15.638	14.436	14.8385	16.4203	16.5149	15.0157	15.134	16.3601	15.9712	15.0697	15.4568
Q3TMP1	Q3TMP1		Gtf3c3	17.0761	16.6449	16.5137	17.7872	16.2893	17.222	17.2581	17.2521	16.0001	16.0189	16.8987	16.7706	15.7744	15.7164
Q9ES74;Q3TN15	Q9ES74;Q3TN15	Serine/threonine-protein kinase Nek7	Nek7	14.7627	14.9085	14.7288	14.0105	14.7115	12.5214	14.0773	13.9773	14.9988	15.0528	13.8344	13.7724	14.8476	14.7398
Q3TPE9	Q3TPE9	Ankyrin repeat and MYND domain-containing protein 2	Ankmy2	12.4668	12.4565	13.0892	12.4668	12.7409	12.8082	12.7441	12.8332	12.7941	12.7125	12.0207	12.0707	12.5469	12.4242
Q64010;Q8JZR2;Q3TQV3;Q5ND50	Q64010;Q8JZR2;Q3TQV3;Q5ND50	Adapter molecule crk	Crk	14.9902	15.0051	15.4655	16.8439	15.1398	15.6425	17.6216	17.8323	15.3839	15.3669	17.6603	17.7208	15.3143	15.1566
Q9QZ49;Q3TTF2	Q9QZ49;Q3TTF2	UBX domain-containing protein 8	Ubxn8	17.0546	17.3002	17.0971	17.2691	17.0584	18.1624	17.1117	17.3009	16.7261	16.731	17.3379	17.3112	16.9202	16.7696
Q3TUA9	Q3TUA9	Protein O-mannose kinase	Pomk	16.6635	15.8	17.5157	19.0599	20.2188	14.9785	20.8202	20.1288	21.3744	21.1459	19.8373	18.7907	20.3442	20.0853
Q3TUE1;A0A0G2JG00;A0A0G2JGW9;Q91WJ8;A0A0G2JFY5;Q3UUU2;A0A0G2JFK2;A0A0G2JG96;A0A0G2JGV9;A0A0G2JE55	Q3TUE1;A0A0G2JG00;A0A0G2JGW9;Q91WJ8;A0A0G2JFY5;Q3UUU2;A0A0G2JFK2	Far upstream element-binding protein 1	Fubp1	19.126	19.0411	19.0219	18.8451	19.1445	19.3982	18.6418	18.5473	18.8673	18.8708	18.4746	18.4491	18.7213	18.7698
Q3TUQ5;O35691	Q3TUQ5;O35691	Pinin	Pnn	19.7664	19.7998	19.5518	20.4439	19.579	19.334	19.3587	19.6025	18.6111	18.7152	19.5446	19.6548	18.8562	18.9826
Q5EG47;Q3TUQ7;Q8BRK8	Q5EG47;Q3TUQ7;Q8BRK8	5-AMP-activated protein kinase catalytic subunit alpha-1;5-AMP-activated protein kinase catalytic subunit alpha-2	Prkaa1;Prkaa2	14.8246	14.1168	12.8585	15.5629	11.9986	11.9986	15.4304	15.5488	14.3659	14.4042	15.6188	15.8116	14.2097	14.4522
Q3TVI8	Q3TVI8	Pre-B-cell leukemia transcription factor-interacting protein 1	Pbxip1	15.9591	15.9483	16.2867	15.2677	16.0586	16.3942	16.5475	16.4354	16.0829	15.9932	16.6466	16.6467	16.2845	16.3138
Q3TW96	Q3TW96	UDP-N-acetylhexosamine pyrophosphorylase-like protein 1	Uap1l1	15.0299	15.03	15.3469	15.7998	16.0147	15.8846	16.7569	16.7946	16.2564	16.253	16.8341	17.1886	16.3404	16.1288
Q3TWW8;A0A0A6YXX6	Q3TWW8	Serine/arginine-rich splicing factor 6	Srsf6	19.9069	19.5503	19.2709	20.0498	19.7581	19.7305	19.8242	19.9801	19.2781	19.3653	20.0694	20.2613	19.5553	19.7117
Q3TXS7;J3QN38	Q3TXS7	26S proteasome non-ATPase regulatory subunit 1	Psmd1	18.2705	18.0318	18.1043	18.5336	18.1642	17.0577	18.1677	18.2231	18.3282	18.4009	18.2803	18.3776	18.4796	18.5654
Q3TXX3	Q3TXX3	Protrudin	Zfyve27	14.1098	14.2113	14.4413	15.6021	14.5688	14.2287	15.2464	15.3047	14.8387	14.6971	15.071	14.6821	14.6224	14.6754
Q3TYS2	Q3TYS2	Uncharacterized protein C17orf62 homolog		12.5288	13.0413	12.5456	13.8444	12.8886	12.8886	12.3394	12.3009	14.1995	14.1989	12.3114	12.0215	13.9374	13.8737
Q3TZZ7;A0A1Y7VM39	Q3TZZ7;A0A1Y7VM39	Extended synaptotagmin-2	Esyt2	13.4192	13.7161	13.4054	13.5497	13.9698	15.1624	13.5683	13.6526	14.1174	14.1994	13.5025	13.5892	14.2484	13.9664
Q8CFD4;Q3U0I9	Q8CFD4;Q3U0I9	Sorting nexin-8	Snx8	12.8614	12.987	12.987	13.2115	12.987	13.2579	13.4678	13.2561	13.9884	14.018	13.281	13.3222	13.4909	14.2278
Q3U182;V9GXK6	Q3U182	CREB-regulated transcription coactivator 2	Crtc2	13.9623	13.2079	13.2079	13.2209	13.2079	13.2079	12.6083	12.4021	15.6665	14.9735	12.8347	12.7681	14.9671	13.2079
Q3U1J4;A0A494BAF6;A0A494B987	Q3U1J4;A0A494BAF6;A0A494B987	DNA damage-binding protein 1	Ddb1	15.471	15.3455	15.5529	14.3549	15.1424	16.2517	15.1095	15.3006	16.6861	16.7987	15.5165	15.53	17.2569	17.3305
Q3U1M7;Q3UH28;A2A483;A2A482;E9Q8D1;A2A484;A2A485;A2A486;A2A481;A2A480;A2A479	Q3U1M7;Q3UH28;A2A483;A2A482;E9Q8D1;A2A484;A2A485		Zmynd8	18.2295	17.9814	17.8183	18.2082	17.7562	16.7619	18.1371	18.1252	17.6061	17.634	18.1651	18.142	17.8155	17.8575
Q3U1T9	Q3U1T9	DENN domain-containing protein 1B	Dennd1b	13.5125	13.5631	14.8655	14.5935	14.8803	13.4526	14.9241	14.8944	15.0383	15.0519	14.8611	14.856	15.0146	14.9071
Q3U1Z5	Q3U1Z5	G-protein-signaling modulator 3	Gpsm3	15.1909	14.9406	15.8425	16.0966	15.9543	16.9076	16.2356	16.2332	16.1528	16.0446	16.1313	16.161	15.8344	15.8065
Q3U276	Q3U276	Succinate dehydrogenase assembly factor 1, mitochondrial	Sdhaf1	15.9571	15.3618	15.8906	16.6121	15.1438	15.367	16.2078	16.2874	15.6147	15.6859	16.1958	16.0488	15.5581	15.5488
Q3U2G2;Q61316	Q3U2G2;Q61316	Heat shock 70 kDa protein 4	Hspa4	18.6415	18.4224	17.8974	18.6646	17.9227	17.1378	18.5974	18.5166	17.7319	17.7679	18.6347	18.4567	17.895	17.8853
Q3U3C9	Q3U3C9	Genetic suppressor element 1	Gse1	13.6291	13.879	13.3969	13.8159	12.5179	13.5501	15.5734	15.4095	12.5575	12.5538	15.3291	15.4042	12.5103	12.5931
Q3U422	Q3U422		Ndufv3	18.0508	17.8457	16.7771	17.745	16.644	16.1829	17.5182	17.3572	16.6779	16.8025	17.4028	17.4175	16.7343	16.9823
Q91V61;Q3U4F0;A0A494BB84	Q91V61;Q3U4F0;A0A494BB84	Sideroflexin-3	Sfxn3	17.1883	16.9113	16.4432	18.123	16.5909	15.9033	18.2588	18.3554	16.8898	16.9097	18.3337	18.3113	16.617	16.447
Q3U5F4	Q3U5F4	YrdC domain-containing protein, mitochondrial	Yrdc	15.8057	15.3569	16.2825	16.7283	15.4511	12.6911	16.8799	16.7714	16.3978	16.0573	16.8788	16.9353	16.0593	16.4369
Q3U6B2	Q3U6B2	G-protein coupled receptor 183	Gpr183	14.8155	13.8828	15.0389	15.9577	13.8828	13.8828	16.0462	16.352	16.5599	16.6249	16.2277	16.57	16.6715	16.8052
Q3U741;Q501J6;Q3TU25	Q3U741;Q501J6;Q3TU25	Probable ATP-dependent RNA helicase DDX17	Ddx17	19.3723	19.2928	19.1411	19.9806	19.0017	17.8673	19.8769	19.7292	18.6481	18.7792	19.9893	20.1695	18.9779	19.2471
Q3U7K7	Q3U7K7		Trim21	15.8307	15.7184	15.7541	16.8457	15.3142	16.1191	16.515	16.4836	15.5888	15.5248	16.3554	16.4282	15.7437	15.7202
Q3U7R1;A0A1W2P784	Q3U7R1	Extended synaptotagmin-1	Esyt1	17.9998	17.7368	17.8832	18.1994	18.4	17.978	18.7805	18.7939	18.7318	18.8643	18.652	18.6821	18.6879	18.7206
Q3U821	Q3U821		Wdr75	16.3662	16.9827	17.1347	16.6933	16.5339	17.4716	15.9571	16.2212	16.3976	16.4798	16.1059	16.2525	16.8893	16.9982
Q9DCA2;Q3U8Y1	Q9DCA2;Q3U8Y1	28S ribosomal protein S11, mitochondrial	Mrps11	15.4647	15.4602	15.6566	16.1986	15.0267	15.6087	16.8088	16.7531	15.7851	15.9276	17.0759	17.2756	16.3434	16.5148
Q3U9G9;A0A0A6YW01;A0A0A6YXT6;A0A0A6YXW3;A0A0A6YWS3;A0A0A6YY12	Q3U9G9;A0A0A6YW01;A0A0A6YXT6	Lamin-B receptor	Lbr	20.1606	20.2917	20.18	20.2572	20.5646	19.7478	20.0044	20.2281	19.6955	19.935	20.2809	20.4464	20.5489	20.8687
Q9CPW4;Q3UA72	Q9CPW4;Q3UA72	Actin-related protein 2/3 complex subunit 5	Arpc5	19.6385	20.0968	20.9309	21.5523	19.2796	20.1648	19.7996	19.9237	18.9852	19.004	19.937	20.3703	19.2463	19.4173
Q3UBX0;D3Z7P2;D3Z3Z2;D3YX08;D3Z0I8	Q3UBX0;D3Z7P2;D3Z3Z2;D3YX08;D3Z0I8	Transmembrane protein 109	Tmem109	17.3679	17.5491	16.9642	16.87	16.7528	17.2811	16.518	16.4937	16.5419	16.5657	16.8305	16.6359	16.5434	16.7316
Q3UCV8;A0A2I3BQB7;A0A2I3BRS5	Q3UCV8;A0A2I3BQB7;A0A2I3BRS5	Ubiquitin thioesterase otulin	Otulin	18.3364	18.7112	19.0049	20.2193	18.6365	19.7589	18.2578	18.4763	17.8148	17.9808	18.5764	18.8554	18.3676	18.5977
Q3UEB3	Q3UEB3	Poly(U)-binding-splicing factor PUF60	Puf60	17.0811	16.917	16.0312	16.7728	17.0846	15.356	17.2043	16.9938	16.6531	16.6782	16.8966	17.0583	16.2266	16.3342
Q9Z1R2;Q3UF95;S4R224;G3UYQ2;G3UZT6;A0A1B0GX81	Q9Z1R2;Q3UF95;S4R224;G3UYQ2;G3UZT6	Large proline-rich protein BAG6	Bag6	17.0585	16.8063	17.1482	17.2022	15.9596	16.8812	16.6948	16.7735	15.3539	15.3507	16.8565	16.6643	15.6831	15.7437
Q3UFB2;A0A0G2JG05	Q3UFB2;A0A0G2JG05	Box C/D snoRNA protein 1	Znhit6	16.6424	16.6048	16.5487	16.9767	16.2348	16.4354	17.3208	17.1533	16.6505	16.6898	17.1241	16.7437	17.1878	17.409
Q3UFM5	Q3UFM5	Nucleolar MIF4G domain-containing protein 1	Nom1	16.9807	16.3706	16.2563	16.518	15.7147	14.7642	17.4718	17.3522	15.5842	15.7016	17.459	17.1686	15.797	15.8759
Q3UFY8	Q3UFY8	Mitochondrial ribonuclease P protein 1	Trmt10c	15.6106	15.3424	15.2515	15.3033	15.3831	13.576	16.2099	16.0261	15.7188	15.5148	15.7819	15.3082	15.5159	15.3188
Q9JII5;Q3UGB5;D3Z4J1	Q9JII5;Q3UGB5;D3Z4J1	DAZ-associated protein 1	Dazap1	18.3943	17.5065	16.8922	18.7132	18.4835	12.3592	19.9054	19.8345	18.3846	18.6035	19.717	19.7281	18.0678	18.177
Q3UGC7;Q66JS6	Q3UGC7;Q66JS6	Eukaryotic translation initiation factor 3 subunit J-A;Eukaryotic translation initiation factor 3 subunit J-B	Eif3j1;Eif3j2	17.4872	16.9746	16.8628	17.6487	16.6771	17.3819	17.5252	17.5266	16.5837	16.5725	17.6545	17.5061	16.7169	16.7064
Q3UH06;F6UB40	Q3UH06;F6UB40	Ras-responsive element-binding protein 1	Rreb1	14.6418	14.6487	14.9509	15.7345	14.1003	15.3531	15.6093	15.4766	15.1725	15.2464	15.507	15.1987	15.1267	15.3704
Q9ESU6;Q3UH70;B0V2V6;A0A494BAK1;A0A494BBD0;D6RGP2	Q9ESU6;Q3UH70	Bromodomain-containing protein 4	Brd4	16.9115	17.0457	17.0982	16.875	16.9638	16.2575	16.8997	16.6487	16.7396	16.6592	17.0318	17.0042	16.7343	16.8224
Q3UHJ0;A0A571BDM4	Q3UHJ0	AP2-associated protein kinase 1	Aak1	16.2004	16.2049	16.2544	17.2474	16.0986	16.5889	17.3107	17.3973	16.2156	16.2765	17.3487	17.2712	16.3525	16.2354
Q3UHU8;Q9ESZ8;G3UYD0;G3UYJ6;G3UYD7;G3UZU4;G3UWV2;G3UY14;G3UWP6	Q3UHU8;Q9ESZ8;G3UYD0	General transcription factor II-I	Gtf2i	17.6872	17.1159	17.0197	16.9575	16.6673	15.7698	17.2225	17.2117	16.8258	16.9724	17.19	17.2238	17.0752	17.1821
Q3UHX2	Q3UHX2	28 kDa heat- and acid-stable phosphoprotein	Pdap1	18.6737	18.5435	18.8364	19.4989	18.5785	17.7492	18.8847	18.9579	18.4529	18.6114	19.0997	19.2941	18.7229	18.9002
Q3UHX9	Q3UHX9	Putative methyltransferase C9orf114 homolog	D2Wsu81e	15.7496	15.8853	14.7677	16.728	14.5057	14.9442	17.4011	17.1206	14.3466	14.3434	17.2287	17.5195	14.6924	14.6641
Q3UI43	Q3UI43	BRISC and BRCA1-A complex member 1	Babam1	15.9574	16.2347	16.3005	16.827	15.755	15.9642	16.2844	16.5317	16.0093	16.0437	16.48	16.5837	16.1776	16.287
Q3UIA2;E9QAJ9;A0A0U1RNM6;A0A0U1RPK6	Q3UIA2;E9QAJ9	Rho GTPase-activating protein 17	Arhgap17	16.3271	15.8885	15.0629	17.3274	15.1636	14.144	17.6266	17.2989	15.1119	14.9824	17.336	17.2557	14.9232	14.9824
Q6PDG5;Q3UID0	Q6PDG5;Q3UID0	SWI/SNF complex subunit SMARCC2	Smarcc2	18.4758	18.4374	17.9993	19.0475	18.1254	17.4241	18.6107	18.6681	17.6452	17.6429	18.513	18.3165	17.9284	18.0712
Q3UIR3	Q3UIR3	E3 ubiquitin-protein ligase DTX3L	Dtx3l	16.3998	16.3128	16.2734	16.2183	15.9474	14.9964	16.1588	16.1278	16.4536	16.3727	16.0132	15.9084	16.4762	16.4664
Q3UJB0;A0A494B9S9	Q3UJB0		Sf3b2	19.8748	19.4334	19.3807	20.1106	19.3086	19.3625	19.923	19.8471	18.6561	18.7027	20.0545	20.1538	18.8804	18.9844
Q9D0K2;Q3UJQ9	Q9D0K2;Q3UJQ9	Succinyl-CoA:3-ketoacid coenzyme A transferase 1, mitochondrial;Succinyl-CoA:3-ketoacid-coenzyme A transferase	Oxct1	18.7043	18.7896	18.5389	18.925	19.133	18.824	19.0057	19.202	18.8707	19.2099	19.219	19.3743	19.3528	19.6036
Q3UJU9;A3KGH5;A3KGH6;A3KGH7	Q3UJU9	Regulator of microtubule dynamics protein 3	Rmdn3	13.8996	14.276	15.4552	15.2758	15.7685	15.833	16.0786	15.9544	16.8328	16.6351	15.8392	15.6877	16.5618	16.2951
Q9DBY5;Q3UK98	Q9DBY5;Q3UK98	Chromobox protein homolog 6	Cbx6	14.5848	14.453	15.1803	15.4856	15.1151	13.1995	15.8998	16.011	16.3714	16.3048	15.7943	15.8003	15.8746	15.5959
Q3UKC1	Q3UKC1	Tax1-binding protein 1 homolog	Tax1bp1	16.8245	15.9217	16.3159	17.06	16.1286	12.3496	18.0675	18.0271	16.3555	16.0932	18.0175	18.0548	16.4985	16.1782
Q3UKJ7	Q3UKJ7	WD40 repeat-containing protein SMU1;WD40 repeat-containing protein SMU1, N-terminally processed	Smu1	17.1738	16.9568	17.6408	17.845	17.8048	17.6005	18.0094	18.0507	17.7948	17.7627	17.9626	18.2083	17.7813	17.8036
Q3UL36;A0A140LIS5	Q3UL36;A0A140LIS5	Arginine and glutamate-rich protein 1	Arglu1	16.4515	16.146	16.2398	17.1107	16.0635	16.4047	18.259	18.4345	16.047	15.9549	18.3881	18.9325	16.1769	16.1291
Q3ULB1;Q921W7;P47226;D6RH72	Q3ULB1;Q921W7;P47226;D6RH72	Testin	Tes	16.8558	17.2849	17.5738	14.5334	17.6899	16.7455	14.6298	14.876	17.8945	17.9278	14.5695	14.6019	18.1022	18.0005
Q3ULD5;Q6PD20	Q3ULD5	Methylcrotonoyl-CoA carboxylase beta chain, mitochondrial	Mccc2	16.8142	16.481	16.4178	17.0016	16.5881	16.1655	17.1261	16.7665	16.7889	16.8811	16.4841	16.3567	16.4951	16.53
Q3ULJ0	Q3ULJ0	Glycerol-3-phosphate dehydrogenase 1-like protein	Gpd1l	15.16	14.8275	15.1642	14.9544	14.2482	12.2799	16.4215	16.1685	15.1186	15.0744	16.2039	16.3016	14.9532	14.865
Q3UM18	Q3UM18	Large subunit GTPase 1 homolog	Lsg1	16.3273	16.2879	16.8595	16.1238	16.0811	16.8036	16.2915	16.1999	15.8991	15.8408	16.1081	16.071	15.8906	15.8691
Q3UM45;F6TGJ2;A0A087WRA7	Q3UM45;F6TGJ2	Protein phosphatase 1 regulatory subunit 7	Ppp1r7	16.0172	16.0519	16.389	17.001	16.1068	16.7034	17.6701	17.5483	15.9462	15.9508	17.4725	17.1721	16.1254	16.1602
Q3UMP4;A0A0N4SV32;A0A0N4SWH2;A0A0N4SUQ1;A0A0N4SUN8;A0A0N4SV40;A0A0N4SVK5	Q3UMP4;A0A0N4SV32;A0A0N4SWH2;A0A0N4SUQ1;A0A0N4SUN8;A0A0N4SV40		Serbp1	20.4736	20.4094	20.2774	20.4646	20.0337	20.1337	19.885	19.9455	19.3335	19.436	20.0878	20.3011	19.8469	20.0308
Q3UMT1;A0A0U1RPR6	Q3UMT1	Protein phosphatase 1 regulatory subunit 12C	Ppp1r12c	15.5112	15.4489	15.1735	15.2889	15.1134	15.2881	15.8855	15.7994	15.2234	15.1371	15.4776	15.3648	15.0086	14.9893
Q3UMU9	Q3UMU9	Hepatoma-derived growth factor-related protein 2	Hdgfrp2	18.5544	18.6253	18.844	19.2898	18.1496	18.9655	18.5261	18.4951	17.6942	17.7251	18.3542	18.0322	17.8886	17.8752
Q3UMW7	Q3UMW7	MAP kinase-activated protein kinase 3	Mapkapk3	12.7379	12.6784	12.6784	12.7379	12.6784	12.6784	13.505	13.2795	13.2621	13.6005	12.9791	12.6425	12.8057	12.4933
Q923E4;Q3UNI1	Q923E4;Q3UNI1	NAD-dependent protein deacetylase sirtuin-1;SirtT1 75 kDa fragment	Sirt1	17.5495	17.806	17.9867	17.9297	17.7838	18.187	17.1169	17.2623	17.2662	17.2865	17.1929	17.2296	17.5354	17.3787
Q3UP36;A0A1L1SSS3;A0A087WR96;A0A087WR31	Q3UP36;A0A1L1SSS3		Cd22	18.3067	18.546	18.4281	17.6256	18.4798	18.4246	16.912	16.7096	17.9318	18.0393	16.987	16.7352	18.2228	18.3614
Q3UPL0;S4R1Y8;S4R256	Q3UPL0;S4R1Y8;S4R256	Protein transport protein Sec31A	Sec31a	17.029	16.7308	16.6622	16.7807	16.6209	16.7284	16.8867	16.7138	16.6942	16.5026	16.7468	16.6965	16.376	16.3041
Q3URQ0;F6ZZ61	Q3URQ0	Testis-expressed sequence 10 protein	Tex10	15.9262	15.8643	16.1964	15.8829	15.2996	15.7573	15.9542	15.8733	15.5741	15.5495	15.8372	15.9589	15.3645	15.4926
Q3USH5	Q3USH5	Splicing factor, suppressor of white-apricot homolog	Sfswap	14.9157	15.3943	15.2137	14.1244	15.5645	16.0871	13.2534	13.2678	15.2525	15.2564	13.3402	13.4315	15.2824	15.2509
Q9DC28;Q3USK2	Q9DC28;Q3USK2	Casein kinase I isoform delta	Csnk1d	14.8227	14.8942	14.7099	14.8888	13.6394	14.696	15.681	15.7661	14.5125	14.4319	15.5029	15.3572	14.4146	14.2408
Q8R4K2;Q3USX5	Q8R4K2;Q3USX5	Interleukin-1 receptor-associated kinase 4	Irak4	15.607	15.383	15.2109	15.7867	15.1156	16.5111	15.8973	16.0703	16.3918	16.5692	15.771	15.6287	16.3128	16.0405
Q3UVK0;G8JL46	Q3UVK0	Endoplasmic reticulum metallopeptidase 1	Ermp1	17.4769	17.5257	17.9829	18.2093	17.4668	18.4472	17.4357	17.6652	17.4291	17.3389	17.6555	17.86	17.5804	17.6116
Q3UYV9	Q3UYV9	Nuclear cap-binding protein subunit 1	Ncbp1	15.9791	15.5945	15.8318	17.2757	16.2187	15.554	18.3142	18.2826	16.9066	16.7472	17.8619	17.6421	16.4418	16.2108
Q3UZ39;A0A087WPT0;E9Q9T1;A0A087WPK3	Q3UZ39	Leucine-rich repeat flightless-interacting protein 1	Lrrfip1	18.1712	17.9261	18.2039	18.6318	17.8219	17.7853	18.3908	18.4491	17.798	17.8834	18.3628	18.3737	18.1441	18.3373
Q3UZA1;A0A0A6YXA9	Q3UZA1	CapZ-interacting protein	Rcsd1	19.7433	20.0043	20.1171	19.938	19.9588	19.3931	19.0406	19.0713	19.5414	19.5771	19.327	19.1936	19.9522	20.0212
Q61151;Q3UZJ4;A0A1W2P7D8;Q6PD28;Q60996	Q61151;Q3UZJ4;A0A1W2P7D8	Serine/threonine-protein phosphatase 2A 56 kDa regulatory subunit epsilon isoform	Ppp2r5e	14.8194	15.0157	15.2818	15.2875	13.7106	14.946	15.4135	15.5214	15.0485	14.9067	15.6634	15.8134	15.0113	14.6692
Q920G9;Q3V0Z2	Q920G9;Q3V0Z2	Germ cell-less protein-like 1	Gmcl1	12.8655	13.0719	14.1101	12.2898	13.2362	13.7449	13.6225	13.7015	14.2366	14.1763	13.4755	13.4957	13.8078	14.0003
Q3V117;Q3TS02	Q3V117;Q3TS02		Acly	17.5668	17.5739	17.4779	18.0622	18.0491	17.0372	17.5558	17.5107	17.3952	17.4572	18.3844	17.8814	17.6056	17.7072
Q3V1V3	Q3V1V3	ESF1 homolog	Esf1	15.6888	15.6862	15.2446	15.819	15.0415	16.1886	15.8613	15.8494	14.7601	14.6819	15.7443	15.7293	14.7913	14.8407
Q3V3R1	Q3V3R1	Monofunctional C1-tetrahydrofolate synthase, mitochondrial	Mthfd1l	16.838	16.755	16.7112	16.9196	16.7255	16.0424	17.6782	17.536	16.8073	16.9131	17.4858	17.4275	16.7028	16.8138
Q3V441	Q3V441		Ptpn18	17.2528	17.3892	16.8938	16.4734	15.6369	16.7848	15.1631	15.3725	15.3088	15.4027	15.217	15.8399	15.4281	15.6095
Q4FE56;P70398;G3UZS3	Q4FE56;P70398;G3UZS3	Ubiquitin carboxyl-terminal hydrolase;Probable ubiquitin carboxyl-terminal hydrolase FAF-X	Usp9x	16.8638	16.8019	16.8355	17.4199	16.7263	17.4741	16.8382	16.9658	16.4225	16.4426	16.8003	16.9037	16.6172	16.5171
Q4FZC9	Q4FZC9	Nesprin-3	Syne3	15.7751	15.1888	15.2809	16.3946	15.5201	12.7504	17.1832	17.0785	16.5649	16.6351	16.7284	16.5546	15.9899	16.0145
Q4FZF3	Q4FZF3	Probable ATP-dependent RNA helicase DDX49	Ddx49	13.9124	14.1987	14.11	14.2713	13.1796	14.6512	14.0638	14.0584	14.0901	13.9506	14.0426	13.8213	13.9737	13.6507
Q4G0F8	Q4G0F8	Ubinuclein-1	Ubn1	14.7053	14.7053	14.5256	15.3684	14.8573	13.9722	15.5761	15.5466	15.0436	15.1115	15.54	15.5703	15.1166	15.1392
Q4V9V3;Q9JLJ5	Q4V9V3;Q9JLJ5	Elongation of very long chain fatty acids protein;Elongation of very long chain fatty acids protein 1	Elovl1	17.6277	17.1538	16.562	18.9469	16.2208	17.0364	18.1125	18.0485	15.5106	15.6513	18.2319	18.4583	15.9848	16.112
Q4V9W2	Q4V9W2	Protein SREK1IP1	Srek1ip1	15.5218	14.9988	14.7248	16.1078	14.8846	12.4092	16.9817	16.9151	15.4818	15.4805	17.3733	17.2774	15.6416	15.4978
Q4VA93;P20444;Q3TQ39	Q4VA93;P20444	Protein kinase C;Protein kinase C alpha type	Prkca	17.6606	17.2801	17.1322	18.1808	16.8179	17.1963	17.9519	18.0329	16.6436	16.7386	18.074	18.314	16.8533	16.961
Q8C0T5;Q4VBF8	Q8C0T5;Q4VBF8	Signal-induced proliferation-associated 1-like protein 1	Sipa1l1	16.4254	16.3941	16.3746	16.6254	16.3549	16.737	16.3489	16.3548	16.2167	16.23	16.2972	16.2689	16.3071	16.2552
Q91V41;Q50HX3;A0A2R8VHW9	Q91V41;Q50HX3;A0A2R8VHW9	Ras-related protein Rab-14	Rab14	16.6455	16.5523	16.56	17.8201	16.3996	17.0125	18.7875	18.7892	16.5144	16.6146	18.9748	18.6793	16.4928	16.4716
Q52KH6;A2BG95;A3KG49	Q52KH6;A2BG95;A3KG49		OTTMUSG00000017677;Gm5936;Gm5640	14.6461	14.3621	14.7154	15.8237	14.4769	12.4959	16.2777	15.705	15.0006	14.9214	16.1836	15.9481	14.5107	14.3767
Q542V3;Q8VE97	Q542V3;Q8VE97	Serine/arginine-rich splicing factor 4	Srsf4	19.5705	19.5145	19.5962	19.6075	19.1626	18.9691	19.6165	19.6146	18.8364	18.866	19.6598	19.6711	19.1564	19.2246
Q543M9	Q543M9		Trp53rk	12.5563	12.5422	12.5422	13.2336	12.5422	12.8957	12.4702	12.1985	12.9844	12.8719	12.5003	12.718	12.2488	12.0492
Q569Z6;Q8BZN7;F6YH92;F6YSQ2;F7AB07;E9Q6C5;A2AJI7;A2AJI6;E9Q5X3;A2AJI3;E9Q494	Q569Z6;Q8BZN7	Thyroid hormone receptor-associated protein 3	Thrap3	21.0583	21.1419	21.0617	20.9975	20.9119	20.371	19.9638	20.1007	20.1364	20.1185	20.0665	20.2749	20.452	20.6098
Q56A08;F6XU64	Q56A08;F6XU64	G patch domain and KOW motifs-containing protein	Gpkow	17.4804	17.4164	17.421	17.3614	17.2208	17.2945	17.5726	17.5627	17.0355	17.1215	17.7653	17.821	17.2544	17.2416
Q571C7	Q571C7	Transcription factor TFIIIB component B homolog	Bdp1	14.0642	14.1033	14.6156	13.5934	12.9807	14.7137	15.4867	15.6751	14.0636	13.947	15.4929	15.6174	13.9678	14.0367
Q8CC47;Q571E4	Q8CC47;Q571E4	N-acetylgalactosamine-6-sulfatase	Galns	16.308	16.1487	16.1867	16.427	15.9347	16.0111	16.2865	16.3469	16.1121	16.1395	16.2865	16.2847	16.2331	15.8932
Q58A65;A0A0R4J196;F8WH31;E9PUD1;F6SH61;Z4YMB8;F6WNT4	Q58A65;A0A0R4J196;F8WH31;E9PUD1;F6SH61;Z4YMB8	C-Jun-amino-terminal kinase-interacting protein 4	Spag9	17.4984	17.3846	17.6264	18.1015	17.4043	17.6884	17.2199	17.2864	17.4512	17.4399	17.3037	17.341	17.6021	17.5757
Q59J78	Q59J78	Mimitin, mitochondrial	Ndufaf2	15.7006	15.7896	15.2907	15.7628	15.7477	14.9817	15.9412	15.8359	16.0724	16.0776	15.7578	15.5234	15.933	16.1359
Q5EBP8;P49312	Q5EBP8;P49312	Heterogeneous nuclear ribonucleoprotein A1;Heterogeneous nuclear ribonucleoprotein A1, N-terminally processed	Hnrnpa1	20.7352	20.4202	19.7272	21.9472	19.502	18.245	22.148	21.6157	19.0998	19.3574	22.4953	22.7491	19.5741	19.8883
Q5F2E7	Q5F2E7	Nuclear fragile X mental retardation-interacting protein 2	Nufip2	15.6405	15.4589	15.3943	16.7255	15.2714	15.5898	17.4836	17.4562	15.4298	15.4423	17.4248	17.1756	15.4354	15.3324
Q5NCQ5	Q5NCQ5	Diphthamide biosynthesis protein 1	Dph1	15.4415	15.4771	15.4259	16.4122	15.4934	16.2094	16.9571	16.965	16.1839	16.3122	16.8993	16.6517	16.111	16.2849
Q5NCR9	Q5NCR9	Nuclear speckle splicing regulatory protein 1	Nsrp1	16.6958	16.8252	17.1612	16.8301	17.058	17.5001	16.7139	16.7828	16.7743	16.8368	16.9746	17.0098	16.9007	17.0737
Q5RIM6;Q60974;Q8CHB6;E9Q8K6;F6SFD2;F6U338	Q5RIM6;Q60974;Q8CHB6	Nuclear receptor corepressor 1	Ncor1	18.0212	17.9922	18.68	17.5518	17.9207	18.3211	17.439	17.5809	17.6964	17.6824	17.4489	17.4564	17.7259	17.8174
Q5RKN9;P47753;A0A0G2JE27	Q5RKN9;P47753	F-actin-capping protein subunit alpha-1	Capza1	17.1296	16.7525	16.7597	17.721	16.821	16.5742	18.2933	18.285	16.9165	16.915	18.0965	18.1968	16.8046	16.7293
Q5RL20	Q5RL20		Mrpl43	14.6927	14.6709	15.9044	15.1966	15.4867	12.8664	14.5492	14.6872	15.684	15.328	14.6933	14.5993	15.4379	15.429
Q5SFM8	Q5SFM8	RNA-binding protein 27	Rbm27	17.2901	16.9426	17.3883	19.3668	17.0599	18.078	18.7742	18.873	16.9913	16.9024	18.6374	18.9961	16.8504	16.5258
Q5SPL2;Q5SS87;F7AXU7;F7AKS4;F6U3I4	Q5SPL2;Q5SS87;F7AXU7	PHD finger protein 12	Phf12	13.9106	13.7174	13.6966	12.7921	14.4572	13.2731	15.2665	15.1266	15.5563	15.6689	15.0652	15.056	15.1215	15.0357
Q9EQ61;Q5SQ20	Q9EQ61;Q5SQ20	Pescadillo homolog	Pes1	18.2514	17.5125	17.1722	18.7038	16.6745	15.5104	19.3006	19.3478	17.0357	17.1814	19.5784	19.6027	17.4713	17.5292
Q5SSI6	Q5SSI6	U3 small nucleolar RNA-associated protein 18 homolog	Utp18	19.1606	19.0993	18.6005	19.949	18.3897	18.6474	19.5995	19.2677	17.9081	17.9824	19.9413	19.5883	18.0885	18.3926
Q9QYE3;Q5STS9	Q9QYE3;Q5STS9	B-cell lymphoma/leukemia 11A	Bcl11a	15.4793	15.3937	15.6672	15.2662	15.2499	16.1949	15.6082	15.1783	15.442	15.2722	15.1863	14.7714	15.2901	15.1487
Q61510;Q5SU71;Q5SU72	Q61510;Q5SU71	E3 ubiquitin/ISG15 ligase TRIM25	Trim25	17.2352	16.8389	16.7066	17.1003	16.8341	14.1908	17.8848	18.0308	16.9417	16.974	18.085	18.0965	16.9471	16.9552
Q5SUA5	Q5SUA5	Unconventional myosin-Ig	Myo1g	18.2052	17.9366	18.0522	19.6161	18.3619	18.1278	19.9565	19.946	17.7437	17.8093	19.8552	19.7135	17.9056	17.8654
Q5SUF2;F7A7G1;F8WGA8;Q8CAE9;F7CR21;D3YZ50;G3X9D3;D3YW47	Q5SUF2	Luc7-like protein 3	Luc7l3	19.1383	19.3191	18.9603	18.6481	18.881	17.4699	18.2785	18.3453	18.4212	18.4813	18.2117	18.0675	18.6276	18.6496
Q99KN9;Q5SUH7;Q5SUH6	Q99KN9;Q5SUH7;Q5SUH6	Clathrin interactor 1	Clint1	15.8804	15.5694	15.6483	15.8781	15.2902	15.4346	16.8146	16.7628	15.5825	15.5248	16.5449	16.4931	15.6204	15.6101
Q5SUR0;G3UY86	Q5SUR0	Phosphoribosylformylglycinamidine synthase	Pfas	16.8363	16.7681	16.7041	19.5314	16.7789	16.701	20.2601	19.8217	16.9266	17.0513	20.2046	20.347	16.7581	16.9301
Q61545;Q5SUT0;Q5SUS9;Q5SUS8	Q61545;Q5SUT0;Q5SUS9	RNA-binding protein EWS	Ewsr1	18.0033	18.0678	18.2379	17.7259	18.2934	17.9021	17.1042	17.2447	18.8302	18.9477	17.2633	17.3798	18.6061	18.781
Q5SV85;V9GXD9;V9GX40	Q5SV85;V9GXD9;V9GX40	Synergin gamma	Synrg	15.2979	15.3455	15.2832	16.3507	15.0452	12.9206	16.2344	16.363	15.7108	15.7388	16.1546	16.039	15.4522	15.694
Q5SVP0;Q5SVP2;Q5NCB3;Q5SVN9;Q8CB10;A6PWD6;Q5NCB2	Q5SVP0;Q5SVP2;Q5NCB3		9930111J21Rik1;9930111J21Rik2;Gm5431	16.548	16.415	16.8044	17.5779	16.7133	17.5564	17.6351	17.4563	16.8199	16.9435	17.2839	17.225	16.8504	16.7777
Q5SVQ0	Q5SVQ0	Histone acetyltransferase KAT7	Kat7	16.8809	16.8284	16.378	17.5079	15.2172	16.3801	17.2999	17.3337	14.1155	14.2909	17.3151	17.2552	14.5252	14.7586
Q5SVR0	Q5SVR0	TBC1 domain family member 9B	Tbc1d9b	14.8487	14.8487	17.0371	16.3962	14.8302	16.675	16.6076	16.5891	14.8234	14.8382	16.3461	16.1897	14.4004	14.3068
Q5SWD9;D6RCZ2;D6RI76	Q5SWD9	Pre-rRNA-processing protein TSR1 homolog	Tsr1	16.6962	16.4376	17.1573	17.9407	16.826	17.0402	18.8679	18.3341	16.9216	16.5509	18.8775	18.386	16.7739	16.5637
Q8BSK8;Q5SWG2;Q8C3J7	Q8BSK8;Q5SWG2;Q8C3J7	Ribosomal protein S6 kinase beta-1	Rps6kb1	14.8227	15.2417	15.5134	17.6273	15.4383	15.3891	18.2151	18.241	16.0206	15.9723	18.3108	18.2453	15.8899	15.607
Q8VEE4;Q5SWN2	Q8VEE4;Q5SWN2	Replication protein A 70 kDa DNA-binding subunit;Replication protein A 70 kDa DNA-binding subunit, N-terminally processed	Rpa1	15.9417	15.9535	16.1352	17.9872	16.08	15.3105	18.6326	18.8686	16.386	16.4618	18.9757	19.0796	16.5938	16.4778
Q99KU0;Q5SXR2	Q99KU0;Q5SXR2	Vacuole membrane protein 1	Vmp1	15.7044	15.0477	15.7988	17.2192	15.9326	13.5423	18.612	17.7786	17.365	17.4533	18.1833	17.8401	17.4514	17.8283
Q68FD5;Q5SXR6;F6Z1R4	Q68FD5;Q5SXR6	Clathrin heavy chain 1;Clathrin heavy chain	Cltc	19.6802	19.2656	19.1369	19.8859	19.9916	18.8533	20.3542	19.9792	19.7566	19.8387	20.1303	20.1067	19.6508	19.7336
Q5U3K5	Q5U3K5	Rab-like protein 6	Rabl6	15.478	15.478	15.7764	14.9863	15.1711	16.2164	15.1045	15.2899	15.7788	15.7261	15.221	15.571	15.7396	15.7018
Q5U4C3	Q5U4C3	Splicing factor, arginine/serine-rich 19	Scaf1	16.8719	16.8618	16.9534	17.7597	16.4768	15.4218	18.3045	18.2021	16.7464	16.7538	18.2926	18.4163	16.6989	16.7337
Q8VI75;Q5U4C5	Q8VI75;Q5U4C5	Importin-4	Ipo4	14.3861	14.3633	14.4517	15.154	14.1288	14.2372	15.1571	15.233	14.6786	14.5859	15.1057	15.0606	14.6071	14.4806
Q5XJV5;Q9JL19	Q5XJV5;Q9JL19	Nuclear receptor coactivator 6	Ncoa6	16.2326	16.1336	15.8719	15.6882	15.9566	13.397	15.3165	15.3922	16.1946	16.232	15.4442	15.7411	16.2478	16.1898
Q5XJY5	Q5XJY5	Coatomer subunit delta	Arcn1	18.6297	18.6664	18.4093	19.0554	19.1905	18.4201	18.6204	18.7535	18.8716	18.9864	18.8904	19.2276	19.1595	19.1402
Q5Y5T1	Q5Y5T1	Probable palmitoyltransferase ZDHHC20	Zdhhc20	15.4043	15.5207	15.7627	15.5683	15.5433	15.045	15.3799	15.4678	16.1401	16.188	15.2072	15.0623	16.1302	16.3233
Q60520;E9Q2L1;E9PXF9	Q60520	Paired amphipathic helix protein Sin3a	Sin3a	17.9379	17.8291	17.7847	17.7029	18.0347	17.9007	17.9601	18.0541	17.7573	17.7697	18.0421	18.254	17.8072	17.8685
Q60591;A2AQC8;B5B2R5;Q8C443	Q60591;A2AQC8;B5B2R5;Q8C443	Nuclear factor of activated T-cells, cytoplasmic 2	Nfatc2	16.2454	16.1575	16.5878	16.7196	16.392	16.9867	16.803	16.7519	16.3299	16.2993	16.792	16.7065	16.4762	16.3543
Q60596	Q60596	DNA repair protein XRCC1	Xrcc1	18.0999	17.7883	17.575	17.9895	17.2206	17.4273	17.8028	17.5174	17.3688	17.4767	18.1156	18.1064	17.6229	17.785
Q60597;Z4YJV4;E9Q7L0;Q5SVY0;B2RXT3	Q60597;Z4YJV4	2-oxoglutarate dehydrogenase, mitochondrial	Ogdh	17.2894	17.5535	17.8214	16.4234	17.4875	18.2451	15.7643	16.0665	17.5388	17.5071	15.957	16.1564	17.7281	17.7196
Q60598;Q921L6	Q60598;Q921L6	Src substrate cortactin	Cttn	16.3761	16.269	16.2391	17.7723	16.1443	16.3745	17.8631	17.846	16.5145	16.5765	17.8002	17.8658	16.5249	16.7879
Q60668;E9Q5B6;F7A465	Q60668;E9Q5B6	Heterogeneous nuclear ribonucleoprotein D0	Hnrnpd	19.0045	18.5386	18.3025	19.4079	19.059	18.0162	20.1303	19.8229	18.6004	18.8691	20.4565	20.4778	19.0372	19.2795
Q60737;Q6NSS6;A2ANR6	Q60737;Q6NSS6;A2ANR6	Casein kinase II subunit alpha	Csnk2a1	15.7916	16.3014	16.5808	20.9171	16.7155	17.6116	20.4334	20.7691	16.2602	16.2558	20.7173	21.0709	16.4735	16.4593
Q60749;Q9WU01	Q60749	KH domain-containing, RNA-binding, signal transduction-associated protein 1	Khdrbs1	19.1459	19.4733	18.8966	18.5154	20.4163	17.772	17.946	18.1123	20.1763	20.3298	18.2449	18.53	20.2767	20.5589
Q60766	Q60766	Immunity-related GTPase family M protein 1	Irgm1	15.6213	15.6347	16.0498	16.7153	16.1032	15.7464	16.4047	16.3653	16.2948	16.07	16.2477	16.2175	15.9795	15.8998
Q60790	Q60790	Ras GTPase-activating protein 3	Rasa3	15.4572	15.3382	16.1122	16.2445	16.382	14.3617	16.8852	16.8619	17.4228	17.454	16.692	16.6434	17.0416	17.0483
Q60838	Q60838	Segment polarity protein dishevelled homolog DVL-2	Dvl2	14.9188	14.9188	14.554	14.7455	14.3586	14.8355	14.9263	15.0105	14.5965	14.5589	15.1327	14.9688	14.7625	14.7785
Q60864	Q60864	Stress-induced-phosphoprotein 1	Stip1	19.3796	18.6372	18.7395	19.9453	18.8236	17.3495	19.7948	19.9263	18.6382	18.4404	19.936	20.0775	18.4288	18.3817
Q60865;A2BH47;F6YP03	Q60865;A2BH47;F6YP03	Caprin-1	Caprin1	18.2711	18.4317	18.3026	17.8629	17.7353	18.8548	16.8821	16.9879	17.3835	17.5047	17.1138	17.3214	17.4288	17.6834
Q60876	Q60876	Eukaryotic translation initiation factor 4E-binding protein 1	Eif4ebp1	13.6419	13.6234	13.4944	12.6116	13.263	14.7732	15.7972	15.68	15.4981	15.3737	15.8102	15.7878	14.8017	14.8123
Q60902;A0A1D5RLS1	Q60902;A0A1D5RLS1	Epidermal growth factor receptor substrate 15-like 1	Eps15l1	16.5523	16.7216	17.7444	17.2356	17.9653	17.9208	16.8747	17.0302	18.1365	18.0467	16.8114	16.9404	17.9583	17.8793
Q60932	Q60932	Voltage-dependent anion-selective channel protein 1	Vdac1	15.19	15.0131	15.3015	16.8351	15.4207	13.8018	17.8691	17.8191	16.1995	16.2461	17.8081	17.699	16.2416	16.4099
Q60960;G3UWJ8;G3UXT6;G3UZK5;G3UXW7	Q60960;G3UWJ8;G3UXT6;G3UZK5	Importin subunit alpha-5;Importin subunit alpha-5, N-terminally processed	Kpna1	16.0295	15.8479	15.4972	17.3108	15.4381	15.1844	17.9886	18.2872	15.6671	15.7071	18.3033	18.5585	15.8485	15.9952
Q60972	Q60972	Histone-binding protein RBBP4	Rbbp4	17.0017	16.9338	17.5135	16.9249	17.588	17.8215	17.4	17.4344	17.9243	18.0639	17.3799	17.4708	18.4931	18.6354
Q60989	Q60989	E3 ubiquitin-protein ligase XIAP	Xiap	13.7929	14.0514	14.4446	13.7059	13.6154	14.3721	15.7887	15.9574	14.6429	14.5974	15.8178	16.2541	14.614	14.6407
Q61029	Q61029	Lamina-associated polypeptide 2, isoforms beta/delta/epsilon/gamma	Tmpo	20.5388	20.486	20.4005	20.9285	20.4175	19.5576	20.1415	20.1949	20.0234	20.0517	20.1712	20.3245	20.1641	20.2812
Q61033	Q61033	Lamina-associated polypeptide 2, isoforms alpha/zeta	Tmpo	17.8079	17.9124	18.1597	18.3944	18.0262	18.1077	17.7927	17.9946	17.7351	17.7502	17.7072	17.8403	17.914	17.9636
Q61035;A0A494BAV2	Q61035	Histidine--tRNA ligase, cytoplasmic	Hars	13.745	13.0034	13.0034	14.8709	13.0034	13.0034	15.3056	15.0458	14.4606	14.6052	15.1146	15.0082	13.4982	13.6397
Q61074;A0A0J9YVG0;A0A0J9YV96;A0A0J9YUB0	Q61074;A0A0J9YVG0	Protein phosphatase 1G	Ppm1g	19.0399	18.7707	18.8038	19.1469	18.9314	18.5423	19.0885	19.1283	18.5214	18.6475	19.0558	19.0285	18.7101	19.0873
Q61081;A0A1L1STC0	Q61081;A0A1L1STC0	Hsp90 co-chaperone Cdc37;Hsp90 co-chaperone Cdc37, N-terminally processed	Cdc37	17.7472	17.8407	17.9075	19.3818	18.0564	18.0619	18.607	18.8008	17.8701	17.8446	18.6364	18.7822	17.8858	17.8897
Q61093	Q61093	Cytochrome b-245 heavy chain	Cybb	14.9807	14.8847	14.4929	15.2708	15.2956	14.9232	16.5291	16.5645	15.396	15.3478	16.4561	16.305	14.9704	14.8051
Q61103;F8WIP7;A0A494BBF7;D3Z5N6	Q61103;F8WIP7;A0A494BBF7;D3Z5N6	Zinc finger protein ubi-d4	Dpf2	17.6541	17.6175	17.2322	18.0545	17.5331	16.2882	17.616	17.8617	17.2054	17.3329	17.6525	17.9179	17.5631	17.8331
Q61107	Q61107	Guanylate-binding protein 4	Gbp4	16.0583	15.816	15.783	15.6049	15.9563	14.5031	17.0875	16.8745	16.0322	15.8195	16.5246	16.6028	15.6318	15.622
Q61136;A0A1Y7VLT3	Q61136	Serine/threonine-protein kinase PRP4 homolog	Prpf4b	18.0804	18.0779	17.5141	18.1136	17.4294	13.7776	18.6374	18.5174	17.5707	17.5266	18.7524	18.7642	17.661	17.7149
Q61142	Q61142	Spindlin-1	Spin1	15.7952	15.7243	15.3809	15.9576	16.0003	15.5499	17.2635	17.1102	16.0116	16.0901	17.3623	17.4927	16.1406	16.1949
Q61152	Q61152	Tyrosine-protein phosphatase non-receptor type 18	Ptpn18	17.9028	17.8141	17.7741	17.0836	17.6318	17.933	17.4438	17.5127	17.9935	18.1521	17.37	17.3014	18.2104	18.2543
Q61160	Q61160	FAS-associated death domain protein	Fadd	12.644	12.7031	12.9733	13.6227	12.7031	12.5817	12.4463	12.8307	13.1507	13.0784	12.6411	12.5531	13.2532	12.8326
Q61161;A0A494BAL9;F6RPB0;D3YUH9	Q61161	Mitogen-activated protein kinase kinase kinase kinase 2	Map4k2	14.0092	14.415	15.2475	15.7664	14.753	15.7523	16.2358	16.3842	15.0114	14.9179	16.0549	15.7536	15.0414	14.8119
Q61164	Q61164	Transcriptional repressor CTCF	Ctcf	13.1753	13.5129	13.2965	13.1753	12.9661	12.6197	14.5386	14.2511	14.308	14.352	14.3115	13.8705	14.1857	14.3159
Q61165	Q61165	Sodium/hydrogen exchanger 1	Slc9a1	14.6024	14.4866	14.8123	16.3107	14.7318	14.5121	16.5689	16.7887	14.7006	14.9179	16.6414	16.4924	14.8698	14.4993
Q61166	Q61166	Microtubule-associated protein RP/EB family member 1	Mapre1	16.6338	16.4306	16.1811	16.5306	15.9822	15.3552	16.9111	16.9058	16.4195	16.3936	16.7173	16.6425	16.482	16.6602
Q61171;D3Z4A4	Q61171;D3Z4A4	Peroxiredoxin-2	Prdx2	16.9522	16.9869	17.0514	17.2493	16.9019	16.2855	17.4765	17.6155	16.9133	16.9209	17.5453	17.9444	17.0434	17.0983
Q61183;F6VTN8;E9PWC8;E9PZR3;E9QAN2	Q61183;F6VTN8;E9PWC8;E9PZR3	Poly(A) polymerase alpha	Papola	14.0077	14.7615	14.6127	14.0077	14.5618	14.4811	16.6988	16.6559	15.0829	15.0273	16.4663	16.3467	14.7515	14.8925
Q61191;B1AUX2;F6SJS2;F6T088;Q9D968	Q61191;B1AUX2	Host cell factor 1;HCF N-terminal chain 1;HCF N-terminal chain 2;HCF N-terminal chain 3;HCF N-terminal chain 4;HCF N-terminal chain 5;HCF N-terminal chain 6;HCF C-terminal chain 1;HCF C-terminal chain 2;HCF C-terminal chain 3;HCF C-terminal chain 4;HCF C-terminal chain 5;HCF C-terminal chain 6	Hcfc1	18.8488	18.6095	18.3494	18.273	18.5928	18.1351	18.1636	18.1675	18.3482	18.4054	18.2376	18.1833	18.5321	18.4872
Q61205;D3Z7E6;D3Z2X5;Q8CA83	Q61205;D3Z7E6	Platelet-activating factor acetylhydrolase IB subunit gamma	Pafah1b3	18.0229	17.83	17.4033	17.314	18.0224	18.0156	17.1213	17.0896	17.3407	17.2558	16.9023	16.9473	17.1034	16.9743
Q61216;F6RX99	Q61216	Double-strand break repair protein MRE11A	Mre11a	17.4962	17.2605	17.0863	18.2169	16.5363	15.5034	18.0581	18.0012	16.9054	16.9997	18.1681	18.1687	17.0753	17.1642
Q61233;Q99K51;A0A1C7CYV0;B1AX58;D3YZ25;D3YVW8;D3Z7D9;D3Z311	Q61233	Plastin-2	Lcp1	20.0007	19.4708	19.4167	19.514	19.9694	16.6218	19.7592	19.4353	19.7722	19.6809	19.3834	19.2171	19.4483	19.3027
Q61249;Q9QZ29;A0A0B4J1F7	Q61249	Immunoglobulin-binding protein 1	Igbp1	16.9507	16.8963	16.8101	16.9957	17.0816	16.6009	17.645	17.6531	16.2627	16.2884	17.5539	17.0869	16.2848	16.3796
Q61334	Q61334	B-cell receptor-associated protein 29	Bcap29	17.2109	17.3474	16.8582	17.3174	17.3359	15.0067	17.8114	17.3949	17.357	17.3061	17.3338	17.3712	16.7608	16.7933
Q61335	Q61335	B-cell receptor-associated protein 31	Bcap31	19.2107	18.5658	18.1154	19.085	18.5339	16.0315	19.4158	19.0756	18.2611	18.193	18.8949	18.8452	17.7212	17.6099
Q61462	Q61462	Cytochrome b-245 light chain	Cyba	15.7297	15.7097	15.4029	17.3699	15.6256	15.7513	17.6105	17.9154	15.6256	15.7097	17.9498	17.7751	15.9772	15.87
Q61550	Q61550	Double-strand-break repair protein rad21 homolog	Rad21	13.2744	13.6616	14.3383	13.2744	14.0622	15.0602	14.9219	14.3875	15.2064	15.0082	14.2754	14.4474	14.7658	14.449
Q61578	Q61578	NADPH:adrenodoxin oxidoreductase, mitochondrial	Fdxr	17.3434	17.2582	17.3336	17.1527	17.432	16.7882	17.2829	17.1729	17.4134	17.3782	17.1035	17.2055	17.0197	17.0727
Q61584;A0A0G2JEP0;A0A0H2UH27;A0A0G2JGL6	Q61584;A0A0G2JEP0;A0A0H2UH27	Fragile X mental retardation syndrome-related protein 1	Fxr1	17.19	16.6571	16.883	17.5675	16.2534	16.5933	17.7967	17.9831	16.2737	16.3046	17.7657	17.8634	16.5348	16.4596
Q61598;A0A1Y7VL99	Q61598;A0A1Y7VL99	Rab GDP dissociation inhibitor beta	Gdi2	17.3939	16.686	16.7024	17.645	17.1747	16.9183	18.2073	18.5266	17.8918	18.0306	18.3553	18.6499	17.8259	17.6525
Q61599;D3YWL7;A0A0N4SVH4	Q61599;D3YWL7	Rho GDP-dissociation inhibitor 2	Arhgdib	18.3392	18.171	18.7348	18.5143	19.185	17.5317	18.9447	18.886	19.3453	19.2969	18.8112	18.6603	19.2303	19.1733
Q61635	Q61635		Ifi47	17.1074	16.8965	17.2365	17.3615	17.6789	15.4253	17.4318	17.5456	18.0944	17.9605	17.2309	17.2181	17.559	17.5599
Q61656;Q8BTS0;S4R1I6;B1ARB9;B1ARC0;S4R1E3	Q61656;Q8BTS0;S4R1I6	Probable ATP-dependent RNA helicase DDX5	Ddx5	19.6232	19.4531	19.3586	19.5632	19.9694	19.2661	19.4016	19.3688	19.039	19.1936	19.4565	19.5764	19.0706	19.084
Q61666	Q61666	Protein HIRA	Hira	15.5049	15.2776	15.6763	15.4214	14.7351	16.2344	15.719	15.6428	15.1958	15.1557	15.6574	15.7437	15.3669	15.2062
Q61686;D3Z0U2	Q61686	Chromobox protein homolog 5	Cbx5	19.3973	19.0722	18.802	19.5058	19.1592	18.7668	19.3289	19.4493	18.7656	18.78	19.435	19.7009	18.8077	18.9215
Q61687;F6RDB7;A0A0G2JED2;Q3UY26;Q8C2S3;A0A0G2JFR8;A0A0G2JFG6;A0A0G2JGH3;Q3TA30	Q61687;F6RDB7	Transcriptional regulator ATRX	Atrx	19.0004	19.2618	19.349	19.0683	19.1484	19.7135	18.408	18.5234	18.68	18.7497	18.5737	18.6915	19.0499	19.0842
Q61753;F6ZSB7	Q61753	D-3-phosphoglycerate dehydrogenase	Phgdh	18.3776	18.1269	18.1803	17.6869	18.5673	18.1009	17.7528	17.7904	18.6037	18.559	17.758	17.8361	18.5828	18.6047
Q61768;E9QAK5	Q61768	Kinesin-1 heavy chain	Kif5b	17.9431	18.3077	17.7806	17.6047	18.314	16.9994	17.9429	17.733	17.7236	17.7176	17.8896	17.6796	17.7891	17.8689
Q61823;A0A494BA05	Q61823;A0A494BA05	Programmed cell death protein 4	Pdcd4	17.2435	17.4962	17.3304	16.9123	17.0209	17.1682	16.009	16.2706	16.4575	16.4404	16.3564	16.1496	16.7855	16.6941
Q61881;D3Z6N3;D3Z0J6;D3Z2K9	Q61881;D3Z6N3	DNA replication licensing factor MCM7	Mcm7	17.927	18.2864	19.4721	18.3983	18.6914	18.7049	18.0243	18.0944	18.241	18.5187	18.1882	18.142	18.4656	18.429
Q61937;Q5SQB5;Q5SQB0	Q61937;Q5SQB5;Q5SQB0	Nucleophosmin	Npm1	22.463	22.4453	21.6149	20.8847	21.6064	20.3494	20.1915	20.0522	20.6266	20.845	20.2177	20.2835	21.1143	21.373
Q62087	Q62087	Serum paraoxonase/lactonase 3	Pon3	17.3723	16.2874	16.8079	17.0584	17.4284	13.0009	17.8826	18.0659	17.9239	17.9688	18.2924	18.652	17.974	18.1294
Q62093	Q62093	Serine/arginine-rich splicing factor 2	Srsf2	19.1683	19.8026	20.1507	18.7718	20.3101	20.4917	18.4236	18.3455	19.4914	19.6305	18.5419	18.4999	19.6254	20.0881
Q62141	Q62141	Paired amphipathic helix protein Sin3b	Sin3b	13.7472	14.2389	13.9481	14.2249	14.3977	14.6884	15.3853	15.8159	14.2511	14.2953	15.576	15.9637	14.3049	14.4197
Q62167;Q62095;P16381	Q62167	ATP-dependent RNA helicase DDX3X	Ddx3x	19.335	19.4084	19.0138	19.4578	18.9979	19.3689	19.1848	19.3652	18.4685	18.5921	19.4781	19.5878	18.7676	18.9038
Q62187	Q62187	Transcription termination factor 1	Ttf1	13.3704	13.4139	13.1751	13.098	12.8817	12.9101	14.8801	14.8379	14.6504	14.5525	14.8357	14.7864	14.5038	14.5006
Q62189;D3Z0S6;D6RI83	Q62189;D3Z0S6	U1 small nuclear ribonucleoprotein A	Snrpa	19.3182	18.8085	18.9099	18.4286	18.4504	17.6049	18.2982	18.2962	18.2478	18.2681	18.3391	18.3728	18.4045	18.4989
Q62245	Q62245	Son of sevenless homolog 1	Sos1	15.1024	15.0335	14.3475	16.9193	15.0408	15.6802	17.5612	17.6256	14.5759	14.4706	17.5809	17.6369	14.5659	14.2941
Q62261;A0A0A0MQG2	Q62261;A0A0A0MQG2	Spectrin beta chain, non-erythrocytic 1	Sptbn1	19.1972	19.3543	19.3708	19.074	19.6112	19.5303	18.6844	18.5615	18.9615	18.9306	18.69	18.5239	18.984	18.9238
Q62318	Q62318	Transcription intermediary factor 1-beta	Trim28	20.0896	20.249	19.9866	20.4502	20.6684	20.0572	19.0349	19.1548	19.6559	19.7261	19.2685	19.6031	19.8438	19.8542
Q62351;Q8C872	Q62351;Q8C872	Transferrin receptor protein 1	Tfrc	17.4512	16.9588	17.0606	17.0999	16.8888	17.4158	17.2135	17.3547	16.7966	16.7783	17.2123	17.1497	16.8344	16.8296
Q62376;A0A1B0GRR8;A0A1B0GR44;A0A1B0GR69;A0A1B0GRV8;A0A1B0GSX5;A0A1B0GR50	Q62376;A0A1B0GRR8	U1 small nuclear ribonucleoprotein 70 kDa	Snrnp70	19.4409	19.4579	19.5549	19.2612	18.9638	18.9106	18.7368	18.7661	18.4752	18.5638	18.878	18.9985	18.7986	19.0115
Q62383	Q62383	Transcription elongation factor SPT6	Supt6h	17.6368	17.6098	17.2464	18.591	17.054	16.561	17.9576	17.7267	16.8918	16.9323	18.0347	18.2195	16.7736	16.9878
Q62415	Q62415	Apoptosis-stimulating of p53 protein 1	Ppp1r13b	11.4673	12.2291	12.2291	11.4673	12.2291	12.2291	10.5635	10.3157	11.8904	11.8602	10.2029	9.10277	10.8164	12.2291
Q62418	Q62418	Drebrin-like protein	Dbnl	20.3012	20.3517	20.2195	19.7186	20.151	19.6625	18.931	18.9608	19.4315	19.4795	19.016	19.2117	19.5005	19.5482
Q62422;A0A494BA97	Q62422;A0A494BA97	Osteoclast-stimulating factor 1	Ostf1	17.8249	17.7037	17.6245	17.8246	17.9613	17.0158	17.9365	17.5604	18.0603	17.8954	17.3949	17.2996	17.6113	17.6427
Q62446;A0A1Y7VP01	Q62446;A0A1Y7VP01	Peptidyl-prolyl cis-trans isomerase FKBP3	Fkbp3	18.1496	18.0378	17.6559	18.9135	17.4114	17.1015	18.7626	18.7757	17.2826	17.1721	18.7212	18.6585	17.2096	17.1792
Q62448;F7CBP1;G3XA17;F7DAB1;F6TW20;F7CHS2	Q62448;F7CBP1;G3XA17;F7DAB1;F6TW20	Eukaryotic translation initiation factor 4 gamma 2	Eif4g2	18.3626	18.4284	17.6992	17.8887	17.8882	17.2429	17.8281	17.8141	17.633	17.6995	17.7286	17.7521	17.8401	18.0467
Q62523;Q7TQE2	Q62523;Q7TQE2	Zyxin	Zyx	14.8993	14.2916	14.2735	14.75	12.7053	12.7053	14.7157	14.6448	15.7326	15.7204	14.8045	14.8493	15.2969	15.4847
Q63850;A0A140LJH5;A0A140LJ77	Q63850;A0A140LJH5;A0A140LJ77	Nuclear pore glycoprotein p62	Nup62	16.5189	16.5324	16.803	16.9003	16.7772	16.683	16.8337	16.913	16.9348	16.8336	16.7318	16.8622	16.9552	16.73
Q63932;Q91YS7;M0QWN2	Q63932;Q91YS7;M0QWN2	Dual specificity mitogen-activated protein kinase kinase 2	Map2k2	16.025	15.9471	16.0297	17.0218	16.4634	15.5681	17.5955	17.5063	16.4685	16.3894	17.679	17.6284	16.4133	16.3155
Q640M1	Q640M1	U3 small nucleolar RNA-associated protein 14 homolog A	Utp14a	17.1375	17.5803	17.6662	16.179	17.2503	17.7695	15.8346	15.7401	16.7617	16.7978	15.8809	15.7726	16.961	16.8991
Q64127;E9Q1U8	Q64127;E9Q1U8	Transcription intermediary factor 1-alpha	Trim24	15.4624	15.306	15.4539	16.6324	14.5084	16.0939	16.5676	16.7241	15.1468	15.1198	16.5877	16.6435	15.3126	15.1545
Q64152	Q64152	Transcription factor BTF3	Btf3	19.8061	19.2214	18.1508	19.4784	18.7267	14.6611	19.8471	19.7748	18.516	18.6221	20.1575	20.3205	19.1337	19.3331
Q64191	Q64191	N(4)-(beta-N-acetylglucosaminyl)-L-asparaginase;Glycosylasparaginase alpha chain;Glycosylasparaginase beta chain	Aga	13.5619	13.615	13.0104	14.4557	13.5812	16.1309	15.2014	15.1567	15.754	15.7494	15.0079	14.9004	15.3902	15.1098
Q64267;Q8K2X7	Q64267;Q8K2X7	DNA repair protein complementing XP-A cells homolog	Xpa	13.3058	13.5576	13.8693	13.3058	13.6909	12.6923	14.6531	14.8251	14.1589	14.0531	14.3908	14.5008	14.0711	14.0362
Q64337;D3YZJ1	Q64337;D3YZJ1	Sequestosome-1	Sqstm1	15.4184	15.5716	16.2484	16.0305	15.6884	16.9506	15.9616	15.9932	15.5457	15.5788	15.96	15.9937	15.641	15.5677
Q64433;Q9JI95	Q64433;Q9JI95	10 kDa heat shock protein, mitochondrial	Hspe1;Cpn10-rs1	19.3392	19.1931	18.4267	17.838	18.9463	17.5222	18.1176	18.0526	18.8105	18.9849	17.9713	17.9059	18.9935	19.1617
Q64471	Q64471	Glutathione S-transferase theta-1	Gstt1	13.3057	13.5574	13.7814	13.3057	15.6266	13.971	15.0423	14.4591	16.04	16.3176	14.6352	14.2316	15.8263	16.1023
Q64475	Q64475	Histone H2B type 1-B	Hist1h2bb	21.2659	21.4202	20.728	21.9197	20.7534	21.0861	20.0982	20.4631	19.2907	19.5626	20.2704	20.8639	19.7887	20.3382
Q64511;F6XX57;F6U5K2	Q64511	DNA topoisomerase 2-beta	Top2b	18.8445	18.633	18.3825	18.643	18.7164	17.531	19.3309	19.007	18.7465	18.8124	19.5186	19.5314	18.9123	19.0546
Q64514;Q05DJ9;A0A087WRC0;A0A087WQR6	Q64514;Q05DJ9;A0A087WRC0	Tripeptidyl-peptidase 2	Tpp2	14.9411	15.4293	15.8879	17.2654	16.2378	16.2752	18.7562	18.8113	16.6012	16.6134	18.6547	18.7245	16.562	16.6052
Q64524	Q64524	Histone H2B type 2-E	Hist2h2be	15.4124	15.1966	15.7321	15.3953	15.7033	16.2676	15.7934	16.4065	15.8714	16.0029	15.6416	15.7853	15.6384	15.7547
Q64525	Q64525	Histone H2B type 2-B	Hist2h2bb	20.7952	21.1518	20.0846	20.9707	19.6993	20.1058	18.6742	19.272	18.4108	18.7079	18.7382	19.9909	18.9596	19.4488
Q64674	Q64674	Spermidine synthase	Srm	14.4141	14.999	15.3299	16.8562	14.2997	15.7757	17.1816	17.2701	15.1156	15.2548	16.7218	17.2843	15.0747	15.4287
Q64685	Q64685	Beta-galactoside alpha-2,6-sialyltransferase 1	St6gal1	15.2989	15.0488	15.4425	17.1721	15.1676	16.0492	17.135	17.0349	15.521	15.6205	17.7849	17.8661	15.8705	15.828
Q64693	Q64693	POU domain class 2-associating factor 1	Pou2af1	16.669	16.6242	16.2848	16.6847	16.1912	16.8837	16.2524	16.3451	15.7904	15.9481	16.4008	16.4177	16.0603	16.0192
Q64697;A0A494BB21	Q64697	Protein tyrosine phosphatase receptor type C-associated protein	Ptprcap	16.7053	16.8375	17.6524	18.5351	16.3181	17.3716	18.2614	18.2073	16.7263	16.8477	18.5425	18.3733	16.9708	17.1388
Q64737;A0A338P6X4;D6RCG1;A0A338P676;A0A338P6T2	Q64737	Trifunctional purine biosynthetic protein adenosine-3;Phosphoribosylamine--glycine ligase;Phosphoribosylformylglycinamidine cyclo-ligase;Phosphoribosylglycinamide formyltransferase	Gart	18.2691	17.9884	17.9783	18.5429	18.3321	17.8132	19.1596	19.1125	18.2631	18.3913	19.0619	19.0757	18.2015	18.1104
Q66JX5;F6UTB8	Q66JX5;F6UTB8	FGFR1 oncogene partner	Fgfr1op	16.0651	16.0395	16.0951	16.0209	14.295	15.675	16.0785	16.2021	15.1507	15.4728	15.9575	15.9155	15.3363	15.2812
Q68FE8;V9GWW1;Q8R2V6;V9GXP2;V9GX97;V9GXC9	Q68FE8;V9GWW1;Q8R2V6;V9GXP2	Zinc finger protein 280D	Znf280d;Zfp280d	16.3064	15.9398	15.8855	16.7256	15.5528	15.7792	17.9046	17.8505	15.6417	15.7814	17.7819	17.5956	15.7005	15.8053
Q68FG3	Q68FG3	Protein SPT2 homolog	Spty2d1	17.4079	17.2822	17.0716	18.0731	16.9648	16.994	17.8279	17.7696	16.256	16.2661	18.0968	18.0372	16.5498	16.4964
Q68FM7;D6RGQ8;E9Q0A3	Q68FM7;D6RGQ8;E9Q0A3		Arhgef11	17.3264	17.3696	17.5772	17.702	17.7347	18.3509	18.0829	18.0503	17.7125	17.8199	18.2966	18.1231	17.977	18.1114
Q69ZA1;A0A1Y7VNQ1;A0A1Y7VLM0	Q69ZA1	Cyclin-dependent kinase 13	Cdk13	17.6711	17.5422	17.5689	17.7901	16.9915	16.7466	18.029	18.0083	16.9648	17.0013	18.0385	18.0768	17.1124	17.1129
Q69ZC8	Q69ZC8	GPALPP motifs-containing protein 1	Gpalpp1	17.2971	17.1315	17.2639	17.3847	16.9289	16.8825	17.429	17.1757	17.1108	16.9536	17.2764	17.194	17.5701	17.272
Q69ZL1	Q69ZL1	FYVE, RhoGEF and PH domain-containing protein 6	Fgd6	16.1201	16.1201	15.9629	16.9817	15.8802	15.8929	17.6672	17.5001	15.8927	15.9419	17.4822	17.4383	15.8037	15.7173
Q69ZQ2;A0A0N4SV52;A0A0N4SV90;A0A0N4SUJ7;A0A0N4SUM8	Q69ZQ2	Pre-mRNA-splicing factor ISY1 homolog	Isy1	16.1746	15.5601	15.8107	15.7544	15.9918	12.4276	16.2866	16.2988	16.2167	15.9432	16.1217	16.0201	15.8716	15.9384
Q69ZR9	Q69ZR9	Protein FAM208A	Fam208a	14.7314	14.9679	15.5834	15.2406	15.3946	17.1017	14.9107	15.0577	15.7692	15.6463	14.9266	15.0028	15.7517	15.3729
Q6A028	Q6A028	Switch-associated protein 70	Swap70	18.3166	18.2118	17.7908	17.4417	18.4088	16.8916	17.5084	17.4472	18.3205	18.0419	17.4662	17.329	17.9678	17.7746
Q6A068;A0A1W2P7Z8;A0A1W2P7H4;A0A1W2P855;A0A1W2P6Q8;A0A1W2P7S8	Q6A068;A0A1W2P7Z8;A0A1W2P7H4;A0A1W2P855;A0A1W2P6Q8;A0A1W2P7S8	Cell division cycle 5-like protein	Cdc5l	18.4277	18.4162	18.4465	18.8573	18.7894	18.3089	18.4677	18.5155	18.2871	18.2752	18.4175	18.5274	18.2996	18.2799
Q6A0A2;A0A087WPU9	Q6A0A2	La-related protein 4B	Larp4b	17.0077	17.0015	16.9327	16.968	16.6274	17.1832	17.4727	17.3111	16.3973	16.4531	17.7276	17.8875	16.6971	16.6856
Q6A0A9	Q6A0A9	Constitutive coactivator of PPAR-gamma-like protein 1	FAM120A	18.1452	18.3433	17.9973	18.8736	18.3222	18.4663	17.4707	17.5124	17.3345	17.3641	17.4805	17.6534	17.4651	17.5634
Q6A0D4;D3Z731	Q6A0D4;D3Z731	Raftlin	Rftn1	18.2294	17.965	17.9868	18.1888	17.7581	17.5087	17.837	17.9356	17.5874	17.6575	17.9697	17.9485	17.8027	17.7613
Q6DFW4;A0A087WQ46;A0A087WP00;A0A0A0MQ76;A0A087WNW0;A0A087WSU5	Q6DFW4;A0A087WQ46	Nucleolar protein 58	Nop58	18.8354	18.678	19.0994	18.9602	19.2804	18.274	19.0333	19.135	19.5433	19.4287	18.9472	19.1382	19.4449	19.4311
Q6DFZ1	Q6DFZ1		Gbf1	17.2675	17.0108	17.2822	18.2593	16.937	17.329	17.7184	17.8961	16.654	16.7427	17.8314	18.0201	16.8303	16.844
Q6DID3	Q6DID3	Protein SCAF8	Scaf8	17.1811	17.2972	17.5817	16.9655	17.3339	18.0895	16.5726	16.6893	16.9875	16.9944	16.4741	16.4889	17.0475	16.8987
Q6DID5;D3Z468	Q6DID5;D3Z468	PWWP domain-containing protein MUM1	Mum1	14.6968	14.7001	14.9926	13.0039	14.6338	14.9352	14.3582	14.3034	14.5106	14.4176	14.1297	13.9167	14.5189	14.5223
Q6DVA0	Q6DVA0	LEM domain-containing protein 2	Lemd2	16.4943	16.3575	16.2706	16.7537	16.4637	16.9205	16.8256	16.6555	16.0548	16.049	16.7836	16.6236	16.1692	16.1634
Q6GQT9	Q6GQT9	Nodal modulator 1	Nomo1	17.3247	17.5041	17.2842	17.4059	16.8353	16.9157	16.8598	16.9909	17.1109	17.1811	16.9522	17.0613	17.2372	17.2962
Q6GSS7;Q64523;Q64522	Q6GSS7;Q64523;Q64522	Histone H2A type 2-A;Histone H2A type 2-C;Histone H2A type 2-B	Hist2h2aa1;Hist2h2ac;Hist2h2ab	23.4067	22.1757	21.5417	23.4147	22.4823	16.1	22.882	23.042	21.4749	21.4747	23.246	23.5866	21.6735	21.868
Q6GT24;O08709;D3Z0Y2;A0A0A6YXQ7	Q6GT24;O08709;D3Z0Y2	Peroxiredoxin-6	Prdx6	15.5202	15.4076	14.998	14.6038	15.5087	15.7985	15.7176	15.9787	15.3114	15.2772	15.9285	15.3231	15.3147	14.8973
Q6IRU2;A0A571BEU1	Q6IRU2	Tropomyosin alpha-4 chain	Tpm4	18.5254	18.4326	18.1989	18.1733	18.456	18.3076	18.1312	18.3431	18.159	18.1051	17.9715	17.9908	18.0117	18.1128
Q6KCD5	Q6KCD5	Nipped-B-like protein	Nipbl	17.4043	17.3568	16.8835	17.4945	18.3506	15.3048	17.4634	17.624	16.965	16.8185	17.5406	17.5959	17.1042	17.0104
Q6NS46	Q6NS46	Protein RRP5 homolog	Pdcd11	19.4187	19.2875	19.1035	20.0502	18.9243	18.763	19.7114	19.8307	18.353	18.4719	19.6813	19.7184	18.6585	18.8397
Q6NSQ5;F6V9G0;F7DFN7;E0CXL1	Q6NSQ5;F6V9G0		Sp140	17.9154	17.7744	17.8505	18.3299	17.7711	17.652	18.882	19.0768	17.6079	17.7867	18.8632	18.7441	17.7079	17.6778
Q6NSR8	Q6NSR8	Probable aminopeptidase NPEPL1	Npepl1	14.9122	14.8866	15.0309	15.6299	14.3992	15.3651	16.105	15.9554	15.0961	15.1342	15.798	15.5961	14.9798	14.7212
Q6NV83;A0A087WRG2;A0A087WR93;A0A087WQT2	Q6NV83;A0A087WRG2	U2 snRNP-associated SURP motif-containing protein	U2surp	19.6939	19.5435	19.4078	20.0313	19.3024	19.0404	19.2445	19.2033	18.7108	18.7122	19.3333	19.4001	18.9328	19.0742
Q6NV99	Q6NV99		Haus6	16.7661	16.8471	16.7808	16.4129	16.9137	16.7867	16.1928	16.3613	16.6271	16.6462	16.2801	16.2551	16.8377	16.7561
Q6NVF4	Q6NVF4	DNA helicase B	Helb	14.7969	15.4094	15.4877	17.6465	15.3491	12.8351	18.2608	18.146	15.5335	15.4292	18.1024	18.1424	15.5837	15.7453
Q6NVG1	Q6NVG1	Lysophospholipid acyltransferase LPCAT4	Lpcat4	15.7064	15.7849	15.6674	15.733	15.4086	15.7857	16.1085	16.0626	15.4403	15.4751	15.8416	15.584	15.2275	15.1902
Q6NXI6;A0A0G2JFW6;A0A0G2JFN1	Q6NXI6;A0A0G2JFW6	Regulation of nuclear pre-mRNA domain-containing protein 2	Rprd2	17.6382	17.4605	17.6843	18.0312	17.5298	18.1782	17.2667	17.4168	17.3263	17.3559	17.3636	17.4766	17.4319	17.3158
Q9WV80;Q6NZD2;D3YWH1	Q9WV80;Q6NZD2;D3YWH1	Sorting nexin-1	Snx1	13.7866	12.6471	12.6471	13.8467	12.6471	12.6471	14.2302	14.2034	13.8381	12.6471	14.1387	14.2174	12.6471	12.6471
Q6NZF1;A0A0A6YXN6;A0A0A6YWW2;A0A0A6YXI9	Q6NZF1	Zinc finger CCCH domain-containing protein 11A	Zc3h11a	18.6651	18.3859	18.3144	18.5642	18.1616	18.2018	18.3936	18.4171	17.8956	17.9104	18.3181	18.2676	18.0561	18.0058
Q6NZL1;A0A0G2JG93	Q6NZL1;A0A0G2JG93		Dhx37	15.9274	16.2447	16.4396	16.9168	16.103	16.4205	16.4915	16.624	16.1068	16.0752	16.5762	16.999	16.222	16.4268
Q6P069	Q6P069	Sorcin	Sri	17.3825	17.2571	16.9383	17.1426	16.3388	15.9992	17.5372	17.2294	16.1616	15.9422	17.3393	17.2769	15.7035	15.7974
Q6P1F6;F6RV17;Q925E7;Q8BG02;Q6ZWR4;A0A494B8Z0;Q9CWU3;A0A668KLA9	Q6P1F6;F6RV17;Q925E7	Serine/threonine-protein phosphatase 2A 55 kDa regulatory subunit B alpha isoform;Serine/threonine-protein phosphatase 2A 55 kDa regulatory subunit B;Serine/threonine-protein phosphatase 2A 55 kDa regulatory subunit B delta isoform	Ppp2r2a;Ppp2r2d	16.3032	16.3921	16.3814	17.949	16.4741	16.2791	19.0675	18.9769	16.8113	17.1082	18.9389	18.8609	17.5355	17.4131
Q6P1H6	Q6P1H6	Ankyrin repeat and LEM domain-containing protein 2	Ankle2	17.0064	16.5126	16.4557	17.4379	16.5904	16.4128	17.0231	17.0083	16.6743	16.5984	16.8566	16.9343	16.6078	16.5609
Q6P3Y5	Q6P3Y5	Zinc finger protein 280C	Znf280c	14.8073	14.5189	14.6094	13.9277	14.9971	12.6227	15.316	15.0422	15.5249	15.3587	15.4009	15.4289	14.9495	14.7104
Q6P4T2	Q6P4T2	U5 small nuclear ribonucleoprotein 200 kDa helicase	Snrnp200	18.9037	19.2263	19.322	18.0149	19.9523	19.5429	17.4759	17.6684	19.6608	19.7951	17.5429	17.6398	19.962	20.1719
Q6P542;G3V012	Q6P542	ATP-binding cassette sub-family F member 1	Abcf1	18.4523	18.5222	18.3141	17.8352	18.2283	18.1106	17.5679	17.7519	17.9125	17.8998	17.703	17.7549	18.183	18.0988
Q6P549	Q6P549	Phosphatidylinositol 3,4,5-trisphosphate 5-phosphatase 2	Inppl1	12.418	12.4262	11.973	11.8229	12.4262	13.0974	12.4706	12.2876	12.2569	12.3978	12.6178	12.4019	12.3679	11.8766
Q6P5B0	Q6P5B0	RRP12-like protein	Rrp12	16.0814	15.9782	15.2558	16.0043	15.0797	13.4287	16.3336	16.3672	15.2837	14.9964	15.978	16.0639	14.9629	14.8089
Q9WVR4;Q6P5B5	Q9WVR4;Q6P5B5	Fragile X mental retardation syndrome-related protein 2	Fxr2	17.4479	17.4749	17.2515	17.319	17.1659	18.0779	17.1056	17.2179	16.4323	16.5646	17.1894	17.2622	16.8161	16.775
Q6P5D8	Q6P5D8	Structural maintenance of chromosomes flexible hinge domain-containing protein 1	Smchd1	17.2221	17.305	17.5162	17.8195	17.9838	17.0036	18.164	18.2386	17.8945	17.9238	18.3986	18.4275	18.0765	18.1554
Q6P5E4	Q6P5E4	UDP-glucose:glycoprotein glucosyltransferase 1	Uggt1	17.8221	17.5735	17.9148	19.71	17.9149	17.745	19.8918	19.5561	17.5428	17.6304	19.4628	19.3066	17.5546	17.5944
Q6P5E6	Q6P5E6	ADP-ribosylation factor-binding protein GGA2	Gga2	13.9932	13.9932	14.313	14.9755	13.9252	14.7034	15.4761	15.5063	14.3657	14.1991	15.4332	15.3639	14.157	14.2802
Q6P5F9	Q6P5F9	Exportin-1	Xpo1	16.7071	16.4072	16.8735	17.7056	16.8751	15.541	17.839	17.8661	17.2006	17.0481	17.8323	17.54	16.9625	16.9853
Q6P6I6	Q6P6I6	DNA-directed RNA polymerase II subunit GRINL1A	Polr2m	13.7995	14.0594	13.7103	14.9181	14.0758	14.181	15.4447	15.656	13.7655	13.7549	15.6705	15.9163	13.8609	13.8892
Q9JHS4;Q6P8N8;F7BB92	Q9JHS4;Q6P8N8	ATP-dependent Clp protease ATP-binding subunit clpX-like, mitochondrial	Clpx	17.6556	17.3773	17.0352	17.1845	17.4295	16.4312	17.3606	17.3732	17.4909	17.5748	17.3897	17.3512	17.4296	17.4783
Q6P9L6;A0A1L1SS28;A0A1L1SUV4;A0A1L1SU97	Q6P9L6;A0A1L1SS28;A0A1L1SUV4;A0A1L1SU97	Kinesin-like protein KIF15	Kif15	14.258	14.0383	14.0052	13.2571	13.4488	12.4975	14.2578	14.2659	14.7911	14.6456	14.1509	13.8146	14.4439	14.4137
Q6P9Q4	Q6P9Q4	FH1/FH2 domain-containing protein 1	Fhod1	16.1841	16.1802	16.5674	17.228	16.3045	17.2305	17.2113	17.3927	16.2072	16.2453	17.3237	17.2047	16.3394	16.191
Q6P9R1	Q6P9R1	ATP-dependent RNA helicase DDX51	Ddx51	15.7369	15.7001	15.6539	15.7821	14.8659	15.6096	15.4826	15.6737	15.824	15.6654	15.4983	15.6727	15.697	15.4817
Q6PAC3	Q6PAC3	DDB1- and CUL4-associated factor 13	Dcaf13	16.4977	16.4704	16.6663	17.5628	16.5788	17.3708	17.599	17.6065	16.5208	16.579	17.6454	17.898	16.5716	16.6049
Q6PAL7	Q6PAL7	AT-hook DNA-binding motif-containing protein 1	Ahdc1	15.5439	15.2834	14.9827	15.5531	14.0377	15.1787	15.8557	15.8236	14.9064	14.981	15.7852	15.7484	15.1447	15.1255
Q6PAM1;A2ADZ2;A2ADZ3;A2ADZ4;A8Y5J8	Q6PAM1;A2ADZ2;A2ADZ3;A2ADZ4	Alpha-taxilin	Txlna	17.6533	17.8607	17.9797	16.8414	17.5698	17.7844	16.6231	16.6057	17.4811	17.474	16.6786	16.4938	17.6315	17.69
Q6PAR5;F7ADQ2;F7ADT6;F6X819	Q6PAR5;F7ADQ2	GTPase-activating protein and VPS9 domain-containing protein 1	Gapvd1	15.2518	15.2518	16.188	17.1091	15.3744	15.5183	17.0543	16.9878	14.9319	15.0578	16.9023	16.9001	15.2543	15.1272
Q6PB66	Q6PB66	Leucine-rich PPR motif-containing protein, mitochondrial	Lrpprc	17.9933	17.8923	18.1516	18.1887	17.9728	14.4343	17.8699	17.864	17.838	17.9621	17.8584	17.8986	18.0945	18.2831
Q99L43;Q6PBC0;A2AMQ5	Q99L43;Q6PBC0	Phosphatidate cytidylyltransferase 2	Cds2	16.5525	16.2823	16.7194	17.4432	16.5401	17.0855	17.5788	17.8189	16.6758	16.7143	17.5264	17.4984	16.634	16.5457
Q6PD03	Q6PD03	Serine/threonine-protein phosphatase 2A 56 kDa regulatory subunit alpha isoform	Ppp2r5a	16.1997	16.1707	16.0637	16.3012	16.0958	13.7923	16.3763	16.4735	16.7711	16.5372	16.6452	16.7264	16.4713	16.2753
Q6PD26	Q6PD26	GPI transamidase component PIG-S	Pigs	16.4907	16.4114	16.1616	17.2408	15.3805	16.6049	18.1262	18.2473	15.2984	15.2687	18.3078	18.3934	16.0123	15.4667
Q6PDI5;A2ALV6;A2ALV7;A2ALV8	Q6PDI5;A2ALV6;A2ALV7	Proteasome-associated protein ECM29 homolog	Ecm29;AI314180	16.1955	16.242	16.0672	16.3881	16.4306	15.9177	16.6613	16.7526	16.8256	16.691	16.6221	16.5804	16.3915	16.4049
Q6PDL0;A0A1D5RMC1;A0A1D5RM94	Q6PDL0;A0A1D5RMC1;A0A1D5RM94	Cytoplasmic dynein 1 light intermediate chain 2	Dync1li2	16.4426	16.7054	16.3358	16.2571	16.5934	17.1246	15.5344	15.6841	16.5973	16.5983	15.6832	15.7421	16.523	16.6791
Q6PDM1;F7CR37	Q6PDM1	Male-specific lethal 1 homolog	Msl1	17.2284	16.9781	17.0941	17.6761	16.4975	16.1693	16.9794	16.8877	16.6785	16.6679	17.027	16.973	16.7552	16.8405
Q6PDZ2	Q6PDZ2	TATA box-binding protein-associated factor RNA polymerase I subunit C	Taf1c	14.0935	14.4973	14.9592	16.7541	14.4465	15.1072	16.0571	16.1221	14.9301	14.8249	16.0465	16.2676	14.9681	14.7931
Q6PEM6;Q9D2W5	Q6PEM6;Q9D2W5	GRAM domain-containing protein 3	Gramd3	16.7424	15.9414	15.0975	16.0302	15.4003	15.3746	16.8416	16.885	15.6226	15.7917	16.7913	16.7829	15.7407	15.8191
Q921G7;Q6PF96	Q921G7;Q6PF96	Electron transfer flavoprotein-ubiquinone oxidoreductase, mitochondrial	Etfdh	15.4874	15.4642	14.8568	16.6442	14.9953	14.5355	17.3347	17.2801	15.3155	15.404	17.1542	17.2209	15.3314	15.2026
Q8VE37;Q6PFB2;A2CER2	Q8VE37;Q6PFB2	Regulator of chromosome condensation	Rcc1	17.9409	17.6038	17.6037	18.3821	17.7428	17.5077	18.1343	18.2808	17.4644	17.5248	18.1423	18.3483	17.7343	17.7964
Q6PFH3;A0A1B0GRT7	Q6PFH3;A0A1B0GRT7	DDB1- and CUL4-associated factor 15	Dcaf15	14.2352	13.9532	13.8352	14.3009	12.2219	13.7324	14.9596	14.7676	14.0858	13.9492	14.9265	15.0499	13.984	13.3808
Q6PGB6	Q6PGB6	N-alpha-acetyltransferase 50	Naa50	16.2708	16.2211	15.8438	16.8165	15.9997	16.1362	16.9249	17.0065	15.6269	15.7594	17.0806	16.9751	15.7018	15.7066
Q6PGF5	Q6PGF5		Bms1	16.377	16.7303	16.9778	16.6764	17.1177	14.7895	16.1549	16.332	17.4035	17.2823	16.3546	16.4649	17.4164	17.3956
Q6PGG2	Q6PGG2	GEM-interacting protein	Gmip	17.5409	17.4873	16.8301	16.917	16.9266	17.4097	16.848	16.9775	16.4209	16.5017	16.7889	16.6883	16.5916	16.4862
Q6PGH1	Q6PGH1	Protein BUD31 homolog	Bud31	17.5978	17.3528	17.1097	17.3118	17.5881	15.781	17.5768	17.6031	17.4218	17.4598	17.6117	17.6253	17.449	17.2049
[truncated: 1,074 more rows]

## Sheet: FigS5D
Protein.IDs	Majority.protein.IDs	Protein.names	Gene.names	Naive_UT_R1	Naive_UT_R2	Naive_UT_R3	Naive_Carf_R1	Naive_Carf_R2	Naive_Carf_R3	Student's T-test Significant Naive_Carf_Naive_UT	Student's T-test significant	-Log Student's T-test p-value Naive_Carf_Naive_UT	Student's T-test Difference Naive_Carf_Naive_UT	Student's T-test Test statistic Naive_Carf_Naive_UT
Q9D115	Q9D115	Zinc finger protein 706	Znf706	0.0379753	1.07591	0.380256	-0.660379	-0.591916	-0.872973	+	Naive_Carf_Naive_UT	1.72169	-1.20647	-3.80751
P43276	P43276	Histone H1.5	Hist1h1b	2.17373	1.95712	1.13844	1.03307	0.52652	0.309196	+	Naive_Carf_Naive_UT	1.38692	-1.1335	-2.97287
Q2KN98;A0A0R4J0J8;A0A1W2P785	Q2KN98;A0A0R4J0J8	Cytospin-A	Specc1l	0.939276	1.46413	0.737674	-0.497365	-0.236347	0.587287	+	Naive_Carf_Naive_UT	1.30929	-1.09583	-2.79506
Q9CZM2;B8JKK2	Q9CZM2;B8JKK2	60S ribosomal protein L15;Ribosomal protein L15	Rpl15	1.27255	0.343345	0.477386	-0.138806	-0.128757	-0.836577	+	Naive_Carf_Naive_UT	1.33743	-1.06581	-2.8589
Q9CQS8;E9PW43	Q9CQS8;E9PW43	Protein transport protein Sec61 subunit beta	Sec61b;Gm10320	1.84111	1.70478	0.907201	0.398286	0.10875	0.759507	+	Naive_Carf_Naive_UT	1.42538	-1.06218	-3.06293
Q6NVF9;H3BJ30;H3BJW3;H3BKW0;H3BLM1	Q6NVF9;H3BJ30;H3BJW3	Cleavage and polyadenylation specificity factor subunit 6	Cpsf6	1.10871	1.19272	0.578542	0.0952625	-0.0109053	0.132297	+	Naive_Carf_Naive_UT	1.96789	-0.887772	-4.50667
O88974;D3YYC3;G5E8N3	O88974;D3YYC3;G5E8N3	Histone-lysine N-methyltransferase SETDB1	Setdb1	NaN	0.680265	0.352692	-0.66048	-0.0945225	-0.266628	+	Naive_Carf_Naive_UT	1.38825	-0.857022	-3.45116
A0A2I3BRW0;A0A2I3BQG3	A0A2I3BRW0;A0A2I3BQG3			0.617806	1.02357	0.752999	-0.240592	-0.158105	0.32747	+	Naive_Carf_Naive_UT	1.73649	-0.821866	-3.84732
P70429;E9PVP4;A0A1Y7VJA2;F8WJB9	P70429;E9PVP4;A0A1Y7VJA2;F8WJB9	Ena/VASP-like protein	Evl	0.393159	0.679066	0.728645	0.00791836	-0.00860977	-0.482721	+	Naive_Carf_Naive_UT	1.78107	-0.761428	-3.96881
Q6P9L6;A0A1L1SS28;A0A1L1SUV4;A0A1L1SU97	Q6P9L6;A0A1L1SS28;A0A1L1SUV4;A0A1L1SU97	Kinesin-like protein KIF15	Kif15	0.054708	-0.187756	-0.220827	-0.964617	-0.777349	NaN	+	Naive_Carf_Naive_UT	1.97057	-0.753025	-5.7013
[truncated: 41 more rows]

## Sheet: FigS5F
Significant	-LOG(P-value)	Difference	Protein.IDs	Majority.protein.IDs	Protein.names	Gene.names	Naive_UT_R1	Naive_UT_R2	Naive_UT_R3	Res_UT_R1	Res_UT_R2	Res_UT_R3	Res_UT_R4
[truncated: 1,347 more rows]

[truncated: 2 more sheets: FigS5G, FigS5H]
