# Supplementary material for: Longitudinal omics data and preclinical treatment suggest the proteasome inhibitor carfilzomib as therapy for ibrutinib-resistant CLL
Source: Nat Commun. 2025 Jan 26;16:1041. doi: 10.1038/s41467-025-56318-7 (PMC11762753; doi:10.1038/s41467-025-56318-7)
Supplement: Supplementary file 6 — Source Data [file 41467_2025_56318_MOESM6_ESM.zip › Source_Data/Source Data Fig5.xlsx]

## Sheet: Fig5A
Protein.IDs	Majority.protein.IDs	Protein.names	Gene.names	Naive_UT_TMT1_z-score_R1	Naive_UT_TMT2_z-score_R2	Naive_UT_TMT2_z-score_R3	Naive_Carf_TMT1_z-score_R1	Naive_Carf_TMT2_z-score_R2	Naive_Carf_TMT2_z-score_R3	Res_UT_TMT1_z-score_R1	Res_UT_TMT1_z-score_R2	Res_UT_TMT2_z-score_R3	Res_UT_TMT2_z-score_R4	Res_Carf_TMT1_z-score_R1	Res_Carf_TMT1_z-score_R2	Res_Carf_TMT2_z-score_R3	Res_Carf_TMT2_z-score_R4
Q9CQL1;P61327;A0A023T778;G3UZW7	Q9CQL1;P61327;A0A023T778;G3UZW7	Protein mago nashi homolog 2;Protein mago nashi homolog	Magohb;Magoh	-1.43801	-0.14113	-0.389309	-0.505246	-0.0644703	-1.81288	-0.00529003	0.00529003	0.0644703	0.510345	0.283895	0.378835	0.884901	1.2853
A0A075B5N9;A0A0G2JE31;P01674	A0A075B5N9;A0A0G2JE31;P01674	Ig kappa chain V-III region PC 2154	Igkv3-7	0.154042	-0.0904655	-0.242472	-0.75661	-0.0438023	0.680102	-0.285747	-0.154042	0.146706	0.0438023	0.179012	0.274755	0.0881805	-0.336922
A0A075B6A0;A0A075B5P6;P01872	A0A075B6A0;A0A075B5P6;P01872	Ig mu chain C region	Ighm	-0.356679	-0.291155	-0.623466	-0.225949	0.506498	0.22051	-0.0987043	0.0987043	-0.35387	-0.22051	0.784543	0.931314	0.401037	0.536024
A0A087WP63;A0A087WNX7;A0A087WNL7;A0A087WQ44	A0A087WP63;A0A087WNX7;A0A087WNL7;A0A087WQ44		Srcap	-0.710283	0.025939	-0.601673	0.314033	-0.831494	NaN	0.000820637	0.0504003	0.389502	0.21896	-0.000820637	-0.140765	0.134849	-0.025939
Q4VAA2;A0A087WNP6;A0A087WRM0;F8WGL9;A0A087WS49	Q4VAA2;A0A087WNP6;A0A087WRM0	Protein CDV3	Cdv3	1.3265	0.493091	0.0917368	0.586076	0.0512247	0.387528	-0.113149	0.0118246	-0.575702	-0.480083	-0.0118246	-0.0567541	-0.209079	-0.0512247
P83940;A0A087WQE6;A0A087WNT1;A0A087WPE4	P83940;A0A087WQE6;A0A087WNT1;A0A087WPE4	Transcription elongation factor B polypeptide 1	Tceb1	-0.55992	-0.769443	-0.0337763	-0.0211096	0.0682869	-0.38044	0.0785618	0.0877113	0.167851	0.169535	0.0211096	-0.106828	0.0159426	-0.0159426
Q8K2K6;A0A087WNV1;A0A087WSR7;A0A087WR52;A0A087WRL1	Q8K2K6;A0A087WNV1;A0A087WSR7;A0A087WR52;A0A087WRL1	Arf-GAP domain and FG repeat-containing protein 1	Agfg1	0.289872	0.597166	-0.203741	-0.22531	0.0456009	-3.76243	0.0596647	0.111272	-0.0456009	0.0494404	-0.116849	-0.0596647	-0.0611496	0.145098
A0A087WQI3;A0A087WQF8;A0A087WS04;A0A087WS29;A0A087WQG4;A0A087WNW3;A0A087WS23;A0A087WQQ5;A0A087WP85;F8VQC7;A0A087WPX0;A0A087WP14;A0A087WRS1;Q61595;A0A087WQ25;A0A087WPY8;A0A087WPW5;A0A087WQD0;A0A087WP48;A0A087WR91	A0A087WQI3;A0A087WQF8;A0A087WS04;A0A087WS29;A0A087WQG4;A0A087WNW3;A0A087WS23;A0A087WQQ5;A0A087WP85;F8VQC7;A0A087WPX0;A0A087WP14;A0A087WRS1;Q61595;A0A087WQ25;A0A087WPY8;A0A087WPW5;A0A087WQD0;A0A087WP48;A0A087WR91	Kinectin	Ktn1	NaN	-0.171837	-0.806743	-0.0226073	-1.2993	-1.36118	0.343098	0.262532	0.399794	0.299265	0.0219884	-0.0219884	0.179898	0.171837
E9Q6L0;J3QP81;A0A087WS18;A0A087WQF1;A0A087WNW8;A0A0A6YXZ1;A0A087WQ95;A0A087WRK0;A0A087WP42;E9QNY9;A0A087WRE8;E9QKH0;A0A087WQ31;Q80TV8;A0A0N4SUT7;A0A0A6YWK1	E9Q6L0;J3QP81;A0A087WS18;A0A087WQF1;A0A087WNW8;A0A0A6YXZ1;A0A087WQ95;A0A087WRK0;A0A087WP42;E9QNY9;A0A087WRE8;E9QKH0;A0A087WQ31;Q80TV8	CLIP-associating protein 1	Clasp1	-0.667455	0.0341945	-0.294814	-0.456157	-0.0245385	0.151973	0.0632424	-0.055963	-0.04108	0.0245385	0.0840211	0.055963	-0.118519	0.230419
G5E870;A0A087WNZ7;A0A0B4J1N9;Q3TP48;A0A087WS65;A0A087WSG4;A0A087WRV6	G5E870;A0A087WNZ7;A0A0B4J1N9	E3 ubiquitin-protein ligase TRIP12	Trip12	0.300468	0.334538	0.178662	0.248325	0.103747	0.0506239	-0.162886	-0.0426769	-0.397666	-0.255059	-0.021944	0.021944	-0.0894098	-0.0506239
P13705;A0A087WP43;A0A087WRJ5;A0A087WP45;A0A087WSS2;E9QPY6;A0A087WQ16;A0A087WSR8	P13705;A0A087WP43;A0A087WRJ5;A0A087WP45;A0A087WSS2;E9QPY6;A0A087WQ16;A0A087WSR8	DNA mismatch repair protein Msh3	Msh3	-1.21101	0.461523	0.0384936	-0.189773	0.436965	-0.118916	0.599323	0.220262	0.232365	-0.0384936	0.189773	-0.27429	-0.137884	-0.244607
Q8VDJ3;A0A087WP83;A0A087WQY9;A0A087WPC5;A0A087WS92;A0A087WPH2	Q8VDJ3;A0A087WP83	Vigilin	Hdlbp	-1.02275	-0.06283	0.11268	-0.658082	0.242189	0.770401	0.00510883	-0.00220585	-0.0575962	0.020525	0.092576	0.00220585	-0.020525	-0.0643959
A0A087WP92;A0A087WQ02	A0A087WP92;A0A087WQ02		Trip12	-0.786864	0.132449	-0.718839	-1.07012	-1.31822	NaN	-0.0363059	0.0615115	0.155064	0.078752	0.0363059	0.268859	-0.0537944	0.0537944
Q91X58;E0CY18;A0A087WPF5	Q91X58;E0CY18;A0A087WPF5	AN1-type zinc finger protein 2B	Zfand2b	0.444273	0.182146	0.252585	0.449143	0.0171151	0.0701308	-0.0769892	0.0252371	-0.0537591	-0.102479	-0.0403509	-0.0252371	-0.0171151	-0.0427537
Q9CQC6;A0A087WS48;A0A087WPF9;A0A087WQS2	Q9CQC6;A0A087WS48;A0A087WPF9;A0A087WQS2	Basic leucine zipper and W2 domain-containing protein 1	Bzw1	-0.0940609	0.609351	-0.516768	-0.483787	-0.253546	-0.317364	0.221879	-0.0275946	-0.0546513	0.0546513	0.206447	0.0275946	0.242532	0.278777
O88844;A0A087WRM4;D3YVY3;A0A087WPT4;A0A087WRS9	O88844;A0A087WRM4;D3YVY3;A0A087WPT4;A0A087WRS9	Isocitrate dehydrogenase [NADP] cytoplasmic	Idh1	-1.11843	-1.05152	-0.857137	-0.794676	-0.453889	NaN	0.0301762	0.0886431	0.633749	0.597645	-0.0301762	0.225211	0.453889	0.561674
Q9CQ37;A0A087WPV1	Q9CQ37;A0A087WPV1	Ubiquitin-conjugating enzyme E2 T	Ube2t	NaN	NaN	0.978965	-0.494417	0.759717	NaN	0.20511	0.151447	0.775794	0.356989	-0.0489526	0.0489526	-0.356989	NaN
P60762;A0A087WQ34;A0A087WQB0	P60762;A0A087WQ34;A0A087WQB0	Mortality factor 4-like protein 1	Morf4l1	-1.06143	-0.0499411	0.00829029	-0.120438	-0.00829029	0.448504	0.0153556	0.140436	0.0454502	0.124022	-0.0153556	0.147984	-0.104412	-0.224166
Q9ERD6;A0A087WQ61;A0A087WQU0;Q8C134	Q9ERD6;A0A087WQ61;A0A087WQU0;Q8C134	Ras-specific guanine nucleotide-releasing factor RalGPS2	Ralgps2	-0.925892	-0.178655	0.202315	-0.124559	0.156344	0.861928	0.0756359	0.242219	-0.116575	-0.0692759	0.0459356	-0.0459356	-0.0616474	0.0616474
Q8BZN6;A0A087WRP5;A0A087WQ86;E9QM99;A0A0R4J2B7;A0A087WQA1;Q8BLX9;A0A087WS26	Q8BZN6;A0A087WRP5;A0A087WQ86;E9QM99;A0A0R4J2B7	Dedicator of cytokinesis protein 10	Dock10	-0.16054	-0.496942	-0.0671139	-1.06464	0.167373	0.655114	0.234686	0.16054	0.140178	0.0671139	0.418241	-0.218462	-0.242228	-0.430022
A0A087WQC4;H3BJR2;Q8R2K4;K3W4L1;H3BK01	A0A087WQC4;H3BJR2;Q8R2K4;K3W4L1;H3BK01	TAF6-like RNA polymerase II p300/CBP-associated factor-associated factor 65 kDa subunit 6L	Taf6l	-1.04976	0.0757036	0.101439	-0.0562344	-0.355277	-0.00083065	-0.0630131	0.0562344	-0.13209	-0.0937843	0.105511	0.374912	0.00083065	0.105191
P97789;A0A087WQN7;F8VQ87;A0A087WNV6	P97789;A0A087WQN7;F8VQ87;A0A087WNV6	5-3 exoribonuclease 1	Xrn1	-0.0752344	-0.244909	0.0951695	-1.07569	-0.250249	0.289982	-0.0239182	0.0380268	0.200838	0.0160775	0.0239182	0.11364	-0.0160775	-0.0395856
Q9CY34;A0A087WQR9	Q9CY34;A0A087WQR9	NEDD8-conjugating enzyme UBE2F	Ube2f	-1.83149	-1.50451	-2.45875	-2.13125	-0.445683	NaN	0.0449963	0.0156269	0.445683	0.508609	0.1241	-0.0156269	0.569156	0.641953
O89110;A0A087WQT6	O89110;A0A087WQT6	Caspase-8;Caspase-8 subunit p18;Caspase-8 subunit p10	Casp8	-2.25581	-0.363281	-0.238111	-0.358151	0.173534	-0.404449	-0.025332	0.025332	0.453472	0.451596	0.0691447	0.0697703	0.0851488	-0.0851488
Q99LC3;A0A087WR38	Q99LC3;A0A087WR38	NADH dehydrogenase [ubiquinone] 1 alpha subcomplex subunit 10, mitochondrial	Ndufa10	-1.79616	NaN	-0.850165	-1.24786	-0.416368	NaN	0.14325	0.163311	0.416368	0.674121	0.00276423	-0.00276423	0.516023	0.479413
P11276;B7ZNJ1;A0A087WS56;B9EHT6;A0A087WSN6;Q3UHL6;A0A087WR50;A0A087WQW8;Q4KL80	P11276;B7ZNJ1;A0A087WS56;B9EHT6;A0A087WSN6;Q3UHL6;A0A087WR50	Fibronectin;Anastellin	Fn1	-0.36969	-0.316345	-0.0198898	-0.098114	-0.375451	0.470229	-0.0522041	0.197126	-0.174857	0.0198898	0.0522041	0.170992	0.334061	0.611489
A0A0R4J2B5;A0A087WRI8;G5E8E3;Q8R3Y5;A0A087WSU8;A0A087WPA4	A0A0R4J2B5;A0A087WRI8;G5E8E3;Q8R3Y5	Uncharacterized protein C19orf47 homolog	2310022A10Rik	-0.307754	0.637759	0.236225	-0.194497	-0.16182	0.0933471	0.0118728	-0.0118728	-0.0445809	-1.95503e-05	0.0364852	0.0421472	-0.0380187	1.95503e-05
P63166;A0A087WRQ4	P63166;A0A087WRQ4	Small ubiquitin-related modifier 1	Sumo1	-0.25933	-1.04662	-1.18554	-0.66631	0.0297785	NaN	0.283751	0.297779	0.133608	0.322736	0.141497	-0.141497	-0.0297785	0.39103
A0A087WRR7	A0A087WRR7		Zfp383	-1.58854	-0.568131	-1.23038	-1.46025	-0.106589	-1.32706	0.0503397	0.164026	0.106589	0.173116	-0.0503397	0.0845318	0.148347	0.257832
Q6ZQF0;A0A087WS55	Q6ZQF0;A0A087WS55	DNA topoisomerase 2-binding protein 1	Topbp1	NaN	-1.22737	-1.20448	-1.87085	-0.967587	NaN	0.0755973	0.122667	1.13229	1.31365	-0.0755973	0.209941	0.967587	1.28241
Q9D902;A0A087WSS5;A0A087WSE8	Q9D902;A0A087WSS5;A0A087WSE8	General transcription factor IIE subunit 2	Gtf2e2	-0.509387	-0.123788	-0.785194	-0.22264	-0.427609	-2.01147	0.124585	0.124605	0.247682	0.127556	0.0113463	-0.0113463	0.123788	0.151175
Q9CQZ0;A0A087WSK7;Q921I0	Q9CQZ0;A0A087WSK7;Q921I0	ORM1-like protein 2;ORM1-like protein 1	Ormdl2;Gm28778;Ormdl1	NaN	NaN	-0.9362	NaN	-0.692622	1.32369	NaN	NaN	0.345298	0.30865	NaN	NaN	0.252935	-0.252935
Q8C3V4;A0A087WSP5;P42225;Q99K94;Q8CFQ1;A0A087WRI1;A0A087WSQ5	Q8C3V4;A0A087WSP5;P42225;Q99K94	Signal transducer and activator of transcription;Signal transducer and activator of transcription 1	Stat1	1.32491	0.0698748	-0.13557	0.492083	0.69996	-0.587422	-0.140585	0.140585	0.0245771	-0.0245771	-0.298546	-0.218502	-0.142667	0.0352373
A0A087WST2;Q8BX09;A0A0R4J2B6	A0A087WST2;Q8BX09;A0A0R4J2B6	Retinoblastoma-binding protein 5	Rbbp5	NaN	NaN	0.0233388	-1.04353	NaN	NaN	0.282403	0.325503	2.30628	1.73416	-0.205493	0.205493	0.814535	-0.0233388
Q6PDK2;A0A0A0MQ73	Q6PDK2;A0A0A0MQ73	Histone-lysine N-methyltransferase 2D;Histone-lysine N-methyltransferase	Kmt2d	-0.126009	0.431257	0.564879	0.20932	0.070117	0.76812	0.0533252	0.0925221	-0.115138	-0.147772	-0.178417	-0.0533252	-0.070117	-0.203104
Q3UMC0;A0A0G2JFY0;A0A0A0MQ80	Q3UMC0;A0A0G2JFY0;A0A0A0MQ80	Spermatogenesis-associated protein 5	Spata5	-0.0269113	0.452828	0.52029	0.755522	-0.211991	0.555722	-0.0812354	-0.0224328	-0.00247097	-0.020628	0.0224328	0.125217	-0.0904655	0.00247097
A0A0A0MQ89;Q80US4;V9GXE4	A0A0A0MQ89;Q80US4	Actin-related protein 5	Actr5	-0.0580988	0.666287	-0.358191	0.00984097	-0.545982	0.882921	0.0783129	0.21969	0.10856	0.0147576	-0.00984097	-0.261845	-0.0147576	-0.031117
Q69ZK6;G3UZM1;A0A0A0MQ98;G3UYW3	Q69ZK6;G3UZM1;A0A0A0MQ98;G3UYW3	Probable JmjC domain-containing histone demethylation protein 2C	Jmjd1c	-0.078877	0.335635	0.312187	0.0953622	-0.280342	0.783543	0.0996308	-0.00262976	0.0581422	-0.0581422	0.00262976	-0.0993581	-0.153007	-0.176795
P68368;A0A0A0MQA5;Q9JJZ2;A0A087WRB4;A0A087WQS4;A0A087WSB0;A0A087WSL5;A0A087WS35	P68368;A0A0A0MQA5;Q9JJZ2;A0A087WRB4;A0A087WQS4	Tubulin alpha-4A chain;Tubulin alpha-8 chain	Tuba4a;Tuba8	0.761962	-0.651281	-0.41326	0.0496335	0.111315	NaN	0.0716386	-0.0496335	0.614305	0.561063	-0.338415	-0.190515	-0.0388455	0.0388455
Q9D0R8;A0A0A0MQC9	Q9D0R8;A0A0A0MQC9	Protein LSM12 homolog	Lsm12	1.14566	0.351251	0.279128	0.778354	0.0843306	0.825469	-0.228321	-0.0650463	-0.174895	-0.158172	-0.0224476	0.0224476	-0.0891542	-0.0843306
P25425;I1E4X2;A0A0A0MQE0;E9Q6Z8;F8VQL7;A0A0R4J1Z4;A0A0A0MQM6;H3BKX3	P25425;I1E4X2;A0A0A0MQE0;E9Q6Z8;F8VQL7;A0A0R4J1Z4;A0A0A0MQM6	POU domain, class 2, transcription factor 1;POU domain protein	Pou2f1	-0.414824	0.121441	0.343979	-0.21482	-0.309732	0.447811	0.0479364	0.0281687	-0.181126	-0.091785	0.0611963	-0.0281687	-0.0212255	0.0212255
P63242;A0A0A0MQM0;J3QPS8	P63242;A0A0A0MQM0;J3QPS8	Eukaryotic translation initiation factor 5A-1;Eukaryotic translation initiation factor 5A	Eif5a	-1.12594	-3.31423	-1.77251	-1.01922	0.119779	-4.90679	-0.0408249	0.069109	0.40861	0.500079	0.249039	0.0408249	0.0529909	-0.0529909
Q921L3;A0A0A6YVS2	Q921L3;A0A0A6YVS2	Transmembrane and coiled-coil domain-containing protein 1	Tmco1	0.108437	0.0100975	-0.132639	-0.682842	-0.0300064	-0.0131931	-0.248308	-0.108269	-0.0100975	0.0668144	0.108269	0.113083	0.28066	0.497062
Q9JKX6;A0A0A6YVU1;A2ATT5	Q9JKX6;A0A0A6YVU1;A2ATT5	ADP-sugar pyrophosphatase	Nudt5	-0.523781	0.073132	0.0821004	-0.0420914	-0.111426	0.649638	-0.0188675	0.0654335	-0.23655	-0.110275	0.0188675	0.0841579	0.0226102	-0.0226102
Q9JKV1;A0A0A6YVU8;D3YUD8	Q9JKV1;A0A0A6YVU8	Proteasomal ubiquitin receptor ADRM1	Adrm1;Gm9774	-0.783573	-0.4236	-0.195993	-1.18767	-0.34475	-0.60151	-0.034152	0.074708	0.195993	0.227311	0.034152	0.0529881	0.407631	0.556698
Q9JKP5;A0A0A6YWB0;G3X9Q0;A0A0A6YVV8;A0A0A6YXE3;A0A0A6YXL7;A0A0A6YWJ5;Q3U570;A0A0A6YWG1;Q3U581;A0A0A6YXQ4;A0A0A6YXP3;A0A2I3BRX8	Q9JKP5;A0A0A6YWB0;G3X9Q0;A0A0A6YVV8;A0A0A6YXE3;A0A0A6YXL7;A0A0A6YWJ5;Q3U570;A0A0A6YWG1;Q3U581;A0A0A6YXQ4	Muscleblind-like protein 1	Mbnl1	-0.631353	-0.466528	-0.7136	-0.433145	-0.171164	-0.00546169	0.164556	-0.130319	0.459991	0.564713	0.185763	0.130319	0.00546169	0.258987
P35123;A0A0A6YW28;A0A0A6YVY7;A0A0A6YWM7;A0A0A6YW63	P35123;A0A0A6YW28;A0A0A6YVY7	Ubiquitin carboxyl-terminal hydrolase 4;Ubiquitin carboxyl-terminal hydrolase	Usp4	-0.480486	-0.11622	0.0285578	0.0984592	0.186967	0.14309	-0.0393353	0.0216637	0.00230694	-0.00230694	-0.0216637	0.244228	-0.0362463	-0.0261164
P83882;A0A0A6YW33;A0A2I3BPG9;E9Q131	P83882;A0A0A6YW33	60S ribosomal protein L36a	Rpl36a;Gm6525	-0.338949	0.101086	0.105009	0.0202599	-0.104797	-0.579649	-0.0202599	-0.0901566	-0.380116	-0.101086	0.508072	0.923744	0.164457	0.471209
P97820;B7ZNR9;B2RUE8;A0A0A6YWR8;F8VPL5;A0A0A6YWM8;E9PVG7;A0A0A6YW53;A0A0A6YWJ2;A0A0A6YVR7;A0A0A6YXE5;A0A0A6YVZ8	P97820;B7ZNR9;B2RUE8;A0A0A6YWR8;F8VPL5;A0A0A6YWM8;E9PVG7;A0A0A6YW53;A0A0A6YWJ2	Mitogen-activated protein kinase kinase kinase kinase 4	Map4k4	0.160092	0.698343	0.733065	0.261312	0.0644512	0.819283	-0.306834	-0.0609407	-0.361928	-0.193093	-0.0824633	0.0609407	-0.125553	-0.0644512
Q80UM3;A0A0A6YW80;G3X8Y3	Q80UM3;A0A0A6YW80;G3X8Y3	N-alpha-acetyltransferase 15, NatA auxiliary subunit	Naa15	NaN	-0.137707	-0.38664	NaN	-0.437063	-1.59838	0.359864	0.509302	0.437273	0.337492	0.21321	-0.21321	0.137707	0.146769
A0A0A6YWJ7	A0A0A6YWJ7		Mfsd7b	-1.56339	-0.734318	-0.742204	-0.842226	-0.0516171	NaN	0.0117655	-0.0117655	0.646875	0.50118	0.275548	0.182407	0.0516171	0.144776
Q8BMG7;E9QKE4;A0A0A6YWM5	Q8BMG7;E9QKE4;A0A0A6YWM5	Rab3 GTPase-activating protein non-catalytic subunit	Rab3gap2	-0.749803	0.00136805	0.656777	-0.332033	-0.287886	0.433026	0.228906	0.169091	-0.00136805	0.0273557	0.0862842	-0.0862842	-0.0135131	-0.148036
Q6PGA0;A0A0A6YXP4;A0A0A6YWY4;A0A0A6YWP7;A0A0A6YXM5	Q6PGA0;A0A0A6YXP4;A0A0A6YWY4;A0A0A6YWP7;A0A0A6YXM5	REST corepressor 3	Rcor3	-0.209229	0.500367	0.458842	0.617407	-0.179596	1.0404	-0.0451674	0.0292459	-0.0664043	0.0179358	0.00422621	-0.00422621	-0.0273018	-0.0179358
Q8BTT6;A0A0A6YWS6;A0A0R4J114	Q8BTT6;A0A0A6YWS6;A0A0R4J114	Digestive organ expansion factor homolog	Diexf	-0.107843	-0.619234	0.338847	0.0491104	-0.533752	0.85134	0.111665	-0.0515699	0.0227079	-0.0545473	-0.0491104	0.0691643	-0.00218773	0.00218773
Q3UJD6;E9Q9M5;A0A0A6YWX1;J3KMM1;A0A0A6YWN9;A0A0A6YX42;A0A0A6YXT9	Q3UJD6;E9Q9M5;A0A0A6YWX1;J3KMM1;A0A0A6YWN9	Ubiquitin carboxyl-terminal hydrolase 19;Ubiquitin carboxyl-terminal hydrolase	Usp19	-0.859711	-0.365535	-0.167015	-0.535191	-0.0378661	-0.410382	-0.086174	0.163176	0.0378661	0.104353	0.086174	0.186443	0.171797	0.243529
Q01730;E0CXG5;A0A0A6YWZ2;B1AYQ0;A2AUR7;Q9D031	Q01730;E0CXG5;A0A0A6YWZ2;B1AYQ0;A2AUR7;Q9D031	Ras suppressor protein 1	Rsu1	-0.927822	-0.268773	-1.07576	-0.414846	-0.231837	NaN	0.174354	0.0756168	0.434213	0.325677	0.057972	-0.057972	0.289916	0.231837
Q9CQ22;A0A0A6YX02	Q9CQ22;A0A0A6YX02	Ragulator complex protein LAMTOR1	Lamtor1	-0.881236	0.0421948	-0.195249	0.133651	-0.300511	-1.87008	0.0701537	0.0796065	0.325201	0.299396	-0.0701537	-0.205443	0.21576	-0.0421948
Q8BVE3;A0A0A6YX18;A0A0A6YWP6;A0A0A6YVU0	Q8BVE3;A0A0A6YX18;A0A0A6YWP6	V-type proton ATPase subunit H	Atp6v1h	-0.930473	-2.13765	-0.717109	-0.320383	-0.294044	-2.40621	0.202966	0.0883288	0.386826	0.294044	-0.0241418	0.0241418	0.452804	0.385428
Q811L6;E9PWX8;A0A0A6YXG1;E9QPR4;A0A668KMA1	Q811L6;E9PWX8;A0A0A6YXG1;E9QPR4;A0A668KMA1	Microtubule-associated serine/threonine-protein kinase 4	Mast4	NaN	-0.282388	0.0145402	NaN	-0.0145402	0.400061	-0.0261946	0.0261946	-0.131807	-0.250024	0.411306	0.737238	0.135388	0.0183949
Q99PM9;A0A0A6YXG9;A0A0B4J1E5	Q99PM9;A0A0A6YXG9;A0A0B4J1E5	Uridine-cytidine kinase 2	Uck2	0.0710864	NaN	0.612889	0.186925	1.13692	NaN	-0.102124	-0.056169	-0.0226936	0.0259924	-0.0250306	0.0250306	-0.0406895	0.0226936
A2A8Z1;Q5FWX7;E9Q6C1;F6UHR6;E9PXZ2;A0A0A6YXH3	A2A8Z1;Q5FWX7;E9Q6C1;F6UHR6;E9PXZ2;A0A0A6YXH3	Oxysterol-binding protein-related protein 9;Oxysterol-binding protein	Osbpl9	-0.293483	-0.575383	-0.465412	-0.209201	-0.54693	0.230994	-0.0594673	0.0594673	0.00795126	-0.00795126	0.103065	0.11879	0.11139	0.044868
E9Q3Y4;A0A1D5RM41;A0A0A6YXX3;A0A0A6YXL6;Q9ESE1	E9Q3Y4;A0A1D5RM41;A0A0A6YXX3;A0A0A6YXL6;Q9ESE1	Lipopolysaccharide-responsive and beige-like anchor protein	Lrba	-0.105456	0.207294	0.309575	-0.0163937	-0.0129366	1.00535	0.0163937	0.0631523	-0.239324	-0.298698	0.0917635	-0.0838461	0.0129366	-0.155931
Q8BGS7;D3YX12;A0A0A6YXR0	Q8BGS7;D3YX12;A0A0A6YXR0	Choline/ethanolaminephosphotransferase 1	Cept1	-0.0035243	-0.338912	-0.594575	-0.330593	-0.234694	0.399106	0.0035243	-0.124086	-0.0671968	0.0671968	0.301867	0.341613	0.171202	0.426879
Q9D7N6;A0A0A6YXW4	Q9D7N6;A0A0A6YXW4	39S ribosomal protein L30, mitochondrial	Mrpl30	NaN	-0.350492	-0.179831	-1.14638	-0.259089	NaN	0.167968	0.0120578	0.319677	0.499655	-0.0120578	0.0542359	0.179831	0.483063
A7UAK4;A0A0A6YY64;A2AUP1;Q3U3S6;A0A0A6YW89;A2AUP3;A2AUP5;Q7TS91;A2AUP4;A7UAK8;A7UAK5	A7UAK4;A0A0A6YY64;A2AUP1;Q3U3S6;A0A0A6YW89;A2AUP3;A2AUP5;Q7TS91;A2AUP4;A7UAK8;A7UAK5		Pfkfb3	0.680346	0.540491	0.746321	-0.102172	0.0710659	0.0974693	-0.0233583	0.0233583	-0.224596	-0.424135	0.0724697	-0.0252495	-0.0710659	-0.12323
A0A0B4J1E2;Q9CSN1	A0A0B4J1E2;Q9CSN1	SNW domain-containing protein 1	Snw1	-0.272631	0.314615	0.394489	0.120766	0.087944	-0.0872269	0.0151081	0.0223408	-0.116039	-0.111668	-0.0609741	-0.0151081	-0.0601444	0.0601444
P08101;A0A0B4J1G1;E9Q415;A0A0B4J1E6	P08101;A0A0B4J1G1;E9Q415;A0A0B4J1E6	Low affinity immunoglobulin gamma Fc region receptor II	Fcgr2;Fcgr2b	NaN	NaN	-1.1158	-2.16352	NaN	0.0923491	-0.102616	0.168072	0.30506	0.535766	0.102616	0.266786	-0.0923491	0.190876
Q3U3D7;A0A0B4J1F5	Q3U3D7;A0A0B4J1F5	Transmembrane protein 131-like	Kiaa0922;D930015E06Rik	0.966763	0.132661	0.640993	1.34427	0.338737	0.686689	-0.115267	-0.0612879	-0.136353	-0.132661	-0.112989	0.0612879	-0.262915	-0.255716
Q9Z0M6;Q9DC42;A0A0D9SEG8;E9QMJ5;E9QJS7	Q9Z0M6;Q9DC42;A0A0D9SEG8;E9QMJ5;E9QJS7	CD97 antigen	Cd97;Adgre5	NaN	1.18295	0.69391	-2.38577	-0.621601	0.328169	-0.0297537	0.0297537	-0.0451694	0.0451694	0.11353	0.145423	-0.267913	-0.0883079
Q3UTZ3;A0A0G2JDC3	Q3UTZ3;A0A0G2JDC3	Uncharacterized protein C7orf43 homolog		-0.104656	-0.342433	-0.0683599	-0.152117	0.0471616	0.252048	0.0811186	-0.0811186	-0.0450673	0.0201726	0.136902	0.284896	-0.0201726	0.151726
Q920E5;A0A0G2JDJ5;A0A0G2JEB3;A0A0G2JEA5	Q920E5;A0A0G2JDJ5;A0A0G2JEB3;A0A0G2JEA5	Farnesyl pyrophosphate synthase	Fdps	-0.538368	-0.445849	-0.508275	-0.439201	0.0188446	NaN	0.173928	0.138627	0.260798	0.375314	-0.0112677	0.0112677	0.100788	-0.0188446
Q9CVI2;A0A0G2JF33;A0A0G2JEE9	Q9CVI2;A0A0G2JF33;A0A0G2JEE9	Protein FAM133B	Fam133b	NaN	-0.43575	-0.746958	-0.44643	-0.276548	NaN	0.168879	-0.168879	0.50272	0.569519	0.375982	0.566685	0.276548	0.545322
P63254;A0A0G2JEK2	P63254;A0A0G2JEK2	Cysteine-rich protein 1	Crip1	0.511024	0.106989	-0.165064	0.664313	0.945679	-2.9448	0.00636387	-0.42381	0.534609	0.268305	-0.314189	-0.00636387	-0.106989	-0.178478
P51410;A0A0G2JES3;A0A140T8T4;D3Z629	P51410;A0A0G2JES3;A0A140T8T4	60S ribosomal protein L9	Rpl9	0.811984	-0.432135	-0.228714	0.0138083	-0.183865	0.00876045	0.0858183	-0.0138083	-0.00876045	0.0107765	-0.265859	-0.297284	0.0390606	0.207092
O55126;A0A0G2JEV1;Q7TMG8	O55126;A0A0G2JEV1;Q7TMG8	Protein NipSnap homolog 2	Gbas	0.969688	-0.147692	-0.149114	-0.000952244	-0.27143	-2.63845	-0.408338	-1.10201	0.147692	0.262053	0.112519	0.000952244	0.540892	0.708817
A0A0G2JF64	A0A0G2JF64			-1.15599	-0.257292	-1.01713	0.0497732	-0.201845	-0.747486	0.836568	0.218495	1.1183	0.792887	-0.0497732	-0.46654	0.515868	0.201845
Q99MP8;A0A0G2JF68	Q99MP8;A0A0G2JF68	BRCA1-associated protein	Brap	-0.974729	0.0313249	-0.345077	-0.604608	-0.0313249	0.226453	0.138759	0.271039	0.08392	0.136866	0.20217	-0.138759	-0.362926	-0.590608
A0A0G2JFA5;A6PWK8;A6PWK9;A0A0G2JF42;A6PWK7	A0A0G2JFA5;A6PWK8		Atrx	-0.104331	-0.185134	-0.0873775	1.62942	-0.213397	0.804045	-0.571353	0.104331	0.165493	0.0335875	-0.145444	0.8156	0.153032	-0.0335875
Q7TPD0;A0A0G2JFJ6	Q7TPD0;A0A0G2JFJ6	Integrator complex subunit 3	Ints3	NaN	0.522675	-0.13761	NaN	-0.0924311	-0.228728	1.10346	0.14685	-0.0566683	0.216087	0.0605273	-0.0605273	0.0566683	0.398434
Q7TND5;A0A0G2JFR7	Q7TND5;A0A0G2JFR7	Ribosome production factor 1	Rpf1	-0.277262	-0.195647	0.216426	0.779905	-0.225001	-0.0148444	-0.0413055	-0.00536156	-0.111009	0.0429482	0.00536156	0.147688	0.0148444	0.283671
Q6ZWU9;A0A0G2JG29;A0A0G2JDW7	Q6ZWU9;A0A0G2JG29;A0A0G2JDW7	40S ribosomal protein S27	Rps27	-0.10181	-0.0412283	-0.170196	-0.0909052	-0.1376	-0.695414	-0.104104	0.147597	0.0412283	0.156772	0.0909052	0.598109	0.275474	0.662513
Q9CRC8;D6RFC5;A0A0G2JGC9;F6RDA7;D6RHB1;A0A0R4J0W6	Q9CRC8;D6RFC5;A0A0G2JGC9;F6RDA7;D6RHB1;A0A0R4J0W6	Leucine-rich repeat-containing protein 40	Lrrc40	-0.700049	-0.728846	-0.270678	-0.2637	-0.249736	NaN	0.0675516	-0.0221462	0.28686	0.249736	0.126626	0.0221462	0.31828	0.284764
Q8BXV2;A0A0G2JGE0	Q8BXV2;A0A0G2JGE0	BRI3-binding protein	Bri3bp	0.560067	0.350191	0.0174294	0.0228553	-0.502689	-0.517084	-0.0228553	0.100178	-0.0705223	0.149237	-0.266666	-0.105008	-0.0174294	0.231482
P48036;A0A0G2JGQ0	P48036;A0A0G2JGQ0	Annexin A5	Anxa5	-1.90204	-0.949967	-0.0521212	0.0231752	0.433364	-0.891864	0.239916	0.0981579	0.75863	0.275357	-0.0231752	-0.244794	0.0521212	-0.324432
P54729;A0A0G2JGQ4	P54729;A0A0G2JGQ4	NEDD8 ultimate buster 1	Nub1	-1.60757	-0.241211	0.0634108	-0.317788	-0.273347	0.579336	0.1764	0.390812	0.02707	0.152753	0.110928	-0.110928	-0.02707	-0.108512
Q99JC1;A0A0G2JGQ8;P01845;P01844	Q99JC1;A0A0G2JGQ8;P01845;P01844	Ig lambda-3 chain C region;Ig lambda-2 chain C region	Iglc3;Iglc2	-0.513657	-0.718803	-0.0774069	-0.0226202	-0.413961	0.0714855	0.0527382	0.111886	0.26312	0.237782	0.00394821	-0.00394821	0.0369806	-0.0369806
Q6PHZ2;E9Q1T1;A0A0G2JGS4;E9Q1W0;Q8CCM0;E9Q1V9;E9PXV3;A0A286YDK9;F6RWZ9;A0A286YCB8;A0A286YDL6;A0A286YCW8	Q6PHZ2;E9Q1T1;A0A0G2JGS4;E9Q1W0;Q8CCM0;E9Q1V9	Calcium/calmodulin-dependent protein kinase type II subunit delta	Camk2d	-0.3981	-0.0248585	-0.256634	-0.768441	-0.178867	-0.876036	-0.0056057	0.041687	0.0935898	0.0894642	0.0056057	0.0634003	0.169661	0.0248585
Q9CQQ7;A0A0G2JGX3	Q9CQQ7;A0A0G2JGX3	ATP synthase F(0) complex subunit B1, mitochondrial	Atp5f1	-0.517302	0.133873	-0.224775	-0.354221	0.0489807	-1.18213	0.129288	0.00529671	0.0243225	0.286959	0.0542545	-0.00529671	-0.155371	-0.0243225
P63073;A0A0G2JH04;A0A0G2JG98;A0A0G2JFB4;A0A0G2JGT5	P63073;A0A0G2JH04;A0A0G2JG98;A0A0G2JFB4;A0A0G2JGT5	Eukaryotic translation initiation factor 4E	Eif4e	-1.4495	0.1057	0.215405	0.222461	-0.14754	-0.126914	-0.404063	-0.222461	-0.136661	-0.1057	0.324834	0.515529	0.215528	0.280103
Q6P4S8;K3W4P2;A0A0G2JH17;A0A0G2JDG8	Q6P4S8;K3W4P2;A0A0G2JH17;A0A0G2JDG8	Integrator complex subunit 1	Ints1	0.387848	-0.23498	-0.332417	-0.378712	-0.849634	NaN	-0.0258222	-0.0138898	0.23498	0.262134	0.0138898	0.152588	0.325166	0.4521
Q3UG20;A0A0G2JH19	Q3UG20;A0A0G2JH19	Histone-lysine N-methyltransferase 2E	Kmt2e	NaN	-0.813345	-0.0323396	-0.702704	-0.467153	0.0323396	0.170172	0.193342	0.459212	0.302441	0.0238867	-0.0238867	0.272358	-0.191699
A1KXC4;A0A0G2LB91	A1KXC4;A0A0G2LB91	Fas apoptotic inhibitory molecule 3	Faim3	0.473622	-0.0489101	0.0719175	-0.555507	-0.12955	1.01705	-0.0838413	-0.078618	-0.115372	-0.0355024	0.078618	0.230451	0.0355024	0.133567
Z4YJZ7;A0A0H2UH19;Q5DW34;E9Q5A3;A0A1B0GXE2;A2AIS5;A0A0A6YWA0;A0A0G2JFI9	Z4YJZ7;A0A0H2UH19;Q5DW34;E9Q5A3	Histone-lysine N-methyltransferase EHMT1	Ehmt1	0.871898	-0.0109587	0.0817957	0.657533	-0.103812	0.983327	-0.177925	-0.0787735	-0.272948	-0.219872	0.0265999	-0.0265999	0.0109587	0.0600557
Q5SXY1;A0A0J9YUF8;A0A0J9YTU3	Q5SXY1;A0A0J9YUF8;A0A0J9YTU3	Cytospin-B	Specc1	-1.64612	0.467211	0.242937	0.262002	-0.346476	NaN	0.279364	0.181329	0.358499	0.295263	-0.200207	-0.181329	-0.263791	-0.242937
Q69Z99;A0A0J9YTU9;A0A0J9YU29;A0A0J9YTW0;A0A0J9YV10	Q69Z99;A0A0J9YTU9	Zinc finger protein 512	Znf512	-0.877371	0.843949	0.479346	-0.687279	-0.289165	0.142322	-0.0412817	0.0412817	-0.300328	-0.115525	0.162961	0.164882	-0.134637	0.115525
Q8C1B7;A0A0J9YTY0;A0A0J9YUL3	Q8C1B7;A0A0J9YTY0;A0A0J9YUL3	Septin-11	2024-09-11	-2.1261	0.487281	0.512071	-0.152472	-0.0558014	-0.232036	0.506783	-0.226595	0.0558014	0.110467	0.403698	0.152472	-0.385844	-0.32064
Q9D6M3;A0A0J9YTY6;E9PV90;E9PY45;E9Q6M6;A0A0J9YUJ4;A0A0J9YUX4;Q80X52;E9Q579;V9GWS2;A0A0J9YVJ3	Q9D6M3;A0A0J9YTY6;E9PV90;E9PY45;E9Q6M6;A0A0J9YUJ4;A0A0J9YUX4;Q80X52;E9Q579	Mitochondrial glutamate carrier 1	Slc25a22	-1.53666	0.131264	-0.204838	-0.440378	0.116457	0.477654	0.136753	-0.136753	-0.220666	0.108809	0.278076	0.209926	-0.11582	-0.108809
A0A0J9YU37;A0A0J9YUP9;A0A0J9YUK1;A0A0J9YVG2;A0A0J9YTW1;A0A0J9YUS2;A0A0J9YUG4;A0A0J9YTR9;A0A0J9YV54;A0A0J9YV50;A0A0J9YV39;A0A0J9YUT3;A0A0J9YUT7;Q8BPX7;A0A0J9YU91;A0A0J9YVB3;A0A0J9YVG8;A0A0J9YV88;A0A0J9YVC6;A0A0J9YUR0	A0A0J9YU37;A0A0J9YUP9;A0A0J9YUK1;A0A0J9YVG2;A0A0J9YTW1;A0A0J9YUS2;A0A0J9YUG4;A0A0J9YTR9;A0A0J9YV54			-0.336382	-0.189998	0.147804	0.361502	-0.129237	-0.287795	-0.180345	0.151936	0.0330176	0.0338044	0.0406981	-0.0406981	-0.0330176	0.141824
Q9D8W7;A0A0J9YUI7;A0A0J9YU56	Q9D8W7;A0A0J9YUI7;A0A0J9YU56	OCIA domain-containing protein 2	Ociad2	0.269001	0.101418	0.723473	1.25102	-0.546697	-0.173859	0.0232782	-0.0232782	0.522072	0.703277	-0.586094	-0.564666	-0.318005	-0.101418
O88712;A0A0J9YUM4;A0A0J9YU62;P56546;A0A0J9YTW3;E9PWQ9;Q91YZ2;A0A0J9YU66;A0A0J9YVI3;A0A0J9YUR5;E9Q0T4	O88712;A0A0J9YUM4;A0A0J9YU62;P56546;A0A0J9YTW3;E9PWQ9;Q91YZ2	C-terminal-binding protein 1;C-terminal-binding protein 2	Ctbp1;Ctbp2	-0.705204	-0.691973	-0.0490489	-0.156492	-0.0459018	0.603555	-0.0387936	0.0387936	-0.0286527	0.0286527	0.0619869	0.0627689	0.393553	0.274692
Q99L02;A0A0U1RQA9;A0A0J9YUB4	Q99L02;A0A0U1RQA9;A0A0J9YUB4	PAXIP1-associated glutamate-rich protein 1A	Pagr1a	NaN	-0.530607	0.568544	0.763791	-0.331779	0.484146	0.237006	0.0231204	0.0416098	0.0560961	-0.0231204	-0.517663	-0.0416098	-0.0688009
Q9CRD0;A0A0J9YUB6	Q9CRD0;A0A0J9YUB6	OCIA domain-containing protein 1	Ociad1	-1.11212	0.0573988	-0.228093	-0.27906	-0.0218096	-0.311549	0.27906	-0.317261	-0.132569	0.0218096	0.423838	0.281792	0.0242815	0.26382
A0A0J9YUD5;B9EJ54;E9Q880	A0A0J9YUD5;B9EJ54		Nup205	-1.29686	-0.238798	0.0126076	0.51528	-0.561743	0.310726	-0.0294533	0.0667629	-0.0568123	0.139318	0.0294533	-0.0460949	-0.0126076	0.274063
Q9JLV6;A0A0J9YV48;A0A0J9YUF9;E9Q9A5;G5E8N7	Q9JLV6;A0A0J9YV48;A0A0J9YUF9;E9Q9A5;G5E8N7	Bifunctional polynucleotide phosphatase/kinase;Polynucleotide 3-phosphatase;Polynucleotide 5-hydroxyl-kinase	Pnkp	-0.405671	-0.258733	0.695401	-0.400746	-0.275642	0.924438	0.140741	0.0605125	0.110407	0.145014	-0.00796413	0.00796413	-0.110407	-0.309999
F8VQ05;A0A0J9YUH4	F8VQ05;A0A0J9YUH4		Fryl	-2.34054	-0.0473938	-0.156787	-3.00675	0.0858259	0.0473938	0.113114	0.155551	0.193702	0.054347	-0.0769205	0.0769205	-0.152995	-0.361492
P61087;A0A0J9YUI1;D3Z4U3	P61087;A0A0J9YUI1;D3Z4U3	Ubiquitin-conjugating enzyme E2 K	Ube2k	-0.332773	-0.169265	0.195776	-0.285655	-0.162972	0.162307	0.102482	0.188795	-0.0713468	0.0713468	0.103199	-0.102482	0.0889421	-0.150985
A0A0J9YUP5;F8VQG7	A0A0J9YUP5;F8VQG7		N4bp2	0.105903	-0.241806	-0.145204	0.298274	0.124227	0.427052	-0.33174	-0.0504656	-0.0851722	-0.0465512	-0.125012	0.0504656	0.0705914	0.0465512
Q8R3C6;A0A0J9YUT8	Q8R3C6;A0A0J9YUT8	Probable RNA-binding protein 19	Rbm19	-0.399357	0.609752	-0.126394	0.0297441	0.12253	NaN	0.0292273	0.0796423	0.350349	0.364139	-0.0292273	-0.031743	-0.190135	-0.12253
P97808;A0A0J9YUX0;F6TWM7	P97808;A0A0J9YUX0;F6TWM7	FXYD domain-containing ion transport regulator 5	Fxyd5	-0.163968	0.111399	0.364656	0.123746	0.225677	0.886877	0.0166068	0.0561433	-0.111399	-0.115283	-0.0166068	-0.205738	-0.225152	-0.31404
P63158;A0A0J9YUZ4;A0A0J9YUD8;D3YZ18;D3YVC6	P63158;A0A0J9YUZ4;A0A0J9YUD8;D3YZ18;D3YVC6	High mobility group protein B1	Hmgb1	0.726698	1.67654	1.08157	0.275417	0.956966	-0.225815	-0.00924873	0.00924873	-0.0997467	-0.0941868	-0.116905	-0.324467	-0.0460682	0.0460682
Q8BHJ5;A0A0J9YV90;A0A0J9YUE3	Q8BHJ5;A0A0J9YV90	F-box-like/WD repeat-containing protein TBL1XR1	Tbl1xr1	-0.839592	-0.665544	-0.459568	-0.381548	-0.117622	-1.37708	-0.0617089	0.0617089	0.117622	0.150753	0.0807538	0.0646873	0.670468	0.495649
Q9JLT4;J3QMN4;A0A0U1RPV8;J3QMQ8;A0A0M3HEQ0;A0A0U1RQA4;Q9D8I4;A0A0U1RPS1;A0A0U1RPC6;A0A0M3HEP9;D3Z0K8	Q9JLT4;J3QMN4;A0A0U1RPV8;J3QMQ8;A0A0M3HEQ0;A0A0U1RQA4;Q9D8I4;A0A0U1RPS1;A0A0U1RPC6;A0A0M3HEP9	Thioredoxin reductase 2, mitochondrial	Txnrd2	-1.15986	-0.205033	-0.291718	-0.40174	-0.0344477	-1.93816	0.029707	-0.029707	0.0344477	0.140712	0.0661564	0.296675	0.141572	0.276505
Q8BKS9;A0A494BB98;A0A494BBI7;A0A0N4SUH4;A0A494B9B8	Q8BKS9;A0A494BB98;A0A494BBI7;A0A0N4SUH4;A0A494B9B8	Pumilio domain-containing protein KIAA0020	Kiaa0020	-0.354141	1.00228	1.24993	1.39969	-0.228966	0.936157	-0.259914	-0.00590897	-0.20192	-0.190876	0.00590897	0.482275	-0.123672	0.123672
A0A0N4SUH6	A0A0N4SUH6			-2.18425	-0.286173	-0.920144	-0.537418	-0.615688	NaN	0.40242	-0.40242	0.286173	0.404612	1.07758	1.28069	0.518132	0.860962
O35130;A0A0N4SUL6	O35130;A0A0N4SUL6	Ribosomal RNA small subunit methyltransferase NEP1	Emg1	NaN	-0.151625	NaN	0.410207	NaN	-0.126895	0.217661	-0.0530453	0.379542	0.284292	0.0530453	-0.242026	0.126895	0.269894
A0A0N4SUM2	A0A0N4SUM2			-0.102935	-0.119323	0.425336	0.320572	-0.0623159	1.20436	0.0333948	0.0349817	0.0114727	-0.0114727	-0.056901	-0.0333948	0.230668	-0.167854
Q9JHW4;A0A0N4SUV6;A0A0N4SWB3;A0A0N4SUU3	Q9JHW4;A0A0N4SUV6	Selenocysteine-specific elongation factor	Eefsec	-1.46617	-0.339065	-0.668586	-0.883281	-0.236135	-2.07004	-0.0486693	0.108733	0.259774	0.316921	0.0486693	0.0661645	0.236135	0.543336
P80313;A0A0N4SV00;A0A0N4SV22	P80313;A0A0N4SV00	T-complex protein 1 subunit eta	Cct7	0.659492	0.0279932	-0.190276	0.0204277	-0.126603	-0.392476	-0.0204277	-0.0974922	0.0323229	-0.0279932	0.146162	-0.035408	0.129643	0.165627
P97429;S4R1F2;F7ANV6;D3Z0S1;A0A0N4SV57;A0A0N4SW89	P97429;S4R1F2;F7ANV6;D3Z0S1;A0A0N4SV57;A0A0N4SW89	Annexin A4;Annexin	Anxa4	0.100329	-1.28235	-0.508919	-0.165863	0.168004	NaN	-0.0152688	0.0152688	0.831213	0.691893	-0.0431647	0.0334477	0.206403	-0.168004
Q61464;A0A0N4SV80;E9QML5;A0A0N4SV38;A0A0N4SVI8;E9QKZ7;Q3TZK9;A0A0N4SVM8;A0A0N4SUP3	Q61464;A0A0N4SV80;E9QML5;A0A0N4SV38;A0A0N4SVI8;E9QKZ7;Q3TZK9;A0A0N4SVM8	Zinc finger protein 638	Znf638;Zfml	0.429209	0.223103	0.0369225	0.378448	0.0955067	-0.952318	-0.155941	-0.084013	-0.432762	-0.332979	-0.0714989	0.0714989	-0.0369225	0.0888004
Q5XKN4;A0A0N4SV89	Q5XKN4;A0A0N4SV89	Protein jagunal homolog 1	Jagn1	-0.0829496	-0.732528	-0.735699	-0.381521	-0.692231	-0.0632524	0.0957079	-0.22182	0.0632524	0.173826	0.38132	0.0829496	0.454695	0.605957
Q9D1K2;A0A0N4SVE1;F7B2B4	Q9D1K2;A0A0N4SVE1;F7B2B4	V-type proton ATPase subunit F	Atp6v1f	0.468587	-0.82478	0.149238	0.185796	-0.580682	-0.148245	-0.0996242	-0.0289388	0.483497	0.467594	-0.16357	0.0289388	-0.0961218	0.0961218
Q0VGB7;A0A0N4SVH3;A0A0R4J0U2;A0A0N4SV05	Q0VGB7;A0A0N4SVH3;A0A0R4J0U2;A0A0N4SV05	Serine/threonine-protein phosphatase 4 regulatory subunit 2	Ppp4r2	-0.39601	0.264479	0.200264	0.24595	0.0789394	0.519659	0.107009	0.0544634	-0.109296	-0.0789394	-0.0544634	-0.318355	-0.0848331	-0.183965
Q9CR89;A0A0N4SVK6;A0A0N4SVQ6	Q9CR89;A0A0N4SVK6;A0A0N4SVQ6	Endoplasmic reticulum-Golgi intermediate compartment protein 2	Ergic2	NaN	-1.05103	-1.55555	NaN	NaN	0.0336165	0.279029	0.301435	0.266798	0.242591	0.145142	-0.145142	-0.0237737	0.0237737
A0A0N4SVS6;P53996;Q9D548	A0A0N4SVS6;P53996	Cellular nucleic acid-binding protein	Cnbp	-0.133185	-0.43195	-0.348139	-0.0290899	0.453945	0.0160999	0.0290899	-0.0365782	-0.108852	-0.0160999	0.104104	0.305501	0.183481	0.420942
Q8QZV7;F7BP94;A0A0N4SVS8	Q8QZV7;F7BP94;A0A0N4SVS8	Protein asunder homolog	Asun	-1.63018	NaN	-0.872056	-1.21423	-0.118595	NaN	0.14567	0.000170708	0.995778	0.9574	-0.000170708	0.0864544	0.221317	0.118595
A0A0N4SVT7;Q8R379	A0A0N4SVT7;Q8R379		Gimap7	-1.17284	0.157637	-0.19422	-0.631071	0.0505486	0.693701	0.136953	-0.0415053	-0.136831	-0.11075	0.0534053	0.0415053	-0.0505486	0.114962
Q7TPS5;A0A0N4SW58;E9Q026;A0A0N4SW93	Q7TPS5;A0A0N4SW58;E9Q026;A0A0N4SW93	C2 domain-containing protein 5	C2cd5	-0.432709	-0.935443	-0.111967	-0.479025	-0.0775089	0.728492	0.0544205	0.105554	0.275215	0.376153	0.0700798	-0.0544205	0.0775089	-0.0986156
P35601;Q5U4B1;A0A0N5E9G7;G3X8Z6;G3UWX1	P35601;Q5U4B1;A0A0N5E9G7;G3X8Z6;G3UWX1	Replication factor C subunit 1	Rfc1	-0.0566998	0.442444	0.104733	-0.00481606	0.176889	0.138739	0.0437756	0.133442	-0.493082	-0.326258	0.00481606	-0.106394	-0.199833	-0.104733
Q9DC69;A0A0R3P9C8	Q9DC69;A0A0R3P9C8	NADH dehydrogenase [ubiquinone] 1 alpha subcomplex subunit 9, mitochondrial	Ndufa9	-0.527749	0.147731	-0.00336933	-0.800481	0.338374	0.207084	-0.0297499	0.0297499	-0.279592	-0.0636683	0.143556	0.318219	-0.185079	0.00336933
O88456;A0A0R4J1C2;A0A0R4IZW8	O88456;A0A0R4J1C2;A0A0R4IZW8	Calpain small subunit 1	Capns1	0.188701	0.449115	0.234202	-0.457284	-0.130991	0.225091	-0.0102081	0.0102081	-0.0404587	0.0361557	0.0667982	-0.254199	-0.0361557	-0.108317
Q8C2K1;A0A0R4IZX1	Q8C2K1;A0A0R4IZX1	Differentially expressed in FDCP 6	Def6	-1.09931	-0.697168	0.164505	-0.672575	-0.377858	0.135956	0.184123	0.149148	0.029798	-0.00997114	0.171325	-0.149148	-0.0249181	0.00997114
Q8C1A5;A0A0R4IZY0	Q8C1A5;A0A0R4IZY0	Thimet oligopeptidase	Thop1	-0.0248957	-1.11306	-0.808056	0.616511	0.338508	-0.86922	-0.0908861	0.0248957	-0.182548	0.182548	0.0645552	-0.0983229	0.693337	0.940063
Q6ZQ03;A0A5F8MPU2;A0A0R4IZZ6	Q6ZQ03;A0A5F8MPU2;A0A0R4IZZ6	Formin-binding protein 4	Fnbp4	0.204897	0.0260763	0.258975	0.15502	-0.0260763	1.13949	-0.149944	-0.0379868	-0.153344	-0.0483809	-0.0796661	0.0379868	0.102704	-0.0304861
P70288;Q8BQ10;A0A0R4J008	P70288;Q8BQ10;A0A0R4J008	Histone deacetylase 2	Hdac2	-2.14643	-0.185157	-0.180837	0.338007	-0.219766	NaN	-0.115649	-0.434978	0.180837	0.19875	0.115649	0.13226	0.337569	0.34683
A0A0R4J011;E9PWE3;E9PWE4	A0A0R4J011;E9PWE3;E9PWE4		Tcf3	-1.79368	0.416859	0.375595	-0.0210743	-0.202572	0.369976	0.0210743	-0.118334	-0.401541	-0.295294	0.0408707	0.150416	-0.0983219	0.0983219
Q924T3;A0A0R4J024;A0A0R4J1Y0	Q924T3;A0A0R4J024;A0A0R4J1Y0	DNA repair protein XRCC4	Xrcc4	NaN	-1.49512	-2.5017	-0.0571451	-0.40402	NaN	0.0434675	0.194152	0.850307	0.881514	0.403231	-0.0434675	0.40402	0.552056
A0A0R4J046;P53569;A0A3B2WCE8	A0A0R4J046;P53569;A0A3B2WCE8	CCAAT/enhancer-binding protein zeta	Cebpz	-0.292123	0.0013485	0.246922	0.727485	-0.141125	-0.416362	-0.104865	0.107011	-0.00726318	-0.0013485	0.000407219	-0.000407219	0.0332909	0.0558834
Q9CYI4;A0A0R4J047;D3Z765	Q9CYI4;A0A0R4J047;D3Z765	Putative RNA-binding protein Luc7-like 1	Luc7l	-0.396702	-0.818132	0.445266	0.017005	0.141164	-0.100449	-0.188885	0.0474291	0.273912	0.100449	-0.017005	0.387529	-0.253859	-0.431535
A0A0R4J049;Q8CIG8;A0A2I3BRG2;S4R295	A0A0R4J049;Q8CIG8	Protein arginine N-methyltransferase 5	Prmt5	-0.304245	-0.755305	-0.803361	-0.191443	-0.246284	-1.43347	0.0937185	-0.0937185	0.246284	0.432003	0.262746	0.205947	0.525404	0.589838
Q99KB8;A0A0R4J052;G5E8T9;E9Q2H8;E9PYA3;D3YUX8;D3YWI0	Q99KB8;A0A0R4J052;G5E8T9;E9Q2H8;E9PYA3	Hydroxyacylglutathione hydrolase, mitochondrial	Hagh	-2.9823	-0.0154719	-0.00873137	-0.705841	0.184324	0.42877	-0.0263834	0.0263834	-0.0622525	-0.106883	0.0275869	0.0754251	0.0572753	0.00873137
Q8BIH0;A0A0R4J060;J3QNK5	Q8BIH0;A0A0R4J060;J3QNK5	Histone deacetylase complex subunit SAP130	Sap130	-0.238254	0.0376062	-0.16097	-0.289534	0.176652	0.181756	0.0536971	-0.0536971	-0.189729	-0.0376062	0.0829854	0.244788	-0.100142	0.0845346
O08983;E9PYL0;E9Q045;A0A0R4J062;Q3U309	O08983;E9PYL0;E9Q045;A0A0R4J062;Q3U309	Hermansky-Pudlak syndrome 1 protein homolog	Hps1	-0.930898	-0.142633	0.156112	0.827694	0.0888128	0.885914	-0.106505	-0.0153441	-0.126413	-0.105698	0.0505824	0.0153441	0.00811195	-0.00811195
Q5U5Q9;E9Q577;A0A0R4J073;A0A0R4J183;E9PWM5	Q5U5Q9;E9Q577;A0A0R4J073;A0A0R4J183;E9PWM5	BRCA1-A complex subunit RAP80	Uimc1	-0.881767	-0.00989819	0.300474	-0.675257	-0.251863	-0.310523	0.0881233	-0.0881233	0.00989819	-0.0636187	0.390661	0.128216	0.473511	0.15731
Q8VCH8;A0A0R4J078;A0A087WSK5	Q8VCH8;A0A0R4J078	UBX domain-containing protein 4	Ubxn4	0.00737381	0.81897	0.109051	0.620094	0.117714	0.73538	-0.446449	-0.247944	-0.553598	-0.404835	-0.00737381	0.2861	-0.217913	-0.109051
Q8BMP6;A0A0R4J079	Q8BMP6;A0A0R4J079	Golgi resident protein GCP60	Acbd3	-0.0304718	-0.227914	-0.267079	-0.0413342	-0.151849	-0.27208	0.0304718	-0.0669575	0.151849	0.152862	0.344046	0.486464	0.271726	0.402381
P51174;A0A0R4J083	P51174;A0A0R4J083	Long-chain specific acyl-CoA dehydrogenase, mitochondrial	Acadl	-0.331068	-1.11351	-0.580357	-0.607935	-0.208809	-2.71261	0.1878	0.132117	0.410179	0.43703	0.100137	-0.100137	0.26257	0.208809
Q9JKP7;A0A0R4J091;D6RDT4	Q9JKP7;A0A0R4J091;D6RDT4	DNA polymerase epsilon subunit 3	Pole3	-0.677879	0.236005	0.972896	1.14321	0.0675869	0.550931	-0.00426435	0.218226	-0.0675869	-0.233572	-0.0562539	0.00426435	-0.209246	-0.295065
Q9DBP5;A0A0R4J093	Q9DBP5;A0A0R4J093	UMP-CMP kinase	Cmpk1	0.168336	-0.490676	-0.550591	-0.062808	0.0462389	NaN	0.234111	0.0359964	0.432374	0.122849	-0.0359964	-0.086772	0.43986	-0.0462389
Q3UY34;A0A0R4J099;H3BLG8	Q3UY34;A0A0R4J099	Uncharacterized protein C12orf43 homolog		0.221423	-0.173427	0.0906882	-0.131268	0.469941	0.123397	0.131268	-0.334914	-0.155082	-0.135567	0.156734	-0.218542	0.222457	-0.0906882
Q05512;E9QMP6;F6ZS70;Q3T9A3;A0A0R4J0B1;A0A0R4J227;E9Q9N6;E9PYX3;F7A3Q3;F6ZEX4;F6UY70;F7CVZ7;F7CRG8;F6Z4Q6;E9Q2J6;E9Q8H5;E9Q2G8;E9PZ55	Q05512;E9QMP6;F6ZS70;Q3T9A3;A0A0R4J0B1;A0A0R4J227;E9Q9N6;E9PYX3;F7A3Q3;F6ZEX4	Serine/threonine-protein kinase MARK2	Mark2	0.353247	0.0707788	0.103095	0.130766	0.0236349	-0.254569	-0.0306435	0.0306435	-0.19012	-0.151433	-0.0612068	-0.0403156	0.154939	-0.0236349
Q99KY4;A0A0R4J0F6;F6SLK1;F7BG02	Q99KY4;A0A0R4J0F6;F6SLK1	Cyclin-G-associated kinase	Gak	0.762301	-0.608945	-0.671403	0.346582	-0.0509181	-0.89187	-0.0214233	-0.0637779	0.190453	0.166453	0.0214233	-0.153777	0.150214	0.0509181
Q8BH04;A0A2I3BS39;A0A0R4J0G0;A0A2I3BQL9;A0A2I3BRX1;A0A2I3BQC6	Q8BH04;A0A2I3BS39;A0A0R4J0G0;A0A2I3BQL9;A0A2I3BRX1;A0A2I3BQC6	Phosphoenolpyruvate carboxykinase [GTP], mitochondrial	Pck2	-0.543571	-0.525301	-0.680407	-0.226351	0.546715	-1.35648	-0.0370464	0.0370464	-0.116987	0.116987	0.181925	0.254482	0.191011	0.430492
Q8K2Z4;A0A0R4J0H7	Q8K2Z4;A0A0R4J0H7	Condensin complex subunit 1	Ncapd2	-0.825717	-1.13161	-1.32767	-0.66646	NaN	0.124933	0.0603399	0.252779	0.196933	0.125067	0.0412483	-0.0412483	-0.124933	0.674535
Q8BKT7;A0A0R4J0J6;Q5SVF9;Q5SVF8	Q8BKT7;A0A0R4J0J6;Q5SVF9	THO complex subunit 5 homolog	Thoc5	0.388394	-0.0608654	-0.111183	-0.031682	0.104984	0.0290699	-0.138101	-0.00397396	-0.123997	-0.0290699	0.00397396	0.159532	0.049284	0.103291
Q2KN98;A0A0R4J0J8;A0A1W2P785	Q2KN98;A0A0R4J0J8	Cytospin-A	Specc1l	0.939276	1.46413	0.737674	-0.497365	-0.236347	0.587287	-0.0954342	-0.00224495	-0.182425	-0.107052	0.00224495	0.0551586	-0.118488	0.107052
A2AGT5;Z4YL78;A0A0R4J0K2;K3W4R5	A2AGT5;Z4YL78;A0A0R4J0K2;K3W4R5	Cytoskeleton-associated protein 5	Ckap5	0.137081	0.080368	0.0268497	0.0814743	-0.346504	-1.18417	-0.0174446	0.014883	0.0341225	-0.0134735	-0.014883	-0.206202	-0.06534	0.0134735
Q8BJM7;A0A0R4J0L2;F6VNP0	Q8BJM7;A0A0R4J0L2;F6VNP0	S-adenosyl-L-methionine-dependent tRNA 4-demethylwyosine synthase	Tyw1	1.17609	1.26942	-0.338448	-0.34458	0.0125418	-0.0125418	-0.057816	0.0813413	-0.0439415	0.0725241	-0.0904679	0.057816	-0.0250664	0.0899801
Q8CDG3;A0A0R4J0M9	Q8CDG3;A0A0R4J0M9	Deubiquitinating protein VCIP135	Vcpip1	0.497437	0.184176	-0.479597	0.0350718	0.0177069	-0.00864887	-0.0350718	-0.24076	-0.100669	-0.0828943	0.0593114	-0.355655	0.00864887	0.0505972
P97814;A0A0R4J0P5	P97814;A0A0R4J0P5	Proline-serine-threonine phosphatase-interacting protein 1	Pstpip1	0.0419316	-0.0491681	-0.0935435	-0.187563	-0.0994859	-0.249934	-0.00596762	0.0515552	0.182634	0.0728106	0.00596762	-0.0391765	0.10198	0.0491681
Q8VDG3;A0A0R4J0P6;A0A2R8VKA3	Q8VDG3;A0A0R4J0P6	Poly(A)-specific ribonuclease PARN	Parn	-0.327876	-0.749664	-0.108644	0.248095	-0.0669994	-0.901562	-0.0205121	-0.0393682	0.168843	0.155452	0.0205121	0.164847	0.0669994	0.176139
Q80VI1;A0A0R4J0Q6	Q80VI1;A0A0R4J0Q6	E3 ubiquitin-protein ligase TRIM56	Trim56	0.421658	-0.269674	0.728167	0.506158	-0.640934	0.867495	0.0315008	-0.0361309	0.0794826	-0.0567079	-0.0315008	-0.130625	0.0567079	-0.159663
O70404;A0A0R4J0R1;A0A0U1RPE8	O70404;A0A0R4J0R1;A0A0U1RPE8	Vesicle-associated membrane protein 8	Vamp8	-0.919734	0.0846372	-0.297662	-0.533223	0.00769091	0.936072	0.488122	0.405097	0.240458	-0.00769091	0.188345	-0.188345	-0.044477	-0.288712
Q3U1G5;A0A0R4J0R3	Q3U1G5;A0A0R4J0R3	Interferon-stimulated 20 kDa exonuclease-like 2	Isg20l2	-0.0355253	0.75721	0.0080204	-0.555646	-0.0227909	-2.66252	-0.00140858	0.0545702	-0.0375633	0.104528	0.00140858	0.160541	-0.0080204	0.128859
P28659;A0A0R4J0T5	P28659;A0A0R4J0T5	CUGBP Elav-like family member 1	Celf1	-0.796132	0.0845337	-0.0539112	-0.551437	-0.479071	-0.894475	0.0962839	0.109928	-0.000736237	0.278167	0.00165367	-0.00165367	0.000736237	0.27974
Q9D8S3;A0A0R4J0T8;A0A2I3BQY0	Q9D8S3;A0A0R4J0T8	ADP-ribosylation factor GTPase-activating protein 3	Arfgap3	-1.21036	-0.431473	-0.567545	-0.0897989	0.432629	0.870617	-0.0159521	0.081398	-0.411493	-0.278439	0.0568714	0.0159521	0.278439	0.404915
A2RSY6;A0A0R4J0U8	A2RSY6;A0A0R4J0U8	TRMT1-like protein	Trmt1l	-1.13628	-0.769412	-0.0684423	-0.333748	-0.186402	-0.794891	0.0894814	0.152216	0.0684423	0.0887613	0.0321922	-0.0321922	0.167688	0.159304
P08775;A0A0R4J0V5	P08775;A0A0R4J0V5	DNA-directed RNA polymerase II subunit RPB1	Polr2a	-0.0430822	0.0748158	-0.0479393	-0.0665655	0.0695095	0.706289	0.0347281	0.00267315	-0.177683	-0.0898495	0.0112448	-0.00267315	0.0227146	-0.0227146
P08003;A0A0R4J0Z1	P08003;A0A0R4J0Z1	Protein disulfide-isomerase A4	Pdia4	0.170851	0.209018	-0.0666723	0.0644341	0.592315	-0.217555	-0.361437	-0.47097	-0.259702	-0.119308	-0.0644341	0.0768528	0.0666723	0.322585
Q8R146;A0A0R4J107	Q8R146;A0A0R4J107	Acylamino-acid-releasing enzyme	Apeh	NaN	-1.1394	-0.15948	0.0361471	-0.472173	-1.60993	-0.0361471	-0.0608463	0.285276	0.15948	0.337266	0.319431	0.426248	0.232218
A0A0R4J112;Z4YKC4;Q80XI3;A2AMI2;A0A0N4SVL0;A2AMI7;A2AMI6;A2AMI3	A0A0R4J112;Z4YKC4;Q80XI3;A2AMI2;A0A0N4SVL0;A2AMI7	Eukaryotic translation initiation factor 4 gamma 3	Eif4g3	-0.731429	-0.0337787	-0.572276	0.196874	-0.32992	-0.489727	0.0106354	0.134149	0.0337787	0.243924	-0.0106354	-0.161662	0.139471	0.419385
Q7TMB8;A0A0U1RQ05;A0A0R4J119	Q7TMB8;A0A0U1RQ05;A0A0R4J119	Cytoplasmic FMR1-interacting protein 1	Cyfip1	-0.774517	-0.587238	-1.06389	-0.435138	-0.294134	NaN	0.00492191	-0.00492191	0.362113	0.330985	0.0139322	0.0414009	0.294134	0.398338
A0A0R4J124;O54781	A0A0R4J124;O54781	SRSF protein kinase 2;SRSF protein kinase 2 N-terminal;SRSF protein kinase 2 C-terminal	Srpk2	0.611703	0.918221	0.128417	0.0568938	-0.231503	0.779417	-0.0189605	-0.0455165	-0.153865	-0.127162	0.0189605	-0.122775	-0.0175037	0.0175037
A0A0R4J140;Z4YLI8;Q5SW19	A0A0R4J140;Z4YLI8;Q5SW19	Clustered mitochondria protein homolog	Cluh	-0.515574	-0.269464	-0.176608	0.0381622	-0.0770941	0.966203	-0.027607	0.079215	0.166511	0.373462	-0.0375919	0.027607	-0.00945759	0.00945759
B9EJ86;A0A0R4J150;A0A5F8MPC5	B9EJ86;A0A0R4J150	Oxysterol-binding protein	Osbpl8	-0.279772	-0.0256295	-0.100893	-0.308733	0.214283	0.589718	0.181775	0.197381	-0.133714	-0.0439477	0.0494323	-0.0494323	0.14568	0.0256295
Q3TKT4;G3UX35;A0A0R4J170	Q3TKT4;G3UX35;A0A0R4J170	Transcription activator BRG1	Smarca4	0.207966	0.110266	0.132986	0.368193	0.125095	0.262114	-0.190605	-0.0937176	-0.729349	-0.660442	-0.0772285	0.0772285	-0.15373	-0.110266
Q3U1Y4;A0A0R4J172;F6RXE7;F6W646	Q3U1Y4;A0A0R4J172;F6RXE7	DENN domain-containing protein 4B	Dennd4b	0.128686	0.450401	0.445816	0.242457	0.157026	0.924088	-0.131448	-0.0119505	-0.318937	-0.249645	-0.0746908	0.0119505	-0.157026	-0.195505
Q3UQU0;A0A0R4J175;A0A1Y7VN62	Q3UQU0;A0A0R4J175	Bromodomain-containing protein 9	Brd9	-1.02296	NaN	-0.589877	-0.418208	NaN	0.264943	0.105118	0.0283303	0.993617	0.493369	-0.0283303	0.146574	0.178309	-0.178309
P23475;A0A0R4J187;E9Q163;E9Q4A4;E9PZD4;A0A2R8VHZ9	P23475;A0A0R4J187	X-ray repair cross-complementing protein 6	Xrcc6	NaN	-0.374378	-0.228148	-1.75088	0.217913	-0.204199	1.65411	2.038	-0.107742	0.107742	-0.327137	0.327137	0.606981	0.738556
Q9CSU0;A0A0R4J195;F6YB25;F7DAY5	Q9CSU0;A0A0R4J195;F6YB25;F7DAY5	Regulation of nuclear pre-mRNA domain-containing protein 1B	Rprd1b	-0.40246	0.292024	0.146234	-0.939649	0.351363	-0.240451	-0.0170317	0.109337	0.069478	-0.069478	0.0170317	0.0905886	-0.0853148	-0.449874
Q62431;A0A0R4J1A7;D3YVQ2	Q62431;A0A0R4J1A7	AT-rich interactive domain-containing protein 3A	Arid3a	-0.55923	0.184634	0.207738	0.328629	-0.00163174	-0.408832	-0.0670195	-0.253345	-0.287641	-0.190101	0.0670195	0.0898809	0.00163174	0.060214
Q9ER88;G3UWM7;G3UWZ6;A0A0R4J1B9;G3X9M0	Q9ER88;G3UWM7;G3UWZ6;A0A0R4J1B9;G3X9M0	28S ribosomal protein S29, mitochondrial	Dap3	0.428526	0.282792	0.0102358	0.244581	0.283322	0.241725	0.00759125	-0.00759125	-0.0102358	-0.131129	-0.0427685	-0.0454159	-0.381793	-0.331559
P57776;E9QN08;Q80T06;A0A0R4J1E2;D3YUQ9;Q91VK2;D3YZT9;A0A0R4J1L2;F6ZFU0;D3YY68;D3Z7N2	P57776;E9QN08;Q80T06;A0A0R4J1E2;D3YUQ9;Q91VK2;D3YZT9;A0A0R4J1L2;F6ZFU0;D3YY68	Elongation factor 1-delta	Eef1d	1.91373	0.169902	0.175439	0.768176	-0.0159235	0.470227	-0.147351	-0.286952	-0.175632	-0.111705	-0.114467	0.114467	-0.0884905	0.0159235
A2AGQ2;A0A0R4J1F4;A2AGQ7;A2AGQ9;A2AGR0;A2AGQ5;A2AGQ6;E9QN47;A2AGQ4;Q80U28;A6PWP8;A2AGR1;A2AGQ3;A2AGQ8	A2AGQ2;A0A0R4J1F4;A2AGQ7;A2AGQ9;A2AGR0;A2AGQ5;A2AGQ6;E9QN47;A2AGQ4;Q80U28;A6PWP8;A2AGR1;A2AGQ3;A2AGQ8	MAP kinase-activating death domain protein	Madd	0.230468	-0.404895	0.188492	-0.151361	-0.446114	0.555017	-0.179082	-0.0749922	0.119624	-0.0262556	0.0749922	0.124075	0.0262556	-0.279671
P59328;A0A0R4J1F8;A0A2K6EDP7	P59328;A0A0R4J1F8;A0A2K6EDP7	WD repeat and HMG-box DNA-binding protein 1	Wdhd1	-0.0332489	-0.0387993	0.453505	0.00956154	-0.174046	-1.71645	0.183257	0.215709	-0.0552654	0.0387993	-0.00956154	-0.266019	0.145079	0.104921
Q8C551;A0A0R4J1H1;A0A0R4J1G4	Q8C551;A0A0R4J1H1;A0A0R4J1G4	RAD51-associated protein 1	Rad51ap1	-0.033287	0.689502	0.528867	0.796343	0.106218	0.605834	0.229099	0.033287	-0.160318	-0.167974	-0.0592594	-0.172305	-0.145144	-0.106218
Q8R0L9;A0A0R4J1I2	Q8R0L9;A0A0R4J1I2	Transcriptional adapter 3	Tada3	-0.210899	NaN	NaN	-0.160662	NaN	NaN	0.363217	0.160662	NaN	NaN	0.178035	-0.209125	NaN	NaN
A0A0R4J1J1;Q69ZP3	A0A0R4J1J1			0.423228	0.742631	0.429105	-0.0223112	0.058569	1.14285	0.17386	0.0223112	-0.230978	-0.209402	-0.138843	-0.197554	-0.058569	-0.172453
D3YY80;A0A0R4J1M3;Q8BYK4	D3YY80;A0A0R4J1M3;Q8BYK4	Retinol dehydrogenase 12	Rdh12	-2.68324	-0.114711	0.662101	-0.515125	0.130965	0.796092	0.0935726	0.0182686	-0.212672	0.0181894	-0.0182686	0.0926247	-0.183011	-0.0181894
Q3UJB9;D6RE33;A0A0R4J1Q0;G5E896	Q3UJB9;D6RE33;A0A0R4J1Q0;G5E896	Enhancer of mRNA-decapping protein 4	Edc4	-0.345194	0.0826578	-0.127201	0.0841503	0.0280142	0.228349	0.0040493	-0.0236073	-0.0276365	-0.125783	-0.0040493	0.0161304	0.0276365	-0.0568552
O09110;A0A0R4J1Q6	O09110;A0A0R4J1Q6	Dual specificity mitogen-activated protein kinase kinase 3	Map2k3	-2.20164	0.761076	0.312077	-1.14094	-0.403211	-0.254054	0.039784	-0.0306859	-0.160838	0.0978494	0.112751	0.0306859	-0.0978494	0.187539
Q9DBY1;E9QQ99;D3Z1Y1;A0A0R4J1R1	Q9DBY1;E9QQ99;D3Z1Y1;A0A0R4J1R1	E3 ubiquitin-protein ligase synoviolin	Syvn1	-0.721861	-0.830249	-0.203249	-0.230024	-1.19983	-0.0719824	0.449184	-0.104387	0.133341	0.0719824	0.248225	0.104387	0.0754461	0.121503
Q8BWU5;E9QMF4;A0A0R4J1Y3;E0CXW7;E0CYK9;E0CYN9	Q8BWU5;E9QMF4;A0A0R4J1Y3;E0CXW7	Probable tRNA N6-adenosine threonylcarbamoyltransferase	Osgep	-0.586184	1.65715	-0.155001	-0.542523	3.38933	0.584605	0.00192118	0.0873761	-0.145726	0.00986433	-0.00175905	0.00175905	-0.0669885	-0.00986433
Q91W90;A0A0R4J1Y7;E9PXX7	Q91W90;A0A0R4J1Y7;E9PXX7	Thioredoxin domain-containing protein 5	Txndc5	-1.50625	-0.469316	-0.664216	-0.317675	0.183633	-0.136713	-0.0598865	0.0598865	-0.0431929	0.0431929	0.400758	0.392902	0.382194	0.362092
P23708;F6TWX0;F7DFJ2;A0A0R4J1Y8;E0CYF3;Q9DBV7	P23708;F6TWX0;F7DFJ2;A0A0R4J1Y8;E0CYF3;Q9DBV7	Nuclear transcription factor Y subunit alpha	Nfya	-1.95515	0.144233	0.434291	0.00370312	-0.325915	0.0543118	-0.00370312	-0.210591	-0.136095	-0.105143	0.204179	0.404212	-0.0543118	0.110367
Q8C1Z8;E0CY61;E0CZ56;A0A0R4J205	Q8C1Z8;E0CY61;E0CZ56;A0A0R4J205	tRNA methyltransferase 10 homolog A	Trmt10a	-0.907277	-0.55698	-0.787146	-1.22508	-0.374636	NaN	0.072957	0.170198	0.494746	0.524191	-0.072957	0.151142	0.374636	0.583214
O35177;A0A0R4J212	O35177;A0A0R4J212	Enhancer of filamentation 1	Nedd9	-0.515586	-0.724749	-0.43317	0.290763	-0.41257	0.160989	0.0875921	0.0467815	0.17296	0.0206861	-0.0893297	-0.0467815	-0.0156975	0.0156975
Q3UFS4;A0A0R4J215;A0A3B2WAW3	Q3UFS4;A0A0R4J215	G patch domain-containing protein 11	Gpatch11	-0.171945	0.0650654	0.117714	0.0661201	-0.226343	-0.133255	-0.0890865	0.161386	-0.124891	-0.0650654	-0.0661201	0.186561	0.0765133	0.174362
B2RRE7;A0A0R4J260	B2RRE7;A0A0R4J260	OTU domain-containing protein 4	Otud4	0.00980282	1.44515	0.800689	-0.180028	0.0484324	0.664454	-0.00404644	-0.000195503	-0.762852	-0.629744	0.0417795	0.000195503	-0.34313	-0.0484324
Q5SW75;A0A0R4J2A0	Q5SW75;A0A0R4J2A0	Protein phosphatase Slingshot homolog 2	Ssh2	0.0802994	-0.401988	-0.803675	-0.216727	-2.15652	-0.159983	0.190705	0.0377531	0.159983	0.235748	-0.0377531	-0.183531	0.520067	0.354209
Q9Z0H4;A0A0R4J2B0;V9GX43;S4R2U7;S4R1S7;E9QA47;S4R2L5;S4R2S7;S4R2J2;A3KGT0;S4R2U1	Q9Z0H4;A0A0R4J2B0;V9GX43;S4R2U7;S4R1S7;E9QA47;S4R2L5;S4R2S7	CUGBP Elav-like family member 2	Celf2	0.542476	0.431073	-0.0171671	-0.131276	0.293254	0.126899	0.0371695	0.0837774	-0.150537	0.0171671	-0.0371695	-0.0755873	-0.12013	-0.0714216
Q6WVG3;A0A0R4J2B2;Q8C7J6;Q50H33	Q6WVG3;A0A0R4J2B2	BTB/POZ domain-containing protein KCTD12	Kctd12	-1.57033	-0.109851	-0.230943	-0.113	0.109851	0.261567	-0.0372286	0.0372286	-0.461835	-0.158957	0.0457869	0.250186	0.3224	0.468389
Q8BI84;A0A0R4J2D3	Q8BI84;A0A0R4J2D3	Melanoma inhibitory activity protein 3	Mia3	-0.291503	0.0522385	0.288597	0.934569	0.309179	0.214062	-0.0997825	-0.0358109	-0.0763912	-0.0878506	0.0358109	0.0467095	-0.134554	-0.0522385
P19096;A0A0U1RNJ1	P19096;A0A0U1RNJ1	Fatty acid synthase;[Acyl-carrier-protein] S-acetyltransferase;[Acyl-carrier-protein] S-malonyltransferase;3-oxoacyl-[acyl-carrier-protein] synthase;3-oxoacyl-[acyl-carrier-protein] reductase;3-hydroxyacyl-[acyl-carrier-protein] dehydratase;Enoyl-[acyl-carrier-protein] reductase;Oleoyl-[acyl-carrier-protein] hydrolase	Fasn	-0.464479	-0.098063	0.165876	-0.0706162	-0.048758	0.34173	0.0776744	0.0398288	0.048758	0.0815272	0.0312304	-0.0312304	-0.127503	-0.223584
Q07832;A0A0U1RNM9	Q07832;A0A0U1RNM9	Serine/threonine-protein kinase PLK1	Plk1	-0.273437	-0.0748038	0.00551462	0.23949	-0.418913	0.159216	0.0436273	0.132565	-0.00551462	0.125469	-0.0920177	-0.0436273	-0.01438	0.165205
P15702;A0A0U1RNN5	P15702;A0A0U1RNN5	Leukosialin	Spn	NaN	0.156786	-0.441243	NaN	-0.467728	NaN	0.243721	0.221114	0.0590277	0.220844	-0.221114	0.587442	-0.0590277	0.414682
Q6NV66;A0A0U1RNR6	Q6NV66;A0A0U1RNR6		Zfp646	0.00978136	NaN	NaN	-0.353212	-0.246023	NaN	-0.00978136	-0.163045	0.580599	0.780014	0.384616	0.274488	0.246023	0.393363
P22682;A0A0U1RP47;A0A0U1RQ85;A0A0X1KG61	P22682;A0A0U1RP47;A0A0U1RQ85;A0A0X1KG61	E3 ubiquitin-protein ligase CBL	Cbl	0.889714	-0.108165	-0.40886	-0.623425	-0.535479	NaN	0.00999165	-0.00999165	0.108165	0.231446	-0.0937881	0.0158625	0.308721	0.513036
Q9JL16;A0A0U1RP59	Q9JL16;A0A0U1RP59	Interferon-stimulated gene 20 kDa protein	Isg20	0.0922723	-0.305554	-0.0714688	-0.115599	0.396197	0.636342	0.0384898	-0.0201287	-0.304997	-0.223153	0.0201287	-0.0404897	0.0714688	0.0849881
Q9BCZ4;A0A0U1RP62;A0A0U1RQ25;A0A0U1RPI8	Q9BCZ4;A0A0U1RP62	Selenoprotein S	Vimp	-1.23883	-0.115173	0.0357375	-0.712658	0.0835757	0.416778	-0.0510054	0.0510054	-0.052568	-0.0357375	0.150919	0.0545845	0.191293	-0.0635543
A0A0U1RP81;E9QAY6;A0A1B0GX08;E9PVS5	A0A0U1RP81;E9QAY6;A0A1B0GX08		Immt	0.168581	-0.721122	-0.0435076	-0.138628	0.0218649	0.235149	0.106828	-0.0640063	0.19721	0.209387	0.0640063	-0.232594	-0.0218649	-0.264791
Q9CRA8;A0A0U1RPX0;A0A0U1RPC2	Q9CRA8;A0A0U1RPX0;A0A0U1RPC2	Exosome complex component RRP46	Exosc5	-0.612002	-0.0416336	0.228026	0.248762	-0.215856	0.296685	0.130955	0.0311375	0.0182743	-0.0154552	-0.0311375	-0.0932932	0.0154552	-0.0652275
P70318;A0A0U1RPD3;D3Z3Y4;Q921W2;A0A0U1RPE1	P70318;A0A0U1RPD3;D3Z3Y4;Q921W2	Nucleolysin TIAR	Tial1	-0.634667	-0.391013	-0.17637	-0.814416	-0.378308	-0.453122	-0.0490351	0.0525198	0.17637	0.197152	0.0918016	0.0490351	0.357671	0.450364
Q8K284;A0A0U1RPD8	Q8K284;A0A0U1RPD8	General transcription factor 3C polypeptide 1	Gtf3c1	-1.00032	-0.00316048	-0.381348	-0.92356	0.00316048	-0.689993	0.275952	0.256964	-0.0850925	0.0635891	0.129884	-0.129884	0.196598	0.235884
D3YZ84;D3YY06;D3YWG5;D6RH65;A0A0U1RPF7;H7BX14;Q8BMZ5	D3YZ84;D3YY06;D3YWG5;D6RH65;A0A0U1RPF7;H7BX14;Q8BMZ5	tRNA-splicing endonuclease subunit Sen34	Tsen34	0.0103912	0.0474663	0.390901	-0.184045	-0.0514097	0.949795	0.176928	0.242002	-0.0408726	-0.0167665	-0.0103912	-0.15666	0.0167665	-0.134935
Q3U319;A0A0U1RPJ4;A0A0X1KG60	Q3U319;A0A0U1RPJ4;A0A0X1KG60	E3 ubiquitin-protein ligase BRE1B	Rnf40	0.328882	0.318707	0.61737	0.673301	-0.191856	0.107197	-0.00817966	-0.0269041	-0.0564384	-0.0698881	-0.0708199	0.00817966	0.0366392	-0.0366392
A0A0U1RPL0;J3QP59	A0A0U1RPL0			-0.200814	0.593631	0.0461121	-0.115696	-0.148799	-0.0461121	0.0310349	0.116246	-0.178945	-0.143395	-0.0310349	0.0680881	0.0915928	0.0571537
Q8VEF1;A0A0U1RPW1;F8WJ74	Q8VEF1;A0A0U1RPW1;F8WJ74	GRAM domain-containing protein 1A	Gramd1a	NaN	-0.0702167	0.0702167	0.00299692	-0.841794	NaN	0.00641108	0.322711	0.119879	0.125191	-0.00299692	-0.116018	0.116772	-0.172494
Q9EPB4;A0A0U1RQ20	Q9EPB4;A0A0U1RQ20	Apoptosis-associated speck-like protein containing a CARD	Pycard	-1.18459	-0.265171	-0.422203	-1.19685	0.0537548	-0.0759144	-0.0234852	0.107601	-0.0465279	0.0465279	0.0410099	0.0234852	0.400389	0.563713
Q14C51;A0A0U1RQ61	Q14C51;A0A0U1RQ61	Pentatricopeptide repeat domain-containing protein 3, mitochondrial	Ptcd3	NaN	-0.737963	-0.191174	-0.967359	-0.68356	NaN	0.212385	0.157929	0.915722	0.758177	-0.00939989	0.00939989	0.191174	0.257164
Q9DCW4;A0A0U1RQB4;A0A0U1RNK9	Q9DCW4;A0A0U1RQB4	Electron transfer flavoprotein subunit beta	Etfb	-1.51456	-0.434071	-0.448496	0.0490289	-0.154849	-1.20427	0.105166	0.0538659	0.185376	0.3449	-0.0490289	-0.191638	0.154849	0.416621
P45481;A0A0U1RQB6;F8VPR5;A0A0U1RPL2	P45481;A0A0U1RQB6;F8VPR5	CREB-binding protein	Crebbp	NaN	0.174185	0.0839248	0.861932	0.0605836	0.673621	0.147926	0.0835862	-0.253294	-0.299081	-0.0835862	-0.373651	-0.0605836	-0.266807
P25918;A0A0X1KG58	P25918;A0A0X1KG58	B-lymphocyte antigen CD19	Cd19	-1.12577	0.0367804	-0.629178	-0.546471	-0.129321	NaN	0.278122	0.177473	0.407117	0.37382	0.166015	-0.166015	0.234456	-0.0367804
Q9WVA3;A0A140LHA2;A0A140LIM5;A0A140LJ21;A0A140LI47	Q9WVA3;A0A140LHA2;A0A140LIM5;A0A140LJ21	Mitotic checkpoint protein BUB3	Bub3	-0.545961	-0.652035	-0.362284	-0.101706	0.196392	-0.791624	-0.05023	0.117308	-0.00615883	0.00615883	0.0728168	0.05023	0.276459	0.3486
P70671;A0A140LHE6	P70671;A0A140LHE6	Interferon regulatory factor 3	Irf3	-0.38665	0.00161743	-0.00161743	-0.322896	0.0332375	-0.497176	0.275568	0.123022	0.182154	0.305536	-0.0371499	0.0371499	-0.155666	-0.0863914
Q8VCB2;A0A140LIH0;A0A140LHQ0;A0A140LHG7	Q8VCB2;A0A140LIH0;A0A140LHQ0;A0A140LHG7	Mediator of RNA polymerase II transcription subunit 25	Med25	NaN	-0.850229	0.011456	-0.531237	-1.19773	NaN	0.222099	-0.058176	0.275047	0.331963	0.058176	0.21296	-0.011456	0.270956
Q9CYN2;A0A140LHG8;A0A140LJ01;A0A140LHW5;A0A140LIK0;A0A140LHR3;A0A140LJG6	Q9CYN2;A0A140LHG8;A0A140LJ01;A0A140LHW5;A0A140LIK0;A0A140LHR3	Signal peptidase complex subunit 2	Spcs2	-0.088603	-0.329671	0.294839	0.340056	0.00246143	0.545278	-0.111272	-0.114154	-0.00505543	-0.00246143	0.088603	0.0998354	-0.0277033	0.0439444
Q61072;A0A140LHU0;E9Q638	Q61072;A0A140LHU0;E9Q638	Disintegrin and metalloproteinase domain-containing protein 9	Adam9	NaN	0.106878	-1.15634	-1.57801	-0.659755	-0.209561	0.100782	0.0142622	-0.0184135	0.0184135	-0.0142622	0.110755	0.12818	0.0421886
Q3TRM4;A0A140LHU9;A0A140LI54	Q3TRM4;A0A140LHU9;A0A140LI54	Neuropathy target esterase	Pnpla6	NaN	NaN	-0.25159	0.315503	NaN	0.412529	0.234489	-0.0320625	0.344642	0.0593944	0.0320625	-0.715726	-0.0434947	0.0434947
Q9EQ28;A0A140LIW6;A0A140LHY7;Q8BH76	Q9EQ28;A0A140LIW6;A0A140LHY7;Q8BH76	DNA polymerase delta subunit 3	Pold3	0.751098	0.376113	0.0858049	0.596513	0.504251	0.504546	-0.0606508	-0.060092	-0.390449	-0.311921	-0.0421515	0.0421515	-0.236196	-0.0858049
O88455;Q711T1;A0A140LI18;D3Z7G1;D3YXR4;A0A140LIT2	O88455;Q711T1;A0A140LI18;D3Z7G1;D3YXR4;A0A140LIT2	7-dehydrocholesterol reductase	Dhcr7	-0.148923	-0.137915	0.0873742	-0.56343	-0.286341	0.414458	0.148923	-0.149177	-0.23744	-0.0779176	0.481881	0.56957	0.0779176	0.517056
Q921E6;A0A140LIG5;A0A5F8MPX8	Q921E6;A0A140LIG5;A0A5F8MPX8	Polycomb protein EED	Eed	-0.214715	0.786278	0.716219	0.209069	-0.0750599	1.13141	-0.0271039	0.0271039	-0.331991	-0.286967	-0.147954	0.042603	-0.00670815	0.00670815
P54775;A0A140LIZ5	P54775;A0A140LIZ5	26S protease regulatory subunit 6B	Psmc4	-2.16108	-2.12051	-1.37604	-1.21428	-0.47327	NaN	-0.0314484	0.0314484	0.47327	0.751199	0.45549	0.624127	1.48227	1.73098
Q5SSH7;A0A140LJ04;E9Q5W5	Q5SSH7;A0A140LJ04;E9Q5W5	Zinc finger ZZ-type and EF-hand domain-containing protein 1	Zzef1	-2.32634	-1.04793	-0.983741	-0.517983	0.149233	-2.18224	0.144724	0.294941	0.254013	0.251809	0.0630898	-0.0630898	0.203105	-0.149233
Q9CWY4;D3Z684;A0A140LJ80	Q9CWY4;D3Z684;A0A140LJ80	Gem-associated protein 7	Gemin7	-0.0856948	-0.426002	-0.821119	-0.0707908	0.202743	NaN	0.0526328	0.114411	0.14746	0.0944943	0.270839	-0.0526328	0.262474	-0.0944943
E9Q394;A0A140LJJ5;A0A140LIX0;A0A140LID7;A0A140LHG3;A0A140LHQ3	E9Q394;A0A140LJJ5		Akap13	0.724733	-0.0174379	-0.0075922	0.41593	0.074481	0.310676	-0.0406017	0.0406017	-0.150084	-0.187854	-0.055645	-0.161415	0.0444078	0.0075922
Q8VDI1;A0A140T8I6;Q9D3Q7	Q8VDI1;A0A140T8I6;Q9D3Q7	Epithelial-stromal interaction protein 1	Epsti1	-0.892776	0.00419426	0.0960588	-0.444839	-0.983915	-3.91657	0.32441	-0.0996838	0.179891	0.265877	0.0996838	0.108881	-0.216187	-0.00419426
Q6PFD9;B2RQL0;A0A140T8J8;A0A1B0GSX7;A0A1B0GRB5;A0A1B0GRA7;A0A1B0GS62	Q6PFD9;B2RQL0;A0A140T8J8;A0A1B0GSX7;A0A1B0GRB5;A0A1B0GRA7	Nuclear pore complex protein Nup98-Nup96;Nuclear pore complex protein Nup98;Nuclear pore complex protein Nup96	Nup98	-0.864474	-0.625397	-0.11756	-0.392577	-0.541264	-2.08571	0.0480671	-0.0480671	0.11756	0.235267	0.121725	0.211782	0.239936	0.382085
Q6IE82;A0A140T8R5	Q6IE82;A0A140T8R5	Protein Jade-3	Jade3	-0.758849	-0.377887	0.174301	0.0738626	-0.423344	0.895028	-0.113485	0.0146375	-0.0154924	-0.0597601	-0.0146375	0.0292878	0.0707407	0.0154924
Q9D659;D3Z7B7;A0A171EBK7	Q9D659;D3Z7B7;A0A171EBK7	Platelet receptor Gi24	4632428N05Rik	NaN	NaN	NaN	NaN	-0.456487	-2.03915	0.526856	0.310833	1.04654	0.888118	0.235856	-0.235856	0.464647	0.456487
Q5SVL6;A0A571BED8;A0A171EBK8	Q5SVL6;A0A571BED8;A0A171EBK8	Rap1 GTPase-activating protein 2	Rap1gap2	-0.0921516	0.101692	-0.376883	1.074	-0.514702	-2.48135	-0.242673	-0.292934	0.0224295	-0.0224295	0.0921516	0.191784	0.237736	0.0613823
E9Q555;A0A171EBL2;Q3U0U2	E9Q555;A0A171EBL2	E3 ubiquitin-protein ligase RNF213	Rnf213	0.708622	-0.430564	0.0408359	0.185741	0.0101438	0.355801	-0.038095	-0.100391	-0.0101438	-0.207155	-0.0388656	0.038095	0.157291	-0.0643067
O35972;A0A1B0GQZ1;A0A1B0GSZ9	O35972;A0A1B0GQZ1;A0A1B0GSZ9	39S ribosomal protein L23, mitochondrial	Mrpl23	-0.872347	-2.48387	-1.01049	0.0283933	-0.390026	0.190934	0.0297265	-0.0283933	-0.00735188	0.26777	-0.170157	0.0833545	0.00735188	0.286897
Q64700;A0A1B0GRM0;A0A1B0GR06	Q64700;A0A1B0GRM0;A0A1B0GR06	Retinoblastoma-like protein 2	Rbl2	-0.0347619	0.47112	0.499545	0.790862	-0.0760379	0.858311	0.0347619	-0.112719	-0.0465455	0.0342851	0.133745	-0.224088	-0.0635924	-0.0342851
Q921G8;A0A1B0GR08	Q921G8;A0A1B0GR08	Gamma-tubulin complex component 2	Tubgcp2	-1.17816	-0.0682025	0.455564	-0.0681043	-0.0557666	0.478047	0.147618	0.0806613	0.0990319	-0.0766597	0.0681043	-0.205439	0.0557666	-0.149006
Q93092;A0A1B0GR11	Q93092;A0A1B0GR11	Transaldolase	Taldo1	0.053668	0.252725	0.186629	0.40039	0.512235	-0.562671	0.12757	-0.053668	0.109149	-0.109149	-0.20626	-0.563361	-0.316108	-0.351848
O35153;A0A1B0GR53;A0A1B0GSF3;A0A1B0GS34;A0A1B0GT05;A0A1B0GR52	O35153;A0A1B0GR53;A0A1B0GSF3;A0A1B0GS34;A0A1B0GT05;A0A1B0GR52	BET1-like protein	Bet1l	-3.33357	-0.733616	-0.451426	-0.263528	-0.0522232	-0.707228	0.169117	0.20895	0.075736	0.15681	0.154951	-0.154951	0.0911236	0.0522232
Q9DB34;A0A1B0GT75;A0A1B0GR63;A0A1B0GSH4	Q9DB34;A0A1B0GT75;A0A1B0GR63	Charged multivesicular body protein 2a	Chmp2a	-2.40211	-1.25368	0.0294466	-1.36003	-0.0294466	-0.258127	0.149332	0.141322	0.651342	0.444911	0.00894356	-0.00894356	0.49475	-0.135673
Q99ML1;A0A1B0GR88;D3Z2M5	Q99ML1;A0A1B0GR88;D3Z2M5	Bcl-2-binding component 3	Bbc3	-0.729257	-0.333413	0.526669	0.7846	-1.078	0.820809	-0.043169	-0.0278282	0.210798	-0.00690413	0.031498	0.0278282	0.00690413	-0.136666
A0A1B0GRJ5;D6RG99;Q9WV96	A0A1B0GRJ5;D6RG99;Q9WV96	Mitochondrial import inner membrane translocase subunit Tim10 B	Timm10b	-0.898733	-0.0997462	0.0411029	0.202626	0.175159	0.217657	0.0774379	0.0282836	0.0283713	-0.0365691	-0.039	-0.0282836	-0.0283713	-0.262647
Q9Z2Y8;A0A1B0GRP7;A0A1B0GSA1;A0A1B0GQY5;A0A1B0GRR5;Q80ZV3;Q6P8V7	Q9Z2Y8;A0A1B0GRP7	Proline synthase co-transcribed bacterial homolog protein	Prosc	0.10694	0.187762	0.00937891	0.274781	-0.342003	-0.179235	-0.147811	-0.0678735	-0.00937891	0.0385394	-0.00665617	0.00665617	-0.00942183	0.0896239
P62281;A0A1B0GRR3;A0A1B0GSE8	P62281;A0A1B0GRR3;A0A1B0GSE8	40S ribosomal protein S11	Rps11	-1.00049	-1.02671	-0.977859	-0.555445	-0.0796385	-2.09978	0.0307121	-0.0307121	0.175397	0.266141	0.217155	0.410231	0.0796385	0.124074
P48377;A0A1B0GRV3	P48377;A0A1B0GRV3	MHC class II regulatory factor RFX1	Rfx1	0.264933	0.516608	0.303816	0.491227	-0.319302	-0.44801	-0.0736518	-0.0334373	-0.169861	-0.114981	-0.0300441	0.0300441	0.114981	0.131763
P70677;A0A1B0GRX1	P70677;A0A1B0GRX1	Caspase-3;Caspase-3 subunit p17;Caspase-3 subunit p12	Casp3	-0.288151	-0.62598	-0.0908031	0.0655084	-0.0108614	-0.906363	-0.148663	0.0123811	0.0217743	0.0108614	0.00611639	-0.00611639	0.181355	0.262475
P19253;A0A1B0GTA1;A0A1B0GS68;A0A1B0GSF0;A0A1B0GSB2;A0A1B0GSQ6;A0A1B0GQW6;A0A1B0GSC2;A0A1B0GT00	P19253;A0A1B0GTA1;A0A1B0GS68;A0A1B0GSF0;A0A1B0GSB2;A0A1B0GSQ6	60S ribosomal protein L13a	Rpl13a	0.198215	-0.796461	-0.577333	-0.209578	0.163628	0.608517	0.263651	-0.417538	-0.163628	-0.351414	0.386393	-0.198215	0.364729	0.315001
Q8K4L3;Q8K4L2;E9Q3Z5;A0A1B0GS91;F6R6A4	Q8K4L3;Q8K4L2;E9Q3Z5;A0A1B0GS91	Supervillin	Svil	-0.708253	-0.254035	-0.166914	-0.321052	-0.218551	0.176596	-0.0572934	0.0683551	0.0283475	0.0170016	0.0572934	0.0587106	0.153297	-0.0170016
Q80Y98;A0A1B0GT91;A0A1B0GSA5	Q80Y98;A0A1B0GT91;A0A1B0GSA5	Phospholipase DDHD2	Ddhd2	-0.654347	-0.584295	0.311655	-0.0105348	0.110576	0.769034	0.0105348	0.0726438	-0.0367742	0.0367742	-0.0948148	0.0159202	-0.193192	-0.230922
P06151;A0A1B0GSR9;A0A1B0GSX0;D3YZQ9;A0A1B0GT41;A0A1B0GQX5;A0A1B0GSL7;P16125;A0A6I8MX27;D3Z7F0;A0A0N4SVV8;D3YVR7;A0A1B0GRS2;A0A1B0GRW9;D3YZE4;A0A1B0GS79;P00342;A0A1B0GRC1	P06151;A0A1B0GSR9;A0A1B0GSX0;D3YZQ9;A0A1B0GT41;A0A1B0GQX5	L-lactate dehydrogenase A chain;L-lactate dehydrogenase	Ldha	-0.688429	0.0203018	-0.0347214	-0.869122	0.0393925	0.564501	0.166978	0.261493	-0.179003	0.0395565	0.157075	-0.157075	-0.0203018	-0.0514145
Q571I9;D3Z0B9;A0A1B0GSU0;A0A1B0GS65	Q571I9;D3Z0B9;A0A1B0GSU0;A0A1B0GS65	Aldehyde dehydrogenase family 16 member A1	Aldh16a1	NaN	-1.43078	-0.709996	NaN	0.184304	-0.800164	NaN	NaN	0.503965	0.666433	NaN	NaN	0.124866	-0.124866
Q9D6T0;A0A1B0GT07;A0A1B0GS52;A0A1B0GSR8;A0A1B0GS48	Q9D6T0;A0A1B0GT07;A0A1B0GS52;A0A1B0GSR8;A0A1B0GS48	Nitric oxide synthase-interacting protein	Nosip	-0.618423	-0.612043	0.279274	-0.180497	-0.203341	0.310412	0.123423	-0.123423	-0.283743	-0.287594	0.316603	0.275347	0.203341	0.22407
Q07813;A0A1B0GT81;A0A1B0GS13;A0A1B0GTA4;A0A1B0GT35;A0A1B0GSH8	Q07813;A0A1B0GT81;A0A1B0GS13;A0A1B0GTA4	Apoptosis regulator BAX	Bax	-0.725759	-0.552519	0.162198	0.0359955	-0.470041	0.522928	0.0569458	0.0813169	0.203057	0.0257215	-0.0359955	-0.221642	-0.0257215	-0.282948
A0A1B0GT92;Q9Z1E4	A0A1B0GT92;Q9Z1E4	Glycogen [starch] synthase, muscle	Gys1	1.49903	NaN	-0.548234	-0.334707	0.774898	NaN	0.537508	-0.0267949	0.436051	0.216295	0.0267949	-0.237093	0.15547	-0.15547
Q9Z2V5;A0A1B0GX25;B1AUA9;B1AUA8	Q9Z2V5;A0A1B0GX25;B1AUA9;B1AUA8	Histone deacetylase 6	Hdac6	-0.372025	0.985866	1.08349	2.20833	0.280767	1.22763	-0.54601	0.0110745	-0.5308	-0.587378	-0.0110745	1.55555	-0.326993	-0.280767
O35855;O88374;A0A1B0GX27;A0A1B0GQY4	O35855;O88374;A0A1B0GX27;A0A1B0GQY4	Branched-chain-amino-acid aminotransferase, mitochondrial;Branched-chain-amino-acid aminotransferase	Bcat2	-0.384205	-0.0696578	-0.331577	-0.193	0.149415	0.667569	-0.0492783	0.137217	0.0764976	0.0579343	0.0550308	0.0492783	-0.0579343	-0.12102
Q8CGZ0;G5E8I8;A0A1D5RL92	Q8CGZ0;G5E8I8;A0A1D5RL92	Calcium homeostasis endoplasmic reticulum protein	Cherp	-0.030364	-0.0785618	0.332264	0.604432	-0.119699	0.142263	-0.137551	-0.0632658	-0.118078	-0.120832	0.030364	0.175906	0.0785618	0.136049
A0A1D5RLA1	A0A1D5RLA1			-0.841961	-0.855468	-1.10896	-0.755451	-0.0722127	NaN	0.452411	0.476927	0.746885	0.693113	0.00218582	-0.00218582	0.200638	0.0722127
Q8C5L7;A0A1D5RLR3	Q8C5L7;A0A1D5RLR3	RNA-binding protein 34	Rbm34	0.0635262	-0.254364	-0.337209	0.194675	-0.359457	-0.930875	-0.0213718	-0.0594501	0.354599	0.387833	0.0213718	-0.0366421	0.254364	0.287295
P08030;A0A1D5RLR6	P08030;A0A1D5RLR6	Adenine phosphoribosyltransferase	Aprt	0.315171	0.0421605	0.282079	0.582068	-0.245365	0.267313	-0.44312	-0.230911	-0.0069108	-0.203413	-0.267097	0.230911	-0.129515	0.0069108
Q91WE2;A0A1D5RLX7;A0A1D5RLW0;A0A1D5RLU2;A0A1D5RLY1;A0A1D5RLD7;A0A1D5RLT4;A0A1D5RLJ3;A0A1D5RLF2;A0A1D5RLI3;A0A1D5RM30	Q91WE2;A0A1D5RLX7;A0A1D5RLW0;A0A1D5RLU2;A0A1D5RLY1;A0A1D5RLD7;A0A1D5RLT4;A0A1D5RLJ3;A0A1D5RLF2;A0A1D5RLI3	Protein FAM192A	Fam192a	-1.89719	0.0187206	-0.202015	-0.729316	-0.1227	-0.586884	0.0649633	-0.0649633	-0.0187206	0.0661144	0.412253	0.500121	0.0211449	0.108068
Q8C052;A0A1D5RLY6	Q8C052;A0A1D5RLY6	Microtubule-associated protein 1S;MAP1S heavy chain;MAP1S light chain	Map1s	0.370764	0.419282	0.156964	0.816076	0.215154	-0.921861	-0.239086	-0.141012	0.0232897	-0.0998144	-0.0487995	0.0487995	-0.0904627	-0.0232897
Q9DCC8;A0A1D5RLZ6	Q9DCC8;A0A1D5RLZ6	Mitochondrial import receptor subunit TOM20 homolog	Tomm20	-0.941483	-1.18079	-0.489111	-0.633828	-0.492905	-0.0454159	-0.0625486	0.0625486	0.0454159	0.197708	0.0688143	0.142091	0.553083	0.582521
Q8CJ19;A0A1D5RM34;A0A5F8MPF3;A0A5F8MPN4;A0A5F8MPU7	Q8CJ19;A0A1D5RM34;A0A5F8MPF3;A0A5F8MPN4;A0A5F8MPU7	Protein-methionine sulfoxide oxidase MICAL3	Mical3	-0.363947	-0.2318	-0.151354	-0.519347	-0.529506	-0.702701	0.18014	-0.099947	0.151354	0.234278	0.421267	0.099947	0.402461	0.241856
Q5EBH1;A0A1D5RM65;D3Z6G2	Q5EBH1;A0A1D5RM65;D3Z6G2	Ras association domain-containing protein 5	Rassf5	0.026453	-0.000328064	-0.097909	-0.0439606	0.153667	-0.132315	0.259563	0.0500736	0.321395	0.0287676	-0.026453	-0.197885	0.000328064	-0.208179
Q8R0S2;E9PUA3;A0A1D5RM83;A0A5F8MPT9	Q8R0S2;E9PUA3;A0A1D5RM83;A0A5F8MPT9	IQ motif and SEC7 domain-containing protein 1	Iqsec1	-0.530509	0.0653291	0.299382	-0.179027	-0.125864	0.430632	-0.0567245	0.060606	-0.151439	-0.163655	0.0567245	0.243664	-0.00363493	0.00363493
P62717;A0A1D5RM85;A0A1D5RLW5;A0A1D5RME4;A0A1D5RM79;A0A1D5RMC7	P62717;A0A1D5RM85;A0A1D5RLW5;A0A1D5RME4	60S ribosomal protein L18a	Rpl18a	-0.106734	0.226019	-0.059248	-0.263764	-0.34833	0.059248	-0.139501	0.106734	-0.697216	-0.505262	0.376481	0.622504	0.102758	0.4219
Q8R3L2;A0A1D5RM90;B2ZAC8;A0A1D5RLU0	Q8R3L2;A0A1D5RM90;B2ZAC8	Transcription factor 25	Tcf25	-0.389292	-0.0385408	-0.144263	-0.230019	-0.0015974	0.364947	-0.0206757	0.0970631	-0.203225	0.0015974	0.0206757	0.0589676	0.155684	0.405013
Q3URE1;A0A1D5RMC8	Q3URE1;A0A1D5RMC8	Acyl-CoA synthetase family member 3, mitochondrial	Acsf3	-1.10653	-0.789194	0.00671816	-0.440434	-0.546734	0.974866	0.236185	0.156167	0.154056	0.158385	-0.0211854	0.0211854	-0.00671816	-0.055882
A0A1D5RMI0;F8WHV1;Q9D187	A0A1D5RMI0;F8WHV1;Q9D187	Mitotic spindle-associated MMXD complex subunit MIP18	Fam96b	NaN	-1.68541	0.154007	-0.355049	-0.56408	-0.154007	0.478251	0.507384	0.80028	0.427011	-0.0246892	0.0246892	0.311642	-0.437642
P97760;A0A1D5RML8;A0A1D5RLM9	P97760;A0A1D5RML8;A0A1D5RLM9	DNA-directed RNA polymerase II subunit RPB3	Polr2c	-2.02585	-1.39996	-0.227524	-0.802074	0.151668	-0.151668	0.500296	0.392431	1.1196	0.908907	0.130702	-0.130702	0.857498	-0.186306
Q8VI36;F8VQ28;A0A1D5RMM8;A0A0J9YV30	Q8VI36;F8VQ28;A0A1D5RMM8;A0A0J9YV30	Paxillin	Pxn	-0.123332	-0.718116	-0.534587	0.152524	-0.422864	NaN	0.0442424	-0.0442424	0.422864	0.585517	0.0874391	-0.0674939	0.476414	0.591352
Q9Z2A5;Q4FCQ7;J3QNU1;A0A1L1SQ41;A0A140LJ98	Q9Z2A5;Q4FCQ7;J3QNU1;A0A1L1SQ41;A0A140LJ98	Arginyl-tRNA--protein transferase 1	Ate1	-0.191069	-0.160401	-0.0601916	-0.720638	-0.292044	0.0391698	0.189314	0.193615	0.406043	0.167573	-0.0874	0.0874	0.143852	-0.0391698
Q61206;A0A1L1SSQ5;A0A1L1SQ76;A0A1L1SRD0;A0A1L1SQV7;A0A1L1SVK0	Q61206;A0A1L1SSQ5;A0A1L1SQ76;A0A1L1SRD0;A0A1L1SQV7;A0A1L1SVK0	Platelet-activating factor acetylhydrolase IB subunit beta	Pafah1b2	NaN	-1.15973	0.334704	-1.33771	-0.638102	0.891818	0.0982513	0.0970535	0.140145	0.0114522	-0.0838766	0.0838766	-0.0114522	-0.306387
Q9JLR9;A0A1L1SR69;A0A1L1ST61;A0A1L1SV00;Q8R472	Q9JLR9;A0A1L1SR69;A0A1L1ST61;A0A1L1SV00;Q8R472	HIG1 domain family member 1A, mitochondrial	Higd1a	-2.27613	-0.841617	-0.30639	-0.911349	-0.441513	0.146248	0.0435462	0.0558553	-0.0322132	0.0681515	0.0517802	-0.0435462	0.0854378	0.0322132
Q9CR22;A0A1L1SRQ7	Q9CR22;A0A1L1SRQ7	Transmembrane protein 42	Tmem42	-0.576375	NaN	-0.129522	0.00178289	0.129522	-0.749372	0.105653	0.516546	0.391632	0.231397	-0.00178289	-0.0202689	0.278074	-0.409363
Q9Z2X8;A0A1L1SS10	Q9Z2X8;A0A1L1SS10	Kelch-like ECH-associated protein 1	Keap1	-1.36231	-0.28497	-0.0265894	-0.513566	-0.126167	0.323084	0.0417566	0.00999355	-0.00534058	0.0894365	-0.00999355	0.022748	0.0129166	0.00534058
Q3UDS7;A0A1L1SSF2;Q8VDL4	Q3UDS7;A0A1L1SSF2;Q8VDL4	ADP-dependent glucokinase	Adpgk	-1.11009	-0.705809	-0.199491	-0.0914912	-0.296468	-0.030972	0.038528	0.272781	0.437166	0.482323	0.0171876	-0.0171876	0.187438	0.030972
Q9DBG7;A0A1L1SSI7	Q9DBG7;A0A1L1SSI7	Signal recognition particle receptor subunit alpha	Srpr	0.0375805	0.251069	0.350511	0.270767	-0.196782	0.72873	-0.266869	-0.154978	-0.348779	-0.364013	-0.0375805	0.165823	-0.0747385	0.0747385
Q9D6R2;A0A1L1STE6	Q9D6R2;A0A1L1STE6	Isocitrate dehydrogenase [NAD] subunit alpha, mitochondrial	Idh3a	0.0862999	-0.314271	0.0539865	-0.148176	0.0408773	-2.79793	0.125172	-0.114397	-0.0217981	0.0217981	0.00815964	-0.00815964	-0.0303965	0.252011
Q6PDI6;A0A1L1STF0	Q6PDI6;A0A1L1STF0	Protein FAM63B	Fam63b	0.42753	0.356161	0.138216	-0.0792809	-0.208437	-0.28682	-0.0267401	0.151725	0.0240011	-0.0462313	-0.0260963	0.0260963	-0.0240011	0.209033
P57780;A0A1L1SV25;A0A1L1SVJ6;E9Q2W9;Q7TPR4;A1BN54;D3Z0L8;Q9JI91	P57780;A0A1L1SV25;A0A1L1SVJ6	Alpha-actinin-4	Actn4	0.0995417	0.130276	0.35355	0.167668	0.328325	-0.450918	0.0031786	-0.053544	0.121397	-0.121397	-0.0031786	-0.191266	-0.194826	-0.345686
Q8BY87;A0A1L1SV73	Q8BY87;A0A1L1SV73	Ubiquitin carboxyl-terminal hydrolase 47	Usp47	-0.0937953	-0.0320396	0.560406	0.133405	0.293486	0.0131416	-0.0583329	0.0583329	0.111887	-0.0417547	0.0712008	-0.0949006	-0.0131416	-0.193594
Q9EP89;A0A1L1SVF9	Q9EP89;A0A1L1SVF9	Serine beta-lactamase-like protein LACTB, mitochondrial	Lactb	-0.473089	0.0590754	0.0703669	0.180874	-0.0465593	-0.115932	-0.0249748	0.0249748	0.00582981	-0.00582981	-0.119616	0.16646	-0.0877218	0.0967302
Q9WV30;A0A1U6URG8;F6VCW7;Q80TR0	Q9WV30;A0A1U6URG8;F6VCW7;Q80TR0	Nuclear factor of activated T-cells 5	Nfat5	0.529776	-0.0721436	-0.0104036	-0.226547	-0.2738	0.30286	-0.0854006	-0.0287371	0.0104036	0.0296602	0.11312	0.0287371	0.0954857	-0.0911388
Q60605;A0A1W2P6F6;A0A1W2P7Q9;A0A1W2P6G5;Q8CI43	Q60605;A0A1W2P6F6;A0A1W2P7Q9;A0A1W2P6G5	Myosin light polypeptide 6	Myl6	-0.504443	-0.361186	-0.0959024	-0.070672	0.56338	-1.23344	0.56006	0.166245	0.825398	0.576962	0.070672	-0.36712	0.0959024	-0.263091
P45700;A0A1W2P6N0;A0A1W2P788	P45700;A0A1W2P6N0;A0A1W2P788	Mannosyl-oligosaccharide 1,2-alpha-mannosidase IA	Man1a1	0.636811	0.528678	0.368426	1.36265	0.589635	0.679791	-0.107869	-0.0795336	-0.368426	-0.543193	-0.0813608	0.0795336	-0.540549	-0.445796
Q9JL26;A2AB60;A0A1W2P6X3;G3UWI1	Q9JL26;A2AB60;A0A1W2P6X3	Formin-like protein 1	Fmnl1	0.580151	0.496302	0.0407524	0.762053	0.278242	0.164965	0.00311661	-0.00311661	-0.120455	-0.0419521	-0.167953	-0.0967484	-0.101456	-0.0407524
Q91YE5;F8VPM0;E9Q374;A0A5F8MPQ7;A0A1W2P6X9;A0A1W2P6L0	Q91YE5;F8VPM0;E9Q374;A0A5F8MPQ7;A0A1W2P6X9	Bromodomain adjacent to zinc finger domain protein 2A	Baz2a	-0.508787	0.310593	0.137112	-0.439143	-0.301865	-0.34233	-0.0419369	0.0751944	-0.0402856	-0.0513806	0.0419369	0.443159	0.0402856	0.120078
Q6P8X1;A0A1W2P701	Q6P8X1;A0A1W2P701	Sorting nexin-6;Sorting nexin-6, N-terminally processed	Snx6	-0.631892	-0.010726	-0.143006	0.168086	0.146728	0.384442	-0.271638	-0.0554609	-0.269608	-0.240586	0.0554609	0.286754	0.010726	0.118409
Q6GYP7;A0A1W2P832;A0A1W2P712;A0A2I3BRX9	Q6GYP7;A0A1W2P832;A0A1W2P712;A0A2I3BRX9	Ral GTPase-activating protein subunit alpha-1	Ralgapa1	-0.211002	-0.0835171	-0.239055	0.146134	0.0513344	0.341491	-0.0251136	-0.0282874	-0.0847807	-0.0288544	0.0251136	0.0747457	0.0566969	0.0288544
Q9QXT0;A0A1W2P729	Q9QXT0;A0A1W2P729	Protein canopy homolog 2	Cnpy2	NaN	NaN	-0.0287876	-0.129784	0.229055	0.756132	0.191221	0.0698433	0.285821	0.0287876	0.0709133	-0.0698433	-0.264695	-0.297508
A0A1W2P750	A0A1W2P750			0.0688019	0.441176	0.503449	0.384096	0.115159	0.520911	-0.179667	-0.0931358	-0.51238	-0.498233	-0.00211906	0.00211906	-0.22214	-0.115159
Q9CQE6;A0A1W2P7K2;A0A1W2P7E1	Q9CQE6;A0A1W2P7K2;A0A1W2P7E1	Histone chaperone ASF1A	Asf1a	-1.26044	-0.452825	-0.395242	-0.636497	-0.206484	-1.14451	0.315899	0.0676575	0.206484	0.32015	0.204772	-0.0676575	0.56848	0.613857
A0A1W2P7R5;A0A1W2P7P6;Q91W52	A0A1W2P7R5;A0A1W2P7P6;Q91W52	Transmembrane protein 19	Tmem19	-0.887755	-1.58594	-1.81229	-0.528533	-0.132614	0.064683	-0.0243421	0.0664582	0.204472	0.207136	0.0243421	0.0739484	-0.064683	0.211113
Q8BH60;A0A1W2P7V0;K3W4Q9	Q8BH60;A0A1W2P7V0;K3W4Q9	Golgi-associated PDZ and coiled-coil motif-containing protein	Gopc	-1.84849	NaN	0.347646	-0.377802	-1.56655	0.447507	0.0079174	0.0215206	0.0095377	-0.0095377	0.00662041	-0.00662041	0.0357132	-0.285578
Q9JIY2;E9QM14;A0A1X7SB71	Q9JIY2;E9QM14;A0A1X7SB71	E3 ubiquitin-protein ligase Hakai	Cbll1	NaN	0.0841737	0.0230203	-0.35869	-0.277451	0.0569224	0.215312	0.0546508	0.118743	-0.0230203	0.0349526	-0.0349526	-0.0785193	-0.396612
P48428;A0A1Y7VJ48	P48428;A0A1Y7VJ48	Tubulin-specific chaperone A	Tbca	-0.11637	-0.251889	-0.0669317	-0.0501223	-0.142118	-1.19266	-0.0763597	0.0767107	0.104911	0.0669317	0.0581102	0.0501223	0.121768	0.197772
Q8R5C8;A0A1Y7VJ93;A0A1Y7VMG9;Q8BJZ0;D3YY85	Q8R5C8;A0A1Y7VJ93;A0A1Y7VMG9;Q8BJZ0;D3YY85	Zinc finger MYND domain-containing protein 11	Zmynd11	0.281888	-0.0458956	-0.0698872	0.00525618	-0.676983	0.0969477	-0.00525618	0.166426	0.190896	0.0458956	-0.205187	-0.0698256	0.128488	-0.345658
P70429;E9PVP4;A0A1Y7VJA2;F8WJB9	P70429;E9PVP4;A0A1Y7VJA2;F8WJB9	Ena/VASP-like protein	Evl	0.393159	0.679066	0.728645	0.00791836	-0.00860977	-0.482721	0.0516081	-0.206138	0.0586357	-0.268093	-0.00791836	-0.288318	0.00860977	-0.20005
Q8R2E9;A0A1Y7VNF4;A0A1Y7VJM4	Q8R2E9;A0A1Y7VNF4;A0A1Y7VJM4	ERO1-like protein beta	Ero1lb	NaN	-1.62022	0.424938	NaN	0.0764084	-0.246159	0.228934	0.0818553	0.644476	0.0909948	-0.0157924	0.0157924	-0.0764084	-0.635
A0A1Y7VJR5;K4DI62;Q62445	A0A1Y7VJR5;K4DI62;Q62445	Transcription factor Sp4	Sp4	-2.00689	-0.456404	-0.204901	-0.924832	-0.326892	-1.44458	0.319631	0.2503	0.491232	0.368108	-0.00815105	0.00815105	0.204901	0.249774
A0A1Y7VK33;A0A1Y7VJY8;A0A1Y7VM56;Q8K2C6	A0A1Y7VK33;A0A1Y7VJY8;A0A1Y7VM56;Q8K2C6	NAD-dependent protein deacylase sirtuin-5, mitochondrial	Sirt5	NaN	-0.500157	0.231514	-1.31564	-0.429763	0.331306	0.371183	0.196893	0.242984	0.234995	-0.0431309	0.0431309	-0.231514	-0.233606
P52503;A0A1Y7VKP8;A0A1Y7VM38	P52503;A0A1Y7VKP8;A0A1Y7VM38	NADH dehydrogenase [ubiquinone] iron-sulfur protein 6, mitochondrial	Ndufs6	0.0589223	-0.368884	-0.50251	-0.209942	-0.180049	-1.80117	-0.159606	-0.0589223	0.186916	0.180049	0.0613942	0.467606	0.262527	0.224167
P62270;F6YVP7;A0A1Y7VKY1;S4R1N6	P62270;F6YVP7;A0A1Y7VKY1;S4R1N6	40S ribosomal protein S18	Rps18;Gm10260	1.73408	0.112121	-0.0241504	-1.36774	0.0386014	-1.41657	0.712935	0.209115	0.351607	0.0241504	-0.209115	-0.568988	-0.304954	-0.22821
Q9QXK7;A0A1Y7VLY3	Q9QXK7;A0A1Y7VLY3	Cleavage and polyadenylation specificity factor subunit 3	Cpsf3	NaN	NaN	-2.28837	NaN	-1.7272	0.228939	0.124808	-0.124808	0.443374	0.435214	0.167806	0.183104	0.291932	-0.228939
Q0GNC1;A0A1Y7VM80;E9QLA5	Q0GNC1;A0A1Y7VM80;E9QLA5	Inverted formin-2	Inf2	0.0191464	0.375848	-0.213864	-0.0337043	-0.166617	0.510649	-0.0191464	0.0707841	0.13292	-0.0898223	0.199273	-0.192269	0.0898223	-0.113142
Q80X41;A0A1Y7VMH3;A0A1Y7VLL5	Q80X41;A0A1Y7VMH3	Serine/threonine-protein kinase VRK1	Vrk1	-0.950986	-0.203757	-0.648488	-0.571588	-0.0159216	-1.78068	0.151526	-0.015729	0.0159216	0.127896	0.157403	0.015729	0.142961	0.265803
F8VPK5;A0A1Y7VMN0;P70336	F8VPK5;A0A1Y7VMN0;P70336	Rho-associated protein kinase;Rho-associated protein kinase 2	Rock2	-0.12799	0.486258	0.199423	0.0289173	0.112429	0.702593	0.288303	0.0578518	-0.112429	-0.172132	-0.0289173	-0.130439	-0.116087	-0.319878
A0A217FL61;Q2TB02	A0A217FL61;Q2TB02	NF-kappa-B inhibitor delta	Nfkbid	NaN	0.0477095	0.185988	-0.491	-0.328558	-2.99576	0.117579	0.285205	-0.118575	-0.0377674	0.27788	-0.117579	0.0377674	0.0976124
Q9QYY8;A0A286YCJ4;A0A3B2WC92;A0A286YE25	Q9QYY8;A0A286YCJ4;A0A3B2WC92;A0A286YE25	Spastin	Spast	-0.713739	-0.0172701	0.0172701	-0.703762	-0.691136	0.960267	0.35182	0.599895	0.0298672	0.0400572	0.0666194	-0.0666194	-0.0277033	-0.41743
A0A286YCS8;Q9CR47	A0A286YCS8;Q9CR47	Ribosome biogenesis protein NSA2 homolog	Nsa2	-2.07687	-0.393496	0.0760741	-0.844783	-0.116035	-0.23225	0.00207996	0.0775452	-0.0411696	0.0411696	-0.00207996	0.219959	0.13169	0.148138
Q5H8C4;A0A286YCT3	Q5H8C4;A0A286YCT3	Vacuolar protein sorting-associated protein 13A	Vps13a	-1.14433	-0.816668	-1.08605	-1.54773	-0.382143	-0.198641	0.164143	0.292352	0.198641	0.349031	0.104682	-0.104682	0.522853	0.36834
P98195;A0A286YDR0;A0A286YCV0;D3YV00;A0A286YCT2	P98195;A0A286YDR0;A0A286YCV0;D3YV00;A0A286YCT2	Probable phospholipid-transporting ATPase IIB;Phospholipid-transporting ATPase	Atp9b	-1.4592	0.00420189	0.0387259	-0.357556	-0.00420189	0.374837	0.173477	0.330113	0.0682325	-0.0229959	-0.0219431	0.0219431	-0.0331411	-0.280548
Q91YP2;A0A286YD12	Q91YP2;A0A286YD12	Neurolysin, mitochondrial	Nln	-0.381958	0.180069	-0.644599	-0.58655	-0.370779	-0.0730915	-0.164398	0.164398	-0.456199	0.0730915	0.367876	0.490143	0.87458	0.918791
Q8BLV3;A0A286YD31	Q8BLV3;A0A286YD31	Sodium/hydrogen exchanger 7	Slc9a7	NaN	-0.0859566	-0.428945	-0.556774	-0.647649	-0.377192	0.239184	0.703099	0.0859566	0.169226	0.114024	-0.114024	0.218984	0.287154
A0A286YDA2;A0A286YDT3;E9Q5C9;A0A286YDV7;A0A286YCD1	A0A286YDA2;A0A286YDT3;E9Q5C9;A0A286YDV7		Nolc1	1.69222	0.705462	0.15905	0.424876	0.0382042	-0.494123	-0.159503	-0.321351	-0.55419	-0.401468	0.0590811	-0.0590811	-0.0382042	0.165689
O89116;A0A286YDF2;Q5FWJ7	O89116;A0A286YDF2;Q5FWJ7	Vesicle transport through interaction with t-SNAREs homolog 1A	Vti1a	-0.575941	0.267606	0.406458	-0.0775084	0.0513396	0.707321	0.160505	0.374729	-0.0513396	-0.309497	0.0775084	-0.11977	-0.447891	-0.573516
Q61419;A0A286YDH3	Q61419;A0A286YDH3	Cytidine monophosphate-N-acetylneuraminic acid hydroxylase	Cmah	-1.13163	-0.409728	-0.0783978	-0.701467	-0.359892	-2.28076	0.0176535	0.142754	0.0955801	0.159022	-0.0176535	0.0966024	0.0783978	0.153415
A0A286YDI8;G3X972	A0A286YDI8;G3X972		Sec24c	-0.64417	0.065937	0.251085	0.0479765	-0.223362	0.247526	-0.179109	-0.0385122	-0.367573	-0.23885	0.0385122	0.0859518	-0.065937	0.0855942
Q9JJX7;A0A286YDM0	Q9JJX7;A0A286YDM0	Tyrosyl-DNA phosphodiesterase 2	Tdp2	NaN	-0.31732	NaN	-0.183863	NaN	NaN	-0.0601907	0.0601907	0.580745	0.629128	0.0768657	0.173378	0.318115	0.31732
Q8VC03;A0A286YDN1;A0A286YCM4	Q8VC03;A0A286YDN1	Echinoderm microtubule-associated protein-like 3	Eml3	-1.87917	-1.20206	-1.00989	-0.832402	-0.114401	NaN	-0.0494175	0.0494175	0.114401	0.266956	0.152653	0.31216	0.752558	0.981892
Q99KF1;A0A286YDS5	Q99KF1;A0A286YDS5	Transmembrane emp24 domain-containing protein 9	Tmed9	0.784649	-0.275599	0.300042	-0.082212	-0.359866	-2.14573	-0.104496	-0.149277	-0.0156507	0.0291624	0.0994601	0.082212	0.0156507	0.0691786
Q07076;A0A2C9F2D2;A0A286YCW4	Q07076;A0A2C9F2D2	Annexin A7	Anxa7	0.151174	0.301805	0.00169945	0.0283289	0.360188	-0.580561	-0.0283289	-0.129205	-0.00169945	-0.0800705	0.0844889	-0.175687	0.148674	-0.0339184
Q80U38;A0A2I3BPI4	Q80U38;A0A2I3BPI4	Protein KHNYN	Khnyn	-0.178237	0.279292	0.162547	-0.0728483	0.0419455	0.00217915	0.245774	0.0728483	-0.195489	-0.246816	0.146514	-0.161004	-0.0607252	-0.00217915
E9QAP7;A0A2I3BPN6;G5E8Z2;A0A3Q4EGS4;A0A3B2W725	E9QAP7;A0A2I3BPN6		Taf4a	-0.429088	-0.655379	-0.310046	0.0809636	-0.445248	NaN	0.0969291	0.0536447	1.11516	1.05453	-0.0536447	-0.130056	0.601319	0.310046
E9Q784;A0A2I3BPQ5	E9Q784;A0A2I3BPQ5		Zc3h13	-1.51128	0.24585	0.461231	-0.0616827	-0.0954914	0.182793	-0.0343332	0.0343332	-0.322072	-0.383729	0.0362387	0.145085	0.0281296	-0.0281296
Q9CQI3;A0A2I3BR94;A0A2I3BPS1	Q9CQI3;A0A2I3BR94;A0A2I3BPS1	Glia maturation factor beta	Gmfb	-0.595199	-0.111614	-0.368487	-0.6097	0.440645	0.832308	-0.166433	0.166433	-0.670388	-0.412536	0.228621	0.416068	0.111614	0.25276
Q60775;A0A2I3BPX9	Q60775;A0A2I3BPX9	ETS-related transcription factor Elf-1	Elf1	0.106949	-0.276861	-0.257139	0.0240612	-0.540182	-0.69309	-0.0240612	0.0262756	0.257139	0.311625	-0.10236	-0.160679	0.276682	0.264409
P62046;A0A2I3BQ16;Q3UMG5;A0A6I8MX29;A2AMP0;F7AAC3;F6VQ19	P62046;A0A2I3BQ16	Leucine-rich repeat and calponin homology domain-containing protein 1	Lrch1	0.356051	0.230074	0.0813332	-0.0217447	0.344404	0.200544	0.0343103	0.0217447	-0.0813332	-0.157806	-0.224311	-0.331095	-0.197554	-0.442684
Q61048;A0A2I3BQA9	Q61048;A0A2I3BQA9	WW domain-binding protein 4	Wbp4	-0.294904	0.19715	0.274103	-1.16281	-0.426618	-0.267596	-0.0669155	0.118255	-0.292006	-0.173224	0.159822	0.0669155	0.173224	0.25523
P62889;A0A2I3BQF4	P62889;A0A2I3BQF4	60S ribosomal protein L30	Rpl30	-0.00990295	-0.0333328	0.854134	0.866268	0.000135422	-0.000135422	-0.366491	-0.0354519	-0.31192	-0.24369	0.00990295	0.397718	0.420877	0.333052
Q8C3B8;A0A2I3BRR4;A0A2I3BQF5	Q8C3B8;A0A2I3BRR4;A0A2I3BQF5	Protein RFT1 homolog	Rft1	-0.0461369	0.0831141	-0.00673437	-0.198606	-0.584569	-0.202735	0.0522642	-0.0946264	0.00673437	-0.0837808	0.289791	0.0461369	0.222243	0.149708
A0A2I3BRW0;A0A2I3BQG3	A0A2I3BRW0;A0A2I3BQG3			0.617806	1.02357	0.752999	-0.240592	-0.158105	0.32747	-0.0481057	-0.0700154	-0.506919	-0.325034	0.0481057	0.289448	-0.257822	0.158105
Q8K072;A0A2I3BQJ3	Q8K072;A0A2I3BQJ3	Receptor expression-enhancing protein 4	Reep4	NaN	NaN	-1.38136	-0.64103	NaN	0.0978136	0.271991	0.459341	0.708289	0.592899	-0.123309	0.123309	0.464402	-0.0978136
Q80TP3;A0A2I3BQS6;E9Q2H1	Q80TP3;A0A2I3BQS6;E9Q2H1	E3 ubiquitin-protein ligase UBR5	Ubr5	-0.117939	-1.48717	-0.429623	0.591294	-2.9253	0.165641	0.00720024	-0.0964136	0.0658154	0.0637116	-0.00720024	0.103553	0.0693259	-0.0637116
Q8BGC1;A0A2I3BRJ4	Q8BGC1;A0A2I3BRJ4	UPF0489 protein C5orf22 homolog		-0.383769	-0.362919	-0.0699167	-0.0633307	-0.653234	-0.0635633	0.106018	0.0825567	0.09972	0.0635633	0.00337601	-0.00337601	0.100082	0.140738
A0A2I3BRS9;Q8BH93	A0A2I3BRS9;Q8BH93	MAPK-interacting and spindle-stabilizing protein-like	Mapk1ip1l	-0.237113	-1.30576	-0.673859	-0.356311	-0.399183	-2.28227	0.507253	0.371767	0.424964	0.51123	0.173606	-0.173606	0.399183	0.628623
A0A2I3BS49;Q9CXU4;E9Q3T4;E9PVF9;Q9WTQ8	A0A2I3BS49;Q9CXU4;E9Q3T4;E9PVF9;Q9WTQ8	Mitochondrial import inner membrane translocase subunit Tim23	Timm23	-0.385073	-0.801346	-0.439492	-0.691295	-0.324379	-0.0191226	0.415341	0.191315	0.0191226	0.0654283	0.0810437	-0.0810437	0.0623727	0.199021
Q3U1N2;A0A2R8VH82	Q3U1N2;A0A2R8VH82	Sterol regulatory element-binding protein 2;Processed sterol regulatory element-binding protein 2	Srebf2	-0.439005	-0.348278	-0.616076	-0.0652494	-0.257649	-0.0940294	0.246904	0.074666	0.398456	0.395631	0.0652494	-0.283265	0.0940294	0.143806
Q05144;A0A2R8VHH0	Q05144;A0A2R8VHH0	Ras-related C3 botulinum toxin substrate 2	Rac2	-0.858748	-0.875264	-0.560264	-1.02366	0.0424194	-2.78238	-0.0724792	0.0724792	0.358204	0.436119	0.112364	0.329542	0.063736	-0.0424194
Q9D0M3;A0A2R8VHK1	Q9D0M3;A0A2R8VHK1	Cytochrome c1, heme protein, mitochondrial	Cyc1	-2.74356	-1.03892	-0.184843	-0.400296	-0.140782	-0.579425	0.0829473	0.133732	0.529704	0.519463	0.00945616	-0.00945616	0.140782	0.172113
Q61990;B2M1R7;A0A2R8VHP9;Q3TT81;A0A2R8VI25;A0A2R8W6U6;P57722;A0A2R8VHN3;A0A2R8VI12;A0A2R8VI73;A0A2R8VKN0;A0A2R8VHY9;A0A2R8VI71;E9Q7D8;A0A2R8W6L5;A0A2R8VJY1;A0A2R8VKF0;A0A2R8VHG2;A0A2R8W6H3;A0A2R8VI92;A0A2R8VHZ0;A0A2R8VHI3;A0A2R8VI15	Q61990;B2M1R7;A0A2R8VHP9;Q3TT81;A0A2R8VI25;A0A2R8W6U6;P57722;A0A2R8VHN3;A0A2R8VI12;A0A2R8VI73;A0A2R8VKN0;A0A2R8VHY9;A0A2R8VI71;E9Q7D8;A0A2R8W6L5;A0A2R8VJY1;A0A2R8VKF0;A0A2R8VHG2;A0A2R8W6H3;A0A2R8VI92;A0A2R8VHZ0	Poly(rC)-binding protein 2;Poly(rC)-binding protein 3	Pcbp2;Pcbp3	0.324076	-0.322424	-0.568249	0.117582	-0.226776	0.0744629	-0.149105	-0.000476837	-0.0744629	0.099205	0.000476837	-0.0736332	0.0795326	0.181946
A0A2R8VI30;D3Z187;Q61735;A0A2R8VJU9;A0A2R8VI94;A0A2R8VK70;A0A2R8W6P0	A0A2R8VI30;D3Z187;Q61735;A0A2R8VJU9;A0A2R8VI94;A0A2R8VK70;A0A2R8W6P0	Leukocyte surface antigen CD47	Cd47	0.513406	0.197742	1.28974	0.105552	0.903951	3.05654	-0.590745	0.294114	-0.591806	-0.670347	-0.105552	-0.197908	-0.272547	-0.197742
Q8R0H9;A0A2R8VI72	Q8R0H9;A0A2R8VI72	ADP-ribosylation factor-binding protein GGA1	Gga1	-0.0833097	NaN	-0.581732	0.285419	0.263643	-0.238957	-0.0862193	0.0833097	0.41277	0.424975	-0.131843	0.274749	-0.103083	0.103083
O55229;A0A2R8VJW3	O55229;A0A2R8VJW3	Choline/ethanolamine kinase	Chkb	-0.626893	-0.457766	-0.00266886	-0.281044	-0.587306	-0.381896	0.129074	0.189229	0.438444	0.216575	0.0989766	-0.0989766	0.284453	0.00266886
Q9EPU4;A0A2R8VK76	Q9EPU4;A0A2R8VK76	Cleavage and polyadenylation specificity factor subunit 1	Cpsf1	-0.772122	-0.642448	-0.431083	-0.68389	-0.650961	-0.548419	0.011137	0.0848083	0.431083	0.432325	0.0971451	-0.011137	0.566111	0.65869
Q4KMM3;E9Q0A7;A0A2R8W6N3;A0A2R8VI09	Q4KMM3;E9Q0A7;A0A2R8W6N3;A0A2R8VI09	Oxidation resistance protein 1	Oxr1	-0.710298	0.0430145	0.359176	-0.667788	-0.0345383	0.776544	-0.0386992	0.0386992	-0.495169	-0.490189	0.111808	0.110476	-0.0539455	0.0345383
P62878;A0A2R8W6R3	P62878;A0A2R8W6R3	E3 ubiquitin-protein ligase RBX1;E3 ubiquitin-protein ligase RBX1, N-terminally processed	Rbx1	0.0166049	0.0612912	-0.169675	-0.338179	-0.0612912	0.561486	-0.27421	0.128559	-0.533363	-0.387972	0.053266	-0.0166049	0.380326	0.393628
A0A2R8W6X5;Q9R060	A0A2R8W6X5;Q9R060	Cytosolic Fe-S cluster assembly factor NUBP1	Nubp1	-2.0622	-0.13309	-0.2427	-0.740941	-0.25635	-0.950922	0.425379	0.072351	0.25687	0.300171	0.150009	-0.072351	0.13309	0.299108
Q8R5A6;A0A2R8W718	Q8R5A6;A0A2R8W718	TBC1 domain family member 22A	Tbc1d22a	-1.10498	-0.113756	0.0524974	0.00402689	-0.142928	-0.24678	0.134842	0.164097	0.25731	0.323347	-0.00402689	-0.269258	0.288496	-0.0524974
Q99KW3;G5E8W1;A0A2U3TZ82	Q99KW3;G5E8W1;A0A2U3TZ82	TRIO and F-actin-binding protein	Triobp	NaN	0.82717	-0.0359769	-0.987219	0.0359769	NaN	0.11583	0.0743604	0.495625	0.132864	-0.0743604	0.150406	-0.31635	-0.337483
P47941;A0A338P675;A0A338P6Q0	P47941;A0A338P675;A0A338P6Q0	Crk-like protein	Crkl	NaN	-0.360151	-0.254936	-0.566853	-0.225806	-0.176511	0.340658	0.17618	0.45288	0.362971	-0.0253358	0.0253358	0.193891	0.176511
P48758;A0A338P684	P48758;A0A338P684	Carbonyl reductase [NADPH] 1	Cbr1	-0.361967	-0.442648	-0.00236654	0.065289	-0.127794	0.00236654	-0.00440836	-0.0347018	0.261098	0.169611	0.00440836	0.13783	0.00265265	-0.0601192
Q6ZPR5;A0A338P735;A0A338P7L1;A0A338P6S3;A0A338P695	Q6ZPR5;A0A338P735;A0A338P7L1;A0A338P6S3;A0A338P695	Sphingomyelin phosphodiesterase 4	Smpd4	-1.71306	-0.199225	-1.04623	-1.05541	0.6674	-0.0922875	0.483991	0.152775	0.578884	0.481182	0.058135	-0.058135	-0.0441842	0.0441842
A0A338P6I9	A0A338P6I9			-1.77747	-0.13055	1.33123	-0.0574083	0.282307	-0.49737	0.213826	0.191964	0.23235	0.13055	0.0574083	-0.0955534	-0.15505	-0.327776
Q61624;A0A338P6K3	Q61624;A0A338P6K3	Zinc finger protein 148	Znf148	-0.188709	-0.387954	0.0542941	0.167763	-0.491773	-3.05354	0.071322	-0.168051	0.359949	0.326746	0.157268	-0.071322	0.0711064	-0.0542941
A0A338P6N4	A0A338P6N4			-0.470176	-0.82605	-0.0401502	0.388057	-0.478196	0.924817	-0.00226116	0.0134954	0.151365	-0.0030818	0.00226116	-0.0440683	0.0700545	0.0030818
Q6ZQK5;D4AFX6;A0A338P6P6;A0A5F8MPT4	Q6ZQK5;D4AFX6;A0A338P6P6	Arf-GAP with coiled-coil, ANK repeat and PH domain-containing protein 2	Acap2	0.593492	0.0712142	0.0622497	0.111372	-0.46156	0.00343275	-0.15186	0.113634	0.00406027	-0.00343275	-0.139742	-0.111372	-0.143881	-0.0894122
Q8K268;A0A338P6Q4;A0A338P6L5	Q8K268;A0A338P6Q4;A0A338P6L5	ATP-binding cassette sub-family F member 3	Abcf3	-1.16573	-0.954327	-0.696364	-0.500188	-0.271436	-3.76275	-0.0522194	0.0522194	0.290067	0.271436	0.297027	0.101551	0.361873	0.357737
D6RCZ6;D6RJ50;A0A338P6U4;Q5XJY4	D6RCZ6;D6RJ50;A0A338P6U4;Q5XJY4	Presenilins-associated rhomboid-like protein, mitochondrial;P-beta	Parl	-0.892311	-0.518519	-0.0379257	0.128984	-0.017334	0.113512	-0.106897	-0.000148773	-0.0240784	0.017334	0.000148773	0.153217	0.187609	0.312716
E9Q6R4;A0A338P6U8;E9Q4N7;E9Q4N6	E9Q6R4;A0A338P6U8;E9Q4N7;E9Q4N6		Arid1b	-0.180531	0.402961	0.232865	-0.0150471	0.0722151	-0.0777388	-0.149525	0.237175	-0.21214	-0.0571909	0.0150471	0.03549	0.00923061	-0.00923061
Q9Z1T1;A0A338P6V5	Q9Z1T1;A0A338P6V5	AP-3 complex subunit beta-1	Ap3b1	-0.0153074	-0.0557365	0.00965309	0.890615	0.160675	0.0346699	-0.483239	-0.158751	-0.153376	-0.0769043	0.0153074	0.409917	-0.00965309	0.282642
O09061;A0A338P7C0;A0A338P7F1	O09061;A0A338P7C0	Proteasome subunit beta type-1	Psmb1	-0.71132	-0.703514	-0.277721	-0.410881	-0.125069	-1.26873	-0.123264	0.123264	0.125069	0.341871	0.252426	0.387716	0.700682	0.86964
A0A384DV79;A0A338P6G6	A0A384DV79;A0A338P6G6			-0.00753212	1.36702	1.47734	-0.709503	0.16062	0.34656	0.00753212	0.0651093	-0.380314	-0.316584	-0.011507	0.0528316	-0.189379	-0.16062
Q9JK23;A0A3B2W3V4;A0A3B2WB82	Q9JK23;A0A3B2W3V4;A0A3B2WB82	Proteasome assembly chaperone 1	Psmg1	NaN	-0.86546	-1.05643	-1.34291	-0.868918	NaN	0.439799	0.0643039	1.996	1.75108	0.0906796	-0.0643039	1.29949	0.86546
O70551;A0A3B2W7I6;A0A3B2W883	O70551;A0A3B2W7I6;A0A3B2W883	SRSF protein kinase 1	Srpk1	0.315479	0.345055	0.35092	0.687395	-0.500601	0.564797	0.0599322	-0.0599322	-0.0160246	-0.141411	-0.181495	-0.294705	-0.102066	0.0160246
A0A3B2WB30;A0A3B2WBC2;Q3UFY0	A0A3B2WB30;A0A3B2WBC2;Q3UFY0	Ribosomal RNA processing protein 36 homolog	Rrp36	NaN	-2.08198	-2.17183	-0.48782	-0.515427	-0.521906	0.00522041	0.280288	0.858291	0.574471	-0.00522041	0.00846767	0.7759	0.515427
A0A3B2WBC6	A0A3B2WBC6			-1.39642	-0.702399	-0.073945	0.0338683	-0.614	0.065197	0.0370994	0.152827	0.185084	0.203336	-0.0530696	-0.0338683	0.173425	-0.065197
P09671;A0A3B2WBF0	P09671;A0A3B2WBF0	Superoxide dismutase [Mn], mitochondrial	Sod2	0.652179	0.217894	0.0344605	-0.23507	-0.113006	-0.257749	0.127759	0.0331559	0.0929151	0.12534	-0.0385995	-0.0331559	-0.0956559	-0.0344605
Q9Z0U1;A0A3B2WBH9;A0A3B2WCN9	Q9Z0U1;A0A3B2WBH9;A0A3B2WCN9	Tight junction protein ZO-2	Tjp2	0.0792923	0.400595	0.104343	0.161741	0.196663	0.953166	0.00358677	-0.00358677	-0.196445	-0.225657	-0.0288343	-0.416399	-0.104343	-0.233929
A0A3B2WBL1;Q5XJF6;P53026;A0A3B2W820;A0A3B2W824;A0A3B2WDD2;A0A3B2WCA5;D6RE43	A0A3B2WBL1;Q5XJF6;P53026;A0A3B2W820;A0A3B2W824;A0A3B2WDD2;A0A3B2WCA5;D6RE43	Ribosomal protein;60S ribosomal protein L10a	Rpl10a	0.235662	0.258954	-0.45814	-0.269742	-0.103213	-2.3847	0.14387	-0.0516481	0.0495157	0.0420408	0.043458	-0.043458	-0.0420408	0.106196
Q3U0V1;A0A3B2WCD8;A0A3B2W465	Q3U0V1;A0A3B2WCD8	Far upstream element-binding protein 2	Khsrp	0.623949	0.527216	0.43778	0.580864	0.525328	0.102982	0.0743999	-0.0743999	-0.102982	-0.134703	-0.167936	-0.377075	-0.262165	-0.229019
Q9QYS9;A0A3B2WCH2	Q9QYS9;A0A3B2WCH2	Protein quaking	Qki	-0.588243	NaN	-0.316982	-0.152996	-0.581808	0.366913	0.103322	0.0804133	0.280392	0.0858078	-0.0607553	0.0607553	0.046011	-0.046011
Q64378;A0A3B2WCL4;B8JJC2	Q64378;A0A3B2WCL4;B8JJC2	Peptidyl-prolyl cis-trans isomerase FKBP5;Peptidyl-prolyl cis-trans isomerase FKBP5, N-terminally processed;Peptidyl-prolyl cis-trans isomerase	Fkbp5	0.46253	-0.600125	-1.13336	0.0472445	NaN	0.0993204	0.0676665	-0.0472445	0.276217	0.171575	-0.0745444	-0.22974	0.0879583	-0.0879583
A0A3B2WCL5;Q9CT10	A0A3B2WCL5;Q9CT10	Ran-binding protein 3	Ranbp3	0.737456	0.208163	0.122661	0.603478	0.0804071	0.119788	-0.069644	0.0270967	-0.36288	-0.238492	-0.0770979	-0.0270967	-0.0804071	-0.131492
Q91VJ4;A0A3B2WD34;A0A3B2WD06;A0A3B2W7M3;A0A3B2WAZ4;A0A3B2W7T8;A0A3B2W7L2	Q91VJ4;A0A3B2WD34;A0A3B2WD06;A0A3B2W7M3;A0A3B2WAZ4;A0A3B2W7T8;A0A3B2W7L2	Serine/threonine-protein kinase 38	Stk38	NaN	0.35809	1.02735	-0.677235	-0.144163	0.885323	0.167842	-0.0127168	-0.0490961	-0.0229893	0.0476642	0.0127168	-0.0242891	0.0229893
O08539;A0A3Q4EBK4;Q6P1B9	O08539;A0A3Q4EBK4;Q6P1B9	Myc box-dependent-interacting protein 1	Bin1	-0.0565419	0.552612	0.175912	-0.00904512	0.217706	0.995656	0.211677	0.207828	-0.184824	-0.175912	0.00904512	-0.13693	-0.217163	-0.265853
Q8R3N6;A0A3Q4EBV8	Q8R3N6;A0A3Q4EBV8	THO complex subunit 1	Thoc1	-1.12744	-0.331941	-0.0448627	0.00207615	-0.0684643	-0.579984	0.243911	0.0591536	0.0685844	0.0887032	-0.00207615	-0.0237589	0.0448627	0.211805
Q9DBC3;A0A3Q4EH87;A0A3Q4EBV9;E0CXC2;A0A3Q4EHZ1;D3Z491	Q9DBC3;A0A3Q4EH87;A0A3Q4EBV9;E0CXC2;A0A3Q4EHZ1	Cap-specific mRNA (nucleoside-2-O-)-methyltransferase 1	Cmtr1;Gm28043	0.0203524	-0.4265	-0.227724	0.282901	-0.0463448	-1.71296	-0.00838661	-0.00209618	0.0581074	0.0463448	0.00209618	-0.0162754	0.343803	0.294544
A0A3Q4L393;Q8BL97;A0A3Q4EH04;A0A3Q4L335;A0A3Q4EGP0	A0A3Q4L393;Q8BL97;A0A3Q4EH04;A0A3Q4L335	Serine/arginine-rich splicing factor 7	Srsf7	0.364823	-0.66238	-0.716747	-0.283179	0.0139484	-1.4264	-0.106132	-0.00913143	-0.0139484	0.074152	0.00913143	0.247764	0.175737	0.387644
Q9JI90;A0A494B9U7;A0A494BAP8;A0A494BBK5;A0A494B9N7;A0A494B9F3;A0A494BBA9;A0A494B8X2	Q9JI90;A0A494B9U7;A0A494BAP8;A0A494BBK5;A0A494B9N7;A0A494B9F3;A0A494BBA9;A0A494B8X2	E3 ubiquitin-protein ligase RNF14	Rnf14	-0.870524	-1.21331	-0.376244	0.0503368	-0.806208	NaN	-0.0645113	-0.0380135	0.376244	0.400237	0.0669441	0.0380135	0.763641	0.545235
Q9D1G1;A0A494B945;A0A494BBL7;A0A494BA38	Q9D1G1;A0A494B945;A0A494BBL7	Ras-related protein Rab-1B	Rab1b	-0.291718	-0.491753	-0.807199	-0.628381	-0.0173302	NaN	0.0755396	-0.0755396	0.0173302	0.0671062	0.373672	0.442218	0.323769	0.265604
A0A494B9G1	A0A494B9G1			-1.58828	NaN	NaN	-0.000294685	NaN	-0.574815	0.515807	0.441678	1.14861	1.08043	-0.0123463	0.000294685	0.781747	0.574815
A0A494B9K4;A0A494BBK1;A0A494BAX9;A0A494B969	A0A494B9K4			0.372378	0.370437	0.014348	0.111131	-0.136165	-0.654279	-0.110765	-0.0272188	-0.0213976	-0.014348	-0.120889	0.0272188	0.0839396	0.104228
A0A494BAS2;A0A494BBL1;A0A494B9L0;Q5RL57;Q9R0L7	A0A494BAS2;A0A494BBL1;A0A494B9L0;Q5RL57		Akap8l	-0.322738	0.749037	1.95092	-0.0700955	-0.0704451	1.61712	0.148585	-0.0170178	0.0704451	-0.465569	0.176624	0.0170178	-0.284766	-0.702807
Q9EP82;A0A494B9R5;E9Q156;F6YNC4;F6VLT8;A0A494BBN7	Q9EP82;A0A494B9R5;E9Q156;F6YNC4;F6VLT8;A0A494BBN7	tRNA (guanine-N(7)-)-methyltransferase non-catalytic subunit WDR4;tRNA (guanine-N(7)-)-methyltransferase non-catalytic subunit Wdr4	Wdr4	-2.46814	0.135467	0.151511	-0.774968	-0.40219	-0.0339384	0.186411	0.325401	-0.241242	-0.244342	0.0393906	-0.0393906	0.0339384	0.0724382
Q8K1B8;A0A494B9W3;A0A494B9F7;A0A494BBJ8	Q8K1B8;A0A494B9W3	Fermitin family homolog 3	Fermt3	-2.0895	-1.88895	-0.23669	-0.16573	-0.261534	-3.42876	0.14063	0.0768375	0.23669	0.378532	0.123412	-0.0768375	0.266332	0.272113
O88958;A0A494B9X2	O88958;A0A494B9X2	Glucosamine-6-phosphate isomerase 1	Gnpda1	-0.817047	1.11662	0.633471	-0.91318	-0.29405	0.572821	0.0281916	-0.0281916	-0.363777	-0.12571	0.139718	0.0887537	-0.0257473	0.0257473
O09131;A0A494B9X6;A0A494BAB1	O09131;A0A494B9X6;A0A494BAB1	Glutathione S-transferase omega-1	Gsto1	-0.787819	-0.116671	-0.484172	-1.0286	-1.01029	-0.85682	-0.0786276	0.106359	0.116671	0.167637	0.249244	0.0786276	0.252541	0.211926
Q04207;A0A494BA44;Q4U113	Q04207;A0A494BA44	Transcription factor p65	Rela	-1.80269	-0.273696	-0.195503	-0.716201	-0.036922	0.00864649	0.0883956	-0.0203547	0.206696	0.148793	0.152119	0.0203547	0.0532269	-0.00864649
Q7TMW6;A0A494BA87	Q7TMW6;A0A494BA87	Cytosolic Fe-S cluster assembly factor NARFL	Narfl	-1.01781	-0.484233	-0.144875	-0.156997	-0.198493	0.60585	0.11886	0.137522	0.294719	0.486331	0.0928464	-0.0928464	0.144875	-0.201093
Q9EQQ9;A0A494BAA3	Q9EQQ9;A0A494BAA3	Protein O-GlcNAcase	Mgea5	-1.14919	-0.488658	0.731887	1.19277	-0.0672393	0.994411	-0.074326	-0.0517068	-0.0897365	-0.219309	0.0517068	0.2837	0.0672393	0.111036
Q9D5T0;A0A494BAB5;A0A494B9L7;A0A494B9Y0	Q9D5T0;A0A494BAB5;A0A494B9L7;A0A494B9Y0	ATPase family AAA domain-containing protein 1	Atad1	-0.217795	-0.413234	NaN	-0.0902185	NaN	NaN	0.373157	0.34526	1.09539	1.31816	0.0902185	-0.167056	0.942428	0.413234
O88286;G5E8J8;F6ZBR8;A0A494BAG6	O88286;G5E8J8;F6ZBR8;A0A494BAG6	Protein Wiz	Wiz	-0.341356	0.24211	0.242264	0.49866	-0.0627694	0.749014	0.0426512	-0.00729275	-0.299609	-0.294045	-0.0797977	0.00729275	-0.170046	0.0627694
Q99M15;A0A494BAM6	Q99M15;A0A494BAM6	Proline-serine-threonine phosphatase-interacting protein 2	Pstpip2	0.415367	0.681548	0.00706387	-0.144857	0.282189	0.14527	-0.00610161	0.0674267	-0.375884	-0.128671	0.00610161	-0.059597	-0.0604887	-0.00706387
Q91YT0;A0A494BAS8;D3YUM1;D3YXX5;D6RG60;D3Z0K1;D3Z1U9	Q91YT0;A0A494BAS8;D3YUM1;D3YXX5;D6RG60;D3Z0K1;D3Z1U9	NADH dehydrogenase [ubiquinone] flavoprotein 1, mitochondrial	Ndufv1	-1.35717	-0.0826569	-0.210575	-0.378322	0.0430813	-1.59836	0.267922	0.0914221	0.641333	0.491323	-0.00524426	0.00524426	0.00297928	-0.00297928
P19157;A0A494BAW2;P46425;A0A494B908;A0A494BAS3;A0A494BAU3;A0A494BAM8	P19157;A0A494BAW2;P46425;A0A494B908;A0A494BAS3;A0A494BAU3;A0A494BAM8	Glutathione S-transferase P 1;Glutathione S-transferase P 2	Gstp1;Gstp2	-0.874277	0.926343	0.417319	-0.115778	-0.0263338	-1.55234	0.474783	-0.0788975	0.0263338	-0.0320148	0.10993	0.0788975	-0.190048	0.126834
Q9CWZ7;A0A494BAX2;D3Z4B2	Q9CWZ7;A0A494BAX2;D3Z4B2	Gamma-soluble NSF attachment protein	Napg	-0.289798	-0.69469	-0.36746	0.378198	-0.347413	0.141484	0.00344467	0.0116224	0.228309	0.0256562	-0.00344467	-0.094243	-0.0256562	0.0922151
Q4QRL3;A0A494BB08	Q4QRL3;A0A494BB08	Coiled-coil domain-containing protein 88B	Ccdc88b	-1.13809	0.314305	0.594315	0.618844	0.0817318	1.52497	-0.132347	-0.0375476	-0.184164	-0.22265	0.0657706	0.0375476	-0.0817318	-0.215447
Q62084;A0A494BB30;A0A494B933;A0A494B9R1	Q62084;A0A494BB30;A0A494B933;A0A494B9R1	Protein phosphatase 1 regulatory subunit 14B	Ppp1r14b	-1.04062	-0.00200796	-0.0300612	-0.340806	-0.241335	0.0138211	0.143999	0.0780501	-0.0553699	0.00200796	-0.0383458	0.0383458	0.135961	0.171321
P13379;A0A494BB49;A0A494B9V0	P13379;A0A494BB49;A0A494B9V0	T-cell surface glycoprotein CD5	Cd5	-0.0287991	-0.103436	0.240162	-0.0767765	0.00121784	-0.0780401	0.0369568	0.0287991	0.127539	0.153874	0.0700731	-0.15609	-0.00121784	-0.220969
A0A494BB75	A0A494BB75			-1.38625	-0.231881	-0.0405374	-0.0487971	-0.556816	NaN	0.0994391	0.0487971	0.206438	0.292006	0.0683293	-0.108021	0.0405374	0.137144
Q8BP47;A0A494BB89;A0A498WGK2;A0A494BAW6;A0A494BAX5;A0A494B996;A0A494B927;A0A494BB92;A0A494B9G0;A0A494B949	Q8BP47;A0A494BB89;A0A498WGK2;A0A494BAW6;A0A494BAX5;A0A494B996;A0A494B927	Asparagine--tRNA ligase, cytoplasmic	Nars	-0.41996	-0.0663214	-0.0153494	-0.0156631	0.52073	0.953292	0.0106087	-0.0106087	-0.355795	-0.438882	0.033247	0.0897388	0.0475359	0.0153494
Q60872;Q8BMJ3;A0A494BB95;Q8BX20;Q3UTA4;Q3UT53;Q3TQZ4;J3QQ02;J3QPI8;J3QNT6;J3QMW5;A0A1Y7VNG9;A0A1Y7VLT7;J3QP87;A0A1Y7VK80;A0A1Y7VJE9;F6YNI8	Q60872;Q8BMJ3;A0A494BB95;Q8BX20;Q3UTA4;Q3UT53;Q3TQZ4;J3QQ02;J3QPI8;J3QNT6;J3QMW5;A0A1Y7VNG9;A0A1Y7VLT7;J3QP87;A0A1Y7VK80;A0A1Y7VJE9;F6YNI8	Eukaryotic translation initiation factor 1A;Eukaryotic translation initiation factor 1A, X-chromosomal	Eif1a;Eif1ax;Gm5662;Gm8300;Gm4027;Gm2016;Gm2056;Gm6803;Gm5039;Gm2075;Gm2035;Gm21319	-0.416899	-0.125262	-0.229865	-0.180643	-0.00848293	-0.27665	-0.0410213	0.0786324	0.00848293	0.0605459	0.0410213	0.238504	0.285451	0.467959
Q61337;A0A494BBC4;F7ABX5;Q3U9H3;D3YZR8	Q61337;A0A494BBC4;F7ABX5;Q3U9H3;D3YZR8	Bcl2-associated agonist of cell death	Bad	NaN	0.0690374	0.322797	NaN	-2.14249	-0.405116	0.221461	0.0274968	-0.00823689	1.90735e-06	-0.0274968	0.0721278	-1.90735e-06	0.0980177
A0A494BBE1;Q9CWP8	A0A494BBE1;Q9CWP8	DNA polymerase delta subunit 4	Pold4	-0.0981731	-0.362463	-0.307448	-0.133211	-0.0665312	-0.189992	-0.0102329	0.0102329	0.0665312	0.152181	0.0801849	0.0942574	0.232554	0.319888
Q922Y1;A0A498WFS2	Q922Y1;A0A498WFS2	UBX domain-containing protein 1	Ubxn1	0.515623	-0.268983	0.936932	1.06795	0.153743	1.31399	-0.1692	-0.0583472	0.0524769	-0.0524769	-0.0852942	0.0583472	-0.214721	-0.246945
Q8CDN6;A0A498WGD8;A0A494BBI1;A0A494B955;A0A494BB31	Q8CDN6;A0A498WGD8;A0A494BBI1;A0A494B955	Thioredoxin-like protein 1	Txnl1	-0.0978537	-0.687196	-0.112492	-0.349515	-0.0422611	-0.462845	0.0701704	0.0319471	0.0422611	0.305609	0.127786	-0.0319471	0.386133	0.507734
Q9ET30;A0A498WGK6	Q9ET30;A0A498WGK6	Transmembrane 9 superfamily member 3	Tm9sf3	-2.82577	-0.237698	-0.162812	-1.08963	-0.621595	-1.7002	0.0257883	-0.0257883	0.162812	0.416473	0.413428	0.153281	0.601835	0.830741
Q9ES00;G3UZD6;A0A571BD95;A0A5F8MP95;G3UZM6	Q9ES00;G3UZD6;A0A571BD95;A0A5F8MP95;G3UZM6	Ubiquitin conjugation factor E4 B	Ube4b	-0.725429	-0.155055	-0.178202	-0.181164	-0.418777	-0.1046	-0.0466838	0.0962653	0.1046	0.144514	0.0466838	0.179289	0.168893	0.179075
P48193;A0A571BEG4;A2A839;A2A838;A2A842;A2A841;F6S4K9;A0A1D5RLV1;A2AD32;F7BUB8	P48193;A0A571BEG4;A2A839;A2A838;A2A842;A2A841;F6S4K9;A0A1D5RLV1;A2AD32	Protein 4.1	Epb41;Epb4.1	-0.764182	-1.32715	-0.569313	-0.403343	0.21369	NaN	0.00120687	0.025435	0.105999	0.118219	0.13281	-0.00120687	-0.105999	0.148397
A0A571BEI2;Q6PIU9	A0A571BEI2;Q6PIU9	Uncharacterized protein FLJ45252 homolog		-0.290606	-0.416745	-0.0312943	-0.0020628	-0.238143	0.0745206	0.0020628	-0.0055275	-0.0273271	0.0273271	0.114734	0.302663	0.0984092	0.227188
P63094;Q6R0H7;A0A571BEI3;A0A571BGH5;A2A610;A0A571BEG2;A0A571BE25;A0A571BEM2;Z4YKV1	P63094;Q6R0H7;A0A571BEI3;A0A571BGH5;A2A610;A0A571BEG2;A0A571BE25;A0A571BEM2;Z4YKV1	Guanine nucleotide-binding protein G(s) subunit alpha isoforms short;Guanine nucleotide-binding protein G(s) subunit alpha isoforms XLas	Gnas	NaN	-0.27894	0.0487595	0.00143099	-0.346956	0.266312	-0.00143099	0.0557551	0.0543051	0.0411081	-0.144786	0.0389562	-0.0411081	-0.179821
A0A571BF12;F6RGI3;A0A571BE94;Q6ZPI3;A0A494B9R4	A0A571BF12;F6RGI3;A0A571BE94		Gm340	NaN	-0.0746527	-0.309328	-0.59024	-0.261488	-1.10635	0.706617	0.974621	0.0746527	0.192788	-0.000599384	0.000599384	0.0834589	0.0917311
Q91ZZ2;A0A5F8MPI9;A1L338;Q3UGX8;Q3UHC1;F6ZDE5	Q91ZZ2;A0A5F8MPI9;A1L338;Q3UGX8;Q3UHC1		Rapgef1	-0.94325	-0.847855	-0.00142622	-0.213624	-1.00156	0.00142622	-0.0744834	0.0744834	0.0210977	-0.0570731	0.221755	0.178918	0.305799	0.35921
Q9EP69;A0A5F8MPK9	Q9EP69;A0A5F8MPK9	Phosphatidylinositide phosphatase SAC1	Sacm1l	-0.10372	0.341588	0.190431	-0.163551	0.012248	0.17973	0.0167828	-0.0167828	-0.135604	-0.012248	0.053009	0.348166	-0.26769	-0.0162497
P99027;A0A5F8MPY2	P99027;A0A5F8MPY2	60S acidic ribosomal protein P2	Rplp2	1.02038	1.42837	1.0903	1.27457	0.324585	1.10887	0.174517	-0.174517	-0.324585	-0.474708	-0.253635	-0.400719	-0.65979	-0.812717
Q8K4J6;D3YUG5;D3YUI2;A0A5F8MQ33	Q8K4J6;D3YUG5;D3YUI2;A0A5F8MQ33	MKL/myocardin-like protein 1	Mkl1	-1.32251	0.0290542	0.00374174	0.0717664	-0.979497	-0.1326	0.111166	0.0882964	0.0237632	0.0176969	-0.0717664	-0.304264	-0.00374174	-0.0195441
Q9CY27;Q52L67;A0A5F8MQC8	Q9CY27;Q52L67;A0A5F8MQC8	Very-long-chain enoyl-CoA reductase	Tecr	-0.918459	-0.42715	-0.893797	-1.08088	-0.307028	NaN	0.0474067	0.00649405	0.760439	0.545153	-0.00649405	0.276734	0.307028	0.447302
A0A5H1ZRK8;P01837	A0A5H1ZRK8;P01837	Ig kappa chain C region		0.0140657	-0.00155067	-0.564764	-0.0140657	0.00155067	0.206139	-0.0969019	-0.120185	-0.391447	-0.243475	0.561461	0.577418	0.218031	0.540936
A0A5H1ZRL3;Q8C4Y3;F6UFF7	A0A5H1ZRL3;Q8C4Y3	Negative elongation factor B	Nelfb	-2.44678	0.232976	0.599869	0.207633	-0.432476	0.502513	0.0165153	-0.0165153	-0.094357	-0.146613	0.122118	-0.174355	0.094357	-0.0972247
Q3ULW8;A0A5H1ZRP0;A0A5H1ZRL8;A0A5H1ZRL5	Q3ULW8;A0A5H1ZRP0;A0A5H1ZRL8;A0A5H1ZRL5		Parp3	-0.0318775	0.0407419	-0.0407419	-0.164814	0.168569	-0.46433	-0.0963364	0.040657	-0.0835409	-0.0576735	0.0318775	0.259665	0.144826	0.201217
Q810U5;A0A668KL36;F6UK66	Q810U5;A0A668KL36;F6UK66	Coiled-coil domain-containing protein 50	Ccdc50	-0.135949	0.488495	0.250713	-0.381053	-0.0233421	0.000226021	0.175233	-0.0546045	-0.000226021	-0.000290871	0.0672426	0.0546045	-0.183791	0.0601349
A0A668KL68;Q8BY02	A0A668KL68;Q8BY02	NF-kappa-B-repressing factor	Nkrf	-0.800917	-0.276793	-0.323445	-0.441497	-0.301151	-1.35826	0.0888176	-0.0888176	0.276793	0.406821	0.168408	0.195765	0.541088	0.812806
Q9QYI3;A2A5E1;A0A6I8MX00;A0A6I8MWX8;A0A6I8MWZ1;F7BTP8;A0A6I8MWZ9;A0A6I8MWY7;A0A6I8MWZ5;A0A6I8MWW2;A0A6I8MX31	Q9QYI3;A2A5E1;A0A6I8MX00;A0A6I8MWX8;A0A6I8MWZ1	DnaJ homolog subfamily C member 7	Dnajc7	-0.742374	-0.493604	-0.34502	-0.392653	-0.0299091	-0.107479	0.0421495	0.111718	0.0537987	0.0299091	0.082942	-0.0421495	0.186455	0.194958
E9PUQ5;Z4YJU8;A0A6I8MWY5;Q921M4;A2AN46;A0A6I8MX07;A2AN48;A2AN45;A2AN42	E9PUQ5;Z4YJU8;A0A6I8MWY5;Q921M4;A2AN46;A0A6I8MX07;A2AN48	Golgin subfamily A member 2	Golga2	-0.951465	0.737123	0.62549	-0.226558	0.0915499	-0.336059	0.178334	-0.0248923	0.071312	-0.071312	0.0346332	0.0248923	-0.30308	-0.261168
Q6P9Q6;A0A6I8MWZ0;Q80YW6;Q80YW9;Q80YW7	Q6P9Q6;A0A6I8MWZ0;Q80YW6;Q80YW9	FK506-binding protein 15;Peptidyl-prolyl cis-trans isomerase	Fkbp15	-0.498547	0.148211	-0.0372334	0.0906582	0.0372334	0.274599	-0.0906582	-0.227211	-0.515961	-0.388645	0.141129	0.299591	-0.104408	0.0953846
Q8CJG1;A0A6I8MX18;H3BJ70;Q8CJF8;Q8CJF9	Q8CJG1;A0A6I8MX18;H3BJ70	Protein argonaute-1	Ago1	0.788243	1.20446	0.679186	0.436231	1.33394	1.78	0.0636106	-0.0636106	-1.2686	-1.25666	-0.129683	-0.170742	-0.731801	-0.679186
Q9R1C7;A0A6Q6PUT5;A0A1B0GRU8;A2AQW6;A0A1B0GSF1	Q9R1C7;A0A6Q6PUT5;A0A1B0GRU8	Pre-mRNA-processing factor 40 homolog A	Prpf40a	-0.218195	0.383993	0.140034	0.111296	-0.0521088	-0.671543	0.0828629	0.0107613	0.19829	0.0521088	-0.0272388	-0.0107613	-0.157234	-0.259918
A0A7N9VR94	A0A7N9VR94			0.479632	0.394695	0.136412	0.645839	0.302147	0.390623	-0.0151529	0.0151529	-0.355352	-0.275013	-0.0290785	-0.0758867	-0.147781	-0.136412
Q8R0J4;A0A7N9VSI3;A0A7N9VSV2;A0A7N9VSS0;A0A7N9VRB8;A0A7N9VSI9	Q8R0J4;A0A7N9VSI3;A0A7N9VSV2;A0A7N9VSS0;A0A7N9VRB8;A0A7N9VSI9	Transmembrane protein 134	Tmem134	NaN	-0.00313091	-0.266206	NaN	-0.727201	0.406666	0.347175	-0.0219612	0.211808	0.00313091	0.673791	0.0219612	0.245834	-0.296458
Q8R0W0;A0A7N9VRC4	Q8R0W0;A0A7N9VRC4	Epiplakin	Eppk1	-0.713006	0.00605965	0.354298	-0.621367	-0.00605965	1.28765	-0.0188675	0.0249395	-0.203041	-0.149261	0.187321	0.0188675	-0.165704	0.137292
Q8BUV3;A0JNY3	Q8BUV3;A0JNY3	Gephyrin;Molybdopterin adenylyltransferase;Molybdopterin molybdenumtransferase	Gphn	-0.0375252	0.611497	0.541455	0.563005	0.0722799	0.548568	-0.0968704	0.0375252	-0.287051	-0.312161	-0.0861988	0.109144	-0.0722799	-0.222651
Q8VHR5;A1L3S7;A0A0U1RNM2	Q8VHR5;A1L3S7	Transcriptional repressor p66-beta	Gatad2b	0.411685	0.424541	-0.0155163	0.26966	0.101213	-0.293243	-0.276774	-0.329457	-0.0755901	-0.066103	-0.0649824	0.0649824	0.0155163	0.044014
A2A432;E9PXY1;J3QJX0	A2A432;E9PXY1;J3QJX0	Cullin-4B	Cul4b	0.046793	0.492201	0.463453	-0.0656776	-0.101624	-0.00024128	0.0441256	0.0547285	0.021081	0.00024128	-0.0441256	-0.0977058	-0.0712719	-0.120425
O09000;Q05BA5;A2A468	O09000;Q05BA5;A2A468	Nuclear receptor coactivator 3	Ncoa3	-1.07478	-0.404138	0.0176325	-0.0355887	-0.0880222	-0.949211	0.2919	0.244685	0.364049	0.250149	0.0355887	-0.235374	0.0673695	-0.0176325
A2A4P0;A2A4N9	A2A4P0;A2A4N9	ATP-dependent RNA helicase DHX8	Dhx8	0.481527	-0.525301	-0.542938	0.257634	-0.185749	-0.287344	-0.159757	-0.221661	0.297292	0.24958	-0.109035	0.109035	0.208311	0.185749
P84099;A2A547	P84099;A2A547	60S ribosomal protein L19;Ribosomal protein L19	Rpl19	-0.190161	0.209437	-0.0830259	0.0983505	0.0830259	-0.956252	-0.11603	0.0508423	-0.186368	-0.151988	-0.0508423	0.250004	0.142226	0.182984
A2A5R2	A2A5R2	Brefeldin A-inhibited guanine nucleotide-exchange protein 2	Arfgef2	0.42699	0.0542355	0.185946	-0.178312	0.156471	0.0392914	0.141316	0.138486	-0.0873442	-0.116725	-0.138486	-0.299495	-0.125976	-0.0392914
P52293;A2A600;A2A601;F2Z431;A2A602;A6PW68	P52293;A2A600;A2A601;F2Z431;A2A602;A6PW68	Importin subunit alpha-1	Kpna2	-0.736712	-0.290287	0.250492	-0.0589676	0.000560284	0.368263	0.0580168	-0.0467548	-0.000560284	-0.0175195	0.0710278	0.0467548	0.069571	-0.108865
E9Q6A7;A2A654;A2A655;A2A653	E9Q6A7;A2A654;A2A655		Bptf	0.182881	0.178469	0.278976	0.0813684	0.0795879	0.113462	-0.0235605	0.0235605	-0.318987	-0.287325	-0.024703	-0.0387697	-0.0795879	-0.0957413
A2A6A1	A2A6A1	G patch domain-containing protein 8	Gpatch8	-1.28343	0.285851	0.306935	-0.510856	-0.305755	0.129573	-0.00197887	0.0566339	-0.361976	-0.241847	0.00197887	0.0426321	-0.129573	0.169204
Q99LM2;A2A6E1;A2A6D9;B0QZI8	Q99LM2;A2A6E1;A2A6D9;B0QZI8	CDK5 regulatory subunit-associated protein 3	Cdk5rap3	-0.691898	-0.0276742	0.0276742	0.581276	0.105361	0.746999	0.438279	0.0708518	0.123106	-0.191737	-0.0708518	-0.441103	-0.223083	-0.296022
Q61792;A2A6G9;A2A6H0;A2A6G7;A2A6G8;A2A6G6;A2A6H1;A2A6G5;E9Q0N6;A2A6G4	Q61792;A2A6G9;A2A6H0;A2A6G7;A2A6G8;A2A6G6;A2A6H1	LIM and SH3 domain protein 1	Lasp1	0.885292	0.232617	0.626195	0.894138	0.445735	0.622079	-0.123232	-0.0405979	-0.404578	-0.422137	-0.0934219	0.0405979	-0.232617	-0.253856
A2A6J7;A2A6J4;A0A1B0GRF5	A2A6J7;A2A6J4		Lsp1	-2.09697	-1.60452	-0.291057	-0.888731	-1.62147	-1.90185	0.599473	0.461239	0.645078	0.67336	0.155306	-0.155306	0.553376	0.291057
A2A6P4	A2A6P4		Fam104a	NaN	NaN	-0.91982	NaN	-1.03816	0.0205412	0.00942802	0.0884476	0.0245333	0.141816	-0.00942802	0.0143652	-0.0205412	0.464601
A2A6Q5;Q8R568	A2A6Q5;Q8R568	Cell division cycle protein 27 homolog	Cdc27	-0.571049	0.219072	0.182718	-0.0698376	-0.0199203	-1.14707	0.0471249	-0.0471249	-0.160841	-0.18655	0.198086	0.254032	0.0199203	0.178696
Q80UG5;A2A6U3;A2A6U5	Q80UG5;A2A6U3;A2A6U5	Septin-9	2024-09-09	0.386581	-0.471267	-0.267459	0.190649	-0.0475702	0.461841	-0.195566	-0.054203	-0.115306	0.0475702	-0.0282421	0.0282421	0.198031	0.274943
Q8VCA8;A2A709	Q8VCA8;A2A709	Secernin-2	Scrn2	NaN	NaN	NaN	-0.545779	-0.294228	NaN	0.091414	0.256402	0.716278	0.621336	0.0921578	-0.091414	0.66956	0.294228
A2A7B5	A2A7B5		Prdm2	NaN	0.024889	-0.404228	-0.217435	-0.263651	-0.019022	0.219141	0.0708556	-0.079525	0.0811777	0.0224481	-0.0224481	0.019022	0.272861
Q9WU20;A2A7F9;F6Z4F8;A2A7F7	Q9WU20;A2A7F9;F6Z4F8;A2A7F7	Methylenetetrahydrofolate reductase	Mthfr	-0.406617	0.125932	-0.601114	-0.927046	-0.48506	-0.0462241	0.0501342	-0.00836992	0.0560946	0.0897613	0.00975561	0.00836992	0.0462241	-0.0742221
A2A7S7	A2A7S7	Tyrosine--tRNA ligase	Yars	-0.351966	0.163131	-0.0716605	-0.16174	-0.00334501	-0.126292	0.0142326	-0.0142326	0.119072	-0.0115447	0.0235519	0.134921	0.125422	0.00334501
Q99LX0;A2A813;A2A815;A2A816	Q99LX0;A2A813;A2A815	Protein deglycase DJ-1	Park7	-0.187686	0.350956	0.0385113	0.0100927	0.148148	-0.0208263	-0.0460768	0.0529852	-0.224112	-0.197117	0.0262823	-0.0100927	-0.0847759	0.0208263
B2RX14;A2A8R7;A0A0A0MQJ6;A2A9H0	B2RX14;A2A8R7;A0A0A0MQJ6	Terminal uridylyltransferase 4	Zcchc11	0.299408	0.119987	0.201449	0.14419	0.233033	0.520707	-0.0259628	0.0259628	-0.201505	-0.119987	-0.0631313	-0.149033	-0.132541	-0.155343
Q91VU1;A2A8S2	Q91VU1;A2A8S2	Protein YIPF1;Protein YIPF	Yipf1	NaN	NaN	-0.877097	NaN	0.313288	-0.0447507	0.377049	0.494039	0.309126	0.218896	-0.0342069	0.0342069	0.0447507	-1.22633
Q52KI8;A2A8V9;A2A8V8;E9PUK6;E9QKA4;F6UK16;F7BWM1;A2A983;F6T4M4	Q52KI8;A2A8V9;A2A8V8;E9PUK6;E9QKA4	Serine/arginine repetitive matrix protein 1	Srrm1	0.0867434	0.261563	0.183806	-0.0103521	0.120736	1.07278	-0.157046	0.0103521	-0.285903	-0.128375	-0.111482	0.0820189	-0.120736	-0.164403
A2A9P6;P24788	A2A9P6;P24788	Cyclin-dependent kinase 11B	Cdk11b	-1.43986	-0.342104	0.120599	-0.109443	-0.734747	-1.46298	-0.022779	0.022779	-0.0103331	0.0103331	0.0623622	0.149374	0.0927849	0.236535
Q8BHG1;A6PWC3;A2A9Q2;Q3V3G9	Q8BHG1;A6PWC3;A2A9Q2	Nardilysin	Nrd1	-1.86572	-0.393651	-0.0246911	-0.429487	0.0809464	-0.242207	0.146472	0.130098	0.225875	0.174075	0.0295882	-0.0295882	0.0246911	-0.0390716
Q9JM14;A2A9X5	Q9JM14;A2A9X5	5(3)-deoxyribonucleotidase, cytosolic type	Nt5c	0.257201	-0.706146	-0.0283718	0.197995	-0.068922	-0.753621	-0.0918894	-0.0778208	0.411356	0.452631	-0.210685	0.0778208	0.0557594	0.0283718
Q8BMA6;A2AAN2	Q8BMA6;A2AAN2	Signal recognition particle subunit SRP68	Srp68	0.515741	0.435443	0.0293207	0.176931	0.418981	1.0958	-0.137083	-0.0458317	-0.493098	-0.399535	-0.0251198	0.0251198	-0.22541	-0.0293207
Q8VHQ3;A2AC90	Q8VHQ3;A2AC90	Protein phosphatase 1 regulatory inhibitor subunit 16B	Ppp1r16b	-0.974171	-0.188667	-0.469276	-0.0823956	-0.0303774	0.240144	0.03965	0.071373	-0.0331163	0.0303774	0.0991802	-0.03965	0.149529	0.197364
Q9DBG6;A2ACG7	Q9DBG6;A2ACG7	Dolichyl-diphosphooligosaccharide--protein glycosyltransferase subunit 2	Rpn2	-0.794125	-0.964234	-0.739061	0.0956841	-0.32759	-3.68013	-0.149427	-0.0956841	0.32759	0.382995	0.29817	0.574896	0.829341	1.08419
Q9QXG2;Q3UR39;A2AD03	Q9QXG2;Q3UR39;A2AD03	Rab proteins geranylgeranyltransferase component A 1	Chm	-1.64411	0.132	0.190707	0.523899	0.0313573	0.863985	-0.0323162	0.0204592	-0.0901875	-0.222753	0.0990801	-0.0204592	-0.0313573	-0.256364
A2ADA5	A2ADA5	tRNA pseudouridine synthase-like 1	Pusl1	-0.0785937	-0.691549	-0.28205	-0.178977	-0.657277	-0.193847	0.0767503	0.123676	0.275783	0.249312	0.108523	-0.0767503	0.210069	0.193847
Q62504;A2ADB1;A2ADB0	Q62504;A2ADB1;A2ADB0	Msx2-interacting protein	Spen	-0.21362	0.456804	0.454339	0.00483131	-0.133131	0.742233	0.120372	0.0249329	-0.00489569	-0.0538297	-0.00483131	-0.128355	0.00489569	-0.0225625
Q80TQ5;A2ADE0;Z4YJW6	Q80TQ5;A2ADE0;Z4YJW6	Pleckstrin homology domain-containing family M member 2	Plekhm2	-0.469732	-0.214283	0.116773	-0.452107	0.0123038	1.00534	0.0347247	0.0994296	-0.0497003	-0.0123038	-0.0347247	0.0586085	0.0957742	-0.0343461
Q8R3G1;A2ADR8	Q8R3G1;A2ADR8	Nuclear inhibitor of protein phosphatase 1	Ppp1r8	-1.22112	0.197227	0.310329	-0.368746	-0.367903	0.103067	0.125492	0.0875607	-0.281355	-0.17572	0.00203705	-0.00203705	-0.00156784	0.00156784
A2ADY9	A2ADY9	Protein DDI1 homolog 2	Ddi2	-0.5148	-0.028718	0.0510368	0.00517559	-0.257157	-0.255603	0.170682	0.12778	0.0464401	0.00527763	-0.00517559	-0.024579	-0.00527763	0.0197783
Q9DBT5;A2AE27	Q9DBT5;A2AE27	AMP deaminase 2	Ampd2	0.47627	-0.87236	-0.711872	0.197495	0.459767	0.554608	-0.443866	-0.0805769	-0.290067	-0.10491	-0.414607	0.0805769	0.10491	0.433847
Q9R0Q4;A2AEB5;A2AEB4;A2AEB3	Q9R0Q4;A2AEB5;A2AEB4;A2AEB3	Mortality factor 4-like protein 2	Morf4l2	-0.0434723	0.32844	-0.105844	1.30805	-0.530598	0.0500679	-0.260429	-0.0423212	-0.102233	-0.0500679	0.0423212	0.35423	0.0721083	0.0844421
Q91VJ5;A2AER8;A2AER9	Q91VJ5;A2AER8	Polyglutamine-binding protein 1	Pqbp1	-0.569453	0.1998	0.269499	-0.0525503	0.217203	-0.169727	-0.00524998	0.117965	-0.231094	-0.2043	0.00524998	0.128793	-0.0288906	0.0288906
Q8VD04;A2AEW9;A2AEW8;A2AEW6;A2AEW5	Q8VD04;A2AEW9;A2AEW8	GRIP1-associated protein 1	Gripap1	-0.0530086	-0.000483036	0.646129	-0.154238	-0.00945807	NaN	0.351501	0.0834985	0.290987	0.219575	0.0530086	-0.355757	-0.0107245	0.000483036
A2AF33	A2AF33		Tmsb15b1	-0.415611	-1.30051	-0.206335	0.187269	0.269643	0.532025	-0.0131273	0.0395813	0.139284	0.130623	0.0131273	-0.145324	-0.171283	-0.130623
A2AF47;A2AF67;A2AF65	A2AF47;A2AF67	Dedicator of cytokinesis protein 11	Dock11	-1.54373	-0.0170474	0.145783	-0.591144	-0.0830703	-0.240446	0.187942	0.241062	0.133864	0.162049	0.0899792	-0.0899792	0.0170474	-0.168166
A2AFG7;A2AFG8;Q6PGJ3;P11627;F6UIL7	A2AFG7;A2AFG8;Q6PGJ3;P11627	Neural cell adhesion molecule L1	L1cam	-0.0510755	0.081778	-0.167314	-0.031301	-0.0793872	-0.8495	0.158258	0.031301	0.351135	0.262053	0.341862	-0.162589	0.0793872	-0.146472
Q60973;A2AFJ1;A2AFI9;F6ZLC6;F6U539	Q60973;A2AFJ1;A2AFI9;F6ZLC6	Histone-binding protein RBBP7	Rbbp7	0.355586	-0.610505	-0.70091	-0.0560217	0.205432	-1.82968	0.0755186	0.0065012	-0.100814	0.100814	-0.0065012	-0.108476	0.100827	0.289115
Q91VC3;A2AFK7;E9PV04;A0A0N4SVP8;A0A0N4SVM5	Q91VC3;A2AFK7;E9PV04;A0A0N4SVP8	Eukaryotic initiation factor 4A-III;Eukaryotic initiation factor 4A-III, N-terminally processed	Eif4a3;Gm8994	0.00309944	0.379728	0.0486717	0.00487518	0.116848	-0.065382	-0.00309944	0.0209599	-0.0486717	0.15523	-0.0612392	-0.171186	-0.430477	-0.408991
Q7TMY8;A2AFQ0;F6XP90	Q7TMY8;A2AFQ0	E3 ubiquitin-protein ligase HUWE1	Huwe1	-0.289683	0.0901442	0.321927	0.470197	0.10493	0.559445	-0.0948858	-0.014657	-0.256549	-0.30004	0.043252	0.014657	-0.0901442	-0.108724
Q99N15;A2AFQ2	Q99N15;A2AFQ2		Hsd17b10	NaN	NaN	-0.45942	-0.222762	-0.435883	NaN	0.654211	0.212824	1.2101	1.15906	0.0339556	-0.0339556	0.551412	0.435883
Q8BX17;A2AFQ9;E9PUU4	Q8BX17;A2AFQ9;E9PUU4	Gem-associated protein 5	Gemin5	0.340314	0.232664	-0.274933	-0.0266953	-0.265199	-1.27198	0.00879288	-0.00879288	-0.142414	0.142414	0.0367002	-0.176682	0.302692	0.52998
A2AGH6;A2AGH8;A2AGH9;A0A0G2JET8	A2AGH6;A2AGH8;A2AGH9	Mediator of RNA polymerase II transcription subunit 12	Med12	-0.514708	0.020968	-0.0409503	-0.444946	-0.445903	-0.0214314	-0.0893397	0.0941768	-0.0069499	0.105978	0.0893397	0.260298	0.127261	0.0069499
Q924N4;A2AGJ9;Q6P6P5;Q3V0N8	Q924N4;A2AGJ9;Q6P6P5;Q3V0N8	Solute carrier family 12 member 6	Slc12a6	NaN	0.381038	0.557025	-0.66925	0.257966	1.27424	0.0292044	0.275002	-0.558759	-0.549816	-0.00391006	0.00391006	-0.257966	-0.384192
O88685;A2AGN7;B7ZCF1	O88685;A2AGN7;B7ZCF1	26S protease regulatory subunit 6A	Psmc3	-0.962153	-0.504753	-0.00747919	-0.362387	-0.60711	0.0641847	-0.101166	0.101166	-0.0387645	0.00747919	0.205051	0.39389	0.441755	0.443735
Q4QQM4;A2AGS6	Q4QQM4;A2AGS6	Tumor protein p53-inducible protein 11	Trp53i11	0.0586224	0.352765	-0.0257215	-0.434643	0.563396	0.357711	-0.0308533	-0.0736847	0.0257215	-0.0836306	0.0407696	0.0308533	-0.0619822	-0.112735
Q5FWK3;A2AH25	Q5FWK3;A2AH25	Rho GTPase-activating protein 1	Arhgap1	0.520438	0.354851	0.148598	0.00781918	0.184097	0.838766	-0.198676	-0.0932169	-0.368235	-0.301764	-0.00781918	0.0121946	-0.189899	-0.148598
O08810;G3UZ34;A2AH85	O08810;G3UZ34;A2AH85	116 kDa U5 small nuclear ribonucleoprotein component	Eftud2	-0.0455971	-1.14761	-1.17891	-0.130072	-0.209904	-2.61714	-0.00456047	0.00456047	0.209904	0.414392	0.103184	0.290443	0.422613	0.542246
A2AI08	A2AI08	Taperin	Tprn	NaN	-1.79111	0.0161133	-0.489224	-0.280355	-0.0266027	0.467084	0.0577359	0.333961	0.336748	-0.035584	0.035584	-0.0161133	0.0479517
Q80U87;A2AI52	Q80U87;A2AI52	Ubiquitin carboxyl-terminal hydrolase 8;Ubiquitin carboxyl-terminal hydrolase	Usp8	-0.078228	0.48457	0.52564	0.296515	0.362038	-0.141384	-0.0723362	-0.00889969	-0.0378189	-0.0474911	0.0113964	0.00889969	0.0283585	-0.0283585
A2AIV2;E9PZY8	A2AIV2;E9PZY8	Protein virilizer homolog	Kiaa1429;1110037F02Rik	0.155592	0.428806	0.293439	0.32785	0.161981	0.792642	-0.011816	-0.00930977	-0.16291	-0.161981	-0.0333099	0.00930977	-0.195201	-0.417897
A2AJ72;Q3TIX6;A0A0A6YVV5;F7AM43;A0A0A6YY39	A2AJ72;Q3TIX6;A0A0A6YVV5;F7AM43		Fubp3	0.114611	0.0243049	0.124673	0.42616	0.111782	0.58984	-0.0974622	-0.158125	-0.0604177	-0.0627179	-0.0476022	0.0476022	-0.0243049	-0.158993
O70311;F7APP3;A2AJH3	O70311;F7APP3;A2AJH3	Glycylpeptide N-tetradecanoyltransferase 2;Glycylpeptide N-tetradecanoyltransferase	Nmt2	NaN	-0.694958	-0.549495	-0.93123	0.225934	-1.43783	0.0901389	0.0254941	0.0654178	0.0455813	0.056685	-0.0254941	0.137968	-0.0455813
A2AJI0;A2AJI1;A8Y5P4;F6WF36	A2AJI0;A2AJI1;A8Y5P4;F6WF36	MAP7 domain-containing protein 1	Map7d1	0.539565	0.0538139	0.294832	0.256742	0.383604	0.569876	-0.19221	-0.23408	-0.305576	-0.292009	-0.0874033	0.0874033	-0.0914516	-0.0538139
A2AJK6;A0A0R4J1U9	A2AJK6;A0A0R4J1U9	Chromodomain-helicase-DNA-binding protein 7	Chd7	-1.0479	-0.349962	-0.138066	-0.199564	-0.648551	-0.101341	0.395598	0.145414	0.45633	0.241619	0.0925536	-0.0925536	0.231852	0.101341
A2AJT4;A2AJT3;A2AJT5	A2AJT4;A2AJT3;A2AJT5	Arginine/serine-rich protein PNISR	Pnisr	NaN	-0.762813	0.113861	-0.47139	-0.381043	0.600721	0.150877	0.0677934	0.35215	0.225132	-0.0677934	0.0889478	-0.113861	-0.28523
Q8K2F0;A2AKA9	Q8K2F0;A2AKA9	Bromodomain-containing protein 3	Brd3	-1.15559	0.0284848	-0.258399	-1.13267	-0.307822	-0.334671	0.0711823	-0.0711823	-0.0284848	0.0474648	0.220038	0.301913	0.146377	0.130995
Q02650;G3UYK4;A2AKM6;G3UY80;G3V008;A2AKM5;G3UZ71;G3UXF6;G3UZ86;G3UX39;A2AKM8;G3UW65;A2AKM7;A0A0A6YVX2;V9GXS5	Q02650;G3UYK4;A2AKM6;G3UY80;G3V008;A2AKM5;G3UZ71;G3UXF6;G3UZ86;G3UX39;A2AKM8;G3UW65;A2AKM7	Paired box protein Pax-5	Pax5	-0.777848	0.10313	0.23852	0.311474	0.0817232	0.653029	0.0374737	0.0614738	-0.116106	-0.136294	-0.0374737	-0.121337	-0.0817232	-0.228943
A2AKX3	A2AKX3	Probable helicase senataxin	Setx	-0.518034	-0.00480843	0.00480843	-0.284463	-0.111502	0.268304	0.00146866	0.160718	-0.2339	-0.0928516	-0.00146866	0.0562048	0.141637	0.212152
Q8C0I1;A2AL50;A2AL49;H3BKN2	Q8C0I1;A2AL50;A2AL49;H3BKN2	Alkyldihydroxyacetonephosphate synthase, peroxisomal	Agps	-0.0952892	-0.411189	-0.232901	-0.0915165	-0.170669	-0.443874	-0.0213699	0.0847082	0.447645	0.499793	0.0622787	0.0213699	0.486537	0.170669
Q8BSY0;A2AL85;Q3TU40;A2AL81;A2AL83;A2AL79;A2AL78;Q8CBM2;A2AL77;A2AL75	Q8BSY0;A2AL85;Q3TU40;A2AL81;A2AL83;A2AL79;A2AL78;Q8CBM2	Aspartyl/asparaginyl beta-hydroxylase	Asph	0.982297	-1.49288	-0.149665	0.185244	-1.01158	-0.145904	0.0894446	-0.11848	0.493389	0.508096	-0.214363	-0.0894446	0.158618	0.145904
Q6PAQ4;A2ALB1;A2ALB2	Q6PAQ4;A2ALB1;A2ALB2	RNA exonuclease 4	Rexo4	-0.158767	-0.408363	0.092495	-0.221974	-0.0322723	-0.956428	0.0235224	-0.00768948	0.0322723	-0.0783043	0.0168581	0.00768948	0.114454	0.0575829
Q6NZB0;A2ALF3;A2ALF0;E9PZT4;D3Z4I5;F7CXJ2;F6TQL3;F6QIL6	Q6NZB0;A2ALF3;A2ALF0	DnaJ homolog subfamily C member 8	Dnajc8	-1.47543	0.029254	0.247849	-0.76214	0.0175848	-0.0175848	0.0360565	0.0678062	0.0719061	-0.0251379	-0.0360565	0.0447083	-0.0415468	-0.129998
A2AM70;A2AM62	A2AM70;A2AM62		Hp1bp3	0.562093	0.588511	-0.756269	-0.141814	-1.10353	-1.82557	0.149224	0.0715246	0.176159	0.0298491	-0.0715246	-0.541083	0.247731	-0.0298491
A2AMW0;P47757;F7CAZ6;A0A0A0MQI9;F6YHZ8	A2AMW0;P47757;F7CAZ6;A0A0A0MQI9;F6YHZ8	F-actin-capping protein subunit beta	Capzb	-0.31936	0.794982	0.182513	-0.0222921	0.0768805	-0.962604	0.0251818	0.0222921	-0.0393877	-0.0162325	-0.131944	0.221925	-0.179656	0.0162325
Q91VX2;A2AMY5;A2AMY7;F6WTC8;F6PYV5	Q91VX2;A2AMY5	Ubiquitin-associated protein 2	Ubap2	0.0153646	0.0139141	0.0673447	0.336131	0.186934	0.784842	-0.187362	-0.0153646	-0.321064	-0.232052	-0.0550146	0.163209	-0.158722	-0.0139141
A2AN08;Z4YMA7;F6SSP6	A2AN08	E3 ubiquitin-protein ligase UBR4	Ubr4	NaN	0.100256	0.57836	-0.103637	0.0902596	1.17215	-0.0602965	0.0785384	-0.493618	-0.54751	0.0602965	0.0865731	-0.0902596	-0.130194
Q8VEH2;A2AN61;F6S5B6;Q3UUV0;F7D5G9;F7BM53;F7AT58;F6XWQ4	Q8VEH2;A2AN61;F6S5B6;Q3UUV0;F7D5G9		Ciz1	1.03667	0.950246	1.15341	1.00533	0.0627298	1.0258	-0.0643597	0.0643597	-0.244468	-0.162187	-0.129383	-0.0854187	-0.0979452	-0.0627298
A2ANY6;J3QMC5	A2ANY6;J3QMC5		Mdn1	0.47037	1.17201	0.470496	-0.0171919	0.393928	0.734279	0.0171919	0.0979681	-0.545131	-0.496224	-0.111556	-0.213555	-0.393928	-0.40297
Q3UIU2;A2AP32	Q3UIU2;A2AP32	NADH dehydrogenase [ubiquinone] 1 beta subcomplex subunit 6	Ndufb6	0.865054	0.289932	-0.298297	0.313615	0.275039	0.552162	-0.498012	-0.250835	0.119071	-0.119071	-0.106111	0.106111	-0.367548	-0.401499
Q8BMS9;A2APB1	Q8BMS9;A2APB1	Ras association domain-containing protein 2	Rassf2	-0.344425	-0.175167	0.188956	-0.17069	-0.518369	0.067296	-0.0121617	0.0121617	-0.067296	-0.0812531	0.0408196	0.161033	0.215922	0.181584
A2APB8	A2APB8	Targeting protein for Xklp2	Tpx2	-0.434608	-0.906225	-0.365838	-0.248363	-0.116851	NaN	0.0265427	-0.0265427	0.270396	0.116851	0.21006	0.341131	0.41743	0.531882
Q9QY24;A2APF7	Q9QY24;A2APF7	Z-DNA-binding protein 1	Zbp1	-0.0428286	0.350325	0.822327	0.457061	0.152477	0.620756	0.0428286	0.0911512	-0.152477	-0.160727	-0.0967989	-0.190238	-0.208239	-0.244576
P15379;Q3U8S1;A2APM5;A2APM3;A2APM4;E9QKM8;Q80X37;A2APM1;A2APM2;Q05AH6;A0A494BBB2	P15379;Q3U8S1;A2APM5;A2APM3;A2APM4;E9QKM8;Q80X37;A2APM1;A2APM2	CD44 antigen	Cd44	-0.406901	0.199179	0.655134	1.45314	0.0858593	1.02285	0.0325022	-0.0325022	-0.304604	-0.327642	0.116822	-0.135867	-0.229225	-0.0858593
P21460;A2APX3	P21460;A2APX3	Cystatin-C	Cst3	-0.272182	-0.280447	0.369329	-0.0826626	-0.017097	0.364284	0.0870647	0.181882	0.180852	0.017097	0.0332689	-0.0332689	-0.071362	-0.279217
A2AQ19	A2AQ19	RNA polymerase-associated protein RTF1 homolog	Rtf1	-0.739106	-0.399714	-0.066679	-0.168355	-0.19691	-1.69371	0.165485	0.057364	0.0920496	0.066679	0.0199704	-0.0199704	0.228774	0.197208
A2AQ25;E9QAU4;D3Z781;Q8BHR1	A2AQ25;E9QAU4	Sickle tail protein	Skt;Etl4	-0.182114	0.642361	0.661985	0.106031	-0.654963	-0.568466	-0.0363235	-0.304493	-0.440145	-0.18829	0.276699	0.0363235	0.56065	0.18829
A2AQ43;Q80TY0;A2AQ44;A2AQ42;A2AQ45;A2AQ41;F6VVN1;A0A0A6YWT1;A2AQ39	A2AQ43;Q80TY0;A2AQ44;A2AQ42;A2AQ45;A2AQ41;F6VVN1;A0A0A6YWT1	Formin-binding protein 1	Fnbp1	0.0229998	0.310461	1.06829	0.350484	0.595615	-0.642957	0.166793	-0.0229998	0.0917339	-0.119102	-0.131043	-0.382812	-0.0917339	-0.255217
Q00420;A2AQ72;A2AQ71;Q3UT69	Q00420;A2AQ72;A2AQ71;Q3UT69	GA-binding protein subunit beta-1	Gabpb1	0.341796	-1.17183	-0.109496	-1.0824	-0.324149	1.11586	0.66179	0.0866838	0.443777	0.440259	-0.0866838	-0.48058	-0.256615	0.109496
Q8CFQ3;A2AQA7	Q8CFQ3;A2AQA7	Intron-binding protein aquarius	Aqr	-2.39267	-0.76878	-0.408936	-0.607198	-0.0834179	0.000864983	-0.0297852	0.0297852	-0.000864983	0.020093	0.0360985	0.196941	0.0720396	0.0854301
P61202;A2AQE4	P61202;A2AQE4	COP9 signalosome complex subunit 2	Cops2	0.546565	-0.691056	-0.134829	-0.0397882	-0.26356	-1.42159	0.0397882	0.158442	0.218814	0.28931	-0.106367	-0.0526123	0.134829	0.229412
Q64521;A2AQR0	Q64521;A2AQR0	Glycerol-3-phosphate dehydrogenase, mitochondrial;Glycerol-3-phosphate dehydrogenase	Gpd2	-0.677168	0.00684118	-0.185873	-0.520291	0.140422	0.893297	-0.0771866	0.116636	-0.0556464	0.0345378	0.0771866	0.29533	-0.00684118	-0.0677133
A2AR02	A2AR02	Peptidyl-prolyl cis-trans isomerase G	Ppig	0.0766678	0.814111	0.166059	-0.0108051	-0.0275755	-1.73921	-0.113871	0.0108051	-0.182837	-0.204646	-0.0475235	0.0243797	0.0275755	0.132861
P70347;A2AR78;Q8C2D3;A2AR76	P70347;A2AR78;Q8C2D3;A2AR76	TRAF family member-associated NF-kappa-B activator	Tank	-0.288163	0.0502038	0.203178	0.194824	0.152445	-0.328803	-0.0955997	0.00277567	0.0419412	-0.0419412	-0.00277567	0.127198	-0.129629	-0.236331
Q9CXF0;Q6NSV5;A2ARD6	Q9CXF0;Q6NSV5;A2ARD6	Kynureninase	Kynu	-0.74158	-1.59435	-1.43496	-0.60816	-0.398855	-1.70586	0.00451899	0.119709	0.398855	0.630795	0.05545	-0.00451899	0.499031	0.460589
E9QAM5;A2AS05;A2AS03	E9QAM5;A2AS05;A2AS03	Helicase with zinc finger domain 2	Helz2	-0.252038	0.0886154	0.179775	0.116193	-0.434963	0.372167	0.0559039	0.093123	-0.0199738	-0.0525503	-0.0559039	-0.300688	0.0199738	-0.0992985
Q5HZG4;A2ASY0	Q5HZG4;A2ASY0	Transcription initiation factor TFIID subunit 3	Taf3	-0.629261	0.245753	0.125195	-0.0351124	0.169117	0.794184	0.013505	0.0460148	-0.236414	-0.21014	0.159977	-0.013505	-0.125195	-0.154993
Q99JX3;A2ATI9;A2ATI8;A2ATI6	Q99JX3;A2ATI9;A2ATI8;A2ATI6	Golgi reassembly-stacking protein 2	Gorasp2	NaN	-0.373026	-0.328683	-0.91699	-0.889893	-0.925747	0.435973	0.249058	0.355257	0.476426	0.266059	-0.249058	0.328683	0.810673
Q8C854;A2ATP5;A2ATP6;F6XJA1;G8JL68	Q8C854;A2ATP5;A2ATP6;F6XJA1;G8JL68	Myelin expression factor 2	Myef2	-0.0490437	0.204164	-0.28169	-0.272308	0.200545	-0.321496	0.158455	0.155602	0.138032	0.0478144	-0.00753784	0.00753784	-0.0568018	-0.0478144
P53995;A2ATQ5	P53995;A2ATQ5	Anaphase-promoting complex subunit 1	Anapc1	-0.761602	0.142835	-0.00822163	0.284669	-0.283105	-2.32454	0.142368	-0.0160456	0.00822163	-0.00928783	0.0160456	-0.293107	0.0509977	0.225678
Q64012;A2AU62;A2AU61;A2AU60	Q64012;A2AU62;A2AU61;A2AU60	RNA-binding protein Raly	Raly	1.43967	0.813179	0.510578	1.21658	-0.0443172	0.189859	-0.0253305	0.011323	-0.365927	-0.183458	-0.011323	-0.099412	-0.117735	0.0443172
P16254;A2AUM6	P16254;A2AUM6	Signal recognition particle 14 kDa protein;Signal recognition particle 14 kDa protein, N-terminally processed	Srp14	-0.778028	-0.442949	-0.179541	0.0459709	-0.648706	0.0999804	0.124012	0.0530033	0.140885	0.0710621	-0.0459709	-0.0947819	-0.0710621	0.208654
A2AUY4;F6R4Y5	A2AUY4		Baz2b	-0.166914	0.566223	0.542143	0.256155	-0.239212	0.22835	-0.193617	-0.319784	-0.358372	-0.354475	0.166914	0.518517	-0.0597076	0.0597076
Q99PL5;A2AVJ7	Q99PL5;A2AVJ7	Ribosome-binding protein 1	Rrbp1	1.27643	1.2035	-0.0227509	-0.108172	0.339123	-0.266352	-0.421071	-0.369987	-0.764883	-0.635887	0.108172	0.158904	0.0227509	0.188572
A2AWA9;A0A3Q4L343;A0A0A6YWT4;A0A0A6YY35;A2AWA7	A2AWA9	Rab GTPase-activating protein 1	Rabgap1	-1.89016	-0.146664	-0.21745	-0.00679588	-0.113789	0.394126	0.258312	0.0222216	0.347285	0.155533	0.00679588	-0.133217	0.113789	-0.188661
D6RFC2;A2AWF0;A2AWE9;P58389	D6RFC2;A2AWF0;A2AWE9;P58389	Serine/threonine-protein phosphatase 2A activator	Ppp2r4	-2.36455	-0.0864391	-0.0152721	0.0654578	-1.10031	0.0152721	0.197278	0.203233	0.334085	0.239929	-0.0796142	-0.0654578	0.103489	-0.134883
A2AWL7;H7BX50;E9QLG3	A2AWL7;H7BX50;E9QLG3	MAX gene-associated protein	Mga	NaN	-0.0931625	0.0585709	-0.613047	0.0458021	-0.0584955	0.0870299	0.199467	0.112343	0.124141	0.0403457	-0.0403457	-0.130006	-0.0458021
A2AWN8;P59326;Q8BYK6	A2AWN8;P59326;Q8BYK6	YTH domain-containing family protein 1;YTH domain-containing family protein 3	Ythdf1;Ythdf3	-1.62348	-0.145321	-0.218702	-0.932219	0.130882	-0.0682125	-0.0756712	0.126256	-0.0774899	0.0682125	0.0756712	0.141061	0.393454	0.416128
P25976;A2AWT6;A2AWT7;A2AWT5;G3UZW9;E9Q4A8	P25976;A2AWT6;A2AWT7;A2AWT5	Nucleolar transcription factor 1	Ubtf	0.633236	0.380807	0.218287	0.286955	0.589906	0.413903	0.00813866	-0.0158615	-0.303029	-0.38096	-0.00813866	-0.0851059	-0.290105	-0.218287
P35991;A2BDW0	P35991;A2BDW0	Tyrosine-protein kinase BTK	Btk	0.0446858	-0.107507	-0.196474	-0.238129	-0.0238943	-2.13826	0.00889921	-0.00889921	0.137956	0.149369	-0.0313458	0.0300765	0.0305662	0.0238943
A2BDX3	A2BDX3	Adenylyltransferase and sulfurtransferase MOCS3;Molybdopterin-synthase adenylyltransferase;Molybdopterin-synthase sulfurtransferase	Mocs3	-0.0316839	-0.367356	-0.743631	0.228988	-0.161137	-1.03494	-0.0331001	0.0316839	0.328013	0.161137	0.0397825	-0.0411396	0.891952	0.49866
Q9EQU5;A2BE93;A2BE92	Q9EQU5;A2BE93;A2BE92	Protein SET	Set	-0.163143	0.435697	0.758737	1.17811	0.100572	-1.60684	-0.0887661	-0.175858	-0.524085	-0.359828	0.0887661	0.37335	-0.100572	0.128957
A2BH40;E9QAQ7	A2BH40;E9QAQ7	AT-rich interactive domain-containing protein 1A	Arid1a	0.293655	0.229068	0.212472	0.336355	0.357163	-0.145593	-0.00891876	0.00891876	-0.0694475	0.0258837	-0.0429897	-0.202457	-0.0258837	-0.0466108
Q9DC63;A2BHN6	Q9DC63;A2BHN6	F-box only protein 3	Fbxo3	NaN	-1.68919	-0.198086	-0.12726	-0.416619	0.424842	0.149702	0.100735	0.227822	0.102307	0.0491524	-0.0491524	0.0425582	-0.0425582
A2CG63;Z4YMH1	A2CG63;Z4YMH1	AT-rich interactive domain-containing protein 4B	Arid4b	-0.195638	0.966355	0.26117	-0.932203	0.271882	0.873944	0.275148	-0.064743	-0.556849	-0.440771	0.0964413	0.064743	-0.431149	-0.26117
A2CG76;Q9Z148;A2CG77	A2CG76;Q9Z148	Histone-lysine N-methyltransferase EHMT2	Ehmt2	0.0715547	0.110382	0.0867643	0.350373	-0.525492	0.304489	0.186891	-0.0715547	-0.024972	0.024972	-0.116943	-0.390337	-0.297052	-0.321874
A2RSY1	A2RSY1	KAT8 regulatory NSL complex subunit 3	Kansl3	NaN	-0.411286	0.542935	0.402381	-1.13206	-0.124204	-0.0291338	0.0291338	0.451651	0.323897	0.162786	-0.215967	0.124204	-0.381445
O88522;A3KG44;A3KG40;A3KG41;A3KG38;Q8VC91;E9Q2Y3;Q7TSS3	O88522;A3KG44;A3KG40;A3KG41;A3KG38;Q8VC91;E9Q2Y3;Q7TSS3	NF-kappa-B essential modulator	Ikbkg	1.69421	0.758904	0.259554	0.67234	0.117886	0.521318	0.100691	-0.100691	-0.117886	-0.472219	-0.32935	-0.456461	-0.478075	-0.772894
Q6ZQ88;A3KG93;G8JL40;F6ZC60	Q6ZQ88;A3KG93;G8JL40;F6ZC60	Lysine-specific histone demethylase 1A	Kdm1a	-0.00234652	0.0664573	-0.0319629	-0.176271	-0.3835	-0.503816	0.00234652	0.150895	0.130991	0.0319629	0.111855	-0.041306	0.0587678	-0.164548
A3KGB4	A3KGB4	TBC1 domain family member 8B	Tbc1d8b	-0.691022	0.24361	0.134285	0.0164957	-0.313367	0.640842	0.0367203	0.0324831	-0.0203562	0.00457382	-0.0164957	-0.226735	-0.00457382	-0.0995207
Q60952;E9Q5A8;A3KGJ7;Q8BZX9;B7ZCN3	Q60952;E9Q5A8;A3KGJ7	Centrosome-associated protein CEP250	Cep250	-0.743236	0.0803313	0.419709	-0.0623159	0.410684	1.37961	0.652228	0.133927	-0.0803313	-0.0990329	0.0623159	-0.304308	-0.0899816	-0.233527
E9Q447;A3KGU5;A3KGU4	E9Q447;A3KGU5		Sptan1	-1.16945	-0.286063	-0.699213	-0.480777	0.218997	-1.007	0.382469	0.252008	0.741358	0.577618	0.0111232	-0.0111232	0.263071	-0.218997
P16546;A3KGU9;A3KGU7	P16546;A3KGU9;A3KGU7	Spectrin alpha chain, non-erythrocytic 1	Sptan1	-0.513543	0.499073	0.279621	0.0352716	0.383036	0.100481	0.201716	0.0379019	-0.100481	-0.192852	-0.0352716	-0.120975	-0.101948	-0.148252
B1AVP1;A3KMF4;E9Q921	B1AVP1;A3KMF4;E9Q921		Aff1	NaN	NaN	NaN	NaN	NaN	NaN	0.398616	-0.0207086	NaN	NaN	0.135013	0.0207086	NaN	NaN
Q99K74;A6PW47	Q99K74;A6PW47	Mediator of RNA polymerase II transcription subunit 24	Med24	-0.394463	0.0479169	-0.129901	0.117465	0.31485	NaN	0.132548	0.147374	0.344565	0.295767	-0.117465	-0.143625	-0.0479169	-0.146982
A8C756	A8C756	Thyroid adenoma-associated protein homolog	Thada	0.0106406	-0.255903	-0.582468	-0.918621	0.0547962	-0.275437	-0.121418	0.0754533	0.649124	0.457251	-0.0106406	0.0820622	0.145405	-0.0547962
A8Y5E9;B2KGA7;Q505B7;F7BCB7	A8Y5E9;B2KGA7;Q505B7;F7BCB7	Protein archease	Zbtb8os	-0.746208	-0.213284	-0.183866	-0.322833	-0.627086	0.155967	0.206683	-0.206683	0.141088	0.0785508	0.251849	0.322772	0.0871387	-0.0785508
A8Y5G7;O35654	A8Y5G7;O35654	DNA polymerase delta subunit 2	Pold2	-0.863487	-0.34621	-0.282389	0.244401	-0.064599	-0.234923	0.0183983	0.0151281	0.064599	0.0786791	-0.0151281	-0.028841	0.223224	0.209468
Q9QUK4;A9C471	Q9QUK4;A9C471	Baculoviral IAP repeat-containing protein 1b	Naip2	NaN	NaN	NaN	-0.310915	NaN	NaN	0.463262	0.417861	NaN	NaN	0.257523	-0.257523	NaN	NaN
O35904;B0QZL5;Q3UDT3;Q8CI98;Q3TBW3;Q3T9Y0	O35904;B0QZL5;Q3UDT3;Q8CI98;Q3TBW3;Q3T9Y0	Phosphatidylinositol 4,5-bisphosphate 3-kinase catalytic subunit delta isoform	Pik3cd	-0.441456	0.0797582	0.123651	-0.368377	-0.00391245	1.01529	0.02002	0.156362	-0.177669	-0.0498576	-0.02002	0.0471978	0.00391245	-0.0717006
P63044;B0QZN5	P63044;B0QZN5	Vesicle-associated membrane protein 2	Vamp2	0.604913	0.232945	-0.0960102	0.342145	-0.288565	-0.364877	-0.0744958	0.0744958	0.131095	0.0960102	-0.181454	-0.470311	0.188308	-0.129975
P61022;B0R091;B0R092	P61022;B0R091	Calcineurin B homologous protein 1	Chp1	-0.0927382	-0.0972967	-0.439039	-0.246661	-0.273335	0.0981627	-0.0148096	0.0520248	0.0706453	-0.0223856	0.0148096	0.0191736	0.0296402	0.0223856
B0R0E3	B0R0E3		Scai	NaN	-1.22879	-0.337161	0.827904	-0.456325	0.163408	0.172133	-0.0678368	0.152655	-0.00867414	-0.207838	0.0678368	0.104884	0.00867414
P70349;B0R1E3	P70349;B0R1E3	Histidine triad nucleotide-binding protein 1	Hint1	0.0810552	-0.0402827	0.0402827	-0.484599	0.10708	-2.6537	0.227737	-0.0810552	0.317612	0.190037	0.212835	-0.233901	-0.159249	-0.0906186
Q9Z2R6;B1AQD9	Q9Z2R6;B1AQD9	Protein unc-119 homolog A	Unc119	-0.10501	0.722984	0.21501	-0.357881	-0.193098	-1.49841	0.232434	0.0347891	-0.15407	-0.0227146	0.0500898	-0.0347891	0.0227146	0.0695763
Q9D7X3;H3BKL8;B1AQF4	Q9D7X3;H3BKL8;B1AQF4	Dual specificity protein phosphatase 3	Dusp3	-0.357376	-0.555645	-0.881213	-0.537356	-0.992777	0.0625806	0.474245	0.216044	0.441102	0.390706	0.0973315	-0.0973315	-0.0183244	0.0183244
B1AR17	B1AR17		Chd3	-0.404453	0.00736618	0.612113	0.646067	0.149554	0.688932	0.0770454	0.0927038	-0.154895	-0.134989	-0.0770454	-0.258612	-0.00904274	-0.00736618
Q08481;B1ARB3	Q08481;B1ARB3	Platelet endothelial cell adhesion molecule	Pecam1	-0.631705	NaN	-0.518382	-0.15486	-0.0104198	-0.985728	0.345111	0.433031	0.391085	0.173018	0.0810227	-0.0810227	0.0104198	0.095808
P15530;B1ARJ9	P15530;B1ARJ9	B-cell antigen receptor complex-associated protein beta chain	Cd79b	-0.111326	0.404985	0.260315	0.188953	0.161689	-0.00307226	-0.070971	0.0633149	-0.0194726	-0.0535693	-0.0633149	0.112014	0.00307226	-0.100079
E9QA63;B1ARU4;E9PVY8;Q9QXZ0;F7ACR9;A0A571BGC6;A0A571BF93;A0A0A0MQA6;E9QNP1;F6Q750;F6YKN8;F6RL59;F6RCJ3;F6XCT0;F6SHS0;A0A5F8MP99	E9QA63;B1ARU4;E9PVY8;Q9QXZ0;F7ACR9;A0A571BGC6;A0A571BF93;A0A0A0MQA6;E9QNP1;F6Q750	Microtubule-actin cross-linking factor 1	Macf1	0.716439	0.889591	0.151588	0.19797	0.19515	-0.22834	-0.106683	-0.10732	-0.193634	-0.140278	-0.0307627	0.0307627	-0.0544491	0.0544491
Q9CWL2;B1AS46;B1AS47	Q9CWL2;B1AS46;B1AS47	Zinc finger protein castor homolog 1	Casz1	-0.266164	0.00915956	0.382221	0.357106	0.276234	0.48148	0.11873	0.0881109	-0.00915956	-0.102941	-0.0881109	-0.147798	-0.0451484	-0.13378
Q9DCX2;B1ASE2	Q9DCX2;B1ASE2	ATP synthase subunit d, mitochondrial	Atp5h	-0.520336	0.0627384	-0.0627384	-0.0674953	0.601374	-2.38351	0.570606	0.14691	0.674362	0.143503	0.0674953	-0.233408	-0.098156	-0.314678
O55047;B1ASU9;F6XSD0;B7ZC85	O55047;B1ASU9	Serine/threonine-protein kinase tousled-like 2	Tlk2	NaN	-0.156879	0.18014	NaN	0.0379963	0.400663	0.144014	0.147207	0.0223465	-0.0717812	-0.0380564	0.0380564	-0.0223465	-0.384119
P97386;B1AT03;Q3UC82;Q80ZH7;K4DI59;G3UYI8;Q3TJN5	P97386;B1AT03;Q3UC82;Q80ZH7;K4DI59;G3UYI8;Q3TJN5	DNA ligase 3;DNA ligase	Lig3	-0.0730028	-0.0392065	0.166289	0.228415	0.398843	0.60463	-0.0690107	-0.00560665	-0.0146589	0.00148487	0.00560665	0.199342	-0.149327	-0.00148487
Q9D8W5;Q3TRH2;B1AT36	Q9D8W5;Q3TRH2;B1AT36	26S proteasome non-ATPase regulatory subunit 12	Psmd12	-0.327588	-0.379551	-0.239443	0.139887	-0.0685754	-0.28924	-0.131767	0.0284472	0.239836	0.269553	-0.0284472	0.306026	0.304812	0.0685754
B1AT83;B1AT82	B1AT83;B1AT82		Prpsap1	-0.989116	-0.0121822	0.451532	0.0751371	-0.023756	0.964262	-0.0822973	-0.0751371	-0.465946	-0.42857	0.212857	0.349191	0.0121822	0.033699
Q60631;B1AT92;B1AT95	Q60631;B1AT92	Growth factor receptor-bound protein 2	Grb2	0.0536137	0.0677843	0.300054	0.351797	-0.0537519	0.654124	-0.0802364	0.0517387	-0.0659704	0.00741673	-0.0911999	-0.0517387	-0.03901	-0.00741673
Q3UHC0;B1ATC3;B7ZC94	Q3UHC0;B1ATC3;B7ZC94	Trinucleotide repeat-containing gene 6C protein	Tnrc6c	1.27688	NaN	-0.155106	NaN	NaN	0.488705	0.0828753	0.110603	0.366324	0.49061	-0.0828753	-0.166263	0.0784516	-0.0784516
Q8K296;M0QW74;B1ATD5;B1ATD4;R4GML8	Q8K296;M0QW74;B1ATD5;B1ATD4;R4GML8	Myotubularin-related protein 3	Mtmr3	-0.838337	-0.665413	-0.0520282	0.604155	-0.370486	-1.05962	-0.00794268	0.00794268	0.110367	0.0520282	0.0439277	-0.0747781	0.165132	0.243411
P47740;B1ATI0;B1AV77	P47740;B1ATI0;B1AV77	Fatty aldehyde dehydrogenase;Aldehyde dehydrogenase	Aldh3a2	-0.385528	-0.645996	0.0393491	-0.463771	-0.145813	0.0760961	0.188704	0.121443	0.380054	0.339731	-0.0940084	0.0940084	-0.0393491	-0.0693088
P47809;B1ATL6	P47809;B1ATL6	Dual specificity mitogen-activated protein kinase kinase 4	Map2k4	-0.480614	-0.539022	0.0752645	-0.0611453	-0.285416	-0.388329	0.00501394	0.0797353	0.152877	0.109244	-0.00501394	0.0264678	0.0915332	-0.0752645
Q80Y81;B1ATP7;B1ATP9	Q80Y81;B1ATP7	Zinc phosphodiesterase ELAC protein 2	Elac2	-0.951143	-0.0145168	-0.191696	0.217757	-0.0257683	0.151326	0.000519753	0.119496	-0.152018	0.0145168	-0.000519753	-0.0327768	0.070199	0.180236
B1ATS5;E9Q559;Q64518;B1ATS4	B1ATS5;E9Q559;Q64518;B1ATS4	Calcium-transporting ATPase;Sarcoplasmic/endoplasmic reticulum calcium ATPase 3	Atp2a3	0.260701	0.149853	-0.230877	0.0778284	0.476063	-1.03549	-0.0310202	-0.150107	-0.167923	-0.0405674	-0.0862341	0.0310202	0.0405674	0.248613
B1ATU5;Q8C2P3	B1ATU5;Q8C2P3	tRNA-dihydrouridine(16/17) synthase [NAD(P)(+)]-like	Dus1l	-1.70316	0.13134	0.0129442	-0.35918	-0.593021	0.401153	-0.0563879	0.105422	-0.0509233	-0.0129442	0.0563879	0.149945	-0.0136662	0.180987
Q9Z0X1;B1AU25	Q9Z0X1;B1AU25	Apoptosis-inducing factor 1, mitochondrial	Aifm1	1.31534	-0.033267	-0.179215	0.502097	0.308293	0.033267	-0.14306	-0.0471582	-0.160537	-0.0884562	-0.071517	0.0471582	0.121732	0.208669
Q9CWP6;B1AU74	Q9CWP6;B1AU74	Motile sperm domain-containing protein 2	Mospd2	-0.432322	-0.163358	-0.726128	-1.15639	-0.447379	-0.824886	-0.052444	0.260928	0.199259	0.369532	0.13957	0.052444	0.163358	0.198283
B1AU76;Q99MD9;B1AU75	B1AU76;Q99MD9;B1AU75	Nuclear autoantigenic sperm protein	Nasp	0.203147	-0.245222	0.186611	0.217367	-0.166149	0.495833	0.0328331	-0.0328331	-0.0353813	0.0109959	-0.206174	-0.302776	0.0528221	-0.0109959
Q60698;B1AUF2;B1AUF1	Q60698;B1AUF2;B1AUF1	Ski oncogene	Ski	-0.00256109	-0.723521	-0.174469	0.17425	-0.0132055	0.0132055	0.0460277	0.00256109	-0.0260925	0.0457726	-0.168456	-0.0601525	0.0717583	0.0735121
Q62406;F7CUT1;F6TQF4;F6THK7;B1AUW8;B1AUW9;Q8BR10;B1AUW6	Q62406;F7CUT1;F6TQF4;F6THK7;B1AUW8;B1AUW9;Q8BR10;B1AUW6	Interleukin-1 receptor-associated kinase 1	Irak1	NaN	-1.10202	-0.66195	-1.34536	-0.478328	NaN	-0.0725503	0.0725503	0.793326	0.687487	0.0835509	0.153847	0.478328	0.603383
B1AUX5;B1AUY2;Q80Z68;B1AUY3;E9Q4R3;Q3TE27;E9PYS6;B1AUY1;D6RFT8	B1AUX5;B1AUY2;Q80Z68;B1AUY3;E9Q4R3;Q3TE27;E9PYS6		Arhgap4	-0.550913	0.449298	0.811013	1.2209	0.15101	1.07897	-0.253387	0.0535927	-0.498559	-0.439193	-0.0535927	0.346594	-0.34879	-0.15101
Q8BHE1;E9QA54;E9PZ44;B1AVP5	Q8BHE1;E9QA54;E9PZ44;B1AVP5	Gem-associated protein 8	Gemin8	-0.892197	-0.107141	0.176934	0.618298	-0.131387	0.451836	-0.360667	-0.0992694	-0.193957	-0.180681	0.0992694	0.482981	0.107141	0.165022
B1AWE0;Q6PFA2;O08585;B1AWE1;B1AWD8;B1AWD9	B1AWE0;Q6PFA2;O08585;B1AWE1;B1AWD8;B1AWD9	Clathrin light chain A	Clta	-0.0654945	0.437561	0.795235	0.48645	0.160206	0.864309	0.0965652	0.0271797	-0.160206	-0.280487	-0.0271797	-0.23835	-0.383074	-0.385263
B1AY13;E9PV45	B1AY13;E9PV45	Ubiquitin carboxyl-terminal hydrolase 24;Ubiquitin carboxyl-terminal hydrolase	Usp24	NaN	-0.775914	-0.496387	NaN	-0.681287	-0.285598	0.141164	-0.031065	0.541242	0.484998	0.131869	0.031065	0.285598	0.320871
Q8C5N3;B1AYU7;A2AK44;A2AK42;B1AYU4;B1AYU9;B1AYU8	Q8C5N3;B1AYU7	Pre-mRNA-splicing factor CWC22 homolog	Cwc22	0.422403	-0.478238	-0.493201	0.243406	-0.284266	-0.147597	-0.233774	-0.0816183	0.193032	0.147597	0.00455093	-0.00455093	0.232024	0.319551
B1AZ15;B1AZ14;Q3UMF0;B1AZ25;B1AZ20	B1AZ15;B1AZ14;Q3UMF0	Cordon-bleu protein-like 1	Cobll1	-0.476563	0.994299	0.666714	0.202771	0.462057	0.0233479	0.109073	0.0546312	-0.110149	-0.106621	-0.0546312	-0.0677404	-0.0557117	-0.0233479
B1AZA5;D3YWD3	B1AZA5;D3YWD3	Transmembrane protein 245	Tmem245	0.16802	0.154295	0.401846	-0.0557117	0.0290546	0.309498	-0.0284023	-0.0295124	-0.126434	-0.200855	0.0447483	0.0284023	-0.0290546	-0.159624
B1AZI6;F6SBF2;Q8C690;F6W2C7;B8A4C2;F6VK25;E9Q5E2	B1AZI6	THO complex subunit 2	Thoc2	0.540583	0.456724	0.411274	0.28927	0.200689	-0.0291862	-0.0587807	-0.0332298	-0.269777	-0.263395	-0.0575924	0.0332298	-0.0786457	0.0291862
B1AZP2;B7ZNS2	B1AZP2;B7ZNS2	Disks large-associated protein 4	Dlgap4	NaN	-0.830512	-1.39472	-0.373958	NaN	-0.236609	0.304857	-0.22334	0.704294	0.62879	0.233882	0.22334	0.236609	0.511867
B1B0B7	B1B0B7		Dnajc6	0.510354	0.171078	0.312974	0.289662	-0.507939	0.719639	-0.225881	-0.025805	-0.335502	-0.203744	-0.12535	0.025805	-0.171078	0.37639
Q80UV9;S4R1B9;B1Q2W7;D3YZK4	Q80UV9;S4R1B9;B1Q2W7;D3YZK4	Transcription initiation factor TFIID subunit 1	Taf1	-1.29375	-2.67255	0.023983	-0.0502424	-2.02747	0.278534	0.0822906	0.123322	0.376108	0.0733404	-0.0416384	0.0416384	-0.023983	-0.49171
P35710;B2KFM9;B2KFM4;E9PVR0;Q2TBA9;P40645;A0A0U1RNH0;Q8BSS6;A0A0U1RPC1;E9PUW0;A0A0U1RNW8;B2KFM7	P35710;B2KFM9;B2KFM4;E9PVR0;Q2TBA9	Transcription factor SOX-5	Sox5	0.0180845	0.000570297	-0.000570297	-0.0180845	-0.0255241	0.002985	0.348905	0.141133	0.185009	0.199162	-0.153588	-0.378093	-0.137129	-0.07374
P61979;B2M1R6;H3BLL4;H3BKD0;H3BK96;A0A286YCM2;A0A286YDM3;Q8BT23;A0A286YDH1;A0A286YEC4;H3BKI8;H3BLP7;H3BJ43;A0A286YE41;H3BJS9	P61979;B2M1R6;H3BLL4;H3BKD0	Heterogeneous nuclear ribonucleoprotein K	Hnrnpk	0.390234	0.128018	0.276561	0.319696	0.497397	0.015584	-0.0113029	0.0113029	-0.1622	-0.015584	-0.152273	-0.0739899	-0.164348	-0.0557413
Q9D1L0;B2RPU8;D3Z5B1	Q9D1L0;B2RPU8;D3Z5B1	Coiled-coil-helix-coiled-coil-helix domain-containing protein 2	Chchd2;Zbed5	0.444381	0.476499	-0.053741	-0.0422606	-0.196148	-0.00529814	0.0323958	0.00583506	0.117055	0.00761652	-0.0628514	-0.00583506	0.00529814	-0.196455
B2RQC6;E9QAI5;G3UWN2;E9QAT6	B2RQC6;E9QAI5;G3UWN2;E9QAT6	CAD protein;Glutamine-dependent carbamoyl-phosphate synthase;Aspartate carbamoyltransferase;Dihydroorotase	Cad	-0.25344	0.0255613	0.0792341	0.478394	-0.298942	0.222688	-0.0752745	0.0186281	-0.153052	-0.0787668	-0.00653267	0.00653267	0.0159006	-0.0159006
B2RQG2;A0A087WRR9	B2RQG2		Phf3	0.0407248	0.148318	-0.137685	-0.021018	0.457721	-0.125474	-0.0316401	-0.0400686	-0.115008	-0.0946836	0.0730085	0.021018	0.0946836	0.168962
Q9Z0R6;E9QNG1;B2RR82;A0A1W2P775;A0A1W2P7G8	Q9Z0R6;E9QNG1;B2RR82;A0A1W2P775	Intersectin-2	Itsn2	-0.42574	0.0128775	0.500768	0.16517	-0.0358553	0.334786	-0.124133	0.046443	-0.0531263	-0.0362349	-0.046443	0.161265	-0.0128775	0.084403
B2RR83;A0A0J9YV44	B2RR83	Probable ATP-dependent RNA helicase YTHDC2	Ythdc2	-0.643124	-0.284196	-0.17369	-0.431067	-0.0798197	-0.12557	0.0970774	0.116408	0.0951319	0.0798197	0.0345764	-0.0345764	0.207577	0.162087
Q9JMH9;B2RRE2;E9QAX2;E9QA74;E9Q405;A0A1C7ZN10;K3W4L0	Q9JMH9;B2RRE2;E9QAX2;E9QA74;E9Q405;A0A1C7ZN10;K3W4L0	Unconventional myosin-XVIIIa	Myo18a	0.313891	0.0115252	-0.0115252	0.291598	0.467116	-1.70425	0.00262356	-0.00262356	-0.10846	-0.166284	-0.0246859	-0.036128	0.148311	0.20938
Q689Z5;F7CVW0;B2RRI2;A0A0G2JGC7;A0A0G2JEM3;A0A0G2JF11;A0A0G2JFU7;Q3TMM7;A0A0G2JDL6	Q689Z5;F7CVW0;B2RRI2;A0A0G2JGC7;A0A0G2JEM3	Protein strawberry notch homolog 1	Sbno1	-0.484431	-0.189763	0.303839	-0.742293	0.040163	0.251911	0.00797844	0.119734	-0.00298691	-0.135917	0.222719	-0.00797844	0.00298691	-0.0290833
B2RRL2	B2RRL2	Jerky protein homolog-like	Jrkl	NaN	NaN	NaN	NaN	NaN	1.06586	NaN	NaN	1.34066	1.11347	NaN	NaN	1.26227	-1.06586
B2RUP2;A0A0R4J257	B2RUP2;A0A0R4J257	Protein unc-13 homolog D	Unc13d	-0.623389	0.211421	0.270413	-0.703308	-0.134869	-0.0531759	0.0576901	0.0532784	-0.0326118	0.164925	-0.0532784	0.0951686	-0.0791721	0.0326118
B2RUR8;Q8R554;H3BKW8	B2RUR8;Q8R554;H3BKW8	OTU domain-containing protein 7B;OTU domain-containing protein 7A	Otud7b;Otud7a	-0.324109	-0.313596	-0.0200648	-0.322086	-0.20306	1.1363	0.0743976	0.249277	-0.0540862	0.0200648	0.200915	-0.0743976	0.237216	0.603336
B2RWS6;A0A087WPR8	B2RWS6	Histone acetyltransferase p300	Ep300	-0.372874	0.169929	-0.0316672	0.635921	-0.143532	0.332112	-0.0264454	0.0264454	-0.0521092	0.0452123	-0.0514603	0.240077	0.0316672	-0.047051
B2RXC1	B2RXC1	Trafficking protein particle complex subunit 11	Trappc11	-2.20833	-0.967199	-0.993907	-1.00031	-0.638438	NaN	0.0191731	-0.0191731	0.638438	0.898389	0.131295	0.134616	0.737987	0.84671
B2RXC2	B2RXC2		Itpkb	0.291259	0.343094	0.133811	-0.0695109	-0.151995	0.503738	0.0186553	-0.0186553	-0.0301137	-0.238972	0.0462174	-0.171377	0.0255151	-0.0255151
B2RXC6;Q7TSI4	B2RXC6;Q7TSI4	DNA-directed RNA polymerase	Polr3a	-1.11072	0.0344791	-0.209535	-0.153092	-0.0969639	-0.105259	0.00786114	-0.00786114	-0.0319633	0.0319633	0.00895023	0.0189714	0.0561218	0.0379906
Q8BVU0;B2RXP1;E9QAU9;E9Q892;B7ZWM8;E9Q0H5;F6YZL6;F6Y466	Q8BVU0;B2RXP1;E9QAU9;E9Q892;B7ZWM8	Leucine-rich repeat and calponin homology domain-containing protein 3	Lrch3	0.229589	-0.162963	-0.0587182	-0.0662837	-0.0352502	-0.906111	-0.00239801	7.00951e-05	0.22434	0.0352502	0.0653863	-7.00951e-05	0.328973	0.334851
B2RXP3;Q8C267	B2RXP3;Q8C267	Histone-lysine N-methyltransferase SETDB2	Setdb2	NaN	0.0860276	-0.103199	0.0797439	0.170434	0.826305	0.381942	0.0847545	0.143163	-0.0860276	-0.0797439	-0.17085	-0.0885406	-0.385219
B2RXW8;B2RXQ2;S4R1D4	B2RXW8;B2RXQ2;S4R1D4		Ppfia1	-1.32042	-0.720913	-0.163579	-0.836318	-0.625948	-0.178029	-0.125641	0.125641	0.163579	0.182459	0.133072	0.314496	0.395196	0.340685
B2RXR6;E9QNQ2;J3QK37;J3QK13	B2RXR6;E9QNQ2	Serine/threonine-protein phosphatase 6 regulatory ankyrin repeat subunit B	Ankrd44	NaN	0.0232611	-0.00176907	-1.506	0.453424	0.0438023	0.00108051	-0.00108051	-0.200837	-0.325055	0.110621	0.0814419	-0.167832	0.00176907
B2RY56;S4R2B0;S4R1X9;S4R2J1;S4R2F7;S4R2A4	B2RY56;S4R2B0	RNA-binding protein 25	Rbm25	0.348919	0.682982	0.390401	0.251823	0.423148	-0.973613	-0.00790596	0.00790596	0.0555353	-0.0555353	-0.0661793	-0.0539303	-0.166371	-0.16451
B4XVQ1	B4XVQ1		Phf11b	0.790463	-1.13284	-0.919268	0.11522	-0.105542	-2.47186	0.053297	-0.053297	0.388114	0.494117	-0.151072	-0.197772	0.105542	0.302465
O88942;Q6P7T9;Q9DBQ6;B5B2N5;B5B2N4;B5B2N7;B5B2N2;Q8K120;P97305;A0A2I3BRR0;B5B2U1;B5B2U2;Q3UZ64	O88942;Q6P7T9;Q9DBQ6;B5B2N5;B5B2N4;B5B2N7;B5B2N2	Nuclear factor of activated T-cells, cytoplasmic 1	Nfatc1	-0.575957	-0.0589695	0.148222	-0.0865393	-0.124063	-0.194649	-0.0203409	0.0203409	-0.104862	0.0589695	0.0952215	0.111224	0.374153	0.659946
Q8BTM8;B7FAU9;B7FAV1;J3JS91;F6Z2C0;F6XC15;F7AVL7;A0A668KLG7	Q8BTM8;B7FAU9;B7FAV1	Filamin-A	Flna	0.248259	0.143406	-0.233128	0.248602	0.410467	-0.881645	-0.02425	-0.073967	-0.272537	-0.0498085	-0.0339642	0.02425	0.0498085	0.230515
P42227;B7ZC18	P42227;B7ZC18	Signal transducer and activator of transcription 3;Signal transducer and activator of transcription	Stat3	-0.539711	0.301325	0.261429	0.0494432	0.178118	0.659657	0.0541925	0.00466919	-0.275715	-0.279029	-0.00466919	-0.165771	-0.211112	-0.178118
B7ZCR6;Q6PHP4	B7ZCR6;Q6PHP4		Znf512b	-0.434526	-0.299487	-0.263868	-0.360286	-0.198694	-2.6797	0.122967	0.0390496	0.29692	0.275047	0.0154023	-0.0154023	0.204839	0.198694
Q8CBW3;B7ZCU2;B7ZCU5;B7ZCU4;B7ZCU3;B7ZCU0;J3QNK8;P62484;A0A087WR90;A0A087WNT3;A0A087WRS3;A0A087WPP8;Q6AXH6;Q6AXD2	Q8CBW3;B7ZCU2;B7ZCU5;B7ZCU4;B7ZCU3;B7ZCU0;J3QNK8	Abl interactor 1	Abi1	1.18548	1.57887	-0.3925	0.376062	1.89481	-3.96475	-0.41229	-0.31471	-0.120594	-0.126717	0.0218239	-0.0218239	0.14123	0.120594
Q78ZA7;B7ZNL2;A0A140LJ37;A0A140LI78;A0A140LJB5	Q78ZA7;B7ZNL2;A0A140LJ37	Nucleosome assembly protein 1-like 4	Nap1l4	-0.200349	-0.0677137	-0.205083	0.427409	-0.310258	-1.07147	0.144898	0.0173349	0.0677137	0.131572	-0.0173349	-0.0959024	0.238984	0.391213
Q65Z40;B7ZP47;F6YCH1;G3UXQ2	Q65Z40;B7ZP47	Wings apart-like protein homolog	Wapal	-0.0442696	-0.108892	0.0803986	0.00199699	0.172674	0.479908	-0.0281601	0.0150909	-0.349009	-0.381655	0.116493	-0.00199699	0.0325737	-0.0325737
O54972;B7ZP57;E9QM80	O54972;B7ZP57;E9QM80	Protein CBFA2T3	Cbfa2t3	-1.28742	-0.524193	-0.606958	-0.694721	-0.273024	-0.45311	0.167161	-0.0415792	0.463496	0.590098	0.0415792	0.10629	0.273024	0.630604
Q8BJ37;B8JJC1	Q8BJ37;B8JJC1	Tyrosyl-DNA phosphodiesterase 1	Tdp1	-2.85132	-0.157902	0.016459	-0.374199	-0.0134845	0.162739	0.266426	0.239054	-0.0629258	0.0134845	-0.00494766	0.00494766	0.0582576	-0.133629
Q9Z2D1;F6T2Q0;B8JJF6	Q9Z2D1;F6T2Q0;B8JJF6	Myotubularin-related protein 2	Mtmr2	-0.182301	-0.46991	0.229817	-0.0246911	-0.34485	0.15405	0.171978	0.149699	0.000442505	0.0230093	0.0246911	-0.0661597	-0.000442505	-0.105603
Q9CZM2;B8JKK2	Q9CZM2;B8JKK2	60S ribosomal protein L15;Ribosomal protein L15	Rpl15	1.27255	0.343345	0.477386	-0.138806	-0.128757	-0.836577	-0.37889	-0.232741	-0.382155	-0.287042	0.138806	0.22825	0.128757	0.429851
Q62388;B9EHX4;D3Z0Q2	Q62388;B9EHX4	Serine-protein kinase ATM	Atm	0.0224524	0.00494194	-0.0370331	-0.317317	0.291965	0.581788	0.163518	0.101497	-0.00371552	0.00371552	-0.0224524	-0.102856	-0.0456047	-0.118
B9EKI3;D6RJK7	B9EKI3;D6RJK7	TATA element modulatory factor	Tmf1	-1.02257	NaN	NaN	0.086452	NaN	NaN	0.189132	-0.0852618	NaN	NaN	0.0831981	-0.0831981	NaN	NaN
Q3TTA7;B9EKI5	Q3TTA7;B9EKI5	E3 ubiquitin-protein ligase CBL-B	Cblb	-1.61151	-0.135054	-0.23922	-0.43419	-0.822674	NaN	0.0658441	-0.0538049	0.418792	0.524903	0.0538049	0.156963	0.135054	0.452567
C0HKD9;C0HKD8	C0HKD9;C0HKD8			0.464478	0.125737	0.330113	0.0756254	0.00609112	-0.0278006	-0.284959	-0.161952	-0.11457	-0.165708	-0.0555964	0.0555964	-0.00609112	0.0743399
Q8BFU2;C0HKE9;C0HKE8;C0HKE7;C0HKE6;C0HKE5;C0HKE4;C0HKE3;C0HKE2;C0HKE1;Q8CGP6	Q8BFU2;C0HKE9;C0HKE8;C0HKE7;C0HKE6;C0HKE5;C0HKE4;C0HKE3;C0HKE2;C0HKE1;Q8CGP6	Histone H2A type 3;Histone H2A type 1-H	Hist3h2a;Hist1h2ah	1.46537	1.34915	0.482354	0.13211	0.806249	-1.34941	-0.648015	-0.545249	-0.636907	-0.555457	-0.13211	0.218217	-0.114005	0.114005
D0QMC3;A0A087WRA4;A0A087WQG9;A0A087WSH9	D0QMC3;A0A087WRA4	Myeloid cell nuclear differentiation antigen-like protein	Mndal	0.0718451	0.0412159	0.0241623	0.0518637	-0.00698853	-0.311035	-0.164325	-0.00320148	-0.356508	-0.265079	-0.146087	0.00320148	0.00698853	0.151632
Q9Z2D8;D3YTR5;D3YTR4;F6WZH1;F6UPR7	Q9Z2D8;D3YTR5;D3YTR4;F6WZH1	Methyl-CpG-binding domain protein 3	Mbd3	0.207248	0.0681038	-0.314198	-0.451928	0.00934315	-1.81679	-0.0358529	0.0695853	0.20252	0.100845	0.0358529	-0.180741	-0.094594	-0.00934315
Q9R0P6;D3YWT0;D3YTS1;D3Z569	Q9R0P6;D3YWT0;D3YTS1;D3Z569	Signal peptidase complex catalytic subunit SEC11A;Signal peptidase complex catalytic subunit SEC11	Sec11a	-1.3064	-0.609756	-0.0271063	-0.0627966	0.0664186	-0.686337	-0.0198164	0.0198164	-0.0531244	0.0955114	0.0504599	0.14968	0.0271063	0.14347
Q8CD15;D3YTU3;D3Z287;Q8CCK9	Q8CD15;D3YTU3;D3Z287;Q8CCK9	Bifunctional lysine-specific demethylase and histidyl-hydroxylase MINA	Mina	-0.514542	0.468051	0.0750704	0.129533	-0.0750704	-1.3327	0.221984	-0.22664	0.619834	0.398799	-0.016181	0.016181	-0.240851	-0.135854
Q8VCM8;D3YU17	Q8VCM8;D3YU17	Nicalin	Ncln	-0.479305	0.0393581	0.0535402	-0.413453	-0.247326	0.532153	-0.00733805	0.0816674	-0.0693693	-0.0547886	0.00733805	0.123385	-0.00224876	0.00224876
D3YU56;E9QP59;Q9WU40	D3YU56;E9QP59;Q9WU40	Inner nuclear membrane protein Man1	Lemd3	0.0960989	0.279496	0.549285	0.355407	-0.132468	0.83591	-0.194413	0.021266	-0.142491	-0.120158	-0.123219	-0.021266	0.0335131	-0.0335131
P63028;D3YU75	P63028;D3YU75	Translationally-controlled tumor protein	Tpt1	0.604605	0.0681605	-0.433424	-0.0361061	0.323375	0.761354	0.164001	0.0361061	0.308942	-0.178418	-0.181171	-0.111235	-0.0681605	-0.357268
D3YWF5;D3Z5E5;D3YU88;E9PUQ3	D3YWF5;D3Z5E5;D3YU88;E9PUQ3		AU019823	0.128557	0.122283	-0.0903502	0.0131698	-0.38685	0.173708	-0.0131698	-0.0840564	0.0578299	-0.0578299	0.060122	-0.0239234	0.185211	-0.377898
Q8CB44;D6RET7;D3YUE7	Q8CB44;D6RET7;D3YUE7	GRAM domain-containing protein 4	Gramd4	2.20491	1.21139	-0.0605817	0.272411	0.472962	NaN	0.104863	-0.299431	0.329489	0.0605817	-0.104863	-0.485144	-0.391696	-0.724012
P35279;D3YV69	P35279;D3YV69	Ras-related protein Rab-6A	Rab6a	-0.925544	-0.0180182	-0.131733	-0.887175	-0.618722	0.311588	-0.0135536	0.0432405	0.0180182	0.0600953	0.171375	0.0135536	-0.202445	0.106394
Q0VEE6;D3YV79	Q0VEE6;D3YV79	Zinc finger protein 800	Znf800;Zfp800	-0.30242	-0.115969	-0.323125	-0.699717	-0.157121	-0.403821	0.0584955	-0.0584955	0.115969	0.281467	0.0972147	0.0887346	0.239827	0.319909
P62245;D3YVB4;D3Z712;F8WJ41	P62245;D3YVB4;D3Z712;F8WJ41	40S ribosomal protein S15a	Rps15a	-0.773351	-0.529902	0.034771	-0.0466585	0.278566	0.384903	0.560895	0.511075	0.12919	-0.034771	0.0466585	-0.15235	-0.0812778	-0.171568
Q8BXA1;D3YVW2;F6RUD1	Q8BXA1;D3YVW2	Golgi integral membrane protein 4	Golim4	-0.271964	0.0292363	0.742405	1.28644	-0.0136313	0.903018	0.0392423	0.191334	-0.079185	-0.0549731	-0.0392423	-0.133832	0.0136313	-0.218437
Q8CHB8;D3YVZ5;E9Q425	Q8CHB8;D3YVZ5;E9Q425	Tubulin polyglutamylase TTLL5	Ttll5	0.230475	-0.00716734	0.505227	0.658853	0.00716734	1.06322	-0.857813	-0.600434	-0.586745	-0.266315	0.0108528	-0.0108528	-0.126774	0.429223
D3YW09;G3UVU2;Q62203;D3Z5A6	D3YW09;G3UVU2;Q62203;D3Z5A6	Splicing factor 3A subunit 2	Sf3a2	0.679041	0.0485458	0.126877	0.0808392	-0.0940456	0.442032	-0.0487003	-8.7738e-05	-0.234818	-0.0516853	-0.0783901	8.7738e-05	-0.0241203	0.0241203
P24063;D3YW95;E9QNL8;E9Q5M7;D3Z627	P24063;D3YW95;E9QNL8;E9Q5M7;D3Z627	Integrin alpha-L	Itgal	-2.42529	-0.177427	-0.0101051	-0.125427	0.0941429	0.704382	0.0291638	0.105296	-0.221233	-0.145153	0.0101056	-0.0101056	0.0101051	0.175243
Q91VU6;D3YZ95;D3YZ04;D3YWI9;D6REI5;D6RCG5;D3Z2V1;D3Z4U8	Q91VU6;D3YZ95;D3YZ04;D3YWI9;D6REI5;D6RCG5;D3Z2V1;D3Z4U8	DDB1- and CUL4-associated factor 11	Dcaf11	-0.855372	NaN	NaN	-0.485363	NaN	NaN	0.411703	0.370776	NaN	NaN	0.122052	-0.122052	NaN	NaN
Q9QUN3;D3YWR2	Q9QUN3;D3YWR2	B-cell linker protein	Blnk	-0.986292	0.043335	0.25786	-0.631446	-0.513098	-1.42284	0.108409	-0.108409	-0.177794	-0.00237656	0.245444	0.313918	0.00237656	0.227707
D3Z3N4;D3YWT1;D3Z6Y3	D3Z3N4;D3YWT1;D3Z6Y3		Hnrnph3	-0.145519	-0.0348868	0.195591	0.19589	-0.165556	0.670659	-0.00161219	0.11598	-0.0428777	-0.00176954	-0.0314736	0.00161219	0.0498652	0.00176954
D3YWX2;F6YTL8;Q9R0I7;E9Q803	D3YWX2;F6YTL8;Q9R0I7;E9Q803	YLP motif-containing protein 1	Ylpm1	0.194909	0.548377	0.0694742	0.451856	0.160174	0.196208	-0.298144	-0.139997	-0.439239	-0.374831	-0.022687	0.022687	-0.118392	-0.0694742
D3YXF4;D3YW45	D3YXF4;D3YW45		Ywhaz	-1.92454	-1.25499	-0.0508022	-0.259948	-0.426661	-0.4574	0.0456009	0.328161	0.1671	0.19424	0.00411797	-0.00411797	0.192488	0.0508022
Q9CVB6;D3YXG6	Q9CVB6;D3YXG6	Actin-related protein 2/3 complex subunit 2	Arpc2	0.304588	-0.0313864	-0.346723	-0.0671577	0.415196	-2.82623	-0.178322	-0.109591	0.0639677	0.0313864	0.082777	0.0671577	-0.206412	0.117679
D3YXK2;S4R1M2;S4R2Q5	D3YXK2;S4R1M2	Scaffold attachment factor B1	Safb	0.404132	0.483818	0.789371	0.393489	0.169891	0.617994	-0.0790281	-0.191894	-0.826864	-0.62112	-0.105006	0.0790281	-0.330942	-0.169891
Q60953;D3Z3A6;D3YXR5;F7BTZ2;D3Z2V0;D6RII9	Q60953;D3Z3A6;D3YXR5;F7BTZ2	Protein PML	Pml	-0.135199	0.345031	0.310573	0.276217	0.184583	0.0852041	-0.000892639	0.0293617	-0.284982	-0.274341	-0.0627022	0.000892639	-0.140201	-0.0852041
Q8VDK1;D3YY53	Q8VDK1;D3YY53	Nitrilase homolog 1	Nit1	-1.11268	0.0800381	0.17912	-0.666945	-0.474812	-0.0200281	-0.0436831	0.132653	-0.279801	-0.0470324	0.0436831	0.0747538	0.0200281	0.309222
Q6ZWY3;D6RH49;D3YYB0	Q6ZWY3;D6RH49;D3YYB0	40S ribosomal protein S27-like;40S ribosomal protein S27	Rps27l	-0.15525	-0.133601	-0.566043	-0.142859	-0.0329161	0.770982	0.0237637	0.0110092	-0.0123682	0.0123682	-0.00518131	0.00518131	0.20708	0.237735
Q9WTL2;D3YYB3	Q9WTL2;D3YYB3	Ras-related protein Rab-25	Rab25	-0.701881	-0.534984	-0.226615	0.23526	-0.592676	0.567606	-0.121953	-0.0218034	0.0484953	0.148584	0.0324969	0.0218034	0.0873318	-0.0484953
O88974;D3YYC3;G5E8N3	O88974;D3YYC3;G5E8N3	Histone-lysine N-methyltransferase SETDB1	Setdb1	NaN	0.680265	0.352692	-0.66048	-0.0945225	-0.266628	0.0314212	0.0167003	-0.170675	-0.130852	0.0039115	-0.0039115	0.0945225	0.324232
P51827;F8WJA7;D3YYI6	P51827;F8WJA7;D3YYI6	AF4/FMR2 family member 3	Aff3	0.549544	-0.217445	0.298926	0.33107	0.381428	0.604922	-0.0887904	-0.23179	-0.0899487	-0.168235	0.0887904	-0.283505	0.0861807	-0.0861807
Q921K9;D3YYL1;A0A0J9YV82	Q921K9;D3YYL1	B-cell CLL/lymphoma 7 protein family member B	Bcl7b	-1.38319	-0.25027	0.34699	0.121172	-0.157027	-0.687733	-0.0424919	-0.297945	0.163946	0.0721965	0.0424919	0.0919132	0.0915818	-0.0721965
Q922P9;D3YYT1	Q922P9;D3YYT1	Putative oxidoreductase GLYR1	Glyr1	0.166321	0.417452	0.341139	0.149696	0.087513	0.472143	-0.109953	-0.0442295	-0.368509	-0.308607	-0.0539436	0.0442295	-0.139324	-0.087513
O35144;D3YZ08;E9QM06	O35144;D3YZ08;E9QM06	Telomeric repeat-binding factor 2	Terf2	-0.0766439	-1.30845	-0.726838	-0.283208	-1.40722	-0.708737	-0.0691233	0.0691233	1.02224	0.790329	0.0895462	0.205693	0.708737	0.731705
Q9CY66;D3YZ09;F6SL78	Q9CY66;D3YZ09	H/ACA ribonucleoprotein complex subunit 1	Gar1	-0.508471	-0.0100155	-0.468199	-1.24829	-0.599998	-2.89302	0.172889	-0.060977	0.138716	0.120008	0.0682535	0.060977	0.0100155	0.0337582
Q99104;D3YZ62;D3Z4J3	Q99104;D3YZ62;D3Z4J3	Unconventional myosin-Va	Myo5a	0.41115	0.272205	0.163434	0.0891967	-0.128024	0.928426	0.0205503	-0.0205503	0.0123477	-0.0123477	-0.107164	-0.0717053	-0.0814786	-0.241648
Q6PF93;E9Q824;D3YZ98;E9QLS6	Q6PF93;E9Q824;D3YZ98;E9QLS6	Phosphatidylinositol 3-kinase catalytic subunit type 3;Phosphatidylinositol 3-kinase	Pik3c3	-0.765191	-0.44211	-0.731071	-0.495924	-0.117285	NaN	-0.00682878	0.00682878	0.256259	0.279978	0.0268312	0.0107284	0.41065	0.117285
Q64213;E9Q4Q2;D3YZC9;D3YZD0;D3YVH4;F8WHF9;D6RDB7;Q9ET47;Q9DD12;B1AWP9;B1AWP7;B1AWQ0;B1AWP8;B1AWQ3;B1AWQ4	Q64213;E9Q4Q2;D3YZC9;D3YZD0;D3YVH4	Splicing factor 1	Sf1	-0.106927	0.300688	0.30183	0.432324	0.342966	-0.522961	-0.155419	-0.00753689	-0.0715351	-0.0809326	0.00753689	0.222325	-0.0433388	0.0433388
P97473;D3YZS5;Q3UNH9	P97473;D3YZS5;Q3UNH9	RISC-loading complex subunit TARBP2	Tarbp2	NaN	-0.623346	-0.235345	-0.265851	-1.46276	0.898397	0.478802	0.539417	0.319599	0.235345	0.265851	-0.356865	0.303462	-0.563284
Q8C7R4;D3Z061	Q8C7R4;D3Z061	Ubiquitin-like modifier-activating enzyme 6	Uba6	-0.360744	0.134843	0.291945	-0.21028	0.247334	1.57237	0.058146	0.0190597	-0.134843	-0.152714	-0.0190597	0.0339122	-0.220872	-0.243944
E9QAN8;D3Z091	E9QAN8;D3Z091		Pik3c2b	-2.45308	-0.260293	0.229287	-0.26394	-0.422704	0.840233	0.121419	-0.109355	0.155627	0.054369	0.109355	0.212998	-0.054369	-0.169637
D3Z0K6;A0A0G2JEI9	D3Z0K6		Rsbn1l	-0.344289	0.0256653	0.602816	0.520621	-0.0510311	0.723326	-0.10415	-0.0587673	-0.135695	-0.118803	0.0587673	0.277358	-0.0256653	0.0458908
Q9CRB9;Q9D9P1;D3Z0L4;S4R238;F6QFL0	Q9CRB9;Q9D9P1;D3Z0L4;S4R238	MICOS complex subunit Mic19	Chchd3	1.53966	0.0317841	0.294714	0.699953	0.366819	0.321793	-0.0830231	0.0258007	-0.107088	-0.136665	-0.128748	-0.0258007	-0.0361404	-0.0317841
D3Z0M9;E0CXN3	D3Z0M9		Ddx23	-0.27866	-0.377114	0.0910006	-0.0255661	-0.120996	-2.45787	0.0500641	0.152822	0.040061	-0.040061	-0.0147209	0.0147209	0.18706	0.0915499
Q9JMG3;D3Z108;E9QN77;D3Z5X7;A0A571BDL1	Q9JMG3;D3Z108;E9QN77;D3Z5X7;A0A571BDL1	Transmembrane and ubiquitin-like domain-containing protein 1	Tmub1	0.270867	-0.025722	0.228412	-0.234189	-0.236854	0.352594	0.031775	0.0789123	0.0315547	0.025722	-0.136409	-0.031775	-0.166139	-0.184365
D3Z158;Q8BML9;A0A140LIR0;A0A140LJH2;A0A0A6YY08;A0A140LID3;A0A140LIN2;A0A140LHB3;A0A140LIS6;A0A140LHZ5	D3Z158;Q8BML9;A0A140LIR0;A0A140LJH2;A0A0A6YY08;A0A140LID3;A0A140LIN2		Qars	0.513598	-0.216835	0.014101	0.0167341	0.32938	-0.305174	-0.418963	-0.210593	-0.0379601	-0.014101	-0.0167341	0.0998907	0.404335	0.516066
Q6P2L6;D3Z197;D3Z357;A0A1B0GSG3	Q6P2L6;D3Z197;D3Z357;A0A1B0GSG3	Histone-lysine N-methyltransferase NSD3;Histone-lysine N-methyltransferase	Whsc1l1	-0.34786	0.136765	0.00366211	-0.258613	-0.00366211	-1.20681	0.272717	0.187577	-0.0308371	-0.018775	-0.0417399	0.0417399	0.222576	0.184505
P70662;D3Z1C5	P70662;D3Z1C5	LIM domain-binding protein 1	Ldb1	0.576602	0.912238	0.241243	1.76706	2.30892	1.18921	0.0237098	-0.0237098	-0.722976	-0.581584	-0.105609	-0.205721	-0.713326	-0.241243
F8VQD1;D3Z1N4;E9Q4Y5;Q8BSQ9;E9Q7L3;D3Z1W6;E9Q7L2;D3YYF2;F6THL5;D6RIL0;D6RI94;D3Z3R4;D3YYG4;D3Z1M8	F8VQD1;D3Z1N4;E9Q4Y5;Q8BSQ9;E9Q7L3;D3Z1W6;E9Q7L2;D3YYF2;F6THL5	Protein polybromo-1	Pbrm1	-0.0457315	0.101256	0.575725	0.0789099	0.0614481	0.263314	0.139449	0.0457315	-0.206544	-0.224172	-0.0469027	-0.337836	-0.0614481	-0.183526
P70296;D3Z1V4;D6RHS6	P70296;D3Z1V4	Phosphatidylethanolamine-binding protein 1;Hippocampal cholinergic neurostimulating peptide	Pebp1	-1.22583	-0.126653	-0.0291662	-0.482874	-0.472075	NaN	0.28916	-0.28916	0.212152	0.070075	0.36031	0.47471	0.0291662	0.0706911
D3Z254;Q8K4Q7	D3Z254;Q8K4Q7	Ceramide kinase	Cerk	NaN	-0.665746	-0.846427	-0.294484	-0.629388	NaN	0.0405211	-0.0405211	0.669164	0.721491	0.239809	0.242934	0.629388	0.761492
O54916;D3Z2E3;F6R6F1;E9Q632;D6RIN6	O54916;D3Z2E3;F6R6F1;E9Q632	RalBP1-associated Eps domain-containing protein 1	Reps1	1.39651	0.225504	0.397564	0.183363	-0.297953	-2.26525	-0.169836	-0.0367599	-0.0623555	-0.0147004	0.0245652	-0.0245652	0.0716977	0.0147004
E9Q3L4;D3Z2E7	E9Q3L4;D3Z2E7		AI607873	-0.0101891	0.0222025	-0.0222025	-0.0410576	-0.116324	0.143064	0.171632	0.0101891	0.31611	0.261432	0.0281391	-0.0670853	-0.0727539	-0.133612
Q9ERL7;D3Z2F6;D3YY16	Q9ERL7;D3Z2F6;D3YY16	Glia maturation factor gamma	Gmfg	-0.525472	-0.333102	-0.23855	-0.615699	-0.122046	-0.653122	0.100783	0.0583944	0.122046	0.313862	0.0297756	-0.0297756	0.403942	0.525004
D3Z2H9;D3YVR0;P58774;CON__Q3SX28;A2AIM4	D3Z2H9		Tpm3-rs7	0.576168	-0.040513	-0.147029	0.0216141	0.810157	0.362741	0.00172043	-0.00172043	0.0641794	0.040513	-0.13059	-0.198097	-0.107345	-0.155715
Q922J3;D3Z3M7;D3Z2Z1;F8WIA1;Q8C0S5;F6RCU2;F7CB97;F6RAY2	Q922J3;D3Z3M7;D3Z2Z1;F8WIA1;Q8C0S5	CAP-Gly domain-containing linker protein 1	Clip1	-0.220176	-0.24979	-0.25497	0.0184484	-0.126474	0.391917	0.079968	0.0260863	0.0514975	0.0758724	-0.0184484	-0.100771	0.108581	-0.0514975
D3Z392;Q9WTZ1	D3Z392;Q9WTZ1	RING-box protein 2	Rnf7	NaN	NaN	NaN	-0.0339036	NaN	NaN	0.191572	0.332883	NaN	NaN	-0.256117	0.0339036	NaN	NaN
P52432;G3UXX5;D3Z7Q8;D3Z3D6	P52432;G3UXX5;D3Z7Q8;D3Z3D6	DNA-directed RNA polymerases I and III subunit RPAC1	Polr1c	-0.345992	-0.427638	-0.337511	-0.247449	-1.20788	-0.921601	-0.0356841	0.0834918	0.337511	0.433925	0.0731902	0.0356841	0.421523	0.474433
Q63844;D3Z3G6;A0A0U1RPX4	Q63844;D3Z3G6;A0A0U1RPX4	Mitogen-activated protein kinase 3;Mitogen-activated protein kinase	Mapk3	0.927634	-1.63096	-0.216797	-0.332132	-2.09086	-1.10033	-0.00316429	0.103198	0.50475	0.527284	-0.0734186	0.00316429	0.338927	0.216797
P97930;D3Z3R3	P97930;D3Z3R3	Thymidylate kinase	Dtymk	-0.226791	-0.284173	-0.139173	-0.49368	-0.569867	0.0115619	0.5405	0.0684729	0.43171	0.16596	-0.0684729	0.144505	0.0993218	-0.0115619
Q9WUQ2;D3Z3S1;F6XLZ3	Q9WUQ2;D3Z3S1;F6XLZ3	Prolactin regulatory element-binding protein	Preb	0.00377655	-0.06213	-0.131342	-0.486519	0.0483894	0.289907	-0.00377655	-0.270237	-0.181871	-0.0483894	0.038599	0.0105801	0.306671	0.358225
P42209;D3Z3V3;A0A0U1RQA1;D3YVG1;P28661;A0A0U1RPA8;A0A5F8MP96	P42209;D3Z3V3;A0A0U1RQA1	Septin-1	2024-09-01	0.166672	-0.381621	-0.99593	-0.0932045	0.285209	-3.75711	0.0363331	-0.0363331	0.156322	0.255166	0.0829945	-0.0984955	-0.0296278	0.0296278
O88824;D3Z4D1	O88824;D3Z4D1	Protein JTB	Jtb	NaN	-0.636896	-0.679665	-0.472981	-0.102645	NaN	0.345426	0.0861907	0.227467	0.295246	0.257631	-0.0861907	0.102645	0.162899
P52912;D3Z4H6;D3YY02;Q8CII5;G5E8L2;Q80ZW7	P52912;D3Z4H6;D3YY02;Q8CII5;G5E8L2;Q80ZW7	Nucleolysin TIA-1	Tia1	-2.52206	1.42552	1.10729	-1.11414	-0.099999	1.48763	-0.00530148	0.158842	-0.355823	-0.158241	0.00530148	0.222297	-0.130414	0.099999
Q922V4;F8WI31;D3Z4V1	Q922V4;F8WI31;D3Z4V1	Pleiotropic regulator 1	Plrg1	0.0936813	-0.0641193	0.0426846	0.0772934	-0.0426846	0.575281	-0.0609188	-0.0155735	-0.134687	-0.089447	0.000612259	-0.000612259	0.0632057	0.0619392
Q9CQH3;D3Z568	Q9CQH3;D3Z568	NADH dehydrogenase [ubiquinone] 1 beta subcomplex subunit 5, mitochondrial	Ndufb5	-0.716411	-0.521102	-0.405586	-0.0921836	-0.116247	-0.174309	-0.167693	0.112178	0.25412	0.116247	0.0921836	0.23701	0.35651	0.381245
Q9D8V7;D3Z5H3;A0A494BAT3	Q9D8V7;D3Z5H3;A0A494BAT3	Signal peptidase complex catalytic subunit SEC11C	Sec11c	-0.658824	-0.606471	-0.19796	-0.0469513	0.116644	0.0423546	-0.142569	0.0469513	-0.103168	-0.0423546	0.207323	0.432892	0.258423	0.201923
Q3UPF5;D3Z5I1;G3X9X5	Q3UPF5;D3Z5I1;G3X9X5	Zinc finger CCCH-type antiviral protein 1	Zc3hav1	0.587089	0.131754	-0.121311	-0.095973	0.0117168	-0.814978	0.013072	-0.013072	-0.0539703	-0.00691605	0.0392885	-0.108262	0.0217438	0.00691605
Q9CXK9;D3Z5I9;F6RNF9;D3YV48	Q9CXK9;D3Z5I9	RNA-binding protein 33	Rbm33	-0.223681	0.47874	0.43677	0.00729084	-0.0642366	0.262923	0.0218287	0.0492964	-0.10748	-0.169396	-0.026927	-0.00729084	-0.00264835	0.00264835
D3Z5L9	D3Z5L9	WNT1-inducible-signaling pathway protein 3	Wisp3	-1.85548	-0.703855	-0.562144	-0.437573	-0.0128312	NaN	-0.0288167	0.0522943	0.612255	0.719787	0.0288167	0.0315118	0.301283	0.0128312
Q9Z1T6;D3Z5N5;A0A087WS78;A0A087WQI1	Q9Z1T6;D3Z5N5	1-phosphatidylinositol 3-phosphate 5-kinase	Pikfyve	-1.30088	-0.766315	-0.228988	-0.542065	-0.616172	NaN	-0.0689912	0.0689912	0.228988	0.312541	0.212834	0.394057	0.483938	0.613793
P27782;Q8C402;D3Z654	P27782;Q8C402;D3Z654	Lymphoid enhancer-binding factor 1	Lef1	-0.707587	-0.133835	0.0827327	-0.447978	-0.384648	0.0565991	0.00578928	0.0451932	-0.120284	0.053947	-0.00578928	0.0482965	-0.053947	0.228673
D3Z6I8;E9Q7Q3	D3Z6I8;E9Q7Q3		Tpm3	0.0752726	0.529833	0.254681	0.31161	1.05741	0.562834	-0.0752726	0.278495	-0.437548	-0.428417	-0.336793	-0.181359	-0.254681	-0.404764
Q9R210;D3Z6Q7;Q3UKG7;D3Z219;D3Z782;E9PWJ9;E9PXZ1;D3YZM7;D3Z1X9;F6W7D6	Q9R210;D3Z6Q7;Q3UKG7;D3Z219;D3Z782;E9PWJ9;E9PXZ1;D3YZM7;D3Z1X9	Transcription factor EB	Tfeb	0.0243049	1.51843	2.37962	2.84085	0.408935	1.72005	-0.353919	-0.0243049	-0.429407	-0.408935	-0.428172	0.0483489	-0.821666	-0.875906
P35922;E9QAT0;D3Z6U8;E9QNF5;Q6AXB7;E9QAS9;E9QAS8	P35922;E9QAT0;D3Z6U8;E9QNF5;Q6AXB7;E9QAS9;E9QAS8	Fragile X mental retardation protein 1 homolog	Fmr1	0.04214	0.113471	0.418305	-0.2226	0.0719709	0.609193	-0.0417147	-0.0551195	-0.25679	-0.229136	0.0417147	0.0924654	-0.0719709	-0.142605
Q8C2K5;D3Z6Z7;A0A0R4J1U7	Q8C2K5;D3Z6Z7;A0A0R4J1U7	RAS protein activator like-3	Rasal3	-0.441436	0.176452	0.888958	0.00492334	-0.237795	-0.0541763	0.179097	0.0319781	0.0742617	-0.0258369	-0.0952716	-0.00492334	0.0258369	-0.146011
Q9DB90;D3Z719	Q9DB90;D3Z719	Protein SMG9	Smg9	NaN	0.283029	0.400787	0.296712	-0.306153	0.739557	0.0743489	0.227638	-0.190397	-0.181423	-0.0743489	-0.400377	-0.0623169	0.0623169
Q0P688;D3Z730;M0QWD1;Q8BMB3;Q3UUT0;G3X9H1;D3Z729;D3YUV9	Q0P688;D3Z730;M0QWD1		Eif4e2	-0.137589	1.38336	0.715537	-0.402933	0.0700765	0.814506	0.198584	0.267689	-0.126955	-0.0700765	0.0697908	-0.0697908	-0.0849462	-0.558049
Q6AZB0;D3Z763	Q6AZB0;D3Z763	Brother of CDO	Boc	NaN	-0.344719	-0.0418181	0.0263376	NaN	0.686471	0.432858	0.487538	0.313078	0.0418181	-0.0263376	-0.0774212	0.0422568	-0.471604
Q61188;D3Z774;Q6AXH7	Q61188;D3Z774;Q6AXH7	Histone-lysine N-methyltransferase EZH2	Ezh2	-0.494696	-0.201454	0.0768604	0.276344	NaN	1.43259	-0.0593643	0.0665617	0.163949	-0.0768604	0.0593643	-0.0899267	-0.409892	0.391909
Q61749;D3Z780;A0A0J9YTQ7;A0A0J9YUY0	Q61749;D3Z780;A0A0J9YTQ7	Translation initiation factor eIF-2B subunit delta	Eif2b4	-0.678716	-0.38228	-0.219257	0.666795	-0.242302	0.832529	-0.261746	-0.17867	0.339625	0.219257	0.17867	0.338243	0.300941	-0.228337
P61957;H7BWX9;D3Z794;G3UZX6	P61957;H7BWX9;D3Z794;G3UZX6	Small ubiquitin-related modifier 2	Sumo2;Sumo3	-0.255728	-0.292252	-0.264103	-0.13946	-0.0184155	-2.43797	0.00495148	0.0960617	0.0184155	0.0297451	-0.00495148	0.0822678	0.116417	0.138571
Q80U62;D3Z7B1	Q80U62;D3Z7B1	Run domain Beclin-1 interacting and cysteine-rich containing protein	Kiaa0226;1700021K19Rik	NaN	NaN	-1.73362	NaN	NaN	-0.0791945	0.37606	0.167933	0.698317	0.462939	0.181898	-0.167933	0.147531	0.0791945
Q9Z2Q5;D3Z7C0	Q9Z2Q5;D3Z7C0	39S ribosomal protein L40, mitochondrial	Mrpl40	-0.212856	-0.0133777	-0.0986781	0.112599	0.328679	0.64162	0.0278964	0.12103	0.0133777	0.056294	-0.0278964	-0.0536895	-0.0609794	-0.0637231
D3Z7C5	D3Z7C5		Skil	-0.160439	0.250891	-0.529623	-0.511472	-0.188704	-1.10517	0.0999961	0.164526	0.0305457	0.119083	0.0750232	-0.0750232	0.151431	-0.0305457
Q2NL51;D3Z7E5	Q2NL51;D3Z7E5	Glycogen synthase kinase-3 alpha	Gsk3a	-0.38522	-0.0945101	-0.208679	1.06892	-0.27886	0.304767	-0.0265713	7.72476e-05	0.00624561	-0.00624561	-7.72476e-05	0.186789	0.108122	0.178535
Q99J62;D3Z7I8;D6RGM1;Q3UI84	Q99J62;D3Z7I8;D6RGM1;Q3UI84	Replication factor C subunit 4	Rfc4	-0.39348	0.139462	0.110094	0.184004	0.332273	-0.385212	0.140608	0.521523	-0.0855923	-0.00289345	-0.140608	-0.334564	0.00289345	-0.0702362
Q9CPT5;D3Z7M5	Q9CPT5;D3Z7M5	Nucleolar protein 16	Nop16	0.0304689	0.0529222	0.0518789	0.805207	-0.0518789	0.14318	-0.237044	0.0211878	-0.289189	-0.269908	-0.163638	-0.0211878	0.167331	-0.0682116
D3Z7P3	D3Z7P3	Glutaminase kidney isoform, mitochondrial	Gls	-0.534761	-0.298681	0.290262	0.374596	-0.100554	0.441967	0.0991182	0.112599	0.0136552	-0.0136552	-0.0991182	-0.323831	0.0149875	-0.0320802
D3Z7U4	D3Z7U4		Mecp2	-0.395523	-0.123541	0.0283933	0.443219	-0.871568	0.68042	-0.0305786	-0.0231514	0.0199656	0.017241	0.0231514	0.163625	-0.017241	-0.291045
Q3URD3;D3Z7V3;H7BX64;F6UV57;F6YCM8;F8WIH0	Q3URD3;D3Z7V3;H7BX64;F6UV57;F6YCM8;F8WIH0	Sarcolemmal membrane-associated protein	Slmap	-0.970514	-0.329375	0.0113692	-0.027585	-0.404479	0.250969	0.027585	0.0409403	0.114833	-0.0253062	0.0813856	-0.203813	0.2561	-0.0113692
G3X922;D4AFX7;A0A087WRC9	G3X922;D4AFX7		Dnajc13	-0.735388	-0.5219	-0.524219	0.0155864	-0.174932	0.17689	-0.017139	0.137166	0.0651808	0.0953264	0.00537157	-0.00537157	-0.0651808	0.157327
Q9DB25;D6RCG2	Q9DB25;D6RCG2	Dolichyl-phosphate beta-glucosyltransferase	Alg5	NaN	-0.508584	-0.556513	-1.03888	-0.33453	-0.384707	0.262524	0.0406384	0.539512	0.613157	0.245595	-0.0406384	0.33453	0.412653
D6RCI8;F6VY64;Q8VHZ7	D6RCI8;F6VY64;Q8VHZ7	U3 small nucleolar ribonucleoprotein protein IMP4	Imp4	-1.179	-0.952386	-0.34987	-1.18111	-0.00155067	NaN	0.116699	0.20264	0.313636	0.258609	-0.0657363	0.0657363	0.00155067	0.0358114
Q3U3R4;D6RDS1;F6YC79;Z4YJR1	Q3U3R4;D6RDS1;F6YC79;Z4YJR1	Lipase maturation factor 1;Lipase maturation factor	Lmf1	-0.515601	-0.383653	-0.256883	-0.0350113	-0.136451	0.523321	0.0350113	-0.0800438	-0.0019207	0.0019207	0.0993271	0.134024	0.222574	0.35141
Q3TFD2;D6RFA8;D6RE48	Q3TFD2;D6RFA8;D6RE48	Lysophosphatidylcholine acyltransferase 1	Lpcat1	-0.742521	0.054245	-0.12776	0.0016222	-0.466209	-1.60124	-0.142293	0.104466	-0.0311775	0.0311775	-0.0016222	0.2012	0.100431	0.330273
Q8R0X7;D6REF7;D3YZT4	Q8R0X7;D6REF7	Sphingosine-1-phosphate lyase 1	Sgpl1	0.0861063	-0.162703	0.766031	-0.00204659	-0.114887	-0.130175	0.0949717	-0.0609303	-0.059824	0.059824	-0.0377893	0.00204659	0.257099	0.302519
D6REG4;Q91Z53	D6REG4;Q91Z53	Glyoxylate reductase/hydroxypyruvate reductase	Grhpr	0.0157022	0.168604	0.384481	-0.0256968	-0.774112	0.554453	0.111329	-0.0157022	-0.266717	-0.168604	-0.0842247	0.0933552	-0.258981	0.231551
Q9DBM1;D6RET6	Q9DBM1;D6RET6	G patch domain-containing protein 1	Gpatch1	-0.434567	-0.0296082	-0.336267	0.0143828	-0.0866141	-0.0219522	0.0784354	-0.0143828	0.206254	0.142656	0.0454116	-0.052238	0.0967155	0.0219522
Q78JE5;D6RFT2;D6REV6	Q78JE5;D6RFT2;D6REV6	F-box only protein 22	Fbxo22	NaN	NaN	NaN	NaN	NaN	NaN	-0.0574598	0.0574598	NaN	NaN	0.400314	0.756739	NaN	NaN
P52431;D6RFB8	P52431;D6RFB8	DNA polymerase delta catalytic subunit;DNA polymerase	Pold1	-0.318527	-0.311539	0.181902	-0.293963	0.0385137	-0.462786	-0.0747938	0.0747938	0.278423	0.194722	0.144584	0.212632	-0.0385137	-0.179612
Q99LR1;D6RI21;D6RFU2	Q99LR1;D6RI21;D6RFU2	Monoacylglycerol lipase ABHD12	Abhd12	0.0758076	0.547629	0.147269	0.385801	-0.306561	-0.110869	-0.132788	-0.245639	-0.247191	-0.0372496	0.0101357	-0.0101357	0.0372496	0.229154
Q8VDQ1;D6RGL6;Q3TXN1	Q8VDQ1;D6RGL6;Q3TXN1	Prostaglandin reductase 2	Ptgr2	NaN	-0.750711	-0.447628	-0.0451441	NaN	NaN	0.28879	0.155385	0.994857	0.734916	0.0451441	-0.125175	0.667208	0.447628
Q99J09;D6RIL4	Q99J09;D6RIL4	Methylosome protein 50	Wdr77	-1.55142	-0.506101	-0.210673	-1.07206	-0.0404105	NaN	-0.0188723	0.0188723	0.329585	0.0931697	0.240591	0.222552	0.0404105	0.130406
P97797;E0CX65	P97797;E0CX65	Tyrosine-protein phosphatase non-receptor type substrate 1	Sirpa	-0.184745	-0.147361	-0.421893	-0.627523	-0.0199938	-0.239966	0.063561	-0.043983	0.022398	0.105297	0.0876584	0.043983	0.0199938	0.18411
Q3UVL4;E0CX85	Q3UVL4;E0CX85	Vacuolar protein sorting-associated protein 51 homolog	Vps51	NaN	NaN	NaN	NaN	NaN	2.10515	0.660408	0.344429	0.999524	0.795045	-0.119455	0.119455	0.572414	-0.572414
E0CXN9;E0CY74	E0CXN9;E0CY74		C130026I21Rik	-1.27514	-0.0769682	-0.381009	-0.229851	-0.0580034	-0.818685	0.229851	-0.343779	0.0580034	0.196613	0.433747	0.39519	0.279665	0.604176
Q08122;F6TS96;Q3TY99;E0CXU1;E0CXS2;E0CY14;F8WIE2;E0CXS9;E0CY76;J3KMT7;E0CYM5	Q08122;F6TS96;Q3TY99;E0CXU1;E0CXS2;E0CY14;F8WIE2;E0CXS9;E0CY76;J3KMT7	Transducin-like enhancer protein 3	Tle3	1.06494	-0.0829287	-0.0455904	0.233211	-0.328702	0.84141	-0.0131731	-0.0464182	0.0455904	0.098772	0.000486374	-0.000486374	0.131525	-0.0994663
E0CXZ5	E0CXZ5		Samhd1	0.262939	0.505519	1.48054	2.15201	0.279895	1.48805	0.0903087	-0.163542	-0.463876	-0.563373	-0.291718	-0.0903087	-0.279895	-0.347482
Q62511;E0CY81	Q62511;E0CY81	E3 ubiquitin-protein ligase ZFP91	Zfp91	-0.897302	-0.196619	0.192296	-0.164902	-0.227584	-0.158786	0.150937	0.263721	0.224273	0.102391	-0.0297542	0.0297542	0.17822	-0.102391
Q9CQ36;E0CYA9	Q9CQ36;E0CYA9	DNA polymerase epsilon subunit 4	Pole4	NaN	0.351442	0.643665	-1.19965	-0.731491	0.0250654	0.385861	0.0778074	0.356051	-0.0250654	-0.0778074	0.0953913	-0.10141	-0.271171
Q6PCP5;E0CYB9;F7CTF8;E0CYI3;F7B1A4;F6VAL0	Q6PCP5;E0CYB9;F7CTF8;E0CYI3	Mitochondrial fission factor	Mff	-1.84916	-1.22663	-0.14924	0.10567	-0.754648	0.300424	0.068624	0.00401068	0.260511	0.14924	-0.00401068	-0.0597234	0.29067	-0.193149
Q9ER69;E0CYH0;A0A3B2W4D2;E0CZF5;F7CCI4	Q9ER69;E0CYH0	Pre-mRNA-splicing regulator WTAP	Wtap	-0.0525703	0.0977402	-0.70554	0.57029	-0.205519	-2.3161	-0.00547981	0.0166264	-0.0526943	0.0526943	0.00547981	-0.0100498	0.311829	0.562136
Q6P6L0;E0CYM1;E0CYH7	Q6P6L0;E0CYM1;E0CYH7	Filamin A-interacting protein 1-like	Filip1l	-1.78799	-0.112596	-0.222258	-0.806868	-0.00378466	0.237343	0.0953412	0.0528607	0.0565362	0.00378466	-0.0082612	0.0082612	0.00379419	-0.275352
Q9CQ48;E0CYQ2	Q9CQ48;E0CYQ2	NudC domain-containing protein 2	Nudcd2	-3.10505	-1.64914	-0.55876	-0.480452	-0.684432	NaN	0.150135	0.109843	0.865282	0.912977	0.0293794	-0.0293794	0.55876	0.641795
P28740;F8VQ42;E0CZ72;F6RLL5	P28740;F8VQ42;E0CZ72	Kinesin-like protein KIF2A;Kinesin-like protein	Kif2a	0.0202923	-0.599395	-0.449441	-0.680421	-0.106859	-0.357519	-0.216465	-0.0202923	0.106859	0.260067	0.0323372	0.105497	0.180511	0.202345
Q571H0;E9PU96	Q571H0;E9PU96	Nucleolar pre-ribosomal-associated protein 1	Urb1	-1.23072	0.0244799	-0.360705	-0.833913	-0.0244799	-1.41383	0.0616045	-0.0616045	-0.0480623	0.0667009	0.253057	0.220637	0.191861	0.31
Q5BLK4;E9PUA2;A0A286YDD7	Q5BLK4;E9PUA2;A0A286YDD7	Terminal uridylyltransferase 7	Zcchc6	NaN	-0.465974	-0.269874	-1.48127	0.279053	-0.707276	0.114173	0.00526714	0.9106	0.532951	0.0547266	-0.00526714	0.269874	-0.296706
Q8K1M6;E9PUD2;A0A2U3TZ67	Q8K1M6;E9PUD2;A0A2U3TZ67	Dynamin-1-like protein	Dnm1l	1.6286	-0.271126	1.64466	1.58914	3.33984	0.00124168	-0.0965614	0.0181389	-0.0123081	0.0807333	-0.0535698	-0.0181389	-0.0370731	-0.00124168
E9PUF2;F6YMR0;H3BKJ0;H3BJW9;H3BL90;I1E4X0	E9PUF2;F6YMR0;H3BKJ0;H3BJW9		Dlgap4	-1.25836	1.03596	1.04884	-0.837452	0.0721836	1.34846	0.272289	0.229364	-0.483786	-0.453486	0.0778441	-0.0778441	-0.469887	-0.0721836
E9PUF4	E9PUF4		Rbm26	0.412172	-1.6256	-1.90923	-1.08755	-0.480158	-0.687871	0.371951	0.103961	1.02981	1.04696	-0.103961	-0.223918	0.480158	0.753224
E9PUF7;Q61210;F6ZN61;A0A0U1RPP2;A0A0U1RPN7;A0A0U1RPH2;D3YVJ9	E9PUF7;Q61210;F6ZN61	Rho guanine nucleotide exchange factor 1	Arhgef1	-0.102754	0.216624	0.155927	-0.0188494	0.267024	-0.0611773	0.0967169	0.0188494	-0.00674343	-0.0433817	0.0962934	-0.202153	-0.00213528	0.00213528
E9PUR0;E9Q1M6;F7C545;F6RUI8;F7DE17;F6RRY0	E9PUR0;E9Q1M6		Ankhd1	-1.31587	0.146712	0.400235	0.0561814	0.0872717	0.789367	-0.0557914	0.0181575	-0.0872717	-0.114242	-0.0181575	0.0258451	-0.108865	-0.136144
E9Q422;E9PV05;E9Q3M7	E9Q422;E9PV05;E9Q3M7		A530032D15Rik	0.110635	0.123982	-1.05205	0.17225	-1.54976	0.143569	-0.110635	-0.336762	-0.0160537	0.0160537	0.111125	-0.249772	0.0239186	-0.10557
Q505F5;E9PV22	Q505F5;E9PV22	Leucine-rich repeat-containing protein 47	Lrrc47	-0.201842	-0.175856	-0.309274	-0.0888996	-0.159319	0.30875	-0.0673742	0.0673742	0.0776501	-0.0415154	0.140793	0.314497	0.153452	0.0415154
E9PV44;O35143	E9PV44;O35143	ATPase inhibitor, mitochondrial	Atpif1	0.0418606	0.532198	0.404091	0.812727	0.347174	0.0744228	-0.138346	-0.142807	-0.0744228	-0.297319	-0.0418606	0.122253	-0.223015	-0.128233
Q9DB85;E9PVA2	Q9DB85;E9PVA2	Ribosomal RNA-processing protein 8	Rrp8	-1.35402	-0.269253	0.296638	-0.0132766	-0.00775862	0.0263534	0.0340695	0.0804753	0.0265756	-0.0899348	-0.0695319	0.0132766	0.00775862	-0.0752053
Q6NZJ6;E9Q9E1;E9PVC5;E9PVC6;A0A0J9YUS5;E9Q770;A0A0J9YUC1;D3YWM1;D3Z439;A0A338P7C5;D6RCH1;D3YWY7;D3YWC6;A0A338P758;A0A0J9YU44;A0A0J9YTV0	Q6NZJ6;E9Q9E1;E9PVC5;E9PVC6;A0A0J9YUS5	Eukaryotic translation initiation factor 4 gamma 1	Eif4g1	0.740623	0.266567	-0.0102501	0.419569	0.493944	0.234144	-0.149216	-0.0968761	-0.116705	-0.0991745	-0.00800323	0.00800323	-0.0294514	0.0102501
Q6P1Y8;E9Q2C4;F8WJC1;Q3URI3;E9PVM1;E9PVM3	Q6P1Y8;E9Q2C4;F8WJC1;Q3URI3;E9PVM1;E9PVM3	Type II inositol 3,4-bisphosphate 4-phosphatase	Inpp4b	0.27252	0.363769	0.0745106	0.375466	0.393759	0.99367	-0.0541439	-0.0447826	-0.122252	-0.145389	-0.0206661	0.0206661	-0.0745106	-0.194667
Q9D6K5;E9PVN6	Q9D6K5;E9PVN6	Synaptojanin-2-binding protein	Synj2bp;Gm20498	-1.63142	-0.95857	-0.804938	-0.761727	-0.198348	NaN	0.0315957	-0.0315957	0.354444	0.406316	0.0421529	0.117396	0.198348	0.426321
O89106;E9PVU9;E9PZ91	O89106;E9PVU9;E9PZ91	Bis(5-adenosyl)-triphosphatase	Fhit	NaN	-1.24116	-0.702335	-0.61345	0.488504	-0.256355	0.0122972	-0.0122972	0.0982366	0.101018	0.129145	0.389485	-0.000409603	0.000409603
E9PVX6;A0A1B0GQV9	E9PVX6		Mki67	0.863262	0.483305	0.221306	0.683582	0.104303	0.512856	-0.311211	-0.138634	-0.922852	-0.807785	-0.0432262	0.0432262	-0.266378	-0.104303
E9QAH1;E9PVZ8	E9QAH1;E9PVZ8		Golgb1	-0.18959	0.365788	0.18082	0.102095	0.00788689	0.424542	0.155416	0.0297432	-0.00788689	-0.103882	-0.0297432	-0.0572033	-0.414637	-0.512785
Q80U70;E9PW15	Q80U70;E9PW15	Polycomb protein Suz12	Suz12	-0.24594	0.301762	0.0184364	-0.0784044	-0.673584	-1.04309	-0.0301981	0.0835066	-0.169054	-0.0184364	0.0301981	0.0986967	0.0553017	0.299818
Q9CY57;E9PW20;D3YZA1;D3Z7T7	Q9CY57;E9PW20;D3YZA1;D3Z7T7	Chromatin target of PRMT1 protein	Chtop	0.338997	1.00197	1.30898	0.569653	0.325083	-0.00581932	-0.186743	-0.170837	-0.216795	-0.277382	-0.111546	0.111546	-0.101076	0.00581932
Q9Z1N7;Q3V3M5;E9PW42;F8WIN2	Q9Z1N7;Q3V3M5;E9PW42;F8WIN2	AT-rich interactive domain-containing protein 3B	Arid3b	NaN	0.188353	0.819399	-0.0256176	0.0242844	0.676529	0.342669	0.0659409	-0.285023	-0.199291	-0.154776	0.0256176	-0.194862	-0.0242844
Q8K3G5;E9PW85;E9Q754;E9PY18;D3Z2U5	Q8K3G5;E9PW85;E9Q754;E9PY18;D3Z2U5	Inactive serine/threonine-protein kinase VRK3	Vrk3	0.0547218	-0.00786304	0.0763197	0.656996	-0.0323896	0.452703	-0.198198	-0.0547218	-0.295211	-0.206431	-0.164091	0.242476	0.00786304	0.167596
P48025;E9PWE9	P48025;E9PWE9	Tyrosine-protein kinase SYK;Tyrosine-protein kinase	Syk	-0.24287	-0.287125	-0.150047	0.123064	0.00693321	-0.161463	-0.0805874	0.219614	-0.00693321	0.388487	0.0805874	-0.174725	0.60392	0.832773
E9PWH2	E9PWH2		Card6	0.869844	0.847559	-0.166388	-0.361316	0.121558	-0.137921	-0.0361624	-0.0237474	0.00466871	-0.00466871	0.0237474	0.0793018	0.0603042	-0.0327811
G3UW40;E9PWI3	G3UW40;E9PWI3		Mcc	0.154559	-1.18459	-0.35939	-0.688795	-0.688027	-1.71346	-0.0262208	-0.210978	0.394928	0.368505	0.10989	0.0262208	0.35939	0.636117
Q9D379;E9PWK1;D3Z4M3;F6YTS6	Q9D379;E9PWK1;D3Z4M3	Epoxide hydrolase 1	Ephx1	-0.637434	-0.145799	-0.149892	-0.875035	0.134271	-0.391023	0.46882	0.362381	0.477161	0.511251	0.0751262	-0.0751262	0.0826979	-0.0826979
L7N260;E9PWT4;E9QJR9;P14431;P14429	L7N260;E9PWT4;E9QJR9;P14431;P14429	H-2 class I histocompatibility antigen, Q9 alpha chain;H-2 class I histocompatibility antigen, Q7 alpha chain	H2-Q7;H2-Q9	-1.311	0.0819445	-0.640774	0.280576	1.2755	0.854354	-0.0126371	0.0194082	-0.331694	-0.0420961	0.0028944	-0.0028944	-0.230881	0.0420961
E9PWW9;A0A0U1RNQ5	E9PWW9		Rsf1	-0.183094	-0.0698452	-0.661598	-0.119629	0.10363	-3.12977	-0.0700397	0.0908775	0.0676212	-0.0676212	0.0700397	0.276417	0.332212	0.186798
Q8C0C7;E9PWY9	Q8C0C7;E9PWY9	Phenylalanine--tRNA ligase alpha subunit	Farsa	-0.255044	-0.269706	-0.151763	0.0188661	-0.516862	-0.682214	-0.0188661	-0.316702	0.3395	0.457915	0.143774	0.29709	0.151763	0.59084
Q8K4B0;F8WHY8;E9PX23	Q8K4B0;F8WHY8;E9PX23	Metastasis-associated protein MTA1	Mta1	-1.42102	-0.0859404	0.00864124	-0.447005	0.145289	0.732215	0.0190244	0.173815	-0.00864124	0.0260706	0.0043149	-0.0043149	-0.0657969	-0.135643
E9PX53;E9QPR5;Q8K2V1;F6V294	E9PX53;E9QPR5;Q8K2V1;F6V294	Serine/threonine-protein phosphatase 4 regulatory subunit 1	Ppp4r1	-1.35646	0.0433617	0.343726	0.67237	-0.140918	0.765904	0.0470061	0.114776	-0.0433617	-0.115047	-0.066956	-0.0470061	0.0690308	-0.196893
Q01965;E9PX73;E9PV93	Q01965;E9PX73;E9PV93	T-lymphocyte surface antigen Ly-9	Ly9	-0.368321	-0.52257	0.231896	0.130499	-0.163335	-0.0232782	-0.323369	0.015398	0.0881567	0.017518	-0.015398	0.21734	0.10806	-0.017518
E9PXB9;Z4YN86;Q9CQ85	E9PXB9;Z4YN86;Q9CQ85	Mitochondrial import inner membrane translocase subunit Tim22	Timm22	-0.600509	-0.15302	-0.118446	-0.00972271	-0.540599	-1.17809	0.00972271	0.0760717	0.210896	0.252799	-0.0240202	0.166766	0.118446	0.226534
P27870;E9PXI0;Q8VDU4	P27870;E9PXI0;Q8VDU4	Proto-oncogene vav	Vav1	0.00829697	-0.355188	-0.203995	0.0560932	-0.175753	-0.457964	-0.0422039	-0.185173	0.237495	0.175753	-0.00829697	0.0201359	0.240671	0.251081
Q99JY4;E9PXM1;E9Q7A5;E9Q8R5	Q99JY4;E9PXM1;E9Q7A5;E9Q8R5	TraB domain-containing protein	Trabd	NaN	-2.23234	-0.0429091	NaN	NaN	-0.527035	0.136312	0.248477	0.205592	0.176363	0.0938835	-0.0938835	0.152713	0.0429091
Q8C2B3;E9PZG4;E9PXW8;E9PXW1;F6VIB5;E9PX62	Q8C2B3;E9PZG4;E9PXW8;E9PXW1;F6VIB5;E9PX62	Histone deacetylase 7	Hdac7	-0.132661	-0.55513	-0.572861	-0.565713	-0.276584	-0.269662	0.0149388	-0.0107436	0.269662	0.277959	0.285937	0.0107436	0.41038	0.44218
Q8BSP2;E9PY48	Q8BSP2;E9PY48	Condensin-2 complex subunit H2	Ncaph2	0.289895	-0.132306	0.3936	0.733366	-0.583906	0.618757	-0.173632	-0.0355401	-0.0860929	-0.0778503	-0.0773473	0.0355401	0.0778503	0.21344
Q99L28;E9PY85;G3UW80;G3UZF1	Q99L28;E9PY85;G3UW80;G3UZF1	Probable ribosome biogenesis protein RLP24	Rsl24d1;Gm20509	NaN	0.382311	-0.020781	-0.607731	0.020781	0.372036	0.130399	0.230512	0.138187	-0.115576	-0.0129204	0.0129204	-0.207486	-0.245455
P10711;E9PYD5;B7ZCS4;F6XMY4;Q9QVN7	P10711;E9PYD5	Transcription elongation factor A protein 1	Tcea1	0.902878	0.314799	0.336169	1.03387	0.206477	0.116597	-0.0463982	0.0463982	-0.457234	-0.494815	-0.0600777	-0.0775146	-0.204387	-0.116597
Q8VCT3;E9PYF1	Q8VCT3;E9PYF1	Aminopeptidase B	Rnpep	-0.509447	-0.383943	0.0638227	-0.127152	-0.106433	1.00666	0.0956936	0.123208	0.0464668	0.0220909	0.0430527	-0.0430527	-0.0220909	-0.328013
Q9ERD8;E9PYG5;A6PW97	Q9ERD8;E9PYG5;A6PW97	Gamma-parvin	Parvg	-0.165082	-1.28527	-0.0765996	0.36008	0.271597	1.27474	0.136084	0.0574002	0.334268	0.0621257	-0.0574002	-0.484501	-0.0621257	-0.305192
Q60710;E9PYG9;F6TVP2	Q60710;E9PYG9;F6TVP2	Deoxynucleoside triphosphate triphosphohydrolase SAMHD1	Samhd1	-1.26086	-1.36544	-0.924577	-0.433793	-0.224462	-4.50834	-0.0409231	0.0809393	0.224462	0.502975	0.0409231	0.0464621	0.286433	0.432487
E9PYH6;D3YUD4;A0A0U1RNP2	E9PYH6	Histone-lysine N-methyltransferase	Setd1a	-0.0918069	-0.293414	0.702109	0.243698	-0.48546	-0.572028	-0.00339937	0.0758262	0.256807	0.155493	0.00339937	-0.0792079	0.11618	-0.11618
Q9JMA1;E9PYI8	Q9JMA1;E9PYI8	Ubiquitin carboxyl-terminal hydrolase 14;Ubiquitin carboxyl-terminal hydrolase	Usp14	-0.572734	-0.21022	-0.2075	0.390011	-0.362737	-0.378565	0.06672	-0.0525417	0.837375	0.692609	0.0206175	-0.0206175	0.406211	0.2075
E9PYK3	E9PYK3		Parp4	0.0308275	NaN	NaN	-0.165999	1.00685	0.67279	-0.0308275	0.0378208	0.00181246	-0.00181246	-0.154326	0.0310907	-0.288311	0.00959253
Q9R0B7;E9PYN2;E9Q7N8	Q9R0B7;E9PYN2;E9Q7N8	Zinc finger protein 346	Znf346;Zfp346	NaN	0.288498	0.620069	0.0936408	-1.03291	-0.28801	0.164897	-0.121889	-0.0121355	0.0121355	-0.0337958	0.0337958	-0.252885	0.0454683
Q91YH5;E9PYT3	Q91YH5;E9PYT3	Atlastin-3	Atl3	0.0698061	0.296448	0.405695	0.99993	-0.0270691	1.07585	-0.192981	-0.0698061	-0.333679	-0.182068	-0.133779	0.11518	-0.0935211	0.0270691
Q6NZN0;E9Q640;E9PYZ7	Q6NZN0;E9Q640;E9PYZ7	RNA-binding protein 26	Rbm26	NaN	0.486436	0.718642	-0.329253	0.0932474	0.591966	0.250499	0.328585	-0.106786	-0.0932474	0.0575051	-0.0575051	-0.225682	-0.201859
E9PZ43;A0A0G2JDN7;A0A0G2JFT4;A0A0G2JFK3;A0A0G2JDU1;A0A0G2JE57	E9PZ43;A0A0G2JDN7;A0A0G2JFT4	Microtubule-associated protein	Map4	0.35319	-0.361905	0.400242	NaN	-0.472958	1.29178	0.188482	0.255726	0.226198	0.0700049	-0.188482	-0.686426	-0.0700049	-0.461776
P97355;E9PZ58	P97355;E9PZ58	Spermine synthase	Sms	-0.651695	-0.528288	-0.53443	-0.265991	0.294209	-2.71848	0.667628	0.258148	0.65389	0.583284	0.211198	-0.211198	0.0405245	-0.0405245
Q01768;E9PZF0;Q5NC79	Q01768;E9PZF0	Nucleoside diphosphate kinase B;Nucleoside diphosphate kinase	Nme2;Gm20390	-0.763028	0.0477524	-0.218102	-0.0443873	0.111	0.0378132	0.616499	0.187932	-0.0378132	0.138468	0.0443873	-0.413141	-0.384847	-0.60438
Q61179;E9PZJ2;E9Q8M6	Q61179;E9PZJ2;E9Q8M6	Interferon regulatory factor 9	Irf9	-0.365544	0.230105	0.182468	-0.248215	-0.0159111	0.329162	0.023315	0.0701871	0.0159111	-0.0393667	0.170236	-0.023315	-0.163616	-0.304414
E9PZM4;G3UXJ4;A0A0G2JEZ3;F7CDZ7	E9PZM4	Chromodomain-helicase-DNA-binding protein 2	Chd2	-3.31021	0.377106	0.185139	-0.870684	-0.224972	-0.893148	0.0960255	-0.0960255	0.133249	-0.0288448	0.376129	0.308815	0.0288448	-0.104967
E9PZM7;A0A2I3BQU5;A0A2I3BRQ7	E9PZM7;A0A2I3BQU5		Scaf11	-0.199725	0.418499	-0.0669842	-0.0993185	-0.105814	0.0669842	0.122769	0.0350809	-0.177933	-0.0790634	0.118579	-0.0350809	0.127039	0.239355
Q9QZL0;E9PZP3;A0A2I3BPT3;A0A2I3BQW9	Q9QZL0;E9PZP3;A0A2I3BPT3	Receptor-interacting serine/threonine-protein kinase 3	Ripk3	0.0173469	0.452332	-0.07059	-0.299861	-0.0208349	-0.458667	0.0423427	-0.0173469	-0.029954	0.0208349	-0.0575194	0.076488	0.177327	0.258333
Q8C5L3;E9Q027;E9Q8D5	Q8C5L3;E9Q027;E9Q8D5	CCR4-NOT transcription complex subunit 2	Cnot2	0.493074	-0.164415	1.14678	0.161737	0.0865927	0.293283	-0.00401878	0.00401878	0.00858116	-0.0317307	-0.0965204	-0.12437	-0.00858116	-0.219723
Q8K4G5;E9Q9D1;E9Q9D2;E9Q030;E9Q9C7;E9Q9C0;E9Q9C1;E9Q9C2;E9QK41;E9Q9Q7;E9Q9C4	Q8K4G5;E9Q9D1;E9Q9D2;E9Q030;E9Q9C7;E9Q9C0;E9Q9C1;E9Q9C2;E9QK41;E9Q9Q7;E9Q9C4	Actin-binding LIM protein 1	Ablim1	0.200106	-0.207759	-0.278062	0.0710983	-0.218267	-2.738	-0.112579	-0.185009	0.860874	0.725981	-0.0710983	0.125103	0.311724	0.207759
E9Q0C1;B1AZ85	E9Q0C1;B1AZ85		Sh3kbp1	0.0833516	0.454686	0.170137	-0.0833516	-0.220169	0.766526	0.13511	0.144179	-0.122447	-0.173425	-0.143747	-0.213971	0.0122919	-0.0122919
E9Q0D2;E9Q2H3;Q5U4H9	E9Q0D2;E9Q2H3;Q5U4H9		Ncoa4	NaN	-1.26555	NaN	-0.960943	-0.220055	NaN	-0.00161886	0.00161886	0.220055	0.281778	0.19918	0.335545	0.433211	0.264986
Q9CQJ6;E9Q0G1	Q9CQJ6;E9Q0G1	Density-regulated protein	Denr	-0.51159	-0.20764	-0.0985165	-0.313976	-0.0312729	-3.52557	0.0751519	0.0616775	0.0321426	0.0312729	0.0217214	-0.0217214	0.273632	0.39086
Q61699;E9Q0U7;D3Z027	Q61699;E9Q0U7	Heat shock protein 105 kDa	Hsph1	-0.379097	0.0659685	0.228634	0.12016	-0.0506907	0.246216	-0.0406179	-0.0732927	-0.224103	-0.182309	0.0406179	0.277495	-0.042079	0.042079
E9Q0W3;E9PZ39	E9Q0W3		Ptbp1	0.484377	1.27326	0.458911	0.31801	0.146174	0.837781	-0.316051	0.0478363	-0.600945	-0.416512	-0.0973244	-0.0478363	-0.273044	-0.146174
P46062;E9Q0Y4;Q3V403	P46062;E9Q0Y4;Q3V403	Signal-induced proliferation-associated protein 1	Sipa1	-0.435278	-0.506991	-0.00244188	0.377316	-0.338312	0.66638	0.042172	0.0950665	0.226946	0.15858	-0.0609498	-0.042172	0.00244188	-0.20142
E9Q0Z7;E9Q265;Q8R0F3	E9Q0Z7;E9Q265;Q8R0F3	Sulfatase-modifying factor 1	Sumf1	NaN	-0.0551152	0.244226	-0.10376	-1.01086	0.836264	0.10376	-0.476754	-0.206599	-0.295192	0.375481	0.153823	0.0551152	0.314309
E9Q137	E9Q137		Tex264	-0.411559	-0.428442	-0.29814	-0.0704327	-0.671336	0.0849552	0.203063	0.145267	0.256894	0.254173	0.0704327	-0.243147	0.0199509	-0.0199509
O55131;E9Q1G8;E9Q9F5	O55131;E9Q1G8;E9Q9F5	Septin-7	2024-09-07	0.242234	-0.152575	0.0764513	-0.0413904	0.483127	0.0231695	-0.0899839	-0.0224981	-0.0864439	-0.156072	0.0224981	0.0362329	0.0274134	-0.0231695
Q99MN9;E9Q1J7;D3YZC1	Q99MN9;E9Q1J7;D3YZC1	Propionyl-CoA carboxylase beta chain, mitochondrial	Pccb	-1.57863	-1.00463	-0.0978646	-0.249684	-0.518983	-1.10689	0.0694027	0.21377	0.392473	0.410195	0.050065	-0.050065	0.124066	0.0978646
E9Q1K0;Q3ZT31	E9Q1K0;Q3ZT31	Sorting nexin-25	Snx25	-0.0429611	-0.282125	-0.0266886	-0.305139	-0.598412	0.450777	0.0362673	0.0158558	-0.0109015	0.0223484	0.155945	-0.0158558	0.0471849	0.0109015
Q8BUH8;E9Q1L5;Q9CQN9;Q9CRF0;Q9CX65;A0A0J9YUC9	Q8BUH8;E9Q1L5	Sentrin-specific protease 7	Senp7	-0.135098	-0.110339	0.00815392	-0.102506	-1.16986	-2.37156	0.102506	0.110398	0.331218	-0.00815392	0.107866	-0.123595	0.0850677	0.0207777
E9Q1P8	E9Q1P8	Interferon regulatory factor 2-binding protein 2	Irf2bp2	-0.138226	-0.0791664	0.227071	0.181742	-0.0585375	-0.922314	0.344992	-0.0463142	-0.00109386	0.00109386	-0.0458012	0.0458012	0.0322962	0.00120068
Q01405;E9Q1S3	Q01405;E9Q1S3	Protein transport protein Sec23A	Sec23a	0.0343981	0.64477	0.0917759	0.345143	0.845566	0.913452	-0.171568	-0.0383272	-0.13216	-0.185311	-0.0343981	0.162095	-0.116422	-0.0917759
Q9ERK4;E9Q1T9;F6ZEW4;E9QAX7	Q9ERK4;E9Q1T9;F6ZEW4;E9QAX7	Exportin-2	Cse1l	-0.624633	-0.408916	-0.327205	-0.383861	0.124864	-0.092885	0.0424738	0.170291	0.092885	0.0962458	-0.0424738	0.179194	0.131339	-0.219531
E9Q467;E9Q236	E9Q467;E9Q236		Abcc4	NaN	0.0350075	-0.0999689	NaN	-0.0350075	0.871089	0.289468	0.161232	0.326859	0.104362	0.142388	-0.142388	-0.291143	-0.375479
P54822;E9Q242;E9Q3T7;A0A0G2JFI8;E9Q0A0;A0A140LHU1	P54822;E9Q242;E9Q3T7	Adenylosuccinate lyase	Adsl	0.423228	-0.025094	0.0342779	0.670093	0.025094	-0.76244	0.0509253	-0.158065	0.247998	0.057126	-0.0509253	-0.0688753	-0.147431	-0.289144
Q9EPL9;Q3TAW3;E9Q296;Q8C178	Q9EPL9;Q3TAW3;E9Q296;Q8C178	Peroxisomal acyl-coenzyme A oxidase 3;Acyl-coenzyme A oxidase	Acox3	-0.517771	-0.752186	-0.427583	-0.450707	0.129337	0.650857	-0.00928497	0.00928497	0.0722718	0.0364394	0.0670614	0.0582466	-0.0364394	-0.125219
E9Q2I4;A0A1Y7VP67	E9Q2I4;A0A1Y7VP67		Elmsan1	-0.0991263	0.0613437	0.241739	0.133399	-0.107286	0.710727	0.062036	0.00684309	0.0749393	-0.0613437	-0.00684309	-0.0946584	-0.267205	-0.292658
E9Q2M9;E9PV60;F6X8K3;E0CXD5	E9Q2M9;E9PV60		Wdfy4	-0.194904	0.10233	-0.111592	0.0924892	0.181762	0.441209	-0.123417	0.00725746	-0.304154	-0.157762	0.0584068	-0.00725746	-0.0143366	0.0143366
Q9CR29;E9Q2S9	Q9CR29;E9Q2S9	Coiled-coil domain-containing protein 43	Ccdc43	-0.265659	-0.0103593	0.0635056	0.204167	-0.0745292	0.417423	-0.0325079	0.0325079	0.0543799	-0.00118971	0.0426302	-0.196087	0.00118971	-0.128993
E9Q2U6	E9Q2U6		Csnk1a1	NaN	-0.0622449	0.38805	0.452919	-0.70127	0.922789	0.0200744	0.0504575	0.0471005	-0.0471005	-0.0200744	-0.285992	0.121605	-0.361046
Q9D920;E9Q2W8	Q9D920;E9Q2W8	Loss of heterozygosity 12 chromosomal region 1 protein homolog	Loh12cr1	-0.818906	-0.00643635	0.0471907	-0.611379	-0.0995016	0.445312	0.3312	0.317996	0.0114822	-0.0214701	0.170691	-0.170691	0.00643635	-0.206039
E9Q317;D3YY55;D3YY73;D3Z2N9	E9Q317;D3YY55		Gm10094;Sap18	-0.22729	-0.0319252	0.0409393	-0.393336	-0.0191441	-1.5349	0.0137777	-0.00323963	-0.055418	0.0191441	0.0942698	0.00323963	0.24391	0.375299
J3QMK6;Q80VQ0;E9Q3E1;F6QPV9	J3QMK6;Q80VQ0;E9Q3E1;F6QPV9	Aldehyde dehydrogenase;Aldehyde dehydrogenase family 3 member B1	1700055N04Rik;Aldh3b1;Aldh3b2	0.239654	-0.187289	-0.0731468	-0.331265	-0.118673	0.524532	0.150451	-0.150837	0.421964	0.262134	0.0615158	-0.0615158	0.0731468	-0.117163
E9Q3G8;A0A286YCP2;A0A286YCY7;A0A286YE24	E9Q3G8		Nup153	-0.32102	0.153644	0.134046	0.00637627	0.205392	-0.0214357	-0.00637627	-0.135225	-0.472358	-0.430947	0.0597878	0.111258	-0.0943289	0.0214357
E9Q3L2;A0A140T8I9	E9Q3L2;A0A140T8I9		Pi4ka	1.11614	0.204509	0.506409	NaN	-0.341403	0.586264	0.278952	0.0729837	-0.070806	-0.0714021	-0.0729837	-0.181892	0.070806	-0.0759149
Q62432;E9Q5P9;E9Q3M0;Q8BUN5;Q9JIW5;F7BUP2;E9PXA8;A2CG44	Q62432;E9Q5P9;E9Q3M0;Q8BUN5;Q9JIW5;F7BUP2;E9PXA8;A2CG44	Mothers against decapentaplegic homolog 2;Mothers against decapentaplegic homolog;Mothers against decapentaplegic homolog 3;Mothers against decapentaplegic homolog 9	Smad2;Smad3;Smad9	-1.30524	-0.217555	-1.20915	-0.386991	-0.264297	0.00289917	0.166983	0.108755	0.0389471	-0.00289917	-0.108755	0.174791	0.0589399	0.00615501
E9Q586;E9Q3M3;D3Z2M9;D3YYG9;O08788;D3YX34	E9Q586;E9Q3M3;D3Z2M9;D3YYG9;O08788	Dynactin subunit 1	Dctn1	NaN	-0.579375	0.0222139	-0.611094	-0.0620165	0.666631	0.00416279	0.0798197	-0.0234108	0.0809717	0.0780706	-0.00416279	0.0574379	-0.0222139
P62492;P46638;G3UY29;E9Q3P9;F8WGS1;G3UZD3;E9PZB2;F6R2Z5;G3UZL4	P62492;P46638;G3UY29;E9Q3P9;F8WGS1;G3UZD3;E9PZB2;F6R2Z5;G3UZL4	Ras-related protein Rab-11A;Ras-related protein Rab-11B	Rab11a;Rab11b	0.729445	0.0946331	-0.984317	-0.24884	-0.467001	NaN	-0.097436	0.0188675	-0.0946331	0.152803	-0.0188675	0.0525599	0.121775	0.245155
L0N7N1;E9Q3T3	L0N7N1;E9Q3T3	Kinesin-like protein KIF14;Kinesin-like protein	Kif14	NaN	NaN	0.0572696	0.16787	NaN	0.47362	-0.16787	-0.556922	-0.0572696	0.232972	0.450874	0.574358	-0.10677	0.344909
Q3U0M1;E9Q3T8	Q3U0M1;E9Q3T8	Trafficking protein particle complex subunit 9	Trappc9	-0.90218	-0.272541	0.00840235	-0.0369129	-0.083075	0.356618	-0.0536432	0.0369129	-0.0395865	-0.00840235	0.0902004	0.10916	0.283247	0.156045
P62257;E9Q3U1	P62257;E9Q3U1	Ubiquitin-conjugating enzyme E2 H	Ube2h	-1.29335	-0.860471	-0.293019	-0.107039	-0.338601	0.350898	0.00106239	-0.00106239	0.0366797	-0.0366797	0.335762	0.408815	0.361778	0.459292
P42208;E9Q3V6;G3UYQ0	P42208;E9Q3V6;G3UYQ0	Septin-2	2024-09-02	-0.589246	-0.974407	-0.871113	-0.305834	-0.257627	NaN	0.0300279	0.0223775	0.707409	0.634475	-0.0223775	0.135263	0.2643	0.257627
Q9QXS1;E9Q3W4;A0A3B2W7J8;A0A0R4J218;E9PW24;A0A0R4J223;E9Q9J6;A0A0R4J221	Q9QXS1;E9Q3W4	Plectin	Plec	0.0909634	0.271315	0.353342	0.508873	0.422974	0.806719	0.0317383	-0.0317383	-0.353693	-0.370356	-0.0457191	-0.177082	-0.271315	-0.335474
Q9EQK5;E9Q3X0;D3Z2N7	Q9EQK5;E9Q3X0	Major vault protein	Mvp	-0.783042	-0.172274	-0.0313148	0.0621996	-0.0294342	0.3036	-0.0118666	0.0118666	0.026247	-0.026247	-0.045104	0.0669088	0.203087	0.102163
Q9QZR0;E9Q446	Q9QZR0;E9Q446	E3 ubiquitin-protein ligase RNF25	Rnf25	0.00404882	0.168645	-0.0278215	-0.114907	-0.391808	0.189744	-0.00404882	-0.0546994	-0.371003	-0.246048	0.054318	0.0210862	0.0278215	0.060626
E9Q455;E9Q453;G5E8R0;G5E8R2;G5E8R1;E9Q456;F8WID5;E9Q450;B7ZNL3;E9Q452;Q8BP43;Q8BSH3;E9Q448;E9Q454;P58771;S4R2U0;S4R261;A2AIM5	E9Q455;E9Q453;G5E8R0;G5E8R2;G5E8R1;E9Q456;F8WID5;E9Q450;B7ZNL3;E9Q452;Q8BP43;Q8BSH3;E9Q448;E9Q454;P58771	Tropomyosin alpha-1 chain	Tpm1	NaN	-1.47791	-1.10928	-1.77519	-0.1394	NaN	0.0643053	-0.0643053	0.25297	0.1394	0.150243	0.135181	0.452358	0.382877
O35424;E9Q479	O35424;E9Q479		H2-Ob	-0.0406985	-0.174103	0.0489807	-0.0232787	-0.363914	-0.0457649	0.348417	0.30167	0.0457649	0.118384	0.0232787	-0.162024	0.133191	-0.2955
Q6P2K6;E9Q481	Q6P2K6;E9Q481	Serine/threonine-protein phosphatase 4 regulatory subunit 3A	Smek1	1.13843	-0.0350938	-0.362537	-0.404447	-0.760576	-0.342685	0.172896	0.0167589	0.0655799	0.0867877	-0.0167589	-0.335563	0.0350938	0.175965
E9Q4F7;E9Q4F8	E9Q4F7;E9Q4F8		Ankrd11	-0.352889	NaN	NaN	-0.955063	NaN	1.39263	-0.204466	0.333106	0.679129	0.317512	0.204466	0.770497	0.00911427	-0.00911427
Q91VN4;E9Q4M4	Q91VN4;E9Q4M4	MICOS complex subunit Mic25	Chchd6	-1.34789	0.212761	0.0551667	0.0422707	-0.177717	0.384055	0.338323	0.127857	0.00521898	-0.00521898	-0.0941229	-0.0422707	-0.0554585	-0.208116
Q9JLV5;E9Q4T8;F6R0N8;F6UY44	Q9JLV5;E9Q4T8	Cullin-3	Cul3	-0.154414	0.681055	0.769243	0.11522	-0.775777	0.414629	-0.181787	-0.0643415	-0.183737	-0.121884	0.0643415	0.123559	0.00814199	-0.00814199
Q9DB00;E9Q507;K4DI71	Q9DB00;E9Q507;K4DI71	GON-4-like protein	Gon4l	NaN	0.697997	0.840802	0.727075	-0.371735	1.2746	0.262898	0.142013	-0.0698853	-0.125863	-0.208027	-0.142013	0.0477209	-0.0477209
E9Q512;H3BJG4	E9Q512;H3BJG4		Trip11	-0.367868	0.0730281	-0.239107	-0.0560489	-0.140877	-2.09551	0.414588	0.10975	0.187582	0.149452	0.0560489	-0.540279	0.163054	-0.0730281
E9Q585;E9PX68;E9Q1Q0;A0A0J9YTU2	E9Q585;E9PX68;E9Q1Q0		Slc4a1ap	0.718119	0.452862	0.0505815	0.877611	-0.0505815	-3.83828	-0.125553	0.0949106	0.233874	0.098187	-0.0949106	-0.109389	-0.0658336	-0.219295
E9Q5F9;A0A0G2JH06;A0A0G2JEZ4	E9Q5F9;A0A0G2JH06	Histone-lysine N-methyltransferase SETD2	Setd2	-1.04425	0.338975	0.0805354	0.0763659	-0.0904355	0.209306	0.06984	0.0590758	-0.0995555	-0.122119	-0.0590758	-0.141692	0.0401702	-0.0401702
E9Q5K9;D6RG95	E9Q5K9;D6RG95	YTH domain-containing protein 1	Ythdc1	0.34222	0.334549	0.468668	0.415174	0.146685	0.00509834	-0.175926	-0.114143	-0.0222626	-0.00509834	-0.114643	0.114143	-0.0867786	-0.145693
P56477;E9Q5T2;F6Z6C6	P56477;E9Q5T2;F6Z6C6	Interferon regulatory factor 5	Irf5	-0.24664	0.869837	1.10639	-0.126898	NaN	1.32503	0.387885	0.295187	-0.00337982	0.00337982	0.00198603	-0.00198603	-0.143484	-1.57966
E9Q616;A0A494BBD5;G5E8K8;A0A494B8Y7	E9Q616		Ahnak	0.510953	0.681448	0.582779	0.49603	0.558662	-0.212914	0.0476236	-0.0476236	-0.0913506	-0.0407009	-0.104764	-0.193549	-0.015522	0.015522
E9Q634;E9PVU0;E9Q3L1;P70248;Q8CG29;G3V011;E9Q175;E9Q174;V9GXM4;V9GX76	E9Q634	Unconventional myosin-Ie	Myo1e	-0.691696	-0.0679235	-0.137788	-0.0160427	0.268472	-1.31682	0.0160427	-0.270952	-0.0227938	0.0371962	0.157845	0.259043	0.0227938	0.0694704
E9Q6D3	E9Q6D3		Ccdc121	0.689101	0.109202	0.15252	0.158845	0.148827	0.207339	8.58307e-06	-8.58307e-06	-0.121027	-0.109202	-0.300817	-0.148474	-0.308877	-0.328135
E9Q6E5;F6RDI8	E9Q6E5;F6RDI8		Srsf11	-0.73138	0.302166	0.618195	-0.414551	-0.244843	-0.106408	0.136132	0.113685	-0.187069	-0.191639	0.0468454	-0.0468454	0.106408	0.222197
E9Q8C5;E9Q6F0;Q91VU0;G3X9I1;G5E911	E9Q8C5;E9Q6F0;Q91VU0;G3X9I1;G5E911	Protein FAM3C	Fam3c	0.144794	0.811204	0.707073	0.0144148	0.67229	1.61972	0.119626	-0.0560369	-1.41179	-1.07152	-0.0144148	-0.212867	-0.999614	-0.67229
E9Q6J5	E9Q6J5		Bod1l	0.651436	0.328024	0.751785	0.579319	0.04245	0.696213	-0.121187	-0.0122814	-0.37431	-0.333843	-0.0447502	0.0122814	-0.123819	-0.04245
Q60949;F6QUA9;E9Q6L4	Q60949;F6QUA9;E9Q6L4	TBC1 domain family member 1	Tbc1d1	NaN	-0.694077	0.15716	-0.152051	-0.377369	-0.15716	0.422565	0.582997	0.302616	0.170745	0.121293	-0.121293	0.202537	-0.216949
Q9D2R6;E9Q6W2	Q9D2R6;E9Q6W2	Cytochrome c oxidase assembly factor 3 homolog, mitochondrial	Coa3	-0.262156	0.129326	0.246314	0.746272	0.248665	0.914839	-0.0579662	0.0686722	-0.129326	-0.136449	-0.0294657	0.0294657	-0.174389	-0.310991
Q6ZQE4;Q8K2N3;E9Q6Z3	Q6ZQE4;Q8K2N3;E9Q6Z3	Transmembrane protein 194A	Tmem194a;Tmem194	0.18089	-0.163983	-0.618003	-0.463	-0.39246	0.229584	-0.0882401	0.141972	0.186089	0.153437	-0.0313716	0.0313716	-0.0626621	0.0626621
F8VQC1;E9Q740	F8VQC1;E9Q740	Signal recognition particle subunit SRP72	Srp72	-0.97847	0.355656	0.0955701	-0.0151644	0.120476	0.623528	-0.0165052	0.0775499	-0.124386	-0.231411	0.0151644	0.0175734	-0.0955701	-0.2764
Q3U3A7;E9Q794;Q3UII8;Q924K8;H3BIY7;H3BLE1	Q3U3A7;E9Q794;Q3UII8;Q924K8;H3BIY7	Metastasis-associated protein MTA3	Mta3	-0.589948	0.244133	-0.0147576	0.0158577	-0.390746	0.351597	-0.0158577	0.0665607	-0.338649	-0.282658	-0.0408974	0.0814219	0.0147576	0.15922
E9Q7E2;Q9D982	E9Q7E2		Arid2	-0.441152	0.517996	0.248507	0.42345	0.0309329	0.343625	-0.00662231	-0.108843	-0.138727	-0.105748	0.00662231	0.0161247	-0.0309329	-0.0806041
E9Q7G0;A0A1B0GSW3;F6ZQA3;A0A1B0GT61;A0A1B0GSH2	E9Q7G0		Numa1	0.545876	0.479125	0.484094	0.878689	0.478374	0.0774393	0.0286522	-0.037138	-0.15031	-0.172105	-0.0286522	-0.124275	-0.131219	-0.0774393
Q8R2Q4;E9Q7N5;E0CXH2;E0CY79;Q8C1C2	Q8R2Q4;E9Q7N5;E0CXH2;E0CY79;Q8C1C2	Ribosome-releasing factor 2, mitochondrial	Gfm2	1.56048	-0.300186	-0.113825	-0.0511284	-0.847609	NaN	-0.0127535	-0.0351467	0.260859	0.113825	0.142917	0.0127535	0.204053	0.189927
E9Q7S1;R4GML0;O88466;F6UL00	E9Q7S1;R4GML0;O88466	Zinc finger protein 106	Zfp106;Znf106	0.651133	1.32034	0.99015	0.641806	0.172602	1.25067	-0.0704784	0.0446501	-0.396094	-0.332584	-0.0610418	-0.0446501	-0.176555	-0.172602
Q99NH0;E9QKG6;E9Q804;A0A1W2P6X1;A0A0G2JDZ9	Q99NH0;E9QKG6;E9Q804;A0A1W2P6X1;A0A0G2JDZ9	Ankyrin repeat domain-containing protein 17	Ankrd17	-1.05686	-0.527006	-0.142554	-0.155208	0.25113	-0.699633	0.0341067	0.124684	0.0934162	0.0949306	-0.0243239	0.0243239	-0.000159264	0.000159264
Q9QZQ1;E9Q852;E9Q9C3;E9PYX7;F7C3I9;D3Z7L2;D3YUD2	Q9QZQ1;E9Q852;E9Q9C3;E9PYX7;F7C3I9	Afadin	Mllt4	-0.475572	0.252436	0.658155	0.579275	-0.1234	0.461502	0.0217438	0.0320568	-0.0137291	-0.0473251	-0.0217438	-0.0377445	0.0137291	-0.169152
O35609;E9Q855;Q3UXS0	O35609;E9Q855;Q3UXS0	Secretory carrier-associated membrane protein 3	Scamp3	-0.435786	-0.335026	-0.372242	-0.348493	-0.122947	0.462228	0.156323	0.104224	0.194576	0.122947	0.0420189	-0.0420189	0.34262	-0.171399
Q8BKC8;E9Q8A3;D6RI80	Q8BKC8;E9Q8A3	Phosphatidylinositol 4-kinase beta	Pi4kb	-1.39126	-0.413626	0.174953	-0.0450077	-0.142382	-0.762918	-0.0118217	0.142778	0.450172	0.128525	0.0118217	0.0538406	0.0430479	-0.0430479
Q5U458;E9Q8B3	Q5U458;E9Q8B3	DnaJ homolog subfamily C member 11	Dnajc11	-1.30675	-0.900412	-0.624895	-0.985938	-0.389598	NaN	-0.163991	0.163991	0.63134	0.677199	0.387648	0.344168	0.493486	0.389598
Q8VH51;E9Q8F0;B7ZD61;F7AA45;B7ZD63;B7ZD64;E9PZF9;E9Q999	Q8VH51;E9Q8F0;B7ZD61;F7AA45	RNA-binding protein 39	Rbm39	-0.509153	0.540141	0.057416	-0.111656	-0.237185	-0.10908	-0.0167847	0.0167847	-0.239932	-0.057416	0.0657711	0.227821	0.548915	0.584348
Q6ZPZ3;E9Q8K8;A0A1B0GRU3	Q6ZPZ3;E9Q8K8;A0A1B0GRU3	Zinc finger CCCH domain-containing protein 4	Zc3h4	0.757337	0.333329	0.152202	0.519032	0.123389	0.197165	0.0500956	-0.0500956	-0.242776	-0.190289	-0.0554018	-0.0746965	-0.204904	-0.123389
Q8BRT1;E9Q8N5;Q08EB6;Q08EB5;F7DCH5;A0A1L1ST22	Q8BRT1;E9Q8N5;Q08EB6;Q08EB5;F7DCH5	CLIP-associating protein 2	Clasp2	0.196671	0.60021	0.190449	-0.130153	-0.0941925	-1.08168	-0.123975	-0.29411	-0.0319595	0.0130119	0.1363	0.123975	-0.0130119	0.170681
Q91W36;G3UZF0;E9Q8W9	Q91W36;G3UZF0;E9Q8W9	Ubiquitin carboxyl-terminal hydrolase 3;Ubiquitin carboxyl-terminal hydrolase	Usp3	-0.344964	-0.404932	-0.492946	-0.60604	-0.25594	NaN	-0.00316429	0.0902624	0.404848	0.411485	0.00316429	0.0277767	0.293399	0.25594
Q8VCX5;E9Q9E0	Q8VCX5;E9Q9E0	Calcium uptake protein 1, mitochondrial	Micu1	-0.624525	0.0279112	0.12217	0.10641	-0.194345	-0.00742817	0.0535975	0.0847464	-0.016593	0.0116987	-0.0535975	-0.0592432	-0.0617476	0.00742817
P54103;E9Q9H2;E9Q9H3;Q3TRX6	P54103;E9Q9H2;E9Q9H3	DnaJ homolog subfamily C member 2;DnaJ homolog subfamily C member 2, N-terminally processed	Dnajc2	-0.311621	-0.443347	-0.408707	1.23531	-0.168961	-0.714975	-0.0639143	-0.210836	0.351798	0.299534	0.0639143	0.105451	0.286105	0.168961
Q6ZQB6;E9Q9J4	Q6ZQB6;E9Q9J4	Inositol hexakisphosphate and diphosphoinositol-pentakisphosphate kinase 2	Ppip5k2	0.917031	0.787332	0.679008	-0.0812302	-0.272632	0.614645	-0.102446	-0.142527	-0.229524	-0.164544	0.18993	0.0812302	0.037231	-0.037231
Q6ZPL9;E9Q9T6	Q6ZPL9;E9Q9T6	ATP-dependent RNA helicase DDX55	Ddx55	-0.940403	-0.258251	-0.689501	-0.396998	0.0931139	-2.21875	0.193322	0.0270514	0.406254	0.384083	-0.0181756	0.0181756	0.0642233	-0.0642233
E9Q9V3;F8VQL9;Q9WU42;F6Z4B2;E9PY55;E9Q701;D3Z2J5	E9Q9V3;F8VQL9;Q9WU42;F6Z4B2;E9PY55;E9Q701;D3Z2J5	Nuclear receptor corepressor 2	Ncor2	0.407307	-0.185532	0.0470529	0.0605488	0.00666094	-0.674149	-0.144394	-0.215183	-0.00666094	-0.0223336	0.00251579	-0.00251579	0.176081	0.15919
E9QA05;Q8C405;O35892;E9Q4Y0;A0A1B0GX24;F6WL90;D6RIJ4	E9QA05;Q8C405;O35892;E9Q4Y0;A0A1B0GX24	Nuclear autoantigen Sp-100	Sp100	-0.0941944	0.267255	-0.0490561	-0.376293	0.0287256	-0.235309	0.135387	0.0575905	-0.0287256	0.116111	-0.0488796	0.0488796	-0.0697851	0.14631
E9QAE3	E9QAE3		Btaf1	0.127163	-0.213605	0.15135	-0.00901127	0.0168781	0.289903	0.00901127	0.0485315	-0.0168781	-0.196293	-0.0430641	-0.172089	0.149129	-0.293696
E9QAN9;E9PUG6;A0A0R4J0H6	E9QAN9;E9PUG6;A0A0R4J0H6		Ifi203	-0.414465	-0.0032568	-0.244576	-0.196506	-0.335886	-3.58094	0.00190639	0.0892859	0.0842752	0.0032568	-0.00190639	0.0266657	0.228723	0.28552
Q9WV60;E9QAQ5	Q9WV60;E9QAQ5	Glycogen synthase kinase-3 beta	Gsk3b	0.559615	-0.862761	-0.161728	0.0419312	-1.80116	0.95612	-0.0419312	0.489271	0.0398979	0.0771294	-0.855966	-0.536562	0.226418	-0.0398979
Q6PDQ2;E9QAS5;E9QAS4;F6WR45;A2A8L1;E9PYU4;E9PYL1;F7C528;E9Q614	Q6PDQ2;E9QAS5;E9QAS4	Chromodomain-helicase-DNA-binding protein 4	Chd4	0.196276	0.198657	0.401576	0.473228	0.0563936	0.511147	-0.232164	-0.115644	-0.563363	-0.461488	-0.0616741	0.0616741	-0.175263	-0.0563936
Q9D1C9;E9QAX0	Q9D1C9;E9QAX0	Ribosomal RNA-processing protein 7 homolog A	Rrp7a	-0.54487	0.407199	0.0285091	-0.475629	-0.475934	-0.705061	0.259135	0.172406	-0.0913696	0.0160542	-0.0370116	0.0370116	-0.0160542	0.188881
Q3UMQ8;E9QJT2	Q3UMQ8;E9QJT2	H/ACA ribonucleoprotein complex non-core subunit NAF1	Naf1	0.043551	0.309402	0.095221	0.00997019	-0.0624137	0.433222	-0.0536551	0.0483232	0.0148091	-0.0148091	-0.00997019	-0.145387	-0.0443244	-0.180895
Q68ED3;F8WI26;E9QJT6;F6UPY1	Q68ED3;F8WI26;E9QJT6;F6UPY1	Non-canonical poly(A) RNA polymerase PAPD5	Papd5	-0.0470791	0.0263453	-0.006217	0.606743	0.0041399	-1.43859	0.111067	0.0470791	-0.0389471	-0.0041399	-0.0587645	-0.154585	0.0919123	0.0516968
Q5PSV9;E9QK89;A0A286YCY4	Q5PSV9;E9QK89	Mediator of DNA damage checkpoint protein 1	Mdc1	0.00452232	-0.227651	0.102415	0.147333	0.000247955	0.144911	-0.00452232	0.0422325	-0.129235	-0.18539	-0.130552	-0.256109	-0.000247955	0.070425
Q3UHX0;E9QKD1;A0A1Y7VNA8;A0A1Y7VN09	Q3UHX0;E9QKD1	Nucleolar protein 8	Nol8	-0.590395	-0.11729	-0.34356	-0.696158	-0.174827	-1.97951	0.189073	0.168334	0.15153	0.11729	0.0585394	-0.0585394	0.341161	0.219798
Q9DBA9;E9QKD9;G3X8R4	Q9DBA9;E9QKD9;G3X8R4	General transcription factor IIH subunit 1	Gtf2h1	NaN	-0.064168	-0.262365	-0.831774	0.0996666	-0.39193	0.389321	0.290076	0.0738764	0.0135355	0.069622	-0.069622	-0.00984573	0.00984573
P62880;E9QKR0;D3Z1T4;D3Z1M1	P62880;E9QKR0;D3Z1T4;D3Z1M1	Guanine nucleotide-binding protein G(I)/G(S)/G(T) subunit beta-2	Gnb2	-0.0189247	-0.72242	-0.661802	0.0226212	0.188715	0.208075	-0.593258	-0.271502	-0.446489	-0.188715	0.0189247	0.275099	0.597645	0.804955
Q8CIC2;E9QL43;A0A0R4J1K6	Q8CIC2;E9QL43;A0A0R4J1K6	Nucleoporin-like protein 2	Nupl2	1.24653	0.311718	-0.0383239	0.880599	-0.194761	-1.339	-0.429772	-0.300942	0.376888	0.341777	-0.201834	0.201834	0.0214295	-0.0214295
E9QL80;D3YUD1	E9QL80;D3YUD1		Lpgat1	0.449181	-0.277582	-0.751711	-0.114718	-0.0454011	-1.22241	-0.09762	-0.144566	0.120412	0.152323	0.09762	0.269715	0.0454011	0.113216
O70305;F6U2C2;E9QM77;F7B6X4;A0A286YDU2;F6V8M6	O70305;F6U2C2;E9QM77;F7B6X4;A0A286YDU2;F6V8M6	Ataxin-2	Atxn2	-0.0723243	0.275677	0.110418	0.0768847	0.178934	0.887127	-0.0158706	0.0337996	-0.291471	-0.233231	0.0158706	-0.0429673	-0.110418	-0.120083
Q8CES0;E9QMB7	Q8CES0;E9QMB7	N-alpha-acetyltransferase 30	Naa30	NaN	0.110589	-0.321277	-1.10221	-0.667517	0.139688	0.250321	0.258467	0.093153	0.0170536	-0.0416808	0.0416808	-0.0170536	-0.179206
Q99PP7;E9QME5;E9QP19	Q99PP7;E9QME5;E9QP19	E3 ubiquitin-protein ligase TRIM33	Trim33	-0.509755	-0.619843	0.107714	-0.145856	-0.553404	0.525528	0.146703	0.0972996	0.00680351	-0.00680351	0.0336666	-0.0336666	0.0359869	-0.251483
Q8BH86;E9QMK9	Q8BH86;E9QMK9	UPF0317 protein C14orf159 homolog, mitochondrial	9030617O03Rik	-0.0304904	-0.00994682	-0.0225735	0.832081	0.00994682	0.200684	-0.234764	-0.187353	-0.0462227	-0.0758457	0.0304904	0.319583	0.0585995	0.0400734
Q640N3;E9QMX7	Q640N3;E9QMX7	Rho GTPase-activating protein 30	Arhgap30	-1.16714	0.219546	0.29523	0.176594	0.164269	-0.25281	0.0336819	0.157007	-0.072196	-0.0806379	-0.0336819	-0.129347	0.0293093	-0.0293093
E9QN31;Q922K7;A0A0N4SW16	E9QN31;Q922K7	Probable 28S rRNA (cytosine-C(5))-methyltransferase	Nop2	0.592933	0.709586	0.362651	0.228927	0.121814	-0.252181	-0.116569	0.00112057	-0.193002	-0.11476	-0.0567198	-0.00112057	-0.0578051	0.0578051
Q5XG73;E9QNH7	Q5XG73;E9QNH7	Acyl-CoA-binding domain-containing protein 5	Acbd5	NaN	-1.25219	-0.239733	-0.443343	NaN	NaN	0.445786	0.286385	0.968506	0.83584	0.187137	-0.187137	0.31556	0.239733
E9QNN1;Q3UR42	E9QNN1;Q3UR42		Dhx9	0.127663	-0.353245	-0.865307	-0.0731678	0.0969391	-1.58337	-0.141705	0.00481033	-0.0969391	0.381334	-0.00481033	0.0650768	0.845636	1.13265
P62984;E9QNP0;E9Q9J0;P0CG50;P0CG49;A0A0A6YW67;E9Q4P0;E9Q5F6;Q5SX22	P62984;E9QNP0;E9Q9J0;P0CG50;P0CG49;A0A0A6YW67;E9Q4P0;E9Q5F6;Q5SX22	Ubiquitin-60S ribosomal protein L40;Ubiquitin;60S ribosomal protein L40;Polyubiquitin-C;Ubiquitin;Ubiquitin-related 1;Ubiquitin-related 2;Polyubiquitin-B;Ubiquitin	Uba52;Kxd1;Ubc;Ubb;Gm8797	0.440274	0.0181217	-0.0181217	0.232839	0.64949	-1.04706	-0.503863	-0.214427	-0.159983	-0.15724	-0.180581	0.180581	0.298729	0.405338
Q6ZWQ0;E9QP46;F6W8R9;Q6DFZ2;F7BX34	Q6ZWQ0;E9QP46	Nesprin-2	Syne2	-0.336583	-0.356472	0.207942	0.00375843	-0.106725	0.0144334	-0.00375843	0.073122	0.154706	-0.0438485	0.0151081	-0.21874	0.0499635	-0.0144334
E9QP49;A0A494BBL8;Q99MS7;A0A494BA91;A0A494B9G7;G5E8Y6	E9QP49;A0A494BBL8;Q99MS7;A0A494BA91;A0A494B9G7	EH domain-binding protein 1-like protein 1	Ehbp1l1	-1.53454	0.0549021	0.357545	0.315757	0.319736	0.617555	0.0250025	0.0732069	-0.323039	-0.288602	-0.0250025	-0.0372753	-0.135234	-0.0549021
P55937;E9QP99;A0A0R4J1H6;D3Z0Q8	P55937;E9QP99;A0A0R4J1H6	Golgin subfamily A member 3	Golga3	0.346035	-0.286404	0.272113	0.217953	-0.630302	-1.0178	-0.0340858	0.0340858	0.034174	0.0561466	-0.138145	-0.252315	0.0676365	-0.034174
Q3UIK4;E9QPC5;G3UYS3	Q3UIK4;E9QPC5;G3UYS3	N6-adenosine-methyltransferase subunit METTL14	Mettl14	-0.604098	0.391673	0.318797	-0.637151	-0.125121	0.176499	0.0176048	0.0406837	-0.225717	-0.1799	-0.00294113	0.00294113	-0.0393076	0.0393076
Q05920;G5E8R3;E9QPD7;A0A494B951;A0A286YCC5;A0A494B912	Q05920;G5E8R3;E9QPD7;A0A494B951;A0A286YCC5;A0A494B912	Pyruvate carboxylase, mitochondrial;Pyruvate carboxylase	Pc;Pcx	-0.105973	-0.791688	-0.529088	0.261777	-0.263722	-0.215592	-0.089891	-0.0467525	0.215592	0.28633	0.0467525	0.125754	0.370686	0.408958
Q6A026;E9QPI5;A0A0J9YV33	Q6A026;E9QPI5	Sister chromatid cohesion protein PDS5 homolog A	Pds5a	0.104026	0.377907	-0.0368481	-0.249608	-0.0546894	0.147289	-0.118985	0.0327902	-0.270338	-0.252972	-0.0327902	0.145854	0.0368481	0.0811577
Q9Z2A0;F2Z3Z9;F2Z400;Q3TRL2;F2Z3X6;F2Z3X9;F2Z3V6;F2Z4A5	Q9Z2A0;F2Z3Z9;F2Z400;Q3TRL2;F2Z3X6;F2Z3X9;F2Z3V6;F2Z4A5	3-phosphoinositide-dependent protein kinase 1	Pdpk1	0.0255327	-0.0929809	0.31931	0.166597	-0.657378	NaN	-0.0831575	-0.0255327	0.217619	0.0722966	0.0529566	-0.181852	-0.0402389	0.0402389
Q04841;F2Z3Y1	Q04841;F2Z3Y1	DNA-3-methyladenine glycosylase	Mpg	0.053339	-0.109736	-0.318038	-0.384901	-0.410066	-0.0514951	0.0266266	0.0524654	0.449895	0.38239	-0.0733414	-0.0266266	0.177597	0.0514951
Q9DCN2;F2Z456	Q9DCN2;F2Z456	NADH-cytochrome b5 reductase 3;NADH-cytochrome b5 reductase 3 membrane-bound form;NADH-cytochrome b5 reductase 3 soluble form;NADH-cytochrome b5 reductase	Cyb5r3	0.0933456	-0.253839	0.0663967	0.0411358	1.11697	0.627722	-0.0162106	0.0156765	-0.0581036	0.0581036	-0.016737	-0.0156765	-0.156757	-0.136431
F2Z471	F2Z471		Vdac1	0.00822783	-0.483448	-0.0496716	-0.193038	-0.337224	-0.69664	-0.00822783	0.0451894	0.0496716	0.089232	-0.114315	0.025641	0.135193	0.26615
Q64705;F6PWU6;F8WI12;E9PXC2;Q61069;E9Q722	Q64705;F6PWU6;F8WI12;E9PXC2	Upstream stimulatory factor 2	Usf2	-0.763105	-1.14621	-0.852259	-0.697525	-0.381793	-1.78102	0.200936	0.0827627	0.638007	0.464166	0.0995054	-0.0827627	0.381793	0.569585
Q5SQX6;F6QD74	Q5SQX6;F6QD74	Cytoplasmic FMR1-interacting protein 2	Cyfip2	-2.61426	0.141351	-0.611257	-0.545062	-0.727011	-0.986184	0.0021534	0.0586023	-0.026485	0.026485	-0.0021534	0.0594072	0.0747304	0.425324
F6R9G0	F6R9G0		Ep400	1.08401	0.397347	0.240988	0.324385	-0.196522	1.20107	-0.0641346	0.0641346	0.00484133	-0.161597	-0.134659	-0.120512	-0.00484133	-0.219762
Q9JIX8;F6RJ39;B8JJ91;B8JJ89;B8JJ90;F6Q8C0;REV__F6Q8C0;REV__Q52KR6;REV__B8JJ92;REV__B8JJ91;REV__F6RJ39;REV__Q9JIX8	Q9JIX8;F6RJ39	Apoptotic chromatin condensation inducer in the nucleus	Acin1	0.0654821	0.430307	0.696363	1.03886	0.3482	-0.0235825	-0.125052	-0.00711727	-0.216923	-0.218081	-0.125308	0.00711727	0.0196152	-0.0196152
F6RJV6;Q9JJK2	F6RJV6;Q9JJK2	LanC-like protein 2	Lancl2	NaN	-0.738869	-0.26817	-0.881597	-0.0855184	-0.385323	0.301762	0.338666	0.7239	0.696053	-0.073873	0.073873	0.291521	0.0855184
Q8VEL2;F7BA73;F6W741;F6RV41	Q8VEL2;F7BA73;F6W741;F6RV41	Myotubularin-related protein 14	Mtmr14	-0.853961	-0.0133739	0.0216603	0.0866437	0.203695	0.761882	0.00662279	-0.00662279	-0.0509162	-0.0314832	0.02877	-0.0463595	0.0133739	-0.181439
Q922X9;F6RXJ8	Q922X9;F6RXJ8	Protein arginine N-methyltransferase 7	Prmt7	NaN	NaN	-0.202919	-0.534042	0.0143838	-0.0143838	-0.0733767	0.219544	0.446728	0.533052	0.0733767	0.136333	0.240283	-0.125035
Q7TPH6;F6SMY7;F7CZG3	Q7TPH6;F6SMY7;F7CZG3	E3 ubiquitin-protein ligase MYCBP2	Mycbp2	-0.433594	-0.0815687	0.175725	-0.15418	0.0588064	-0.814191	-0.016942	0.016942	0.0448084	0.107467	0.106778	0.0204763	-0.0448084	-0.0609179
Q91VA6;F6SQH7	Q91VA6;F6SQH7	Polymerase delta-interacting protein 2	Poldip2	-0.150922	-0.337072	0.0137687	-0.50582	-0.0137687	-0.562315	-0.0462427	0.0462427	0.35743	0.285411	0.195552	0.376996	0.297509	-0.0489764
F6SRV1	F6SRV1		Sf1	-0.198758	-0.18413	-0.205716	0.139642	-0.235415	0.22401	-0.102561	-0.068893	0.0189629	-0.0189629	0.068893	0.303807	0.0813036	0.0581818
Q8CIF6;F6SS13	Q8CIF6;F6SS13	SID1 transmembrane family member 2	Sidt2	-0.351869	-0.465564	-0.65267	-0.455063	-0.482642	-0.0669913	0.107256	-0.107256	0.101542	0.0669913	0.214005	0.462406	0.272946	0.331354
Q31615;Q9BCZ1;F6T1I5	Q31615;Q9BCZ1;F6T1I5		H2-T22;H2-T10	0.0467548	-0.175977	-0.429003	-0.25081	-0.220284	0.00799513	0.470262	0.65096	0.177336	0.330956	-0.0467548	-0.151952	-0.00799513	0.155018
O54782;F6TMZ3	O54782;F6TMZ3	Epididymis-specific alpha-mannosidase	Man2b2	-0.000128269	-0.737915	-0.0355568	0.275077	-0.474198	0.463668	0.000128269	0.0742526	0.0938807	0.076251	-0.147595	-0.00884008	0.0355568	-0.230548
F6UFZ5;G3X9Z4	F6UFZ5;G3X9Z4		Pcf11	-0.323778	0.355557	-0.128026	0.157149	-0.483213	0.128026	-0.157149	-0.446963	-0.323202	-0.195819	0.331071	0.455462	0.129155	0.412307
P08103;F6UND7	P08103;F6UND7	Tyrosine-protein kinase HCK;Non-specific protein-tyrosine kinase	Hck	-0.196571	-0.123061	-0.208451	-0.0250206	-0.0960112	0.0169935	0.124224	0.146526	-0.0169935	0.211608	-0.0349636	0.0250206	0.110818	0.336287
Q9R0Q3;F6V6T4	Q9R0Q3;F6V6T4	Transmembrane emp24 domain-containing protein 2	Tmed2	-0.730361	-0.526542	-0.817989	-0.972286	-0.00408077	-1.64908	0.231002	0.301123	0.0910759	0.00408077	0.063035	-0.063035	0.0361242	0.25471
Q6IR42;F6VAP9	Q6IR42;F6VAP9	Zinc finger CW-type PWWP domain protein 1	Zcwpw1	-0.119266	-0.047677	-0.18666	0.15948	-0.0934095	-0.463215	0.062026	-0.121913	0.047677	0.114411	-0.0272169	0.0272169	0.156356	0.160445
Q9CY21;F6VT90;Q9DCT4;D3YYK7	Q9CY21;F6VT90;Q9DCT4;D3YYK7	Probable 18S rRNA (guanine-N(7))-methyltransferase	Wbscr22	-0.15504	0.01127	-0.13779	0.0390882	-0.24732	0.0738559	-0.131688	-0.0166235	0.0481744	0.0551362	0.0548029	0.0166235	-0.01127	-0.0881419
F6WIU1;Q8VDQ9;V9GXJ9	F6WIU1;Q8VDQ9;V9GXJ9	Protein KRI1 homolog	Kri1	-0.0617332	0.209832	-0.349547	0.134699	0.374179	-2.30148	-0.0987244	-0.0641079	-0.118669	-0.0810061	0.0617332	0.332651	0.0810061	0.289289
Q8K4I3;F6WMJ3;A2AFJ8;H3BKQ0;H3BJ53	Q8K4I3;F6WMJ3;A2AFJ8	Rho guanine nucleotide exchange factor 6	Arhgef6	-0.625246	-0.153384	0.635975	-0.736005	0.0070076	0.2271	-0.0210214	0.0210214	-0.00410557	-0.0260334	0.109489	0.101479	0.00410557	-0.0539436
F6WR04;O70370	F6WR04;O70370	Cathepsin S	Ctss	-0.768264	-0.873226	-0.321007	0.0449328	-0.42611	0.0545835	-0.139802	0.0959945	-0.0545835	0.05758	-0.0449328	0.247427	0.291342	0.69665
F6XWD4	F6XWD4		Ppp1r12c	NaN	0.132995	0.297643	NaN	0.588886	1.62688	0.243287	0.286832	-0.158703	-0.272463	0.0114088	-0.0114088	-0.193304	-0.132995
F6YJY2;Q3U2A8	F6YJY2;Q3U2A8	Valine--tRNA ligase, mitochondrial	Vars2	-0.43517	-1.42023	-0.263126	-0.395692	-0.421112	NaN	0.330794	0.0567837	0.614139	0.389841	0.015089	-0.015089	0.583795	0.263126
Q9Z2F6;F6YNH8	Q9Z2F6;F6YNH8	B-cell lymphoma 3 protein homolog	Bcl3	NaN	0.418563	0.520044	NaN	-1.44496	0.732952	0.336244	1.18786	0.152828	-0.152828	0.917729	-0.336244	-0.247289	-1.15496
P59997;F6YRW4;H3BLD4	P59997;F6YRW4;H3BLD4	Lysine-specific demethylase 2A	Kdm2a	-0.517929	NaN	NaN	-0.00667191	NaN	NaN	0.0614958	0.174725	NaN	NaN	0.00667191	-0.12364	NaN	NaN
Q3LR78;F6Z595	Q3LR78;F6Z595		Zbtb38	-0.713278	0.0613251	-0.226975	0.00751114	-0.193739	0.481347	-0.0898056	0.0126505	-0.125816	-0.00723171	-0.00751114	0.103729	0.00723171	0.0930176
Q6P7W0;H3BK20;H3BJS8;F6Z9A1	Q6P7W0;H3BK20;H3BJS8;F6Z9A1	Sentrin-specific protease 6	Senp6	NaN	-0.622268	0.123096	0.0435586	-0.669054	NaN	0.141165	-0.0762115	0.341512	0.298854	0.0674443	-0.0435586	0.18415	-0.123096
F6ZDS4;Q7M739;F6RX08	F6ZDS4;Q7M739	Nucleoprotein TPR	Tpr	0.491121	0.936771	0.57295	0.39262	0.221539	0.215902	-0.0185337	0.0185337	-0.392134	-0.377878	-0.0373821	-0.107327	-0.288961	-0.215902
F7AD18;Q31099;P35737;Q31094	F7AD18;Q31099;P35737;Q31094	Beta-2-microglobulin;Class II histocompatibility antigen, M beta 1 chain	H2-DMb2;H2-DMb1	0.451077	-0.247584	-0.264174	0.0597401	-0.270731	-0.894403	-0.0225735	-0.0294247	0.247584	0.381364	0.0225735	-0.161669	0.465831	0.523044
F7AI87	F7AI87		Psmd4	-0.0484343	0.124503	0.364612	0.445953	0.0978594	0.807034	0.041873	0.0957289	-0.230702	-0.28246	-0.041873	-0.102057	-0.0978594	-0.267037
Q8VE22;F7ARZ1;Q3TI14	Q8VE22;F7ARZ1;Q3TI14	28S ribosomal protein S23, mitochondrial	Mrps23	-0.778457	-0.369491	0.213151	0.105849	-0.707982	0.0539818	0.148561	0.12654	-0.00675869	0.238137	-0.105849	-0.124478	0.00675869	-0.0606108
Q8K2Y9;F7AVU1;E0CXR5	Q8K2Y9;F7AVU1	Cerebral cavernous malformations protein 2 homolog	Ccm2	0.012073	-0.348289	0.0212474	0.216672	0.581777	-0.348196	-0.012073	0.0958676	0.554325	0.192123	-0.0533366	-0.0734315	-0.0212474	-0.319923
Q99LB0;F7B2G8;A2A4Y7	Q99LB0;F7B2G8;A2A4Y7	Deoxynucleotidyltransferase terminal-interacting protein 1	Dnttip1	-0.0457959	-0.0848403	0.645581	0.849246	0.00320387	-0.0997024	-0.114266	-0.000759602	-0.00320387	-0.0336404	0.000759602	0.126112	0.117404	0.155319
Q8R1R3;F7BBA2;Q8BXP7	Q8R1R3;F7BBA2;Q8BXP7	StAR-related lipid transfer protein 7, mitochondrial	Stard7	NaN	-0.679955	-0.362382	-0.85731	-1.22959	-0.71725	0.208988	0.134881	0.362382	0.411489	0.103792	-0.103792	0.366086	0.610256
Q8C7Q4;F7BGR7;B0LM42;F6TBN8	Q8C7Q4;F7BGR7;B0LM42	RNA-binding protein 4	Rbm4;Gm21992	NaN	-0.356133	0.260468	-0.393326	-0.0512629	-0.369705	0.309979	0.326046	0.0757599	0.0512629	0.119161	-0.119161	0.0553188	-0.369359
F7BJB9;A0A0J9YU83;A0A338P7B1	F7BJB9		Morc3	-0.423225	-0.348216	-0.0487094	-0.00913334	-0.455478	-0.47173	0.074522	0.00913334	0.115677	0.132053	0.0194616	-0.06569	0.128623	0.0487094
Q8WTY4;F7BWP1	Q8WTY4;F7BWP1	Anamorsin	Ciapin1	0.310186	0.995468	0.734264	0.888695	0.152908	1.19898	-0.214031	-0.0994186	-0.63047	-0.565968	-0.0556107	0.0556107	-0.258305	-0.152908
Q60676;F7BX26	Q60676;F7BX26	Serine/threonine-protein phosphatase 5;Serine/threonine-protein phosphatase	Ppp5c	-0.773522	-0.016655	-0.0403862	-0.311917	0.296575	-1.41214	-0.0111775	0.0111775	0.147698	-0.00920391	0.0151715	0.0582595	0.049036	0.00920391
Q9D024;F7C265;B1AR93	Q9D024;F7C265;B1AR93	Coiled-coil domain-containing protein 47	Ccdc47	-0.484065	-0.0191231	-0.299015	0.333758	-0.0581474	-1.2936	-0.161543	-0.0147581	0.0815163	0.158846	0.0147581	0.241534	0.0191231	0.146912
O08734;F7CUQ1;Q91WX5;A0A494BB74	O08734;F7CUQ1;Q91WX5	Bcl-2 homologous antagonist/killer	Bak1	0.222524	-0.181419	-0.0675459	0.446277	-0.249251	-0.774592	0.0125456	-0.137929	0.280181	0.177844	-0.0125456	-0.345159	0.273839	0.0675459
F7CVL0;Q6XZL8	F7CVL0;Q6XZL8	Histone-lysine N-methyltransferase, H3 lysine-79 specific	Dot1l	-1.09228	0.028863	0.00625134	-0.924708	-0.384929	-0.00625134	0.215054	-0.0798926	-0.0934982	-0.0285292	0.264332	0.0798926	0.0671377	0.193847
Q78HU7;F7D1I5;G3UXY6	Q78HU7;F7D1I5;G3UXY6	Glycophorin-C	Gypc	NaN	-0.0652709	0.748628	0.128536	-0.497179	NaN	0.164236	0.384564	0.174999	0.0672879	-0.128536	-0.23343	-0.00417948	0.00417948
Q60855;F7D1J2	Q60855;F7D1J2	Receptor-interacting serine/threonine-protein kinase 1	Ripk1	-0.113973	-0.126078	-0.0757308	-0.179178	-0.292957	0.412085	-0.035924	0.035924	0.0272059	-0.0272059	0.287313	0.457186	0.265807	0.165433
F7DBQ0;Q3TML0;Q922R8	F7DBQ0;Q3TML0;Q922R8	Protein disulfide-isomerase A6	Pdia6	1.27525	-0.0178957	-0.759673	-0.435842	0.616776	-2.25962	-0.190204	-0.176406	-0.0880823	0.0178957	0.176406	0.304997	0.13695	0.260297
F8VPJ6;Q3TDE2	F8VPJ6		Rfx7	-0.270081	NaN	0.435779	-0.260137	-0.462063	-0.192992	0.131962	0.0465088	0.10134	0.0694427	0.180434	-0.0465088	0.0126972	-0.0126972
F8VPP8	F8VPP8		Zc3h7b	-0.0632892	0.152983	-0.521222	-0.327271	-0.808382	-0.836341	-0.0391364	0.0391364	0.208761	0.188863	0.0429444	0.256157	0.0125813	-0.0125813
Q6A4J8;F8VPX1;E0CY04;G3UWR8;E9PXY8	Q6A4J8;F8VPX1;E0CY04	Ubiquitin carboxyl-terminal hydrolase 7;Ubiquitin carboxyl-terminal hydrolase	Usp7	0.0564609	0.461596	0.160372	-0.219684	0.133359	-0.173401	-0.138237	0.0142341	-0.210196	-0.135781	0.156459	-0.0142341	0.126935	-0.126935
F8VPZ9	F8VPZ9		Gltscr1	-0.407621	0.22429	0.511201	0.114481	0.00552034	0.386788	-0.0930934	0.0153337	-0.035913	-0.00552034	-0.0153337	0.08254	-0.0262265	-0.220171
Q8VDD9;F8VQ93	Q8VDD9;F8VQ93	PH-interacting protein	Phip	-0.161955	0.499071	0.0965462	0.0738163	0.140984	0.710306	-0.0423374	-0.350437	-0.328869	-0.290617	0.0423374	0.0859814	-0.145187	-0.0965462
Q6Y685;F8VQ95;A0A1B0GRF4;A0A1B0GSC1;A0A1B0GRH3;A0A1B0GR30	Q6Y685;F8VQ95;A0A1B0GRF4	Transforming acidic coiled-coil-containing protein 1	Tacc1	-0.146687	0.103418	0.408271	0.311743	-0.236022	0.319757	-0.0397072	-0.00839806	-0.109279	-0.12701	0.00839806	0.0448551	0.0211563	-0.0211563
Q9JK81;F8WGG3;F7A3N3	Q9JK81;F8WGG3;F7A3N3	UPF0160 protein MYG1, mitochondrial	Myg1	0.193825	-0.0979176	0.0318203	1.6669	0.203886	0.526186	0.21286	-0.457932	-0.23094	-0.169617	-0.193825	-0.282509	-0.0318203	0.0514126
P53810;F8WGG5;J3QQ30;J3QPW1	P53810;F8WGG5;J3QQ30;J3QPW1	Phosphatidylinositol transfer protein alpha isoform	Pitpna	-0.820978	-0.754416	-0.0666714	-0.405131	-0.119895	-2.15401	0.105899	0.206012	0.400722	0.36733	-0.0124269	0.0124269	0.189528	0.0666714
P18760;F8WGL3;A0A494B9A7;P45591;Q9R0P5;A0A1Y7VJ71	P18760;F8WGL3;A0A494B9A7	Cofilin-1	Cfl1	-1.39137	-0.476575	-0.547721	-0.711542	0.145802	-1.37403	-0.105333	0.105333	-0.145802	0.5017	0.220051	0.128504	0.926671	1.29045
Q64324;F8WGM5	Q64324;F8WGM5	Syntaxin-binding protein 2	Stxbp2	-0.564178	-0.56011	0.219765	-0.106375	0.104208	0.50886	0.300999	0.0799432	0.112175	-0.104208	0.638525	-0.0799432	-0.169064	-0.57672
Q9QYC0;F8WHZ9;F8WGR0;E9Q1K3;F6RDR0;A0A0J9YVI4;D3Z0T1;F6V4G5	Q9QYC0;F8WHZ9;F8WGR0;E9Q1K3;F6RDR0;A0A0J9YVI4	Alpha-adducin	Add1	0.100362	-0.322005	0.134578	0.375335	0.000674248	-0.373021	0.00908756	-0.00908756	0.0764627	-0.000674248	-0.0339785	-0.124112	0.0922709	-0.222371
Q68FL4;F8WGT1;D3YX97;H3BL31;D3YYM7;F8WI65;H3BKG8;H3BLA5;A0A0N4SUY4;E9PX77;H3BKT5	Q68FL4;F8WGT1;D3YX97;H3BL31;D3YYM7;F8WI65	Putative adenosylhomocysteinase 3;Adenosylhomocysteinase	Ahcyl2	-0.497463	-0.0237236	-0.315468	-0.350365	-0.374491	-2.36909	0.200541	-0.200541	0.0267601	0.0237236	0.495712	0.566736	0.114979	0.247129
Q497V5;F8WGW3	Q497V5;F8WGW3	S1 RNA-binding domain-containing protein 1	Srbd1	-0.936705	-0.023993	-0.0293441	-0.0197067	-0.36691	0.718064	0.0197067	0.0964556	0.0534549	-0.0135913	-0.0631514	0.0366945	0.176254	0.0135913
Q09014;F8WH69;S4R293	Q09014;F8WH69;S4R293	Neutrophil cytosol factor 1	Ncf1	-0.213433	-0.0551376	0.0282021	-0.0061655	0.0414219	0.465136	-0.00189114	0.00189114	-0.226807	-0.0416336	0.222249	0.348947	-0.0282021	0.128277
Q8CIE6;F8WHL2	Q8CIE6;F8WHL2	Coatomer subunit alpha;Xenin;Proxenin;Coatomer subunit alpha	Copa	-0.481991	-0.00037384	-0.0478954	-0.251442	0.607426	-0.402287	0.00209427	0.0424614	0.00037384	-0.0764008	0.0736637	-0.00209427	0.0326519	0.101263
Q61543;F8WHM5;F6RSH1	Q61543;F8WHM5	Golgi apparatus protein 1	Glg1	-0.222175	-0.285921	-0.393679	-0.256541	-0.188075	0.985103	0.261364	0.212199	0.321986	0.350902	0.0579557	-0.0579557	-0.00138426	0.00138426
Q569Z5;F8WHR6;A0A2R8VHK2	Q569Z5;F8WHR6	Probable ATP-dependent RNA helicase DDX46	Ddx46	-0.0334549	0.00937176	-0.00230503	-0.0775509	0.00230503	-2.17544	0.174534	0.180155	-0.0695333	-0.0920744	0.0334549	-0.145174	0.0215673	0.0275278
F8WHT3;Q7TPM1;F6Q3E1;F6V431;F7AYW2	F8WHT3;Q7TPM1	Protein PRRC2B	Prrc2b	-1.98713	-0.00803661	-0.386356	0.13922	-0.340617	-0.637698	-0.0317984	0.0198803	0.203336	0.12398	-0.0198803	0.0720978	0.0801277	0.00803661
Q4VA53;F8WHU5	Q4VA53;F8WHU5	Sister chromatid cohesion protein PDS5 homolog B	Pds5b	-0.0827303	0.416365	0.219524	0.541293	0.032732	-0.032732	-0.182948	-0.13174	-0.256464	-0.226536	0.0827303	0.245355	-0.0541859	0.0924225
P84244;F8WI35;P02301;E0CZ27;E0CYN1;E0CYR7	P84244;F8WI35;P02301;E0CZ27;E0CYN1;E0CYR7	Histone H3.3;Histone H3;Histone H3.3C	H3f3a;H3f3c	-0.649634	-0.00520706	-0.253576	-0.90751	-0.232534	-2.23523	0.0405016	-0.0405016	0.00520706	0.302872	0.21383	0.242373	0.32518	0.49754
Q6P8I4;F8WI88;D3YWA4;Q3TM89	Q6P8I4;F8WI88;D3YWA4;Q3TM89	PEST proteolytic signal-containing nuclear protein	Pcnp	0.696431	0.550639	0.157187	0.732541	0.205916	0.338624	-0.0119867	-0.034934	-0.40183	-0.37687	-0.0310411	0.0119867	-0.199008	-0.157187
Q69ZR2;F8WIE5	Q69ZR2;F8WIE5	E3 ubiquitin-protein ligase HECTD1	Hectd1	-0.0590224	0.431306	0.138662	-0.0520234	0.0269279	0.609761	-0.0122066	0.0797009	-0.0541973	-0.0269279	0.0122066	0.0328431	-0.0652504	-0.068203
F8WIT2	F8WIT2	Annexin	Anxa6	0.091867	0.35959	0.708635	-0.245908	0.0211101	0.128271	0.334488	0.261401	-0.0211101	-0.228671	-0.091867	-0.386817	-0.1704	-0.364381
Q3U3W5;F8WIU7;A0A1B0GT44	Q3U3W5;F8WIU7;A0A1B0GT44	Putative protein arginine N-methyltransferase 9	Prmt9;Prmt10	-0.46025	-0.575432	-1.34179	-0.27042	-0.159704	-0.128697	0.27042	-0.697605	0.128697	0.282385	0.651127	0.340277	0.243914	0.481302
P39054;G3UZZ3;Q3T9X3;Q3TCR7;G3X9G4;F8WIV5;P39053;Q8BZ98;G3UXX2;A0A0J9YUE9;E9QLL2;A0A0J9YUN4	P39054;G3UZZ3;Q3T9X3;Q3TCR7;G3X9G4;F8WIV5	Dynamin-2	Dnm2	NaN	0.347152	0.0209923	-0.710028	0.0259228	-0.0921907	0.465613	0.342376	0.0589943	-0.0209923	-0.0135279	0.0135279	-0.0643015	-0.215953
O08550;F8WJ40;F6W623	O08550;F8WJ40;F6W623	Histone-lysine N-methyltransferase 2B;Histone-lysine N-methyltransferase	Kmt2b	-0.292114	0.0791302	0.0543756	0.193774	0.16696	0.143786	-0.0149026	0.0784326	-0.10848	-0.181024	0.0149026	-0.0171838	-0.0543756	-0.229134
Q3UMY5;F8WJ93;A7ISP9;A0A3Q4EHV9;A0A0R4J1G7;A0A0R4J0H0	Q3UMY5;F8WJ93;A7ISP9;A0A3Q4EHV9	Echinoderm microtubule-associated protein-like 4	Eml4	0.850667	0.942089	0.618244	0.566266	0.194263	0.472103	-0.0521021	-0.00962162	-0.292355	-0.354824	-0.0198431	0.00962162	-0.204899	-0.194263
Q9ESV0;F8WJA0;A0A1Y7VKX7;A0A1Y7VLU4;A0A1Y7VMS6;A0A1Y7VK75	Q9ESV0;F8WJA0;A0A1Y7VKX7;A0A1Y7VLU4	ATP-dependent RNA helicase DDX24	Ddx24	0.401463	0.388408	0.438159	0.214148	0.0785151	0.13432	0.0345078	-0.0406208	-0.182912	-0.188977	-0.053978	-0.0345078	-0.150167	-0.0785151
Q8BQR4;F8WJE3	Q8BQR4;F8WJE3	KAT8 regulatory NSL complex subunit 2	Kansl2	-0.27409	-0.0576425	-0.010797	-0.27661	-0.174044	-0.00524187	0.0561557	0.151231	0.161222	0.112994	0.150372	-0.0561557	0.162576	0.00524187
P17710;G3UVV4;D3YYR4;D3Z365	P17710;G3UVV4	Hexokinase-1;Hexokinase	Hk1	0.268619	-0.413854	-0.268395	-0.382371	-0.0425863	-1.7322	0.304545	0.137263	0.326833	0.546441	-0.137263	-0.230493	0.0425863	0.0716791
Q6NZL6;G3UW83	Q6NZL6;G3UW83	Tonsoku-like protein	Tonsl	NaN	-0.146403	-0.425978	-0.317584	-1.03591	NaN	0.0210319	0.218902	0.312763	0.253427	0.155617	-0.0210319	0.318974	0.146403
G3UWD4;Q3UBL8	G3UWD4;Q3UBL8		Pphln1	0.326374	-0.00859976	0.843637	0.798398	-0.0138412	2.11281	-0.416969	-0.22058	0.00859976	-0.0207229	-0.112804	0.112804	-0.114526	0.0803189
Q9Z172;G3UZ60;G3UWI9;G3UWX9;G3UZA7	Q9Z172;G3UZ60;G3UWI9;G3UWX9;G3UZA7	Small ubiquitin-related modifier 3;Small ubiquitin-related modifier	Sumo3	-2.08847	-0.649839	-0.450099	-0.469045	-0.0159497	-1.35672	0.0613284	0.0715814	0.301309	0.288276	-0.0542159	0.0542159	0.0678191	0.0159497
G3UWZ0;O88379	G3UWZ0;O88379	Bromodomain adjacent to zinc finger domain protein 1A	Baz1a	0.325608	0.310077	0.366446	0.915683	0.119401	-1.03594	-0.109511	0.0150747	-0.293862	-0.336152	-0.0516348	-0.0150747	-0.0110807	0.0110807
Q91WG8;Q3UW64;G3UYD5;G3UX23	Q91WG8;Q3UW64;G3UYD5;G3UX23	Bifunctional UDP-N-acetylglucosamine 2-epimerase/N-acetylmannosamine kinase;UDP-N-acetylglucosamine 2-epimerase (hydrolyzing);N-acetylmannosamine kinase	Gne	NaN	-0.399576	NaN	-0.405092	NaN	NaN	-0.14485	0.14485	0.780427	0.603889	0.166546	0.257007	0.399576	0.554539
Q60930;G3UX26;D3YUN8;D3YZT5;A0A286YCR8	Q60930;G3UX26;D3YUN8;D3YZT5;A0A286YCR8	Voltage-dependent anion-selective channel protein 2	Vdac2	-0.550139	-0.69006	0.033627	0.0348439	-0.621114	0.215448	-0.137078	0.149262	-0.171281	-0.033627	0.0655799	-0.0348439	0.486201	0.353706
Q99N84;G3UX79	Q99N84;G3UX79	28S ribosomal protein S18b, mitochondrial	Mrps18b	NaN	NaN	-0.183892	-0.0648637	NaN	0.920369	0.63034	0.472615	0.595646	0.515884	0.0648637	-0.168402	0.0861034	-0.0861034
P67871;G3UXG7;G3UXU2;G3UZA4;G3UZJ5;G3UZX4	P67871;G3UXG7;G3UXU2;G3UZA4;G3UZJ5;G3UZX4	Casein kinase II subunit beta	Csnk2b	-0.591103	-0.265545	-0.03301	-0.0206599	0.0539994	0.593707	0.0206599	-0.362084	-0.000709057	0.0134244	0.0658793	0.0588222	0.000709057	-0.155254
P58137;G3UXJ8;Q8BZR4	P58137;G3UXJ8;Q8BZR4	Acyl-coenzyme A thioesterase 8	Acot8	NaN	NaN	NaN	-0.0117397	NaN	NaN	0.140905	-0.190011	NaN	NaN	0.0283289	0.0117397	NaN	NaN
G3UXW9;Q99LD4;Q3MIA8;A0A140LJB7;B1ATU4	G3UXW9;Q99LD4;Q3MIA8;A0A140LJB7	COP9 signalosome complex subunit 1	Gps1	0.507497	0.312356	0.0626392	-0.342112	0.299109	0.682013	0.0185275	0.137595	-0.0658455	-0.0626392	-0.0185275	-0.304005	-0.250669	-0.36325
P97371;G3UXZ5;G3UWN9;G3UXY0;G3X9K9	P97371;G3UXZ5;G3UWN9;G3UXY0;G3X9K9	Proteasome activator complex subunit 1	Psme1	0.67937	0.759744	0.843831	0.88926	0.149228	0.471812	0.0766211	-0.110295	-0.307179	-0.149228	-0.0766211	-0.1272	-0.381095	-0.157832
P19426;G3UY39	P19426;G3UY39	Negative elongation factor E	Nelfe	0.120475	1.23347	0.614797	0.181823	0.200845	0.619729	0.186728	-0.221112	-0.200845	-0.285561	-0.120475	-0.412741	-0.557994	-0.541064
Q8CCS6;G3UY42;G3UX74;D3YUB9;D3Z055;G3UWS5;D3Z5F7	Q8CCS6;G3UY42;G3UX74	Polyadenylate-binding protein 2	Pabpn1	2.61476	-0.362678	-0.0243483	1.19769	-0.0675592	0.556615	-0.311764	0.006073	0.0217409	0.0079031	-0.240322	-0.006073	0.169114	-0.0079031
Q03958;G3UYF9	Q03958;G3UYF9	Prefoldin subunit 6	Pfdn6	-1.79762	0.517958	0.748476	0.000244617	0.0993614	1.11857	0.278575	0.240998	-0.0993614	-0.362087	-0.000244617	-0.157965	-0.806112	-0.883509
Q6Y7W8;G3UYG6;G3UWR2;G3UYR9;G3UZX7;E9Q2M5	Q6Y7W8;G3UYG6;G3UWR2;G3UYR9	PERQ amino acid-rich with GYF domain-containing protein 2	Gigyf2	-1.12702	-0.153006	-0.149225	0.694679	-0.00834656	-0.355085	0.07513	0.292006	0.0756664	0.00834656	-0.360244	-0.07513	0.104635	0.0191708
Q921I2;G3UZG5;G3UZ63;G3X961	Q921I2;G3UZG5;G3UZ63;G3X961	Kelch domain-containing protein 4	Klhdc4	-1.9313	-0.471319	-0.226838	-0.6376	-0.864615	0.0260072	0.131423	0.257386	0.0886436	0.125012	0.126795	-0.126795	0.0379558	-0.0260072
Q7TMK9;G3V018;G3UXJ6;G3UZI2;A0A0R4J259;G3UWM1;G3UZ48;G3UXU5;G3XA76	Q7TMK9;G3V018;G3UXJ6;G3UZI2;A0A0R4J259;G3UWM1;G3UZ48;G3UXU5	Heterogeneous nuclear ribonucleoprotein Q	Syncrip	-0.614156	0.562922	0.137477	-0.498797	-0.0139093	0.34101	0.634698	0.329566	-0.179406	0.0139093	0.409041	-0.329566	-0.143714	-0.286359
G3X8Q0;O89090;E9Q113;E9Q2V3;E9Q0S7	G3X8Q0;O89090;E9Q113	Transcription factor Sp1	Sp1	0.0406909	-0.186936	0.169809	-0.0665259	-0.373943	-0.821434	0.141872	0.110935	0.00153303	0.111057	-0.0406909	-0.313167	0.0586514	-0.00153303
Q80VJ2;G3X8R2;A0A494BBA2	Q80VJ2;G3X8R2;A0A494BBA2	Steroid receptor RNA activator 1	Sra1	0.686354	-0.741341	-0.0460968	0.425411	-0.729112	0.540401	-0.0375681	0.0375681	0.0544815	0.0460968	-0.0638199	-0.162842	0.108253	-0.136412
P59759;Q5DTZ3;G3X8R8	P59759;Q5DTZ3;G3X8R8	MKL/myocardin-like protein 2	Mkl2	NaN	-0.713124	-0.0778108	NaN	-0.831505	-1.28734	0.057694	0.39257	0.24965	0.222095	-0.057694	0.346641	0.369104	0.0778108
Q8CFK2;G3X8S2	Q8CFK2;G3X8S2	Transcription factor IIIB 90 kDa subunit	Brf1	-0.779518	0.132242	-0.694952	-0.273889	-0.214832	NaN	0.00981236	0.0732145	-0.0405865	0.0405865	-0.00981236	0.134065	0.0454578	0.240067
Q0P678;H3BIW0;G3X8T2;H3BJJ9;H3BKL4	Q0P678;H3BIW0;G3X8T2	Zinc finger CCCH domain-containing protein 18	Zc3h18	0.259436	0.667605	0.38112	-0.144516	-0.0938616	-1.20021	0.0169811	-0.0897808	-0.29214	-0.127429	0.0518761	-0.0169811	0.0938616	0.289235
G3X8X0;Q05BH3;G3UXT5	G3X8X0;Q05BH3		Dhx16	1.29713	0.317308	-0.130198	0.142035	0.154423	0.69577	-0.199393	-0.0624323	-0.0390587	-0.0655899	-0.123113	0.0624323	-0.0230427	0.0230427
S4R1Y5;G3X926;Q9JJ80	S4R1Y5;G3X926;Q9JJ80	Ribosome production factor 2 homolog	Rpf2	-0.516345	-0.0060792	-0.612826	0.145331	-0.672429	NaN	-0.00434875	0.00434875	0.125908	0.0060792	-0.112491	0.0345011	0.241118	0.0268006
Q6NZC7;G3X928	Q6NZC7;G3X928	SEC23-interacting protein	Sec23ip	-0.462038	0.110993	0.284449	-0.11166	0.0118856	0.956696	0.0517201	0.0767131	-0.0149994	-0.0118856	0.119155	-0.0517201	-0.0611076	-0.0960512
Q3TWF6;G3X934;Q6P8I3	Q3TWF6;G3X934	WD repeat-containing protein 70	Wdr70	-0.493765	-0.0609627	0.22213	-0.0623116	0.220239	0.537237	0.374567	0.0623116	0.0609627	-0.109797	0.160598	-0.202138	-0.327846	-0.455483
G3X949;Q8C0G2;A0A0A6YWR4;A0A0A6YW19	G3X949;Q8C0G2;A0A0A6YWR4;A0A0A6YW19	TRAF3-interacting JNK-activating modulator	Traf3ip3	-0.227996	0.463982	0.054184	0.285613	0.0892792	-0.0829811	-0.0485506	0.166572	-0.0166645	-0.0318775	-0.161105	0.0485506	-0.0945721	0.0166645
Q920B9;G3X956	Q920B9;G3X956	FACT complex subunit SPT16	Supt16h;Supt16	0.176717	0.326822	0.135279	-0.0138178	0.112263	-0.350842	0.0776224	0.0138178	-0.178312	-0.0953712	-0.0531683	-0.129331	-0.0628567	0.0628567
G3X963;Q8CDM1	G3X963		Atad2	-0.153525	-0.0343351	0.0153503	-0.30034	-0.475572	0.392628	0.317456	0.298848	0.0397892	0.0663013	0.126953	-0.126953	-0.0969782	-0.0153503
G3X9B1;A0A1Y7VNG8;A0A1Y7VNI1	G3X9B1		Heatr1	-0.296657	-0.0823436	0.181245	-0.388011	0.0823436	-0.234972	-0.000552177	0.000552177	-0.144264	-0.117481	0.187627	0.437797	0.292011	0.435754
P42859;G3X9H5	P42859;G3X9H5	Huntingtin	Htt	-0.741746	0.249651	0.546419	-0.426639	0.0882683	0.980669	0.0143771	0.011106	-0.249413	-0.271086	-0.011106	0.0390391	-0.119308	-0.0882683
Q8R1S4;G3X9H7;A0A2I3BQ92;A0A2I3BPM9;A0A2I3BQ67	Q8R1S4;G3X9H7;A0A2I3BQ92	Metastasis suppressor protein 1	Mtss1	0.364095	0.5495	0.476513	0.0532045	-0.0367222	1.00802	0.01089	-0.01089	-0.0739155	-0.0801144	-0.169333	-0.216342	0.0367222	-0.0423737
G3X9K3;D3YYK9	G3X9K3	Brefeldin A-inhibited guanine nucleotide-exchange protein 1	Arfgef1	-0.362024	-0.047267	-0.0660543	-0.417288	0.339723	-0.236585	0.14005	0.0392256	0.136193	0.100825	-0.00115681	0.00115681	0.0369635	-0.0369635
G3X9N1;Q8C4V1	G3X9N1;Q8C4V1	Rho GTPase-activating protein 24	Arhgap24	-0.389036	0.578932	0.0266185	0.182671	-0.319946	-0.724053	-0.113683	-0.0387192	-0.0266185	-0.0365138	0.0387192	0.106466	0.0542531	0.125712
Q3TBD2;G3X9Q3;D3Z7R7	Q3TBD2;G3X9Q3;D3Z7R7	Minor histocompatibility protein HA-1	Hmha1	-0.0694642	0.233946	0.0512128	-0.125876	-0.262414	0.257444	0.126097	0.106138	-0.0744958	-0.063889	0.0694642	-0.329895	0.128746	-0.0512128
Q9CQ92;G3X9U9;D3YZ32	Q9CQ92;G3X9U9	Mitochondrial fission 1 protein	Fis1	-0.854486	-0.0936804	0.18913	-0.205925	-0.259402	-0.156285	0.350361	0.106445	0.383241	0.784701	0.138311	-0.106445	-0.0192404	0.0192404
P49117;Q3ZAR9;G3X9W4	P49117;Q3ZAR9;G3X9W4	Nuclear receptor subfamily 2 group C member 2	Nr2c2	-0.382764	-0.750793	-0.143523	-0.398542	-0.274893	-0.961657	0.0439467	0.0834298	0.212267	0.260939	-0.0439467	0.15432	0.143523	0.267133
G3XA22;Q9CX11	G3XA22;Q9CX11	rRNA-processing protein UTP23 homolog	Utp23	-0.506709	0.460092	0.32426	-0.133557	0.0435743	0.443627	0.0171289	0.135835	-0.126922	-0.0857401	-0.0171289	0.117291	-0.0435743	-0.0555353
G5E829;Q9R0K7;Q0VF55;Q6Q477;E9Q828;Q8C048;S4R1C4;F7AAP4;A2ALL9;Q3UHH0;F8WHB1;A0A1W2P7R3;A0A1W2P772;A0A1W2P7C7	G5E829;Q9R0K7;Q0VF55;Q6Q477;E9Q828;Q8C048;S4R1C4;F7AAP4;A2ALL9;Q3UHH0;F8WHB1	Plasma membrane calcium-transporting ATPase 1;Plasma membrane calcium-transporting ATPase 2;Calcium-transporting ATPase	Atp2b1;Atp2b2;Atp2b3;Atp2b4	-0.971812	-0.668342	-0.494692	-0.18318	0.0275078	-0.467852	0.0902228	0.0178266	0.102354	0.0559444	0.0408082	-0.0178266	0.067544	-0.0275078
Q9ER64;G5E833;D3YWU9	Q9ER64;G5E833;D3YWU9	Oxysterol-binding protein-related protein 5;Oxysterol-binding protein	Osbpl5	-1.11948	-0.0862632	0.865623	0.886131	-0.56214	0.827829	-0.0243893	0.0624323	0.0909123	0.0128093	-0.215585	0.0243893	-0.0128093	-0.0634503
P56395;G5E850;E0CY88;A0A494B9D8	P56395;G5E850;E0CY88	Cytochrome b5	Cyb5a	-0.961176	-0.349209	-0.280939	-0.235694	0.204749	-0.287519	0.17377	0.213016	0.215959	0.230813	-0.00770664	0.00770664	0.059495	-0.059495
Q99NB9;G5E866;A0A087WNS2	Q99NB9;G5E866	Splicing factor 3B subunit 1	Sf3b1	0.239297	0.652596	0.922527	0.990567	0.249805	0.837912	-0.0122118	-0.00558376	-0.582794	-0.454992	-0.00682545	0.00558376	-0.326689	-0.249805
G5E880;F6WLY0;Q60664;F6VUK8;E9Q2C8;D6RIN0	G5E880;F6WLY0;Q60664	Lymphoid-restricted membrane protein;Processed lymphoid-restricted membrane protein	Lrmp	-0.0020771	0.316054	0.288846	0.0855751	-0.0189962	-1.01654	0.105368	0.0020771	-0.040143	0.0870428	-0.0177269	-0.041954	-0.0402117	0.0189962
G5E8B9	G5E8B9		Zbtb11	0.416985	0.252009	-0.0640674	-0.398246	-0.899455	-2.48367	-0.00977087	0.199273	-0.0661998	0.0920329	0.00977087	-0.267765	0.0640674	0.177519
G5E8G0;G3X9W0;F6ZV59;F6SHF3	G5E8G0;G3X9W0;F6ZV59;F6SHF3		Hnrnpd	-0.868737	-0.565486	-0.557109	-0.303356	0.0389395	-2.70124	0.0849113	0.0842361	0.195701	-0.00578594	-0.0754642	0.0754642	0.0730085	0.00578594
G5E8H3;Q03267;Q5SWT9;Q5SWU0;Q8C9X3	G5E8H3;Q03267;Q5SWT9;Q5SWU0	DNA-binding protein Ikaros	Ikzf1	-1.19284	0.107051	0.5071	-0.33566	0.370753	0.94121	0.22255	0.0314989	-0.153132	-0.134645	0.107692	-0.0314989	-0.12049	-0.107051
Q8CFE4;G5E8J9	Q8CFE4;G5E8J9	SCY1-like protein 2	Scyl2	-0.0311017	-0.387197	0.351518	0.286518	-0.684977	-0.0828862	-0.220166	0.118474	0.18132	-0.0292401	-0.199355	0.0311017	0.0753684	0.0292401
Q922D4;G5E8R4;A0A286YE88;A0A286YCG3	Q922D4;G5E8R4;A0A286YE88	Serine/threonine-protein phosphatase 6 regulatory subunit 3	Ppp6r3	-1.01892	-0.2819	0.0604062	0.132131	-0.291687	-0.488122	-0.000261784	0.0721765	0.0821147	0.0294442	0.000261784	-0.261365	-0.0294442	0.093781
G5E8R8;Q6P5G6	G5E8R8;Q6P5G6	UBX domain-containing protein 7	Ubxn7	-0.211162	0.0843058	0.343098	0.113589	0.209285	0.665615	0.0631495	0.071311	-0.103927	-0.195724	-0.0631495	-0.316854	-0.0843058	-0.126386
Q9D4H9;G5E8S0	Q9D4H9;G5E8S0	PHD finger protein 14	Phf14	-0.438584	-0.143153	-0.104547	0.0196066	-0.00542831	0.0340214	0.0902176	0.168154	0.00542831	0.0879354	-0.0196066	-0.0371275	-0.0289955	0.184897
Q9D104;G5E8T3;D6RHP8	Q9D104;G5E8T3		Srp19	NaN	0.435815	-0.41912	-2.25951	0.189073	0.890501	-0.0140638	0.0140638	-0.143941	-0.132424	0.17711	0.383867	0.0195045	-0.0195045
G5E8V9	G5E8V9		Arfip1	-1.17474	-0.15718	-0.0566072	-0.170802	-0.463667	-1.11487	0.115788	0.169479	0.201117	0.220753	0.0935268	-0.0935268	0.0566072	0.142669
Q8VEM8;G5E902	Q8VEM8;G5E902	Phosphate carrier protein, mitochondrial	Slc25a3	-0.957005	-0.513169	-0.705991	-0.679735	-0.134778	-1.11831	-0.0772896	0.0777435	0.134778	0.335736	0.103395	0.0772896	0.58323	0.572118
G5E924;Q8R081;G3UY38;G3UY56;G3UYY3	G5E924;Q8R081;G3UY38	Heterogeneous nuclear ribonucleoprotein L	Hnrnpl	-0.405063	0.149892	0.0121336	-0.209203	0.336205	-0.191401	-0.0195608	0.0634966	-0.327304	-0.174209	0.0195608	0.093421	-0.0121336	0.126954
G8JL64;Q8BG84	G8JL64;Q8BG84	Leukocyte-associated immunoglobulin-like receptor 1	Lair1	-1.35335	-1.51414	-1.08677	-0.670385	-0.26887	NaN	0.263512	-0.134156	0.562137	0.361176	0.180511	0.134156	0.26887	0.290403
Q9DBG3;H3BKM0;H3BIY9;Q5SWR0;H3BJ06	Q9DBG3;H3BKM0;H3BIY9	AP-2 complex subunit beta;AP complex subunit beta	Ap2b1	0.0113401	-0.506934	-0.282274	-0.20661	0.0608292	-1.27729	0.0731115	-0.0540047	0.136454	0.0122929	0.153808	-0.0113401	0.0120068	-0.0120068
Q8R088;H3BJN5;H3BJ12;K3W4Q3;H3BJ82;H3BJ07	Q8R088;H3BJN5;H3BJ12;K3W4Q3;H3BJ82;H3BJ07	Golgi phosphoprotein 3-like	Golph3l	-0.878419	-0.62954	-0.550906	-0.493767	-0.114051	-0.301916	-0.0102282	0.0476236	0.19344	0.152407	0.061202	0.0102282	0.142187	0.114051
Q6NVF9;H3BJ30;H3BJW3;H3BKW0;H3BLM1	Q6NVF9;H3BJ30;H3BJW3	Cleavage and polyadenylation specificity factor subunit 6	Cpsf6	1.10871	1.19272	0.578542	0.0952625	-0.0109053	0.132297	-0.104143	-0.0895576	-0.302426	-0.245603	-0.088665	0.088665	-0.102574	0.0109053
Q9R0P3;H3BL99;H3BJC6;H3BJP2;H3BK43;H3BLJ9;H3BJL6;H3BKH6	Q9R0P3;H3BL99;H3BJC6;H3BJP2;H3BK43;H3BLJ9;H3BJL6;H3BKH6	S-formylglutathione hydrolase	Esd	-2.00364	-0.83833	-0.17389	-0.573904	-0.357614	-0.119078	0.198564	0.27842	0.119078	0.276574	0.0861788	-0.0861788	0.416457	0.383714
H3BL19;H3BJI6;H3BK48;H3BKH2;H3BKL6;H3BK44;E9PY90;E9Q3S2;H3BJS0;A0A1W2P711;Q91ZV0;H3BJ71;H3BJY7;H3BJS5	H3BL19;H3BJI6;H3BK48;H3BKH2;H3BKL6;H3BK44;E9PY90;E9Q3S2;H3BJS0;A0A1W2P711;Q91ZV0;H3BJ71	Melanoma inhibitory activity protein 2	Ctage5;Mia2	-1.20301	0.725727	0.038353	-0.0295715	-0.0412884	0.554781	0.0807505	0.0295715	-0.150241	-0.158972	0.0393	-0.068243	0.0225172	-0.0225172
P42567;H3BK65;A0A0R4J0A0;F6W2Q5;Q5JC28;H3BJB8;H3BLE4	P42567;H3BK65;A0A0R4J0A0;F6W2Q5;Q5JC28	Epidermal growth factor receptor substrate 15	Eps15	-0.933352	-0.22314	0.243937	0.525927	0.151793	-0.610862	-0.00360298	0.00360298	0.0149775	-0.0356264	0.0228958	-0.300655	-0.0149775	0.0981169
Q60875;H3BKH9;H3BJU7;H3BJ45;H3BJ40;H3BJX8;H3BLF9;H3BJ59;H3BL15;H3BLJ1;H3BIX8	Q60875;H3BKH9;H3BJU7;H3BJ45;H3BJ40;H3BJX8	Rho guanine nucleotide exchange factor 2	Arhgef2	0.0168219	0.0561562	0.134789	0.0917616	0.393528	0.404461	-0.169486	-0.111423	-0.261259	-0.213078	-0.0168219	0.0867739	-0.104555	-0.0561562
Q921H8;H3BKL5;H3BJZ9;Q8VCH0;H3BJG8;H3BKA1	Q921H8;H3BKL5;H3BJZ9	3-ketoacyl-CoA thiolase A, peroxisomal	Acaa1a	0.509138	0.234959	0.0152702	-0.0681152	-0.0810623	-0.646948	0.131233	0.0148926	-0.108812	0.0418835	-0.0148926	-0.0649948	-0.0152702	0.0710011
Q80YV2;H3BKM2;D3Z3D0;D3Z5A4;D3Z0B2	Q80YV2;H3BKM2	Nuclear-interacting partner of ALK	Zc3hc1	-0.454097	-0.126411	0.27181	0.448135	0.0306053	-0.766709	-0.0169349	0.0169349	0.149377	0.0479183	-0.0911593	0.019402	-0.0397596	-0.0306053
Q1HFZ0;H3BKN0	Q1HFZ0;H3BKN0	tRNA (cytosine(34)-C(5))-methyltransferase	Nsun2	0.0718651	0.370374	0.177534	0.311321	0.124515	0.793073	-0.0472002	0.0205393	-0.260383	-0.233903	-0.0365114	-0.0205393	-0.124515	-0.188579
O08784;H3BL37;H3BIX0;F6R3V4;H3BK88	O08784;H3BL37;H3BIX0;F6R3V4	Treacle protein	Tcof1	1.61244	1.07291	0.203351	0.529799	0.330245	-0.884732	-0.0588417	-0.166704	-0.411691	-0.332999	-0.00953293	0.00953293	-0.0688257	0.0688257
Q8R0K4;H3BLI5;H3BJB7	Q8R0K4;H3BLI5;H3BJB7	Coiled-coil domain-containing protein 137	Ccdc137	-0.155932	0.0723891	-0.15174	-0.318308	-0.598217	-0.0289865	0.116096	-0.116096	0.00594378	-0.00594378	0.147177	0.279009	0.0285764	0.0149026
Q921G6;H3BLL3;H3BIX9;H3BLB4;H3BJU9	Q921G6;H3BLL3;H3BIX9	Leucine-rich repeat and calponin homology domain-containing protein 4	Lrch4	-1.95901	-0.0120554	0.306721	0.266316	-0.360278	0.548128	0.0581675	0.197309	0.0521679	0.0120554	-0.149172	-0.0581675	-0.052721	-0.163601
Q4VGL6;H7BX02	Q4VGL6;H7BX02	Roquin-1	Rc3h1	-0.595136	NaN	-1.39171	-0.00431299	-0.236313	NaN	0.145525	0.318843	0.865171	0.767995	-0.00703955	0.00431299	0.254002	0.236313
Q6A065;H7BX26;A0A0A6YXK7;A0A0A6YVZ3;A0A0A6YX99	Q6A065;H7BX26;A0A0A6YXK7	Centrosomal protein of 170 kDa	Cep170	0.139783	0.239614	0.248319	0.343925	-0.0743361	0.237111	-0.144422	-0.0698652	-0.245135	-0.221578	-0.0339556	0.0339556	0.0290937	-0.0290937
Q6ZPG2;H7BX49;H3BKS4	Q6ZPG2;H7BX49	WD repeat-containing protein 90	Wdr90	-0.366815	NaN	NaN	0.0620718	-0.459444	1.05357	-0.039032	0.039032	0.313592	0.205192	-0.0953751	0.0939636	0.129265	-0.129265
Q6PDM2;H7BX95;F7AI47	Q6PDM2;H7BX95	Serine/arginine-rich splicing factor 1	Srsf1	0.170751	0.646519	-0.070919	-0.040822	0.238531	0.0507393	-0.0945959	-0.0605288	-0.245232	-0.232134	0.040822	0.168616	-0.0507393	0.116507
Q3U3I9;H9KUY5	Q3U3I9;H9KUY5	Zinc finger protein 865	Znf865;Zfp865	2.04197	0.39005	-0.441904	-0.608369	-2.79136	-1.75328	0.196133	0.167963	-0.0132322	0.187799	-0.167963	-0.714751	0.0132322	0.0992928
Q9QX47;H9KV00;H9KV15;H9KV02;F7CU80	Q9QX47;H9KV00;H9KV15	Protein SON	Son	-0.393381	0.446592	0.468657	0.400026	0.0398674	-0.178686	-0.0164433	-0.0380459	-0.0398674	-0.0593681	0.0164433	0.0975456	-0.063158	0.0610142
Q8R3C0;H9KV04	Q8R3C0;H9KV04	Mini-chromosome maintenance complex-binding protein	Mcmbp	-1.42542	0.00889444	-0.421843	0.449466	-0.511457	0.232173	-0.00870419	-0.00668621	0.056848	-0.00889444	0.00668621	0.0652609	0.106866	-0.0590453
Q9Z1K5;H9KV21;H7BWY7	Q9Z1K5;H9KV21;H7BWY7	E3 ubiquitin-protein ligase ARIH1	Arih1	-0.826745	-0.163836	0.116247	-2.10803	-0.433889	0.130186	0.131262	-0.0985575	0.613552	0.379693	0.274388	0.0985575	-0.116247	-0.17642
Q8K1E0;I1E4X1;H3BJE3;H3BKP0;H3BKJ7;H3BJ02;H3BJ89;H3BKD6;H3BL25;H3BKP3	Q8K1E0;I1E4X1;H3BJE3;H3BKP0;H3BKJ7;H3BJ02	Syntaxin-5	Stx5;Stx5a	0.110672	-0.478286	-0.578113	-0.189445	-0.144192	-1.26895	-0.0548277	-0.0582876	0.239484	0.18872	0.0575037	0.0548277	0.144192	0.224585
P83093;I1E4X8;F6WBP9	P83093;I1E4X8;F6WBP9	Stromal interaction molecule 2	Stim2	-0.262843	0.0386457	0.463121	0.166725	0.0825319	0.824261	-0.0484204	-0.0161204	-0.0386457	-0.110599	0.0161204	0.0294356	-0.196643	-0.231759
I7HFT9;Q07133	I7HFT9;Q07133	Histone H1t	Hist1h1t	-0.284915	1.1509	0.345209	-0.355824	-0.0929089	-0.697433	0.18333	-0.0241156	-0.285946	-0.259693	0.0241156	0.109157	0.0929089	0.0963078
Q9Z2C4;I7HJQ9	Q9Z2C4;I7HJQ9	Myotubularin-related protein 1	Mtmr1	0.0170774	-0.175466	0.31134	-0.0487452	0.110409	0.358	0.0084753	-0.0142622	-0.0817785	0.0178013	0.0826273	-0.0084753	-0.113243	-0.0178013
O08579;I7HJS1;Q3THM8;B7FAU5	O08579;I7HJS1;Q3THM8;B7FAU5	Emerin	Emd	-1.21502	-0.497272	-0.0836802	-0.289629	-0.167363	-2.67074	0.0414872	0.086453	0.189348	0.0997524	-0.0349765	0.0349765	0.147636	0.0836802
Q9CR70;J3JS94	Q9CR70;J3JS94	EKC/KEOPS complex subunit Lage3	Lage3	-0.724536	0.0156918	0.293162	-0.00468922	-0.0114899	-0.540989	0.0664654	0.00468922	-0.232536	-0.277342	0.0494299	-0.0499239	0.0217323	0.0114899
J3QJU0;Q68SN8	J3QJU0;Q68SN8	Fc receptor-like protein 5	Fcrl5	-0.520472	-0.442473	-0.0679865	-0.166099	-0.216951	0.0650549	-0.0261607	0.06953	-0.0645475	0.0645475	0.0590634	0.0261607	0.0869761	0.2419
J3QJX3;Q9Z2G6	J3QJX3;Q9Z2G6	Protein sel-1 homolog 1	Sel1l	-0.687772	-0.0253835	-0.458248	-0.233789	-0.15429	-1.02418	0.335616	0.0430474	0.0275064	0.0253835	0.276991	-0.0430474	0.063951	0.167971
J3QK52;Q9WV70	J3QK52;Q9WV70	Nucleolar complex protein 2 homolog	Noc2l	-0.228862	0.50006	0.144439	0.027276	-0.0757704	0.186894	-0.027276	0.125585	-0.296103	-0.227967	0.17656	-0.0953398	-0.159484	0.0757704
Q60931;J3QMG3	Q60931;J3QMG3	Voltage-dependent anion-selective channel protein 3	Vdac3	2.8734	-0.90273	-0.32354	1.17745	-0.438988	-0.463935	-0.122282	0.0790176	0.32354	0.573889	-0.142483	-0.0790176	0.385737	0.591664
P28650;J3QN31	P28650;J3QN31	Adenylosuccinate synthetase isozyme 1	Adssl1	-0.732756	-0.411488	-0.374164	-0.1662	-0.297151	-0.328453	-0.111276	0.111276	0.364076	0.297151	0.394219	0.448672	0.506806	0.58235
Q8BKX6;J3QPA7	Q8BKX6;J3QPA7	Serine/threonine-protein kinase SMG1	Smg1	-0.184607	-0.446143	-0.202575	0.098206	-0.173288	0.334424	0.0212331	0.0522962	0.122224	0.0326962	-0.0212331	-0.0483937	0.122945	-0.0326962
Q9Z1G4;K3W4T3	Q9Z1G4;K3W4T3	V-type proton ATPase 116 kDa subunit a isoform 1;V-type proton ATPase subunit a	Atp6v0a1	-0.887247	-0.399654	0.52146	0.00830507	-0.317972	-0.591742	0.0385957	0.0981355	0.208272	0.0433035	-0.0109916	-0.00830507	0.0449696	-0.0433035
Q922R5;M0QW93	Q922R5;M0QW93	Serine/threonine-protein phosphatase 4 regulatory subunit 3B	Smek2	-0.627203	-0.223576	-0.310428	-0.629137	-0.458659	0.209728	0.133869	0.0537963	0.0159926	-0.0031867	0.140048	-0.0537963	0.00969934	0.0031867
P31786;M0QWU8;Q4VWZ5	P31786;M0QWU8	Acyl-CoA-binding protein	Dbi	0.668019	0.309047	-0.213536	0.0485373	0.217734	NaN	-0.0485373	0.185271	0.196361	0.0342607	-0.182685	-0.292607	-0.0342607	-0.17781
P59110;M0QWX4	P59110;M0QWX4	Sentrin-specific protease 1	Senp1	0.0239496	-0.335461	0.367736	0.560184	-0.0147748	-0.658281	-0.0247059	-0.0396929	0.115729	-0.0106654	-0.0239496	0.111249	0.180981	0.0106654
O70378;M0QWY0	O70378;M0QWY0	ER membrane protein complex subunit 8	Emc8	-1.15377	-0.759853	-0.24075	-0.485287	-0.580153	-0.265141	-0.0921926	0.0921926	0.24075	0.387573	0.132413	0.259839	0.745462	0.317978
O08529	O08529	Calpain-2 catalytic subunit	Capn2	0.419068	-0.281837	-0.209757	0.106001	0.600383	0.815664	0.000248909	-0.000248909	0.0873332	0.0438695	-0.0886803	-0.112897	-0.0438695	-0.172283
O08547;A0A0G2JF08;E9Q6R3	O08547;A0A0G2JF08;E9Q6R3	Vesicle-trafficking protein SEC22b	Sec22b	0.0563097	0.142673	0.148634	0.0646544	-0.0751381	-0.7695	0.10291	-0.0563097	0.0831814	0.0751381	-0.190539	-0.184892	-0.134552	-0.283928
O08553;P97427;O35098;Q3TMU8;Q6P1J1	O08553	Dihydropyrimidinase-related protein 2	Dpysl2	1.82113	1.18224	-0.0821629	0.0623512	0.85243	0.895315	0.00108719	-0.00108719	-0.423605	-0.202156	-0.17201	-0.135078	-0.182693	0.0821629
O08583	O08583	THO complex subunit 4	Alyref	0.0121107	-0.161583	-0.616037	-0.0121107	-0.0225983	-2.78301	-0.102916	-0.0458136	0.0225983	0.245239	0.165921	0.303205	0.15024	0.43222
O08663;Q3UI33;M0QW48;Q3TMN1;M0QWX0;M0QWM9	O08663;Q3UI33;M0QW48;Q3TMN1	Methionine aminopeptidase 2	Metap2	-0.221823	-0.258984	-0.0287099	-0.932892	-0.0151162	-0.935834	0.0283289	0.0102215	0.261547	0.0151162	0.071866	-0.0102215	0.17672	0.0532184
O08749	O08749	Dihydrolipoyl dehydrogenase, mitochondrial	Dld	-0.620452	-0.126735	-0.210313	-0.14556	0.189498	-1.38272	0.283908	0.223723	0.08599	0.152648	0.0419836	-0.0419836	-0.0216436	0.0216436
O08759;A0A0J9YUK0;A0A140LHS2;A0A0J9YUF2;A0A140LI50	O08759;A0A0J9YUK0;A0A140LHS2	Ubiquitin-protein ligase E3A	Ube3a	-0.476583	0.112653	0.0130224	-0.179549	0.305461	0.631038	-0.049468	0.1099	-0.124003	-0.164874	0.0743227	0.049468	-0.0130224	-0.0250645
O08795;A0A1L1ST83	O08795	Glucosidase 2 subunit beta	Prkcsh	-0.170881	0.230991	0.264633	0.536816	0.385164	-0.705126	0.0419216	0.0504742	0.00476646	-0.0555725	-0.0419216	-0.0469398	-0.00476646	-0.107044
O08807;B1AZS9	O08807	Peroxiredoxin-4	Prdx4	-0.336322	0.0895944	0.085938	0.0596642	0.261831	0.072536	-0.000971317	0.0054307	-0.166342	-0.072536	-0.0799289	0.000971317	-0.0748868	-0.115546
O08900;P81183;A0A087WNX1;A0A087WQ51;A0A087WNY4	O08900	Zinc finger protein Aiolos	Ikzf3	0.0025034	-0.0307961	0.42561	0.738235	0.303362	0.378057	-0.156459	-0.00508976	-0.250578	-0.233019	-0.0025034	0.161511	-0.0143299	0.0143299
O08912	O08912	Polypeptide N-acetylgalactosaminyltransferase 1;Polypeptide N-acetylgalactosaminyltransferase 1 soluble form	Galnt1	-1.03737	-0.306454	0.0668893	-0.0272989	-0.141389	0.673267	0.0138245	0.110617	0.415786	0.177248	-0.0138245	0.0436144	-0.0668893	-0.206804
O08915;D3YW40	O08915;D3YW40	AH receptor-interacting protein	Aip	-0.392107	-0.239067	0.0922003	-0.00775433	0.197444	0.137357	0.00775433	-0.0790663	0.00933933	-0.00933933	0.144784	0.0688906	-0.166258	-0.139592
O09043	O09043	Napsin-A	Napsa	-0.68714	-0.866654	-0.207044	-0.374299	0.0599909	NaN	0.0455503	-0.0455503	-0.0599909	0.126405	0.280263	0.104787	0.10183	0.130073
O09044;Q9D3L3;B0R030;B0R029;E9Q8A1	O09044;Q9D3L3;B0R030	Synaptosomal-associated protein 23;Synaptosomal-associated protein	Snap23	-0.53552	0.211605	0.121685	-0.0864983	0.0509491	0.340864	0.0662384	0.02038	-0.253864	-0.173092	0.113533	-0.02038	-0.0509491	-0.052866
O09106	O09106	Histone deacetylase 1	Hdac1	0.426304	0.753116	0.45209	0.0518894	0.576787	-0.207894	-0.0834312	-0.0571709	-0.352139	-0.365676	-0.0518894	0.101936	-0.0378141	0.0378141
O09111	O09111	NADH dehydrogenase [ubiquinone] 1 beta subcomplex subunit 11, mitochondrial	Ndufb11	-0.226054	-0.251524	-0.345694	-0.274955	-0.676164	0.450167	0.059289	0.0785074	-0.00167131	0.00167131	-0.0213394	0.0213394	0.12878	0.432311
O09159	O09159	Lysosomal alpha-mannosidase	Man2b1	0.352227	-1.38565	-0.408745	0.370232	-1.67284	-0.35542	-0.0447836	0.0158396	0.721747	0.615845	-0.0158396	-0.169915	0.35542	0.393666
O35127	O35127	Protein C10	Grcc10	-0.541714	-0.130817	0.0519791	-0.0827394	-0.182998	-0.0372591	0.234205	0.174097	0.166256	0.247852	0.0827394	-0.379824	0.0372591	-0.109255
O35129;F6QPR1;F6Q8V7	O35129;F6QPR1	Prohibitin-2	Phb2	0.218958	-0.149542	-0.297344	-0.0656452	0.0908985	-0.67977	0.0656452	0.0733089	-0.0500336	0.405445	-0.0901546	-0.315008	0.0500336	0.115074
O35134;A0A0U1RPM9	O35134	DNA-directed RNA polymerase I subunit RPA1	Polr1a	0.44828	-0.295157	-0.260349	-0.372529	-0.0451899	0.535769	0.0524039	0.167705	0.13693	0.204578	-0.0524039	-0.120201	0.0451899	-0.0803165
O35218	O35218	Cleavage and polyadenylation specificity factor subunit 2	Cpsf2	NaN	0.209377	0.423605	-1.28195	-0.14986	0.642555	0.296166	0.281682	-0.10112	-0.131639	0.0633507	-0.0633507	-0.0362568	0.0362568
O35226	O35226	26S proteasome non-ATPase regulatory subunit 4	Psmd4	-1.87784	-0.879864	-0.0325108	-0.365024	-0.323959	-0.343439	0.0285268	0.114803	0.129298	0.0958757	0.124103	-0.0285268	0.272325	0.0325108
O35242;A2AKK2	O35242;A2AKK2	Protein FAN	Nsmaf	-2.26022	-0.859887	-0.855133	-1.39898	-0.309103	NaN	0.0951643	0.131728	0.640976	0.58676	0.132016	-0.0951643	0.429547	0.309103
O35286;Q497W9;A0A0G2JG10;A0A0G2JGQ5	O35286;Q497W9;A0A0G2JG10	Pre-mRNA-splicing factor ATP-dependent RNA helicase DHX15	Dhx15	0.00183773	0.00642872	0.344695	0.751399	0.256236	-0.541455	-0.256539	-0.00183773	-0.59199	-0.466264	-0.0532465	0.402499	-0.00642872	0.216886
O35295	O35295	Transcriptional activator protein Pur-beta	Purb	0.044343	0.120776	-0.078877	-0.100972	-0.494583	0.49194	0.0659132	0.101336	-0.233765	-0.110386	-0.044343	-0.212407	0.0931916	0.078877
O35309;B7ZD12;B7ZD13	O35309;B7ZD12;B7ZD13	N-myc-interactor	Nmi	-1.17737	-0.0491676	0.00767326	-0.117908	0.0103664	-0.206083	0.169024	0.0713468	0.0658035	-0.00767326	-0.0558267	0.0558267	0.0555439	-0.0626259
O35326;Q9D8S5	O35326;Q9D8S5	Serine/arginine-rich splicing factor 5	Srsf5	0.38617	0.180349	1.07734	0.370574	0.860624	0.471682	-0.467433	-0.490272	-0.291363	-0.315083	0.458106	-0.370574	-0.186586	-0.180349
O35343;D3YTN1;A0A0B4J1E7	O35343;D3YTN1;A0A0B4J1E7	Importin subunit alpha-3	Kpna4	-0.582761	-0.143863	-0.258388	-0.880184	-0.326898	NaN	-0.00620079	0.00620079	0.592535	0.490085	0.0279665	0.0627966	0.143863	0.255409
O35350;A0A494BAC4;A0A494BAS0	O35350	Calpain-1 catalytic subunit	Capn1	1.08551	-0.928992	-0.223378	0.086319	-0.201884	-0.190185	-0.0215855	-0.0155506	0.190185	0.435722	0.0155506	-0.0317764	0.528347	0.678245
O35368	O35368	Interferon-activable protein 203	Ifi203	-0.52668	-0.0606623	-0.303603	-0.196321	0.33846	0.19733	0.196321	-0.264681	-0.0178499	0.00546741	0.262873	0.203608	-0.00546741	0.25336
O35381;D3Z7M9;F6UFG6;D3YYE1;Q64G17	O35381;D3Z7M9;F6UFG6;D3YYE1	Acidic leucine-rich nuclear phosphoprotein 32 family member A	Anp32a	0.230658	0.202044	0.540124	0.516123	0.317807	-1.04275	-0.230658	0.986965	0.459882	-0.202044	-0.789135	-0.591419	-0.241254	-0.394963
O35382;Q8C391;Q9CXE1	O35382;Q8C391;Q9CXE1	Exocyst complex component 4	Exoc4	-0.0278511	-0.118835	-0.111375	-0.0993538	-0.308591	-1.77253	-0.123255	0.0713663	0.197674	0.187749	0.0278511	0.350438	0.111375	0.146948
O35465;D3Z597	O35465	Peptidyl-prolyl cis-trans isomerase FKBP8	Fkbp8	-2.5604	-0.346125	0.0148296	0.0869751	-0.112124	0.609447	-0.000764847	0.000764847	-0.0148296	-0.0368891	0.11329	-0.108941	0.127143	0.235197
O35613;Q3UKR0;G3UX50;G3UWJ9;G3UWI4;G3UYN8	O35613;Q3UKR0;G3UX50;G3UWJ9;G3UWI4	Death domain-associated protein 6	Daxx	0.0130939	0.494895	0.19123	0.418886	0.62515	0.820722	-0.00406647	0.00406647	-0.294223	-0.292428	-0.127966	-0.432264	-0.19123	-0.22861
O35682;A0A0N4SW94	O35682;A0A0N4SW94	Myeloid-associated differentiation marker	Myadm	-1.12082	-0.839641	-1.10487	-0.000413418	-0.543122	NaN	0.000413418	-0.112875	0.645834	0.756822	0.12868	0.502454	0.543122	1.03065
O35685	O35685	Nuclear migration protein nudC	Nudc	-0.127212	0.232916	0.247686	0.0062933	-0.0594673	-0.180847	-0.277648	0.101661	-0.00136375	0.00136375	0.0128469	-0.0062933	0.0328293	-0.147938
O35730	O35730	E3 ubiquitin-protein ligase RING1	Ring1	0.321183	-0.669274	-0.95422	0.222998	-0.698947	0.439718	-0.0389824	0.0389824	0.0186491	-0.0186491	-0.0481815	-0.149123	0.280375	0.283108
Q8C2Q7;O35737;P70333	Q8C2Q7;O35737;P70333	Heterogeneous nuclear ribonucleoprotein H;Heterogeneous nuclear ribonucleoprotein H, N-terminally processed;Heterogeneous nuclear ribonucleoprotein H2	Hnrnph1;Hnrnph2	-0.611025	-0.417497	-0.320006	0.135527	-0.00956631	-0.626395	0.121307	0.179306	0.506492	0.439647	-0.121307	-0.164248	0.203132	0.00956631
O35841	O35841	Apoptosis inhibitor 5	Api5	1.9466	0.51597	0.0402031	0.787415	0.173252	-0.515055	-0.191469	0.0309601	0.0174236	-0.0534172	-0.149736	-0.0309601	-0.0752125	-0.0174236
O35857	O35857	Mitochondrial import inner membrane translocase subunit TIM44	Timm44	1.59217	0.642563	1.48014	0.847234	0.0816054	1.17702	-0.0393181	-0.234832	-0.0816054	-0.389952	-0.000893593	0.000893593	-0.313258	-0.529519
O35864;A0A087WRH6	O35864;A0A087WRH6	COP9 signalosome complex subunit 5	Cops5	0.229961	-0.0311127	0.0311127	1.23278	-0.503751	0.143036	-0.140292	-0.172282	0.30849	0.265756	-0.0191674	0.0191674	-0.177584	-0.306775
O35887;Q6XLQ8;G3UWV3;G3V004;G3UXA3;G3UWR0;G3UY49;G3UXA8	O35887;Q6XLQ8;G3UWV3;G3V004;G3UXA3;G3UWR0	Calumenin	Calu	-0.348583	-0.153332	0.737793	0.327791	0.0747452	0.361252	-0.0820084	0.0072403	-0.12706	-0.0295506	-0.0071106	0.0071106	0.0295506	-0.0670013
O35900;O35901	O35900;O35901	U6 snRNA-associated Sm-like protein LSm2	Lsm2	-1.32321	-0.253572	0.153204	0.392712	-0.0213451	-2.81341	-0.108469	-0.104906	-0.186073	0.0213451	0.104906	0.331993	0.272167	0.431581
O35955	O35955	Proteasome subunit beta type-10	Psmb10	-0.636647	-0.0471706	-0.0177593	-0.0525808	-0.147243	0.0989494	-0.0323267	0.14136	-0.126907	0.0177593	0.0562887	0.0323267	0.0955315	0.225567
O54774	O54774	AP-3 complex subunit delta-1	Ap3d1	-0.0102968	0.438204	-0.195116	-0.444627	0.0467224	-3.02852	0.0102968	-0.0626001	-0.124685	-0.0467224	0.337182	0.508744	0.256275	0.346272
O54824	O54824	Pro-interleukin-16;Interleukin-16	Il16	0.607835	0.810534	0.329004	0.34888	0.163416	0.0676861	-0.00313663	-0.00255489	-0.293978	-0.269564	0.00255489	-0.0441694	-0.0676861	-0.0778904
O54825	O54825	Bystin	Bysl	-0.697789	-0.185973	0.0679574	-0.00246572	-0.0444531	0.511593	0.00246572	-0.0133758	0.0246253	-0.0246253	0.102439	0.121975	0.0820565	-0.0750918
O54941	O54941	SWI/SNF-related matrix-associated actin-dependent regulator of chromatin subfamily E member 1	Smarce1	1.1395	1.3258	1.11164	1.35458	-0.000556946	0.240047	-0.21777	-0.0591431	-0.0801868	-0.155245	-0.0194435	0.0194435	-0.0560818	0.000556946
O54988	O54988	STE20-like serine/threonine-protein kinase	Slk	0.332862	-0.196732	0.0524158	0.257661	-0.150172	0.0125055	-0.128449	-0.0103469	0.222312	-0.0125055	0.0103469	-0.0469785	0.0261087	-0.0182753
O55023;Q80ZJ2;Q924B0;A0A0A6YW07;D3Z703	O55023;Q80ZJ2;Q924B0;A0A0A6YW07	Inositol monophosphatase 1	Impa1	-1.39931	-0.351049	-0.0307398	-0.280927	0.0307398	-0.895514	0.172112	0.120535	0.0641413	0.0858908	0.0493612	-0.0493612	-0.0351934	0.0506392
O55029	O55029	Coatomer subunit beta	Copb2	0.430766	-0.946664	-0.0520625	-0.246678	-0.162866	1.0383	-0.252493	-0.113791	-0.01895	0.01895	0.148284	0.113791	0.287347	0.257318
O55098	O55098	Serine/threonine-protein kinase 10	Stk10	-0.570127	-0.334925	0.0606146	-0.047349	-0.556737	-2.41693	0.201182	0.047349	-0.0406122	0.105386	0.168452	-0.122293	0.0406122	0.147754
O55106;F6Z700;F8WH41	O55106;F6Z700;F8WH41	Striatin	Strn	-0.62664	-0.157938	0.0197215	-0.256999	0.171591	0.391497	0.149887	0.0108285	0.0361037	-0.0197215	0.0346618	-0.0108285	-0.0430064	-0.24357
O55135;A6PWZ2	O55135	Eukaryotic translation initiation factor 6	Eif6	-1.41126	-0.841994	-0.530358	-1.21159	0.0831151	NaN	0.0192986	0.169719	0.791505	0.49053	0.0539627	-0.0192986	0.103271	-0.0831151
O55142	O55142	60S ribosomal protein L35a	Rpl35a	-0.271072	0.643778	-0.671452	0.0370502	0.120886	-0.829868	-0.0370502	-0.642807	-0.1602	-0.120886	0.513365	0.374792	0.723091	0.68309
O55143	O55143	Sarcoplasmic/endoplasmic reticulum calcium ATPase 2	Atp2a2	-0.477449	-0.0304842	-0.0565214	-0.169767	0.202025	-0.0984354	0.0355434	-0.0174904	-0.0360804	0.0304842	0.0174904	0.0837059	0.120173	0.119903
O55187	O55187	E3 SUMO-protein ligase CBX4	Cbx4	NaN	-0.412544	0.4202	0.425198	-0.342652	-0.197851	-0.0261617	0.108543	0.1761	0.093226	0.0261617	-0.172343	-0.000100613	0.000100613
O55201	O55201	Transcription elongation factor SPT5	Supt5h	0.471127	-0.294671	-0.302444	0.182478	0.155168	-0.0335455	-0.0465069	-0.0194111	-0.00856495	0.0925646	0.0194111	-0.12459	0.0410757	0.00856495
O70126	O70126	Aurora kinase B	Aurkb	-0.174876	-0.327559	0.10838	-0.342376	-0.103066	0.788295	0.158006	0.15735	0.102638	0.163954	0.141195	-0.141195	-0.112055	-0.102638
O70139;B7ZC21;B7ZC22;B7ZC20	O70139;B7ZC21;B7ZC22	cAMP-dependent protein kinase inhibitor gamma	Pkig	-0.205532	-0.791586	-0.168729	0.220488	-0.610811	0.0991631	-0.0302882	0.0989518	-0.00607395	0.0309706	0.0302882	-0.0843644	0.00607395	0.00703049
O70145	O70145	Neutrophil cytosol factor 2	Ncf2	-1.402	-0.587695	-0.623761	-0.83533	-0.594594	0.1648	0.00865459	0.162651	-0.119711	0.119711	-0.00474358	0.00474358	0.455462	0.7306
O70152;A2BDX2;F8WII3	O70152;A2BDX2	Dolichol-phosphate mannosyltransferase subunit 1	Dpm1	-0.287731	-0.446512	0.0902004	-0.033987	0.0707016	-1.89551	0.138407	-0.0139847	0.283058	-0.40089	0.0139847	0.145668	0.380005	-0.0707016
O70172;F6RJE8	O70172;F6RJE8	Phosphatidylinositol 5-phosphate 4-kinase type-2 alpha	Pip4k2a	-0.841795	0.0364046	0.377905	0.343172	-0.216931	0.701738	-0.0106516	0.141128	-0.237412	-0.160235	-0.0194559	0.0106516	-0.0131559	0.0131559
O70194;A0A2R8VK20	O70194;A0A2R8VK20	Eukaryotic translation initiation factor 3 subunit D	Eif3d	-0.0494604	-1.03959	-1.06633	-0.600254	-0.385376	-1.92632	-0.0952063	0.0494604	0.385376	0.419699	0.240601	0.476788	1.09288	1.21068
O70251;A0A087WS46	O70251;A0A087WS46	Elongation factor 1-beta	Eef1b;Eef1b2	0.0162058	-0.0613604	0.0613604	0.539483	-0.313947	0.350251	-0.0355978	-0.0478716	-0.474763	-0.552899	-0.00206089	0.00206089	0.303565	0.256238
O70252;D3YXN4;D3YX62	O70252;D3YXN4;D3YX62	Heme oxygenase 2	Hmox2	0.824514	0.845895	0.7639	0.939953	0.436919	0.0549479	0.0104046	-0.0104046	-0.0549479	-0.435748	-0.242615	-0.478952	-0.556943	-0.744317
O70310	O70310	Glycylpeptide N-tetradecanoyltransferase 1	Nmt1	-0.908954	-0.910504	-0.293115	-0.472039	0.0767641	-1.18672	-0.0895309	0.0895309	0.000899315	-0.000899315	0.2421	0.395393	0.27032	0.274343
O70325;S4R1E5	O70325;S4R1E5	Phospholipid hydroperoxide glutathione peroxidase, mitochondrial;Glutathione peroxidase	Gpx4	-0.237358	-0.72423	-0.134267	-0.565469	-0.620317	-0.0313845	-0.033124	0.139915	0.0313845	0.188442	0.323294	0.033124	1.10222	1.20287
O70333	O70333	Cysteine-rich PDZ-binding protein	Cript	-0.37061	0.54928	-0.07234	-0.595725	-0.0166187	-1.34697	0.052949	0.0630331	-0.0337162	0.0166187	-0.00743771	0.00743771	0.128567	0.162363
O70400;S4R1V0	O70400;S4R1V0	PDZ and LIM domain protein 1	Pdlim1	0.161744	0.304606	0.1731	0.529185	0.118731	0.446898	0.0449514	-0.0449514	-0.16619	-0.118731	-0.140639	-0.0865755	-0.170339	-0.203534
O70435;E0CX62;E0CZ34;F8WH02;E0CYL6;F7BWF9	O70435;E0CX62	Proteasome subunit alpha type-3	Psma3	-0.923633	-0.28196	-0.0358887	-0.343704	0.333421	-0.152739	-0.0488358	0.117905	0.256719	0.179402	0.152065	0.0488358	0.0294437	-0.0294437
O70456	O70456	14-3-3 protein sigma	Sfn	0.793626	0.0123625	-0.0123625	-0.00208759	0.696118	0.980334	0.245027	-0.0640917	0.140723	-0.233792	0.00208759	-0.518678	-0.163739	-0.436388
O70475;D3YXP9	O70475	UDP-glucose 6-dehydrogenase	Ugdh	-1.18475	-0.318171	0.155962	-0.214416	-0.0194402	-1.04615	0.192258	0.196254	0.409237	0.311819	0.0282011	-0.0282011	-0.0130143	0.0130143
O70480;Q8BSN6;A0A0A6YY66	O70480;Q8BSN6;A0A0A6YY66	Vesicle-associated membrane protein 4	Vamp4	-0.41433	-0.263128	0.126703	-0.139587	-0.0131888	0.58863	0.166112	0.153014	-0.0588794	-0.0679269	0.0466275	-0.0466275	0.0131888	0.105707
O70494	O70494	Transcription factor Sp3	Sp3	0.0754199	-0.412914	-0.233696	0.150722	0.0279236	0.393051	-0.047153	0.047153	-0.127886	-0.0279236	-0.116104	-0.161767	0.149361	0.112705
O70503	O70503	Very-long-chain 3-oxoacyl-CoA reductase	Hsd17b12	0.0167379	0.248093	0.0049181	-0.311786	-0.0049181	-1.43671	0.149505	-0.189054	0.292912	0.442093	0.0102587	-0.0102587	-0.0988293	-0.13934
O70517	O70517		Gm20767	NaN	-0.0731807	-0.124712	0.0512948	0.175413	-0.0858903	0.333279	0.263174	0.177385	0.30756	-0.0512948	-0.0841069	-0.00209856	0.00209856
O70546;A0A286YD05;A0A286YDX1;A0A286YD51	O70546;A0A286YD05	Lysine-specific demethylase 6A	Kdm6a	-0.526022	0.271463	0.0212321	0.242445	-0.625417	0.0505614	0.0219498	0.125567	-0.161619	-0.0484805	-0.0219498	-0.150667	-0.0212321	0.0812621
O70570	O70570	Polymeric immunoglobulin receptor;Secretory component	Pigr	-0.0393796	-0.0857568	0.849762	0.624629	-0.518793	0.523693	0.0649304	0.0393796	0.208099	-0.00805712	-0.0837188	-0.0486693	0.00805712	-0.0762954
O70591;F8WJ30	O70591	Prefoldin subunit 2	Pfdn2	0.374109	-0.303807	0.231706	1.2944	-0.0176592	0.511355	-0.239883	-0.0234718	-0.332463	-0.274112	-0.0427837	0.0234718	0.0176592	0.0474195
O70616;J3KMS6;O70518;O70619;J3QMN9;Q3UPR8;Q3V185;Q3UT11	O70616		AF067061	-0.324797	0.18705	0.0792904	0.0441303	0.0127659	-0.396296	0.0888386	0.180563	-0.0865421	0.0646381	-0.0524464	-0.0441303	-0.0127659	-0.0282173
O78196;P04230;A0A498U6I0;P18468;P04231;P20040;P18469;P01915	O78196;P04230;A0A498U6I0;P18468;P04231;P20040;P18469;P01915	H-2 class II histocompatibility antigen, E-B beta chain;H-2 class II histocompatibility antigen, I-A beta chain;H-2 class II histocompatibility antigen, E-S beta chain;H-2 class II histocompatibility antigen, E-Q beta chain;H-2 class II histocompatibility antigen, I-E beta chain;H-2 class II histocompatibility antigen, E-D beta chain	H2-Eb1	-1.22118	-0.446344	-0.834243	-0.699284	-0.0235291	-1.25458	0.123137	0.250776	0.0235291	0.388971	0.0696354	-0.0696354	0.453711	0.58816
O88271	O88271	Craniofacial development protein 1	Cfdp1	0.10411	0.51335	0.434256	0.80679	-0.0689678	0.0496235	-0.0998907	-0.0528269	-0.241373	-0.145256	-0.0517263	0.0517263	-0.0496235	0.146412
O88342;A0A0J9YU05	O88342;A0A0J9YU05	WD repeat-containing protein 1	Wdr1	0.428138	-0.303817	-0.253013	0.0623732	0.127719	0.311299	-0.111512	-0.193255	-0.368257	-0.0530481	0.0545549	-0.0545549	0.0530481	0.198367
O88487;A2BFF8;Q3TPJ8;A2BFF9;A2BFF5;O88485;Q3TYJ3;D3Z0M6	O88487;A2BFF8;Q3TPJ8;A2BFF9;A2BFF5	Cytoplasmic dynein 1 intermediate chain 2	Dync1i2	0.0866499	-0.108308	0.305982	0.0544233	-0.0633936	0.464124	-0.0358515	0.0319605	-0.11337	-0.182027	-0.0319605	-0.0926924	0.111436	0.0633936
O88508;G3UX07;G3UXY2;G3UY43;G3UZU0;G3UX63;G3UZF8	O88508;G3UX07;G3UXY2	DNA (cytosine-5)-methyltransferase 3A	Dnmt3a	-0.222839	-0.91479	0.129038	0.443073	-0.20877	-0.570348	0.12009	0.0842171	-0.00331354	0.0892024	-0.0842171	-0.294011	0.00331354	0.0806966
O88532;D3Z5G4	O88532	Zinc finger RNA-binding protein	Zfr	0.318897	1.44339	0.418458	-0.00912666	0.0595484	0.820243	0.0395432	0.00912666	-0.262306	-0.165764	-0.0274715	-0.0585384	-0.087224	-0.0595484
O88543	O88543	COP9 signalosome complex subunit 3	Cops3	0.003582	-0.0265565	0.198289	0.270777	-0.00950956	0.829376	-0.003582	0.066473	0.00950956	-0.0157638	-0.019022	-0.0181561	0.0294404	-0.0889049
O88569	O88569	Heterogeneous nuclear ribonucleoproteins A2/B1	Hnrnpa2b1	1.85687	1.07235	0.550143	0.681596	0.162324	0.0627413	-0.268691	-0.182652	-0.847125	-0.637612	-0.0925016	0.0925016	-0.333594	-0.0627413
O88587	O88587	Catechol O-methyltransferase	Comt	-0.642166	-0.374823	-0.235841	-0.0463905	-0.0474577	-1.26748	0.109676	-0.0423326	0.443182	0.490728	0.0423326	0.104297	0.0598917	0.0474577
O88665	O88665	Bromodomain-containing protein 7	Brd7	-0.909798	0.0446825	0.185132	0.140635	0.545501	0.637685	0.49156	0.201379	-0.0446825	-0.102488	-0.140635	-0.521922	-0.161849	-0.283847
O88696	O88696	ATP-dependent Clp protease proteolytic subunit, mitochondrial	Clpp	0.821131	0.0985641	-0.187078	-0.0140839	-0.0378056	0.359646	-0.0986614	-0.0268574	0.00296974	-0.0445786	0.0140839	0.0421658	0.0490932	-0.00296974
O88738;S4R1L5;S4R2P8;A0A3Q4EH00	O88738;S4R1L5;S4R2P8	Baculoviral IAP repeat-containing protein 6	Birc6	-0.755678	-0.55422	-0.369006	-0.295485	-0.437448	-0.10992	-0.0292377	0.0292377	0.10992	0.160171	0.198565	0.193338	0.45791	0.402043
O88746;Q3UDC3	O88746;Q3UDC3	Target of Myb protein 1	Tom1	0.14131	0.664586	0.932487	0.0912704	-0.00562096	1.01704	-0.0511017	-0.118467	-0.292027	-0.0665359	-0.100634	0.0511017	0.00562096	-0.12835
O88845	O88845	A-kinase anchor protein 10, mitochondrial	Akap10	0.645967	0.0085783	-0.0985765	-0.097002	0.0776529	-0.177404	-0.000629425	-0.17895	0.198817	-0.0085783	0.130013	0.000629425	0.120618	-0.124018
O89053;G3UYK8;D3YW57;A0A0U1RPY8;G3UX53;D3YXM2	O89053	Coronin-1A	Coro1a	0.220966	-0.0268993	0.158726	0.561499	0.296738	0.151541	-0.596344	-0.269478	-0.747869	-0.553736	-0.190271	0.190271	-0.164043	0.0268993
O89079;E9Q6I5;F6XIG5;D3Z315	O89079;E9Q6I5;F6XIG5;D3Z315	Coatomer subunit epsilon	Cope	NaN	-1.31994	-0.722675	-0.614554	-0.471512	-1.08162	0.0406466	0.142275	0.471512	0.52667	0.0517292	-0.0406466	0.661323	0.71413
O89086;S4R2M6	O89086	RNA-binding protein 3	Rbm3	0.262196	0.0204706	-0.0156813	0.210909	0.0156813	0.252192	-0.362175	-0.114977	-0.350108	-0.301555	-0.136158	0.114977	-0.0218248	0.118104
O89113	O89113	Immediate early response gene 5 protein	Ier5	NaN	0.0702095	0.202329	-0.808033	-0.0926342	0.72533	0.257891	0.058517	-0.0853653	-0.155313	0.463928	-0.058517	0.129045	-0.0702095
P00493	P00493	Hypoxanthine-guanine phosphoribosyltransferase	Hprt1	-0.0718799	0.0280037	-0.342093	-0.200479	-0.49575	NaN	0.251738	0.0828385	0.63859	0.712985	0.0718799	-0.141296	0.0125132	-0.0125132
P01592	P01592	Immunoglobulin J chain	Igj	-1.7894	-0.654016	-0.0803123	-0.050045	-0.535637	1.04411	-0.0393772	0.0393772	0.0803123	-0.133606	0.270994	0.706971	0.364054	0.447932
P01887	P01887	Beta-2-microglobulin	B2m	0.786286	0.0770149	-0.0770149	0.178542	0.222939	-0.0943451	-0.257903	-0.331334	-0.473171	-0.283623	-0.0944128	0.0944128	0.079958	0.315605
P01899;G3UZP7;P01897;P01896;Q8HWB2;P79568;Q4KN81;P14430;P14427	P01899;G3UZP7;P01897	H-2 class I histocompatibility antigen, D-B alpha chain;H-2 class I histocompatibility antigen, L-D alpha chain	H2-D1;H2-L	-0.33758	0.032546	0.198709	0.0131798	0.0564966	0.688283	0.059866	0.0764637	-0.210044	-0.136104	-0.0131798	-0.0647926	-0.0703669	-0.032546
P01942;Q91VB8	P01942;Q91VB8	Hemoglobin subunit alpha	Hba;haemaglobin alpha 2	2.40372	1.81732	0.49899	1.48608	-0.0214195	0.14852	0.0895925	-0.0895925	0.0214195	-0.204914	-0.206211	-0.307449	-0.415209	-0.316089
P03958	P03958	Adenosine deaminase	Ada	-0.283531	-0.388402	0.561186	-0.0145559	-0.101961	-0.201785	0.0145559	-0.095253	0.271318	0.200681	0.0405025	0.026926	-0.0112214	0.0112214
P04441	P04441	H-2 class II histocompatibility antigen gamma chain	Cd74	-0.940216	-0.0598173	0.0693216	-0.105893	0.305911	-0.76023	0.0920043	-0.0920043	-0.263961	-0.182111	0.11143	0.377672	0.0598173	0.199265
P04627;B1AUN8;E9Q0P8;Q8CAD1;B1AUP0	P04627;B1AUN8;E9Q0P8	Serine/threonine-protein kinase A-Raf	Araf	-0.0955095	-0.259714	-0.217781	-0.328854	-0.136092	-1.98232	0.0372801	-0.0372801	0.169783	0.136092	0.154935	0.257716	0.401289	0.515336
P05064;A6ZI44;D3Z510;A0A0U1RPN8;D3YWI1;A0A0U1RPT5;D3YV98;Q9CPQ9;A6ZI46;A6ZI47	P05064;A6ZI44;D3Z510;A0A0U1RPN8;D3YWI1;A0A0U1RPT5;D3YV98;Q9CPQ9;A6ZI46	Fructose-bisphosphate aldolase A;Fructose-bisphosphate aldolase	Aldoa;Aldoart1	0.882894	0.626796	0.277421	0.273534	0.550757	0.045043	0.0649538	-0.0649538	-0.045043	-0.135556	-0.0832033	-0.279273	-0.206031	-0.261809
P05201;F7ALS6	P05201;F7ALS6	Aspartate aminotransferase, cytoplasmic	Got1	-0.623857	-0.709857	-0.587649	-0.103918	-0.190946	-0.0726862	-0.0220518	0.0380535	0.329767	0.38577	0.0220518	0.0620165	0.250241	0.0726862
P05202	P05202	Aspartate aminotransferase, mitochondrial	Got2	-0.231301	0.137005	0.0993481	-0.0105448	0.129984	-0.763039	0.150037	0.0467405	-0.0313301	0.0313301	-0.0139856	0.0105448	-0.190416	-0.185179
P05213;P68369;P05214;A0A2R8VHF3	P05213;P68369;P05214;A0A2R8VHF3	Tubulin alpha-1B chain;Tubulin alpha-1A chain;Tubulin alpha-3 chain	Tuba1b;Tuba1a;Tuba3a	0.660954	-0.52054	-0.389963	-0.0380106	0.253353	-1.76458	-0.0199804	0.0689383	0.0445805	0.216503	-0.0353479	0.0199804	-0.0445805	0.0760727
P06339	P06339	H-2 class I histocompatibility antigen, D-37 alpha chain	H2-T23	-0.429157	0.155539	-0.123352	0.0260186	-0.25934	0.987291	0.0833421	-0.0260186	-0.0402141	-0.0156322	0.0751624	-0.117777	0.0156322	0.174169
P06537;E9Q310;E9Q8A6;D3Z280;A0A494B9W1;D3YTK8	P06537;E9Q310	Glucocorticoid receptor	Nr3c1	-0.0143266	0.0502529	0.0711803	0.323083	-0.00317764	0.0668354	0.0143266	0.0169406	0.00317764	-0.22456	-0.166543	-0.187932	-0.0735903	-0.354725
P06745;A0A0U1RQ18;A0A0U1RP97;A0A0U1RQ72;CON__Q3ZBD7	P06745;A0A0U1RQ18	Glucose-6-phosphate isomerase	Gpi	0.123473	0.17083	0.294699	0.643079	0.254396	-0.0331821	0.0552244	-0.142507	-0.0125332	0.0125332	-0.118712	-0.0552244	-0.125502	-0.234329
P06800;S4R1M0;A0A0A6YXM4	P06800;S4R1M0	Receptor-type tyrosine-protein phosphatase C;Protein-tyrosine-phosphatase	Ptprc	0.00393009	-0.192627	-0.0368423	0.0262613	0.291376	-0.852203	-0.131804	-0.155053	0.0368423	-0.0406933	-0.00393009	0.00979519	0.193893	0.128973
P07356;B0V2N7;B0V2N8;B0V2N5	P07356;B0V2N7;B0V2N8;B0V2N5	Annexin A2;Annexin	Anxa2	-0.500425	-1.03755	-0.674618	-0.0910378	-0.00570869	-1.50887	0.395451	0.0910378	0.297049	0.394575	0.125372	-0.226973	0.139219	0.00570869
P07724	P07724	Serum albumin	Alb	-1.89572	-0.147106	-0.250486	-0.857131	0.0164161	-2.43526	0.440109	0.0342655	0.695404	0.866355	0.0953989	-0.0342655	0.0400529	-0.0164161
P07901;B7ZC50;A2A6A2;B7ZC49;E1AZ71	P07901	Heat shock protein HSP 90-alpha	Hsp90aa1	0.191741	0.44517	0.376719	0.133662	0.525035	0.0353308	-0.0202436	0.0202436	-0.0644693	-0.105435	-0.0863485	-0.138665	-0.0353308	-0.103322
P08113;F7C312	P08113;F7C312	Endoplasmin	Hsp90b1	0.0308228	-0.221682	0.489761	0.345022	0.632631	0.982841	-0.334272	-0.144794	-0.755339	-0.699127	-0.0308228	0.152765	-0.0716171	0.0716171
P08226;A0A1B0GX15;G3UWN5	P08226;A0A1B0GX15;G3UWN5	Apolipoprotein E	Apoe	0.384454	0.271351	0.604517	0.83218	0.100776	1.03044	0.00106144	-0.00106144	-0.100776	-0.246196	-0.0170994	-0.192262	-0.155915	-0.221638
P08228	P08228	Superoxide dismutase [Cu-Zn]	Sod1	0.701012	0.00410366	0.0952387	0.12785	0.0361204	0.583478	-0.761478	-0.448198	-1.03246	-0.66916	-0.12785	0.637669	-0.137231	-0.00410366
P08249;A0A0G2JF23	P08249	Malate dehydrogenase, mitochondrial	Mdh2	-0.641641	-0.158351	-0.0198984	-0.713017	0.110562	-0.63536	0.0975599	0.0711451	0.104104	0.350524	-0.0279112	0.0279112	-0.0253992	0.0198984
P08752;A0A0A6YWA9	P08752;A0A0A6YWA9	Guanine nucleotide-binding protein G(i) subunit alpha-2	Gnai2	-0.814377	-0.553272	-0.538316	-0.34397	0.0195565	-0.0571599	-0.0824852	0.168909	-0.0195565	0.181022	0.0824852	0.161699	0.610645	0.719108
P09055;D6RJL5	P09055	Integrin beta-1	Itgb1	-0.167035	0.242807	0.443747	-0.489602	-0.000328064	0.614367	0.148305	-0.148305	-0.0562096	-0.0552521	0.354043	0.257197	-0.208963	0.000328064
P09103;E9Q8G8	P09103	Protein disulfide-isomerase	P4hb	0.448382	-0.142504	0.149384	0.315331	0.48764	-1.62102	0.124497	-0.124497	0.164156	0.142504	-0.198567	-0.375718	-0.242641	-0.229492
P09405;A0A087WRM5	P09405	Nucleolin	Ncl	1.76509	1.20797	-0.0792284	0.293496	0.526063	-1.84437	-0.0886965	-0.0803518	-0.372832	-0.200875	-0.0435095	0.0435095	0.0792284	0.389585
P09411;S4R2M7;P09041	P09411;S4R2M7	Phosphoglycerate kinase 1;Phosphoglycerate kinase	Pgk1	-0.844911	-0.251398	-0.492449	-0.524508	-0.0767269	-2.0757	0.0956984	0.138366	0.0767269	0.132105	0.114406	-0.0956984	0.153318	0.20685
P09602;Q5XK38;A3KGL9;B7ZCQ3;F6W687;A0A087WR34	P09602;Q5XK38;A3KGL9;B7ZCQ3;F6W687	Non-histone chromosomal protein HMG-17	Hmgn2	1.35323	0.764608	-0.175047	-0.182414	0.337152	-1.45993	-0.167665	0.00752926	-0.237997	-0.251589	-0.00752926	0.114871	0.175047	0.242149
P09926	P09926	Surfeit locus protein 2	Surf2	NaN	0.400916	-0.0804644	NaN	0.795556	0.537414	0.0955586	0.10609	0.0500002	-0.0500002	0.0803638	-0.0803638	-0.235739	-0.485271
P0C0S6;Q3THW5;Q3UA95;G3UWL7;Q8R029;G3UX40	P0C0S6;Q3THW5;Q3UA95;G3UWL7;Q8R029	Histone H2A.Z;Histone H2A.V;Histone H2A	H2afz;H2afv	0.280803	0.150371	0.689155	0.023118	-0.157449	0.792981	-0.0768023	-0.116466	-0.118245	-0.00231838	-0.023118	0.26991	-0.0170927	0.00231838
P0C8B4;F8WIA3;J3QMA2;J3QK34	P0C8B4;F8WIA3;J3QMA2;J3QK34	Uncharacterized protein C14orf142 homolog	Gm20604;Gm28051;AK010878	NaN	-1.60034	-0.276117	NaN	-1.32674	-0.00876665	0.161792	-0.11381	0.613962	0.497796	0.11381	0.248786	0.215004	0.00876665
P0CG14	P0CG14	Chromosome transmission fidelity protein 8 homolog isoform 2	Chtf8	0.149497	0.0143838	-0.944819	-1.60882	-1.71629	NaN	0.140299	0.157989	-0.0141692	0.0141692	-0.140299	-0.311593	0.106457	0.410457
P0CL69	P0CL69	Zinc finger protein 703	Znf703	0.127983	0.471374	0.164645	-0.0670671	-0.289669	0.693948	0.146338	0.0670671	-0.128891	-0.133871	-0.123354	-0.115305	0.03479	-0.03479
P0DOV1;Q8CGE8	P0DOV1			1.07815	0.619516	0.176485	0.589901	0.0989017	0.404299	0.00674057	-0.0572052	-0.387262	-0.229956	-0.0264587	-0.00674057	-0.217281	-0.0989017
P0DP28;P0DP27;P0DP26;A0A3Q4EHJ0;Q9D6P8;A0A1Y7VK66;G3UX57	P0DP28;P0DP27;P0DP26;A0A3Q4EHJ0			0.691686	0.478189	0.418975	0.193826	0.195415	0.533315	-0.170148	0.0894976	-0.482738	-0.464337	-0.0894976	-0.252856	-0.195415	-0.386773
P10126;P62631;D3Z3I8;D3YZ68	P10126;P62631	Elongation factor 1-alpha 1;Elongation factor 1-alpha 2	Eef1a1;Eef1a2	0.0992928	1.03569	-0.14942	0.027153	0.476006	-2.29593	-0.534401	-0.397753	-0.662134	-0.378916	-0.027153	0.264164	0.14942	0.409107
P10518	P10518	Delta-aminolevulinic acid dehydratase	Alad	NaN	-1.21696	0.926169	NaN	-0.427741	NaN	0.482586	0.209625	1.01686	0.855541	0.306261	-0.209625	0.12649	-0.12649
P10630;Q8BTU6;D6RJ60	P10630;Q8BTU6	Eukaryotic initiation factor 4A-II;Eukaryotic initiation factor 4A-II, N-terminally processed	Eif4a2	2.30647	0.80959	NaN	NaN	NaN	NaN	0.765688	0.14727	0.250991	0.389183	-0.14727	NaN	-0.106483	0.106483
P10639	P10639	Thioredoxin	Txn	-0.311104	-0.464529	-0.47912	-0.13722	0.195955	-2.24759	-0.0570412	0.0570412	-0.0217056	0.0217056	0.183285	0.234436	0.232708	0.381004
P10833	P10833	Ras-related protein R-Ras	Rras	-0.348921	NaN	NaN	-0.829202	NaN	0.70692	0.00143957	-0.00143957	0.689433	0.560618	0.279415	0.32932	0.413605	-0.413605
P10853;Q8CBB6;P70696	P10853;Q8CBB6;P70696	Histone H2B type 1-F/J/L;Histone H2B;Histone H2B type 1-A	Hist1h2bf;Hist1h2br;Hist1h2ba	2.4909	1.23792	0.350385	1.88839	0.29333	1.12647	-0.836331	-0.233502	-1.62025	-1.22388	-0.564164	0.233502	-0.945329	-0.29333
P10854	P10854	Histone H2B type 1-M	Hist1h2bm	2.57236	1.95779	0.729034	1.14927	1.61353	-1.23682	0.0488691	-0.0488691	0.0280724	-0.0280724	-0.218225	-0.272517	-0.493753	-0.544386
P10922	P10922	Histone H1.0;Histone H1.0, N-terminally processed	H1f0	-0.201756	0.630691	0.0648851	0.0891533	0.0877943	-0.949101	-0.0156574	0.00071907	-0.0992002	-0.235324	0.0265255	-0.00071907	0.0290098	-0.0290098
P11031	P11031	Activated RNA polymerase II transcriptional coactivator p15	Sub1	0.646935	0.276047	-0.103743	0.117628	0.218393	-1.17225	-0.426477	-0.117628	-0.699221	-0.507832	-0.138535	0.252632	0.103743	0.425047
P11157	P11157	Ribonucleoside-diphosphate reductase subunit M2	Rrm2	-0.492322	-0.23178	0.0181022	0.0779643	-0.350032	-2.90652	0.228224	-0.0362401	0.548143	0.619355	0.0362401	-0.145176	0.106948	-0.0181022
P11352;A0A0A6YY34;A0A0A6YVV2	P11352;A0A0A6YY34;A0A0A6YVV2	Glutathione peroxidase 1;Glutathione peroxidase	Gpx1	-0.0148025	-0.429793	-0.453416	0.369778	-0.609148	-0.340803	0.0148025	0.104774	0.734623	0.6895	-0.268618	-0.259971	0.47091	0.340803
P11499;E9Q0C3;E9Q3D6;E9PX27;D3Z1R1	P11499	Heat shock protein HSP 90-beta	Hsp90ab1	1.77663	0.0851412	0.0280867	0.803716	0.471345	-0.443954	-0.133138	0.0342436	-0.328065	-0.203162	-0.0959787	-0.0342436	-0.0280867	0.0386496
P11680	P11680	Properdin	Cfp	NaN	-0.154995	0.847398	NaN	0.118506	1.35401	0.0544543	-0.0415511	-0.199374	-0.100559	0.0415511	0.113324	-0.0772371	0.0772371
P11835;Q542I8;D3Z1S4;D3YYP8;M0QWA7	P11835;Q542I8	Integrin beta-2;Integrin beta	Itgb2	0.0318375	0.376833	0.244864	0.00109482	-0.186728	0.264626	-0.148357	-0.160883	-0.379948	-0.2957	-0.00109482	0.120344	-0.1213	0.1213
P11881;A0A0N4SWH7;A0A0N4SWI0;A0A0N4SW22;A0A0N4SVN2	P11881	Inositol 1,4,5-trisphosphate receptor type 1	Itpr1	-0.34692	-0.472618	-0.262787	-0.353106	0.198442	-0.0339699	0.416451	0.229519	-0.0903893	0.057251	0.0697689	-0.0697689	0.0339699	0.140543
P11983;F2Z483	P11983	T-complex protein 1 subunit alpha	Tcp1	-0.17677	-0.0489292	-0.0133781	0.226008	0.32435	-0.526014	-0.0677576	0.0905771	-0.0642281	0.0133781	-0.0512838	0.0512838	0.128775	0.175682
P12265;D3YY48;Q99KJ6	P12265;D3YY48;Q99KJ6	Beta-glucuronidase	Gusb	0.433158	-0.053885	0.204897	-0.24832	0.236799	0.110006	-0.230638	-0.0963964	0.0251441	-0.0775533	0.0963964	0.102848	-0.0251441	-0.0508094
P12970	P12970	60S ribosomal protein L7a	Rpl7a	-0.0859928	0.394596	-0.00254631	-0.00951195	0.00254631	-1.02593	0.00951195	-0.169804	-0.191473	-0.0482502	0.669952	0.624004	0.30722	0.55558
P13516;Q6T707	P13516	Acyl-CoA desaturase 1	Scd1	NaN	-0.772119	-0.350967	-0.00376177	-0.318469	0.267374	-0.106281	0.00376177	-0.155639	0.155639	0.0229049	0.50851	0.667315	0.911039
P13609	P13609	Serglycin	Srgn	NaN	NaN	-0.21456	-0.282157	-0.368752	NaN	0.157495	0.134501	0.761504	0.561309	-0.0565376	0.0565376	0.21456	0.280227
P13864	P13864	DNA (cytosine-5)-methyltransferase 1	Dnmt1	0.518079	0.0353327	0.120467	0.0852613	0.0471449	0.641706	-0.185433	-0.00828838	-0.384101	-0.282968	-0.0827246	0.00828838	-0.114121	-0.0353327
P14069	P14069	Protein S100-A6	S100a6	-0.920943	0.118155	-0.188911	-0.177979	0.574421	NaN	1.23461	-0.137559	0.825869	0.208984	0.187013	0.137559	-0.118155	-0.570289
P14115	P14115	60S ribosomal protein L27a	Rpl27a	0.648184	0.989851	0.256892	-0.797371	-0.350437	0.376658	-0.130467	0.458315	-0.162191	-0.0612307	-0.21871	0.130467	-0.263342	0.0612307
P14131	P14131	40S ribosomal protein S16	Rps16	-0.605014	0.0291367	-0.252628	-0.169286	-0.0227489	-1.43376	0.0628767	-0.0628767	-0.243767	0.0227489	0.461453	0.574218	0.269714	0.58057
P14148;F6XI62	P14148;F6XI62	60S ribosomal protein L7	Rpl7	-0.364142	0.538907	0.198705	-0.220195	-0.111922	-0.233705	0.0530386	-0.0530386	-0.216546	-0.176238	0.254926	0.228633	0.111922	0.178168
P14152;A0A5F8MPN8;B1ATQ3	P14152;A0A5F8MPN8	Malate dehydrogenase, cytoplasmic	Mdh1	0.0285816	-0.0470142	-0.151794	-0.214199	0.0470142	-0.655928	-0.00062561	0.00062561	0.0549088	0.216879	-0.0886383	0.0354996	-0.059164	0.208035
P14206;A0A1L1SRW0;A0A1L1SUK3	P14206;A0A1L1SRW0	40S ribosomal protein SA	Rpsa	0.220461	-0.0785027	-0.0911655	-0.0514355	0.0785027	0.322529	-0.203714	-0.0986977	-0.11552	-0.155102	0.0514355	0.201834	0.0949631	0.233912
P14211	P14211	Calreticulin	Calr	-0.131519	-0.0752687	0.0370188	-0.094511	0.578729	-0.932834	-0.0968132	0.156023	-0.0559778	-0.0370188	0.094511	0.140841	0.313592	0.327983
P14483;A0A494B9G5;P06346;P06344;P06343;P06345;P06342;P01921;A0A494B9U2	P14483;A0A494B9G5;P06346;P06344	H-2 class II histocompatibility antigen, A beta chain;H-2 class II histocompatibility antigen, A-F beta chain;H-2 class II histocompatibility antigen, A-U beta chain	H2-Ab1	-0.38197	-0.0406351	-0.0625315	-0.361261	0.00291348	0.978347	0.0545397	-0.0545397	-0.199816	-0.00291348	0.267598	0.105453	0.0254393	0.148574
P14685	P14685	26S proteasome non-ATPase regulatory subunit 3	Psmd3	0.336623	0.553762	-0.14776	0.370456	0.0628948	0.292799	-0.257562	-0.120605	-0.526711	-0.46389	-0.00184345	0.00184345	-0.0628948	0.0939846
P14733	P14733	Lamin-B1	Lmnb1	3.54207	0.609597	0.124003	1.49209	0.576995	0.241845	-0.218736	-0.138612	-0.478406	-0.430295	-0.0390387	0.0390387	-0.19951	-0.124003
P14824	P14824	Annexin A6	Anxa6	NaN	NaN	NaN	NaN	NaN	NaN	1.26506	0.888014	NaN	NaN	0.23561	-0.23561	NaN	NaN
P14869;D3YVM5;S4R1N1	P14869	60S acidic ribosomal protein P0	Rplp0	-1.45446	-0.186011	-0.03302	-1.00179	-0.847199	-1.87169	-0.0817847	0.0817847	0.466322	0.215581	0.137226	0.0883918	0.03302	0.0863419
P15532;Q5NC80	P15532;Q5NC80	Nucleoside diphosphate kinase A;Nucleoside diphosphate kinase	Nme1	0.258316	-0.331128	-0.75974	-0.354724	0.0998917	-0.953404	0.380833	0.0115433	0.405725	0.312333	-0.0115433	-0.181216	-0.0998917	0.184305
P15864	P15864	Histone H1.2	Hist1h1c	2.03106	1.8192	1.1103	1.2366	0.958976	0.609702	0.0237474	-0.0237474	-0.721471	-0.752875	-0.0848017	-0.213668	-0.665093	-0.609702
P16045;A0A2R8VHJ0	P16045;A0A2R8VHJ0	Galectin-1	Lgals1	0.51026	0.0832367	0.0359879	0.183708	0.466619	0.964655	0.138071	-0.138071	-0.0359879	-0.21866	-0.390532	-0.366467	-0.740559	-0.910112
P16277	P16277	Tyrosine-protein kinase Blk	Blk	-0.410053	-0.617634	-0.294632	-0.0764523	-0.471469	NaN	0.0562172	0.0990925	0.423347	0.692188	0.0410318	-0.0410318	0.338842	0.294632
P16330	P16330	2,3-cyclic-nucleotide 3-phosphodiesterase	Cnp	-0.976054	-1.0039	-0.798384	-0.673743	-0.100412	-0.76808	0.0247316	0.103219	0.100412	0.624464	0.120862	-0.0247316	0.567297	0.585846
P16460	P16460	Argininosuccinate synthase	Ass1	-0.884758	-0.0135536	0.0135536	0.0459423	-0.144945	0.503246	-0.0459423	-0.128363	-0.417604	-0.115929	0.153524	0.234827	0.0271358	0.147898
P16858;S4R257;A0A1D5RLD8;A0A0A0MQF6;Q64467;S4R1N5;A0A0R4J0X7;S4R2G5	P16858;S4R257;A0A1D5RLD8;A0A0A0MQF6	Glyceraldehyde-3-phosphate dehydrogenase	Gapdh	0.312323	0.174708	-0.0664873	0.00252342	0.403584	-1.45051	-0.107954	-0.458221	-0.230271	0.0179853	0.013876	-0.00252342	-0.0179853	0.121572
P17012	P17012	Zinc finger X-chromosomal protein	Zfx	-0.591806	-0.342933	-0.167488	-0.282502	-0.357391	NaN	-0.0101957	0.0101957	0.418533	0.167488	0.0150232	0.088666	0.352816	0.237272
P17095;Q3TE85;A0A338P6E8;A0A338P6F6;A0A338P6D0	P17095;Q3TE85;A0A338P6E8;A0A338P6F6;A0A338P6D0	High mobility group protein HMG-I/HMG-Y	Hmga1	0.655853	0.508018	0.178717	0.154114	0.100201	-0.722342	-0.0775719	-0.242889	-0.324509	-0.232578	0.0571232	-0.0571232	-0.100201	0.190826
P17156	P17156	Heat shock-related 70 kDa protein 2	Hspa2	NaN	-0.0133262	0.0398469	-0.19936	-0.156682	-0.710227	0.0951328	0.0872374	0.451383	0.208386	0.0539045	-0.0539045	0.0133262	-0.139904
P17182;Q6PHC1;B1ARR7;B0QZL1;P21550;P17183;B1ARR6;D3Z6E4;A0A0N4SUX5;A0A0N4SUI6;Q5SX61;Q5SX60;D3YVD3;D3Z2S4;J3QPZ9;Q5SX59	P17182;Q6PHC1	Alpha-enolase	Eno1	0.387817	-0.0777445	-0.172734	0.00536728	0.372649	-2.10848	0.14876	-0.00536728	0.342038	0.311809	-0.0943165	-0.131077	0.00285435	-0.00285435
P17665	P17665	Cytochrome c oxidase subunit 7C, mitochondrial	Cox7c	-0.700092	0.70317	0.0954905	-0.257574	1.8264	1.91142	-0.0813751	0.0813751	-0.445992	-0.151477	0.140959	0.10498	-0.0954905	-0.108424
P17742;A0A1L1SST0;A0A1L1SRX5	P17742;A0A1L1SST0	Peptidyl-prolyl cis-trans isomerase A;Peptidyl-prolyl cis-trans isomerase A, N-terminally processed	Ppia	0.252886	-0.0889225	-0.627779	-0.489677	0.443087	-1.02758	-0.162518	-0.191347	-0.0757885	0.0757885	0.162518	0.557493	0.174559	0.349022
P17751;H7BXC3	P17751;H7BXC3	Triosephosphate isomerase	Tpi1	0.397681	0.114065	0.10582	0.136884	0.364456	-0.30368	0.600648	-0.136884	0.196795	-0.10582	-0.405215	-0.665456	-0.19355	-0.265572
Q61696;P17879	Q61696;P17879	Heat shock 70 kDa protein 1A;Heat shock 70 kDa protein 1B	Hspa1a;Hspa1b	0.473071	0.0804539	-0.86164	0.31757	-0.0971088	-1.99939	-0.00497627	-0.0283022	0.451778	0.369977	0.00497627	-0.0711555	0.186312	-0.0804539
P17918	P17918	Proliferating cell nuclear antigen	Pcna	-0.804389	-0.415997	0.0943661	-0.699506	-0.279968	-0.425058	0.145326	0.0624151	0.242981	0.313877	0.0926313	-0.0624151	0.146891	-0.0943661
P18608;A0A3B2W3M7	P18608;A0A3B2W3M7	Non-histone chromosomal protein HMG-14	Hmgn1	-0.141111	0.146922	-0.408114	-0.159857	-0.338239	NaN	-0.0552521	0.0878868	0.0360231	-0.0360231	0.0552521	0.167667	0.147094	0.522096
P19437	P19437	B-lymphocyte antigen CD20	Ms4a1	-0.376387	-0.79709	-0.540992	-0.0955715	-0.0390444	-1.25306	0.329416	0.112272	0.0390444	0.468554	0.0955715	-0.164494	0.31634	0.605762
P19536;Q9D881;F7C106;A0A0A6YVR0	P19536;Q9D881	Cytochrome c oxidase subunit 5B, mitochondrial	Cox5b	0.0504141	-0.11926	0.0112276	-0.0687418	-0.0112276	-0.279147	-0.0257044	0.00788212	-0.0847521	0.114406	-0.00604343	0.00604343	0.248376	0.435351
P19783	P19783	Cytochrome c oxidase subunit 4 isoform 1, mitochondrial	Cox4i1	-0.699942	-0.465158	-0.0787191	0.00221634	-0.0153437	-1.81146	-0.016386	-0.00221634	0.0153437	0.144177	0.169895	0.330097	0.342978	0.572158
P19973	P19973	Lymphocyte-specific protein 1	Lsp1	-0.0277081	0.40656	0.627975	1.16465	0.285893	0.0324526	-0.0882282	-0.0471935	-0.41224	-0.253421	0.0277081	0.234161	-0.0950994	-0.0324526
P20029	P20029	78 kDa glucose-regulated protein	Hspa5	0.0618258	-0.158032	-0.0883074	-0.0347776	0.436913	-0.936166	-0.0816298	-0.0699205	-0.111493	0.0883074	0.135194	0.0347776	0.159577	0.197152
P20065;Q9D2R9;A2AEH9	P20065	Thymosin beta-4;Hematopoietic system regulatory peptide	Tmsb4x	-0.271345	0.542634	-0.0227766	-0.102661	0.134297	-0.09163	0.121124	0.102661	-0.51629	-0.389836	0.114996	-0.205828	0.0227766	0.119702
P20108	P20108	Thioredoxin-dependent peroxide reductase, mitochondrial	Prdx3	0.0707474	0.0181117	-0.0410495	-0.838519	-0.0181117	-0.819119	0.399303	0.328966	0.577838	0.668945	-0.474049	-0.0707474	-0.433806	0.0593314
P20152;A0A0A6YWC8;A2AKJ2;P31001;P15331;Q9DCV7;CON__Q9DCV7;CON__Q3KNV1;CON__P08729;G5E846;CON__Q9H552;A0A2R8W6R6;G3X981;P03995;CON__Q9NSB2;CON__Q6ISB0	P20152;A0A0A6YWC8	Vimentin	Vim	1.06662	0.489912	-0.0209713	0.360387	0.773918	-0.108084	0.167449	-0.167449	0.0209713	0.107874	-0.220174	-0.425153	-0.192387	-0.182032
P21619;A0A0R4J0Q5	P21619;A0A0R4J0Q5	Lamin-B2	Lmnb2	0.00643635	0.281654	0.0244999	0.28721	0.163147	0.422373	-0.146409	0.0407839	-0.247339	-0.148136	-0.125461	-0.00643635	-0.0244999	-0.0958958
P21958;Q3TBA3;F6QHF1	P21958;Q3TBA3;F6QHF1	Antigen peptide transporter 1	Tap1	-0.506235	-0.402318	-0.136285	0.0743103	0.0265646	-0.0084753	0.0360851	0.177792	-0.113952	0.0659895	-0.0499382	-0.0360851	0.0592012	0.0084753
P22366;F6SPW1	P22366;F6SPW1	Myeloid differentiation primary response protein MyD88	Myd88	-1.28764	0.196895	-0.173697	-0.3276	-0.660184	NaN	-0.352598	0.3276	-0.17298	0.17298	0.637384	0.857386	0.782306	0.761258
P22892;Q8CBB7	P22892;Q8CBB7	AP-1 complex subunit gamma-1	Ap1g1	-0.570803	-0.143704	-0.255204	-0.00524378	-0.245716	0.88483	0.0682502	0.00524378	0.0728359	0.171521	-0.0324092	0.0796475	-0.0085659	0.0085659
P22907	P22907	Porphobilinogen deaminase	Hmbs	NaN	NaN	-1.41126	NaN	-0.700591	0.0358057	0.281842	0.167698	0.0049305	0.175368	0.0174441	-0.0174441	-0.0049305	0.0418978
P23116;A0A494B9I0	P23116	Eukaryotic translation initiation factor 3 subunit A	Eif3a	0.580316	0.108952	0.434393	0.272653	0.531717	0.0677185	-0.232598	-0.0357313	-0.301792	-0.305653	-0.0295649	0.0295649	-0.0677185	-0.0998859
P23198;Q9DCC5;D3Z313;D3Z1A9	P23198;Q9DCC5;D3Z313	Chromobox protein homolog 3	Cbx3	0.0848064	-0.21971	0.0671778	0.240459	0.372752	-0.7748	-0.384022	-0.142906	-0.18611	-0.0671778	-0.0848064	0.275488	0.340201	0.610665
P23950	P23950	Zinc finger protein 36, C3H1 type-like 1	Zfp36l1	NaN	-0.526833	-0.905261	-2.89719	-0.273554	NaN	0.0418129	-0.0418129	0.273554	0.386399	0.0560408	0.0538473	0.398611	0.435416
P24270;A2AL20	P24270	Catalase	Cat	-0.340764	-0.336154	-0.0363169	0.010066	0.0777197	0.160222	0.0833311	0.081708	-0.230411	0.0251436	-0.010066	-0.109675	0.0616884	-0.0251436
P24369	P24369	Peptidyl-prolyl cis-trans isomerase B	Ppib	-0.155277	-0.906343	-0.884542	-0.278206	-0.121502	-2.71611	0.0104561	-0.0104561	0.144918	0.21282	0.0555859	0.200972	0.121502	0.134342
P24547;A0A0A6YY72;A0A0A6YXS4	P24547	Inosine-5-monophosphate dehydrogenase 2	Impdh2	-2.40924	-0.327029	0.0584078	-0.369979	-0.324845	-0.277368	-0.0337553	0.0953608	-0.0584078	0.157623	0.102166	0.0337553	0.307617	0.407484
P24668	P24668	Cation-dependent mannose-6-phosphate receptor	M6pr	-2.16516	-0.67906	0.083571	-0.302028	-0.358904	-0.0423779	0.0519075	0.252347	0.242875	0.159396	-0.030982	0.030982	0.0423779	-0.217178
P25206	P25206	DNA replication licensing factor MCM3	Mcm3	0.0011673	-0.00409794	0.00409794	-0.123671	0.322619	-0.0791864	-0.0818825	0.0839539	-0.0237341	-0.0615015	-0.0011673	0.0340214	0.14236	0.22701
P25444;D3YVC1;D3YWJ3	P25444;D3YVC1;D3YWJ3	40S ribosomal protein S2	Rps2	0.0710087	-0.193825	-0.182837	0.383261	0.00114441	-0.276653	-0.168545	0.00638962	-0.00114441	0.132696	-0.0238972	-0.00638962	0.00614929	0.124704
P25799;A0A0G2JGK6;F6Z9G5	P25799	Nuclear factor NF-kappa-B p105 subunit;Nuclear factor NF-kappa-B p50 subunit	Nfkb1	0.33131	-0.202114	-0.316914	0.185011	0.0292816	-1.49843	0.00960541	-0.00960541	-0.0167561	0.0167561	-0.0933552	-0.0442257	0.0440273	0.15921
P25911	P25911	Tyrosine-protein kinase Lyn	Lyn	0.0337143	-0.183721	-0.125701	-0.0337143	-0.00147724	0.00946617	-0.129106	-0.106023	0.0553379	0.117863	0.0643196	0.158188	0.00147724	-0.113173
P26011	P26011	Integrin beta-7	Itgb7	-0.220683	-0.346405	-0.305995	-0.146964	-0.0168509	-0.34743	0.114308	0.0891347	0.0353456	0.213209	-0.0635533	0.0635533	0.0168509	0.194625
P26039;A2AIM2;Q71LX4;E9PUM4;Q8CDM9;A0A1L1SRI1;A0A1L1SQ51;F6S1V7;A0A1L1SQP9;F6SX70	P26039	Talin-1	Tln1	0.756103	0.779954	0.806333	0.512074	0.427304	0.8208	0.0357618	-0.0357618	-0.516509	-0.543729	-0.100453	-0.17459	-0.477159	-0.427304
P26040	P26040	Ezrin	Ezr	0.846162	0.20705	0.183514	0.811326	0.397137	0.0208073	-0.322579	-0.176408	-0.472988	-0.346598	-0.11428	0.11428	-0.137037	-0.0208073
P26041	P26041	Moesin	Msn	0.532331	0.90309	0.86569	0.993505	0.993399	-0.0824585	-0.252741	-0.269287	-0.163342	-0.213745	-0.1015	0.1015	-0.0566845	0.0566845
P26043;A0A5F8MPB9;Q7TSG6	P26043;A0A5F8MPB9	Radixin	Rdx	-0.0340004	0.0949001	-0.019783	0.190393	0.251593	-0.338757	-0.0762024	-0.0422268	-0.129614	-0.160191	0.0340004	0.0598354	0.019783	0.13763
P26187	P26187	Methylated-DNA--protein-cysteine methyltransferase	Mgmt	-0.31434	-0.0276179	0.131752	0.00259542	0.0276179	-1.02295	0.209322	0.0591121	0.201233	0.149708	-0.00259542	-0.171659	-0.104307	-0.197353
P26323;V9GX50;P81270;H3BKX4;E9PY05;I1E4Y2;A0A384DVA0	P26323;V9GX50	Friend leukemia integration 1 transcription factor	Fli1	0.00971699	0.513919	0.436033	-0.00971699	0.131666	1.04883	0.186083	0.165314	-0.305337	-0.300537	-0.0199327	-0.232972	-0.131666	-0.335643
P26350;A0A087WP98;A0A087WPN6;A0A087WQN2	P26350;A0A087WP98;A0A087WPN6	Prothymosin alpha;Prothymosin alpha, N-terminally processed;Thymosin alpha	Ptma	0.0279131	0.200072	1.05515	1.43316	0.401904	0.211389	-0.0279131	0.155677	-0.23599	-0.394359	-0.411084	-0.37029	-0.200072	-0.411506
P26369;Q80XR5;Q3KQM4;A0A140LJK3;A0A140LJ08	P26369;Q80XR5	Splicing factor U2AF 65 kDa subunit	U2af2	-0.48292	0.419003	0.777152	0.854008	0.0312185	0.979459	-0.209225	0.0375519	-0.420117	-0.302003	-0.0375519	0.179714	-0.0312185	-0.0512705
P26443;F7CFA5	P26443	Glutamate dehydrogenase 1, mitochondrial	Glud1	-0.332203	-0.0462265	-0.100863	0.00909996	0.325092	-1.11373	-0.00909996	0.0633736	-0.103901	0.0462265	-0.0442829	0.184166	0.16147	0.395864
P26516	P26516	26S proteasome non-ATPase regulatory subunit 7	Psmd7	2.35954	0.591722	0.177919	1.02169	0.339693	0.590828	-0.168165	0.0323029	-0.648884	-0.766874	-0.21682	-0.0323029	-0.298023	-0.177919
P26638;Q8C483;A2AFS0;A2AFS1	P26638;Q8C483;A2AFS0	Serine--tRNA ligase, cytoplasmic	Sars	-1.54811	-0.693954	-0.63959	-0.110374	0.209096	-1.00876	0.225309	0.159613	0.262158	0.273877	0.071476	-0.071476	0.199058	-0.199058
P26645	P26645	Myristoylated alanine-rich C-kinase substrate	Marcks	1.13452	1.2178	1.1905	1.0526	0.278281	1.04741	-0.0303593	0.0303593	-0.596652	-0.520144	-0.059454	-0.408356	-0.278281	-0.392077
P26883	P26883	Peptidyl-prolyl cis-trans isomerase FKBP1A	Fkbp1a	-0.364391	-0.481425	0.149678	0.121889	-0.0495787	-0.760856	-0.280874	-0.0272923	-0.00264072	0.00264072	0.0272923	0.409601	0.26608	0.373612
P27046	P27046	Alpha-mannosidase 2	Man2a1	-0.857566	-0.598529	0.18187	-0.358818	-0.197291	0.934296	0.00529432	0.0429673	0.093998	0.0614901	0.0563684	-0.00529432	-0.0614901	-0.0744572
P27546;A0A140T8T5;A0A0G2JFH2;A0A0G2JG35;A0A0G2JDY5;Q78TF3	P27546;A0A140T8T5;A0A0G2JFH2;A0A0G2JG35	Microtubule-associated protein 4	Map4	0.845006	1.14976	0.200649	-0.0524988	0.07271	-0.0247746	-0.099122	-0.369138	-0.489485	-0.35578	0.0524988	0.130586	-0.155113	0.0247746
P27612;F7D1R5	P27612	Phospholipase A-2-activating protein	Plaa	-0.462301	0.312745	0.348559	-0.299126	0.19918	-0.38701	-0.00703812	0.13023	-0.00575352	-0.123546	0.0582619	0.00703812	0.00575352	-0.116742
P27641	P27641	X-ray repair cross-complementing protein 5	Xrcc5	-1.21817	-1.03167	0.064364	0.016295	-0.118731	-0.902641	0.211265	0.176916	-0.0199037	0.0199037	-0.0289092	-0.016295	0.18871	0.276806
P27659;A0A2R8VHN4;A0A087WNS0;A0A087WQK0	P27659	60S ribosomal protein L3	Rpl3	-0.13131	-0.59588	-0.12515	-0.0972023	-0.0584478	1.33635	-0.173365	0.0972023	-0.142192	0.0584478	0.141447	0.168127	0.518983	0.505704
P27661	P27661	Histone H2AX	H2afx	3.04531	1.28125	0.0913925	1.0022	0.715633	-0.630396	0.0080204	-0.201206	-0.0913925	-0.201643	-0.251354	-0.0080204	-0.180866	0.24099
P27773;F6Q404	P27773	Protein disulfide-isomerase A3	Pdia3	1.06808	0.716409	0.305539	0.433372	0.720685	-0.344026	0.0229082	-0.0229082	0.0399179	-0.0399179	-0.082118	-0.0406179	-0.159455	-0.214601
P28063;G3UZW8	P28063;G3UZW8	Proteasome subunit beta type-8;Proteasome subunit beta type	Psmb8	-0.196052	0.0126095	0.569204	-0.181355	-0.0126095	-0.498475	0.0508223	-0.0508223	-0.0808659	0.0647011	0.103583	0.0905828	-0.0722942	0.0444756
Q31621;P28078	Q31621;P28078	Class II histocompatibility antigen, M alpha chain	H2-DMa	0.444564	-0.105598	1.01011	-0.138505	0.0444989	NaN	0.266567	0.129303	1.05195	0.65771	-0.129303	-0.230933	-0.0444989	-0.449083
P28352;F6QA74;D3Z124;D3Z6R9	P28352;F6QA74;D3Z124;D3Z6R9	DNA-(apurinic or apyrimidinic site) lyase;DNA-(apurinic or apyrimidinic site) lyase, mitochondrial	Apex1	0.366493	0.272529	-0.00653553	0.276428	0.0951624	0.246739	-0.0234566	-0.0345173	-0.0880632	-0.0611391	-0.0209942	0.0209942	-0.00924969	0.00653553
P28474	P28474	Alcohol dehydrogenase class-3	Adh5	-1.24319	-0.617035	-0.859371	-0.565849	-0.33131	-1.82617	0.163834	0.0462694	0.33131	0.416578	0.00140953	-0.00140953	0.344417	0.365767
P28574;A0A1W2P7P4	P28574;A0A1W2P7P4	Protein max	Max	0.199502	0.43392	0.444489	0.517584	0.123682	0.657309	0.00334311	-0.00334311	-0.148279	-0.123682	-0.16801	-0.215262	-0.223075	-0.280486
P28656;Q3TF41;Q8BSH9	P28656;Q3TF41;Q8BSH9	Nucleosome assembly protein 1-like 1	Nap1l1	-0.0376506	0.137757	-0.598012	-0.372915	-0.802766	0.0339813	0.443828	1.09286	0.352035	0.134499	-0.714813	0.0376506	-0.0339813	-0.0987654
P28658	P28658	Ataxin-10	Atxn10	-0.475532	-0.0175695	-0.228151	0.109936	0.0175695	-1.25648	0.419617	0.194884	0.765	0.419023	-0.109936	-0.425354	0.0529642	-0.386465
P28667	P28667	MARCKS-related protein	Marcksl1	1.63782	0.576106	0.359054	0.64909	-0.610646	0.415786	-0.284203	-0.225758	-0.331012	-0.205947	0.156353	-0.156353	0.0171919	-0.0171919
P28867;Q1MX41;Q1MX43;Q1MX40;Q1MX42;Q02111;F8WGT6	P28867;Q1MX41;Q1MX43;Q1MX40;Q1MX42	Protein kinase C delta type;Protein kinase C delta type regulatory subunit;Protein kinase C delta type catalytic subunit;Protein kinase C	Prkcd	-0.8045	0.544065	0.00484467	-0.514122	0.631503	-0.201708	0.272041	-0.272041	-0.285145	-0.171053	0.648312	0.589888	-0.00484467	0.135859
P29341;Q9D4E6;Q62029;Q6PHQ9;A2A5N3;F6ZAX1;A0A2I3BR37;Q91YZ8;A3KFU5;A3KFU8;V9GXG3	P29341	Polyadenylate-binding protein 1	Pabpc1	0.640888	-0.00328541	0.0343523	0.384525	0.260667	-0.483993	-0.122883	-0.0321159	-0.260924	-0.227481	0.0147533	-0.0147533	0.00328541	0.0377607
P29351;G3UYY5;G3UXM2	P29351	Tyrosine-protein phosphatase non-receptor type 6	Ptpn6	0.132518	0.0861292	0.11959	-0.0883932	0.608129	-1.07469	-0.0558367	-0.000967979	-0.175801	-0.117358	0.000967979	0.130034	-0.0828981	0.0828981
P29352;E9QAS3	P29352;E9QAS3	Tyrosine-protein phosphatase non-receptor type 22;Protein-tyrosine-phosphatase	Ptpn22	-0.501173	-0.441254	-0.32712	0.184874	0.00363922	-1.39861	-0.0131969	-0.029089	-0.00363922	0.0303726	0.0916805	0.0131969	0.369984	0.345451
P29391;Q9CPX4;A0A1B0GRH4;A0A1B0GR60	P29391;Q9CPX4;A0A1B0GRH4;A0A1B0GR60	Ferritin light chain 1;Ferritin	Ftl1	-1.50376	-0.0343995	0.132185	-0.149726	0.496882	0.0128427	0.0780339	0.165918	-0.0128427	0.0351386	0.00391626	-0.00391626	-0.0149369	-0.14769
P29595	P29595	NEDD8	Nedd8	-0.703935	-0.857101	-0.261803	-0.159485	-0.459868	-0.176889	-0.311913	0.159485	0.176889	0.23137	0.21731	0.891509	0.672702	0.759555
P29758	P29758	Ornithine aminotransferase, mitochondrial	Oat	-1.18369	-0.517456	-0.389236	-0.434158	-0.00610733	-2.57421	0.235107	0.196125	0.00610733	0.0942287	0.0429668	-0.0429668	0.111206	0.134621
P30415;Q8CBP6	P30415	NK-tumor recognition protein;Putative peptidyl-prolyl cis-trans isomerase	Nktr	-0.00987053	-0.47265	-0.170966	-0.0831032	-0.275148	NaN	0.054081	0.052453	0.268	0.170966	0.00987053	-0.378683	0.258272	0.275274
P30416;F6S2D5	P30416	Peptidyl-prolyl cis-trans isomerase FKBP4;Peptidyl-prolyl cis-trans isomerase FKBP4, N-terminally processed	Fkbp4	-0.375782	-0.0361099	0.161522	0.402	-0.0613422	0.481741	-0.0745049	-0.0235004	-0.129255	-0.108547	0.0388203	0.0235004	0.127214	0.0361099
P30681;A0A1B0GQX9	P30681;A0A1B0GQX9	High mobility group protein B2	Hmgb2	-0.0247631	0.846271	0.26283	0.412395	0.53922	-1.21515	-0.135632	-0.376497	-0.59357	-0.432014	0.127588	0.0247631	-0.100062	0.100062
P31230;Q3UZG4;A0A0G2JDW6	P31230;Q3UZG4	Aminoacyl tRNA synthase complex-interacting multifunctional protein 1;Endothelial monocyte-activating polypeptide 2	Aimp1	-0.463522	-0.0831118	0.251439	0.224442	-0.0973139	0.583884	-0.00123024	0.00883865	-0.165103	-0.0612497	0.00123024	-0.0848236	0.134004	0.0612497
P32020	P32020	Non-specific lipid-transfer protein	Scp2	-0.409627	0.111077	0.486048	-0.569095	-0.319704	0.458708	0.407516	-0.111464	0.0395145	-0.0395145	0.236328	0.111464	-0.114901	-0.124027
P32067;D6RI87;A2AR07	P32067	Lupus La protein homolog	Ssb	0.142636	0.114507	-0.717477	-0.237279	0.114655	-3.31957	-0.0126429	-0.340882	-0.0714998	0.0714998	0.087657	0.0126429	-0.158961	0.0807619
P32233;F7BQ65	P32233	Developmentally-regulated GTP-binding protein 1	Drg1	0.426297	-0.427452	-0.0949459	0.545407	-0.558292	-0.454493	-0.0927224	0.0864444	0.187454	0.265429	-0.112221	-0.0864444	0.106202	0.0949459
P32921;E0CXX4;E0CXQ4	P32921	Tryptophan--tRNA ligase, cytoplasmic;T1-TrpRS;T2-TrpRS	Wars	-0.42201	-0.290257	-0.299941	0.0655899	-0.0569506	-1.33912	-0.0655899	-0.186939	0.0966902	0.0569506	0.117884	0.316732	0.219548	0.320852
P33215	P33215	Protein NEDD1	Nedd1	-3.25241	-0.00922298	0.0551739	-0.237427	-0.0608358	0.768726	0.0674562	0.174085	-0.014472	-0.0114527	-0.0518475	0.0518475	0.5394	0.00922298
P33609	P33609	DNA polymerase alpha catalytic subunit	Pola1	-0.100746	-0.423425	-0.0186191	0.0820255	-0.446524	0.0186191	0.00213337	0.0780392	0.441439	0.337169	-0.120266	-0.00213337	0.0894313	-0.0360427
P34022;H7BX22	P34022;H7BX22	Ran-specific GTPase-activating protein	Ranbp1	-0.217704	-0.236109	0.376377	0.69851	0.00980186	-0.580997	-0.0047121	0.0548162	0.0655651	-0.00297356	-0.13687	0.0047121	0.00297356	-0.155716
P34884	P34884	Macrophage migration inhibitory factor	Mif	0.744518	0.0876045	0.494365	-0.637152	0.060111	-1.31399	0.22609	-0.131623	0.352548	-0.060111	-0.00228548	0.00228548	-0.408932	-0.529786
P35235	P35235	Tyrosine-protein phosphatase non-receptor type 11	Ptpn11	NaN	-0.00517082	-0.0973701	-0.863168	-0.123747	-0.144571	-0.0495977	0.0495977	0.00517082	0.195166	0.116565	0.457591	0.362244	0.398571
P35278;Q8C266	P35278;Q8C266	Ras-related protein Rab-5C	Rab5c	0.177193	0.180112	0.177613	0.00485802	0.418073	0.536017	-0.263575	-0.00485802	-0.220761	-0.177613	-0.099823	0.0671215	-0.178498	-0.184503
P35282;A0A1W2P6Z4	P35282	Ras-related protein Rab-21	Rab21	-1.6435	0.574555	0.242707	0.132283	0.0518656	0.646413	-0.068058	-0.239381	-0.314454	-0.110223	0.068058	0.140328	-0.260701	-0.0518656
P35459	P35459	Lymphocyte antigen 6D	Ly6d	-0.0570154	0.00309753	0.281402	0.281725	-0.118077	NaN	-0.327484	-0.144698	-0.00309753	-0.0321836	0.0570154	0.150105	0.335155	0.349199
P35486	P35486	Pyruvate dehydrogenase E1 component subunit alpha, somatic form, mitochondrial	Pdha1	-0.000412941	0.110149	-0.234457	-0.0582724	0.169281	0.600595	0.000412941	0.033349	-0.313209	-0.110149	-0.00572109	0.171557	-0.151251	0.119608
P35505;D3Z2R9	P35505	Fumarylacetoacetase	Fah	-1.69926	-0.29031	-0.460373	-0.75342	0.0493641	-1.08893	0.307434	0.155128	0.23049	0.230425	0.227661	-0.155128	0.00211143	-0.00211143
P35550;A0A140LIR6	P35550;A0A140LIR6	rRNA 2-O-methyltransferase fibrillarin	Fbl	-0.197067	-0.241089	-0.151672	-0.060606	0.252218	-1.70692	0.171799	-0.0333328	-0.0773163	0.0773163	0.0497246	0.0333328	0.0825939	0.312626
P35564;Q3V063	P35564	Calnexin	Canx	0.158059	-0.0172691	0.0458965	0.402738	0.116766	0.0172691	-0.173539	0.0333147	-0.697306	-0.49987	-0.0418539	-0.0333147	-0.289347	0.104006
P35585;Q9WVP1;A0A1L1SUA0;A0A0R4IZX6;A0A0R4J1L4	P35585	AP-1 complex subunit mu-1	Ap1m1	-0.592659	-0.721488	-0.605799	-0.305769	-0.525215	0.204724	-0.0683317	0.253096	-0.0870891	0.0870891	0.105795	0.0683317	0.116765	0.142715
P35700;B1AXW4;B1AXW5;B1AXW6	P35700;B1AXW4;B1AXW5;B1AXW6	Peroxiredoxin-1	Prdx1	-0.0922155	0.169797	0.490092	0.252429	-0.166024	-0.311057	-0.334216	-0.157861	-0.300166	-0.127582	0.0922155	0.523213	0.127582	0.296735
P35821	P35821	Tyrosine-protein phosphatase non-receptor type 1	Ptpn1	0.508141	0.283986	0.165887	0.511482	0.216819	0.42599	-0.0217247	0.0217247	-0.403108	-0.287644	-0.0765572	-0.0650578	-0.178187	-0.165887
P35979	P35979	60S ribosomal protein L12	Rpl12	-0.875997	-0.700841	-1.03765	-0.478309	0.160684	-3.0149	0.0261488	-0.0261488	-0.00591564	0.154	0.210551	0.252685	0.00591564	0.129846
P35980;A0A1B0GSS8;A0A1B0GQU8;A0A1B0GSA8;A0A1B0GSF7;A0A1B0GRZ3;A0A1B0GS28	P35980;A0A1B0GSS8;A0A1B0GQU8;A0A1B0GSA8;A0A1B0GSF7	60S ribosomal protein L18	Rpl18	0.127341	0.42311	-0.0440321	-0.224538	0.0440321	-0.27527	-0.127341	-0.481618	-0.210488	-0.127013	0.150743	0.530335	0.163577	0.442855
P36371	P36371	Antigen peptide transporter 2	Tap2	-0.0581818	-0.0584393	-0.0100212	-0.0203457	0.335913	0.187525	-0.1583	0.0203457	-0.179363	-0.0608501	0.0321217	0.140909	0.0100212	0.0863514
P36536;Q99JZ4	P36536;Q99JZ4	GTP-binding protein SAR1a	Sar1a	-0.257949	-0.0671287	0.0671287	-0.990179	-0.184483	0.423526	0.0742478	0.0432534	0.300988	0.246256	0.0593848	-0.0432534	-0.0974574	-0.234017
P36916	P36916	Guanine nucleotide-binding protein-like 1	Gnl1	-0.678858	0.165296	0.135116	-0.185216	0.0380607	0.716473	-0.0556383	0.137565	-0.142169	-0.132642	0.0556383	0.244246	-0.0380607	-0.239078
P37040;Q05DV1;E9PVT9;E9Q997	P37040;Q05DV1	NADPH--cytochrome P450 reductase	Por	-0.0619488	-0.0798092	-0.316105	-0.188604	0.394995	-0.655243	-0.0958691	0.0782585	-0.199867	0.0798092	0.0619488	0.290485	0.30118	0.545345
P37913;Q8R055;E9PV36	P37913;Q8R055;E9PV36	DNA ligase 1;DNA ligase	Lig1	-0.680744	0.530957	0.158803	0.110287	0.216825	-0.0445204	-0.0627213	-0.042469	-0.200629	-0.134921	0.042469	0.0953903	-0.0248079	0.0248079
P38647	P38647	Stress-70 protein, mitochondrial	Hspa9	0.88709	0.965078	0.40609	0.809005	0.630827	0.257856	0.022769	-0.0335169	-0.303038	-0.267118	-0.0575171	-0.022769	-0.327139	-0.257856
P39749;Q91Z50	P39749;Q91Z50	Flap endonuclease 1	Fen1	0.0896187	0.0083704	-0.367084	-1.21194	-0.0083704	-0.959643	0.0189934	0.00775909	0.104615	0.1531	-0.00775909	-0.273117	-0.151235	0.0329123
P40124;B1ARS0	P40124	Adenylyl cyclase-associated protein 1	Cap1	1.28246	0.647074	-0.198732	-0.486101	0.549927	-0.380774	-0.0909977	2.28882e-05	0.0532188	-0.00271034	-2.28882e-05	0.0420666	-0.0769653	0.00271034
P40142;A0A286YE28;E0CY51	P40142;A0A286YE28	Transketolase	Tkt	0.374506	0.171949	0.0635452	0.168024	0.051733	-0.443102	-0.146255	-0.0516186	-0.356394	-0.175844	-0.155876	0.0516186	-0.051733	0.0868721
P40201;Q8C7Q2;G3V014	P40201;Q8C7Q2	Chromodomain-helicase-DNA-binding protein 1	Chd1	-0.416293	0.483524	0.426241	0.474207	0.00987911	0.772156	-0.0526028	0.00119781	-0.227448	-0.197215	-0.00119781	0.0103683	-0.0632257	-0.00987911
P40336;A0A1W2P7Z9	P40336	Vacuolar protein sorting-associated protein 26A	Vps26a	0.153713	-0.479482	-0.259548	-0.47522	-0.289722	0.000720024	-0.0340204	0.0503187	-0.000720024	0.030633	0.0340204	-0.113336	0.158023	0.0388594
P41105;F6Z0X0	P41105	60S ribosomal protein L28	Rpl28	0.364123	0.960979	-0.00642109	1.0096	-0.0313768	0.403275	-0.445346	-0.491477	-0.747838	-0.351964	-0.0205793	0.0205793	0.00642109	0.242461
P41155	P41155	Lymphotoxin-beta	Ltb	-0.404131	-0.382947	-0.0841622	-0.157087	-0.522058	NaN	0.310177	0.231958	0.231787	0.123968	0.0436354	-0.0436354	0.0964322	0.0841622
P41241;A0A1L1STA1;A0A1L1SQQ5;A0A1L1SR46	P41241	Tyrosine-protein kinase CSK	Csk	-0.316818	-0.333745	-0.158496	0.0449581	-0.169177	-1.15185	-0.119713	-0.0132885	0.158496	0.390334	0.0132885	0.111563	0.376081	0.391261
P42082	P42082	T-lymphocyte activation antigen CD86	Cd86	-0.660275	-0.531951	0.259996	0.18357	-0.0878215	0.944837	0.0126743	0.0558786	-0.00152922	0.0352931	-0.0126743	-0.0445185	0.00152922	-0.0118985
P42125;A0A3Q4EC00;A0A452J8A5	P42125;A0A3Q4EC00;A0A452J8A5	Enoyl-CoA delta isomerase 1, mitochondrial	Eci1	0.109201	0.414929	0.670144	0.468126	0.0987368	0.485271	-0.0447044	-0.0989799	-0.0987368	-0.133317	-0.00284004	0.00284004	-0.288255	-0.28567
P42128;O70628;D6RFN9;A0A494B907;D6REE8;D6RGP8;A0A494BAR7;D6RH57;A0A494BAI4;D3YTQ4	P42128	Forkhead box protein K1	Foxk1	0.966077	0.435699	0.133358	0.482088	-0.133358	0.573316	0.0187201	-0.0187201	0.0374599	-0.0374599	-0.14902	-0.235771	-0.113119	-0.105171
P42932;H3BL49;H3BJB6;H3BLL1;H3BKG2	P42932;H3BL49;H3BJB6	T-complex protein 1 subunit theta	Cct8	0.525312	-0.331037	-0.062644	-0.00619507	0.0821447	-0.801745	0.0313015	0.00619507	0.148452	0.12745	-0.091671	-0.0493088	0.0211	-0.0211
P43247	P43247	DNA mismatch repair protein Msh2	Msh2	-1.37122	-0.988077	-0.638867	-1.0373	-0.196632	-2.21196	0.281922	0.0304365	0.196632	0.474123	-0.0304365	0.100194	0.449939	0.602553
P43274	P43274	Histone H1.4	Hist1h1e	1.3298	1.73898	0.0487976	-0.0274057	0.608366	-5.87968	-0.34385	-0.330665	-0.491686	-0.404091	0.0274057	0.374352	-0.0487976	0.131662
P43275	P43275	Histone H1.1	Hist1h1a	1.06352	1.09519	0.243876	-0.11598	0.383241	-1.19958	-0.167316	-0.118618	-0.281917	-0.418529	0.11598	0.257338	-0.0134096	0.0134096
P43276	P43276	Histone H1.5	Hist1h1b	2.17373	1.95712	1.13844	1.03307	0.52652	0.309196	0.0243664	-0.0243664	-0.650061	-0.949375	-0.146992	-0.0952549	-0.506214	-0.309196
P43277	P43277	Histone H1.3	Hist1h1d	1.97886	2.27622	1.03538	0.0283651	1.21829	-0.238128	-0.409062	-0.649976	-0.375596	-0.371482	-0.0283651	0.137208	-0.0966845	0.0966845
P45878	P45878	Peptidyl-prolyl cis-trans isomerase FKBP2	Fkbp2	0.53285	-0.920535	-0.787202	-0.902066	-0.0370836	-3.2232	-0.109361	-0.317614	0.16293	0.285777	0.109361	0.18948	0.0370836	0.443896
P45952;D6RFD7	P45952	Medium-chain specific acyl-CoA dehydrogenase, mitochondrial	Acadm	-1.12696	-0.515523	-0.189583	-0.967352	-1.17857	NaN	0.0531578	-0.01297	0.320369	0.272574	0.01297	0.0626144	0.266597	0.189583
P46061;A0A2R8W753;A0A2R8VHK9	P46061;A0A2R8W753;A0A2R8VHK9	Ran GTPase-activating protein 1	Rangap1	-0.320738	1.15818	0.67187	0.608202	-0.510419	NaN	-0.0120616	0.0120616	0.522771	0.176641	0.105694	-0.116649	-0.176641	-0.302505
P46414	P46414	Cyclin-dependent kinase inhibitor 1B	Cdkn1b	0.224594	0.149897	0.0597892	0.404515	-0.513322	-0.0273967	-0.101989	0.101989	0.078877	0.0172067	-0.47601	-0.477219	-0.0172067	-0.219682
P46460;G3UX98;G3UX86	P46460	Vesicle-fusing ATPase	Nsf	-1.01213	-0.281968	-0.468632	-0.72818	0.191037	0.0703621	0.0111408	-0.0111408	2.67029e-05	0.0724545	0.115572	0.0790157	-2.67029e-05	-0.0558472
P46467	P46467	Vacuolar protein sorting-associated protein 4B	Vps4b	-0.106089	-0.580606	-0.0935917	0.0102034	0.226153	-1.01174	0.566168	0.0203581	0.375438	0.259885	-0.0102034	-0.170606	0.0217075	-0.0217075
P46471;Q8BVQ9	P46471;Q8BVQ9	26S protease regulatory subunit 7	Psmc2	-0.779485	-0.785943	0.0686569	-0.0286312	-0.319233	NaN	0.26934	0.103115	0.234167	0.213648	0.0286312	-0.155173	0.00115776	-0.00115776
P46664	P46664	Adenylosuccinate synthetase isozyme 2	Adss	-0.339659	0.0955105	-0.0307007	-0.30237	0.270498	0.0835209	0.0348797	-0.0348797	-0.239443	-0.209784	0.121801	0.124329	-0.0163898	0.0163898
P46935;A0A571BEP7;A0A571BDN7;V9GXK3;V9GWV8;Q3V335	P46935;A0A571BEP7;A0A571BDN7	E3 ubiquitin-protein ligase NEDD4	Nedd4	-0.941159	-0.0286474	-0.154943	-0.572691	-0.0188818	-2.14293	0.203075	0.141535	0.0959024	0.0717001	-0.00830078	0.00830078	0.0188818	0.118733
P46978	P46978	Dolichyl-diphosphooligosaccharide--protein glycosyltransferase subunit STT3A	Stt3a	-0.906527	-0.324068	0.0745525	0.135117	-0.0745525	0.416066	-0.078743	-0.378674	-0.240954	-0.165992	0.078743	0.0850372	0.0850792	0.138255
P47738;A0A0G2JEU1;A0A0G2JF60;D3YYF3;A0A0G2JFQ0	P47738;A0A0G2JEU1	Aldehyde dehydrogenase, mitochondrial	Aldh2	-0.0509357	-0.453867	-0.0936623	0.165657	0.109299	0.790098	0.571659	0.0509357	0.0432167	0.172321	-0.0567417	-0.135609	-0.174379	-0.0432167
P47754;A0A0N4SVM0;D6RCW7	P47754;A0A0N4SVM0;D6RCW7	F-actin-capping protein subunit alpha-2	Capza2	NaN	-0.574202	-0.130929	0.0162983	-0.437706	-2.1765	0.209082	-0.0331106	0.237368	0.306056	0.0123453	-0.0123453	0.246221	0.130929
P47758	P47758	Signal recognition particle receptor subunit beta	Srprb	-0.873611	-0.0182352	-0.0685797	-0.076004	0.0684872	0.489653	0.272274	0.130205	0.0182352	0.0370522	0.057663	-0.057663	-0.107284	-0.199756
P47810	P47810	Wee1-like protein kinase	Wee1	NaN	-0.193794	-1.23601	-1.14826	-1.07254	NaN	0.0781751	-0.0781751	0.193794	0.546475	0.625177	0.878416	0.757519	0.949503
P47856;Q9Z2Z9	P47856;Q9Z2Z9	Glutamine--fructose-6-phosphate aminotransferase [isomerizing] 1;Glutamine--fructose-6-phosphate aminotransferase [isomerizing] 2	Gfpt1;Gfpt2	0.353891	-0.144931	-0.666752	-0.000462532	-0.44931	0.0945921	0.000462532	0.0914326	0.00135708	-0.00135708	-0.0461607	-0.0981445	0.16715	0.0372009
P47911	P47911	60S ribosomal protein L6	Rpl6	0.16251	0.573256	0.314143	-0.389481	-0.0565233	-0.604444	-0.172457	-0.16251	-0.531083	-0.359166	0.346115	0.537659	0.0565233	0.525178
P47915;A0A1L1SS27;W4VSN7;A0A1L1STJ3;A0A1L1SUN1	P47915;A0A1L1SS27	60S ribosomal protein L29	Rpl29	2.35171	1.04021	0.931077	0.341862	0.346517	0.986051	-0.317814	-0.280243	-1.04109	-0.881371	-0.122715	0.122715	-0.466882	-0.346517
P47962;D3YYV8	P47962	60S ribosomal protein L5	Rpl5	0.138586	0.543751	0.110966	-0.141533	0.266569	-0.028368	-0.0939617	-0.0888348	-0.415403	-0.452623	0.0888348	0.339678	-0.178316	0.028368
P47963	P47963	60S ribosomal protein L13	Rpl13	-0.319612	-0.219674	-0.379891	0.160909	0.117333	-0.179505	-0.180741	0.0305643	-0.0492735	0.0492735	-0.0305643	0.0790644	0.120534	0.0977201
P47968	P47968	Ribose-5-phosphate isomerase	Rpia	NaN	-0.639778	-0.889076	-2.0522	-0.220591	-3.41866	-0.212491	0.477506	0.220591	0.44606	0.833194	0.212491	0.23555	0.598112
P48024;Q9CXU9;J3QN87;A0A1L1SSA3;J3QPZ8	P48024;Q9CXU9;J3QN87;A0A1L1SSA3;J3QPZ8	Eukaryotic translation initiation factor 1;Eukaryotic translation initiation factor 1b	Eif1;Eif1b	-1.32908	-0.529496	-0.223813	-0.382937	-0.0362635	-0.980342	0.443755	0.0403895	0.565456	0.583183	0.011826	-0.011826	0.0362635	0.0481653
P48678;D3YUF7	P48678	Prelamin-A/C;Lamin-A/C	Lmna	0.434953	0.336727	0.300669	0.415875	0.556551	-0.292551	0.0932436	-0.0932436	0.0786438	-0.0786438	-0.203084	-0.17426	-0.113401	-0.217989
P48962;Q3V132	P48962	ADP/ATP translocase 1	Slc25a4	-0.762416	0.0597649	-0.135569	-0.867379	-0.0597649	-1.97987	-0.0374918	0.105441	-0.0653515	0.112791	0.0374918	0.271232	0.11969	0.220388
P49070	P49070	Calcium signal-modulating cyclophilin ligand	Camlg	NaN	NaN	-0.0900965	-0.395317	NaN	NaN	0.169557	0.137582	1.30803	1.20564	0.0766854	-0.0766854	1.31661	0.0900965
P49135	P49135	TFIIH basal transcription factor complex helicase XPB subunit	Ercc3	-1.47724	-0.133442	-0.542137	-0.244421	0.0221648	-0.596053	0.154899	0.0567303	0.346114	0.466079	0.0479641	-0.0479641	-0.0221648	0.0297332
P49452	P49452	Centromere protein C	Cenpc	-0.0476627	-0.0360355	0.0577736	0.0476627	-0.0913773	0.0429173	-0.178225	-0.323603	-0.317606	-0.258375	0.265413	0.213932	0.0360355	0.221428
P49586;D3Z3T5	P49586;D3Z3T5	Choline-phosphate cytidylyltransferase A	Pcyt1a	-0.474756	0.374386	0.68173	0.378955	-0.09622	0.591279	-0.333072	0.0343766	-0.273663	-0.33823	-0.0343766	0.316203	0.0688696	-0.0688696
P49710;E9Q4E5	P49710	Hematopoietic lineage cell-specific protein	Hcls1	0.865189	0.407581	0.442486	0.671415	0.245928	0.0808372	-0.193985	-0.0976486	-0.645857	-0.538191	-0.0792751	0.0792751	-0.281878	-0.0808372
P49717;A0A2R8VHP7	P49717	DNA replication licensing factor MCM4	Mcm4	0.100993	-0.0411701	1.53932	0.0316038	0.187712	1.86872	0.00832081	-0.151258	-0.177122	-0.158184	-0.00832081	-0.0591574	-0.149384	0.0411701
P49718	P49718	DNA replication licensing factor MCM5	Mcm5	-0.545081	-0.262117	0.0020752	0.0382957	-0.224592	0.22595	0.0960007	0.105751	-0.0020752	0.136599	-0.0382957	-0.102201	0.159271	-0.051672
P49769	P49769	Presenilin-1;Presenilin-1 NTF subunit;Presenilin-1 CTF subunit;Presenilin-1 CTF12	Psen1	-0.508486	-0.101345	-0.362294	0.146986	-0.128288	-1.04513	-0.0404487	-0.00114679	0.285153	0.264031	0.0699782	0.00114679	0.566382	0.101345
P50247	P50247	Adenosylhomocysteinase	Ahcy	-0.499168	-0.51116	-0.234195	-0.441111	-0.570428	NaN	0.0969305	0.126993	0.440889	0.510099	0.111506	-0.0969305	0.234195	0.400467
P50295	P50295	Arylamine N-acetyltransferase 2	Nat2	NaN	-1.9515	-1.03489	-0.141439	-0.52302	-1.42069	0.347195	0.388513	0.85306	0.880903	0.0453281	-0.0453281	0.52302	0.621954
P50516	P50516	V-type proton ATPase catalytic subunit A	Atp6v1a	-0.64384	0.00752258	-0.166678	-0.83215	-0.00752258	-0.0283003	0.00405121	-0.00405121	-0.0838814	0.101146	0.101427	0.144357	0.326224	0.235402
P50543	P50543	Protein S100-A11	S100a11	0.973132	-0.0436826	0.299729	0.0113683	0.484719	0.0436826	0.297187	-0.0113683	0.429852	-0.286469	-0.317125	-0.495012	-0.287657	-0.730107
P50544;B1AR28	P50544;B1AR28	Very long-chain specific acyl-CoA dehydrogenase, mitochondrial	Acadvl	-0.471806	-0.52936	-0.426484	-0.330715	-0.116055	-0.778724	0.0445733	-0.0320554	0.116055	0.137062	0.0498958	0.0320554	0.170982	0.294607
P50580	P50580	Proliferation-associated protein 2G4	Pa2g4	0.0250578	0.511561	0.00655651	0.0272207	-0.152968	-0.0447931	-0.257731	-0.0387468	-0.209107	-0.00655651	-0.0250578	0.115079	0.247167	0.31751
P51125;Q8CE04;A0A1Y7VJN8	P51125;Q8CE04	Calpastatin	Cast	0.466759	0.417806	0.197278	0.214022	0.22753	-0.690743	-0.12322	-0.215263	-0.256392	-0.227134	-0.035778	0.035778	-0.0673018	0.0673018
P51150	P51150	Ras-related protein Rab-7a	Rab7a	-2.2283	-0.70954	-0.61144	-0.849343	-0.129519	NaN	0.157886	0.0911255	0.641006	0.610503	-0.0514832	0.0514832	0.129519	0.366699
P51859;E0CXA0;E0CYW7	P51859;E0CXA0	Hepatoma-derived growth factor	Hdgf	-0.782847	0.105375	0.217245	0.0904074	-0.137758	-0.235334	0.057662	-0.240254	-0.148224	-0.0519657	-0.0250483	0.0250483	0.0519657	0.225018
P51881	P51881	ADP/ATP translocase 2;ADP/ATP translocase 2, N-terminally processed	Slc25a5	0.429366	-0.0513563	-0.0288134	-0.0277414	0.204808	-1.6216	-0.220168	-0.0295858	-0.116735	0.0288134	0.0277414	0.303807	0.042388	0.149011
P52480;A0A1L1SU37;A0A1L1SUV0;A0A1L1SSN6;A0A1L1STV8;A0A1L1SQV8;A0A1L1ST52;P53657;A0A1L1SVH2;E9Q509;G3X925	P52480;A0A1L1SU37	Pyruvate kinase PKM	Pkm	1.62613	-0.50965	-0.430358	0.725297	-0.018693	-0.881444	-0.0381193	0.0110331	0.018693	0.103234	-0.051343	-0.0110331	0.129352	0.212676
P52482;A0A286YE31	P52482	Ubiquitin-conjugating enzyme E2 E1	Ube2e1	0.304811	0.466794	-0.0564656	0.0181484	-0.119112	NaN	0.102487	-0.0181484	0.527827	0.437594	-0.294381	-0.427239	-0.258001	0.0564656
P52875	P52875	Transmembrane protein 165	Tmem165	-1.2224	-0.723503	-0.321738	-0.890358	-0.209382	NaN	-0.00155878	0.00155878	0.209382	0.418314	0.107572	0.129973	0.347328	0.462116
P53395	P53395	Lipoamide acyltransferase component of branched-chain alpha-keto acid dehydrogenase complex, mitochondrial	Dbt	0.165669	0.0841646	-0.161407	0.118754	0.00281143	-0.591949	0.00414944	-0.00414944	0.031765	0.0738401	-0.0497503	-0.0357599	-0.00509834	-0.00281143
P53762;Q8CEC2;Q3ULM2;Q61324;A0A140LIL3;A0A140LHY4;E9QLT6	P53762;Q8CEC2;Q3ULM2	Aryl hydrocarbon receptor nuclear translocator	Arnt	-0.854309	0.0138507	0.539557	0.54369	0.221259	0.66206	-0.00741816	0.19107	-0.0138507	-0.150791	-0.196789	0.00741816	-0.135213	-0.0606723
P53986	P53986	Monocarboxylate transporter 1	Slc16a1	-0.454857	-0.471521	0.411974	-0.192889	-0.348701	NaN	0.0709157	0.165179	0.177203	0.119482	-0.0709157	0.09621	-0.109741	0.109741
P54116	P54116	Erythrocyte band 7 integral membrane protein	Stom	NaN	-0.675345	-0.408157	-0.709366	-0.268397	-0.173564	0.248432	-0.248432	0.173564	0.281816	0.66409	0.640247	0.272076	0.350748
P54227;D3Z5N2;D3Z1Z8	P54227;D3Z5N2;D3Z1Z8	Stathmin	Stmn1	-0.546149	0.232552	0.802959	-0.0616369	0.0280991	-0.0698586	0.210124	0.329169	-0.0289249	-0.0280991	0.0616369	-0.181849	0.0453033	-0.109346
P54276;A0A3Q4EGF1	P54276	DNA mismatch repair protein Msh6	Msh6	1.32392	0.957558	-0.259918	-0.462979	-0.307713	0.119627	-0.0311823	0.0311823	-0.201365	-0.0440369	0.238515	-0.0312738	0.0440369	0.257006
P54726;Q8CAP3;Q3TN85	P54726;Q8CAP3;Q3TN85	UV excision repair protein RAD23 homolog A	Rad23a	-0.0652122	0.389132	0.209163	0.286767	0.217273	1.12617	0.123548	0.0321417	-0.275465	-0.220064	-0.0321417	-0.0996475	-0.209163	-0.282588
P54728	P54728	UV excision repair protein RAD23 homolog B	Rad23b	-0.981072	0.224891	-0.367685	0.616679	-0.00442123	NaN	-0.0293155	-0.28825	0.612884	0.377035	0.0293155	0.0718417	0.00442123	-0.123135
P54823	P54823	Probable ATP-dependent RNA helicase DDX6	Ddx6	-0.993367	-0.47436	-0.255706	-0.196125	-0.10395	-1.67784	-0.0413971	0.0413971	0.243556	0.212411	0.23353	0.270464	0.10395	0.112638
P55096;A0A0G2JDI9	P55096;A0A0G2JDI9	ATP-binding cassette sub-family D member 3	Abcd3	-0.449476	0.443477	0.122316	-0.106116	-0.309839	0.0530429	0.0158272	-0.0158272	-0.486007	-0.305997	0.16774	0.129135	-0.0530429	0.0672851
P55194;A2A5V3;A2A5V2;S4R2D3;S4R2T6;A0A2R8W6I7	P55194;A2A5V3;A2A5V2;S4R2D3	SH3 domain-binding protein 1	Sh3bp1	-0.918024	-0.660543	NaN	0.0850244	NaN	-0.155421	0.0395808	0.188187	0.722676	0.589728	-0.0395808	-0.220257	0.359948	0.155421
P55200;D3Z5H5;S4R2S5;S4R199	P55200;D3Z5H5	Histone-lysine N-methyltransferase 2A;MLL cleavage product N320;MLL cleavage product C180	Kmt2a	-2.65494	0.354139	0.330345	0.628454	0.03302	0.391024	0.0707102	0.136713	-0.148489	-0.0634613	-0.0707102	-0.170622	-0.104376	-0.03302
P55258	P55258	Ras-related protein Rab-8A	Rab8a	-1.13746	-0.944689	-0.593314	-0.729766	0.0349894	0.390728	0.0288749	0.125032	-0.202628	0.0153284	0.197827	-0.0288749	0.0313787	-0.0153284
P55264;A0A286YCD7	P55264	Adenosine kinase	Adk	NaN	1.09979	1.04779	0.0231056	0.114946	0.827652	-0.537405	0.263309	-0.462832	-0.305162	-0.0231056	0.699558	-0.276699	-0.114946
P55821	P55821	Stathmin-2	Stmn2	0.568148	0.106145	0.465814	0.109703	0.244695	NaN	0.153661	-0.109703	0.363885	-0.106145	-0.253551	-0.611995	-0.317688	-0.535551
P56135;F8WHP8	P56135	ATP synthase subunit f, mitochondrial	Atp5j2	-1.06248	-0.237206	-0.0672975	-0.0912094	-0.443637	-2.26378	0.117257	-0.0628405	0.0717216	0.239178	0.0628405	0.419562	0.0672975	0.33473
P56183;A0A1W2P7C5	P56183	Ribosomal RNA processing protein 1 homolog A	Rrp1	-0.14493	0.415133	-0.252411	0.0835857	0.0354767	-2.97902	-0.115005	-0.0469284	-0.114521	-0.0354767	0.0469284	0.278168	0.312893	0.517504
P56212;E9Q4B9;E9Q827;E9PXD7	P56212;E9Q4B9	cAMP-regulated phosphoprotein 19	Arpp19	-0.699406	-0.309062	0.286614	0.536066	-0.298134	-1.10796	-0.0885506	0.600384	0.04352	-0.04352	-0.470678	0.0885506	0.102633	0.15628
P56379	P56379	6.8 kDa mitochondrial proteolipid	Mp68	0.00537395	-0.285993	-1.43426	-0.0617323	-0.117303	-7.90975	-0.00537395	-0.529122	0.117303	0.44488	0.741927	0.347224	0.246196	1.15538
P56391;A0A140LIU3	P56391	Cytochrome c oxidase subunit 6B1	Cox6b1	-0.171503	0.10482	-0.673409	-0.35578	0.48839	-4.1975	1.06613	0.364267	0.911316	0.509281	0.171503	-0.383461	-0.10482	-0.422052
P56399;Q3U4W8;D3YYA5;D3Z4K7	P56399;Q3U4W8	Ubiquitin carboxyl-terminal hydrolase 5;Ubiquitin carboxyl-terminal hydrolase	Usp5	-0.403597	-0.154341	-0.079073	0.139565	-0.010994	-0.656834	-0.00346565	0.00346565	0.101093	0.04072	-0.0128136	0.141718	0.0563679	0.010994
P56480	P56480	ATP synthase subunit beta, mitochondrial	Atp5b	-0.00491428	-0.0950384	0.00753498	0.00491428	0.587354	-0.672376	0.324754	0.12354	0.260575	0.445851	-0.0777292	-0.130052	-0.0452528	-0.00753498
P56812	P56812	Programmed cell death protein 5	Pdcd5	-0.448642	0.372062	0.517573	0.0299282	-0.156856	0.700805	0.0762177	0.0879021	-0.168919	-0.188294	-0.0299282	-0.305647	0.0120554	-0.0120554
P56873;E0CYU9	P56873;E0CYU9	Sjoegren syndrome/scleroderma autoantigen 1 homolog	Sssca1	0.654272	-1.97218	-1.47219	-0.513339	-0.461685	NaN	0.211521	0.0935602	0.876827	0.777588	-0.0935602	-0.314225	0.673801	0.461685
P56959;Q8CFQ9;G3UXT7;G3UZD2;Q91VQ2	P56959;Q8CFQ9;G3UXT7	RNA-binding protein FUS	Fus	3.50912	0.461159	0.228397	1.55041	0.223986	1.00262	-0.288629	-0.0127611	-0.433765	-0.267782	0.0127611	-0.0607443	-0.223986	-0.25724
P56960;Q8K366;F6VYQ6	P56960;Q8K366	Exosome component 10	Exosc10	-2.72479	-0.0267458	-0.14997	0.0118847	1.62125e-05	-3.34241	0.17111	-0.0288734	0.0933828	0.0311384	-0.00656319	0.00656319	0.0653849	-1.62125e-05
P57725	P57725	SAM domain-containing protein SAMSN-1	Samsn1	-1.17079	-0.274578	-0.241279	-0.319837	-0.374394	-1.16034	-0.0221663	0.114279	0.32406	0.424922	0.0221663	0.408216	0.241279	0.270319
P57759	P57759	Endoplasmic reticulum resident protein 29	Erp29	-0.68334	-0.395574	-0.178568	-0.489794	-0.0314131	-0.709405	0.226469	0.175528	0.19177	0.219527	0.129768	-0.129768	0.135942	0.0314131
P57784	P57784	U2 small nuclear ribonucleoprotein A	Snrpa1	-0.681836	0.259201	-0.0011425	0.00678158	0.417963	-2.58283	-0.00678158	-0.07479	0.0654793	0.0011425	0.181361	0.11748	-0.177124	-0.112989
P58021;E9PZ69	P58021;E9PZ69	Transmembrane 9 superfamily member 2	Tm9sf2	0.537914	-0.618189	0.055666	0.0502658	-1.01066	-2.11396	-0.266292	-0.282342	-0.055666	0.173662	0.0888944	-0.0502658	0.364925	0.76343
P58252;G3UXK8	P58252	Elongation factor 2	Eef2	0.449382	-0.0569611	-0.290863	-0.291934	0.360165	-0.0615406	-0.49256	-0.0471411	-0.277901	0.0569611	0.0803385	0.0471411	0.483009	0.71191
P58404;V9GXI9	P58404;V9GXI9	Striatin-4	Strn4	0.528192	-0.245696	-0.084517	0.0960641	-0.595746	0.125659	0.00506639	-0.00506639	0.175561	0.084517	-0.0149646	-0.110473	-0.162672	0.104995
P58468;Q3TVF6	P58468	Protein FAM207A	Fam207a	-0.515635	0.713305	0.45056	0.164545	0.173153	0.00712395	0.0509529	0.0359344	-0.122456	-0.0741615	-0.0359344	-0.13118	-0.100349	-0.00712395
P58802;Q5SPX8	P58802;Q5SPX8	TBC1 domain family member 10A	Tbc1d10a	-0.370427	-8.05855e-05	0.00294447	0.11548	-0.618765	-0.665411	-0.00417805	0.00417805	0.032023	0.017427	0.066865	-0.402279	8.05855e-05	-0.0597882
P59017	P59017	Bcl-2-like protein 13	Bcl2l13	0.319951	-0.041194	0.0634279	0.797063	0.098649	0.589675	-0.0197821	-0.0538988	-0.648541	-0.600795	0.0197821	-0.17121	0.041194	-0.309491
P59114	P59114	Phosphorylated CTD-interacting factor 1	Pcif1	0.806216	0.773558	0.171824	-0.0801988	0.135502	0.113432	0.517524	0.0313163	-0.113432	-0.230767	-0.0313163	-0.237267	-0.435795	-0.398776
P59325;Q8BVV6;A0A1Y7VJG2;A0A1Y7VNP4;A0A1Y7VLL6;A0A1Y7VLQ0;A0A1Y7VLK2	P59325;Q8BVV6	Eukaryotic translation initiation factor 5	Eif5	-1.17844	-0.301013	-0.164998	-0.479417	-0.026454	0.0218039	0.0215273	-0.0215273	0.0523348	0.0274553	0.101659	0.177371	0.0986662	-0.0218039
P59708;A0A1W2P7L7	P59708	Splicing factor 3B subunit 6	Sf3b6	-0.13731	-0.0244999	-0.473328	-0.791319	-0.234053	0.599516	0.11537	0.125084	0.0624695	0.286816	0.0760555	-0.0760555	0.000207901	-0.000207901
P59729;Q3U332	P59729;Q3U332	Ras and Rab interactor 3	Rin3	0.0422506	0.378625	0.313088	0.06528	-0.07125	0.369172	-0.0586653	-0.0537539	-0.369086	-0.329368	0.00250149	-0.00250149	-0.029397	0.029397
P59999	P59999	Actin-related protein 2/3 complex subunit 4	Arpc4	-1.23112	-0.643106	-0.238944	-0.570676	0.0818205	-0.52184	-0.00557804	0.0332232	-0.0216532	0.0216532	0.00557804	0.0559874	0.123271	0.353124
P60003	P60003	Transcription elongation factor 1 homolog	Elof1	NaN	-0.729919	-0.508228	-0.904015	-0.0467134	-0.503889	0.238883	0.319051	0.513701	0.398914	0.0280881	-0.0280881	0.143718	0.0467134
P60122	P60122	RuvB-like 1	Ruvbl1	-1.55634	-0.149824	-0.150606	-0.753829	-0.134369	-1.34517	0.010745	-0.010745	0.134369	0.246506	0.0837641	0.134479	0.542618	0.692762
P60229	P60229	Eukaryotic translation initiation factor 3 subunit E	Eif3e	-0.65589	-0.232781	-0.176481	-0.102574	-0.323452	-0.828569	0.102574	-0.460051	0.476796	0.552534	0.196589	0.214631	0.176481	0.352902
P60335;G3UYM5;A0A2R8VHL8	P60335	Poly(rC)-binding protein 1	Pcbp1	0.329878	-0.0150175	0.0235949	0.0584049	0.341844	0.149646	-0.103615	-0.0114536	-0.199899	-0.0138273	0.0114536	-0.0235176	0.0138273	-0.12717
P60670	P60670	Nuclear protein localization protein 4 homolog	Nploc4	-0.126084	-2.10518	-0.219419	-0.407782	0.0379114	-2.30737	0.0260448	-0.0260448	0.501638	0.383974	0.142501	0.034173	0.279367	-0.0379114
P60710;E9Q1F2;E9Q5F4;G3UZ07;E9Q2D1;F6WX90;E9Q3M9	P60710;E9Q1F2;E9Q5F4	Actin, cytoplasmic 1;Actin, cytoplasmic 1, N-terminally processed	Actb	1.73186	0.73647	-0.0659113	0.654016	0.683494	-0.312293	-0.143246	-0.0092144	-0.469474	-0.184512	-0.161612	0.0092144	0.0659113	0.394366
P60766	P60766	Cell division control protein 42 homolog	Cdc42	-0.26633	0.709172	0.478589	-0.186604	0.177453	-0.70069	0.168242	-0.0553045	-0.0172377	0.0172377	0.0588789	0.0553045	-0.0683622	-0.072217
P60824;K4DI65;D3YU80	P60824;K4DI65;D3YU80	Cold-inducible RNA-binding protein	Cirbp	-0.1122	0.636794	0.270741	0.0818138	0.132823	0.599772	-0.128683	-0.0117474	-0.519616	-0.476203	0.0117474	0.128046	-0.278047	-0.132823
P60840	P60840	Alpha-endosulfine	Ensa	1.31952	1.1106	1.01187	1.65404	0.0614605	0.465891	-0.0399194	0.0399194	-0.0614605	-0.143822	-0.19661	-0.145356	-0.207346	-0.342091
P60843	P60843	Eukaryotic initiation factor 4A-I	Eif4a1	-0.264379	-0.441628	-0.31036	-0.225448	0.0864639	-0.971661	-0.0531206	0.0531206	-0.0633755	0.0633755	0.0824594	0.0707312	0.164804	0.1402
P60867	P60867	40S ribosomal protein S20	Rps20	-1.8844	-0.507453	-0.418531	-1.1629	-0.277551	-1.09322	0.145887	0.0476894	0.378855	0.470519	0.112092	-0.0476894	0.277551	0.436681
P60898;D3Z3Z8;D3YYI3;D3YYI2	P60898;D3Z3Z8;D3YYI3;D3YYI2	DNA-directed RNA polymerase II subunit RPB9;DNA-directed RNA polymerase subunit	Polr2i	0.89705	1.03319	1.60951	2.071	-0.204716	0.759268	-0.33113	-0.208623	-0.363113	-0.257471	-0.113379	0.113379	-0.0578976	0.0578976
P60904	P60904	DnaJ homolog subfamily C member 5	Dnajc5	NaN	NaN	-0.0549555	NaN	NaN	-0.67152	0.0217128	0.103427	0.609021	0.57777	0.103237	-0.0217128	0.450326	0.0549555
P61021	P61021	Ras-related protein Rab-5B	Rab5b	-0.602451	-0.353648	-0.141836	-0.055305	-0.0712194	0.0784054	0.0240035	0.0615516	0.378106	0.389565	-0.0240035	0.0664849	0.0143824	-0.0143824
P61027	P61027	Ras-related protein Rab-10	Rab10	-0.0409098	-0.295587	-0.448356	0.0141668	0.0802336	0.578874	-0.222365	-0.0141668	-0.253114	-0.0802336	0.144399	0.385032	0.265382	0.56463
P61079;A0A0G2JF40;Q05CK8;A0A0G2JGZ3;A0A0G2JE32;A0A0G2JGL0	P61079;A0A0G2JF40;Q05CK8;A0A0G2JGZ3;A0A0G2JE32;A0A0G2JGL0	Ubiquitin-conjugating enzyme E2 D3	Ube2d3	-0.693599	-0.78132	-0.571854	-0.582867	-0.235944	-1.87242	0.231603	-0.231603	0.674133	0.75265	0.413279	0.501781	0.235944	0.241067
P61082;G5E919;F7CDT0;F6WMC0	P61082	NEDD8-conjugating enzyme Ubc12	Ube2m	-0.137839	-0.539921	-0.457691	-0.317948	-0.0436134	0.259317	-0.0192022	0.0192022	-0.0816097	0.0436134	0.0978155	0.172692	0.189812	0.33699
P61089;A0A1W2P7Z3	P61089;A0A1W2P7Z3	Ubiquitin-conjugating enzyme E2 N	Ube2n	-1.52038	-1.04755	-0.486296	-0.817881	-0.0525246	0.424976	0.0188947	0.0437655	0.233322	0.404352	-0.0188947	0.118416	0.0423985	-0.0423985
P61161	P61161	Actin-related protein 2	Actr2	0.01684	-0.185915	-0.0811157	-0.312094	-0.0681362	-0.877476	-0.164883	0.0443611	0.0681362	0.170792	-0.01684	0.340292	0.18	0.403547
P61164;A0A494BB86;A0A494BAH0	P61164;A0A494BB86;A0A494BAH0	Alpha-centractin	Actr1a	-0.359259	-0.439554	-0.35508	-0.0214825	-0.373264	0.537934	-0.0186272	0.112406	0.197122	0.130427	0.0186272	0.0544939	0.0897994	-0.0897994
P61255;B1ARA3;B1ARA5	P61255;B1ARA3;B1ARA5	60S ribosomal protein L26	Rpl26	-1.18075	-0.431785	-0.842763	-0.44628	0.0897093	-2.05081	-0.043375	0.043375	-0.0897093	0.0928526	0.42902	0.731394	0.480653	0.72825
P61290;A2A4J3;A2A4J1	P61290	Proteasome activator complex subunit 3	Psme3	-0.938869	-0.478034	-0.54594	-0.255568	-0.229029	-2.77362	0.204196	0.149987	0.386762	0.451548	0.0570297	-0.0570297	0.229029	0.474511
P61358;A2A4Q0	P61358;A2A4Q0	60S ribosomal protein L27	Rpl27	-1.49297	-0.618216	0.526073	0.181869	-0.405571	0.139915	-0.119498	-0.144309	-0.053648	0.0261669	0.119498	0.493653	-0.0261669	0.0521278
P61750;F6UFB9;E9Q798	P61750;F6UFB9;E9Q798	ADP-ribosylation factor 4	Arf4	0.0934005	-1.26175	-1.16228	-1.18022	-0.634647	-0.035058	0.00762701	-0.00762701	0.046011	0.435622	0.23109	-0.0951724	0.320889	0.035058
P61759;Q3TIR6	P61759;Q3TIR6	Prefoldin subunit 3	Vbp1	-0.57888	-0.456703	-0.76644	0.188589	-0.335672	-1.97242	0.0284939	0.0974007	0.335672	0.422773	-0.0330353	-0.0284939	0.755613	0.772094
P61965;F6Q3W0	P61965	WD repeat-containing protein 5	Wdr5	-0.7824	-0.353135	-1.53801	1.13777	-0.17071	-0.480789	-0.0957785	0.0480433	0.17071	0.227751	-0.0480433	0.216577	0.470837	0.335193
P61967	P61967	AP-1 complex subunit sigma-1A	Ap1s1	-1.7049	-0.785234	-0.17588	-0.512344	-0.0492802	0.139509	0.179287	0.153417	0.255901	0.218212	0.0773854	-0.0773854	0.0492802	-0.113214
P61982	P61982	14-3-3 protein gamma;14-3-3 protein gamma, N-terminally processed	Ywhag	0.408864	0.335297	0.078476	1.01732	0.563269	-3.31039	-0.194066	-0.0477381	-0.0452957	0.0452957	-0.125752	0.0477381	-0.435373	-0.446041
P62073	P62073	Mitochondrial import inner membrane translocase subunit Tim10	Timm10	0.645549	0.544755	-0.591057	0.129199	0.571655	NaN	-0.015007	-0.0251312	0.508857	0.495445	-0.156317	0.015007	-0.495445	-0.502518
P62082	P62082	40S ribosomal protein S7	Rps7	-0.431575	0.0119171	-0.00676155	-1.08695	0.317577	0.641895	0.0656881	0.269855	-0.160049	0.00676155	0.248363	-0.0656881	-0.00912285	-0.0289211
P62137;P63087;A0A0G2JGC1;A0A0G2JFF1	P62137	Serine/threonine-protein phosphatase PP1-alpha catalytic subunit	Ppp1ca	-0.672289	-0.4356	-0.575388	-0.0764208	-0.0347948	-0.712568	0.496465	-0.131276	0.0347948	0.268609	0.132432	0.0764208	0.108947	0.178441
P62141;A0A0J9YUU8	P62141;A0A0J9YUU8	Serine/threonine-protein phosphatase PP1-beta catalytic subunit	Ppp1cb	-0.9724	-0.69375	-0.731082	-0.450993	-0.311657	NaN	0.19786	-0.19786	0.311657	0.436747	0.202797	0.221519	0.412754	0.346026
P62192	P62192	26S protease regulatory subunit 4	Psmc1	-0.505376	-0.07936	-0.225606	-0.261164	-0.0693254	-2.01262	0.0316792	-0.0316792	0.0693254	0.150594	0.136253	0.127785	0.269383	0.363614
P62196;Q8K1K2	P62196;Q8K1K2	26S protease regulatory subunit 8	Psmc5	-0.472502	-0.286731	-0.11864	-0.285243	-0.362986	0.341611	0.0454583	0.0690837	0.0389943	0.0289035	0.0216899	-0.0216899	0.224971	-0.0289035
P62242	P62242	40S ribosomal protein S8	Rps8	-0.825323	0.0551653	-0.428166	-0.611784	-0.0551653	-1.56665	-0.0390968	0.0390968	-0.176427	0.154346	0.426554	0.541525	0.754802	1.02526
P62259;D6REF3;F6WA09	P62259;D6REF3	14-3-3 protein epsilon	Ywhae	0.527993	0.112568	0.152029	0.588719	-0.00901413	0.332003	-0.00268841	0.00268841	0.00901413	-0.107283	-0.137898	-0.0744619	-0.0543194	-0.175724
P62264;D3YVF4;D3Z7I1	P62264	40S ribosomal protein S14	Rps14	-0.677985	0.25463	0.185779	-0.0742121	0.11622	0.155662	-0.198371	0.0742121	-0.542998	-0.4036	0.210147	0.449771	-0.135873	-0.11622
P62267	P62267	40S ribosomal protein S23	Rps23	-0.766376	1.35545	0.677854	0.0569897	-0.0454149	NaN	-0.0569897	-0.25359	-0.351659	-0.119098	0.438557	0.419775	0.166257	0.0454149
P62274	P62274	40S ribosomal protein S29	Rps29	-0.61367	0.799205	-0.0282793	-0.467755	-0.180941	0.546088	0.467755	-0.514595	-0.0483313	-0.023735	0.734856	0.873499	0.023735	0.155379
P62301;Q921R2;A0A0U1RQ71	P62301;Q921R2	40S ribosomal protein S13	Rps13	0.649772	0.494532	-0.128454	0.227854	0.5937	-0.799525	-0.0303292	-0.104834	0.365307	0.128454	-0.100304	0.0303292	-0.140301	-0.319341
P62309	P62309	Small nuclear ribonucleoprotein G	Snrpg	-0.541508	0.0352974	-0.415633	-0.813076	-0.0787668	-1.457	0.153723	-0.153723	-0.0352974	0.151852	0.204401	0.269764	0.288467	0.598112
P62315	P62315	Small nuclear ribonucleoprotein Sm D1	Snrpd1	-1.41625	-0.0591812	-0.238379	-0.348988	-0.415331	-0.759952	0.462502	0.322144	0.416441	0.582898	0.080348	-0.080348	0.321394	0.0591812
P62317	P62317	Small nuclear ribonucleoprotein Sm D2	Snrpd2	-0.542574	0.435452	1.08928	0.019865	-0.0120316	0.900604	-0.019865	-0.255199	-0.779806	-0.671247	0.323895	0.323639	-0.16785	0.0120316
P62334	P62334	26S protease regulatory subunit 10B	Psmc6	-1.92195	-2.46145	-0.884653	-0.599723	-0.497873	-0.277971	0.0560999	-0.0185184	0.889854	0.78161	0.13118	0.0185184	0.278774	0.277971
P62700	P62700	Protein yippee-like 5	Ypel5	NaN	NaN	-0.385735	0.556439	1.53546	NaN	0.320799	0.068327	0.442886	0.446484	-0.068327	-0.231194	0.354855	-0.354855
P62702	P62702	40S ribosomal protein S4, X isoform	Rps4x	1.06716	0.382848	-0.272254	-0.645384	0.585139	-4.53098	-0.170876	0.0913372	0.20045	0.146762	-0.0913372	0.237791	-0.146762	-0.153275
P62715;P63330	P62715;P63330	Serine/threonine-protein phosphatase 2A catalytic subunit beta isoform;Serine/threonine-protein phosphatase 2A catalytic subunit alpha isoform	Ppp2cb;Ppp2ca	0.172189	-0.00531149	0.00531149	0.0895896	-0.01331	0.308475	-0.153974	-0.327646	-0.183548	-0.106349	-0.0195479	0.0195479	0.130151	0.320974
P62751	P62751	60S ribosomal protein L23a	Rpl23a	0.415789	0.285704	0.0222473	0.0102367	-0.0222473	0.173964	-0.444052	-0.354149	-0.802166	-0.477266	-0.0102367	0.238689	-0.121359	0.236612
P62754	P62754	40S ribosomal protein S6	Rps6	0.286953	0.642882	0.291718	-0.0824413	0.21322	0.00664616	-0.256994	-0.0989246	-0.312696	-0.338429	0.0824413	0.277411	-0.00664616	-0.0719786
P62774	P62774	Myotrophin	Mtpn	-0.607578	-0.70472	-0.355299	-0.321526	0.443478	-4.43523	0.272238	0.185503	0.68541	0.741819	0.0578213	-0.0578213	0.0927696	-0.0927696
P62806	P62806	Histone H4	Hist1h4a	0.0123453	0.847233	0.0444031	0.0136919	0.948702	-1.39347	-0.256907	-0.307754	-0.572351	-0.286055	-0.0123453	0.205161	-0.0444031	0.103327
P62814;Q91YH6	P62814	V-type proton ATPase subunit B, brain isoform	Atp6v1b2	NaN	-0.526293	-0.120848	-0.365534	-0.152784	-2.94131	0.243246	0.244909	0.175656	0.234865	0.0488424	-0.0488424	0.161851	0.120848
P62821;Q5SW88;Q5SW87;Q5SW86	P62821;Q5SW88;Q5SW87;Q5SW86	Ras-related protein Rab-1A	Rab1A;Rab1	0.084271	0.159639	0.175632	-0.182658	-0.0380497	0.579853	-0.0641818	0.0669656	-0.10784	-0.145866	-0.112629	0.0641818	-0.206923	0.0380497
P62827;Q14AA6;Q61820	P62827;Q14AA6	GTP-binding nuclear protein Ran	Ran;1700009N14Rik	-1.55081	-0.784162	-0.872352	-0.255468	-0.119862	-0.529056	0.342958	0.123604	0.119862	0.35402	0.144724	-0.123604	0.62258	0.811217
P62830;A2A6F8	P62830	60S ribosomal protein L23	Rpl23	-0.0838051	0.448218	-0.00627613	-0.296576	-0.0104094	-1.28085	0.0838051	-0.36834	-0.00746441	0.00627613	0.313826	0.233967	0.102403	0.0697069
P62849;A0A286YEB7	P62849	40S ribosomal protein S24	Rps24	-3.14206	-0.0771475	-0.127673	-0.601709	-0.372129	-1.21	0.0817051	-0.0817051	0.0771475	0.365581	0.462349	0.632307	0.496303	0.835471
P62852;A0A1L1SQA8	P62852;A0A1L1SQA8	40S ribosomal protein S25	Rps25	0.182698	0.644496	0.331796	0.176843	0.0723619	-0.249393	-0.156585	-0.0495348	-0.207746	-0.276221	-0.0381002	0.0381002	-0.016511	0.016511
P62855	P62855	40S ribosomal protein S26	Rps26	-1.19658	-0.254108	-0.893814	-0.283195	-0.117584	-2.56367	0.283195	-0.88615	0.117584	0.62924	0.887554	0.449755	0.478031	0.991587
P62858;G3UYV7	P62858;G3UYV7	40S ribosomal protein S28	Rps28	0.247638	-0.308427	0.208173	0.525504	-0.050622	0.174071	-0.329242	-0.22619	-0.357009	-0.187255	-0.0990477	0.0990477	0.050622	0.50216
P62862;A0A494B9Z0;A0A494BBA8;Q642K5	P62862;A0A494B9Z0;A0A494BBA8;Q642K5	40S ribosomal protein S30	Fau	0.0716248	-0.109314	-0.446964	-0.110872	0.128613	NaN	-0.0716248	-0.31465	-0.0300579	0.0300579	0.134823	0.203007	0.165562	0.348856
P62869;A0A3B2WBM3	P62869;A0A3B2WBM3	Transcription elongation factor B polypeptide 2	Tceb2	-1.54188	-1.21208	-0.621851	-0.326495	-0.879839	-0.219637	0.311271	0.174676	0.39644	0.442266	-0.0343537	0.0343537	0.336772	0.219637
P62897;CON__P62894;P00015	P62897	Cytochrome c, somatic	Cycs	0.54295	0.65888	0.360249	0.87722	0.015974	0.724333	-0.0123177	-0.195473	-0.015974	-0.169153	-0.1628	0.0123177	-0.559238	-0.704678
P62900;A0A0A6YX26;A0A0A6YXL3	P62900;A0A0A6YX26	60S ribosomal protein L31	Rpl31	0.833811	0.704276	0.223489	-0.541599	-0.0785494	0.681766	-0.00136948	0.00136948	-0.562802	-0.429221	0.00787926	-0.320581	-0.180186	0.0785494
P62908;A0A140LI77;D3YV43	P62908	40S ribosomal protein S3	Rps3	0.214762	-0.323799	-0.10433	-0.00272942	0.117943	-0.425436	-0.0909157	0.00272942	-0.105192	0.116268	-0.00495148	0.0616074	0.10433	0.2397
P62915	P62915	Transcription initiation factor IIB	Gtf2b	NaN	-0.0762167	-0.344476	-0.0170112	-0.169393	-2.25706	0.0531602	0.0303826	0.0762167	0.130439	0.0170112	-0.16741	0.222193	0.215307
P62918	P62918	60S ribosomal protein L8	Rpl8	0.63864	0.951545	0.507697	0.737435	-0.057744	0.290635	-0.535392	-0.224252	-0.743543	-0.526395	-0.18813	0.18813	-0.24754	0.057744
P62960;A2BGG7;B2RUF0;A0A0A0MQD2;Q9Z2C8	P62960;A2BGG7	Nuclease-sensitive element-binding protein 1	Ybx1	1.79904	1.14054	0.550136	0.613772	0.365823	0.28547	-0.0762529	-0.00881672	-0.28547	-0.533341	-0.219825	0.00881672	-0.320365	-0.556975
P62996;F8WJG3;Q6PFR5;A0A0N4SVC2;E9QP00;A0A0R4J1X8	P62996;F8WJG3	Transformer-2 protein homolog beta	Tra2b	0.228837	-0.0285921	0.0939512	0.109178	0.0493898	0.551002	-0.165801	-0.0630426	-0.472596	-0.443946	-0.0970907	0.0630426	0.0285921	-0.189391
P63017;Q504P4;D3Z5E2	P63017;Q504P4	Heat shock cognate 71 kDa protein	Hspa8	0.909128	0.132561	0.248911	0.342117	0.939827	-2.06834	0.0306187	-0.0306187	0.0369949	-0.0369949	-0.103592	-0.067461	-0.158154	-0.22438
P63024;Q62442;A0A0N4SUV3;D3YTU0	P63024	Vesicle-associated membrane protein 3	Vamp3	-0.820357	0.0339246	-0.332919	0.0915785	-0.116169	0.664619	0.0713472	0.0450125	-0.0339246	0.0953507	-0.0450125	-0.0577955	0.0916533	-0.0363488
P63037;B1AXX9;B1AXY0;B1AXY1	P63037	DnaJ homolog subfamily A member 1	Dnaja1	0.00560188	-0.011261	-0.1711	0.806839	-0.206583	-0.449687	-0.00560188	0.122448	0.562562	0.320552	-0.153361	-0.0561676	0.204495	0.011261
P63038;D3Z2F2;D3Z7J9	P63038	60 kDa heat shock protein, mitochondrial	Hspd1	0.919774	0.162368	0.0155859	0.276643	0.380841	-1.48197	0.113725	-0.113725	0.111754	-0.0155859	-0.276355	-0.448411	-0.209199	-0.179101
P63085	P63085	Mitogen-activated protein kinase 1	Mapk1	0.00145674	0.407377	0.409148	-0.300768	-0.73576	0.83418	0.0593467	0.119543	0.0315361	-0.0315361	-0.01718	-0.00145674	-0.148113	-0.440001
P63101;A0A2I3BQ03;D3YXN6	P63101;A0A2I3BQ03;D3YXN6	14-3-3 protein zeta/delta	Ywhaz	2.46496	0.48284	0.490429	1.40832	0.559444	0.753563	-0.0998411	0.0563421	-0.787916	-0.774097	-0.0563421	-0.0788984	-0.48284	-0.573757
P63154	P63154	Crooked neck-like protein 1	Crnkl1	-1.85491	-0.0956898	0.350264	-0.365923	-0.316301	0.538076	0.313027	0.371106	-0.172588	-0.164019	0.264189	-0.264189	0.133204	0.0956898
P63168;Q80ZS7	P63168;Q80ZS7	Dynein light chain 1, cytoplasmic	Dynll1;BC048507	-0.684775	-0.472002	-0.273512	-0.17312	-0.0799179	0.0611115	-0.203065	0.17312	0.0128222	-0.0128222	0.227015	1.18882	0.159608	0.210917
P63213	P63213	Guanine nucleotide-binding protein G(I)/G(S)/G(O) subunit gamma-2	Gng2	NaN	1.02982	0.365107	NaN	0.438668	0.206269	NaN	NaN	-0.206269	-0.298955	NaN	NaN	-0.508618	-0.875178
P63260;B1ATY1;G3UYG0;E9Q606	P63260;B1ATY1	Actin, cytoplasmic 2;Actin, cytoplasmic 2, N-terminally processed	Actg1	-4.3829	-0.899045	0.0721178	-0.366064	-0.0844221	-0.503972	0.0343714	0.255998	0.783188	0.523256	-0.0343714	0.705256	0.240659	-0.0721178
P63276	P63276	40S ribosomal protein S17	Rps17	NaN	-0.0980921	-0.65981	0.25605	0.0980921	-2.42732	0.22532	0.155466	0.246915	-0.107141	-0.155466	-0.177211	0.825774	0.582152
P63323;Q6ZWZ6;F7AEH4;A0A1W2P7A1;A0A1W2P810	P63323;Q6ZWZ6;F7AEH4;A0A1W2P7A1	40S ribosomal protein S12	Rps12	0.777243	-0.744046	-0.353223	-0.122208	0.13083	-3.57569	0.145536	0.00990105	0.587829	0.557591	-0.00990105	-0.0689602	0.0719404	-0.0719404
P63325	P63325	40S ribosomal protein S10	Rps10	0.978236	0.663595	0.308889	0.358449	0.180683	0.15239	-0.32104	-0.160661	-0.629612	-0.545053	-0.112475	0.112475	-0.243584	-0.15239
P63328;P48453;P48455;G3X8U7;A0A2I3BPC5;E0CZ78	P63328	Serine/threonine-protein phosphatase 2B catalytic subunit alpha isoform	Ppp3ca	1.31358	-0.352459	-0.0795584	0.484756	-0.276026	-3.53744	-0.224132	-0.22789	0.443177	0.487498	-0.029201	0.029201	0.0795584	0.217293
P67778;Q5SQG5	P67778;Q5SQG5	Prohibitin	Phb	-0.241792	-0.0379591	0.112693	-0.0971994	0.0379591	-0.725402	0.468335	0.293178	0.0603933	0.199147	0.0971994	-0.123164	-0.265786	-0.240497
P67984	P67984	60S ribosomal protein L22	Rpl22	-0.345296	-0.427279	-0.3186	-0.721114	-0.450274	0.354936	0.0347619	0.729661	-0.109891	0.109891	-0.0133233	0.0133233	0.773854	0.777393
P68037;A0A338P7E5;A0A338P786;A0A338P702	P68037;A0A338P7E5;A0A338P786;A0A338P702	Ubiquitin-conjugating enzyme E2 L3	Ube2l3	0.0727234	0.526856	-0.0416517	0.0219479	0.424859	-2.28076	0.270786	-0.0437031	0.443282	0.0416517	-0.0219479	-0.150364	-0.187604	-0.267864
P68040	P68040	Guanine nucleotide-binding protein subunit beta-2-like 1;Guanine nucleotide-binding protein subunit beta-2-like 1, N-terminally processed	Gnb2l1	-0.354056	-0.128662	0.0662174	-0.337409	-0.240545	0.68847	-0.0338221	0.220733	-0.0914803	-0.0662174	0.191567	0.0338221	1.16159	1.26881
P68254	P68254	14-3-3 protein theta	Ywhaq	0.314765	0.559507	0.968834	0.504687	0.10573	0.700672	0.00763798	-0.00763798	-0.296049	-0.296083	-0.197467	-0.196275	-0.155241	-0.10573
P68372;Q9D6F9;Q922F4;A2AQ07	P68372	Tubulin beta-4B chain	Tubb4b	0.0402327	-0.166623	0.0631418	0.109641	0.25929	-0.523633	0.0291224	-0.0641813	-0.0746946	0.0565767	-0.0291224	-0.0844622	0.00328541	-0.00328541
P68404	P68404	Protein kinase C beta type	Prkcb	-0.390262	0.0113153	0.27291	0.455092	-0.00857258	-0.382005	-0.145083	0.0300856	-0.487262	-0.273278	-0.0300856	0.170344	0.00857258	0.184041
P68433;P84228;A0A1W2P768	P68433;P84228;A0A1W2P768	Histone H3.1;Histone H3.2	Hist1h3a;Hist1h3b	-1.33954	0.340848	-1.0549	-0.0666847	0.378543	-3.2584	0.0666847	-1.30627	-0.747109	-0.229848	0.92293	0.971048	0.229848	0.719184
P68510	P68510	14-3-3 protein eta	Ywhah	0.717798	0.0885334	0.0542831	0.00636244	0.0259361	0.25951	0.0524688	-0.00636244	-0.0259361	-0.120461	-0.0373502	-0.0686269	-0.423704	-0.694716
P70122;F6TN03	P70122;F6TN03	Ribosome maturation protein SBDS	Sbds	-0.649228	-0.313343	-0.234409	-0.200273	0.0358829	-1.68456	0.144565	0.0825796	0.176952	0.181103	0.179814	-0.0825796	-0.0290871	0.0290871
P70168	P70168	Importin subunit beta-1	Kpnb1	0.367021	0.382968	-0.0631323	0.0878038	0.120139	-1.12704	0.267102	-0.0878038	0.397805	0.0631323	-0.20564	-0.41177	-0.160682	-0.364899
P70227	P70227	Inositol 1,4,5-trisphosphate receptor type 3	Itpr3	-0.519508	0.0900784	0.102192	0.0890732	0.311241	0.75386	-0.0175514	0.032589	-0.25127	-0.216175	-0.0666351	0.0175514	-0.0900784	-0.138411
P70279;A2ALA0	P70279;A2ALA0	Surfeit locus protein 6	Surf6	0.0996847	0.601849	0.227484	-0.0543318	0.157957	0.0167637	0.00166798	-0.00166798	-0.147663	-0.127159	-0.0394201	0.0215235	-0.0468502	-0.0167637
P70302	P70302	Stromal interaction molecule 1	Stim1	1.05034	-0.00102329	0.275534	-0.0300899	-0.125152	0.889985	0.0603251	-0.102178	0.00102329	-0.00896645	0.0300899	-0.22425	0.15136	-0.0424423
P70315	P70315	Wiskott-Aldrich syndrome protein homolog	Was	-0.402167	0.33636	0.197677	0.198754	-0.125672	-0.102443	-0.055665	-0.0737734	-0.197192	-0.0743361	0.055665	0.0834169	0.0743361	0.155604
P70335;A0A3Q4EGR2;A0A3Q4L2X0	P70335;A0A3Q4EGR2	Rho-associated protein kinase 1	Rock1	-0.333043	0.229315	0.221695	0.201585	0.101864	0.229775	-0.0210724	-0.0153265	-0.101864	-0.241507	0.0153265	0.0537529	-0.277789	-0.416561
P70362	P70362	Ubiquitin fusion degradation protein 1 homolog	Ufd1l	-1.1213	-0.188268	0.101493	-0.500009	-0.221593	0.106353	0.0185862	-0.0185862	-0.159053	-0.101493	0.194638	0.300208	0.173186	0.26424
P70365	P70365	Nuclear receptor coactivator 1	Ncoa1	NaN	-0.413596	0.0371895	-0.210591	-0.141953	NaN	0.31087	0.256164	0.326531	0.163667	-0.00812006	0.00812006	0.103471	-0.0371895
P70372	P70372	ELAV-like protein 1	Elavl1	-0.794971	0.0441055	-0.283056	-0.322232	-0.224661	-0.962108	0.170583	0.046495	0.489536	0.399643	0.0308604	-0.0308604	0.183804	-0.0441055
P70388;Q5SV02;E9PUJ2;A8Y5I3	P70388;Q5SV02	DNA repair protein RAD50	Rad50	0.459039	-0.0735765	-0.0712934	0.110105	-0.128988	0.92979	0.00616741	-0.00616741	-0.0185981	0.0185981	-0.151126	-0.282628	0.133232	0.0960298
P70399;A0A5H1ZRL7;A2AU90;F6ZRL3;F6QNC8;F7CE65;F6VCK5	P70399;A0A5H1ZRL7	Tumor suppressor p53-binding protein 1	Tp53bp1	0.269664	0.490153	0.125445	0.517968	0.0230093	0.280427	0.0371237	-0.0371237	-0.105678	-0.0230093	-0.123691	-0.266065	-0.0249071	-0.0426321
P70441	P70441	Na(+)/H(+) exchange regulatory cofactor NHE-RF1	Slc9a3r1	-0.189672	0.0943394	0.28548	0.316902	0.220003	0.312584	0.0471325	0.0499458	-0.0943394	-0.121063	-0.0471325	-0.140661	-0.132654	-0.154398
P70445	P70445	Eukaryotic translation initiation factor 4E-binding protein 2	Eif4ebp2	NaN	0.0426588	0.667746	0.873051	0.0772123	1.33486	-0.0131617	-0.143205	-0.100905	-0.0426588	0.0131617	0.214205	-0.0458612	-0.206365
P70460	P70460	Vasodilator-stimulated phosphoprotein	Vasp	-0.15812	0.371595	0.210392	0.0285864	0.163162	0.676443	-0.134608	0.0326777	-0.361891	-0.303387	0.0490484	-0.0285864	-0.217619	-0.163162
P70670;Q60817	P70670;Q60817	Nascent polypeptide-associated complex subunit alpha, muscle-specific form;Nascent polypeptide-associated complex subunit alpha	Naca	-0.95628	1.86629	-0.683312	-0.143302	-0.09548	-2.2341	0.161416	-0.452998	-0.0974369	0.09548	0.47815	0.143302	0.288998	0.588587
P70698;P70303	P70698;P70303	CTP synthase 1;CTP synthase 2	Ctps1;Ctps2	-1.91817	-0.433172	-0.336132	-2.30155	-0.586719	NaN	0.116886	-0.116886	0.666993	0.336132	0.570002	0.721533	0.910908	0.570971
P70699	P70699	Lysosomal alpha-glucosidase	Gaa	NaN	-1.01877	0.147259	-0.0472889	-0.630195	NaN	0.171148	0.191639	0.456196	0.371394	-0.0480309	0.0472889	0.269555	-0.147259
P80314;A0A1W2P8B6;A0A1W2P6Q3;A0A1W2P7B7	P80314	T-complex protein 1 subunit beta	Cct2	0.456087	0.551009	-0.108459	-0.390887	0.462024	-0.72062	0.226021	0.0509853	0.0853033	0.152616	-0.0509853	-0.0987129	-0.0853033	-0.0992365
P80315;G5E839;G3UYW5;G3UXF3;G3UXG2	P80315;G5E839;G3UYW5	T-complex protein 1 subunit delta	Cct4	0.154351	0.744499	0.421421	0.793057	0.119873	0.0341129	-0.934474	-0.450213	-0.542521	-0.542816	-0.154351	0.488498	-0.174753	-0.0341129
P80316;E0CZA1	P80316;E0CZA1	T-complex protein 1 subunit epsilon	Cct5	0.093677	-0.143028	-0.570587	-0.233421	0.0368352	-1.21404	0.0744843	0.164467	0.436415	0.37318	-0.128921	-0.0744843	-0.0368352	0.0661912
P80317;Q52KG9;Q61390;B1AT05	P80317;Q52KG9	T-complex protein 1 subunit zeta	Cct6a	0.829845	0.962406	1.40616	0.463271	0.112074	1.24919	-0.0971217	-0.033257	-0.897827	-0.843791	-0.167901	0.033257	-0.112074	-0.143505
P80318;E9Q133;Q3U0I3;F6Q609;F6ZVG8	P80318;E9Q133;Q3U0I3	T-complex protein 1 subunit gamma	Cct3	0.370405	-0.244141	-0.214014	-0.0530128	0.0656967	0.18771	-0.166256	-0.165812	-0.173376	-0.0656967	0.0530128	0.0791359	0.317133	0.42137
P81117;Q3UKN6	P81117;Q3UKN6	Nucleobindin-2;Nesfatin-1	Nucb2	-0.865891	-0.552127	-0.0337758	-0.551732	-0.211396	-0.0926375	-0.0533772	0.119867	0.0337758	0.0832372	0.0533772	0.0954037	0.0780368	0.269745
P83741;F7CZC4	P83741	Serine/threonine-protein kinase WNK1	Wnk1	-0.187865	0.0821323	0.319397	0.221345	0.0587158	0.113787	0.0103102	-0.0536661	-0.314476	-0.307163	0.102832	-0.0103102	-0.0705757	-0.0587158
P83917;Q7TPM0;Q9CYJ8	P83917;Q7TPM0;Q9CYJ8	Chromobox protein homolog 1	Cbx1	-0.295383	-0.507707	-0.489121	-0.0841217	0.324952	-2.38065	-0.259571	0.115499	-0.0368567	0.0368567	0.0841217	0.724377	0.147262	0.314136
P84084	P84084	ADP-ribosylation factor 5	Arf5	1.26667	-0.754195	-0.784364	-0.0413108	-0.390333	NaN	0.00736856	0.104931	0.418712	0.397995	-0.0566373	-0.00736856	0.390333	0.546048
P84089;A0A1W2P7H9;A0A1W2P7T3;G3UW85	P84089;A0A1W2P7H9;A0A1W2P7T3;G3UW85	Enhancer of rudimentary homolog	Erh	-0.718548	0.678327	0.451703	0.241888	-0.2382	0.530972	-0.0245953	-0.25639	-0.62464	-0.303895	0.0245953	0.314194	-0.73726	0.2382
P84091;Q3TWV4	P84091;Q3TWV4	AP-2 complex subunit mu	Ap2m1	-0.505693	-0.479996	-0.474953	-0.768841	-0.0286427	-0.523216	-0.136454	0.219822	0.0286427	0.280067	0.136454	0.347446	0.766644	0.977468
P84096;A0A1B0GSL4	P84096	Rho-related GTP-binding protein RhoG	Rhog	-0.490735	0.677503	-0.00290775	-0.357571	0.369157	-0.130242	0.242568	0.10734	0.0263586	0.00290775	-0.00988054	0.00988054	-0.146058	-0.229136
P84102;A2ARQ2;D6RCY2;D6RIP7;A2ARQ4;O88892;B2KF73	P84102;A2ARQ2;D6RCY2;D6RIP7;A2ARQ4	Small EDRK-rich factor 2	Serf2	-0.0732927	0.307928	-0.0819874	-0.0750971	0.0442295	-1.55825	-0.144034	0.0732927	-0.077631	-0.0442295	0.125779	0.388227	0.352757	0.403938
P84104	P84104	Serine/arginine-rich splicing factor 3	Srsf3	-0.197218	-0.174374	-0.00633621	-0.317335	0.00633621	-3.20426	-0.0643806	0.0712109	-0.105562	0.0565434	0.0643806	0.20941	0.260681	0.569984
P97287	P97287	Induced myeloid leukemia cell differentiation protein Mcl-1 homolog	Mcl1	-0.197897	0.110014	-0.0384092	0.239491	0.225431	0.503002	0.113851	-0.113851	0.0384092	-0.0550528	0.133912	-0.120854	-0.181188	-0.0533724
Z4YLB7;P97300;H3BKA7;H3BIX4	Z4YLB7;P97300;H3BKA7;H3BIX4	Neuroplastin	Nptn	0.344293	-0.355517	-0.669969	0.568007	-0.350673	-0.00433445	-0.253132	-0.432198	0.00433445	0.146688	0.0323381	-0.0323381	0.137023	0.253926
P97310;A0A0N4SVY2	P97310	DNA replication licensing factor MCM2	Mcm2	-1.16622	0.188898	0.0391178	-0.127842	-0.00819778	0.107075	-0.0364876	0.0863419	-0.0792809	-0.0538139	0.0364876	0.0388279	-0.0215931	0.00819778
P97311;Q3ULG5	P97311;Q3ULG5	DNA replication licensing factor MCM6;DNA helicase	Mcm6	-0.16589	-0.51402	-0.108775	0.486845	-0.0768461	-0.847194	-0.0823116	0.0723209	0.0768461	0.0901499	-0.0186157	0.0186157	0.0874662	0.0887194
P97313	P97313	DNA-dependent protein kinase catalytic subunit	Prkdc	-0.784859	-0.392509	0.600628	0.15852	0.184755	1.45108	-0.20093	0.0529447	-0.0305233	-0.116045	-0.0529447	0.101443	0.0305233	-0.0654755
P97315	P97315	Cysteine and glycine-rich protein 1	Csrp1	-0.466627	-0.258242	-0.134725	-0.768579	-0.356637	-3.30854	0.236807	0.175478	0.134725	0.222691	-0.0390029	0.0390029	0.221419	0.372721
P97351	P97351	40S ribosomal protein S3a	Rps3a	0.490327	0.829346	0.312159	1.11887	0.314167	0.147564	-0.102639	0.0443144	-0.147564	-0.314234	-0.0443144	-0.0900927	-0.213564	-0.159441
P97364	P97364	Selenide, water dikinase 2	Sephs2	0.226109	0.115489	0.424663	0.114084	-0.0187573	1.60316	-0.0939488	0.091701	-0.155745	-0.147626	-0.091701	-0.141821	0.0187573	-0.339511
P97372;G3X9V0	P97372;G3X9V0	Proteasome activator complex subunit 2	Psme2	0.545707	-0.384795	0.0883837	0.228806	0.141246	0.251285	-0.138188	0.031846	-0.153852	-0.238204	-0.0658674	-0.031846	-0.0883837	0.128053
P97376	P97376	Protein FRG1	Frg1	-2.11784	-1.24024	-1.53486	-1.26051	-0.393974	NaN	-0.15736	0.15736	0.393974	0.507751	0.228794	0.856151	0.421186	0.717657
P97379	P97379	Ras GTPase-activating protein-binding protein 2	G3bp2	-0.254963	0.000272751	0.424564	0.514478	-0.120921	0.321228	0.0812082	-0.0322618	-0.264485	-0.18452	0.0322618	-0.271996	-0.000272751	0.0965366
P97384;D3Z7U0	P97384;D3Z7U0	Annexin A11;Annexin	Anxa11	0.837115	0.098856	-0.13452	0.679286	0.196983	NaN	-0.046627	-0.167592	0.334429	0.0538845	-0.0587502	0.046627	-0.0538845	-0.0979614
P97450;E9QAD6	P97450	ATP synthase-coupling factor 6, mitochondrial	Atp5j	-0.0228567	0.661688	0.273344	0.512598	0.123388	-0.812664	0.268021	0.0228567	0.109449	-0.109449	-0.0542593	-0.16294	-0.492103	-0.559307
P97452	P97452	Ribosome biogenesis protein BOP1	Bop1	-2.48136	-0.345337	0.489466	0.0690799	-0.681673	-1.01354	0.0779977	0.160848	0.190408	0.233578	-0.0690799	-0.0799422	0.0327191	-0.0327191
P97461;Q91V55;D3YYM6;D3Z1S8	P97461;Q91V55;D3YYM6;D3Z1S8	40S ribosomal protein S5;40S ribosomal protein S5, N-terminally processed	Rps5	0.74249	-0.00456047	-0.0562763	-0.00158787	0.312426	0.0622292	-0.000857353	-0.0807142	-0.131096	-0.121954	0.000857353	0.135112	0.00456047	0.0703907
P97496;Q3UNN4;Q3UZD0	P97496;Q3UNN4;Q3UZD0	SWI/SNF complex subunit SMARCC1	Smarcc1	0.0877533	0.115486	0.231298	0.614353	0.0560627	0.0490704	-0.168636	0.0268459	-0.542404	-0.456711	-0.0938187	-0.0268459	-0.160032	-0.0490704
P97770;D3YYB2	P97770;D3YYB2	THUMP domain-containing protein 3	Thumpd3	-0.135673	-0.222578	-0.721213	-0.238624	-0.289682	-2.36354	0.15035	-0.0938139	0.222578	0.528397	0.18613	0.0938139	0.610899	1.07757
P97807	P97807	Fumarate hydratase, mitochondrial	Fh	-0.246158	0.162633	-0.0242147	-0.177711	0.106461	-1.06474	-0.0454812	0.0454812	0.104988	0.0242147	0.0742021	0.335072	-0.215741	-0.256203
P97821;D3Z220	P97821	Dipeptidyl peptidase 1;Dipeptidyl peptidase 1 exclusion domain chain;Dipeptidyl peptidase 1 heavy chain;Dipeptidyl peptidase 1 light chain	Ctsc	-0.609112	-0.150138	-0.158668	-0.385788	-0.151221	-0.757268	0.0909233	-0.0909233	0.150138	0.286599	0.515255	0.297825	0.471278	0.552915
P97825	P97825	Hematological and neurological expressed 1 protein;Hematological and neurological expressed 1 protein, N-terminally processed	Hn1	0.389542	0.207747	-0.0201035	0.132805	0.0226803	-0.541021	-0.141104	-0.0219021	-0.29178	-0.109003	-0.105986	0.0219021	0.0201035	0.267017
P97855	P97855	Ras GTPase-activating protein-binding protein 1	G3bp1	0.469774	1.08466	0.116701	-0.0098877	0.832933	0.697842	-0.199844	-0.16696	-0.162556	-0.124483	0.0098877	0.187279	-0.116701	-0.122141
P97864;A0A5F8MPP6	P97864;A0A5F8MPP6	Caspase-7;Caspase-7 subunit p20;Caspase-7 subunit p11	Casp7	-0.617131	-0.323483	0.416111	0.173911	0.00958776	0.0184379	0.259483	0.0136199	0.206932	-0.00958776	-0.0136199	-0.249359	-0.0538611	-0.319959
P97868;A0A338P6W1;D3YZU8;A0A0R4J165	P97868;A0A338P6W1	E3 ubiquitin-protein ligase RBBP6	Rbbp6	0.110459	0.107306	0.190541	0.086175	0.0855513	0.264289	-0.0694284	-0.259789	-0.367826	-0.291896	0.0694284	-0.0978918	-0.0855513	-0.167153
P98083	P98083	SHC-transforming protein 1	Shc1	-0.413636	0.169188	-0.0515304	-0.0127072	-0.426329	0.0879998	0.310405	0.237677	-0.0697389	0.0393033	0.0127072	-0.0726552	-0.0393033	0.0458207
P99024;Q9CWF2;A0A1D5RM76	P99024;Q9CWF2	Tubulin beta-5 chain;Tubulin beta-2B chain	Tubb5;Tubb2b	0.134838	0.0162477	-0.306054	-0.292719	-0.492682	-2.09773	0.0639243	-0.0377803	-0.0162477	0.117375	-0.181298	0.0377803	0.0381975	0.282673
P99026	P99026	Proteasome subunit beta type-4	Psmb4	-3.64802	-0.81965	-0.862272	-0.96342	-0.30375	0.0429883	0.0875101	0.0291433	0.076014	0.311661	0.0489149	-0.0291433	0.132483	-0.0429883
P99028	P99028	Cytochrome b-c1 complex subunit 6, mitochondrial	Uqcrh	-1.44376	-0.473255	-0.365261	-0.353143	0.175919	-0.616821	-0.0149946	0.098424	0.00907135	-0.00907135	0.0149946	0.381269	0.0642796	0.104292
Q00196;H3BKB7	Q00196;H3BKB7	POU domain, class 2, transcription factor 2;POU domain protein	Pou2f2	-0.00825119	0.182775	0.125671	-0.437569	-0.167683	0.308067	0.151418	0.00825119	-0.259136	-0.177433	0.0780544	-0.289857	-0.0351982	0.0351982
Q00612;A3KG36;P97324;G3UWD6	Q00612;A3KG36	Glucose-6-phosphate 1-dehydrogenase X;Glucose-6-phosphate 1-dehydrogenase	G6pdx	-0.133855	0.82072	0.71351	-0.325885	0.0281525	0.47816	0.09552	0.0141554	-0.081789	-0.0281525	-0.0141554	0.139993	-0.11264	-0.180622
Q00651;Q792F9	Q00651;Q792F9	Integrin alpha-4	Itga4	0.322011	-0.449516	-0.518402	-0.130544	-0.286247	NaN	0.0858226	0.0299668	0.480787	0.40779	-0.0511479	-0.0299668	0.286247	0.28774
Q00899	Q00899	Transcriptional repressor protein YY1	Yy1	-1.2313	0.0187635	-0.528872	-0.778275	-0.01192	-4.28136	-0.0115442	0.0115442	-0.127898	0.01192	0.223264	0.352141	0.311702	0.532315
Q00PI9;A0A494BAL6;REV__E9Q6B2;REV__A0A217FL83	Q00PI9	Heterogeneous nuclear ribonucleoprotein U-like protein 2	Hnrnpul2	0.174052	-0.0423651	0.228616	0.285319	0.0366335	0.0569048	-0.0793047	-0.00462055	-0.045392	-0.00655651	-0.0866652	0.00462055	-0.0485411	0.00655651
Q01320	Q01320	DNA topoisomerase 2-alpha	Top2a	-0.270807	0.606112	0.111963	0.0963993	0.00422478	-0.705624	-0.156376	-0.00530624	-0.406691	-0.242872	0.00530624	0.0940323	-0.00422478	0.191601
Q01853	Q01853	Transitional endoplasmic reticulum ATPase	Vcp	-0.320038	-0.0398922	-0.0227528	0.0757389	0.418493	-0.130407	-0.157087	-0.0173721	0.00328255	-0.00328255	0.0173721	0.0374947	0.1835	0.196047
Q02053;P31254	Q02053	Ubiquitin-like modifier-activating enzyme 1	Uba1	0.119831	0.132019	0.104649	0.189493	0.387968	0.688618	-0.0350361	-0.114792	-0.384275	-0.278254	-0.258656	0.0350361	-0.152971	-0.104649
Q02819;A0A1C7CYU3;A0A1B0GR41;A0A1B0GR92;A0A1B0GS16	Q02819;A0A1C7CYU3;A0A1B0GR41	Nucleobindin-1	Nucb1	1.00497	0.116502	0.372346	0.875806	0.0197763	0.405704	0.123828	-0.13329	-0.0481176	-0.0494223	-0.123828	-0.491965	-0.0197763	-0.0295897
Q03265;D3Z6F5;D6RJ16	Q03265;D3Z6F5	ATP synthase subunit alpha, mitochondrial;ATP synthase subunit alpha	Atp5a1	0.737137	-0.206602	-0.170858	0.124416	0.483206	-0.745348	0.0647411	-0.0647411	-0.0886631	0.0886631	-0.152273	-0.187868	0.152187	0.282494
Q04750;Q8R4U6	Q04750	DNA topoisomerase 1	Top1	-1.09667	-0.0656109	-0.210205	-0.299098	0.167538	-1.887	0.0806971	-0.0378447	-0.0340996	0.0340996	0.324151	0.0378447	0.0750675	0.129957
Q9CRA5;Q05BZ0	Q9CRA5;Q05BZ0	Golgi phosphoprotein 3	Golph3	-0.389388	-2.10645	-1.41284	0.218728	-1.49865	0.479648	-0.218728	-0.472178	0.0706758	0.170216	0.548337	0.244683	0.0243158	-0.0243158
Q05CL8;A2AMD0;A0A0G2JFW4	Q05CL8;A2AMD0	La-related protein 7	Larp7;Gm12666	0.536888	0.0384483	0.0872612	0.49238	0.119434	0.124722	-0.317591	-0.114307	-0.211666	-0.107096	-0.119816	0.114307	-0.0384483	-0.0739613
Q05D44	Q05D44	Eukaryotic translation initiation factor 5B	Eif5b	-0.0313587	-0.322214	-0.529737	-0.193516	-0.0638771	-1.54172	0.0313587	-0.187401	0.0763741	0.0638771	0.117027	0.131559	0.228342	0.259565
Q06180;D3Z6W2	Q06180;D3Z6W2	Tyrosine-protein phosphatase non-receptor type 2;Tyrosine-protein phosphatase non-receptor type	Ptpn2	-0.439432	-0.0265279	0.274044	-0.242652	0.443154	1.06016	-0.0765805	0.161592	0.0265279	-0.118449	0.0765805	0.107922	-0.0266938	-0.162807
Q06185	Q06185	ATP synthase subunit e, mitochondrial	Atp5i	-0.305044	-0.495426	-0.720178	-0.701031	0.0323572	-2.02703	0.0601711	-0.00340843	0.459643	0.366134	0.0779877	0.00340843	0.270455	-0.0323572
Q07113	Q07113	Cation-independent mannose-6-phosphate receptor	Igf2r	-1.43855	-0.354258	-0.337625	-0.604819	-0.293006	-0.243833	-0.0368466	0.0368466	0.24542	0.243833	0.0991664	0.232011	0.281658	0.42518
Q07417	Q07417	Short-chain specific acyl-CoA dehydrogenase, mitochondrial	Acads	-0.365297	-0.492927	-0.115235	-0.130066	-0.0911746	-0.792593	0.0381207	0.0322661	0.258717	0.238442	0.0013814	-0.0013814	0.0911746	0.0966992
Q08024	Q08024	Core-binding factor subunit beta	Cbfb	-0.140559	0.21287	0.160109	0.401872	0.185982	0.726181	-0.0820074	0.0440989	-0.363164	-0.233572	-0.0440989	0.136285	-0.160109	-0.308016
Q08093;D3Z7R6	Q08093;D3Z7R6	Calponin-2;Calponin	Cnn2	-0.782029	-0.441997	-0.280259	-0.293849	0.00901127	0.294778	0.304797	-0.0187197	-0.0641699	0.10332	0.0595617	0.0187197	-0.00901127	0.174659
Q08288;D3Z7N3;D3Z345;D6RDT2;D3Z009;D3YU83;D3Z5X8	Q08288	Cell growth-regulating nucleolar protein	Lyar	1.32953	0.667495	-0.00887203	0.550391	0.313787	0.0602102	-0.0643873	-0.00718784	-0.26076	-0.16923	0.00718784	-0.0289469	-0.0326509	0.00887203
Q08376	Q08376	Zinc finger and BTB domain-containing protein 14	Zbtb14	-1.18577	1.43051e-05	-1.43051e-05	-0.294027	-0.170031	-0.758738	0.160406	0.205219	0.439346	0.433283	0.0647979	-0.0647979	-0.0744162	0.126117
Q08509	Q08509	Epidermal growth factor receptor kinase substrate 8	Eps8	0.412903	0.237844	-0.23832	0.303963	-0.150138	0.0716887	-0.0439229	0.0439229	0.283977	0.170107	-0.225129	-0.357317	-0.0716887	-0.286386
Q08943;A2AW05	Q08943;A2AW05	FACT complex subunit SSRP1	Ssrp1	0.143676	1.38129	0.299676	-0.143676	-0.000575066	-0.92044	-0.231296	-0.465295	-0.409299	-0.307548	0.16409	0.425374	0.000575066	0.213201
Q09200	Q09200	Beta-1,4 N-acetylgalactosaminyltransferase 1	B4galnt1	-0.567361	-0.3194	-0.686224	-0.419089	-0.682894	0.593116	0.144466	0.278222	-0.157142	0.157142	0.0674138	-0.0674138	0.48637	0.481292
Q0VBL3	Q0VBL3		Rbm15	0.1241	0.157204	0.195923	-0.106483	-0.0344715	0.521133	-0.0269699	0.00839043	-0.273588	-0.220978	0.105339	-0.00839043	-0.0252762	0.0252762
Q11136	Q11136	Xaa-Pro dipeptidase	Pepd	-0.811419	0.74781	-0.161776	-0.297034	0.0326953	0.46967	0.0528193	0.0168829	-0.0326953	0.127541	-0.0168829	0.199206	-0.199866	-0.255164
Q149F1	Q149F1	RNA pseudouridylate synthase domain-containing protein 2	Rpusd2	-1.5008	NaN	0.270133	-0.125599	NaN	-0.0114107	0.258048	0.355572	0.370631	0.434756	0.103609	-0.103609	0.0114107	-0.235332
Q8R050;Q149F3;F7CE88	Q8R050;Q149F3	Eukaryotic peptide chain release factor GTP-binding subunit ERF3A;Eukaryotic peptide chain release factor GTP-binding subunit ERF3B	Gspt1;Gspt2	NaN	0.152079	-0.179906	-1.3696	-0.482827	-0.377782	-0.160474	0.160474	0.0646391	0.107938	0.281159	0.321559	-0.0646391	0.290693
Q14AX6	Q14AX6	Cyclin-dependent kinase 12	Cdk12	-0.00112057	1.23467	0.896791	0.0934992	0.278491	0.16962	0.0628843	-0.0140409	-0.209874	-0.16962	-0.0120039	0.00112057	-0.187778	-0.189609
Q14B01	Q14B01		Rnf113a2	1.13211	-0.695893	0.162786	0.493425	0.0543141	NaN	-0.0836964	0.0347538	0.557967	0.445542	-0.221511	-0.0347538	-0.0543141	-0.279699
Q14B71;D3YZE8;F6VP65;D3Z5P7	Q14B71;D3YZE8	Cell division cycle-associated protein 2	Cdca2	NaN	-0.330496	-0.082365	-0.454518	-1.87275	-1.45204	0.0826726	0.213308	0.082365	0.105907	0.136961	-0.0826726	0.165208	0.277015
Q6A009;Q14B86	Q6A009;Q14B86	E3 ubiquitin-protein ligase listerin	Ltn1	-1.2858	0.318181	0.692136	-0.0887051	-0.498372	1.29416	0.0643082	-0.0643082	-0.319011	-0.116881	0.148637	0.205041	-0.165067	0.116881
Q2EMV9	Q2EMV9	Poly [ADP-ribose] polymerase 14	Parp14	-0.0684896	0.215461	-0.108021	0.0224729	0.256608	-3.09408	0.134937	0.141492	0.351839	0.108021	-0.0224729	-0.115826	-0.267814	-0.215413
Q2TBE6;A0A494BBQ4	Q2TBE6;A0A494BBQ4	Phosphatidylinositol 4-kinase type 2-alpha	Pi4k2a	0.114821	0.381011	0.264796	0.0528779	0.282825	0.750771	-0.0528779	0.0855699	-0.264796	-0.311205	-0.125825	-0.17243	-0.320576	-0.382308
Q2TPA8;B1AX78	Q2TPA8;B1AX78	Hydroxysteroid dehydrogenase-like protein 2	Hsdl2	0.489141	0.622526	0.880917	1.08103	0.263632	1.13206	-0.0231829	0.0231829	-0.447904	-0.423697	-0.151226	-0.120911	-0.34732	-0.263632
Q2VPQ9;V9GX42;V9GXH6;B1ASC8	Q2VPQ9;V9GX42	Chromatin modification-related protein MEAF6	Meaf6	-0.615648	-0.101622	0.107323	-0.0555053	0.238804	0.505308	0.181105	0.0555053	0.101622	-0.146424	0.132306	-0.310812	-0.134297	-0.334086
Q31125	Q31125	Zinc transporter SLC39A7	Slc39a7	-0.326545	0.0787687	0.351694	-0.113704	-0.142772	0.865636	-0.113978	0.147725	-0.219375	-0.255397	0.113704	0.432372	-0.0408878	0.0408878
Q62170;Q3TA56	Q62170;Q3TA56	P-selectin glycoprotein ligand 1	Selplg	NaN	-2.32249	-1.19425	-0.741477	-0.0472822	-0.24912	0.148772	0.0304794	0.432053	0.401558	-0.0304794	0.0420218	0.258067	0.0472822
Q3TBT3;A0A494BBL9	Q3TBT3;A0A494BBL9	Stimulator of interferon genes protein	Tmem173	0.544525	-0.0651684	0.114267	0.06288	-0.0429869	-0.263445	0.016088	-0.016088	0.0694561	0.0429869	-0.229113	-0.234517	0.112352	-0.151739
Q80WC7;Q3TBU7;Q3U2K8	Q80WC7;Q3TBU7;Q3U2K8	Arf-GAP domain and FG repeat-containing protein 2	Agfg2	-0.360114	-0.313558	-0.255166	-0.206035	-0.459525	0.0939798	0.0900741	-0.0900741	-0.0939798	0.0972147	0.120888	0.150349	0.21486	0.290352
Q3TCJ1;Z4YJY0;D3Z4D8;D6RJ39	Q3TCJ1;Z4YJY0	BRISC complex subunit Abro1	Fam175b	-0.277187	0.0226607	-0.332389	0.270943	0.341204	0.22195	-0.0369692	0.0479822	-0.200013	-0.0925765	-0.00135326	0.00135326	-0.000346661	0.000346661
Q9R233;Q3TCU5;G3UZZ2;A0A3Q4EGL0	Q9R233;Q3TCU5	Tapasin	Tapbp	1.39934	0.48076	-0.0264444	0.148534	-0.171702	-3.69984	-0.129121	-0.126761	0.00679111	-0.00679111	0.126761	-0.134131	0.0308924	0.0956106
Q3TCX3;A0A0G2JEG2	Q3TCX3;A0A0G2JEG2	UPF0469 protein KIAA0907	Kiaa0907	0.00264072	-0.658091	-0.0113621	-0.235657	-0.158253	0.462328	0.0593796	-0.0480852	0.342718	0.265098	-0.00264072	0.0353441	0.0113621	-0.1954
Q3TDD9	Q3TDD9	Protein phosphatase 1 regulatory subunit 21	Ppp1r21	-0.908099	0.226083	0.246736	-0.196918	-0.159702	-0.639696	0.197164	0.21426	0.0927048	0.0112829	0.12374	-0.12374	-0.0112829	-0.119949
Q3TDN2;D3Z2H4;D6RE51;D3YUP4	Q3TDN2;D3Z2H4	FAS-associated factor 2	Faf2	0.0524254	-0.01227	-9.34601e-05	0.0222683	0.178108	0.55723	-0.259401	-0.203451	-0.345881	-0.279003	-0.0222683	0.118713	9.34601e-05	0.0922661
Q62193;Q3TE40	Q62193;Q3TE40	Replication protein A 32 kDa subunit	Rpa2	-2.26227	NaN	-1.29612	-0.189007	0.0976543	-0.562657	0.307826	0.220075	0.423263	0.39645	0.11736	-0.11736	0.202269	-0.0976543
Q3TEA8;Z4YKB8;Z4YKA3;A2AM65;A2AM63;A2AM69	Q3TEA8;Z4YKB8;Z4YKA3	Heterochromatin protein 1-binding protein 3	Hp1bp3	1.15495	0.815231	0.468521	0.931467	0.160126	0.616459	-0.249617	-0.224445	-0.632128	-0.539099	-0.0354919	0.0354919	-0.42399	-0.160126
Q3TFI6;P70224	Q3TFI6;P70224	GTPase IMAP family member 1	Gimap1	-1.32832	0.488379	0.125793	-0.323485	-0.275607	-0.251861	0.0971231	0.147389	-0.0250168	0.160999	0.0409803	-0.0409803	0.0250168	-0.0521965
Q3TFK5;A0A0A6YWB3	Q3TFK5	G patch domain-containing protein 4	Gpatch4	-0.0428858	0.00237274	0.155142	0.24088	-0.00237274	0.770248	0.0750456	-0.0533934	-0.0811758	-0.188001	-0.0378542	0.0378542	0.0722466	-0.0456553
Q3TGF2;H9H9T1;A0A2I3BR29;H3BLE6;H3BLM7;H3BKB6	Q3TGF2;H9H9T1;A0A2I3BR29	Protein FAM107B	Fam107b	-0.0227413	0.0775852	-0.0321465	-0.176701	0.0321465	-0.830734	0.115099	0.00169945	-0.100327	-0.0389481	0.0605736	-0.00169945	0.176292	0.250366
Q3TGG2;Q7TQH0;E9Q5Q0	Q3TGG2;Q7TQH0;E9Q5Q0	Ataxin-2-like protein	Atxn2l	0.302953	0.114957	0.263017	0.426255	-0.00748539	-0.153832	-0.0910749	0.0274878	-0.207677	-0.175937	-0.0327673	-0.0274878	0.00974751	0.00748539
Q3TGS7;O70493;Q6ZWQ5;Q3V2H3	Q3TGS7;O70493;Q6ZWQ5;Q3V2H3	Sorting nexin-12	Snx12	-1.38531	-0.726182	-0.203867	0.0162745	-0.875817	NaN	-0.0162745	-0.097435	0.220386	0.203867	0.424253	0.487342	0.243716	0.254393
Q9EPJ9;Q3TGS9;V9GWV1;V9GXM1	Q9EPJ9;Q3TGS9;V9GWV1;V9GXM1	ADP-ribosylation factor GTPase-activating protein 1	Arfgap1	-0.59234	-0.927992	-0.242264	-0.132375	-0.490451	NaN	0.238972	0.262176	1.04153	0.942032	0.000432968	-0.000432968	0.242264	0.337524
Q9DBU6;Q3TGY1;Q8BR75;E9Q6P8;E0CX50;E0CZ17	Q9DBU6;Q3TGY1;Q8BR75;E9Q6P8	Serine/Arginine-related protein 53	Rsrc1	-1.24983	0.0278778	0.104546	-0.121616	0.0507441	-0.373783	0.146388	0.0762053	-0.0278778	0.0299311	-0.0103846	0.0103846	-0.10032	-0.33505
Q3TH01	Q3TH01		H2-K1	-1.0554	-0.379004	-0.0834885	0.0643435	-0.243384	0.0504627	0.215699	0.153642	0.052042	0.0416679	-0.0643435	-0.164509	0.00599289	-0.00599289
Q3THE2;Q6ZWQ9;Q9CQ19;D3Z249;D3YV37	Q3THE2;Q6ZWQ9	Myosin regulatory light chain 12B	Myl12b;Myl12a	-0.459264	-0.297058	0.0214653	-0.0515928	0.193146	-3.79429	0.244683	0.107165	0.413622	0.251617	-0.147933	0.0515928	-0.337574	-0.0214653
Q3THG9;A2A4P3;A2A4P4	Q3THG9;A2A4P3;A2A4P4	Alanyl-tRNA editing protein Aarsd1	Aarsd1;Gm27029	-0.143735	-0.88232	-0.169594	0.293275	-0.237114	-0.451962	0.0972605	0.00434113	0.43633	0.472118	-0.00434113	-0.143909	0.333287	0.169594
Q3THJ3	Q3THJ3	Probable RNA-binding protein EIF1AD	Eif1ad	-0.802114	0.0455265	0.1522	-0.364967	-0.276551	-0.324148	0.0509715	0.166888	0.0736322	0.0238981	0.0423055	-0.0423055	-0.0238981	-0.208612
Q3THK3	Q3THK3	General transcription factor IIF subunit 1	Gtf2f1	0.484288	0.657861	0.545976	0.409272	0.28785	0.384669	-0.0567198	0.0567198	-0.406051	-0.409381	-0.11794	-0.141232	-0.312856	-0.28785
Q3THK7	Q3THK7	GMP synthase [glutamine-hydrolyzing]	Gmps	0.000933647	0.384465	0.254647	-0.184315	-0.117863	0.0273695	-0.0465565	0.0352392	-0.0273695	-0.0473032	0.0083189	-0.000933647	0.0277929	-0.0827456
Q3THS6;A0A0U1RNT6;A0A0U1RNK6;A0A0U1RQ95;A0A0U1RPH4	Q3THS6;A0A0U1RNT6;A0A0U1RNK6	S-adenosylmethionine synthase isoform type-2	Mat2a	0.00994873	-0.791529	2.1965	0.274559	0.825354	-0.961102	-0.00994873	0.137194	0.114294	0.667082	-0.0878448	-0.01618	-0.244302	-0.114294
Q3TIV5	Q3TIV5	Zinc finger CCCH domain-containing protein 15	Zc3h15	0.0530062	-0.120977	-0.148386	-0.491397	-0.0308552	-0.366301	-0.0546122	0.0129614	0.0308552	0.137003	-0.0129614	0.136128	0.256128	0.185684
Q3TIX9;A0A0U1RP18	Q3TIX9	U4/U6.U5 tri-snRNP-associated protein 2	Usp39	0.170465	0.128797	0.512299	0.551184	0.0490017	0.821805	-0.0348635	-0.0749512	-0.177225	-0.210338	-0.227689	0.0348635	-0.0490017	-0.0894995
Q3TKY6;D3Z2U3	Q3TKY6	Peptidyl-prolyl cis-trans isomerase CWC27 homolog	Cwc27	-0.194014	0.188099	0.857944	-0.15843	0.0321503	0.435934	0.0494251	0.0669384	-0.0398426	-0.169546	-0.0494251	0.13747	-0.0321503	-0.121441
Q3TLD5;A0A0U1RPG9;A0A0U1RNX4	Q3TLD5;A0A0U1RPG9;A0A0U1RNX4	Unconventional prefoldin RPB5 interactor	Uri1	0.118453	0.0285139	-0.0325232	0.0954604	-0.430332	0.754428	-0.0147233	-0.0654254	-0.0230875	-0.204464	0.0147233	-0.133921	0.118243	0.0230875
Q3TLH4;A0A0A0MQ79;S4R209;S4R2E2;S4R298	Q3TLH4;A0A0A0MQ79	Protein PRRC2C	Prrc2c	0.321962	0.585831	0.489706	0.500374	0.249207	0.452684	-0.157604	-0.0811214	-0.69714	-0.590563	-0.0653248	0.0653248	-0.304554	-0.249207
Q99JT1;Q3TLZ6;Q8BW84	Q99JT1;Q3TLZ6;Q8BW84	Glutamyl-tRNA(Gln) amidotransferase subunit B, mitochondrial	Gatb	NaN	-0.348995	-0.074542	-0.468879	-0.491899	-0.098629	0.226324	0.310345	0.074542	0.190068	0.1728	-0.1728	0.127319	0.505514
Q3TMP1	Q3TMP1		Gtf3c3	-0.087512	0.502003	0.367813	0.619458	0.138282	1.09227	0.0933313	0.087512	-0.157563	-0.138282	-0.26394	-0.391293	-0.388468	-0.447737
Q9ES74;Q3TN15	Q9ES74;Q3TN15	Serine/threonine-protein kinase Nek7	Nek7	0.80651	0.117524	-0.0664349	0.0174317	-0.0841179	-2.32619	0.0874667	-0.0174317	0.209941	0.265225	-0.167344	-0.232397	0.0551472	-0.0551472
Q3TPE9	Q3TPE9	Ankyrin repeat and MYND domain-containing protein 2	Ankmy2	NaN	-0.16994	0.450825	NaN	NaN	0.175199	0.700214	0.78966	0.161328	0.0812879	-0.0250545	0.0250545	-0.0812879	-0.2016
Q64010;Q8JZR2;Q3TQV3;Q5ND50	Q64010;Q8JZR2;Q3TQV3;Q5ND50	Adapter molecule crk	Crk	-2.32215	-0.328866	0.122423	-0.698291	-0.196848	0.295912	-0.0169897	0.167561	0.0425162	0.0257745	0.0169897	0.0699406	-0.0257745	-0.18029
Q9QZ49;Q3TTF2	Q9QZ49;Q3TTF2	UBX domain-containing protein 8	Ubxn8	-0.228056	0.314608	0.109079	-0.0157347	0.0698757	1.18711	-0.171577	0.0157347	-0.266433	-0.261371	0.0522947	0.0259333	-0.0698757	-0.222323
Q3TUA9	Q3TUA9	Protein O-mannose kinase	Pomk	-2.415	-3.63191	-2.20009	-0.337051	0.0557113	NaN	1.18934	0.58988	1.02008	0.829358	0.337051	-0.5704	0.160408	-0.0557113
Q3TUE1;A0A0G2JG00;A0A0G2JGW9;Q91WJ8;A0A0G2JFY5;Q3UUU2;A0A0G2JFK2;A0A0G2JG96;A0A0G2JGV9;A0A0G2JE55	Q3TUE1;A0A0G2JG00;A0A0G2JGW9;Q91WJ8;A0A0G2JFY5;Q3UUU2;A0A0G2JFK2	Far upstream element-binding protein 1	Fubp1	0.544148	0.0951033	0.0758257	0.256551	0.198789	0.453305	0.0483446	-0.0483446	-0.0792856	-0.0758257	-0.122756	-0.148953	-0.225835	-0.177045
Q3TUQ5;O35691	Q3TUQ5;O35691	Pinin	Pnn	0.137989	0.662316	0.406301	0.816826	0.434405	0.181413	-0.270489	-0.0262012	-0.56491	-0.457387	-0.0842361	0.0262012	-0.311887	-0.181413
Q5EG47;Q3TUQ7;Q8BRK8	Q5EG47;Q3TUQ7;Q8BRK8	5-AMP-activated protein kinase catalytic subunit alpha-1;5-AMP-activated protein kinase catalytic subunit alpha-2	Prkaa1;Prkaa2	-0.700994	-0.0483961	-1.35934	0.00670528	NaN	NaN	-0.120288	-0.00670528	0.211079	0.250995	0.0603752	0.245111	0.0483961	0.300972
Q3TVI8	Q3TVI8	Pre-B-cell leukemia transcription factor-interacting protein 1	Pbxip1	-0.52272	-0.232186	0.101474	-1.20175	-0.123361	0.207665	0.055089	-0.055089	-0.0994482	-0.187925	0.152375	0.152454	0.0994482	0.128339
Q3TW96	Q3TW96	UDP-N-acetylhexosamine pyrophosphorylase-like protein 1	Uap1l1	-1.59986	-0.984357	-0.684818	-0.89441	-0.0538983	-0.176827	-0.0172749	0.0172749	0.174479	0.171265	0.0535545	0.378344	0.253793	0.0538983
Q3TWW8;A0A0A6YXX6	Q3TWW8	Serine/arginine-rich splicing factor 6	Srsf6	-0.107553	-0.0025444	-0.282156	0.0346746	0.205515	0.177898	-0.189725	-0.0346746	-0.274973	-0.187654	0.0541334	0.244937	0.0025444	0.159115
Q3TXS7;J3QN38	Q3TXS7	26S proteasome non-ATPase regulatory subunit 1	Psmd1	-0.00489235	-0.213064	-0.14097	0.25762	-0.0815372	-1.18132	-0.107487	-0.0521927	0.0815372	0.15383	0.00489235	0.102039	0.23201	0.317259
Q3TXX3	Q3TXX3	Protrudin	Zfyve27	-0.986441	-0.375766	-0.150918	0.417083	-0.0261717	-0.358847	0.0824428	0.137342	0.237562	0.0991793	-0.0824428	-0.448217	0.0261717	0.0780048
Q3TYS2	Q3TYS2	Uncharacterized protein C17orf62 homolog		NaN	-0.403655	-0.8844	1.53461	NaN	NaN	0.0331426	-0.00524378	0.719666	0.719038	0.00524378	-0.284125	0.465434	0.403655
Q3TZZ7;A0A1Y7VM39	Q3TZZ7;A0A1Y7VM39	Extended synaptotagmin-2	Esyt2	-0.138477	-0.318657	-0.620934	-0.00920725	-0.0717902	1.08844	0.00920725	0.0926661	0.0717902	0.151559	-0.0560308	0.0298429	0.199293	-0.0751157
Q8CFD4;Q3U0I9	Q8CFD4;Q3U0I9	Sorting nexin-8	Snx8	NaN	NaN	NaN	-0.0554819	NaN	-0.112165	0.193625	-0.0121279	0.590931	0.619451	0.0121279	0.052124	0.112165	0.821441
Q3U182;V9GXK6	Q3U182	CREB-regulated transcription coactivator 2	Crtc2	1.2501	NaN	NaN	0.451758	NaN	NaN	-0.207923	-0.429912	NaN	NaN	0.0358553	-0.0358553	NaN	NaN
Q3U1J4;A0A494BAF6;A0A494B987	Q3U1J4;A0A494BAF6;A0A494B987	DNA damage-binding protein 1	Ddb1	0.086647	-1.05789	-0.862624	-1.04836	-1.24919	-0.204481	-0.280914	-0.086647	0.204481	0.310608	0.132966	0.146657	0.742105	0.811391
Q3U1M7;Q3UH28;A2A483;A2A482;E9Q8D1;A2A484;A2A485;A2A486;A2A481;A2A480;A2A479	Q3U1M7;Q3UH28;A2A483;A2A482;E9Q8D1;A2A484;A2A485		Zmynd8	0.0762005	0.19912	0.03302	0.0549412	-0.0301991	-1.04295	-0.0165291	-0.0283451	-0.183098	-0.154638	0.0116215	-0.0116215	0.0301991	0.0729752
Q3U1T9	Q3U1T9	DENN domain-containing protein 1B	Dennd1b	NaN	-1.23631	-0.0261478	-0.24523	-0.012455	NaN	0.060729	0.0331602	0.134506	0.147091	0.00233936	-0.00233936	0.112441	0.012455
Q3U1Z5	Q3U1Z5	G-protein-signaling modulator 3	Gpsm3	-0.906475	-0.898011	-0.0523944	-0.0469813	0.0523944	0.946136	0.0848403	0.0826316	0.238511	0.137109	-0.0141215	0.0141215	-0.0599942	-0.0862231
Q3U276	Q3U276	Succinate dehydrogenase assembly factor 1, mitochondrial	Sdhaf1	-0.240726	-0.189567	0.333731	0.403697	-0.405349	-0.184471	0.00589371	0.0842638	0.0606737	0.131088	-0.00589371	-0.150502	0.0045805	-0.0045805
Q3U2G2;Q61316	Q3U2G2;Q61316	Heat shock 70 kDa protein 4	Hspa4	0.0255318	0.549939	0.00749493	0.0486736	0.0337381	-0.777207	-0.0187225	-0.0996742	-0.163459	-0.126344	0.0187225	-0.159781	0.0049715	-0.0049715
Q3U3C9	Q3U3C9	Genetic suppressor element 1	Gse1	NaN	1.39779	0.880792	-1.42229	-0.0615792	1.04513	0.189654	0.0392661	-0.0190549	-0.0231185	-0.0344014	0.0344014	-0.0697083	0.0190549
Q3U422	Q3U422		Ndufv3	0.598438	1.15567	0.0227032	0.284435	-0.118443	-0.607317	0.0516739	-0.113581	-0.0824795	0.049572	-0.066803	-0.0516739	-0.0227032	0.240255
Q91V61;Q3U4F0;A0A494BB84	Q91V61;Q3U4F0;A0A494BB84	Sideroflexin-3	Sfxn3	-1.04181	0.31332	-0.163891	-0.153902	-0.0132971	-0.714266	-0.0249825	0.0667229	0.291409	0.311718	0.046154	0.0249825	0.0132971	-0.159968
Q3U5F4	Q3U5F4	YrdC domain-containing protein, mitochondrial	Yrdc	-0.966858	-0.690856	0.220903	-0.0918546	-0.598022	NaN	0.0519319	-0.05088	0.334428	-0.00093174	0.05088	0.104518	0.00093174	0.373026
Q3U6B2	Q3U6B2	G-protein coupled receptor 183	Gpr183	-1.2239	NaN	-0.684754	-0.166064	NaN	NaN	-0.0840511	0.19931	0.684754	0.743391	0.0840511	0.401187	0.785299	0.905655
Q3U741;Q501J6;Q3TU25	Q3U741;Q501J6;Q3TU25	Probable ATP-dependent RNA helicase DDX17	Ddx17	-0.543022	0.309873	0.154767	0.0505772	0.0122194	-1.14769	-0.0505772	-0.194832	-0.349353	-0.215274	0.0589619	0.23494	-0.0122194	0.263104
Q3U7K7	Q3U7K7		Trim21	-0.603059	-0.000874043	0.0348744	0.376084	-0.40604	0.400603	0.0570278	0.0267124	-0.130797	-0.194858	-0.0968361	-0.0267124	0.0243964	0.000874043
Q3U7R1;A0A1W2P784	Q3U7R1	Extended synaptotagmin-1	Esyt1	-0.648595	-0.779088	-0.637734	-0.454671	-0.138909	-0.546256	0.110251	0.123237	0.181312	0.309226	-0.0146189	0.0146189	0.138909	0.170577
Q3U821	Q3U821		Wdr75	0.130094	0.0470543	0.200155	0.459256	-0.40491	0.539446	-0.281473	-0.0157442	-0.542235	-0.459396	-0.131725	0.0157442	-0.0470543	0.0626678
Q9DCA2;Q3U8Y1	Q9DCA2;Q3U8Y1	28S ribosomal protein S11, mitochondrial	Mrps11	-1.22658	-0.255218	-0.0629249	-0.542639	-0.679604	-0.109754	0.0259333	-0.0259333	0.0629249	0.202404	0.274809	0.460816	0.609457	0.777397
Q3U9G9;A0A0A6YW01;A0A0A6YXT6;A0A0A6YXW3;A0A0A6YWS3;A0A0A6YY12	Q3U9G9;A0A0A6YW01;A0A0A6YXT6	Lamin-B receptor	Lbr	-0.0816603	0.0560522	-0.0560522	0.0145292	0.329787	-0.489556	-0.237353	-0.0145292	-0.541974	-0.301757	0.0382338	0.203061	0.314038	0.634891
Q9CPW4;Q3UA72	Q9CPW4;Q3UA72	Actin-related protein 2/3 complex subunit 5	Arpc5	-0.283663	0.765811	1.61923	1.57653	-0.0704565	0.835343	-0.127102	-0.00642967	-0.371594	-0.352469	0.00642967	0.427645	-0.104552	0.0704565
Q3UBX0;D3Z7P2;D3Z3Z2;D3YX08;D3Z0I8	Q3UBX0;D3Z7P2;D3Z3Z2;D3YX08;D3Z0I8	Transmembrane protein 109	Tmem109	0.656693	0.839495	0.230911	0.14155	0.0110588	0.560738	-0.222692	-0.247776	-0.208479	-0.183706	0.100687	-0.100687	-0.206892	-0.0110588
Q3UCV8;A0A2I3BQB7;A0A2I3BRS5	Q3UCV8;A0A2I3BQB7;A0A2I3BRS5	Ubiquitin thioesterase otulin	Otulin	-0.185416	0.0946283	0.389932	1.65229	0.0194674	1.14807	-0.262193	-0.0488386	-0.806705	-0.639812	0.0488386	0.321151	-0.250875	-0.0194674
Q3UEB3	Q3UEB3	Poly(U)-binding-splicing factor PUF60	Puf60	0.0553102	0.436487	-0.476698	-0.254399	0.609198	-1.17276	0.179097	-0.0323896	0.164343	0.190292	-0.130042	0.0323896	-0.275333	-0.164343
Q9Z1R2;Q3UF95;S4R224;G3UYQ2;G3UZT6;A0A1B0GX81	Q9Z1R2;Q3UF95;S4R224;G3UYQ2;G3UZT6	Large proline-rich protein BAG6	Bag6	0.246119	0.995572	1.35214	0.391463	0.112576	1.07366	-0.121462	-0.0419111	-0.519085	-0.522371	0.0419111	-0.152378	-0.175785	-0.112576
Q3UFB2;A0A0G2JG05	Q3UFB2;A0A0G2JG05	Box C/D snoRNA protein 1	Znhit6	-0.399593	-0.0226784	-0.0784054	-0.0722227	-0.390171	-0.190905	0.26473	0.100789	0.0226784	0.0617523	0.0722227	-0.300379	0.556217	0.775982
Q3UFM5	Q3UFM5	Nucleolar MIF4G domain-containing protein 1	Nom1	-0.276792	0.638656	0.519804	-0.734643	-0.0427475	-1.03026	0.209268	0.0908828	-0.178419	-0.0563698	0.196519	-0.0908828	0.0427475	0.124624
Q3UFY8	Q3UFY8	Mitochondrial ribonuclease P protein 1	Trmt10c	-0.0851288	-0.0205326	-0.112267	-0.390561	0.0205326	-1.80318	0.510556	0.327793	0.359376	0.153459	0.0851288	-0.38573	0.154551	-0.0443916
Q9JII5;Q3UGB5;D3Z4J1	Q9JII5;Q3UGB5;D3Z4J1	DAZ-associated protein 1	Dazap1	-1.26066	-0.622911	-1.24426	-0.957964	0.365244	NaN	0.17345	0.106176	0.2652	0.486628	-0.00532722	0.00532722	-0.0552311	0.0552311
Q3UGC7;Q66JS6	Q3UGC7;Q66JS6	Eukaryotic translation initiation factor 3 subunit J-A;Eukaryotic translation initiation factor 3 subunit J-B	Eif3j1;Eif3j2	-0.0385809	0.265494	0.152623	0.122304	-0.0349107	0.676787	-0.000718117	0.000718117	-0.129151	-0.140476	0.128003	-0.0197668	0.0053277	-0.0053277
Q3UH06;F6UB40	Q3UH06;F6UB40	Ras-responsive element-binding protein 1	Rreb1	-0.810255	-0.489326	-0.194153	0.231252	-1.02502	0.198784	0.111953	-0.014493	0.0223808	0.0945721	0.014493	-0.279461	-0.0223808	0.21568
Q9ESU6;Q3UH70;B0V2V6;A0A494BAK1;A0A494BBD0;D6RGP2	Q9ESU6;Q3UH70	Bromodomain-containing protein 4	Brd4	0.00587463	0.268723	0.322006	-0.0306644	0.185612	-0.531483	-0.00587463	-0.257137	-0.0420513	-0.123644	0.126308	0.0987396	-0.04739	0.0420513
Q3UHJ0;A0A571BDM4	Q3UHJ0	AP2-associated protein kinase 1	Aak1	-1.03146	-0.0398407	0.00944901	-0.0411892	-0.14566	0.342449	0.0186682	0.100514	-0.0291729	0.0314169	0.0546112	-0.0186682	0.107166	-0.00944901
Q3UHU8;Q9ESZ8;G3UYD0;G3UYJ6;G3UYD7;G3UZU4;G3UWV2;G3UY14;G3UWP6	Q3UHU8;Q9ESZ8;G3UYD0	General transcription factor II-I	Gtf2i	0.482089	0.121874	0.0240479	-0.266187	-0.334408	-1.24713	0.0055418	-0.0055418	-0.173164	-0.0240479	-0.0278406	0.00690365	0.0804081	0.189249
Q3UHX2	Q3UHX2	28 kDa heat- and acid-stable phosphoprotein	Pdap1	-0.347767	-0.0514278	0.241341	0.460316	-0.0164223	-0.845432	-0.141218	-0.0694714	-0.142033	0.0164223	0.0694714	0.259781	0.127949	0.305143
Q3UHX9	Q3UHX9	Putative methyltransferase C9orf114 homolog	D2Wsu81e	-1.32345	1.29827	0.0961876	-0.414775	-0.185658	0.286076	0.210318	-0.0502081	-0.356761	-0.36012	0.0502081	0.320386	0.0151987	-0.0151987
Q3UI43	Q3UI43	BRISC and BRCA1-A complex member 1	Babam1	-0.532201	0.125158	0.191566	0.311631	-0.358636	-0.14765	-0.214885	0.0250421	-0.10216	-0.0675755	-0.0250421	0.0755944	0.0675755	0.177828
Q3UIA2;E9QAJ9;A0A0U1RNM6;A0A0U1RPK6	Q3UIA2;E9QAJ9	Rho GTPase-activating protein 17	Arhgap17	-0.936276	0.915052	0.0425148	0.0135388	0.148972	-0.928719	0.297621	-0.0135388	0.0942421	-0.0426369	0.0216918	-0.0545764	-0.105135	-0.0425148
Q6PDG5;Q3UID0	Q6PDG5;Q3UID0	SWI/SNF complex subunit SMARCC2	Smarcc2	-0.0855408	0.48758	0.0364637	0.482199	0.166337	-0.555615	0.0484676	0.105556	-0.328103	-0.330426	-0.0484676	-0.243729	-0.0364637	0.110579
Q3UIR3	Q3UIR3	E3 ubiquitin-protein ligase DTX3L	Dtx3l	0.260762	-0.030159	-0.0699739	0.07618	-0.398967	-1.35894	0.0157952	-0.0157952	0.111923	0.030159	-0.132129	-0.238657	0.134726	0.124771
Q3UJB0;A0A494B9S9	Q3UJB0		Sf3b2	-0.113238	0.292112	0.238409	0.121182	0.165058	0.219912	-0.0653143	-0.140845	-0.499249	-0.451799	0.0653143	0.164084	-0.270906	-0.165058
Q9D0K2;Q3UJQ9	Q9D0K2;Q3UJQ9	Succinyl-CoA:3-ketoacid coenzyme A transferase 1, mitochondrial;Succinyl-CoA:3-ketoacid-coenzyme A transferase	Oxct1	-0.391905	-0.209476	-0.456832	-0.175491	0.129357	-0.175525	-0.0962582	0.0962582	-0.129357	0.205314	0.112944	0.265192	0.346288	0.593818
Q3UJU9;A3KGH5;A3KGH6;A3KGH7	Q3UJU9	Regulator of microtubule dynamics protein 3	Rmdn3	NaN	-1.59971	-0.544677	-0.438632	-0.264421	-0.206674	0.283412	0.171746	0.687752	0.510939	0.0680909	-0.0680909	0.445334	0.206674
Q9DBY5;Q3UK98	Q9DBY5;Q3UK98	Chromobox protein homolog 6	Cbx6	-1.13387	-0.885485	-0.196784	-0.291502	-0.258548	NaN	0.0957808	0.199822	0.931139	0.868079	-0.00276804	0.00276804	0.460656	0.196784
Q3UKC1	Q3UKC1	Tax1-binding protein 1 homolog	Tax1bp1	-1.14011	-0.234615	0.164453	-0.915899	-0.0251145	NaN	0.0431147	0.00456333	0.204536	-0.0609946	-0.00456333	0.030942	0.349309	0.0251145
Q3UKJ7	Q3UKJ7	WD40 repeat-containing protein SMU1;WD40 repeat-containing protein SMU1, N-terminally processed	Smu1	-0.780276	-0.783426	-0.12602	-0.135499	0.0315762	-0.164885	0.0224638	0.0621672	0.0219193	-0.00894356	-0.0224638	0.213634	0.00894356	0.0303116
Q3UL36;A0A140LIS5	Q3UL36;A0A140LIS5	Arginine and glutamate-rich protein 1	Arglu1	-1.71768	0.00848198	0.102304	-1.11292	-0.0740662	0.267185	-0.0591812	0.101766	-0.0905228	-0.182661	0.0591812	0.558796	0.0394154	-0.00848198
Q3ULB1;Q921W7;P47226;D6RH72	Q3ULB1;Q921W7;P47226;D6RH72	Testin	Tes	2.5152	-0.496708	-0.213817	-0.0926428	-0.100204	-1.0249	0.0156298	0.292127	0.100204	0.132756	-0.0520773	-0.0156298	0.303609	0.203959
Q3ULD5;Q6PD20	Q3ULD5	Methylcrotonoyl-CoA carboxylase beta chain, mitochondrial	Mccc2	0.0239701	-0.0313873	-0.0944586	0.211919	0.0752125	-0.345792	0.336864	-0.0239701	0.275312	0.367117	-0.307228	-0.435016	-0.0174065	0.0174065
Q3ULJ0	Q3ULJ0	Glycerol-3-phosphate dehydrogenase 1-like protein	Gpd1l	-0.980407	-0.0831275	0.259599	-1.17681	-0.672836	NaN	0.224835	-0.0168624	0.213151	0.168135	0.0168624	0.110172	0.0449166	-0.0449166
Q3UM18	Q3UM18	Large subunit GTPase 1 homolog	Lsg1	0.166986	0.299536	0.874531	-0.0383902	0.0915942	0.818331	0.130889	0.0383902	-0.0915942	-0.150259	-0.0541515	-0.0915375	-0.100109	-0.121787
Q3UM45;F6TGJ2;A0A087WRA7	Q3UM45;F6TGJ2	Protein phosphatase 1 regulatory subunit 7	Ppp1r7	-1.21911	-0.0637174	0.27079	-0.300043	-0.00923967	0.582616	0.324938	0.211122	-0.168561	-0.164089	0.140321	-0.140321	0.00923967	0.043797
Q3UMP4;A0A0N4SV32;A0A0N4SWH2;A0A0N4SUQ1;A0A0N4SUN8;A0A0N4SV40;A0A0N4SVK5	Q3UMP4;A0A0N4SV32;A0A0N4SWH2;A0A0N4SUQ1;A0A0N4SUN8;A0A0N4SV40		Serbp1	0.283039	0.386112	0.251057	0.273951	0.00148201	0.103941	-0.31373	-0.252377	-0.715286	-0.610252	-0.108152	0.108152	-0.18965	-0.00148201
Q3UMT1;A0A0U1RPR6	Q3UMT1	Protein phosphatase 1 regulatory subunit 12C	Ppp1r12c	0.0167933	0.298947	0.0185246	-0.20495	-0.0426335	0.135116	0.389976	0.304162	0.0693059	-0.0185246	-0.0167933	-0.129288	-0.149473	-0.169062
Q3UMU9	Q3UMU9	Hepatoma-derived growth factor-related protein 2	Hdgfrp2	0.0438061	0.619614	0.843185	0.779711	0.133394	0.967466	0.0154858	-0.0154858	-0.332151	-0.300556	-0.156469	-0.478737	-0.133394	-0.147047
Q3UMW7	Q3UMW7	MAP kinase-activated protein kinase 3	Mapkapk3	NaN	NaN	NaN	NaN	NaN	NaN	0.681269	0.45993	NaN	NaN	0.165158	-0.165158	NaN	NaN
Q923E4;Q3UNI1	Q923E4;Q3UNI1	NAD-dependent protein deacetylase sirtuin-1;SirtT1 75 kDa fragment	Sirt1	0.306567	0.14766	0.329881	0.690501	0.125249	0.531962	-0.130324	0.0165262	-0.396743	-0.376414	-0.0534391	-0.0165262	-0.125249	-0.283351
Q3UP36;A0A1L1SSS3;A0A087WR96;A0A087WR31	Q3UP36;A0A1L1SSS3		Cd22	1.44352	0.154952	0.0355158	0.719128	0.087985	0.0319948	-0.0398617	-0.255074	-0.467298	-0.358432	0.0398617	-0.227882	-0.172484	-0.0319948
Q3UPL0;S4R1Y8;S4R256	Q3UPL0;S4R1Y8;S4R256	Protein transport protein Sec31A	Sec31a	0.268725	0.0901394	0.0208664	0.0171671	-0.0208664	0.0876188	0.12452	-0.0505705	0.053196	-0.140198	-0.0171671	-0.0681219	-0.267918	-0.340501
Q3URQ0;F6ZZ61	Q3URQ0	Testis-expressed sequence 10 protein	Tex10	0.0217128	0.306925	0.643857	-0.0217128	-0.266093	0.1983	0.0496888	-0.0313106	0.0124183	-0.0124183	-0.0674272	0.0543647	-0.200181	-0.0701251
Q3USH5	Q3USH5	Splicing factor, suppressor of white-apricot homolog	Sfswap	1.66296	0.124744	-0.0556412	0.802728	0.294728	0.816718	-0.143914	-0.128338	-0.0168209	-0.0129509	-0.0496478	0.0496478	0.0129509	-0.0184546
Q9DC28;Q3USK2	Q9DC28;Q3USK2	Casein kinase I isoform delta	Csnk1d	-0.586997	0.435154	0.245117	-0.523118	-0.858762	0.230815	0.242481	0.324832	0.0416131	-0.0416131	0.0703778	-0.0703778	-0.0593915	-0.238641
Q8R4K2;Q3USX5	Q8R4K2;Q3USX5	Interleukin-1 receptor-associated kinase 4	Irak4	-0.169711	-0.765749	-0.931915	0.0077405	-1.02384	0.322709	0.117095	0.288092	0.207598	0.378814	-0.0077405	-0.148339	0.131387	-0.131387
Q3UVK0;G8JL46	Q3UVK0	Endoplasmic reticulum metallopeptidase 1	Ermp1	-0.181018	-0.0270805	0.426153	0.541507	-0.0855904	0.886671	-0.22158	0.00478077	-0.122915	-0.212437	-0.00478077	0.196898	0.0270805	0.0579948
Q3UYV9	Q3UYV9	Nuclear cap-binding protein subunit 1	Ncbp1	-1.61334	-0.597509	-0.368844	-0.433436	0.00383186	-0.636499	0.51166	0.482778	0.666514	0.512883	0.100009	-0.100009	0.218704	-0.00383186
Q3UZ39;A0A087WPT0;E9Q9T1;A0A087WPK3	Q3UZ39	Leucine-rich repeat flightless-interacting protein 1	Lrrfip1	-0.208547	0.0212774	0.298223	0.246425	-0.0824709	-0.118951	0.00844097	0.0659037	-0.106355	-0.0212774	-0.0192785	-0.00844097	0.238576	0.431087
Q3UZA1;A0A0A6YXA9	Q3UZA1	CapZ-interacting protein	Rcsd1	0.491893	0.0491886	0.163034	0.690154	0.00332642	-0.567669	-0.223741	-0.192554	-0.417973	-0.382019	0.0679483	-0.0679483	-0.00332642	0.0662708
Q61151;Q3UZJ4;A0A1W2P7D8;Q6PD28;Q60996	Q61151;Q3UZJ4;A0A1W2P7D8	Serine/threonine-protein phosphatase 2A 56 kDa regulatory subunit epsilon isoform	Ppp2r5e	-0.622769	0.0375652	0.307094	-0.172961	-1.28443	-0.0330582	-0.0518465	0.0518465	0.0707941	-0.0728493	0.188336	0.332541	0.0330582	-0.313475
Q920G9;Q3V0Z2	Q920G9;Q3V0Z2	Germ cell-less protein-like 1	Gmcl1	NaN	-0.788377	0.195169	-1.16186	-0.632714	-0.150832	0.133048	0.209762	0.315083	0.257841	-0.00983047	0.00983047	-0.0911946	0.0911946
Q3V117;Q3TS02	Q3V117;Q3TS02		Acly	-0.155006	0.0480862	-0.0480862	0.333151	0.524361	-0.489656	-0.165808	-0.210318	-0.130869	-0.0688229	0.650635	0.155006	0.0799046	0.181696
Q3V1V3	Q3V1V3	ESF1 homolog	Esf1	-0.0923014	0.771235	0.314176	0.0371199	0.103885	1.29124	0.0791607	0.0674181	-0.187386	-0.268338	-0.0371199	-0.0519667	-0.155081	-0.103885
Q3V3R1	Q3V3R1	Monofunctional C1-tetrahydrofolate synthase, mitochondrial	Mthfd1l	-0.601638	0.0147905	-0.0292196	-0.522208	-0.0147905	-0.700758	0.215471	0.0771332	0.0673361	0.173635	0.0283604	-0.0283604	-0.0375586	0.0739374
Q3V441	Q3V441		Ptpn18	1.78817	1.91253	1.37609	0.94182	0.0148344	1.258	-0.481201	-0.253786	-0.340526	-0.238866	-0.422587	0.253786	-0.21135	-0.0148344
[truncated: 1,296 more rows]

## Sheet: Fig5B
Significant	-LOG(P-value)	Difference	Protein.IDs	Majority.protein.IDs	Protein.names	Gene.names	Res_UT_TMT1_z-score_R1	Res_UT_TMT1_z-score_R2	Res_UT_TMT2_z-score_R3	Res_UT_TMT2_z-score_R4	Res_Carf_TMT1_z-score_R1	Res_Carf_TMT1_z-score_R2	Res_Carf_TMT2_z-score_R3	Res_Carf_TMT2_z-score_R4
[truncated: 3,072 more rows]

[truncated: 2 more sheets: Fig5C, Fig5D]
