# Supplementary material for: Longitudinal omics data and preclinical treatment suggest the proteasome inhibitor carfilzomib as therapy for ibrutinib-resistant CLL
Source: Nat Commun. 2025 Jan 26;16:1041. doi: 10.1038/s41467-025-56318-7 (PMC11762753; doi:10.1038/s41467-025-56318-7)
Supplement: Supplementary file 6 — Source Data [file 41467_2025_56318_MOESM6_ESM.zip › Source_Data/Source Data Fig7.xlsx]

## Sheet: Fig7A
Protein names	First Protein name	Mouse ortholog gene name	Match mouse	Protein Description	PT7_BTKwt_RES	PT8_BTKwt_RES	PT4_BTKmut_RES	PT5_BTKmut_RES	PT1_BTKmut_RES	PT2_BTKmut_RES	PT3_BTKmut_RES	Ms_mBTKwt_RES_R1	Ms_mBTKwt_RES_R2	Ms_mBTKwt_RES_R3	Ms_mBTKwt_RES_R4				PT7_BTKwt_RES_TMT2	PT8_BTKwt_RES_TMT2	Ms_mBTKwt_RES_R1	Ms_mBTKwt_RES_R2	Ms_mBTKwt_RES_R3	Ms_mBTKwt_RES_R4
UBE2O KIAA1734	UBE2O	Ube2o	Ube2o	(E3-independent) E2 ubiquitin-conjugating enzyme (EC 2.3.2.24) (E2/E3 hybrid ubiquitin-protein ligase UBE2O) (Ubiquitin carrier protein O) (Ubiquitin-conjugating enzyme E2 O) (Ubiquitin-conjugating enzyme E2 of 230 kDa) (Ubiquitin-conjugating enzyme E2-230K) (Ubiquitin-protein ligase O)	18.3781	17.9314	18.033	17.9626	17.9394	17.8831	17.6639	13.6403	13.6221	13.3222	13.1938			PT7_BTKwt_RES_TMT2	/	0.993	0.443	0.44	0.445	0.451
MICAL1 MICAL NICAL	MICAL1	Mical1	Mical1	[F-actin]-monooxygenase MICAL1 (EC 1.14.13.225) (EC 1.6.3.1) (Molecule interacting with CasL protein 1) (MICAL-1) (NEDD9-interacting protein with calponin homology and LIM domains)	18.1353	17.934	18.0906	17.9825	18.0054	17.8978	18.1682	17.2596	17.2186	17.0584	17.2565			PT8_BTKwt_RES_TMT2	0.993	/	0.452	0.449	0.454	0.46
MICAL3 KIAA0819 KIAA1364	MICAL3	Mical3	Mical3	[F-actin]-monooxygenase MICAL3 (EC 1.14.13.225) (Molecule interacting with CasL protein 3) (MICAL-3)	17.1077	17.2142	17.1152	17.1463	17.2795	17.1435	17.023	15.567	15.1279	15.1516	15.1033			PT4_BTKmut_RES_TMT2	0.991	0.999	0.455	0.451	0.456	0.462
PDK3 PDHK3	PDK3	Pdk3	Pdk3	[Pyruvate dehydrogenase (acetyl-transferring)] kinase isozyme 3, mitochondrial (EC 2.7.11.2) (Pyruvate dehydrogenase kinase isoform 3)	16.9559	17.07	17.0646	17.1617	17.022	17.2015	17.1363	14.3482	14.1564	14.4863	14.4903			PT5_BTKmut_RES_TMT2	0.997	0.997	0.447	0.444	0.449	0.454
GBE1	GBE1	Gbe1	Gbe1	1,4-alpha-glucan-branching enzyme (EC 2.4.1.18) (Brancher enzyme) (Glycogen-branching enzyme)	17.9901	17.7635	17.7748	17.818	17.7664	17.6474	17.6453	13.5077	14.2552	13.8834	13.9096			PT1_BTKmut_RES_TMT3	0.992	0.999	0.448	0.445	0.451	0.456
EFTUD2 KIAA0031 SNRP116	EFTUD2	Eftud2	Eftud2	116 kDa U5 small nuclear ribonucleoprotein component (Elongation factor Tu GTP-binding domain-containing protein 2) (SNU114 homolog) (hSNU114) (U5 snRNP-specific protein, 116 kDa) (U5-116 kDa)	19.318	19.3453	19.3882	19.3152	19.2506	19.3893	19.5339	20.8249	21.114	20.9366	20.8892			PT2_BTKmut_RES_TMT3	0.992	0.999	0.454	0.451	0.456	0.461
METTL15 METT5D1	METTL15	Mettl15	Mettl15	12S rRNA N4-methylcytidine (m4C) methyltransferase (12S rRNA m4C methyltransferase) (EC 2.1.1.-) (Methyltransferase 5 domain-containing protein 1) (Methyltransferase-like protein 15)	13.0669	13.3226	13.248	13.3315	13.4365	13.2644	13.0002	14.9333	14.5671	14.7624	14.325			PT3_BTKmut_RES_TMT3	0.99	0.996	0.451	0.448	0.454	0.459
YWHAB	YWHAB	Ywhab	Ywhab	14-3-3 protein beta/alpha (Protein 1054) (Protein kinase C inhibitor protein 1) (KCIP-1) [Cleaved into: 14-3-3 protein beta/alpha, N-terminally processed]	18.614	18.5037	18.5333	18.4411	18.673	18.5282	18.4273	15.0399	14.8328	14.8771	15.156
YWHAE	YWHAE	Ywhae	Ywhae	14-3-3 protein epsilon (14-3-3E)	20.8608	20.8425	20.8479	20.8221	20.8654	20.8463	21.2321	18.9575	18.5491	18.2602	18.1082
YWHAH YWHA1	YWHAH	Ywhah	Ywhah	14-3-3 protein eta (Protein AS1)	18.9831	18.5968	18.6857	18.7235	18.4963	18.8205	18.8002	17.579	17.575	17.1235	17.4042
YWHAG	YWHAG	Ywhag	Ywhag	14-3-3 protein gamma (Protein kinase C inhibitor protein 1) (KCIP-1) [Cleaved into: 14-3-3 protein gamma, N-terminally processed]	18.3708	18.5247	18.5498	18.5116	18.7179	18.5003	18.6834	18.4368	18.5123	18.0977	18.245
YWHAQ	YWHAQ	Ywhaq	Ywhaq	14-3-3 protein theta (14-3-3 protein T-cell) (14-3-3 protein tau) (Protein HS1)	19.2199	19.2646	19.2042	19.2816	19.3211	19.2774	19.6138	15.6749	15.6247	15.29	14.9835
YWHAZ	YWHAZ	Ywhaz	Ywhaz	14-3-3 protein zeta/delta (Protein kinase C inhibitor protein 1) (KCIP-1)	20.6678	20.8716	20.8037	20.8612	21.0498	20.929	21.076	19.781	20.0283	19.8327	19.8321
HTATSF1	HTATSF1	Htatsf1	Htatsf1	17S U2 SnRNP complex component HTATSF1 (HIV Tat-specific factor 1) (Tat-SF1)	18.5599	18.6245	18.4764	18.5957	18.6189	18.9302	18.6153	17.0407	17.2016	17.2155	17.2799
AGPAT3 LPAAT3 UNQ759/PRO1490	AGPAT3	Agpat3	Agpat3	1-acyl-sn-glycerol-3-phosphate acyltransferase gamma (EC 2.3.1.51) (1-acylglycerol-3-phosphate O-acyltransferase 3) (1-AGP acyltransferase 3) (1-AGPAT 3) (Lysophosphatidic acid acyltransferase gamma) (LPAAT-gamma)	16.5908	16.6645	16.5971	16.6252	16.6611	16.7322	16.844	17.2518	17.3867	17.1685	16.6387
PLCB2	PLCB2	Plcb2	Plcb2	1-phosphatidylinositol 4,5-bisphosphate phosphodiesterase beta-2 (EC 3.1.4.11) (Phosphoinositide phospholipase C-beta-2) (Phospholipase C-beta-2) (PLC-beta-2)	16.2602	16.1605	16.1362	16.2933	16.17	16.053	16.2272	16.3685	15.9998	16.8639	16.6776
PLCB3	PLCB3	Plcb3	Plcb3	1-phosphatidylinositol 4,5-bisphosphate phosphodiesterase beta-3 (EC 3.1.4.11) (Phosphoinositide phospholipase C-beta-3) (Phospholipase C-beta-3) (PLC-beta-3)	12.5324	11.7912	11.5989	12.1486	11.843	11.7627	11.8054	15.5393	15.6384	15.5662	15.6308
PLCG2	PLCG2	Plcg2	Plcg2	1-phosphatidylinositol 4,5-bisphosphate phosphodiesterase gamma-2 (EC 3.1.4.11) (Phosphoinositide phospholipase C-gamma-2) (Phospholipase C-IV) (PLC-IV) (Phospholipase C-gamma-2) (PLC-gamma-2)	19.7551	19.9129	19.9636	19.7614	19.8984	19.8951	19.9837	21.4928	21.6201	21.7914	21.6292
DPH2 DPH2L2	DPH2	Dph2	Dph2	2-(3-amino-3-carboxypropyl)histidine synthase subunit 2 (Diphthamide biosynthesis protein 2) (Diphtheria toxin resistance protein 2) (S-adenosyl-L-methionine:L-histidine 3-amino-3-carboxypropyltransferase 2)	13.7226	13.8763	13.9678	13.8732	13.888	13.8399	13.557	13.9961	13.4031	13.2713	13.7886
CNP	CNP	Cnp	Cnp	2',3'-cyclic-nucleotide 3'-phosphodiesterase (CNP) (CNPase) (EC 3.1.4.37)	18.6947	18.7584	18.8177	18.6959	18.8517	18.9503	18.9517	19.9746	20.044	20.1124	20.5843
DECR1 DECR SDR18C1	DECR1	Decr1	Decr1	2,4-dienoyl-CoA reductase [(3E)-enoyl-CoA-producing], mitochondrial (EC 1.3.1.124) (2,4-dienoyl-CoA reductase [NADPH]) (4-enoyl-CoA reductase [NADPH]) (Short chain dehydrogenase/reductase family 18C member 1)	19.2842	19.4834	19.438	19.4579	19.3744	19.3461	19.6397	17.638	17.4974	17.8132	18.095
PDE12	PDE12	Pde12	Pde12	2',5'-phosphodiesterase 12 (2'-PDE) (2-PDE) (EC 3.1.4.-) (Mitochondrial deadenylase) (EC 3.1.13.4)	16.903	16.8941	16.7114	16.866	16.8574	16.8717	16.6729	16.561	16.3412	16.2586	16.2732
PSMD1	PSMD1	Psmd1	Psmd1	26S proteasome non-ATPase regulatory subunit 1 (26S proteasome regulatory subunit RPN2) (26S proteasome regulatory subunit S1) (26S proteasome subunit p112)	19.1927	19.0213	19.0643	19.0647	19.1233	19.0287	18.992	16.9777	16.9942	17.6948	17.8298
PSMD10	PSMD10	Psmd10	Psmd10	26S proteasome non-ATPase regulatory subunit 10 (26S proteasome regulatory subunit p28) (Gankyrin) (p28(GANK))	18.1352	18.1194	18.0961	18.1574	18.0989	18.2901	18.1511	17.8038	17.9174	17.6101	17.6093
PSMD11	PSMD11	Psmd11	Psmd11	26S proteasome non-ATPase regulatory subunit 11 (26S proteasome regulatory subunit RPN6) (26S proteasome regulatory subunit S9) (26S proteasome regulatory subunit p44.5)	19.0488	18.9356	19.0129	18.9711	18.9114	18.9168	19.161	18.853	18.9518	18.987	18.9789
PSMD12	PSMD12	Psmd12	Psmd12	26S proteasome non-ATPase regulatory subunit 12 (26S proteasome regulatory subunit RPN5) (26S proteasome regulatory subunit p55)	17.7057	17.6414	17.6976	17.7058	17.7179	17.6535	17.6495	13.7522	14.2587	13.6376	13.7575
PSMD13	PSMD13	Psmd13	Psmd13	26S proteasome non-ATPase regulatory subunit 13 (26S proteasome regulatory subunit RPN9) (26S proteasome regulatory subunit S11) (26S proteasome regulatory subunit p40.5)	18.7572	18.653	18.7037	18.694	18.6785	18.6616	18.7361	16.4793	16.4702	16.5384	16.5304
PSMD2 TRAP2	PSMD2	Psmd2	Psmd2	26S proteasome non-ATPase regulatory subunit 2 (26S proteasome regulatory subunit RPN1) (26S proteasome regulatory subunit S2) (26S proteasome subunit p97) (Protein 55.11) (Tumor necrosis factor type 1 receptor-associated protein 2)	19.572	19.424	19.4709	19.4701	19.409	19.4032	19.5777	18.1761	18.315	18.284	18.4045
PSMD3	PSMD3	Psmd3	Psmd3	26S proteasome non-ATPase regulatory subunit 3 (26S proteasome regulatory subunit RPN3) (26S proteasome regulatory subunit S3) (Proteasome subunit p58)	18.9644	18.8211	18.8882	18.8528	18.8365	18.8075	19.0963	19.0965	18.9763	19.1183	18.8863
PSMD4 MCB1	PSMD4	Psmd4	Psmd4	26S proteasome non-ATPase regulatory subunit 4 (26S proteasome regulatory subunit RPN10) (26S proteasome regulatory subunit S5A) (Antisecretory factor 1) (AF) (ASF) (Multiubiquitin chain-binding protein)	18.017	18.0416	18.0731	18.0145	18.1166	17.959	17.8443	18.5184	18.2594	18.2756	17.9854
PSMD5 KIAA0072	PSMD5	Psmd5	Psmd5	26S proteasome non-ATPase regulatory subunit 5 (26S protease subunit S5 basic) (26S proteasome subunit S5B)	18.712	18.5877	18.5714	18.5426	18.4416	18.4934	18.7241	16.2551	16.6227	16.3542	16.5471
PSMD6 KIAA0107 PFAAP4	PSMD6	Psmd6	Psmd6	26S proteasome non-ATPase regulatory subunit 6 (26S proteasome regulatory subunit RPN7) (26S proteasome regulatory subunit S10) (Breast cancer-associated protein SGA-113M) (Phosphonoformate immuno-associated protein 4) (Proteasome regulatory particle subunit p44S10) (p42A)	18.9026	18.7805	18.8622	18.8198	18.6699	18.718	18.9932	16.5926	16.4849	15.9056	16.084
PSMD9	PSMD9	Psmd9	Psmd9	26S proteasome non-ATPase regulatory subunit 9 (26S proteasome regulatory subunit p27)	18.3398	17.9721	17.9903	18.0091	17.9601	18.0097	18.1144	16.2024	16.2942	16.0784	15.9435
PSMC6 SUG2	PSMC6	Psmc6	Psmc6	26S proteasome regulatory subunit 10B (26S proteasome AAA-ATPase subunit RPT4) (Proteasome 26S subunit ATPase 6) (Proteasome subunit p42)	18.8308	18.694	18.7741	18.6864	18.7085	18.6479	18.8645	19.9753	19.9838	19.772	20.0302
PSMC1	PSMC1	Psmc1	Psmc1	26S proteasome regulatory subunit 4 (P26s4) (26S proteasome AAA-ATPase subunit RPT2) (Proteasome 26S subunit ATPase 1)	19.3142	19.2486	19.2779	19.2495	19.2044	19.1909	19.3978	20.4025	20.3752	20.3567	20.4025
PSMC3 TBP1	PSMC3	Psmc3	Psmc3	26S proteasome regulatory subunit 6A (26S proteasome AAA-ATPase subunit RPT5) (Proteasome 26S subunit ATPase 3) (Proteasome subunit P50) (Tat-binding protein 1) (TBP-1)	18.9064	18.7803	18.8409	18.806	18.7756	18.7301	18.9736	17.7863	17.7129	17.6489	17.8926
PSMC2 MSS1	PSMC2	Psmc2	Psmc2	26S proteasome regulatory subunit 7 (26S proteasome AAA-ATPase subunit RPT1) (Proteasome 26S subunit ATPase 2)	18.6531	18.4606	18.5411	18.4614	18.4898	18.4302	18.5518	18.5733	18.4034	18.0422	18.1653
PSMC5 SUG1	PSMC5	Psmc5	Psmc5	26S proteasome regulatory subunit 8 (26S proteasome AAA-ATPase subunit RPT6) (Proteasome 26S subunit ATPase 5) (Proteasome subunit p45) (Thyroid hormone receptor-interacting protein 1) (TRIP1) (p45/SUG)	18.5951	18.4934	18.4978	18.5455	18.5658	18.4766	18.4369	16.1085	16.0331	16.2033	16.2184
PDAP1 HASPP28	PDAP1	Pdap1	Pdap1	28 kDa heat- and acid-stable phosphoprotein (PDGF-associated protein) (PAP) (PDGFA-associated protein 1) (PAP1)	18.7218	18.8619	18.8012	18.7698	18.9023	18.8706	18.9233	18.0048	17.9883	17.8325	18.0298
NSUN5 NSUN5A WBSCR20 WBSCR20A	NSUN5	Nsun5	Nsun5	28S rRNA (cytosine-C(5))-methyltransferase (EC 2.1.1.-) (NOL1-related protein) (NOL1R) (NOL1/NOP2/Sun domain family member 5) (Williams-Beuren syndrome chromosomal region 20A protein)	17.7225	17.8104	17.8129	17.7483	17.8086	17.8778	17.903	16.9685	16.8619	16.8769	16.9525
ADO C10orf22	ADO	Ado	Ado	2-aminoethanethiol dioxygenase (EC 1.13.11.19) (Cysteamine dioxygenase)	17.7485	17.8135	17.7903	17.7934	17.6172	17.7924	18.0271	16.8743	16.847	16.51	16.39
OGDH	OGDH	Ogdh	Ogdh	2-oxoglutarate dehydrogenase complex component E1 (E1o) (OGDC-E1) (OGDH-E1) (EC 1.2.4.2) (2-oxoglutarate dehydrogenase, mitochondrial) (Alpha-ketoglutarate dehydrogenase) (Alpha-KGDH-E1) (Thiamine diphosphate (ThDP)-dependent 2-oxoglutarate dehydrogenase)	19.375	19.4	19.4285	19.4054	19.4516	19.3895	19.3454	19.3433	19.2152	19.1369	18.8673
BCKDHA	BCKDHA	Bckdha	Bckdha	2-oxoisovalerate dehydrogenase subunit alpha, mitochondrial (EC 1.2.4.4) (Branched-chain alpha-keto acid dehydrogenase E1 component alpha chain) (BCKDE1A) (BCKDH E1-alpha)	17.481	17.5481	17.5315	17.5322	17.6405	17.6578	17.5525	17.1678	16.986	17.5196	17.2949
YTHDC2	YTHDC2	Ythdc2	Ythdc2	3'-5' RNA helicase YTHDC2 (EC 3.6.4.13) (YTH domain-containing protein 2) (hYTHDC2)	17.6145	17.5029	17.4338	17.5183	17.2288	17.4326	17.6256	13.4306	13.0313	12.7486	13.2035
HSD17B10 ERAB HADH2 MRPP2 SCHAD SDR5C1 XH98G2	HSD17B10	Hsd17b10	Hsd17b10	3-hydroxyacyl-CoA dehydrogenase type-2 (EC 1.1.1.35) (17-beta-estradiol 17-dehydrogenase) (EC 1.1.1.62) (2-methyl-3-hydroxybutyryl-CoA dehydrogenase) (MHBD) (3-alpha-(17-beta)-hydroxysteroid dehydrogenase (NAD(+))) (EC 1.1.1.239) (3-hydroxy-2-methylbutyryl-CoA dehydrogenase) (EC 1.1.1.178) (3-hydroxyacyl-CoA dehydrogenase type II) (3alpha(or 20beta)-hydroxysteroid dehydrogenase) (EC 1.1.1.53) (7-…	18.87	19.0069	19.0129	18.9779	19.0737	19.0962	18.8981	17.0749	17.2873	17.013	17.0849
ACAA2	ACAA2	Acaa2	Acaa2	3-ketoacyl-CoA thiolase, mitochondrial (EC 2.3.1.16) (Acetyl-CoA acetyltransferase) (EC 2.3.1.9) (Acetyl-CoA acyltransferase) (Acyl-CoA hydrolase, mitochondrial) (EC 3.1.2.-, EC 3.1.2.1, EC 3.1.2.2) (Beta-ketothiolase) (Mitochondrial 3-oxoacyl-CoA thiolase) (T1)	19.2764	19.3161	19.3637	19.3429	19.2997	19.347	19.1774	18.3636	18.2089	18.0209	18.1628
CBR4 SDR45C1	CBR4	Cbr4	Cbr4	3-oxoacyl-[acyl-carrier-protein] reductase (EC 1.1.1.100) (3-ketoacyl-[acyl-carrier-protein] reductase beta subunit) (KAR beta subunit) (Carbonyl reductase family member 4) (CBR4) (Quinone reductase CBR4) (EC 1.6.5.10) (Short chain dehydrogenase/reductase family 45C member 1)	17.2946	17.439	17.4286	17.4119	17.5054	17.4812	17.4674	17.6857	17.6882	17.1202	17.3533
OXSM	OXSM	Oxsm	Oxsm	3-oxoacyl-[acyl-carrier-protein] synthase, mitochondrial (EC 2.3.1.41) (Beta-ketoacyl-ACP synthase)	16.5357	16.7584	16.7327	16.7937	16.7065	16.6544	16.6673	18.2174	18.2412	18.9246	18.6188
PDK1 PDHK1	PDK1	Pdpk1	Pdpk1	3-phosphoinositide-dependent protein kinase 1 (hPDK1) (EC 2.7.11.1)	15.8098	15.9523	15.975	15.884	16.2929	16.0746	15.945	12.068	11.816	12.5136	11.7777
PDPK1 PDK1	PDPK1	Pdpk1	Pdpk1	3-phosphoinositide-dependent protein kinase 1 (hPDK1) (EC 2.7.11.1)	16.5502	16.5929	16.564	16.6132	16.6409	16.5771	16.571	12.068	11.816	12.5136	11.7777
ALDH9A1 ALDH4 ALDH7 ALDH9	ALDH9A1	Aldh9a1	Aldh9a1	4-trimethylaminobutyraldehyde dehydrogenase (TMABA-DH) (TMABALDH) (EC 1.2.1.47) (Aldehyde dehydrogenase E3 isozyme) (Aldehyde dehydrogenase family 9 member A1) (EC 1.2.1.3) (Formaldehyde dehydrogenase) (EC 1.2.1.46) (Gamma-aminobutyraldehyde dehydrogenase) (EC 1.2.1.19) (R-aminobutyraldehyde dehydrogenase) [Cleaved into: 4-trimethylaminobutyraldehyde dehydrogenase, N-terminally processed]	19.844	19.8447	19.7258	19.7946	19.8322	19.7263	20.2048	19.9504	20.2614	19.3452	18.8086
NT5C DNT1 UMPH2	NT5C	Nt5c	Nt5c	5'(3')-deoxyribonucleotidase, cytosolic type (EC 3.1.3.-) (Cytosolic 5',3'-pyrimidine nucleotidase) (Deoxy-5'-nucleotidase 1) (dNT-1)	17.9227	18.0085	18.1322	18.0509	17.9498	17.9184	18.1251	13.879	14.1036	14.5523	14.6792
XRN1 SEP1	XRN1	Xrn1	Xrn1	5'-3' exoribonuclease 1 (EC 3.1.13.-) (Strand-exchange protein 1 homolog)	17.5445	17.491	17.5002	17.4648	17.507	17.5059	17.4765	16.8818	16.9145	17.9966	17.9908
XRN2	XRN2	Xrn2	Xrn2	5'-3' exoribonuclease 2 (EC 3.1.13.-) (DHM1-like protein) (DHP protein)	18.1425	18.1677	18.1241	18.0975	18.1291	18.2346	18.5881	20.6724	20.6438	20.4238	20.5229
PRKAA1 AMPK1	PRKAA1	Prkaa1	Prkaa1	5'-AMP-activated protein kinase catalytic subunit alpha-1 (AMPK subunit alpha-1) (EC 2.7.11.1) (Acetyl-CoA carboxylase kinase) (ACACA kinase) (Hydroxymethylglutaryl-CoA reductase kinase) (HMGCR kinase) (EC 2.7.11.31) (Tau-protein kinase PRKAA1) (EC 2.7.11.26)	16.8096	16.815	16.8056	16.7761	16.9499	16.9154	16.5692	18.5135	18.5697	18.6051	18.8115
DNPH1 C6orf108 RCL	DNPH1	Dnph1	Dnph1	5-hydroxymethyl-dUMP N-hydrolase (EC 3.2.2.-) (2'-deoxynucleoside 5'-phosphate N-hydrolase 1) (c-Myc-responsive protein RCL)	17.7804	17.6937	17.8666	17.8938	17.8014	17.6251	17.6967	15.6024	15.7695	15.2712	15.3973
HSPD1 HSP60	HSPD1	Hspd1	Hspd1	60 kDa heat shock protein, mitochondrial (EC 5.6.1.7) (60 kDa chaperonin) (Chaperonin 60) (CPN60) (Heat shock protein 60) (HSP-60) (Hsp60) (Heat shock protein family D member 1) (HuCHA60) (Mitochondrial matrix protein P1) (P60 lymphocyte protein)	20.8828	21.0058	21.0722	20.9962	20.8469	21.0179	21.2335	21.3295	21.3106	21.4447	21.7222
PFKFB3	PFKFB3	Pfkfb3	Pfkfb3	6-phosphofructo-2-kinase/fructose-2,6-bisphosphatase 3 (6PF-2-K/Fru-2,6-P2ase 3) (PFK/FBPase 3) (6PF-2-K/Fru-2,6-P2ase brain/placenta-type isozyme) (Renal carcinoma antigen NY-REN-56) (iPFK-2) [Includes: 6-phosphofructo-2-kinase (EC 2.7.1.105);Fructose-2,6-bisphosphatase (EC 3.1.3.46)]	13.6235	13.6339	13.6032	13.6187	13.726	13.6843	13.7541	14.8749	15.1028	14.0496	14.0037
PGD PGDH	PGD	Pgd	Pgd	6-phosphogluconate dehydrogenase, decarboxylating (EC 1.1.1.44)	20.2459	19.489	19.6352	19.8072	19.4048	19.5218	19.7748	20.0791	20.0307	20.2718	20.3105
PGLS	PGLS	Pgls	Pgls	6-phosphogluconolactonase (6PGL) (EC 3.1.1.31)	18.3981	18.2938	18.2935	18.2801	18.3464	18.3338	18.1344	18.7387	18.6984	18.3522	18.7647
DHCR7 D7SR	DHCR7	Dhcr7	Dhcr7	7-dehydrocholesterol reductase (7-DHC reductase) (EC 1.3.1.21) (Delta7-sterol reductase) (Sterol Delta(7)-reductase) (Sterol reductase SR-2)	13.6057	13.7538	14.0636	13.7597	13.8666	13.7128	13.5564	18.8631	19.0265	17.8453	18.0207
MEPCE BCDIN3	MEPCE	Mepce	Mepce	7SK snRNA methylphosphate capping enzyme (MePCE) (EC 2.1.1.-) (Bicoid-interacting protein 3 homolog) (Bin3 homolog)	17.2508	17.3639	17.4264	17.3539	17.3298	17.389	17.2415	19.0634	18.9901	18.8915	18.8405
ABI1 SSH3BP1	ABI1	Abi1	Abi1	Abl interactor 1 (Abelson interactor 1) (Abi-1) (Abl-binding protein 4) (AblBP4) (Eps8 SH3 domain-binding protein) (Eps8-binding protein) (Nap1-binding protein) (Nap1BP) (Spectrin SH3 domain-binding protein 1) (e3B1)	17.9155	18.0383	18.0101	17.9581	18.1963	17.9256	18.1389	16.9529	17.0464	16.6402	16.8235
ACAT1 ACAT MAT	ACAT1	Acat1	Acat1	Acetyl-CoA acetyltransferase, mitochondrial (EC 2.3.1.9) (Acetoacetyl-CoA thiolase) (T2)	19.1075	19.2268	19.2411	19.2097	18.9839	19.2772	19.4029	18.2596	18.2208	18.2452	18.2946
ACSS1 ACAS2L KIAA1846	ACSS1	Acss1	Acss1	Acetyl-coenzyme A synthetase 2-like, mitochondrial (EC 6.2.1.1) (Acetate--CoA ligase 2) (Acetyl-CoA synthetase 2) (AceCS2) (Acyl-CoA synthetase short-chain family member 1) (Propionate--CoA ligase) (EC 6.2.1.17)	17.761	17.6558	17.6128	17.7114	17.6932	17.5939	17.608	16.6526	16.6959	16.787	16.739
ACSS2 ACAS2	ACSS2	Acss2	Acss2	Acetyl-coenzyme A synthetase, cytoplasmic (EC 6.2.1.1) (Acetate--CoA ligase) (Acetyl-CoA synthetase) (ACS) (AceCS) (Acetyl-CoA synthetase 1) (AceCS1) (Acyl-CoA synthetase short-chain family member 2) (Acyl-activating enzyme) (Propionate--CoA ligase) (EC 6.2.1.17)	14.8996	14.6358	14.6159	14.7563	14.7578	14.7974	14.1395	15.8914	16.318	16.3834	16.1585
SLC33A1 ACATN AT1	SLC33A1	Slc33a1	Slc33a1	Acetyl-coenzyme A transporter 1 (AT-1) (Acetyl-CoA transporter 1) (Solute carrier family 33 member 1)	14.5043	14.5413	14.5779	14.5418	14.5261	14.5955	14.5427	15.8773	16.0082	16.4819	16.2426
ASAH1 ASAH HSD-33 HSD33	ASAH1	Asah1	Asah1	Acid ceramidase (AC) (ACDase) (Acid CDase) (EC 3.5.1.23) (Acylsphingosine deacylase) (Glycosylceramide deacylase) (EC 3.5.1.109) (N-acylethanolamine hydrolase ASAH1) (EC 3.5.1.-) (N-acylsphingosine amidohydrolase) (Putative 32 kDa heart protein) (PHP32) [Cleaved into: Acid ceramidase subunit alpha;Acid ceramidase subunit beta]	17.986	17.7343	17.5846	17.8426	17.7716	17.7609	17.7432	16.5404	16.5503	16.2732	16.4927
ANP32A C15orf1 LANP MAPM PHAP1	ANP32A	Anp32a	Anp32a	Acidic leucine-rich nuclear phosphoprotein 32 family member A (Acidic nuclear phosphoprotein pp32) (pp32) (Leucine-rich acidic nuclear protein) (LANP) (Mapmodulin) (Potent heat-stable protein phosphatase 2A inhibitor I1PP2A) (Putative HLA-DR-associated protein I) (PHAPI)	20.3255	20.302	20.3	20.2566	20.0989	20.3323	20.7313	17.5565	17.7454	17.4487	17.6813
ANP32B APRIL PHAPI2	ANP32B	Anp32b	Anp32b	Acidic leucine-rich nuclear phosphoprotein 32 family member B (Acidic protein rich in leucines) (Putative HLA-DR-associated protein I-2) (PHAPI2) (Silver-stainable protein SSP29)	18.6183	18.6286	18.7173	18.6062	18.3955	18.6859	18.9558	18.3919	18.1964	17.4531	17.8668
ADI1 MTCBP1 HMFT1638	ADI1	Adi1	Adi1	Acireductone dioxygenase (Acireductone dioxygenase (Fe(2+)-requiring)) (ARD') (Fe-ARD) (EC 1.13.11.54) (Acireductone dioxygenase (Ni(2+)-requiring)) (ARD) (Ni-ARD) (EC 1.13.11.53) (Membrane-type 1 matrix metalloproteinase cytoplasmic tail-binding protein 1) (MTCBP-1) (Submergence-induced protein-like factor) (Sip-L)	15.683	15.7313	15.6718	15.8073	15.7917	15.7437	15.5646	15.3826	15.2031	15.5161	15.7148
ACO2	ACO2	Aco2	Aco2	Aconitate hydratase, mitochondrial (Aconitase) (EC 4.2.1.3) (Citrate hydro-lyase)	19.8699	20.0302	20.0015	20.0285	19.9612	20.0209	20.1929	22.4296	22.5171	22.701	22.6703
WAS IMD2	WAS	Was	Was	Actin nucleation-promoting factor WAS (Wiskott-Aldrich syndrome protein) (WASp)	18.2023	18.1857	18.1708	18.2378	18.217	18.1912	18.1724	18.9794	19.0195	18.7391	18.7546
ABLIM1 ABLIM KIAA0059 LIMAB1	ABLIM1	Ablim1	Ablim1	Actin-binding LIM protein 1 (abLIM-1) (Actin-binding LIM protein family member 1) (Actin-binding double zinc finger protein) (LIMAB1) (Limatin)	15.8867	15.4566	15.3054	15.5613	15.449	15.3871	15.1998	18.7338	18.7284	18.3458	18.129
WASF2 WAVE2	WASF2	Wasf2	Wasf2	Actin-binding protein WASF2 (Protein WAVE-2) (Verprolin homology domain-containing protein 2) (Wiskott-Aldrich syndrome protein family member 2) (WASP family protein member 2)	18.4381	18.6339	18.5761	18.5728	18.5118	18.4558	18.7619	18.4557	18.711	18.773	18.8732
SETD3 C14orf154	SETD3	Setd3	Setd3	Actin-histidine N-methyltransferase (EC 2.1.1.85) (Protein-L-histidine N-tele-methyltransferase) (SET domain-containing protein 3) (hSETD3)	14.7905	14.762	14.8159	14.8597	14.8297	14.7753	14.9296	13.5719	13.4123	14.1516	14.1795
ACTL6A BAF53 BAF53A INO80K	ACTL6A	Actl6a	Actl6a	Actin-like protein 6A (53 kDa BRG1-associated factor A) (Actin-related protein Baf53a) (ArpNbeta) (BRG1-associated factor 53A) (BAF53A) (INO80 complex subunit K)	18.3817	18.4589	18.3848	18.4491	18.4111	18.4854	18.4985	20.0938	19.8784	19.7129	19.6124
ACTR2 ARP2	ACTR2	Actr2	Actr2	Actin-related protein 2 (Actin-like protein 2)	19.436	19.3295	19.4015	19.3693	19.2018	19.1793	19.6177	17.3507	17.2966	17.1628	16.8744
ARPC1B ARC41	ARPC1B	Arpc1b	Arpc1b	Actin-related protein 2/3 complex subunit 1B (Arp2/3 complex 41 kDa subunit) (p41-ARC)	19.2482	19.1406	19.2092	19.208	19.2226	19.007	19.2234	18.2712	18.2607	18.4018	18.2084
ARPC2 ARC34 PRO2446	ARPC2	Arpc2	Arpc2	Actin-related protein 2/3 complex subunit 2 (Arp2/3 complex 34 kDa subunit) (p34-ARC)	19.7213	19.6965	19.6919	19.7828	19.8211	19.5611	19.8572	18.327	18.5473	18.4413	18.4645
ARPC3 ARC21	ARPC3	Arpc3	Arpc3	Actin-related protein 2/3 complex subunit 3 (Arp2/3 complex 21 kDa subunit) (p21-ARC)	19.1683	19.1578	19.229	19.1783	19.2623	19.003	19.5431	19.1211	19.115	19.1392	19.474
ARPC4 ARC20	ARPC4	Arpc4	Arpc4	Actin-related protein 2/3 complex subunit 4 (Arp2/3 complex 20 kDa subunit) (p20-ARC)	19.0412	18.9566	18.9913	19.0175	19.1024	18.7812	19.3518	17.5869	17.93	19.3084	19.1391
ARPC5L	ARPC5L	Arpc5l	Arpc5l	Actin-related protein 2/3 complex subunit 5-like protein (Arp2/3 complex 16 kDa subunit 2) (ARC16-2)	17.67	17.5921	17.6275	17.5907	17.603	17.4623	17.5659	16.426	16.7732	15.624	15.7455
ACTR3 ARP3	ACTR3	Actr3	Actr3	Actin-related protein 3 (Actin-like protein 3)	20.0667	19.9437	20.0002	20.0337	19.969	19.7701	19.9649	23.0154	23.3232	22.9527	22.6625
ACTR5 ARP5	ACTR5	Actr5	Actr5	Actin-related protein 5 (hARP5) (Sarcoma antigen NY-SAR-16)	16.402	16.2888	16.3195	16.2535	16.3045	16.2464	16.2486	17.4573	17.326	17.2381	17.3239
ACTR8 ARP8 INO80N	ACTR8	Actr8	Actr8	Actin-related protein 8 (hArp8) (INO80 complex subunit N)	16.9541	16.9759	17.0069	16.9625	16.8684	16.9387	16.9773	16.0061	16.0846	15.7992	15.6446
SUB1 PC4 RPO2TC1	SUB1	Sub1	Sub1	Activated RNA polymerase II transcriptional coactivator p15 (Positive cofactor 4) (PC4) (SUB1 homolog) (p14)	19.531	19.3828	19.4296	19.4672	19.4796	19.4159	19.606	16.8683	16.4185	16.1427	16.3187
TRIP4 RQT4	TRIP4	Trip4	Trip4	Activating signal cointegrator 1 (ASC-1) (Thyroid receptor-interacting protein 4) (TR-interacting protein 4) (TRIP-4)	15.3409	15.3466	15.3818	15.3819	15.3607	15.3418	15.2255	13.8835	13.9645	13.5629	12.4705
ATF7IP MCAF MCAF1	ATF7IP	Atf7ip	Atf7ip	Activating transcription factor 7-interacting protein 1 (ATF-interacting protein) (ATF-IP) (ATF7-interacting protein) (ATFa-associated modulator) (hAM) (MBD1-containing chromatin-associated factor 1) (P621)	17.7341	17.9595	17.9946	17.8957	17.85	17.9559	17.926	16.8057	16.7561	16.9088	17.0059
AHSA1 C14orf3 HSPC322	AHSA1	Ahsa1	Ahsa1	Activator of 90 kDa heat shock protein ATPase homolog 1 (AHA1) (p38)	18.4551	18.3981	18.3315	18.3904	18.3852	18.532	18.466	16.619	16.8944	16.3264	16.0696
ABT1	ABT1	Abt1	Abt1	Activator of basal transcription 1 (hABT1) (Basal transcriptional activator)	15.8002	16.0713	16.0145	15.8952	16.2262	16.1179	16.0599	17.69	17.6552	16.9559	17.0052
RPS19BP1 AROS	RPS19BP1	Rps19bp1	Rps19bp1	Active regulator of SIRT1 (40S ribosomal protein S19-binding protein 1) (RPS19-binding protein 1) (S19BP)	13.6981	14.5923	14.7007	13.7299	14.7191	14.7175	14.3859	18.4539	18.4928	18.1595	18.2144
ADNP ADNP1 KIAA0784	ADNP	Adnp	Adnp	Activity-dependent neuroprotector homeobox protein (Activity-dependent neuroprotective protein)	18.0936	18.1483	18.1299	18.0352	18.1834	18.185	18.1363	19.3011	19.4403	19.5845	19.4335
LPGAT1 FAM34A KIAA0205	LPGAT1	Lpgat1	Lpgat1	Acyl-CoA:lysophosphatidylglycerol acyltransferase 1 (2-acylglycerophosphocholine O-acyltransferase) (EC 2.3.1.62) (Acyl-CoA:monoacylglycerol acyltransferase LPGAT1) (EC 2.3.1.22) (Lysophospholipid acyltransferase 7) (LPLAT7) (EC 2.3.1.-) (Stearoyl-CoA:1-lyso-2-acyl-PE acyltransferase)	15.3391	15.296	15.2205	15.3805	15.1812	15.2714	15.5394	18.7115	18.7405	18.6952	18.5058
ACBD5 KIAA1996	ACBD5	Acbd5	Acbd5	Acyl-CoA-binding domain-containing protein 5	15.0131	14.6782	14.7366	14.8753	14.7679	14.7252	14.4536	16.5114	16.4689	16.3091	16.276
ACOT13 THEM2 HT012 PNAS-27	ACOT13	Acot13	Acot13	Acyl-coenzyme A thioesterase 13 (Acyl-CoA thioesterase 13) (EC 3.1.2.-) (Hotdog-fold thioesterase superfamily member 2) (Palmitoyl-CoA hydrolase) (EC 3.1.2.2) (Thioesterase superfamily member 2) (THEM2) [Cleaved into: Acyl-coenzyme A thioesterase 13, N-terminally processed]	17.0678	17.1044	16.989	17.0741	17.1411	17.0711	17.1793	18.9132	19.0616	19.0834	18.9713
AGK MULK	AGK	Agk	Agk	Acylglycerol kinase, mitochondrial (hAGK) (EC 2.7.1.107) (EC 2.7.1.138) (EC 2.7.1.94) (Multiple substrate lipid kinase) (HsMuLK) (MuLK) (Multi-substrate lipid kinase)	17.6572	17.6841	17.7537	17.7465	17.7456	17.6939	17.7949	14.801	14.8869	14.5965	14.3596
CRK	CRK	Crk	Crk	Adapter molecule crk (Proto-oncogene c-Crk) (p38)	15.4195	15.1856	15.0394	15.2384	15.2512	15.0991	15.0707	17.091	17.0882	17.198	17.2683
SH3BGRL	SH3BGRL	Sh3bgrl	Sh3bgrl	Adapter SH3BGRL (SH3 domain-binding glutamic acid-rich-like protein 1)	19.5513	19.4389	19.41	19.5411	19.5254	19.5934	19.5905	15.6526	15.5856	16.0356	16.0807
NECAP2	NECAP2	Necap2	Necap2	Adaptin ear-binding coat-associated protein 2 (NECAP endocytosis-associated protein 2) (NECAP-2)	17.8034	17.7253	17.7587	17.7862	17.5727	17.6319	17.9084	18.2657	18.2712	18.8159	18.2595
APRT	APRT	Aprt	Aprt	Adenine phosphoribosyltransferase (APRT) (EC 2.4.2.7)	18.9788	18.9958	18.9456	19.0047	18.9781	18.9921	19.2867	17.3191	16.9408	17.5447	17.796
HINT1 HINT PKCI1 PRKCNH1	HINT1	Hint1	Hint1	Adenosine 5'-monophosphoramidase HINT1 (EC 3.9.1.-) (Desumoylating isopeptidase HINT1) (EC 3.4.22.-) (Histidine triad nucleotide-binding protein 1) (Protein kinase C inhibitor 1) (Protein kinase C-interacting protein 1) (PKCI-1)	18.8109	18.7016	18.7284	18.6424	18.3708	18.5756	18.9952	18.5967	18.5745	18.0121	18.7336
HINT2	HINT2	Hint2	Hint2	Adenosine 5'-monophosphoramidase HINT2 (EC 3.9.1.-) (HINT-3) (HIT-17kDa) (Histidine triad nucleotide-binding protein 2, mitochondrial) (HINT-2) (PKCI-1-related HIT protein)	17.2985	17.4059	17.2678	17.3737	17.2969	17.2972	17.4147	18.1898	18.1532	18.1558	17.9191
ADA ADA1	ADA	Ada	Ada	Adenosine deaminase (EC 3.5.4.4) (Adenosine aminohydrolase)	17.8513	17.5021	17.3368	17.5851	17.4495	17.5506	17.9602	19.6129	19.8807	19.6928	19.826
ADK	ADK	Adk	Adk	Adenosine kinase (AK) (EC 2.7.1.20) (Adenosine 5'-phosphotransferase)	19.2352	19.1566	19.0276	19.2408	19.2992	19.0124	19.3446	18.5098	18.5905	17.6165	18.0596
AK2 ADK2	AK2	Ak2	Ak2	Adenylate kinase 2, mitochondrial (AK 2) (EC 2.7.4.3) (ATP-AMP transphosphorylase 2) (ATP:AMP phosphotransferase) (Adenylate monophosphate kinase) [Cleaved into: Adenylate kinase 2, mitochondrial, N-terminally processed]	19.3559	19.429	19.4863	19.4975	19.4038	19.4347	19.5504	19.5431	19.4505	19.1383	19.1506
ADSL AMPS	ADSL	Adsl	Adsl	Adenylosuccinate lyase (ADSL) (ASL) (EC 4.3.2.2) (Adenylosuccinase) (ASase)	17.8483	17.627	17.7711	17.6742	17.6774	17.5907	17.6594	18.2275	17.9995	17.5721	17.8185
CAP1 CAP	CAP1	Cap1	Cap1	Adenylyl cyclase-associated protein 1 (CAP 1)	14.1245	14.0244	13.9833	14.2172	13.8169	13.8677	14.3449	21.0969	21.1947	21.0745	20.7968
CAP1 CAP.1	CAP1	Cap1	Cap1	Adenylyl cyclase-associated protein 1 (CAP 1)	20.47	20.3119	20.3631	20.4096	20.4352	20.206	20.6669	21.0969	21.1947	21.0745	20.7968
MOCS3 UBA4	MOCS3	Mocs3	Mocs3	Adenylyltransferase and sulfurtransferase MOCS3 (Molybdenum cofactor synthesis protein 3) (Molybdopterin synthase sulfurylase) (MPT synthase sulfurylase) [Includes: Molybdopterin-synthase adenylyltransferase (EC 2.7.7.80) (Adenylyltransferase MOCS3) (Sulfur carrier protein MOCS2A adenylyltransferase);Molybdopterin-synthase sulfurtransferase (EC 2.8.1.11) (Sulfur carrier protein MOCS2A sulfurtrans…	16.322	16.3304	16.3101	16.4241	16.4405	16.3213	16.3266	18.9286	18.7279	18.8663	18.6822
ADGRE5 CD97	ADGRE5	Adgre5	Adgre5	Adhesion G protein-coupled receptor E5 (Leukocyte antigen CD97) (CD antigen CD97) [Cleaved into: Adhesion G protein-coupled receptor E5 subunit alpha;Adhesion G protein-coupled receptor E5 subunit beta]	14.7804	14.2569	14.1442	14.9354	14.3968	14.2419	13.8828	16.8806	16.873	16.5684	16.7367
APMAP C20orf3 UNQ1869/PRO4305	APMAP	Apmap	Apmap	Adipocyte plasma membrane-associated protein (Protein BSCv)	18.9874	18.4645	18.4767	18.6255	18.4276	18.5621	18.5935	18.508	18.631	18.3589	18.3602
SLC25A5 AAC2 ANT2	SLC25A5	Slc25a5	Slc25a5	ADP/ATP translocase 2 (ADP,ATP carrier protein 2) (ADP,ATP carrier protein, fibroblast isoform) (Adenine nucleotide translocator 2) (ANT 2) (Solute carrier family 25 member 5) [Cleaved into: ADP/ATP translocase 2, N-terminally processed]	18.2851	18.3462	18.4295	18.3972	18.3187	18.5723	18.6984	19.7086	19.126	19.177	18.9158
ADPGK PSEC0260	ADPGK	Adpgk	Adpgk	ADP-dependent glucokinase (ADP-GK) (ADPGK) (EC 2.7.1.147) (RbBP-35)	17.2252	17.2738	17.2353	17.2387	17.3526	17.3003	17.2048	16.7261	16.8332	16.9355	16.9323
OARD1 C6orf130 TARG1	OARD1	Oard1	Oard1	ADP-ribose glycohydrolase OARD1 (O-acetyl-ADP-ribose deacetylase 1) (EC 3.5.1.-) (Terminal ADP-ribose protein glycohydrolase 1) ([Protein ADP-ribosylglutamate] hydrolase OARD1) (EC 3.2.2.-)	17.6889	17.6671	17.7202	17.5835	17.8771	17.8116	17.9383	15.3592	15.2816	15.093	14.9846
NUDT9 NUDT10 PSEC0099 UNQ3012/PRO9771	NUDT9	Nudt9	Nudt9	ADP-ribose pyrophosphatase, mitochondrial (EC 3.6.1.13) (ADP-ribose diphosphatase) (ADP-ribose phosphohydrolase) (Adenosine diphosphoribose pyrophosphatase) (ADPR-PPase) (Nucleoside diphosphate-linked moiety X motif 9) (Nudix motif 9)	15.0178	14.8373	14.932	14.9005	14.9985	14.9406	15.054	15.7425	15.6026	15.6899	15.7637
ARF3	ARF3	Arf3	Arf3	ADP-ribosylation factor 3	19.0244	18.7748	18.824	18.8646	18.8161	18.8504	18.9011	16.7017	16.7736	15.4573	15.7874
ARFGAP1 ARF1GAP	ARFGAP1	Arfgap1	Arfgap1	ADP-ribosylation factor GTPase-activating protein 1 (ARF GAP 1) (ADP-ribosylation factor 1 GTPase-activating protein) (ARF1 GAP) (ARF1-directed GTPase-activating protein)	16.4187	16.6172	16.6577	16.5204	16.584	16.6685	16.5528	15.4572	14.8077	14.1435	14.4452
ARFGAP2 ZNF289 Nbla10535	ARFGAP2	Arfgap2	Arfgap2	ADP-ribosylation factor GTPase-activating protein 2 (ARF GAP 2) (GTPase-activating protein ZNF289) (Zinc finger protein 289)	17.5845	17.7939	17.8662	17.6569	17.8024	17.8204	17.7796	18.9114	18.9429	19.1572	19.2828
ARFGAP3 ARFGAP1	ARFGAP3	Arfgap3	Arfgap3	ADP-ribosylation factor GTPase-activating protein 3 (ARF GAP 3)	16.7655	16.7554	16.8415	16.6333	16.8118	16.9196	16.7147	18.9479	19.068	19.4292	19.3941
GGA2 KIAA1080	GGA2	Gga2	Gga2	ADP-ribosylation factor-binding protein GGA2 (Gamma-adaptin-related protein 2) (Golgi-localized, gamma ear-containing, ARF-binding protein 2) (VHS domain and ear domain of gamma-adaptin) (Vear)	18.1304	18.3538	18.469	18.1898	18.3625	18.3373	18.2642	17.6361	17.6916	17.0303	17.0862
NUDT5 NUDIX5 HSPC115	NUDT5	Nudt5	Nudt5	ADP-sugar pyrophosphatase (EC 3.6.1.13) (8-oxo-dGDP phosphatase) (EC 3.6.1.58) (Nuclear ATP-synthesis protein NUDIX5) (EC 2.7.7.96) (Nucleoside diphosphate-linked moiety X motif 5) (Nudix motif 5) (hNUDT5) (YSA1H)	17.81	17.7357	17.7098	17.7312	17.8164	17.7035	17.8962	14.3697	14.3732	14.3036	14.1484
ACD PIP1 PTOP TINT1 TPP1	ACD	Acd	Acd	Adrenocortical dysplasia protein homolog (POT1 and TIN2-interacting protein)	14.7593	14.686	14.7255	14.7896	14.8685	14.8268	14.1667	14.8405	14.6673	15.5331	14.4179
FDX1 ADX	FDX1	Fdx1	Fdx1	Adrenodoxin, mitochondrial (Adrenal ferredoxin) (Ferredoxin-1) (Hepatoredoxin)	15.9005	15.9613	15.9171	15.9641	15.7989	15.855	16.0619	17.3903	17.2634	17.3904	17.5159
AFF3 LAF4	AFF3	Aff3	Aff3	AF4/FMR2 family member 3 (Lymphoid nuclear protein related to AF4) (Protein LAF-4)	14.9412	15.0932	15.128	14.9706	15.2312	15.1021	14.6977	17.5835	17.801	17.8565	17.6564
AFTPH AFTH	AFTPH	Aftph	Aftph	Aftiphilin	17.0038	17.1137	17.1917	16.9338	17.0131	17.1231	17.0241	14.3097	14.4204	13.5308	13.8292
AIP XAP2	AIP	Aip	Aip	AH receptor-interacting protein (AIP) (Aryl-hydrocarbon receptor-interacting protein) (HBV X-associated protein 2) (XAP-2) (Immunophilin homolog ARA9)	18.5761	18.7085	18.7422	18.6617	18.6235	18.7136	18.8461	19.0141	19.1014	19.1663	19.163
AKAP10	AKAP10	Akap10	Akap10	A-kinase anchor protein 10, mitochondrial (AKAP-10) (Dual specificity A kinase-anchoring protein 2) (D-AKAP-2) (Protein kinase A-anchoring protein 10) (PRKA10)	14.5174	14.4454	14.4925	14.3331	14.5788	14.6021	14.4975	15.2357	15.2391	15.2842	15.0566
AKAP11 AKAP220 KIAA0629	AKAP11	Akap11	Akap11	A-kinase anchor protein 11 (AKAP-11) (A-kinase anchor protein 220 kDa) (AKAP 220) (hAKAP220) (Protein kinase A-anchoring protein 11) (PRKA11)	15.0507	14.9367	14.6997	14.9782	14.9861	15.1654	14.9219	15.4112	15.6158	14.2634	14.1515
AKAP13 BRX HT31 LBC	AKAP13	Akap13	Akap13	A-kinase anchor protein 13 (AKAP-13) (AKAP-Lbc) (Breast cancer nuclear receptor-binding auxiliary protein) (Guanine nucleotide exchange factor Lbc) (Human thyroid-anchoring protein 31) (Lymphoid blast crisis oncogene) (LBC oncogene) (Non-oncogenic Rho GTPase-specific GTP exchange factor) (Protein kinase A-anchoring protein 13) (PRKA13) (p47)	18.6632	18.7714	18.7542	18.7316	18.8135	18.7745	18.7595	20.7804	20.8363	20.4726	20.3112
AKAP8 AKAP95	AKAP8	Akap8	Akap8	A-kinase anchor protein 8 (AKAP-8) (A-kinase anchor protein 95 kDa) (AKAP 95)	16.2607	16.5521	16.5578	16.4877	16.5812	16.6258	16.2005	19.0591	19.069	19.1364	19.1583
AKAP8L NAKAP NAKAP95 HRIHFB2018	AKAP8L	Akap8l	Akap8l	A-kinase anchor protein 8-like (AKAP8-like protein) (Helicase A-binding protein 95) (HAP95) (Homologous to AKAP95 protein) (HA95) (Neighbor of A-kinase-anchoring protein 95) (Neighbor of AKAP95)	16.9565	17.0332	17.0226	16.8695	17.1586	17.1466	17.1434	14.3667	14.3999	14.527	14.6211
AKAP9 AKAP350 AKAP450 KIAA0803	AKAP9	Akap9	Akap9	A-kinase anchor protein 9 (AKAP-9) (A-kinase anchor protein 350 kDa) (AKAP 350) (hgAKAP 350) (A-kinase anchor protein 450 kDa) (AKAP 450) (AKAP 120-like protein) (Centrosome- and Golgi-localized PKN-associated protein) (CG-NAP) (Protein hyperion) (Protein kinase A-anchoring protein 9) (PRKA9) (Protein yotiao)	17.7294	17.7334	17.6739	17.7816	17.7419	17.7246	17.6732	17.5484	17.5503	17.1086	17.0468
AARS2 AARSL KIAA1270	AARS2	Aars2	Aars2	Alanine--tRNA ligase, mitochondrial (EC 6.1.1.7) (Alanyl-tRNA synthetase) (AlaRS)	17.2212	17.2233	17.2448	17.241	17.2234	17.1527	17.0732	17.0175	16.8069	16.1824	16.1357
ALB GIG20 GIG42 PRO0903 PRO1708 PRO2044 PRO2619 PRO2675 UNQ696/PRO1341	ALB	Alb	Alb	Albumin	22.4404	22.2375	22.8843	21.6035	21.7123	22.3415	23.3644	18.0629	18.227	18.0206	18.2752
ADH5 ADHX FDH	ADH5	Adh5	Adh5	Alcohol dehydrogenase class-3 (EC 1.1.1.1) (Alcohol dehydrogenase 5) (Alcohol dehydrogenase class chi chain) (Alcohol dehydrogenase class-III) (Glutathione-dependent formaldehyde dehydrogenase) (FALDH) (FDH) (GSH-FDH) (EC 1.1.1.-) (S-(hydroxymethyl)glutathione dehydrogenase) (EC 1.1.1.284)	19.2604	19.3399	19.2186	19.3385	19.4077	19.2352	19.5004	19.9899	20.288	20.6696	20.7122
ALDH16A1	ALDH16A1	Aldh16a1	Aldh16a1	Aldehyde dehydrogenase family 16 member A1	18.335	18.2824	18.2733	18.2633	18.2714	18.2874	18.3423	17.8727	17.629	17.5629	17.5285
ALDH3A2 ALDH10 FALDH	ALDH3A2	Aldh3a2	Aldh3a2	Aldehyde dehydrogenase family 3 member A2 (EC 1.2.1.3) (EC 1.2.1.94) (Aldehyde dehydrogenase 10) (Fatty aldehyde dehydrogenase) (Microsomal aldehyde dehydrogenase)	17.7704	17.8851	17.8477	17.8757	17.8208	17.9749	17.8665	17.8312	18.0161	17.9217	18.0055
ALDH2 ALDM	ALDH2	Aldh2	Aldh2	Aldehyde dehydrogenase, mitochondrial (EC 1.2.1.3) (ALDH class 2) (ALDH-E2) (ALDHI)	17.7032	17.0886	17.2359	17.6033	17.1733	17.1173	17.0935	21.4913	21.3284	21.904	21.9075
AKR1A1 ALDR1 ALR	AKR1A1	Akr1a1	Akr1a1	Aldo-keto reductase family 1 member A1 (EC 1.1.1.2) (EC 1.1.1.372) (EC 1.1.1.54) (Alcohol dehydrogenase [NADP(+)]) (Aldehyde reductase) (Glucuronate reductase) (EC 1.1.1.19) (Glucuronolactone reductase) (EC 1.1.1.20) (S-nitroso-CoA reductase) (ScorR) (EC 1.6.-.-)	19.2033	19.3234	19.3041	19.2789	19.2549	19.2	19.5456	17.0715	17.227	17.3801	17.376
AGPS AAG5	AGPS	Agps	Agps	Alkyldihydroxyacetonephosphate synthase, peroxisomal (Alkyl-DHAP synthase) (EC 2.5.1.26) (Aging-associated gene 5 protein) (Alkylglycerone-phosphate synthase)	17.1135	16.9848	17.0431	17.1258	17.0348	16.9903	17.0285	17.5317	17.4392	17.5663	17.5121
FUT8	FUT8	Fut8	Fut8	Alpha-(1,6)-fucosyltransferase (Alpha1-6FucT) (EC 2.4.1.68) (Fucosyltransferase 8) (GDP-L-Fuc:N-acetyl-beta-D-glucosaminide alpha1,6-fucosyltransferase) (GDP-fucose--glycoprotein fucosyltransferase) (Glycoprotein 6-alpha-L-fucosyltransferase)	10.3874	10.1698	10.1582	10.323	10.1521	10.1824	10.2666	16.0469	15.9596	17.2902	17.3788
MGAT1 GGNT1 GLCT1 GLYT1 MGAT	MGAT1	Mgat1	Mgat1	Alpha-1,3-mannosyl-glycoprotein 2-beta-N-acetylglucosaminyltransferase (EC 2.4.1.101) (N-glycosyl-oligosaccharide-glycoprotein N-acetylglucosaminyltransferase I) (GNT-I) (GlcNAc-T I)	17.0059	16.803	16.843	16.8191	16.8622	16.9152	16.9058	18.1152	18.1247	18.2744	18.2595
ACTN1	ACTN1	Actn1	Actn1	Alpha-actinin-1 (Alpha-actinin cytoskeletal isoform) (F-actin cross-linking protein) (Non-muscle alpha-actinin-1)	18.1332	16.8628	16.802	18.0608	17.1048	16.7916	16.8479	15.368	15.6325	15.4917	15.4485
ACTN4	ACTN4	Actn4	Actn4	Alpha-actinin-4 (Non-muscle alpha-actinin 4)	20.5206	20.2467	20.2495	20.4607	20.2636	20.2076	20.6364	20.9651	20.7886	20.499	20.4658
ALDH7A1 ATQ1	ALDH7A1	Aldh7a1	Aldh7a1	Alpha-aminoadipic semialdehyde dehydrogenase (Alpha-AASA dehydrogenase) (EC 1.2.1.31) (Aldehyde dehydrogenase family 7 member A1) (EC 1.2.1.3) (Antiquitin-1) (Betaine aldehyde dehydrogenase) (EC 1.2.1.8) (Delta1-piperideine-6-carboxylate dehydrogenase) (P6c dehydrogenase)	10.9494	11.0322	10.7075	10.9537	11.013	11.0459	11.1372	11.887	12.1898	12.0869	12.0529
ACTR1A CTRN1	ACTR1A	Actr1a	Actr1a	Alpha-centractin (Centractin) (ARP1) (Actin-RPV) (Centrosome-associated actin homolog)	18.7622	18.6223	18.6654	18.6555	18.4881	18.5687	18.7819	18.2446	18.6582	18.0576	17.9566
ENSA	ENSA	Ensa	Ensa	Alpha-endosulfine (ARPP-19e)	18.0036	18.1404	18.1623	18.0364	17.9664	18.0884	18.1367	15.4404	15.3231	15.3691	15.2436
MAN2A1 MANA2	MAN2A1	Man2a1	Man2a1	Alpha-mannosidase 2 (EC 3.2.1.114) (Golgi alpha-mannosidase II) (AMan II) (Man II) (Mannosidase alpha class 2A member 1) (Mannosyl-oligosaccharide 1,3-1,6-alpha-mannosidase)	17.0662	17.0266	17.0727	17.0185	17.0998	17.0824	17.0678	18.0374	17.8283	17.8778	18.0813
TXLNA TXLN	TXLNA	Txlna	Txlna	Alpha-taxilin	17.2929	17.3328	17.3324	17.3255	17.2986	17.4548	17.3044	19.9961	20.0582	19.6264	19.8822
PPAT GPAT	PPAT	Ppat	Ppat	Amidophosphoribosyltransferase (ATase) (EC 2.4.2.14) (Glutamine phosphoribosylpyrophosphate amidotransferase) (GPAT)	17.4917	17.4331	17.4483	17.4878	17.4497	17.3925	17.5637	17.6859	17.7549	17.4912	17.7415
SLC3A2 MDU1	SLC3A2	Slc3a2	Slc3a2	Amino acid transporter heavy chain SLC3A2 (4F2 cell-surface antigen heavy chain) (4F2hc) (4F2 heavy chain antigen) (Lymphocyte activation antigen 4F2 large subunit) (Solute carrier family 3 member 2) (CD antigen CD98)	16.6274	16.4729	16.5186	16.6013	16.4911	16.4947	16.4419	18.3824	18.3612	18.7523	18.861
AIMP1 EMAP2 SCYE1	AIMP1	Aimp1	Aimp1	Aminoacyl tRNA synthase complex-interacting multifunctional protein 1 (Multisynthase complex auxiliary component p43) [Cleaved into: Endothelial monocyte-activating polypeptide 2 (EMAP-2) (Endothelial monocyte-activating polypeptide II) (EMAP-II) (Small inducible cytokine subfamily E member 1)]	17.9272	17.9811	18.0728	17.9715	17.9277	17.9553	17.993	15.2163	15.1483	14.6392	14.8504
AIMP2 JTV1 PRO0992	AIMP2	Aimp2	Aimp2	Aminoacyl tRNA synthase complex-interacting multifunctional protein 2 (Multisynthase complex auxiliary component p38) (Protein JTV-1)	17.995	17.9926	18.0792	18.0312	17.7743	17.8966	18.2388	16.3875	16.5618	16.4692	16.581
ACY1	ACY1	Acy1	Acy1	Aminoacylase-1 (ACY-1) (EC 3.5.1.14) (N-acyl-L-amino-acid amidohydrolase)	17.3128	17.5721	17.7827	17.5447	17.4715	17.6327	17.538	18.2029	18.0891	18.5137	18.4101
RNPEP APB	RNPEP	Rnpep	Rnpep	Aminopeptidase B (AP-B) (EC 3.4.11.6) (Arginine aminopeptidase) (Arginyl aminopeptidase)	18.7086	18.5828	18.4654	18.6276	18.5372	18.5465	18.8096	15.4162	15.1998	16.0584	16.0155
AMPD2	AMPD2	Ampd2	Ampd2	AMP deaminase 2 (EC 3.5.4.6) (AMP deaminase isoform L)	17.8419	17.6922	17.7351	17.8737	17.7139	17.6049	17.8396	16.2727	16.2122	16.0538	15.9572
APBB1IP PREL1 RARP1 RIAM	APBB1IP	Apbb1ip	Apbb1ip	Amyloid beta A4 precursor protein-binding family B member 1-interacting protein (APBB1-interacting protein 1) (Proline-rich EVH1 ligand 1) (PREL-1) (Proline-rich protein 73) (Rap1-GTP-interacting adapter molecule) (RIAM) (Retinoic acid-responsive proline-rich protein 1) (RARP-1)	17.5434	17.5886	17.5091	17.6258	17.635	17.5749	17.8108	18.879	18.7134	18.4736	18.5248
ZFAND1	ZFAND1	Zfand1	Zfand1	AN1-type zinc finger protein 1 (Zinc finger AN1-type-containing protein 1)	14.7757	14.1761	14.1809	14.2905	14.2994	14.0557	13.9206	13.8384	13.1642	13.113	13.4351
ZFAND2B AIRAPL	ZFAND2B	Zfand2b	Zfand2b	AN1-type zinc finger protein 2B (Arsenite-inducible RNA-associated protein-like protein) (AIRAP-like protein)	13.383	12.9779	13.1629	13.1638	13.1154	12.9498	12.5678	16.3267	16.5378	16.7894	16.8024
CIAPIN1 CUA001 PRO0915	CIAPIN1	Ciapin1	Ciapin1	Anamorsin (Cytokine-induced apoptosis inhibitor 1) (Fe-S cluster assembly protein DRE2 homolog)	17.8474	17.7083	17.8201	17.7815	17.7735	17.7886	17.6858	16.2344	15.9305	15.8787	16.0609
ANAPC1 TSG24	ANAPC1	Anapc1	Anapc1	Anaphase-promoting complex subunit 1 (APC1) (Cyclosome subunit 1) (Mitotic checkpoint regulator) (Testis-specific gene 24 protein)	16.2773	16.211	16.2563	16.1849	16.2867	16.1431	16.1639	17.5797	17.3136	16.8031	17.1875
ANAPC2 APC2 KIAA1406	ANAPC2	Anapc2	Anapc2	Anaphase-promoting complex subunit 2 (APC2) (Cyclosome subunit 2)	13.658	13.8945	13.9915	13.8455	14.0389	13.9117	13.7339	13.6001	13.398	13.816	13.5893
ANAPC5 APC5	ANAPC5	Anapc5	Anapc5	Anaphase-promoting complex subunit 5 (APC5) (Cyclosome subunit 5)	15.9852	15.5398	15.5129	15.6549	15.3898	15.5014	15.7492	17.0992	17.2396	16.8554	16.7792
ANAPC7 APC7	ANAPC7	Anapc7	Anapc7	Anaphase-promoting complex subunit 7 (APC7) (Cyclosome subunit 7)	16.4596	16.3044	16.3133	16.3453	16.2778	16.398	16.5199	14.1083	13.8453	13.541	14.264
SLC4A2 AE2 EPB3L1 HKB3 MPB3L	SLC4A2	Slc4a2	Slc4a2	Anion exchange protein 2 (AE 2) (Anion exchanger 2) (Non-erythroid band 3-like protein) (BND3L) (Solute carrier family 4 member 2)	14.2793	14.4804	14.392	14.4099	14.6508	14.429	14.1156	16.4688	16.7416	16.942	16.9392
ANKHD1 KIAA1085 MASK VBARP PP2500	ANKHD1	Ankhd1	Ankhd1	Ankyrin repeat and KH domain-containing protein 1 (HIV-1 Vpr-binding ankyrin repeat protein) (Multiple ankyrin repeats single KH domain) (hMASK)	13.96	13.9728	13.9401	14.0007	13.8445	13.8726	14.1562	16.738	16.6537	17.4272	17.5687
ANKHD1 KIAA1085 MASK VBARP PP2500.1	ANKHD1	Ankhd1	Ankhd1	Ankyrin repeat and KH domain-containing protein 1 (HIV-1 Vpr-binding ankyrin repeat protein) (Multiple ankyrin repeats single KH domain) (hMASK)	16.5093	16.6143	16.5828	16.4966	16.5921	16.5965	16.3861	16.738	16.6537	17.4272	17.5687
ANKLE2 KIAA0692 LEM4	ANKLE2	Ankle2	Ankle2	Ankyrin repeat and LEM domain-containing protein 2 (LEM domain-containing protein 4)	10.1084	10.1408	10.1288	10.1373	10.1232	10.1534	10.2374	19.3616	19.4229	19.1442	19.0146
ANKRD11 ANCO1	ANKRD11	Ankrd11	Ankrd11	Ankyrin repeat domain-containing protein 11 (Ankyrin repeat-containing cofactor 1)	13.1609	13.2478	13.2662	13.233	13.4059	13.2578	12.9227	13.0839	12.9902	12.3569	13.1407
ANKRD13A ANKRD13	ANKRD13A	Ankrd13a	Ankrd13a	Ankyrin repeat domain-containing protein 13A (Protein KE03)	16.938	16.9528	17.003	17.0113	17.1014	16.9091	16.8305	15.7585	15.8616	15.4289	14.8256
ANKRD17 GTAR KIAA0697	ANKRD17	Ankrd17	Ankrd17	Ankyrin repeat domain-containing protein 17 (Gene trap ankyrin repeat protein) (Serologically defined breast cancer antigen NY-BR-16)	13.0335	12.9073	12.9796	12.955	12.9111	12.9765	12.0925	16.5103	16.3601	16.5748	16.4371
ANXA11 ANX11	ANXA11	Anxa11	Anxa11	Annexin A11 (56 kDa autoantigen) (Annexin XI) (Annexin-11) (Calcyclin-associated annexin 50) (CAP-50)	19.8097	19.6645	19.61	19.6544	19.6062	19.6664	19.8974	16.5292	16.4779	16.2098	16.3804
ANXA2 ANX2 ANX2L4 CAL1H LPC2D	ANXA2	Anxa2	Anxa2	Annexin A2 (Annexin II) (Annexin-2) (Calpactin I heavy chain) (Calpactin-1 heavy chain) (Chromobindin-8) (Lipocortin II) (Placental anticoagulant protein IV) (PAP-IV) (Protein I) (p36)	20.3194	20.1677	20.238	20.2024	20.0806	20.2753	20.4695	19.9795	19.4842	19.2769	19.7978
ANXA4 ANX4	ANXA4	Anxa4	Anxa4	Annexin A4 (35-beta calcimedin) (Annexin IV) (Annexin-4) (Carbohydrate-binding protein p33/p41) (Chromobindin-4) (Endonexin I) (Lipocortin IV) (P32.5) (PP4-X) (Placental anticoagulant protein II) (PAP-II) (Protein II)	19.7836	19.345	19.3494	19.6209	19.3582	19.4025	19.5387	17.0909	17.1091	16.9335	17.3301
ANXA5 ANX5 ENX2 PP4	ANXA5	Anxa5	Anxa5	Annexin A5 (Anchorin CII) (Annexin V) (Annexin-5) (Calphobindin I) (CPB-I) (Endonexin II) (Lipocortin V) (Placental anticoagulant protein 4) (PP4) (Placental anticoagulant protein I) (PAP-I) (Thromboplastin inhibitor) (Vascular anticoagulant-alpha) (VAC-alpha)	20.1877	20.2101	20.293	20.1873	20.2494	20.0721	20.3299	17.9218	17.5636	17.8733	18.396
ANXA6 ANX6	ANXA6	Anxa6	Anxa6	Annexin A6 (67 kDa calelectrin) (Annexin VI) (Annexin-6) (Calphobindin-II) (CPB-II) (Chromobindin-20) (Lipocortin VI) (Protein III) (p68) (p70)	20.8407	20.8091	20.7717	20.8756	20.8223	20.6208	21.1515	19.4408	19.4887	19.825	20.2016
ANXA7 ANX7 SNX OK/SW-cl.95	ANXA7	Anxa7	Anxa7	Annexin A7 (Annexin VII) (Annexin-7) (Synexin)	19.0885	18.976	18.8985	19.0385	18.9781	18.9669	19.0748	20.6445	20.4627	19.9001	19.8376
TAP1 ABCB2 PSF1 RING4 Y3	TAP1	Tap1	Tap1	Antigen peptide transporter 1 (APT1) (EC 7.4.2.14) (ATP-binding cassette sub-family B member 2) (Peptide supply factor 1) (Peptide transporter PSF1) (PSF-1) (Peptide transporter TAP1) (Peptide transporter involved in antigen processing 1) (Really interesting new gene 4 protein) (RING4)	17.4982	17.6052	17.6368	17.6861	17.702	17.589	17.5375	19.8121	20.0271	20.054	20.0609
TAP2 ABCB3 PSF2 RING11 Y1	TAP2	Tap2	Tap2	Antigen peptide transporter 2 (APT2) (EC 7.4.2.14) (ATP-binding cassette sub-family B member 3) (Peptide supply factor 2) (Peptide transporter PSF2) (PSF-2) (Peptide transporter TAP2) (Peptide transporter involved in antigen processing 2) (Really interesting new gene 11 protein) (RING11)	18.2381	18.4154	18.4799	18.4025	18.4061	18.3546	18.7396	22.1927	22.698	22.0475	21.83
AP1B1 ADTB1 BAM22 CLAPB2.1	AP1B1	Ap1b1	Ap1b1	AP-1 complex subunit beta-1 (Adaptor protein complex AP-1 subunit beta-1) (Adaptor-related protein complex 1 subunit beta-1) (Beta-1-adaptin) (Beta-adaptin 1) (Clathrin assembly protein complex 1 beta large chain) (Golgi adaptor HA1/AP1 adaptin beta subunit)	14.874	14.9276	15.0006	14.8062	14.9727	14.9632	15.2086	18.9924	18.9511	18.8653	18.8578
AP1B1 ADTB1 BAM22 CLAPB2	AP1B1	Ap1b1	Ap1b1	AP-1 complex subunit beta-1 (Adaptor protein complex AP-1 subunit beta-1) (Adaptor-related protein complex 1 subunit beta-1) (Beta-1-adaptin) (Beta-adaptin 1) (Clathrin assembly protein complex 1 beta large chain) (Golgi adaptor HA1/AP1 adaptin beta subunit)	19.1391	19.1312	19.1905	19.1423	19.0979	19.1289	19.2922	18.9924	18.9511	18.8653	18.8578
AP1G1 ADTG CLAPG1	AP1G1	Ap1g1	Ap1g1	AP-1 complex subunit gamma-1 (Adaptor protein complex AP-1 subunit gamma-1) (Adaptor-related protein complex 1 subunit gamma-1) (Clathrin assembly protein complex 1 gamma-1 large chain) (Gamma1-adaptin) (Golgi adaptor HA1/AP1 adaptin subunit gamma-1)	18.3699	18.4154	18.4867	18.3924	18.4702	18.422	18.6361	17.9812	17.8174	17.5364	17.7811
AP2A1 ADTAA CLAPA1	AP2A1	Ap2a1	Ap2a1	AP-2 complex subunit alpha-1 (100 kDa coated vesicle protein A) (Adaptor protein complex AP-2 subunit alpha-1) (Adaptor-related protein complex 2 subunit alpha-1) (Alpha-adaptin A) (Alpha1-adaptin) (Clathrin assembly protein complex 2 alpha-A large chain) (Plasma membrane adaptor HA2/AP2 adaptin alpha A subunit)	18.962	18.7985	18.7898	18.888	18.7189	18.8291	18.8486	16.0065	15.8975	16.3476	16.3883
AP2B1 ADTB2 CLAPB1	AP2B1	Ap2b1	Ap2b1	AP-2 complex subunit beta (AP105B) (Adaptor protein complex AP-2 subunit beta) (Adaptor-related protein complex 2 subunit beta) (Beta-2-adaptin) (Beta-adaptin) (Clathrin assembly protein complex 2 beta large chain) (Plasma membrane adaptor HA2/AP2 adaptin beta subunit)	17.7069	17.565	17.5574	17.5618	17.5561	17.648	17.5138	15.3939	15.2934	15.4243	15.6068
AP2M1 CLAPM1 KIAA0109	AP2M1	Ap2m1	Ap2m1	AP-2 complex subunit mu (AP-2 mu chain) (Adaptin-mu2) (Adaptor protein complex AP-2 subunit mu) (Adaptor-related protein complex 2 subunit mu) (Clathrin assembly protein complex 2 mu medium chain) (Clathrin coat assembly protein AP50) (Clathrin coat-associated protein AP50) (HA2 50 kDa subunit) (Plasma membrane adaptor AP-2 50 kDa protein)	18.4258	18.1923	18.1722	18.254	18.2605	18.2802	18.4886	16.0912	15.8235	16.7842	16.1936
AP3B1 ADTB3A	AP3B1	Ap3b1	Ap3b1	AP-3 complex subunit beta-1 (Adaptor protein complex AP-3 subunit beta-1) (Adaptor-related protein complex 3 subunit beta-1) (Beta-3A-adaptin) (Clathrin assembly protein complex 3 beta-1 large chain)	18.7122	18.6533	18.6944	18.727	18.5943	18.6337	18.9046	17.4885	17.5398	17.4415	17.5991
AP3D1 PRO0039	AP3D1	Ap3d1	Ap3d1	AP-3 complex subunit delta-1 (AP-3 complex subunit delta) (Adaptor-related protein complex 3 subunit delta-1) (Delta-adaptin)	18.2161	18.2695	18.2904	18.2853	18.2803	18.2633	18.3639	17.4894	17.6639	17.8422	17.5567
AP3S1 CLAPS3	AP3S1	Ap3s1	Ap3s1	AP-3 complex subunit sigma-1 (AP-3 complex subunit sigma-3A) (Adaptor-related protein complex 3 subunit sigma-1) (Clathrin-associated/assembly/adaptor protein, small 3) (Sigma-3A-adaptin) (Sigma3A-adaptin) (Sigma-adaptin 3a)	17.5112	17.5059	17.5614	17.5818	17.2604	17.4006	17.8464	15.4904	15.4554	15.6792	15.6998
APOBR APOB48R	APOBR	Apobr	Apobr	Apolipoprotein B receptor (Apolipoprotein B-100 receptor) (Apolipoprotein B-48 receptor) (Apolipoprotein B48 receptor) (apoB-48R)	15.7503	14.7317	14.7629	15.5668	14.8307	14.684	15.2867	17.7633	17.4068	17.3387	17.44
APOE	APOE	Apoe	Apoe	Apolipoprotein E (Apo-E)	10.9422	10.8595	10.8232	11.1434	10.8406	10.8729	10.9629	17.1487	17.4724	16.653	16.1657
BAX BCL2L4	BAX	Bax	Bax	Apoptosis regulator BAX (Bcl-2-like protein 4) (Bcl2-L-4)	17.4318	17.3781	17.5387	17.3304	17.3992	17.339	17.5493	17.2317	16.7917	17.0945	16.8965
BCL2	BCL2	Bcl2	Bcl2	Apoptosis regulator Bcl-2	15.2749	14.9221	14.9564	14.8424	14.9254	14.915	14.8223	17.6425	18.0064	17.427	17.0741
PYCARD ASC CARD5 TMS1	PYCARD	Pycard	Pycard	Apoptosis-associated speck-like protein containing a CARD (hASC) (Caspase recruitment domain-containing protein 5) (PYD and CARD domain-containing protein) (Target of methylation-induced silencing 1)	17.19	16.945	16.955	17.0733	16.8751	16.941	17.0052	18.5286	18.5935	17.704	17.9825
AIFM1 AIF PDCD8	AIFM1	Aifm1	Aifm1	Apoptosis-inducing factor 1, mitochondrial (EC 1.6.99.-) (Programmed cell death protein 8)	18.8866	18.8742	18.9076	18.894	18.8192	18.9671	18.9241	20.9891	21.0537	20.8517	20.6918
GIT1	GIT1	Git1	Git1	ARF GTPase-activating protein GIT1 (ARF GAP GIT1) (Cool-associated and tyrosine-phosphorylated protein 1) (CAT-1) (CAT1) (G protein-coupled receptor kinase-interactor 1) (GRK-interacting protein 1) (p95-APP1)	17.7556	17.7845	17.8158	17.8262	17.8107	17.8262	18.0099	15.783	15.7435	15.6593	15.7415
GIT2 KIAA0148.1	GIT2	Git2	Git2	ARF GTPase-activating protein GIT2 (ARF GAP GIT2) (Cool-interacting tyrosine-phosphorylated protein 2) (CAT-2) (CAT2) (G protein-coupled receptor kinase-interactor 2) (GRK-interacting protein 2)	14.6643	14.6297	14.7196	14.8094	14.5439	14.5671	14.8843	19.5942	19.6387	19.9112	20.2796
GIT2 KIAA0148	GIT2	Git2	Git2	ARF GTPase-activating protein GIT2 (ARF GAP GIT2) (Cool-interacting tyrosine-phosphorylated protein 2) (CAT-2) (CAT2) (G protein-coupled receptor kinase-interactor 2) (GRK-interacting protein 2)	17.9612	18.1014	18.1389	18.1195	18.1549	18.0673	18.1508	19.5942	19.6387	19.9112	20.2796
AGFG1 HRB RAB RIP	AGFG1	Agfg1	Agfg1	Arf-GAP domain and FG repeat-containing protein 1 (HIV-1 Rev-binding protein) (Nucleoporin-like protein RIP) (Rev-interacting protein) (Rev/Rex activation domain-binding protein)	17.2008	17.1295	17.1958	17.1461	17.1335	17.1027	17.09	16.9946	17.0116	16.3573	16.5226
AGFG2 HRBL RABR	AGFG2	Agfg2	Agfg2	Arf-GAP domain and FG repeat-containing protein 2 (HIV-1 Rev-binding protein-like protein) (Rev/Rex activation domain-binding protein related) (RAB-R)	14.614	14.6221	14.682	14.5962	14.7067	14.6119	14.4411	15.6903	15.6002	15.4707	15.4629
ACAP1 CENTB1 KIAA0050	ACAP1	Acap1	Acap1	Arf-GAP with coiled-coil, ANK repeat and PH domain-containing protein 1 (Centaurin-beta-1) (Cnt-b1)	17.5197	17.6107	17.6412	17.675	17.6671	17.6026	17.7381	15.9526	16.061	15.6142	15.3872
ACAP2 CENTB2 KIAA0041	ACAP2	Acap2	Acap2	Arf-GAP with coiled-coil, ANK repeat and PH domain-containing protein 2 (Centaurin-beta-2) (Cnt-b2)	18.4323	18.3561	18.3799	18.3555	18.4852	18.3836	18.5237	17.4396	17.1534	17.4566	17.5903
AGAP2 CENTG1 KIAA0167	AGAP2	Agap2	Agap2	Arf-GAP with GTPase, ANK repeat and PH domain-containing protein 2 (AGAP-2) (Centaurin-gamma-1) (Cnt-g1) (GTP-binding and GTPase-activating protein 2) (GGAP2) (Phosphatidylinositol 3-kinase enhancer) (PIKE)	16.7263	16.6503	16.6955	16.6707	16.6782	16.651	16.7014	16.3667	16.2803	15.6648	15.383
ARAP1 CENTD2 KIAA0782	ARAP1	Arap1	Arap1	Arf-GAP with Rho-GAP domain, ANK repeat and PH domain-containing protein 1 (Centaurin-delta-2) (Cnt-d2)	17.7067	17.6916	17.7551	17.7982	17.7621	17.6873	17.6985	18.2082	18.3249	18.026	18.1382
ASAP1 DDEF1 KIAA1249 PAG2	ASAP1	Asap1	Asap1	Arf-GAP with SH3 domain, ANK repeat and PH domain-containing protein 1 (130 kDa phosphatidylinositol 4,5-bisphosphate-dependent ARF1 GTPase-activating protein) (ADP-ribosylation factor-directed GTPase-activating protein 1) (ARF GTPase-activating protein 1) (Development and differentiation-enhancing factor 1) (DEF-1) (Differentiation-enhancing factor 1) (PIP2-dependent ARF1 GAP)	16.2738	15.6978	15.7202	15.9999	15.7622	15.7622	15.8176	16.7485	16.5814	16.3524	16.2014
ARGLU1	ARGLU1	Arglu1	Arglu1	Arginine and glutamate-rich protein 1	18.4614	18.5278	18.4947	18.4341	18.3924	18.542	18.7393	18.1786	18.2956	18.2421	18.1506
RSRC2	RSRC2	Rsrc2	Rsrc2	Arginine/serine-rich coiled-coil protein 2	16.1023	16.3331	16.3375	16.1109	16.3737	16.3888	16.3086	16.8455	16.6677	16.9316	16.7692
PNISR C6orf111 SFRS18 SRRP130 HSPC261 HSPC306	PNISR	Pnisr	Pnisr	Arginine/serine-rich protein PNISR (PNN-interacting serine/arginine-rich protein) (SR-related protein) (SR-rich protein) (Serine/arginine-rich-splicing regulatory protein 130) (SRrp130) (Splicing factor, arginine/serine-rich 130) (Splicing factor, arginine/serine-rich 18)	16.0882	16.2546	16.242	16.2133	16.3419	16.2954	16.294	17.7408	17.5952	16.9513	17.1378
RERE ARG ARP ATN1L KIAA0458	RERE	Rere	Rere	Arginine-glutamic acid dipeptide repeats protein (Atrophin-1-like protein) (Atrophin-1-related protein)	10.0484	10.1326	10.0895	10.1699	10.1149	10.1451	10.229	14.2562	14.3169	14.2157	14.0293
ASL	ASL	Asl	Asl	Argininosuccinate lyase (ASAL) (EC 4.3.2.1) (Arginosuccinase)	17.726	17.5668	17.6005	17.5617	17.5265	17.6048	17.7301	16.677	16.6686	16.5064	16.2412
ATE1	ATE1	Ate1	Ate1	Arginyl-tRNA--protein transferase 1 (Arginyltransferase 1) (R-transferase 1) (EC 2.3.2.8) (Arginine-tRNA--protein transferase 1)	17.1002	17.2123	17.1356	17.1266	17.1593	17.1652	17.2083	16.9907	16.8696	16.4768	16.4313
ARL14EP ARF7EP C11orf46	ARL14EP	Arl14ep	Arl14ep	ARL14 effector protein (ARF7 effector protein)	15.8439	16.0165	16.028	15.9858	15.8959	15.9229	16.2067	15.4113	15.5996	15.4518	15.827
ARMC1 ARCP	ARMC1	Armc1	Armc1	Armadillo repeat-containing protein 1	17.4819	17.3379	17.3421	17.3698	17.3714	17.3512	17.4616	15.34	15.1639	15.2879	15.1389
ARMC10 SVH PSEC0198	ARMC10	Armc10	Armc10	Armadillo repeat-containing protein 10 (Splicing variant involved in hepatocarcinogenesis protein)	16.1883	16.2521	16.2289	16.2704	16.346	16.2961	16.0261	13.4421	13.389	13.3259	13.4329
ARNT BHLHE2	ARNT	Arnt	Arnt	Aryl hydrocarbon receptor nuclear translocator (ARNT protein) (Class E basic helix-loop-helix protein 2) (bHLHe2) (Dioxin receptor, nuclear translocator) (Hypoxia-inducible factor 1-beta) (HIF-1-beta) (HIF1-beta)	15.9486	15.9675	16.0128	15.7663	16.0614	15.97	15.817	16.3123	16.4255	16.1014	16.1325
GOT1	GOT1	Got1	Got1	Aspartate aminotransferase, cytoplasmic (cAspAT) (EC 2.6.1.1) (EC 2.6.1.3) (Cysteine aminotransferase, cytoplasmic) (Cysteine transaminase, cytoplasmic) (cCAT) (Glutamate oxaloacetate transaminase 1) (Transaminase A)	18.2779	18.1824	18.2166	18.185	18.1507	18.0669	18.2927	19.3419	19.2239	18.7626	18.9591
GOT2 KYAT4	GOT2	Got2	Got2	Aspartate aminotransferase, mitochondrial (mAspAT) (EC 2.6.1.1) (EC 2.6.1.7) (Fatty acid-binding protein) (FABP-1) (Glutamate oxaloacetate transaminase 2) (Kynurenine aminotransferase 4) (Kynurenine aminotransferase IV) (Kynurenine--oxoglutarate transaminase 4) (Kynurenine--oxoglutarate transaminase IV) (Plasma membrane-associated fatty acid-binding protein) (FABPpm) (Transaminase A)	19.6653	19.7513	19.7431	19.7705	19.7389	19.7731	19.8689	18.5482	18.2335	18.5945	18.1878
DARS2	DARS2	Dars2	Dars2	Aspartate--tRNA ligase, mitochondrial (EC 6.1.1.12) (Aspartyl-tRNA synthetase) (AspRS)	18.3768	18.4242	18.4511	18.4103	18.3506	18.3182	18.5693	17.7044	17.7846	17.3951	17.5997
DNPEP ASPEP DAP	DNPEP	Dnpep	Dnpep	Aspartyl aminopeptidase (EC 3.4.11.21)	18.4267	18.3301	18.1714	18.3153	18.3946	18.1727	18.2858	16.8787	16.9767	17.0229	17.0714
ATXN1 ATX1 SCA1	ATXN1	Atxn1	Atxn1	Ataxin-1 (Spinocerebellar ataxia type 1 protein)	13.6211	13.7854	13.8005	13.6944	13.8621	13.7204	13.3478	18.6197	18.652	18.6625	18.6292
ATXN1L BOAT BOAT1	ATXN1L	Atxn1l	Atxn1l	Ataxin-1-like (Brother of ataxin-1) (Brother of ATXN1)	14.5429	14.5044	14.5617	14.5464	14.5763	14.5729	14.4367	15.1555	14.2857	14.7076	14.5158
ATXN2L A2D A2LG A2LP A2RP	ATXN2L	Atxn2l	Atxn2l	Ataxin-2-like protein (Ataxin-2 domain protein) (Ataxin-2-related protein)	17.7425	17.855	17.8677	17.8197	17.8457	17.9454	17.6515	20.8329	20.9054	20.3956	20.4999
ATXN3 ATX3 MJD MJD1 SCA3	ATXN3	Atxn3	Atxn3	Ataxin-3 (EC 3.4.19.12) (Machado-Joseph disease protein 1) (Spinocerebellar ataxia type 3 protein)	16.2081	16.0992	16.1748	16.1299	16.1709	16.0637	15.9951	18.1373	18.2177	17.9856	17.9195
ATXN7L3B	ATXN7L3B	Atxn7l3b	Atxn7l3b	Ataxin-7-like protein 3B	12.5167	12.5988	12.7537	12.5033	12.7492	12.6158	12.3693	15.13	14.694	14.6972	14.8361
ATL2 ARL6IP2	ATL2	Atl2	Atl2	Atlastin-2 (EC 3.6.5.-) (ADP-ribosylation factor-like protein 6-interacting protein 2) (ARL-6-interacting protein 2) (Aip-2)	15.4134	15.3601	15.3999	15.3989	15.3394	15.3691	15.2202	19.0419	19.1851	19.6972	19.7257
ATL3	ATL3	Atl3	Atl3	Atlastin-3 (EC 3.6.5.-)	18.1434	18.1464	18.1989	18.2148	18.0559	18.2269	18.1636	20.0053	20.0368	20.2293	20.1047
MT-ATP8 ATP8 ATPASE8 MTATP8	MT-ATP8	mt-Atp8	mt-Atp8	ATP synthase protein 8 (A6L) (F-ATPase subunit 8)	17.0176	16.7241	16.8054	16.7832	16.7444	16.7904	16.9328	16.1085	16.3381	15.9175	16.141
ATAD2B KIAA1240	ATAD2B	Atad2b	Atad2b	ATPase family AAA domain-containing protein 2B	14.1481	13.8468	13.9663	13.9616	13.857	13.9066	13.7396	17.9229	17.9388	18.1628	18.1678
WRNIP1 WHIP	WRNIP1	Wrnip1	Wrnip1	ATPase WRNIP1 (EC 3.6.1.-) (Werner helicase-interacting protein 1)	17.4511	17.3085	17.3537	17.2971	17.2398	17.277	17.429	18.2098	18.118	17.8042	17.7164
ABCB10	ABCB10	Abcb10	Abcb10	ATP-binding cassette sub-family B member 10, mitochondrial (ABC-mitochondrial erythroid protein) (ABC-me protein) (ATP-binding cassette transporter 10) (ABC transporter 10 protein) (Mitochondrial ATP-binding cassette 2) (M-ABC2)	17.7586	17.8788	17.9423	17.851	17.8379	17.8153	18.0849	15.1458	15.2281	14.8515	14.8005
ABCC4 MOATB MRP4	ABCC4	Abcc4	Abcc4	ATP-binding cassette sub-family C member 4 (EC 7.6.2.-) (EC 7.6.2.2) (EC 7.6.2.3) (MRP/cMOAT-related ABC transporter) (Multi-specific organic anion transporter B) (MOAT-B) (Multidrug resistance-associated protein 4)	13.2352	12.954	12.943	13.1444	13.1151	13.0417	12.4212	13.85	13.8088	13.469	13.0551
ABCD1 ALD	ABCD1	Abcd1	Abcd1	ATP-binding cassette sub-family D member 1 (EC 3.1.2.-) (EC 7.6.2.-) (Adrenoleukodystrophy protein) (ALDP)	15.5707	15.6256	15.6654	15.6426	15.8078	15.6348	15.3236	15.6617	15.6244	15.2982	15.529
ABCD3 PMP70 PXMP1	ABCD3	Abcd3	Abcd3	ATP-binding cassette sub-family D member 3 (EC 3.1.2.-) (EC 7.6.2.-) (70 kDa peroxisomal membrane protein) (PMP70)	16.2443	16.2606	16.1865	16.3059	16.3231	16.2633	16.361	17.946	18.3531	17.8829	17.9575
ABCE1 RLI RNASEL1 RNASELI RNS4I OK/SW-cl.40	ABCE1	Abce1	Abce1	ATP-binding cassette sub-family E member 1 (EC 3.6.5.-) (2'-5'-oligoadenylate-binding protein) (HuHP68) (RNase L inhibitor) (Ribonuclease 4 inhibitor) (RNS4I)	18.8015	18.8261	18.933	18.8465	18.8166	18.7999	19.0747	19.3529	19.5493	19.3424	19.3823
ABCF1 ABC50	ABCF1	Abcf1	Abcf1	ATP-binding cassette sub-family F member 1 (ATP-binding cassette 50) (TNF-alpha-stimulated ABC protein)	18.3488	18.337	18.4386	18.3365	18.338	18.3001	18.4271	16.6883	16.763	17.0547	17.3363
ABCF2 HUSSY-18	ABCF2	Abcf2	Abcf2	ATP-binding cassette sub-family F member 2 (Iron-inhibited ABC transporter 2)	16.7854	16.7949	16.7564	16.8442	16.8532	16.8077	16.8868	18.4623	18.2186	18.2378	18.5789
ABCF3	ABCF3	Abcf3	Abcf3	ATP-binding cassette sub-family F member 3	16.827	16.8337	16.8759	16.8575	16.8993	16.8417	16.9461	14.8809	14.993	15.1933	14.8508
PFKL	PFKL	Pfkl	Pfkl	ATP-dependent 6-phosphofructokinase, liver type (ATP-PFK) (PFK-L) (EC 2.7.1.11) (6-phosphofructokinase type B) (Phosphofructo-1-kinase isozyme B) (PFK-B) (Phosphohexokinase)	19.1063	19.2154	19.1413	19.177	19.2793	19.0701	19.2815	15.755	15.4463	15.8076	15.8371
PFKP PFKF	PFKP	Pfkp	Pfkp	ATP-dependent 6-phosphofructokinase, platelet type (ATP-PFK) (PFK-P) (EC 2.7.1.11) (6-phosphofructokinase type C) (Phosphofructo-1-kinase isozyme C) (PFK-C) (Phosphohexokinase)	19.1996	19.2705	19.3988	19.2701	19.3037	19.1961	19.4509	17.8198	18.0399	17.6735	17.5523
CLPP	CLPP	Clpp	Clpp	ATP-dependent Clp protease proteolytic subunit, mitochondrial (EC 3.4.21.92) (Endopeptidase Clp)	17.042	17.0388	17.0829	17.089	17.1096	17.0507	17.0519	15.2497	15.1087	15.8447	15.569
RECQL5 RECQ5	RECQL5	Recql5	Recql5	ATP-dependent DNA helicase Q5 (EC 5.6.2.4) (DNA 3'-5' helicase RecQ5) (DNA helicase, RecQ-like type 5) (RecQ5) (RecQ protein-like 5)	16.0924	16.1178	16.2992	16.157	16.1611	16.3272	15.6307	13.9523	13.8909	13.3823	13.1953
DHX36 DDX36 KIAA1488 MLEL1 RHAU	DHX36	Dhx36	Dhx36	ATP-dependent DNA/RNA helicase DHX36 (EC 3.6.4.12) (EC 3.6.4.13) (DEAD/H box polypeptide 36) (DEAH-box protein 36) (G4-resolvase-1) (G4R1) (MLE-like protein 1) (RNA helicase associated with AU-rich element protein)	17.1493	17.2297	17.2915	17.1799	17.2489	17.2884	16.9515	19.924	19.9317	21.039	21.0566
DDX1	DDX1	Ddx1	Ddx1	ATP-dependent RNA helicase DDX1 (EC 3.6.4.13) (DEAD box protein 1) (DEAD box protein retinoblastoma) (DBP-RB)	19.9243	19.9156	19.8245	19.8693	19.813	19.8703	19.9452	19.7523	19.7033	19.3069	19.295
DDX18 cPERP-D	DDX18	Ddx18	Ddx18	ATP-dependent RNA helicase DDX18 (EC 3.6.4.13) (DEAD box protein 18) (Myc-regulated DEAD box protein) (MrDb)	18.3698	18.4586	18.4059	18.4271	18.3959	18.5818	18.6239	19.4777	19.6802	19.0823	19.3583
DDX19A DDX19L	DDX19A	Ddx19a	Ddx19a	ATP-dependent RNA helicase DDX19A (EC 3.6.4.13) (DDX19-like protein) (DEAD box protein 19A)	18.9181	18.9429	18.9896	18.95	18.9115	18.9877	19.0918	17.1765	16.9356	16.4445	16.4523
DDX19B DBP5 DDX19 TDBP	DDX19B	Ddx19b	Ddx19b	ATP-dependent RNA helicase DDX19B (EC 3.6.4.13) (DEAD box RNA helicase DEAD5) (DEAD box protein 19B)	14.6321	14.8816	14.9438	14.8394	15.0045	14.9184	14.457	15.9178	15.4169	15.1268	15.3809
DDX42	DDX42	Ddx42	Ddx42	ATP-dependent RNA helicase DDX42 (EC 3.6.4.13) (DEAD box protein 42) (RNA helicase-like protein) (RHELP) (RNA helicase-related protein) (RNAHP) (SF3b DEAD box protein) (Splicing factor 3B-associated 125 kDa protein) (SF3b125)	18.5759	18.6292	18.7654	18.5076	18.6486	18.7456	18.5676	20.838	20.8356	20.8486	20.9999
DDX50	DDX50	Ddx50	Ddx50	ATP-dependent RNA helicase DDX50 (EC 3.6.4.13) (DEAD box protein 50) (Gu-beta) (Nucleolar protein Gu2)	17.2464	17.3109	17.237	17.1817	17.2982	17.3585	17.6131	15.9033	15.8277	16.264	16.2261
DDX51	DDX51	Ddx51	Ddx51	ATP-dependent RNA helicase DDX51 (EC 3.6.4.13) (DEAD box protein 51)	16.2638	16.4006	16.4819	16.3129	16.4257	16.4361	16.3261	15.2963	15.2163	15.4487	14.9099
DDX54	DDX54	Ddx54	Ddx54	ATP-dependent RNA helicase DDX54 (EC 3.6.4.13) (ATP-dependent RNA helicase DP97) (DEAD box RNA helicase 97 kDa) (DEAD box protein 54)	18.2411	18.2414	18.382	18.1822	18.2867	18.3892	18.2784	20.3927	20.4364	20.3626	20.2503
DDX55 KIAA1595	DDX55	Ddx55	Ddx55	ATP-dependent RNA helicase DDX55 (EC 3.6.4.13) (DEAD box protein 55)	15.5357	15.7238	15.7235	15.6357	15.7804	15.7711	15.526	14.197	14.0311	13.3912	13.9886
DHX15 DBP1 DDX15	DHX15	Dhx15	Dhx15	ATP-dependent RNA helicase DHX15 (EC 3.6.4.13) (ATP-dependent RNA helicase #46) (DEAH box protein 15) (Splicing factor Prp43) (hPrp43)	19.5029	19.4055	19.4358	19.3659	19.3416	19.4617	19.5913	20.7642	20.7799	20.6426	20.6994
DHX29 DDX29	DHX29	Dhx29	Dhx29	ATP-dependent RNA helicase DHX29 (EC 3.6.4.13) (DEAH box protein 29) (Nucleic acid helicase DDXx)	15.5748	15.3956	15.3082	15.5172	15.5503	15.429	15.4648	13.3945	13.7976	12.9062	13.0957
DHX33 DDX33	DHX33	Dhx33	Dhx33	ATP-dependent RNA helicase DHX33 (EC 3.6.4.13) (DEAH box protein 33)	10.1729	10.2714	10.2797	10.2463	10.2535	10.2841	10.3692	17.5624	17.7182	17.1614	17.0785
DHX8 DDX8	DHX8	Dhx8	Dhx8	ATP-dependent RNA helicase DHX8 (EC 3.6.4.13) (DEAH box protein 8) (RNA helicase HRH1)	17.3699	17.465	17.4824	17.3792	17.4346	17.5442	17.4312	15.7796	15.7684	15.3736	15.3866
SUPV3L1 SUV3	SUPV3L1	Supv3l1	Supv3l1	ATP-dependent RNA helicase SUPV3L1, mitochondrial (EC 3.6.4.13) (Suppressor of var1 3-like protein 1) (SUV3-like protein 1)	17.4944	17.5461	17.5397	17.5358	17.5958	17.5038	17.5826	15.1409	14.8403	14.8716	14.4828
YME1L1 FTSH1 YME1L UNQ1868/PRO4304	YME1L1	Yme1l1	Yme1l1	ATP-dependent zinc metalloprotease YME1L1 (EC 3.4.24.-) (EC 3.6.-.-) (ATP-dependent metalloprotease FtsH1) (Meg-4) (Presenilin-associated metalloprotease) (PAMP) (YME1-like protein 1)	15.518	15.4882	15.5597	15.5069	15.4301	15.4584	15.3185	17.3954	17.4237	17.2257	16.8131
ARID1A BAF250 BAF250A C1orf4 OSA1 SMARCF1	ARID1A	Arid1a	Arid1a	AT-rich interactive domain-containing protein 1A (ARID domain-containing protein 1A) (B120) (BRG1-associated factor 250) (BAF250) (BRG1-associated factor 250a) (BAF250A) (Osa homolog 1) (hOSA1) (SWI-like protein) (SWI/SNF complex protein p270) (SWI/SNF-related, matrix-associated, actin-dependent regulator of chromatin subfamily F member 1) (hELD)	18.2678	18.3486	18.3547	18.323	18.3295	18.3662	18.2202	18.4996	18.3627	18.1514	18.1652
ARID1B BAF250B DAN15 KIAA1235 OSA2	ARID1B	Arid1b	Arid1b	AT-rich interactive domain-containing protein 1B (ARID domain-containing protein 1B) (BRG1-associated factor 250b) (BAF250B) (BRG1-binding protein hELD/OSA1) (Osa homolog 2) (hOsa2) (p250R)	17.941	18.0464	17.9574	17.9951	18.0404	18.0413	17.9354	17.1991	17.0008	17.335	17.2553
ARID2 BAF200 KIAA1557	ARID2	Arid2	Arid2	AT-rich interactive domain-containing protein 2 (ARID domain-containing protein 2) (BRG1-associated factor 200) (BAF200) (Zinc finger protein with activation potential) (Zipzap/p200)	16.2425	16.3049	16.3453	16.2519	16.325	16.3768	16.1304	15.8717	15.5308	15.4756	15.5494
ARID3A DRIL1 DRIL3 DRX E2FBP1	ARID3A	Arid3a	Arid3a	AT-rich interactive domain-containing protein 3A (ARID domain-containing protein 3A) (B-cell regulator of IgH transcription) (Bright) (Dead ringer-like protein 1) (E2F-binding protein 1)	16.1367	16.0911	16.1184	16.1235	16.044	16.2926	16.1386	22.0172	21.8126	21.549	21.9616
ARID4A RBBP1 RBP1	ARID4A	Arid4a	Arid4a	AT-rich interactive domain-containing protein 4A (ARID domain-containing protein 4A) (Retinoblastoma-binding protein 1) (RBBP-1)	16.8126	16.8489	16.8129	16.7928	16.8578	16.9047	16.7497	18.4485	18.5787	18.4405	18.5672
ATG5 APG5L ASP	ATG5	Atg5	Atg5	Autophagy protein 5 (APG5-like) (Apoptosis-specific protein)	15.7664	15.6408	15.586	15.7547	15.7283	15.5798	15.3977	15.1842	15.4474	15.0691	15.1258
BTLA	BTLA	Btla	Btla	B- and T-lymphocyte attenuator (B- and T-lymphocyte-associated protein) (CD antigen CD272)	15.2226	15.9678	15.9455	15.4364	15.8818	15.97	16.0611	16.5982	16.643	16.2634	16.2088
BIRC6 KIAA1289	BIRC6	Birc6	Birc6	Baculoviral IAP repeat-containing protein 6 (EC 2.3.2.27) (BIR repeat-containing ubiquitin-conjugating enzyme) (BRUCE) (RING-type E3 ubiquitin transferase BIRC6) (Ubiquitin-conjugating BIR domain enzyme apollon) (APOLLON)	16.864	16.7817	16.7581	16.8045	16.8454	16.7874	16.6761	18.8433	18.8386	18.8696	18.9136
BAG1 HAP	BAG1	Bag1	Bag1	BAG family molecular chaperone regulator 1 (BAG-1) (Bcl-2-associated athanogene 1)	16.3747	16.1877	16.2126	16.4789	16.1792	16.0883	16.382	16.4029	16.4494	16.3236	16.2719
SLC4A1 AE1 DI EPB3	SLC4A1	Slc4a1	Slc4a1	Band 3 anion transport protein (Anion exchange protein 1) (AE 1) (Anion exchanger 1) (Solute carrier family 4 member 1) (CD antigen CD233)	18.2753	16.6188	16.294	17.4739	16.7208	16.439	16.4581	16.0038	16.4008	16.5246	15.6024
BSG UNQ6505/PRO21383	BSG	Bsg	Bsg	Basigin (5F7) (Collagenase stimulatory factor) (Extracellular matrix metalloproteinase inducer) (EMMPRIN) (Hepatoma-associated antigen) (HAb18G) (Leukocyte activation antigen M6) (OK blood group antigen) (Tumor cell-derived collagenase stimulatory factor) (TCSF) (CD antigen CD147)	16.7664	16.59	16.4304	16.6717	16.535	16.5708	16.51	18.3541	18.3599	17.9269	17.9267
BCAS3	BCAS3	Bcas3	Bcas3	BCAS3 microtubule associated cell migration factor (Breast carcinoma-amplified sequence 3) (GAOB1)	15.4085	15.4296	15.4218	15.4605	15.5816	15.5048	15.2641	16.4533	16.4189	16.418	16.4199
CD79A IGA MB1	CD79A	Cd79a	Cd79a	B-cell antigen receptor complex-associated protein alpha chain (Ig-alpha) (MB-1 membrane glycoprotein) (Membrane-bound immunoglobulin-associated protein) (Surface IgM-associated protein) (CD antigen CD79a)	16.099	16.4516	16.7725	16.1602	16.5218	16.4789	16.3587	17.6947	17.5813	17.4268	17.3913
CD79B B29 IGB	CD79B	Cd79b	Cd79b	B-cell antigen receptor complex-associated protein beta chain (B-cell-specific glycoprotein B29) (Ig-beta) (Immunoglobulin-associated B29 protein) (CD antigen CD79b)	15.9621	16.0952	16.2647	15.9914	16.2186	16.1421	16.006	15.8394	15.9388	16.246	15.9454
BCL7C	BCL7C	Bcl7c	Bcl7c	B-cell CLL/lymphoma 7 protein family member C	15.8618	16.1381	16.0696	16.0644	16.255	16.3027	15.9407	15.29	15.3786	15.1562	15.0635
BLNK BASH SLP65	BLNK	Blnk	Blnk	B-cell linker protein (B-cell adapter containing a SH2 domain protein) (B-cell adapter containing a Src homology 2 domain protein) (Cytoplasmic adapter protein) (Src homology 2 domain-containing leukocyte protein of 65 kDa) (SLP-65)	17.4133	17.4078	17.4887	17.3188	17.3268	17.3779	17.2018	19.3686	19.447	19.3313	19.3919
BCL10 CIPER CLAP	BCL10	Bcl10	Bcl10	B-cell lymphoma/leukemia 10 (B-cell CLL/lymphoma 10) (Bcl-10) (CARD-containing molecule enhancing NF-kappa-B) (CARD-like apoptotic protein) (hCLAP) (CED-3/ICH-1 prodomain homologous E10-like regulator) (CIPER) (Cellular homolog of vCARMEN) (cCARMEN) (Cellular-E10) (c-E10) (Mammalian CARD-containing adapter molecule E10) (mE10)	16.5084	16.4647	16.5064	16.5076	16.472	16.3544	16.3754	16.0607	15.8688	15.2933	15.2772
BCL11A CTIP1 EVI9 KIAA1809 ZNF856	BCL11A	Bcl11a	Bcl11a	B-cell lymphoma/leukemia 11A (BCL-11A) (B-cell CLL/lymphoma 11A) (COUP-TF-interacting protein 1) (Ecotropic viral integration site 9 protein homolog) (EVI-9) (Zinc finger protein 856)	16.4238	16.6149	16.6569	16.4534	16.8144	16.664	16.3618	17.0032	16.7562	16.4271	16.3867
CD22 SIGLEC2	CD22	Cd22	Cd22	B-cell receptor CD22 (B-lymphocyte cell adhesion molecule) (BL-CAM) (Sialic acid-binding Ig-like lectin 2) (Siglec-2) (T-cell surface antigen Leu-14) (CD antigen CD22)	16.6001	16.7457	16.7649	16.6431	16.5696	16.5993	16.8368	20.1111	20.2116	19.7291	19.7199
BCAP29 BAP29	BCAP29	Bcap29	Bcap29	B-cell receptor-associated protein 29 (BCR-associated protein 29) (Bap29)	16.6089	16.5921	16.4615	16.6732	16.6858	16.6997	16.4434	20.032	20.2393	20.1465	20.581
BANK1	BANK1	Bank1	Bank1	B-cell scaffold protein with ankyrin repeats	16.7791	16.9721	16.8321	16.901	17.0702	16.9975	16.9468	20.8431	20.9919	20.7249	20.8655
BAK1 BAK BCL2L7 CDN1	BAK1	Bak1	Bak1	Bcl-2 homologous antagonist/killer (Apoptosis regulator BAK) (Bcl-2-like protein 7) (Bcl2-L-7)	16.4351	16.1014	16.1404	16.1187	16.1029	16.0313	16.3576	17.6243	17.75	17.3861	17.7211
BBC3 PUMA	BBC3	Bbc3	Bbc3	Bcl-2-binding component 3, isoforms 3/4 (JFY-1) (p53 up-regulated modulator of apoptosis)	13.5378	13.5064	13.7597	13.1517	13.4995	13.5323	13.4015	15.9213	16.2103	15.9725	15.8346
BCL2L13 MIL1 CD003	BCL2L13	Bcl2l13	Bcl2l13	Bcl-2-like protein 13 (Bcl2-L-13) (Bcl-rambo) (Protein Mil1)	17.6494	17.6468	17.6244	17.7133	17.618	17.6088	17.688	17.0404	16.8251	17.1555	17.0789
BCOR KIAA1575	BCOR	Bcor	Bcor	BCL-6 corepressor (BCoR)	14.9219	14.8772	14.8021	14.9094	15.0177	14.8717	14.7313	15.5144	15.1687	15.1556	15.4608
BECN1 GT197	BECN1	Becn1	Becn1	Beclin-1 (Coiled-coil myosin-like BCL2-interacting protein) (Protein GT197) [Cleaved into: Beclin-1-C 35 kDa;Beclin-1-C 37 kDa]	17.4002	17.4078	17.4403	17.417	17.2951	17.3895	17.4815	15.6984	15.6261	15.4726	15.3913
B2M CDABP0092 HDCMA22P	B2M	B2m	B2m	Beta-2-microglobulin [Cleaved into: Beta-2-microglobulin form pI 5.3]	18.272	18.2033	18.3255	18.2276	18.3136	18.0851	18.5539	18.7784	18.8712	18.6684	18.5934
ARRB1 ARR1	ARRB1	Arrb1	Arrb1	Beta-arrestin-1 (Arrestin beta-1) (Non-visual arrestin-2)	14.451	14.0984	14.0768	14.7214	14.5041	14.1642	13.8788	13.7463	13.9761	14.3606	13.9439
ARRB2 ARB2 ARR2	ARRB2	Arrb2	Arrb2	Beta-arrestin-2 (Arrestin beta-2) (Non-visual arrestin-3)	16.621	16.1435	16.219	16.5193	16.3227	16.1821	15.839	14.7426	14.3825	14.0282	14.1105
CTNNBL1 C20orf33 PP8304	CTNNBL1	Ctnnbl1	Ctnnbl1	Beta-catenin-like protein 1 (Nuclear-associated protein) (NAP) (Testis development protein NYD-SP19)	18.0068	18.1102	18.0593	18.0755	18.2304	18.2092	17.7229	16.8808	16.9214	16.7567	16.772
ACTR1B CTRN2	ACTR1B	Actr1b	Actr1b	Beta-centractin (Actin-related protein 1B) (ARP1B)	16.4697	16.5518	16.5261	16.5344	16.6673	16.4999	16.3005	12.4418	12.7424	12.275	12.3228
GLB1 ELNR1	GLB1	Glb1	Glb1	Beta-galactosidase (EC 3.2.1.23) (Acid beta-galactosidase) (Lactase) (Elastin receptor 1)	15.7601	15.6609	15.6974	15.8298	15.6823	15.644	15.4052	12.9389	12.99	12.8205	12.3741
ST6GAL1 SIAT1	ST6GAL1	St6gal1	St6gal1	Beta-galactoside alpha-2,6-sialyltransferase 1 (Alpha 2,6-ST 1) (EC 2.4.3.1) (B-cell antigen CD75) (CMP-N-acetylneuraminate-beta-galactosamide-alpha-2,6-sialyltransferase 1) (ST6Gal I) (ST6GalI) (Sialyltransferase 1)	17.039	17.2358	17.3936	17.1212	17.0955	17.3149	17.3788	14.8974	15.2085	14.7246	14.3159
BID	BID	Bid	Bid	BH3-interacting domain death agonist (p22 BID) (BID) [Cleaved into: BH3-interacting domain death agonist p15 (p15 BID);BH3-interacting domain death agonist p13 (p13 BID);BH3-interacting domain death agonist p11 (p11 BID)]	15.8329	15.4107	15.5529	15.7066	15.4977	15.4118	15.195	19.3244	19.5685	19.4074	19.4415
PAPSS1 ATPSK1 PAPSS	PAPSS1	Papss1	Papss1	Bifunctional 3'-phosphoadenosine 5'-phosphosulfate synthase 1 (PAPS synthase 1) (PAPSS 1) (Sulfurylase kinase 1) (SK 1) (SK1) [Includes: Sulfate adenylyltransferase (EC 2.7.7.4) (ATP-sulfurylase) (Sulfate adenylate transferase) (SAT);Adenylyl-sulfate kinase (EC 2.7.1.25) (3'-phosphoadenosine-5'-phosphosulfate synthase) (APS kinase) (Adenosine-5'-phosphosulfate 3'-phosphotransferase) (Adenylylsulf…	17.6007	17.5869	17.6876	17.6248	17.5908	17.6371	17.7114	15.8401	15.7481	16.3982	15.9749
COASY PSEC0106	COASY	Coasy	Coasy	Bifunctional coenzyme A synthase (CoA synthase) (NBP) (POV-2) [Includes: Phosphopantetheine adenylyltransferase (EC 2.7.7.3) (Dephospho-CoA pyrophosphorylase) (Pantetheine-phosphate adenylyltransferase) (PPAT);Dephospho-CoA kinase (DPCK) (EC 2.7.1.24) (Dephosphocoenzyme A kinase) (DPCOAK)]	16.731	16.6202	16.7079	16.6415	16.5596	16.5956	16.2808	16.2055	16.2224	16.0423	16.1322
PAICS ADE2 AIRC PAIS	PAICS	Paics	Paics	Bifunctional phosphoribosylaminoimidazole carboxylase/phosphoribosylaminoimidazole succinocarboxamide synthetase (PAICS) [Includes: Phosphoribosylaminoimidazole carboxylase (EC 4.1.1.21) (AIR carboxylase) (AIRC);Phosphoribosylaminoimidazole succinocarboxamide synthetase (EC 6.3.2.6) (SAICAR synthetase)]	19.0278	18.6669	18.8536	18.7849	18.6932	18.6617	18.7731	20.1196	20.1165	20.1514	20.6525
PNKP	PNKP	Pnkp	Pnkp	Bifunctional polynucleotide phosphatase/kinase (DNA 5'-kinase/3'-phosphatase) (Polynucleotide kinase-3'-phosphatase) [Includes: Polynucleotide 3'-phosphatase (EC 3.1.3.32) (2'(3')-polynucleotidase);Polynucleotide 5'-hydroxyl-kinase (EC 2.7.1.78)]	17.5409	17.3537	17.4406	17.3227	17.2813	17.3883	17.5632	17.9325	17.2426	17.3919	17.5038
ATIC PURH OK/SW-cl.86	ATIC	Atic	Atic	Bifunctional purine biosynthesis protein ATIC (AICAR transformylase/inosine monophosphate cyclohydrolase) (ATIC) [Cleaved into: Bifunctional purine biosynthesis protein ATIC, N-terminally processed] [Includes: Phosphoribosylaminoimidazolecarboxamide formyltransferase (EC 2.1.2.3) (5-aminoimidazole-4-carboxamide ribonucleotide formyltransferase) (AICAR formyltransferase) (AICAR transformylase);Ino…	19.4843	19.41	19.4652	19.4154	19.3595	19.235	19.5354	19.7286	19.6837	20.227	20.205
GNE GLCNE IBM2	GNE	Gne	Gne	Bifunctional UDP-N-acetylglucosamine 2-epimerase/N-acetylmannosamine kinase (UDP-GlcNAc-2-epimerase/ManAc kinase) [Includes: UDP-N-acetylglucosamine 2-epimerase (hydrolyzing) (EC 3.2.1.183) (UDP-GlcNAc-2-epimerase) (Uridine diphosphate-N-acetylglucosamine-2-epimerase);N-acetylmannosamine kinase (EC 2.7.1.60) (ManAc kinase)]	15.3554	15.4279	15.3542	15.3983	15.4986	15.4327	15.3486	17.753	16.371	16.9403	16.8655
BLVRA BLVR BVR	BLVRA	Blvra	Blvra	Biliverdin reductase A (BVR A) (EC 1.3.1.24) (Biliverdin-IX alpha-reductase)	17.9086	17.1385	17.2448	17.6353	17.1493	16.8763	17.1626	15.8361	15.8222	15.4794	15.4315
BLOC1S2 BLOS2 CEAP	BLOC1S2	Bloc1s2	Bloc1s2	Biogenesis of lysosome-related organelles complex 1 subunit 2 (BLOC-1 subunit 2) (Centrosome-associated protein)	15.6643	15.623	15.7776	15.6039	15.7674	15.6296	15.0589	13.1366	13.2761	12.4556	12.7129
BLOC1S4 CNO	BLOC1S4	Bloc1s4	Bloc1s4	Biogenesis of lysosome-related organelles complex 1 subunit 4 (BLOC-1 subunit 4) (Protein cappuccino homolog)	14.701	14.7741	14.932	14.6063	14.9133	14.7197	14.4626	16.2758	16.1414	16.1605	16.0212
BLOC1S5 MUTED	BLOC1S5	Bloc1s5	Bloc1s5	Biogenesis of lysosome-related organelles complex 1 subunit 5 (BLOC-1 subunit 5) (Protein Muted homolog)	15.9972	15.9456	16.009	15.9804	15.9816	15.9068	16.2843	15.9519	15.7867	15.9476	16.1562
BOD1L1 BOD1L FAM44A KIAA1327	BOD1L1	Bod1l	Bod1l	Biorientation of chromosomes in cell division protein 1-like 1	18.5308	18.5742	18.5528	18.558	18.6071	18.6925	18.3744	20.6209	20.6012	20.3952	20.3384
FHIT	FHIT	Fhit	Fhit	Bis(5'-adenosyl)-triphosphatase (EC 3.6.1.29) (AP3A hydrolase) (AP3Aase) (Adenosine 5'-monophosphoramidase FHIT) (EC 3.9.1.-) (Adenylylsulfatase) (EC 3.6.2.1) (Adenylylsulfate-ammonia adenylyltransferase) (EC 2.7.7.51) (Diadenosine 5',5'''-P1,P3-triphosphate hydrolase) (Dinucleosidetriphosphatase) (Fragile histidine triad protein)	14.3044	14.4155	14.1977	14.697	14.447	14.4462	14.4455	14.7311	15.1094	14.5623	14.5816
NUDT2 APAH1	NUDT2	Nudt2	Nudt2	Bis(5'-nucleosyl)-tetraphosphatase [asymmetrical] (EC 3.6.1.17) (Diadenosine 5',5'''-P1,P4-tetraphosphate asymmetrical hydrolase) (Ap4A hydrolase) (Ap4Aase) (Diadenosine tetraphosphatase) (Nucleoside diphosphate-linked moiety X motif 2) (Nudix motif 2)	10.4066	10.0242	10.1207	10.3722	10.0067	10.0366	10.1196	14.363	13.7978	13.8728	13.934
CD19	CD19	Cd19	Cd19	B-lymphocyte antigen CD19 (B-lymphocyte surface antigen B4) (Differentiation antigen CD19) (T-cell surface antigen Leu-12) (CD antigen CD19)	16.7912	17.2945	17.0428	17.0122	17.3745	17.1907	17.2012	16.1874	15.8896	15.805	15.5637
MS4A1 CD20	MS4A1	Ms4a1	Ms4a1	B-lymphocyte antigen CD20 (B-lymphocyte surface antigen B1) (Bp35) (Leukocyte surface antigen Leu-16) (Membrane-spanning 4-domains subfamily A member 1) (CD antigen CD20)	16.1392	16.8262	16.6147	16.66	16.9262	16.9241	16.914	16.371	16.343	16.1183	15.9602
BOLA1 CGI-143	BOLA1	Bola1	Bola1	BolA-like protein 1 (hBolA)	13.2199	12.951	12.9229	12.9383	12.9714	12.8668	12.8095	16.7337	16.4342	16.2441	16.0734
NOMO1 PM5	NOMO1	Nomo1	Nomo1	BOS complex subunit NOMO1 (Nodal modulator 1) (pM5 protein)	18.1073	18.1015	18.1399	18.097	18.0474	18.1757	18.1618	19.4852	19.4012	18.8829	18.9606
BCAT2 BCATM BCT2 ECA40	BCAT2	Bcat2	Bcat2	Branched-chain-amino-acid aminotransferase, mitochondrial (BCAT(m)) (EC 2.6.1.42) (Placental protein 18) (PP18)	18.0174	18.0632	18.1707	18.0342	18.0781	17.9943	18.1369	19.0688	19.2085	18.4649	18.559
UIMC1 RAP80 RXRIP110	UIMC1	Uimc1	Uimc1	BRCA1-A complex subunit RAP80 (Receptor-associated protein 80) (Retinoid X receptor-interacting protein 110) (Ubiquitin interaction motif-containing protein 1)	17.1222	17.2672	17.1143	17.1822	17.2933	17.2976	17.0828	16.7283	16.4906	16.4236	16.3587
EMSY C11orf30 GL002	EMSY	Emsy	Emsy	BRCA2-interacting transcriptional repressor EMSY	15.8425	16.0141	15.975	15.926	16.0655	16.0951	15.8655	14.1695	14.4669	13.5832	13.7791
ARFGEF1 ARFGEP1 BIG1	ARFGEF1	Arfgef1	Arfgef1	Brefeldin A-inhibited guanine nucleotide-exchange protein 1 (Brefeldin A-inhibited GEP 1) (ADP-ribosylation factor guanine nucleotide-exchange factor 1) (p200 ARF guanine nucleotide exchange factor) (p200 ARF-GEP1)	17.5487	17.4472	17.5143	17.5051	17.4168	17.4615	17.5452	16.0636	16.256	16.5216	16.5673
ARFGEF2 ARFGEP2 BIG2	ARFGEF2	Arfgef2	Arfgef2	Brefeldin A-inhibited guanine nucleotide-exchange protein 2 (Brefeldin A-inhibited GEP 2) (ADP-ribosylation factor guanine nucleotide-exchange factor 2)	18.3671	18.3765	18.4131	18.4005	18.3424	18.3476	18.5215	18.9597	18.9999	18.9119	18.9852
BRI3BP KG19	BRI3BP	Bri3bp	Bri3bp	BRI3-binding protein (I3-binding protein) (Cervical cancer 1 proto-oncogene-binding protein KG19) (HCCRBP-1)	17.3256	17.0265	17.0654	17.2546	17.1704	17.1451	16.8094	15.745	15.5697	15.6715	15.6444
BIN2 BRAP1	BIN2	Bin2	Bin2	Bridging integrator 2 (Breast cancer-associated protein 1)	18.4741	18.0252	17.8357	18.2991	17.9639	17.8892	18.2699	20.855	20.6454	20.406	20.6266
BABAM1 C19orf62 MERIT40 NBA1 HSPC142	BABAM1	Babam1	Babam1	BRISC and BRCA1-A complex member 1 (Mediator of RAP80 interactions and targeting subunit of 40 kDa) (New component of the BRCA1-A complex)	16.8396	16.7958	16.7463	16.8215	16.8587	16.8019	16.7636	18.4037	18.514	18.3459	18.2106
BAHD1 KIAA0945	BAHD1	Bahd1	Bahd1	Bromo adjacent homology domain-containing 1 protein (BAH domain-containing protein 1)	14.28	14.4664	14.4444	14.3809	14.4548	14.371	14.2324	15.4966	15.4345	15.2071	15.4811
BAZ1A ACF1 WCRF180 HSPC317	BAZ1A	Baz1a	Baz1a	Bromodomain adjacent to zinc finger domain protein 1A (ATP-dependent chromatin-remodeling protein) (ATP-utilizing chromatin assembly and remodeling factor 1) (hACF1) (CHRAC subunit ACF1) (Williams syndrome transcription factor-related chromatin-remodeling factor 180) (WCRF180) (hWALp1)	16.0637	16.0568	16.1084	16.1188	16.1553	16.1721	15.8866	19.532	19.4792	19.3998	19.4603
BAZ2A KIAA0314 TIP5	BAZ2A	Baz2a	Baz2a	Bromodomain adjacent to zinc finger domain protein 2A (Transcription termination factor I-interacting protein 5) (TTF-I-interacting protein 5) (Tip5) (hWALp3)	16.8697	17.1521	17.1158	16.9958	17.1971	17.1422	17.2019	17.3742	17.2637	17.6772	17.5657
BRD1 BRL BRPF2	BRD1	Brd1	Brd1	Bromodomain-containing protein 1 (BR140-like protein) (Bromodomain and PHD finger-containing protein 2)	16.5969	16.6001	16.6013	16.5633	16.5612	16.6467	16.5699	17.1334	17.3021	17.0641	16.9966
BRD3 KIAA0043 RING3L	BRD3	Brd3	Brd3	Bromodomain-containing protein 3 (RING3-like protein)	15.9972	15.9721	15.9166	15.8963	15.9156	15.9713	16.0406	18.1564	18.1582	18.189	18.1059
BRD4 HUNK1	BRD4	Brd4	Brd4	Bromodomain-containing protein 4 (Protein HUNK1)	18.7788	18.8316	18.8116	18.7489	18.7916	18.8897	18.8078	18.1048	18.2473	18.2131	18.2247
BRD7 BP75 CELTIX1	BRD7	Brd7	Brd7	Bromodomain-containing protein 7 (75 kDa bromodomain protein) (Protein CELTIX-1)	15.3543	15.2355	15.2658	15.2069	15.2747	15.2319	15.077	18.399	18.3476	18.0384	18.1914
BRD8 SMAP SMAP2	BRD8	Brd8	Brd8	Bromodomain-containing protein 8 (Skeletal muscle abundant protein) (Skeletal muscle abundant protein 2) (Thyroid hormone receptor coactivating protein of 120 kDa) (TrCP120) (p120)	16.9943	17.0782	17.0263	16.9768	17.0539	17.0878	17.0704	19.0719	18.9777	18.6267	18.5564
BRD9 UNQ3040/PRO9856	BRD9	Brd9	Brd9	Bromodomain-containing protein 9 (Rhabdomyosarcoma antigen MU-RMS-40.8)	16.2033	16.0657	16.0514	16.0397	16.0005	16.1332	15.9422	17.6934	17.5277	17.4387	17.1522
BSDC1 UNQ2494/PRO5781	BSDC1	Bsdc1	Bsdc1	BSD domain-containing protein 1	16.0062	15.7064	15.7441	15.7377	15.6905	15.7353	15.7226	17.4697	17.5608	17.3239	17.4275
BUD13	BUD13	Bud13	Bud13	BUD13 homolog	15.8415	15.9095	15.9751	15.7419	15.9012	15.955	15.6952	13.6827	13.4951	13.6906	13.2206
BYSL ENP1	BYSL	Bysl	Bysl	Bystin	16.1677	16.0626	16.0998	15.9855	15.9793	16.0839	15.9318	17.6705	17.4609	17.1012	17.3158
MTHFD1 MTHFC MTHFD	MTHFD1	Mthfd1	Mthfd1	C-1-tetrahydrofolate synthase, cytoplasmic (C1-THF synthase) (Epididymis secretory sperm binding protein) [Cleaved into: C-1-tetrahydrofolate synthase, cytoplasmic, N-terminally processed] [Includes: Methylenetetrahydrofolate dehydrogenase (EC 1.5.1.5);Methenyltetrahydrofolate cyclohydrolase (EC 3.5.4.9);Formyltetrahydrofolate synthetase (EC 6.3.4.3)]	19.6294	19.415	19.6075	19.4326	19.3999	19.3829	19.6992	20.0767	20.0781	20.0262	20.3205
C2CD5 CDP138 KIAA0528	C2CD5	C2cd5	C2cd5	C2 domain-containing protein 5 (C2 domain-containing phosphoprotein of 138 kDa)	16.8702	16.9139	16.8365	16.9132	17.0096	16.9924	16.791	16.6453	16.5714	15.8858	15.6411
CHP1 CHP	CHP1	Chp1	Chp1	Calcineurin B homologous protein 1 (Calcineurin B-like protein) (Calcium-binding protein CHP) (Calcium-binding protein p22) (EF-hand calcium-binding domain-containing protein p22)	15.0224	14.7093	14.8767	14.9079	14.7559	14.7676	15.0224	17.9555	18.1506	17.959	18.3584
CHERP DAN26 SCAF6	CHERP	Cherp	Cherp	Calcium homeostasis endoplasmic reticulum protein (ERPROT 213-21) (SR-related CTD-associated factor 6)	18.0517	18.177	18.2073	18.0938	18.0349	18.2297	18.2972	17.2178	17.1553	17.4895	17.5114
MCU C10orf42 CCDC109A	MCU	Mcu	Mcu	Calcium uniporter protein, mitochondrial (HsMCU) (Coiled-coil domain-containing protein 109A)	16.9461	16.7717	16.7247	16.9443	16.8229	16.7461	16.9313	17.9885	17.8523	17.0315	17.5165
MICU1 CALC CBARA1	MICU1	Micu1	Micu1	Calcium uptake protein 1, mitochondrial (Atopy-related autoantigen CALC) (ara CALC) (Calcium-binding atopy-related autoantigen 1) (allergen Hom s 4)	16.5494	16.5156	16.4956	16.6306	16.5157	16.5516	16.3926	19.4061	19.4622	19.3279	19.5019
MICU2 EFHA1	MICU2	Micu2	Micu2	Calcium uptake protein 2, mitochondrial (EF-hand domain-containing family member A1)	15.65	15.6915	15.6336	15.7238	15.7699	15.7137	15.5031	16.0397	16.0381	15.6099	15.6885
PNPLA8 IPLA22 IPLA2G BM-043	PNPLA8	Pnpla8	Pnpla8	Calcium-independent phospholipase A2-gamma (EC 3.1.1.-) (EC 3.1.1.5) (Intracellular membrane-associated calcium-independent phospholipase A2 gamma) (iPLA2-gamma) (PNPLA-gamma) (Patatin-like phospholipase domain-containing protein 8) (iPLA2-2)	16.7529	16.8525	16.8009	16.8504	16.8091	16.9016	16.9217	14.9612	14.3554	14.2762	14.4704
ATP2C1 KIAA1347 PMR1L HUSSY-28	ATP2C1	Atp2c1	Atp2c1	Calcium-transporting ATPase type 2C member 1 (ATPase 2C1) (EC 7.2.2.10) (ATP-dependent Ca(2+) pump PMR1) (Ca(2+)/Mn(2+)-ATPase 2C1) (Secretory pathway Ca(2+)-transporting ATPase type 1) (SPCA1)	14.7452	14.7424	14.7148	14.8176	14.665	14.8184	14.9061	16.4383	16.6383	15.9191	16.2121
CAMSAP1	CAMSAP1	Camsap1	Camsap1	Calmodulin-regulated spectrin-associated protein 1	14.6676	14.7587	14.7994	14.7482	14.8547	14.8026	14.5595	14.1264	14.3194	14.1896	14.4408
CANX	CANX	Canx	Canx	Calnexin (IP90) (Major histocompatibility complex class I antigen-binding protein p88) (p90)	19.7416	19.5429	19.6323	19.6728	19.4668	19.5614	19.6301	18.2102	18.3844	17.9652	18.0745
CAPN1 CANPL1 PIG30	CAPN1	Capn1	Capn1	Calpain-1 catalytic subunit (EC 3.4.22.52) (Calcium-activated neutral proteinase 1) (CANP 1) (Calpain mu-type) (Calpain-1 large subunit) (Cell proliferation-inducing gene 30 protein) (Micromolar-calpain) (muCANP)	19.5404	19.4506	19.4521	19.5046	19.5737	19.3776	19.5719	20.323	20.4678	20.3754	20.5103
CAPN2 CANPL2	CAPN2	Capn2	Capn2	Calpain-2 catalytic subunit (EC 3.4.22.53) (Calcium-activated neutral proteinase 2) (CANP 2) (Calpain M-type) (Calpain large polypeptide L2) (Calpain-2 large subunit) (Millimolar-calpain) (M-calpain)	18.3849	18.3095	18.2577	18.5079	18.1528	18.1213	18.5561	18.5589	18.4691	17.7953	18.0703
CNN2	CNN2	Cnn2	Cnn2	Calponin-2 (Calponin H2, smooth muscle) (Neutral calponin)	19.0576	19.0581	19.1407	19.0239	18.8223	19.075	19.1679	18.4409	18.3365	18.9351	19.0941
CNN3	CNN3	Cnn3	Cnn3	Calponin-3 (Calponin, acidic isoform)	13.7808	13.982	14.3409	13.8034	14.0594	14.2185	13.5669	12.3939	11.8973	10.8939	11.5985
CALR CRTC	CALR	Calr	Calr	Calreticulin (CRP55) (Calregulin) (Endoplasmic reticulum resident protein 60) (ERp60) (HACBP) (grp60)	20.5211	20.4176	20.44	20.4901	20.2796	20.4198	20.8661	19.399	19.2027	19.2627	18.6137
CALU	CALU	Calu	Calu	Calumenin (Crocalbin) (IEF SSP 9302)	17.8694	17.9793	17.9239	17.9583	18.0079	18.064	17.9922	17.91	17.822	17.9665	17.7968
PKIG	PKIG	Pkig	Pkig	cAMP-dependent protein kinase inhibitor gamma (PKI-gamma)	13.2014	13.6567	13.8483	13.5691	13.7886	13.6622	13.5508	15.7264	15.7507	15.5062	15.5134
PRKAR1A PKR1 PRKAR1 TSE1	PRKAR1A	Prkar1a	Prkar1a	cAMP-dependent protein kinase type I-alpha regulatory subunit (Tissue-specific extinguisher 1) (TSE1)	18.1878	18.2242	18.376	18.2391	18.2558	18.2642	18.3562	17.1986	17.396	17.6418	17.5249
PRKAR2A PKR2 PRKAR2	PRKAR2A	Prkar2a	Prkar2a	cAMP-dependent protein kinase type II-alpha regulatory subunit	18.5892	18.5783	18.5261	18.5793	18.5869	18.5174	18.492	17.1544	17.1369	17.801	17.5578
NTPCR C1orf57	NTPCR	Ntpcr	Ntpcr	Cancer-related nucleoside-triphosphatase (NTPase) (EC 3.6.1.15) (Nucleoside triphosphate phosphohydrolase)	17.213	17.4132	17.3598	17.2711	17.3103	17.4266	17.6078	14.8687	14.4892	14.6044	14.7326
CAPRIN1 GPIAP1 GPIP137 M11S1 RNG105	CAPRIN1	Caprin1	Caprin1	Caprin-1 (Cell cycle-associated protein 1) (Cytoplasmic activation- and proliferation-associated protein 1) (GPI-anchored membrane protein 1) (GPI-anchored protein p137) (GPI-p137) (p137GPI) (Membrane component chromosome 11 surface marker 1) (RNA granule protein 105)	18.056	18.1132	18.1026	18.097	18.0285	18.124	18.4052	18.5	18.4744	18.318	18.415
CMTR1 FTSJD2 KIAA0082 MTR1	CMTR1	Cmtr1	Cmtr1	Cap-specific mRNA (nucleoside-2'-O-)-methyltransferase 1 (EC 2.1.1.57) (Cap methyltransferase 1) (Cap1 2'O-ribose methyltransferase 1) (MTr1) (hMTr1) (FtsJ methyltransferase domain-containing protein 2) (Interferon-stimulated gene 95 kDa protein) (ISG95)	17.6518	17.7078	17.759	17.7075	17.7941	17.7451	17.6131	18.9896	19.0488	19.1945	18.9827
RCSD1 CAPZIP	RCSD1	Rcsd1	Rcsd1	CapZ-interacting protein (Protein kinase substrate CapZIP) (RCSD domain-containing protein 1)	19.2976	19.3614	19.3216	19.3747	19.2192	19.115	19.3473	18.2998	18.3967	18.2876	18.2662
TBC1D10C	TBC1D10C	Tbc1d10c	Tbc1d10c	Carabin (TBC1 domain family member 10C)	16.9803	17.0994	17.1518	16.7952	17.0728	17.095	17.2957	18.1398	18.2464	17.3431	17.435
CBR1 CBR CRN SDR21C1	CBR1	Cbr1	Cbr1	Carbonyl reductase [NADPH] 1 (EC 1.1.1.184) (15-hydroxyprostaglandin dehydrogenase [NADP(+)]) (EC 1.1.1.196, EC 1.1.1.197) (20-beta-hydroxysteroid dehydrogenase) (Alcohol dehydrogenase [NAD(P)+] CBR1) (EC 1.1.1.71) (NADPH-dependent carbonyl reductase 1) (Prostaglandin 9-ketoreductase) (PG-9-KR) (Prostaglandin-E(2) 9-reductase) (EC 1.1.1.189) (Short chain dehydrogenase/reductase family 21C member …	18.2545	18.3055	18.2442	18.3476	18.3149	18.3238	18.4362	18.44	18.5602	19.2383	19.0035
CSNK2A1 CK2A1	CSNK2A1	Csnk2a1	Csnk2a1	Casein kinase II subunit alpha (CK II alpha) (EC 2.7.11.1)	17.6376	17.6313	17.6309	17.6294	17.7031	17.676	17.676	17.7859	17.9257	17.7167	17.8889
CSNK2B CK2N G5A	CSNK2B	Csnk2b	Csnk2b	Casein kinase II subunit beta (CK II beta) (Phosvitin) (Protein G5a)	17.1666	16.9601	16.9808	16.9988	17.068	16.9958	16.8809	17.8491	17.762	17.8193	18.096
CARD11 CARMA1	CARD11	Card11	Card11	Caspase recruitment domain-containing protein 11 (CARD-containing MAGUK protein 1) (Carma 1)	17.9338	18.0852	18.0712	18.01	18.0519	18.1036	18.1136	18.992	18.9386	18.7857	18.8842
CASP6 MCH2	CASP6	Casp6	Casp6	Caspase-6 (CASP-6) (CSP-6) (EC 3.4.22.59) (Apoptotic protease Mch-2) [Cleaved into: Caspase-6 subunit p18 (Caspase-6 subunit p20);Caspase-6 subunit p11 (Caspase-6 subunit p10)]	16.5173	16.3713	16.414	16.4515	16.3135	16.406	16.5449	15.703	15.8723	15.8506	15.6743
CASP7 MCH3	CASP7	Casp7	Casp7	Caspase-7 (CASP-7) (EC 3.4.22.60) (Apoptotic protease Mch-3) (CMH-1) (ICE-like apoptotic protease 3) (ICE-LAP3) [Cleaved into: Caspase-7 subunit p20;Caspase-7 subunit p11]	16.4449	16.6255	16.6472	16.6124	16.4557	16.5779	16.6273	16.7547	16.7152	16.3763	16.3842
CASP8 MCH5.1	CASP8	Casp8	Casp8	Caspase-8 (CASP-8) (EC 3.4.22.61) (Apoptotic cysteine protease) (Apoptotic protease Mch-5) (CAP4) (FADD-homologous ICE/ced-3-like protease) (FADD-like ICE) (FLICE) (ICE-like apoptotic protease 5) (MORT1-associated ced-3 homolog) (MACH) [Cleaved into: Caspase-8 subunit p18;Caspase-8 subunit p10]	17.1617	17.0987	17.0849	17.1562	17.0772	17.0847	17.094	18.1178	18.0717	17.756	17.7999
CAT	CAT	Cat	Cat	Catalase (EC 1.11.1.6)	20.32	19.3471	19.2367	19.7445	19.3233	19.1728	19.5674	19.6814	19.8909	19.4335	19.2626
COMTD1 UNQ766/PRO1558	COMTD1	Comtd1	Comtd1	Catechol O-methyltransferase domain-containing protein 1 (EC 2.1.1.-)	15.6921	15.777	16.0228	15.7463	15.8542	15.811	15.8545	18.4335	18.475	18.1801	18.5695
CTNNA1	CTNNA1	Ctnna1	Ctnna1	Catenin alpha-1 (Alpha E-catenin) (Cadherin-associated protein) (Renal carcinoma antigen NY-REN-13)	14.5415	14.3002	14.3338	14.2139	14.233	14.343	14.1204	12.7356	12.9773	13.3746	12.7689
CTSB CPSB	CTSB	Ctsb	Ctsb	Cathepsin B (EC 3.4.22.1) (APP secretase) (APPS) (Cathepsin B1) [Cleaved into: Cathepsin B light chain;Cathepsin B heavy chain]	16.618	16.4624	16.5402	16.7741	16.5211	16.5166	16.3982	17.0109	17.0067	16.9619	16.9586
CTSS	CTSS	Ctss	Ctss	Cathepsin S (EC 3.4.22.27)	18.172	17.9301	18.0845	18.1963	17.7911	17.757	18.25	16.4204	17.1779	16.9854	16.8993
CTSZ	CTSZ	Ctsz	Ctsz	Cathepsin Z (EC 3.4.18.1) (Cathepsin P) (Cathepsin X)	18.0354	18.1624	18.3503	18.2504	18.1906	18.2292	18.2886	18.076	18.2119	18.1522	18.2417
M6PR MPR46 MPRD	M6PR	M6pr	M6pr	Cation-dependent mannose-6-phosphate receptor (CD Man-6-P receptor) (CD-MPR) (46 kDa mannose 6-phosphate receptor) (MPR 46)	17.6526	17.6499	17.7802	17.6862	17.682	17.6026	17.547	16.8388	16.6114	16.4373	16.0803
IGF2R MPRI	IGF2R	Igf2r	Igf2r	Cation-independent mannose-6-phosphate receptor (CI Man-6-P receptor) (CI-MPR) (M6PR) (300 kDa mannose 6-phosphate receptor) (MPR 300) (Insulin-like growth factor 2 receptor) (Insulin-like growth factor II receptor) (IGF-II receptor) (M6P/IGF2 receptor) (M6P/IGF2R) (CD antigen CD222)	18.2822	18.2014	18.1723	18.2725	18.1221	18.1305	18.2238	19.275	19.4366	19.0004	18.8732
TRNT1 CGI-47	TRNT1	Trnt1	Trnt1	CCA tRNA nucleotidyltransferase 1, mitochondrial (EC 2.7.7.72) (Mitochondrial tRNA nucleotidyl transferase, CCA-adding) (mt CCA-adding enzyme) (mt tRNA CCA-diphosphorylase) (mt tRNA CCA-pyrophosphorylase) (mt tRNA adenylyltransferase)	17.9794	17.9222	17.8104	17.928	17.8772	18.0084	18.0019	17.4298	17.6657	17.803	17.9701
CEBPZ CBF2	CEBPZ	Cebpz	Cebpz	CCAAT/enhancer-binding protein zeta (CCAAT-box-binding transcription factor) (CBF) (CCAAT-binding factor)	16.9838	16.9519	16.9898	16.934	16.9827	17.0209	16.9502	16.7458	15.7761	15.7979	15.9748
CNOT1 CDC39 KIAA1007 NOT1 AD-005	CNOT1	Cnot1	Cnot1	CCR4-NOT transcription complex subunit 1 (CCR4-associated factor 1) (Negative regulator of transcription subunit 1 homolog) (NOT1H) (hNOT1)	18.5865	18.5212	18.5281	18.5134	18.5532	18.5262	18.4488	17.6967	17.8152	17.1867	17.5491
CNOT11 C2orf29 C40	CNOT11	Cnot11	Cnot11	CCR4-NOT transcription complex subunit 11	15.9874	16.2426	16.18	16.1058	16.2875	16.2458	16.3828	16.128	15.9275	15.4912	15.8209
CNOT2 CDC36 NOT2 HSPC131 MSTP046	CNOT2	Cnot2	Cnot2	CCR4-NOT transcription complex subunit 2 (CCR4-associated factor 2)	16.8191	16.8912	16.8618	16.7895	16.8704	16.9231	16.862	15.686	15.627	15.8082	15.5879
CD180 LY64 RP105	CD180	Cd180	Cd180	CD180 antigen (Lymphocyte antigen 64) (Radioprotective 105 kDa protein) (CD antigen CD180)	16.0201	16.1296	16.384	16.1344	16.1223	16.1959	16.436	15.8136	15.521	15.8567	15.9834
CD2BP2 KIAA1178	CD2BP2	Cd2bp2	Cd2bp2	CD2 antigen cytoplasmic tail-binding protein 2 (CD2 cytoplasmic domain-binding protein 2) (CD2 tail-binding protein 2) (U5 snRNP 52K protein) (U5-52K)	16.7495	16.7433	16.8488	16.6562	16.85	16.7465	16.6472	18.0319	17.9155	17.3723	17.3549
CD2AP	CD2AP	Cd2ap	Cd2ap	CD2-associated protein (Adapter protein CMS) (Cas ligand with multiple SH3 domains)	19.093	19.0743	19.0589	19.0483	18.9978	19.0227	19.2303	18.9666	19.071	18.3479	18.3355
CD44 LHR MDU2 MDU3 MIC4	CD44	Cd44	Cd44	CD44 antigen (CDw44) (Epican) (Extracellular matrix receptor III) (ECMR-III) (GP90 lymphocyte homing/adhesion receptor) (HUTCH-I) (Heparan sulfate proteoglycan) (Hermes antigen) (Hyaluronate receptor) (Phagocytic glycoprotein 1) (PGP-1) (Phagocytic glycoprotein I) (PGP-I) (CD antigen CD44)	18.2956	18.1282	18.1399	18.1412	17.9475	18.122	18.2881	13.6284	14.5612	13.9626	13.6784
CISD1 C10orf70 ZCD1 MDS029	CISD1	Cisd1	Cisd1	CDGSH iron-sulfur domain-containing protein 1 (Cysteine transaminase CISD1) (EC 2.6.1.3) (MitoNEET)	17.1798	17.2353	17.2186	17.2221	17.2531	17.2698	17.4103	16.3707	16.1565	15.9691	15.8718
CISD3	CISD3	Cisd3	Cisd3	CDGSH iron-sulfur domain-containing protein 3, mitochondrial (MitoNEET-related protein 2) (Miner2) (Mitochondrial inner NEET protein) (MiNT)	15.7355	15.7847	15.7807	16.227	15.7202	16.0601	15.5679	16.6012	16.3923	16.2902	16.1904
CACUL1 C10orf46 CAC1	CACUL1	Cacul1	Cacul1	CDK2-associated and cullin domain-containing protein 1 (Cdk-associated cullin 1)	14.3479	14.4148	14.5066	14.3876	14.5513	14.5688	14.3171	17.1458	17.3135	17.2012	17.2794
CDK5RAP3 IC53 LZAP MSTP016 OK/SW-cl.114 PP1553	CDK5RAP3	Cdk5rap3	Cdk5rap3	CDK5 regulatory subunit-associated protein 3 (CDK5 activator-binding protein C53) (LXXLL/leucine-zipper-containing ARF-binding protein) (Protein HSF-27)	17.7073	17.8137	17.7571	17.8219	17.787	17.8209	17.9588	15.0298	14.9677	14.4958	14.8264
CDKN2AIP CARF	CDKN2AIP	Cdkn2aip	Cdkn2aip	CDKN2A-interacting protein (Collaborator of ARF)	18.3884	18.5018	18.4144	18.3866	18.535	18.5827	18.3057	17	17.0674	17.332	17.2257
CCAR2 DBC1 KIAA1967	CCAR2	Ccar2	Ccar2	Cell cycle and apoptosis regulator protein 2 (Cell division cycle and apoptosis regulator protein 2) (DBIRD complex subunit KIAA1967) (Deleted in breast cancer gene 1 protein) (DBC-1) (DBC.1) (NET35) (p30 DBC)	19.6151	19.7128	19.6949	19.6762	19.6277	19.7899	19.8608	19.2422	19.2828	19.274	19.2519
AVEN	AVEN	Aven	Aven	Cell death regulator Aven	14.5266	14.4765	14.4544	14.4953	14.4761	14.2319	13.896	16.2298	16.1142	16.2019	16.5908
CCAR1 CARP1 DIS	CCAR1	Ccar1	Ccar1	Cell division cycle and apoptosis regulator protein 1 (Cell cycle and apoptosis regulatory protein 1) (CARP-1) (Death inducer with SAP domain)	19.038	19.1083	19.1297	19.0579	19.0457	19.1582	18.9733	20.509	20.6493	20.4017	20.3375
CDC16 ANAPC6	CDC16	Cdc16	Cdc16	Cell division cycle protein 16 homolog (Anaphase-promoting complex subunit 6) (APC6) (CDC16 homolog) (CDC16Hs) (Cyclosome subunit 6)	16.3464	16.1608	16.1297	16.2261	16.1963	16.2452	16.2345	13.7944	13.9276	13.9976	14.0857
CDCA7L HR1 JPO2 R1	CDCA7L	Cdca7l	Cdca7l	Cell division cycle-associated 7-like protein (Protein JPO2) (Transcription factor RAM2)	14.4637	14.8242	14.8591	14.5579	14.836	14.835	14.6394	17.4449	17.2574	17.5447	17.7266
LYAR PNAS-5	LYAR	Lyar	Lyar	Cell growth-regulating nucleolar protein	17.5491	17.5343	17.5404	17.5476	17.5664	17.766	17.722	19.1408	18.8203	19.8729	20.2652
CETN2 CALT CEN2	CETN2	Cetn2	Cetn2	Centrin-2 (Caltractin isoform 1)	17.3288	17.2371	17.1353	17.2378	17.271	17.357	17.4533	15.3022	16.2006	16.6248	16.532
CNTRL CEP1 CEP110	CNTRL	Cntrl	Cntrl	Centriolin (Centrosomal protein 1) (Centrosomal protein of 110 kDa) (Cep110)	17.5628	17.6111	17.6514	17.6233	17.5147	17.6003	17.788	18.9696	18.7973	18.2694	17.9347
CNTROB LIP8 PP1221	CNTROB	Cntrob	Cntrob	Centrobin (Centrosomal BRCA2-interacting protein) (LYST-interacting protein 8)	15.8694	15.801	15.8041	15.8863	15.796	15.8227	15.7885	15.9935	16.1398	15.5449	15.6412
CENPV PRR6	CENPV	Cenpv	Cenpv	Centromere protein V (CENP-V) (Nuclear protein p30) (Proline-rich protein 6)	14.7561	14.7472	14.9701	14.6396	14.7392	14.784	14.8473	19.139	19.6506	19.5158	19.4317
ZW10	ZW10	Zw10	Zw10	Centromere/kinetochore protein zw10 homolog	16.2124	16.0908	16.1092	16.1022	16.1798	16.1613	15.7587	17.1398	17.5103	17.1635	17.4934
CEP120 CCDC100	CEP120	Cep120	Cep120	Centrosomal protein of 120 kDa (Cep120) (Coiled-coil domain-containing protein 100)	16.7735	16.729	16.6529	16.7585	16.7846	16.7763	16.6229	17.0865	17.2979	17.4337	17.5595
CEP135 CEP4 KIAA0635	CEP135	Cep135	Cep135	Centrosomal protein of 135 kDa (Cep135) (Centrosomal protein 4)	16.9902	16.8943	16.7581	16.8937	16.9634	16.9056	16.8492	16.4738	16.1353	16.3009	16.1158
CEP192 KIAA1569 PP8407	CEP192	Cep192	Cep192	Centrosomal protein of 192 kDa (Cep192) (Cep192/SPD-2)	14.71	14.826	14.8137	14.6979	14.66	14.8834	14.6505	17.7475	17.5856	17.2084	17.2732
CEP41 TSGA14	CEP41	Cep41	Cep41	Centrosomal protein of 41 kDa (Cep41) (Testis-specific gene A14 protein)	12.2704	12.7326	12.7097	12.5417	12.9269	12.7971	12.4953	13.3669	12.8685	12.4711	12.6117
CEP57 KIAA0092 TSP57	CEP57	Cep57	Cep57	Centrosomal protein of 57 kDa (Cep57) (FGF2-interacting protein) (Testis-specific protein 57) (Translokin)	16.4041	16.6477	16.6013	16.5146	16.6885	16.5892	16.4508	17.1187	17.1486	17.0371	16.9314
CEP250 CEP2 CNAP1	CEP250	Cep250	Cep250	Centrosome-associated protein CEP250 (250 kDa centrosomal protein) (Cep250) (Centrosomal Nek2-associated protein 1) (C-Nap1) (Centrosomal protein 2)	17.3719	17.2973	17.3366	17.3111	17.3231	17.3106	17.307	18.0797	18.0462	17.8051	17.696
CCM2 C7orf22 PP10187	CCM2	Ccm2	Ccm2	Cerebral cavernous malformations 2 protein (Malcavernin)	15.8626	15.9277	15.8699	15.8992	16.1222	15.8931	16.1447	17.5058	17.6888	17.4134	17.343
CGGBP1 CGGBP	CGGBP1	Cggbp1	Cggbp1	CGG triplet repeat-binding protein 1 (CGG-binding protein 1) (20 kDa CGG-binding protein) (p20-CGGBP DNA-binding protein)	17.8871	18.0364	17.968	17.803	17.8638	18.0977	18.0417	18.1622	18.1908	17.9456	17.6937
CHMP1A CHMP1 KIAA0047 PCOLN3 PRSM1	CHMP1A	Chmp1a	Chmp1a	Charged multivesicular body protein 1a (Chromatin-modifying protein 1a) (CHMP1a) (Vacuolar protein sorting-associated protein 46-1) (Vps46-1) (hVps46-1)	17.934	18.0229	18.0204	17.9329	17.8601	18.119	18.2399	17.9033	18.0897	17.5062	17.5334
CHMP2B CGI-84	CHMP2B	Chmp2b	Chmp2b	Charged multivesicular body protein 2b (CHMP2.5) (Chromatin-modifying protein 2b) (CHMP2b) (Vacuolar protein sorting-associated protein 2-2) (Vps2-2) (hVps2-2)	16.4955	16.6174	16.6776	16.515	16.6741	16.6898	16.798	16.581	16.8448	16.7918	16.9949
CHMP4B C20orf178 SHAX1	CHMP4B	Chmp4b	Chmp4b	Charged multivesicular body protein 4b (Chromatin-modifying protein 4b) (CHMP4b) (SNF7 homolog associated with Alix 1) (SNF7-2) (hSnf7-2) (Vacuolar protein sorting-associated protein 32-2) (Vps32-2) (hVps32-2)	18.4344	18.4386	18.441	18.3879	18.2677	18.4464	18.5932	17.9834	17.7713	17.3723	17.8807
CHMP5 C9orf83 SNF7DC2 CGI-34 HSPC177 PNAS-114 PNAS-2	CHMP5	Chmp5	Chmp5	Charged multivesicular body protein 5 (Chromatin-modifying protein 5) (SNF7 domain-containing protein 2) (Vacuolar protein sorting-associated protein 60) (Vps60) (hVps60)	17.2127	17.3113	17.3015	17.3075	17.0592	17.1686	17.4134	13.6856	13.1919	12.8597	12.5359
CHID1 GL008 PSEC0104 SB139	CHID1	Chid1	Chid1	Chitinase domain-containing protein 1 (Stabilin-1-interacting chitinase-like protein) (SI-CLP)	17.5091	17.6264	17.5634	17.591	17.5241	17.7005	17.9499	16.7744	17.1104	16.7625	16.471
ALG1 HMAT1 HMT1 PSEC0061 UNQ861/PRO1870	ALG1	Alg1	Alg1	Chitobiosyldiphosphodolichol beta-mannosyltransferase (EC 2.4.1.142) (Asparagine-linked glycosylation protein 1 homolog) (Beta-1,4-mannosyltransferase) (GDP-Man:GlcNAc2-PP-dolichol mannosyltransferase) (GDP-mannose-dolichol diphosphochitobiose mannosyltransferase) (Mannosyltransferase-1) (MT-1) (hMat-1)	16.7358	16.8953	16.953	16.8558	16.7852	17.0065	17.0553	18.13	17.9725	17.4076	17.3896
CLCC1 KIAA0761 MCLC	CLCC1	Clcc1	Clcc1	Chloride channel CLIC-like protein 1 (Mid-1-related chloride channel protein 1)	15.6998	15.3464	15.1663	15.4775	15.3738	15.4539	15.5315	16.322	16.2659	16.2801	15.9853
CLIC4	CLIC4	Clic4	Clic4	Chloride intracellular channel protein 4 (Intracellular chloride ion channel protein p64H1)	17.9385	18.1165	17.8596	17.9832	18.0767	17.995	18.293	15.7682	15.5072	14.9377	15.5328
CEPT1 PRO1101	CEPT1	Cept1	Cept1	Choline/ethanolaminephosphotransferase 1 (hCEPT1) (EC 2.7.8.1) (EC 2.7.8.2) (1-alkenyl-2-acylglycerol choline phosphotransferase) (EC 2.7.8.22)	15.9613	16.0527	16.0408	15.9351	16.1782	16.1477	16.2677	18.2717	18.5639	18.1396	18.1077
CHTOP C1orf77 FOP HT031 PP7704	CHTOP	Chtop	Chtop	Chromatin target of PRMT1 protein (Friend of PRMT1 protein) (Small arginine- and glycine-rich protein) (SRAG)	17.0208	17.3565	17.3918	17.0554	17.4901	17.476	17.2077	18.7424	18.7312	18.1461	18.1102
INO80 INO80A INOC1 KIAA1259	INO80	Ino80	Ino80	Chromatin-remodeling ATPase INO80 (hINO80) (EC 3.6.4.-) (DNA helicase-related INO80 complex homolog 1) (DNA helicase-related protein INO80) (INO80 complex subunit A)	16.5329	16.6352	16.6356	16.5721	16.5877	16.6082	16.7674	18.2411	18.3551	17.7951	17.8351
CBX1 CBX	CBX1	Cbx1	Cbx1	Chromobox protein homolog 1 (HP1Hsbeta) (Heterochromatin protein 1 homolog beta) (HP1 beta) (Heterochromatin protein p25) (M31) (Modifier 1 protein) (p25beta)	17.6815	17.5605	17.5923	17.5428	17.6595	17.8037	17.4377	16.1848	16.6667	16.2718	16.1526
CBX5 HP1A	CBX5	Cbx5	Cbx5	Chromobox protein homolog 5 (Antigen p25) (Heterochromatin protein 1 homolog alpha) (HP1 alpha)	18.7453	18.664	18.632	18.6418	18.725	18.6661	18.8676	18.854	18.8011	19.4382	19.2566
CBX8 PC3 RC1	CBX8	Cbx8	Cbx8	Chromobox protein homolog 8 (Polycomb 3 homolog) (Pc3) (hPc3) (Rectachrome 1)	13.421	13.2595	13.3883	13.2286	13.4561	13.3468	12.8031	16.014	16.3243	16.3345	15.8261
CHD1	CHD1	Chd1	Chd1	Chromodomain-helicase-DNA-binding protein 1 (CHD-1) (EC 3.6.4.12) (ATP-dependent helicase CHD1)	15.9709	15.807	15.845	15.7824	15.8832	15.9088	15.6525	20.1822	20.0913	19.5214	19.4517
CHD1L ALC1	CHD1L	Chd1l	Chd1l	Chromodomain-helicase-DNA-binding protein 1-like (EC 3.6.4.-) (Amplified in liver cancer protein 1)	16.4754	16.6067	16.6141	16.5609	16.6058	16.6864	16.5905	15.7994	15.8272	15.3786	15.9974
CHD2	CHD2	Chd2	Chd2	Chromodomain-helicase-DNA-binding protein 2 (CHD-2) (EC 3.6.4.12) (ATP-dependent helicase CHD2)	17.6509	17.702	17.6926	17.6864	17.7336	17.6917	17.881	15.9205	15.9558	16.0195	16.0487
CHD4	CHD4	Chd4	Chd4	Chromodomain-helicase-DNA-binding protein 4 (CHD-4) (EC 3.6.4.12) (ATP-dependent helicase CHD4) (Mi-2 autoantigen 218 kDa protein) (Mi2-beta)	19.1356	19.2668	19.2549	19.2145	19.1908	19.2956	19.3011	20.3878	20.0666	19.8918	20.1423
CHD8 HELSNF1 KIAA1564	CHD8	Chd8	Chd8	Chromodomain-helicase-DNA-binding protein 8 (CHD-8) (EC 3.6.4.12) (ATP-dependent helicase CHD8) (Helicase with SNF2 domain 1)	16.7683	16.7834	16.8016	16.7802	16.7803	16.8737	16.7099	16.0847	16.0436	15.9884	15.9109
CHAMP1 C13orf8 CAMP CHAMP KIAA1802 ZNF828	CHAMP1	Champ1	Champ1	Chromosome alignment-maintaining phosphoprotein 1 (Zinc finger protein 828)	18.2042	18.4131	18.4063	18.3014	18.386	18.3504	18.5602	18.8838	18.9335	18.9351	18.958
CFAP20 BUG22 C16orf80 GTL3	CFAP20	Cfap20	Cfap20	Cilia- and flagella-associated protein 20 (Basal body up-regulated protein 22) (Transcription factor IIB)	17.4097	16.7545	16.7233	16.8442	16.7581	16.7905	16.695	17.6186	17.7216	18.3721	16.5348
CIZ1 LSFR1 NP94 ZNF356	CIZ1	Ciz1	Ciz1	Cip1-interacting zinc finger protein (CDKN1A-interacting zinc finger protein 1) (Nuclear protein NP94) (Zinc finger protein 356)	15.7361	15.9622	15.8588	15.847	16.0965	15.9506	15.6714	18.8686	18.8164	18.9046	18.8947
SPAG9 HSS KIAA0516 MAPK8IP4 SYD1 HLC6	SPAG9	Spag9	Spag9	C-Jun-amino-terminal kinase-interacting protein 4 (JIP-4) (JNK-interacting protein 4) (Cancer/testis antigen 89) (CT89) (Human lung cancer oncogene 6 protein) (HLC-6) (JNK-associated leucine-zipper protein) (JLP) (Mitogen-activated protein kinase 8-interacting protein 4) (Proliferation-inducing protein 6) (Protein highly expressed in testis) (PHET) (Sperm surface protein) (Sperm-associated antige…	17.7766	17.7633	17.7464	17.8022	17.8617	17.8219	17.6499	16.3141	16.3353	16.078	16.1635
CLINT1 ENTH EPN4 EPNR KIAA0171	CLINT1	Clint1	Clint1	Clathrin interactor 1 (Clathrin-interacting protein localized in the trans-Golgi region) (Clint) (Enthoprotin) (Epsin-4) (Epsin-related protein) (EpsinR)	18.3967	18.4601	18.5621	18.3393	18.3776	18.4414	18.4643	17.236	17.404	17.178	17.3131
CLTA	CLTA	Clta	Clta	Clathrin light chain A (Lca)	18.7876	18.7099	18.7983	18.7313	18.5817	18.708	19.1005	21.2499	21.4632	20.8684	20.5304
CPSF1 CPSF160	CPSF1	Cpsf1	Cpsf1	Cleavage and polyadenylation specificity factor subunit 1 (Cleavage and polyadenylation specificity factor 160 kDa subunit) (CPSF 160 kDa subunit)	18.4602	18.5229	18.5585	18.4792	18.5453	18.5415	18.4679	19.8097	19.7401	19.593	19.5744
CPSF2 CPSF100 KIAA1367	CPSF2	Cpsf2	Cpsf2	Cleavage and polyadenylation specificity factor subunit 2 (Cleavage and polyadenylation specificity factor 100 kDa subunit) (CPSF 100 kDa subunit)	17.8141	17.8367	17.9033	17.8041	17.7781	17.8478	17.9099	16.8766	16.5436	16.4489	16.5814
CPSF3 CPSF73	CPSF3	Cpsf3	Cpsf3	Cleavage and polyadenylation specificity factor subunit 3 (EC 3.1.27.-) (Cleavage and polyadenylation specificity factor 73 kDa subunit) (CPSF 73 kDa subunit) (mRNA 3'-end-processing endonuclease CPSF-73)	17.8481	17.9453	17.895	17.9119	17.9879	17.9611	17.9875	18.053	18.2495	17.9852	18.7902
NUDT21 CFIM25 CPSF25 CPSF5	NUDT21	Nudt21	Nudt21	Cleavage and polyadenylation specificity factor subunit 5 (Cleavage and polyadenylation specificity factor 25 kDa subunit) (CPSF 25 kDa subunit) (Cleavage factor Im complex 25 kDa subunit) (CFIm25) (Nucleoside diphosphate-linked moiety X motif 21) (Nudix motif 21) (Nudix hydrolase 21) (Pre-mRNA cleavage factor Im 68 kDa subunit)	18.2611	18.4398	18.4439	18.3675	18.3897	18.4789	18.6657	16.6503	16.9359	16.8822	17.4669
CPSF6 CFIM68	CPSF6	Cpsf6	Cpsf6	Cleavage and polyadenylation specificity factor subunit 6 (Cleavage and polyadenylation specificity factor 68 kDa subunit) (CPSF 68 kDa subunit) (Cleavage factor Im complex 68 kDa subunit) (CFIm68) (Pre-mRNA cleavage factor Im 68 kDa subunit) (Protein HPBRII-4/7)	18.3773	18.4662	18.5095	18.3786	18.5585	18.5356	18.5277	20.7926	20.8304	20.7667	20.6318
CPSF7	CPSF7	Cpsf7	Cpsf7	Cleavage and polyadenylation specificity factor subunit 7 (Cleavage and polyadenylation specificity factor 59 kDa subunit) (CPSF 59 kDa subunit) (Cleavage factor Im complex 59 kDa subunit) (CFIm59) (Pre-mRNA cleavage factor Im 59 kDa subunit)	17.6039	17.7427	17.8136	17.6192	17.7947	17.8093	17.8046	18.8969	18.8942	18.6984	18.5657
CSTF1	CSTF1	Cstf1	Cstf1	Cleavage stimulation factor subunit 1 (CF-1 50 kDa subunit) (Cleavage stimulation factor 50 kDa subunit) (CSTF 50 kDa subunit) (CstF-50)	17.4907	17.5923	17.621	17.5485	17.5784	17.6433	17.6648	14.6252	13.9576	15.117	15.1855
CSTF2	CSTF2	Cstf2	Cstf2	Cleavage stimulation factor subunit 2 (CF-1 64 kDa subunit) (Cleavage stimulation factor 64 kDa subunit) (CSTF 64 kDa subunit) (CstF-64)	17.3781	17.4978	17.566	17.4239	17.3698	17.5513	17.6731	16.3019	15.8718	16.6177	16.5226
CSTF3	CSTF3	Cstf3	Cstf3	Cleavage stimulation factor subunit 3 (CF-1 77 kDa subunit) (Cleavage stimulation factor 77 kDa subunit) (CSTF 77 kDa subunit) (CstF-77)	17.5142	17.6472	17.6845	17.5958	17.6813	17.7388	17.818	16.0773	16.2739	16.6816	16.5601
CLASP1 KIAA0622 MAST1	CLASP1	Clasp1	Clasp1	CLIP-associating protein 1 (Cytoplasmic linker-associated protein 1) (Multiple asters homolog 1) (Protein Orbit homolog 1) (hOrbit1)	16.4205	16.3834	16.401	16.4611	16.2603	16.459	16.0768	18.2092	17.954	17.9489	18.0714
CLASRP SFRS16 SWAP2 UNQ2428/PRO4988	CLASRP	Clasrp	Clasrp	CLK4-associating serine/arginine rich protein (Splicing factor, arginine/serine-rich 16) (Suppressor of white-apricot homolog 2)	16.2488	16.4539	16.386	16.4622	16.4493	16.4984	16.6811	16.4791	16.0874	15.4016	15.3615
CLUH KIAA0664	CLUH	Cluh	Cluh	Clustered mitochondria protein homolog	15.8186	15.7662	15.8594	15.7679	15.6168	15.768	15.7709	17.0261	16.9198	16.6234	16.8708
DENND4A IRLB MYCPBP	DENND4A	Dennd4a	Dennd4a	C-myc promoter-binding protein (DENN domain-containing protein 4A)	17.4573	17.316	17.3923	17.3049	17.3218	17.354	17.3507	14.5895	14.5657	14.7383	14.825
MYCBP AMY1	MYCBP	Mycbp	Mycbp	c-Myc-binding protein (Associate of Myc 1) (AMY-1)	17.5763	17.4068	17.4361	17.4021	17.4732	17.4283	17.6472	15.1453	15.2382	15.1757	15.1418
COTL1 CLP	COTL1	Cotl1	Cotl1	Coactosin-like protein	19.7791	19.9205	19.9924	19.9076	19.8683	19.8873	20.3005	21.0499	20.709	21.8607	22.3086
COPA	COPA	Copa	Copa	Coatomer subunit alpha (Alpha-coat protein) (Alpha-COP) (HEP-COP) (HEPCOP) [Cleaved into: Xenin (Xenopsin-related peptide);Proxenin]	19.6679	19.5861	19.6456	19.598	19.642	19.611	19.7502	19.4395	19.4082	19.375	19.302
COPB1 COPB MSTP026	COPB1	Copb1	Copb1	Coatomer subunit beta (Beta-coat protein) (Beta-COP)	18.6801	18.743	18.7767	18.739	18.78	18.731	18.9108	16.2422	16.3049	15.7972	15.5277
COPB2	COPB2	Copb2	Copb2	Coatomer subunit beta' (Beta'-coat protein) (Beta'-COP) (p102)	18.9254	18.9316	18.9442	18.9326	18.9474	18.9497	19.0284	18.8107	19.0593	19.8113	19.8201
ARCN1 COPD	ARCN1	Arcn1	Arcn1	Coatomer subunit delta (Archain) (Delta-coat protein) (Delta-COP)	18.8337	18.8979	18.9756	18.8264	18.9768	18.906	19.1323	20.8783	21.0987	20.7138	20.5546
COPE	COPE	Cope	Cope	Coatomer subunit epsilon (Epsilon-coat protein) (Epsilon-COP)	17.234	17.2911	17.3271	17.2596	17.3338	17.2885	17.3885	16.6298	16.4951	16.5305	16.4249
COPG1 COPG	COPG1	Copg1	Copg1	Coatomer subunit gamma-1 (Gamma-1-coat protein) (Gamma-1-COP)	18.7248	18.757	18.7732	18.7435	18.7037	18.723	18.8873	19.0587	18.9634	18.7378	18.7208
COPG2	COPG2	Copg2	Copg2	Coatomer subunit gamma-2 (Gamma-2-coat protein) (Gamma-2-COP)	17.4078	17.3933	17.4298	17.4295	17.4596	17.4178	17.49	17.2286	17.2843	16.9687	17.0114
CDAN1 UNQ664/PRO1295	CDAN1	Cdan1	Cdan1	Codanin-1	14.0572	13.8393	13.9019	13.9568	13.8614	13.6619	13.812	15.9927	16.2008	16.0933	16.0523
CFL1 CFL	CFL1	Cfl1	Cfl1	Cofilin-1 (18 kDa phosphoprotein) (p18) (Cofilin, non-muscle isoform)	21.3926	21.2616	21.2734	21.3345	21.4223	21.3267	21.6747	18.5697	17.9293	17.8972	17.5515
STAG1 SA1 SCC3	STAG1	Stag1	Stag1	Cohesin subunit SA-1 (SCC3 homolog 1) (Stromal antigen 1)	18.1447	18.1664	18.1894	18.1196	18.2267	18.2208	18.3959	18.7069	18.5318	18.4728	18.6153
CC2D1A AKI1 LGD2	CC2D1A	Cc2d1a	Cc2d1a	Coiled-coil and C2 domain-containing protein 1A (Akt kinase-interacting protein 1) (Five prime repressor element under dual repression-binding protein 1) (FRE under dual repression-binding protein 1) (Freud-1) (Putative NF-kappa-B-activating protein 023N)	16.9955	16.9489	17.0032	16.9801	17.0478	16.991	16.9283	13.676	13.8973	14.4524	14.4168
CC2D1B KIAA1836 LGD1	CC2D1B	Cc2d1b	Cc2d1b	Coiled-coil and C2 domain-containing protein 1B (Five prime repressor element under dual repression-binding protein 2) (FRE under dual repression-binding protein 2) (Freud-2)	16.0648	16.0482	16.0011	16.1138	16.127	16.0593	16.0491	19.3572	19.4583	19.4746	19.182
CCDC115	CCDC115	Ccdc115	Ccdc115	Coiled-coil domain-containing protein 115	14.0948	13.9923	13.9494	14.0731	14.124	14.0504	13.773	18.8762	18.7007	18.2295	18.8365
CCDC12	CCDC12	Ccdc12	Ccdc12	Coiled-coil domain-containing protein 12	17.1087	17.284	17.3166	17.1625	17.2977	17.345	17.1985	18.1494	18.0267	17.3745	17.4996
CCDC124	CCDC124	Ccdc124	Ccdc124	Coiled-coil domain-containing protein 124	16.7374	17.0317	17.1139	16.8671	17.0846	17.0506	17.2644	19.3812	19.5576	19.3533	19.3441
CCDC134	CCDC134	Ccdc134	Ccdc134	Coiled-coil domain-containing protein 134	15.426	15.3469	15.2969	15.3611	15.4009	15.3518	15.3613	14.4286	14.2023	13.9435	13.9989
CCDC137 cPERP-B	CCDC137	Ccdc137	Ccdc137	Coiled-coil domain-containing protein 137	16.103	16.4296	16.6098	15.9916	16.5317	16.5271	16.2289	19.4278	19.3786	19.9926	19.9333
CCDC186 C10orf118	CCDC186	Ccdc186	Ccdc186	Coiled-coil domain-containing protein 186 (CTCL tumor antigen HD-CL-01/L14-2)	15.3665	15.2233	15.3054	15.1801	15.2712	15.3011	15.3161	16.4454	16.7031	16.8622	16.5814
CCDC22 CXorf37 JM1	CCDC22	Ccdc22	Ccdc22	Coiled-coil domain-containing protein 22	17.2069	17.0063	17.1003	17.0145	16.9236	17.0274	17.1142	17.6941	17.3803	17.6876	17.7221
CCDC43	CCDC43	Ccdc43	Ccdc43	Coiled-coil domain-containing protein 43	16.8981	16.908	17.0376	16.8794	17.0369	16.9511	16.9821	16.4776	16.3618	16.2771	16.7075
CCDC50 C3orf6	CCDC50	Ccdc50	Ccdc50	Coiled-coil domain-containing protein 50 (Protein Ymer)	17.3004	17.4889	17.594	17.3997	17.3501	17.3423	17.7306	17.4395	17.5557	17.8917	17.839
CCDC6 D10S170 TST1	CCDC6	Ccdc6	Ccdc6	Coiled-coil domain-containing protein 6 (Papillary thyroid carcinoma-encoded protein) (Protein H4)	18.1655	18.1421	18.0278	18.0873	18.0456	18.1371	18.1063	15.0437	14.6917	15.0912	15.0788
CCDC86 CYCLON	CCDC86	Ccdc86	Ccdc86	Coiled-coil domain-containing protein 86 (Cytokine-induced protein with coiled-coil domain)	16.8706	17.3452	17.5047	17.06	17.3494	17.5043	17.1981	19.0982	18.9514	19.4435	19.6746
CCDC9	CCDC9	Ccdc9	Ccdc9	Coiled-coil domain-containing protein 9	16.2677	16.459	16.4577	16.3085	16.4348	16.4502	16.5671	17.725	17.6116	17.5955	17.6725
CCDC90B CUA003 MDS011 MDS025	CCDC90B	Ccdc90b	Ccdc90b	Coiled-coil domain-containing protein 90B, mitochondrial	16.9511	16.9949	16.9155	16.9933	16.8549	16.8187	17.2719	16.1186	16.3621	16.4982	16.6228
CCDC93	CCDC93	Ccdc93	Ccdc93	Coiled-coil domain-containing protein 93	17.3915	17.4026	17.441	17.4766	17.5031	17.4704	17.4172	18.1766	18.299	18.1942	18.3535
CCDC97	CCDC97	Ccdc97	Ccdc97	Coiled-coil domain-containing protein 97	15.6344	15.6199	15.7158	15.6513	15.6529	15.6151	15.6439	15.1321	15.1096	14.9499	15.2037
CHCHD2 C7orf17 AAG10	CHCHD2	Chchd2	Chchd2	Coiled-coil-helix-coiled-coil-helix domain-containing protein 2 (Aging-associated gene 10 protein) (HCV NS2 trans-regulated protein) (NS2TP)	16.5471	16.2405	16.183	16.2603	16.0831	16.2349	15.9932	16.6143	16.3366	16.0693	16.5806
COIL CLN80	COIL	Coil	Coil	Coilin (p80-coilin)	15.4	15.7165	15.7473	15.6369	15.7275	15.7776	15.5995	17.6606	17.6123	17.5065	17.6339
CSDE1 D1S155E KIAA0885 NRU UNR	CSDE1	Csde1	Csde1	Cold shock domain-containing protein E1 (N-ras upstream gene protein) (Protein UNR)	18.4409	18.4512	18.4519	18.4616	18.3148	18.4024	18.6857	19.5226	19.5514	19.3224	19.5105
CIRBP A18HNRNP CIRP	CIRBP	Cirbp	Cirbp	Cold-inducible RNA-binding protein (A18 hnRNP) (Glycine-rich RNA-binding protein CIRP)	17.6556	17.7602	17.9479	17.6726	17.8431	17.758	17.6268	19.5498	19.8697	19.9473	19.8719
ACAD9	ACAD9	Acad9	Acad9	Complex I assembly factor ACAD9, mitochondrial (Acyl-CoA dehydrogenase family member 9) (ACAD-9) (EC 1.3.8.-)	17.5057	17.5392	17.6141	17.5768	17.5549	17.4955	17.5022	17.337	17.3302	17.0021	17.0962
COG2 LDLC	COG2	Cog2	Cog2	Conserved oligomeric Golgi complex subunit 2 (COG complex subunit 2) (Component of oligomeric Golgi complex 2) (Low density lipoprotein receptor defect C-complementing protein)	16.4494	16.5129	16.5026	16.5029	16.576	16.5397	16.3667	14.4693	14.3801	14.458	14.6765
COG8	COG8	Cog8	Cog8	Conserved oligomeric Golgi complex subunit 8 (COG complex subunit 8) (Component of oligomeric Golgi complex 8)	16.7115	16.7534	16.8258	16.7427	16.7505	16.6594	16.6825	16.128	16.1505	16.1821	16.5154
FAM120A C9orf10 KIAA0183 OSSA	FAM120A	Fam120a	FAM120A	Constitutive coactivator of PPAR-gamma-like protein 1 (Oxidative stress-associated SRC activator) (Protein FAM120A)	18.8767	18.8187	18.849	18.732	18.877	18.8149	18.7187	20.2787	20.2622	19.9168	19.8577
GPS1 COPS1 CSN1	GPS1	Gps1	Gps1	COP9 signalosome complex subunit 1 (SGN1) (Signalosome subunit 1) (G protein pathway suppressor 1) (GPS-1) (JAB1-containing signalosome subunit 1) (Protein MFH)	18.1353	17.9562	17.9723	17.987	17.9225	17.9339	17.8885	16.6939	16.7352	17.1695	17.2919
COPS2 CSN2 TRIP15	COPS2	Cops2	Cops2	COP9 signalosome complex subunit 2 (SGN2) (Signalosome subunit 2) (Alien homolog) (JAB1-containing signalosome subunit 2) (Thyroid receptor-interacting protein 15) (TR-interacting protein 15) (TRIP-15)	18.1361	18.0695	18.0215	18.1043	18.1571	18.0981	18.1555	15.3999	14.9631	15.32	15.346
COPS5 CSN5 JAB1	COPS5	Cops5	Cops5	COP9 signalosome complex subunit 5 (SGN5) (Signalosome subunit 5) (EC 3.4.-.-) (Jun activation domain-binding protein 1)	17.0559	16.9441	17.0024	16.9208	16.8502	16.9055	16.8637	15.426	15.3054	16.293	16.4409
COPS7B CSN7B	COPS7B	Cops7b	Cops7b	COP9 signalosome complex subunit 7b (SGN7b) (Signalosome subunit 7b) (JAB1-containing signalosome subunit 7b)	16.7457	16.5915	16.6656	16.6287	16.727	16.6323	16.5471	16.8552	16.7694	16.7927	16.5027
COPS8 CSN8	COPS8	Cops8	Cops8	COP9 signalosome complex subunit 8 (SGN8) (Signalosome subunit 8) (COP9 homolog) (hCOP9) (JAB1-containing signalosome subunit 8)	15.5516	15.4454	15.504	15.4738	15.5648	15.5048	15.1026	18.0558	18.1129	18.0725	18.244
CPNE3 CPN3 KIAA0636	CPNE3	Cpne3	Cpne3	Copine-3 (Copine III)	18.9511	18.794	18.8183	18.8905	18.7569	18.8259	19.0174	15.4077	15.6009	15.4622	15.6878
CUTC CGI-32	CUTC	Cutc	Cutc	Copper homeostasis protein cutC homolog	17.7902	17.7752	17.6253	17.7107	17.8555	17.7326	17.8587	15.0255	14.7974	15.2873	14.9329
CBFB	CBFB	Cbfb	Cbfb	Core-binding factor subunit beta (CBF-beta) (Polyomavirus enhancer-binding protein 2 beta subunit) (PEA2-beta) (PEBP2-beta) (SL3-3 enhancer factor 1 subunit beta) (SL3/AKV core-binding factor beta subunit)	14.1045	14.1288	14.2284	13.9879	14.1557	14.1766	14.1044	20.5903	20.5096	20.8659	20.7708
CORO1A CORO1	CORO1A	Coro1a	Coro1a	Coronin-1A (Coronin-like protein A) (Clipin-A) (Coronin-like protein p57) (Tryptophan aspartate-containing coat protein) (TACO)	20.8276	20.6965	20.7265	20.7388	20.7765	20.7532	20.9119	22.3354	22.5053	22.6761	22.4868
CORO1B	CORO1B	Coro1b	Coro1b	Coronin-1B (Coronin-2)	18.2321	18.4431	18.4414	18.4648	18.3241	18.4637	18.6669	21.0183	21.3062	20.7769	20.8442
CORO1C CRN2 CRNN4	CORO1C	Coro1c	Coro1c	Coronin-1C (Coronin-3) (hCRNN4)	18.9664	18.6743	18.7045	18.9377	18.6753	18.6394	18.6517	17.1514	17.0775	17.8464	18.2827
CMC1 C3orf68	CMC1	Cmc1	Cmc1	COX assembly mitochondrial protein homolog (Cmc1p)	13.5827	13.8312	13.9582	14.0639	13.8305	13.8043	13.6414	14.7855	14.4053	13.7704	13.5612
CFDP1 BCNT CENP-29	CFDP1	Cfdp1	Cfdp1	Craniofacial development protein 1 (Bucentaur)	15.3789	15.5579	15.3686	15.6691	15.5516	15.6863	15.4379	19.9839	20.1931	20.0058	20.0852
CREBBP CBP	CREBBP	Crebbp	Crebbp	CREB-binding protein (Histone lysine acetyltransferase CREBBP) (EC 2.3.1.48) (Protein lactyltransferas CREBBP) (EC 2.3.1.-) (Protein-lysine acetyltransferase CREBBP) (EC 2.3.1.-)	16.1	16.1836	16.1543	16.1255	16.2358	16.1904	16.1447	17.2665	17.2825	16.3966	16.2333
CRKL	CRKL	Crkl	Crkl	Crk-like protein	17.871	17.7079	17.7098	17.7299	17.6406	17.6916	17.7181	17.668	17.7898	17.2983	17.281
CRNKL1 CRN CGI-201 MSTP021	CRNKL1	Crnkl1	Crnkl1	Crooked neck-like protein 1 (Crooked neck homolog) (hCrn)	18.2103	18.1825	18.167	18.1958	18.1806	18.1804	18.4358	15.4367	15.193	14.7213	14.9889
CTDSPL2 HSPC058 HSPC129	CTDSPL2	Ctdspl2	Ctdspl2	CTD small phosphatase-like protein 2 (CTDSP-like 2) (EC 3.1.3.-)	16.6787	16.9364	16.8645	16.776	16.9903	16.8683	17.0503	14.8327	14.9474	15.0333	14.7166
CTBP1 CTBP	CTBP1	Ctbp1	Ctbp1	C-terminal-binding protein 1 (CtBP1) (EC 1.1.1.-)	18.9366	18.9592	18.8857	18.9171	18.7351	19.0507	19.2578	20.182	20.2784	20.4283	20.4683
CTPS1 CTPS	CTPS1	Ctps1	Ctps1	CTP synthase 1 (EC 6.3.4.2) (CTP synthetase 1) (UTP--ammonia ligase 1)	16.8154	16.7679	16.975	16.7572	16.8759	16.7905	16.7163	16.8859	16.652	16.5594	16.4833
CELF2 BRUNOL3 CUGBP2 ETR3 NAPOR	CELF2	Celf2	Celf2	CUGBP Elav-like family member 2 (CELF-2) (Bruno-like protein 3) (CUG triplet repeat RNA-binding protein 2) (CUG-BP2) (CUG-BP- and ETR-3-like factor 2) (ELAV-type RNA-binding protein 3) (ETR-3) (Neuroblastoma apoptosis-related RNA-binding protein) (hNAPOR) (RNA-binding protein BRUNOL-3)	18.309	18.3557	18.3578	18.4008	18.3698	18.4692	18.36	19.5792	19.4737	19.2971	19.2551
CUL2	CUL2	Cul2	Cul2	Cullin-2 (CUL-2)	17.8646	17.9223	17.8344	17.943	18.0222	17.9613	18.1224	18.3777	18.2481	17.9396	18.1373
CUL3 KIAA0617	CUL3	Cul3	Cul3	Cullin-3 (CUL-3)	18.5245	18.3882	18.4054	18.4019	18.4216	18.3463	18.4939	18.934	18.9598	18.9569	18.8185
CUL4B KIAA0695	CUL4B	Cul4b	Cul4b	Cullin-4B (CUL-4B)	18.925	18.9738	18.8565	18.9461	18.9692	19.0652	19.0576	16.6146	16.4401	16.2299	16.2542
CUL5 VACM1	CUL5	Cul5	Cul5	Cullin-5 (CUL-5) (Vasopressin-activated calcium-mobilizing receptor 1) (VACM-1)	17.8906	17.9648	17.8912	17.9893	17.9491	17.9481	18.0125	14.9683	14.688	14.7982	15.2683
CAND1 KIAA0829 TIP120 TIP120A	CAND1	Cand1	Cand1	Cullin-associated NEDD8-dissociated protein 1 (Cullin-associated and neddylation-dissociated protein 1) (TBP-interacting protein of 120 kDa A) (TBP-interacting protein 120A) (p120 CAND1)	20.1752	20.1454	20.0984	20.1245	20.0409	20.1163	20.4216	19.4802	19.3603	19.1378	19.3788
CWF19L1	CWF19L1	Cwf19l1	Cwf19l1	CWF19-like protein 1 (C19L1)	17.5894	17.5506	17.5694	17.5268	17.6298	17.5393	17.6151	13.401	13.8924	14.1303	13.5262
CWF19L2	CWF19L2	Cwf19l2	Cwf19l2	CWF19-like protein 2	16.457	16.6622	16.6428	16.5603	16.5754	16.6935	16.6011	18.8575	18.8969	19.1654	19.1275
CXXC1 CFP1 CGBP PCCX1 PHF18	CXXC1	Cxxc1	Cxxc1	CXXC-type zinc finger protein 1 (CpG-binding protein) (PHD finger and CXXC domain-containing protein 1)	16.8977	16.7695	16.7691	16.8337	16.8966	16.8383	16.4287	19.2527	18.2454	18.8781	18.9401
CXXC5 HSPC195 TCCCIA00297	CXXC5	Cxxc5	Cxxc5	CXXC-type zinc finger protein 5 (CF5) (Putative MAPK-activating protein PM08) (Putative NF-kappa-B-activating protein 102) (Retinoid-inducible nuclear factor) (RINF)	15.5689	15.9236	15.8241	15.8144	15.8212	15.8589	16.0289	15.8225	15.6314	15.6497	15.6171
CREB1	CREB1	Creb1	Creb1	Cyclic AMP-responsive element-binding protein 1 (CREB-1) (cAMP-responsive element-binding protein 1)	18.1206	18.22	18.1679	18.1084	18.0044	18.1712	18.3794	15.8443	15.2985	15.5283	15.3681
CDK12 CRK7 CRKRS KIAA0904	CDK12	Cdk12	Cdk12	Cyclin-dependent kinase 12 (EC 2.7.11.22) (EC 2.7.11.23) (Cdc2-related kinase, arginine/serine-rich) (CrkRS) (Cell division cycle 2-related protein kinase 7) (CDC2-related protein kinase 7) (Cell division protein kinase 12) (hCDK12)	16.8827	17.0529	17.0853	17.0236	17.0456	17.1164	16.9543	17.1767	17.2975	17.7127	17.8368
CDK13 CDC2L CDC2L5 CHED KIAA1791	CDK13	Cdk13	Cdk13	Cyclin-dependent kinase 13 (EC 2.7.11.22) (EC 2.7.11.23) (CDC2-related protein kinase 5) (Cell division cycle 2-like protein kinase 5) (Cell division protein kinase 13) (hCDK13) (Cholinesterase-related cell division controller)	16.931	17.1035	17.0583	16.9863	17.2467	17.2103	16.8236	18.7199	18.9317	18.149	18.1861
CDK2 CDKN2	CDK2	Cdk2	Cdk2	Cyclin-dependent kinase 2 (EC 2.7.11.22) (Cell division protein kinase 2) (p33 protein kinase)	16.2302	16.0556	16.0068	16.1222	16.157	16.0802	16.1865	15.8781	15.7074	15.8053	16.1702
CDK5 CDKN5 PSSALRE	CDK5	Cdk5	Cdk5	Cyclin-dependent kinase 5 (EC 2.7.11.1) (Cell division protein kinase 5) (Cyclin-dependent-like kinase 5) (Serine/threonine-protein kinase PSSALRE) (Tau protein kinase II catalytic subunit) (TPKII catalytic subunit)	10.9856	10.9217	10.8948	11.2316	10.9027	10.9353	11.0257	16.3151	16.3639	15.8363	15.882
CDK9 CDC2L4 TAK	CDK9	Cdk9	Cdk9	Cyclin-dependent kinase 9 (EC 2.7.11.22) (EC 2.7.11.23) (C-2K) (Cell division cycle 2-like protein kinase 4) (Cell division protein kinase 9) (Serine/threonine-protein kinase PITALRE) (Tat-associated kinase complex catalytic subunit)	15.1344	15.5238	15.5364	15.3485	15.447	15.5405	15.4298	14.9365	14.3463	15.5839	15.5453
CDKN1B KIP1 p27	CDKN1B	Cdkn1b	Cdkn1b	Cyclin-dependent kinase inhibitor 1B (Cyclin-dependent kinase inhibitor p27) (p27Kip1)	17.2324	17.2115	17.1004	17.1042	17.3617	17.1925	16.9771	17.7777	17.8038	17.4228	17.4547
GAK DNAJC26	GAK	Gak	Gak	Cyclin-G-associated kinase (EC 2.7.11.1) (DnaJ homolog subfamily C member 26)	17.4657	17.4013	17.4242	17.4177	17.4654	17.4509	17.2864	16.9564	17.0845	17.5174	17.4642
CCNK CPR4	CCNK	Ccnk	Ccnk	Cyclin-K	16.3169	16.2837	16.3003	16.2333	16.3757	16.3323	16.0817	13.8144	13.6886	13.5066	13.5347
CCNT1	CCNT1	Ccnt1	Ccnt1	Cyclin-T1 (CycT1) (Cyclin-T)	16.5397	16.5752	16.5933	16.5756	16.4772	16.6	16.6734	16.3129	16.1447	16.0926	16.2223
CSTB CST6 STFB	CSTB	Cstb	Cstb	Cystatin-B (CPI-B) (Liver thiol proteinase inhibitor) (Stefin-B)	17.8747	17.6467	17.5933	17.6947	17.7857	17.7268	17.4815	14.8461	15.0522	14.6922	14.2958
CSRP1 CSRP CYRP	CSRP1	Csrp1	Csrp1	Cysteine and glycine-rich protein 1 (Cysteine-rich protein 1) (CRP) (CRP1) (Epididymis luminal protein 141) (HEL-141)	17.9442	17.9288	18.0534	18.0171	17.9866	17.9209	17.6163	17.5318	17.7989	16.6456	16.6485
CHORDC1 CHP1	CHORDC1	Chordc1	Chordc1	Cysteine and histidine-rich domain-containing protein 1 (CHORD domain-containing protein 1) (CHORD-containing protein 1) (CHP-1) (Protein morgana)	17.7947	17.8207	17.7247	17.8762	17.8329	17.9396	17.7375	14.6947	14.9811	15.0095	15.0974
NFS1 NIFS HUSSY-08	NFS1	Nfs1	Nfs1	Cysteine desulfurase (EC 2.8.1.7)	17.632	17.6692	17.611	17.6573	17.8445	17.5913	17.976	19.3133	19.924	19.4924	19.4378
CRIPT HSPC139	CRIPT	Cript	Cript	Cysteine-rich PDZ-binding protein (Cysteine-rich interactor of PDZ three) (Cysteine-rich interactor of PDZ3)	15.7586	15.9845	15.8877	15.7928	16.1959	16.1405	15.7428	17.0403	17.3636	17.7317	17.8431
CRIP1 CRIP CRP1	CRIP1	Crip1	Crip1	Cysteine-rich protein 1 (CRP-1) (Cysteine-rich heart protein) (CRHP) (hCRHP) (Cysteine-rich intestinal protein) (CRIP)	19.063	18.9385	19.1149	18.8566	18.6058	18.7521	19.128	16.1853	15.8779	16.0847	16.1012
CRIP2 CRP2	CRIP2	Crip2	Crip2	Cysteine-rich protein 2 (CRP-2) (Protein ESP1)	14.5953	14.5737	14.5076	14.6478	14.3079	14.4288	14.2105	18.5206	18.3158	18.5361	19.5001
CYBB NOX2	CYBB	Cybb	Cybb	Cytochrome b-245 heavy chain (EC 1.-.-.-) (CGD91-phox) (Cytochrome b(558) subunit beta) (Cytochrome b558 subunit beta) (Heme-binding membrane glycoprotein gp91phox) (NADPH oxidase 2) (Neutrophil cytochrome b 91 kDa polypeptide) (Superoxide-generating NADPH oxidase heavy chain subunit) (gp91-1) (gp91-phox) (p22 phagocyte B-cytochrome)	12.7892	11.2405	11.3019	12.646	11.2209	11.2544	11.3475	17.1374	17.2901	17.6706	17.4149
CYBA	CYBA	Cyba	Cyba	Cytochrome b-245 light chain (Cytochrome b(558) alpha chain) (Cytochrome b558 subunit alpha) (Neutrophil cytochrome b 22 kDa polypeptide) (Superoxide-generating NADPH oxidase light chain subunit) (p22 phagocyte B-cytochrome) (p22-phox) (p22phox)	17.7868	16.829	16.8468	17.5694	16.714	16.9508	17.4909	15.1467	14.9734	14.7372	14.7675
CYB5A CYB5	CYB5A	Cyb5a	Cyb5a	Cytochrome b5 (Microsomal cytochrome b5 type A) (MCB5)	17.119	16.6241	16.5832	16.6157	16.7115	16.5688	17.0076	16.3578	16.4367	16.1573	15.9831
CYB5B CYB5M OMB5	CYB5B	Cyb5b	Cyb5b	Cytochrome b5 type B (Cytochrome b5 outer mitochondrial membrane isoform)	17.7909	17.9864	18.0069	17.8918	18.1889	18.0664	17.7223	18.7051	18.6858	18.9389	18.8223
UQCRC2	UQCRC2	Uqcrc2	Uqcrc2	Cytochrome b-c1 complex subunit 2, mitochondrial (Complex III subunit 2) (Core protein II) (Ubiquinol-cytochrome-c reductase complex core protein 2)	19.7675	19.8466	19.8519	19.8268	19.8706	19.8161	19.9458	18.6447	18.3629	18.7009	19.2617
UQCRH	UQCRH	Uqcrh	Uqcrh	Cytochrome b-c1 complex subunit 6, mitochondrial (Complex III subunit 6) (Complex III subunit VIII) (Cytochrome c1 non-heme 11 kDa protein) (Mitochondrial hinge protein) (Ubiquinol-cytochrome c reductase complex 11 kDa protein)	17.7325	17.8809	17.9006	17.8091	17.9363	17.869	17.9025	21.1678	20.9301	20.191	20.3972
UQCRB UQBP	UQCRB	Uqcrb	Uqcrb	Cytochrome b-c1 complex subunit 7 (Complex III subunit 7) (Complex III subunit VII) (QP-C) (Ubiquinol-cytochrome c reductase complex 14 kDa protein)	18.0745	18.1517	18.1372	18.1539	18.0999	18.0807	18.2447	17.4117	16.9726	16.9112	16.6072
UQCRQ	UQCRQ	Uqcrq	Uqcrq	Cytochrome b-c1 complex subunit 8 (Complex III subunit 8) (Complex III subunit VIII) (Ubiquinol-cytochrome c reductase complex 9.5 kDa protein) (Ubiquinol-cytochrome c reductase complex ubiquinone-binding protein QP-C)	17.8846	17.7884	17.8489	17.8089	17.7504	17.7245	17.9045	18.9913	18.7742	18.3328	18.2423
UQCRFS1	UQCRFS1	Uqcrfs1	Uqcrfs1	Cytochrome b-c1 complex subunit Rieske, mitochondrial (EC 7.1.1.8) (Complex III subunit 5) (Cytochrome b-c1 complex subunit 5) (Rieske iron-sulfur protein) (RISP) (Rieske protein UQCRFS1) (Ubiquinol-cytochrome c reductase iron-sulfur subunit) [Cleaved into: Cytochrome b-c1 complex subunit 9 (Su9) (Subunit 9) (8 kDa subunit 9) (Complex III subunit IX) (Cytochrome b-c1 complex subunit 11) (UQCRFS1 …	18.4947	18.4662	18.4949	18.4245	18.35	18.3897	18.8801	18.8123	18.6263	18.5437	18.5555
COA6 C1orf31	COA6	Coa6	Coa6	Cytochrome c oxidase assembly factor 6 homolog	15.197	15.4709	15.6362	15.4865	15.5357	15.4524	15.4594	14.9325	14.9348	14.694	14.7786
COX4I1 COX4	COX4I1	Cox4i1	Cox4i1	Cytochrome c oxidase subunit 4 isoform 1, mitochondrial (Cytochrome c oxidase polypeptide IV) (Cytochrome c oxidase subunit IV isoform 1) (COX IV-1)	18.8981	18.9554	19.1323	18.9834	18.9262	19.0122	19.3756	19.3242	19.3356	19.2295	19.1845
COX5A	COX5A	Cox5a	Cox5a	Cytochrome c oxidase subunit 5A, mitochondrial (Cytochrome c oxidase polypeptide Va)	18.288	18.3043	18.5029	18.2813	18.078	18.3332	18.8182	17.4126	17.6299	16.9044	17.1633
COX6B1 COX6B	COX6B1	Cox6b1	Cox6b1	Cytochrome c oxidase subunit 6B1 (Cytochrome c oxidase subunit VIb isoform 1) (COX VIb-1)	17.8632	17.8224	18.0392	17.8639	17.7762	17.8307	17.9413	17.8412	17.5698	17.2017	17.8676
COX6C	COX6C	Cox6c	Cox6c	Cytochrome c oxidase subunit 6C (Cytochrome c oxidase polypeptide VIc)	17.9235	18.0371	18.2442	18.0142	17.5861	18.0861	18.367	17.1828	17.1278	16.7823	16.8473
CYC1	CYC1	Cyc1	Cyc1	Cytochrome c1, heme protein, mitochondrial (EC 7.1.1.8) (Complex III subunit 4) (Complex III subunit IV) (Cytochrome b-c1 complex subunit 4) (Ubiquinol-cytochrome-c reductase complex cytochrome c1 subunit) (Cytochrome c-1)	17.9143	17.8888	17.9875	17.8789	17.7999	17.8352	18.1155	17.1682	16.9662	16.5938	16.6728
CYTH1 D17S811E PSCD1	CYTH1	Cyth1	Cyth1	Cytohesin-1 (PH, SEC7 and coiled-coil domain-containing protein 1) (SEC7 homolog B2-1)	15.7949	15.4814	15.3429	15.4896	15.5504	15.5437	15.6003	18.1143	18.4374	18.519	18.5773
CRLF3 CREME9 CRLM9 CYTOR4 P48	CRLF3	Crlf3	Crlf3	Cytokine receptor-like factor 3 (Cytokine receptor-like molecule 9) (CREME-9) (Cytokine receptor-related protein 4) (Type I cytokine receptor-like factor p48)	18.1608	18.117	18.0057	18.1043	18.1525	18.1232	18.0569	19.4153	19.4818	19.7826	19.7006
GLYR1 HIBDL NDF NP60 NPAC	GLYR1	Glyr1	Glyr1	Cytokine-like nuclear factor N-PAC (NPAC) (3-hydroxyisobutyrate dehydrogenase-like protein) (Glyoxylate reductase 1 homolog) (Nuclear protein NP60) (Nuclear protein of 60 kDa) (Nucleosome-destabilizing factor) (hNDF) (Putative oxidoreductase GLYR1)	18.6733	18.7658	18.6993	18.7222	18.6645	18.7676	18.8583	19.6586	19.8688	19.7722	19.4936
ZNF622 ZPR9	ZNF622	Zfp622	Zfp622	Cytoplasmic 60S subunit biogenesis factor ZNF622 (Zinc finger protein 622) (Zinc finger-like protein 9)	11.0076	11.3452	11.4309	11.2963	11.3255	11.3593	11.4532	17.4821	17.4672	17.2214	17.2333
ACO1 IREB1	ACO1	Aco1	aco1	Cytoplasmic aconitate hydratase (Aconitase) (EC 4.2.1.3) (Citrate hydro-lyase) (Ferritin repressor protein) (Iron regulatory protein 1) (IRP1) (Iron-responsive element-binding protein 1) (IRE-BP 1)	18.245	18.181	18.2335	18.1688	18.2181	18.1128	18.3732	18.209	18.5036	18.3614	18.1455
DYNC1H1 DHC1 DNCH1 DNCL DNECL DYHC KIAA0325	DYNC1H1	Dync1h1	Dync1h1	Cytoplasmic dynein 1 heavy chain 1 (Cytoplasmic dynein heavy chain 1) (Dynein heavy chain, cytosolic)	20.7649	20.7259	20.7767	20.764	20.7385	20.6182	20.865	20.2409	20.1861	20.1266	20.2372
DYNC1I2 DNCI2 DNCIC2	DYNC1I2	Dync1i2	Dync1i2	Cytoplasmic dynein 1 intermediate chain 2 (Cytoplasmic dynein intermediate chain 2) (Dynein intermediate chain 2, cytosolic) (DH IC-2)	18.3757	18.2842	18.3331	18.361	18.2149	18.0979	18.3852	16.3618	16.2986	16.361	16.0421
DYNC1LI1 DNCLI1	DYNC1LI1	Dync1li1	Dync1li1	Cytoplasmic dynein 1 light intermediate chain 1 (LIC1) (Dynein light chain A) (DLC-A) (Dynein light intermediate chain 1, cytosolic) (DLIC-1)	18.1281	18.0585	18.091	18.0505	18.1043	18.051	18.2291	16.6433	16.9509	16.9748	17.0942
DYNC1LI2 DNCLI2 LIC2	DYNC1LI2	Dync1li2	Dync1li2	Cytoplasmic dynein 1 light intermediate chain 2 (Dynein light intermediate chain 2, cytosolic) (LIC-2) (LIC53/55)	15.4371	15.4332	15.423	15.4871	15.4887	15.296	15.5582	17.7984	17.8176	17.4786	17.7567
CYFIP1 KIAA0068	CYFIP1	Cyfip1	Cyfip1	Cytoplasmic FMR1-interacting protein 1 (Specifically Rac1-associated protein 1) (Sra-1) (p140sra-1)	15.1329	15.3021	15.4045	15.4027	15.4277	15.1891	15.0007	20.7283	20.7882	20.6011	20.4367
CYFIP2 KIAA1168 PIR121	CYFIP2	Cyfip2	Cyfip2	Cytoplasmic FMR1-interacting protein 2 (p53-inducible protein 121)	19.3978	19.4474	19.3921	19.417	19.3933	19.2818	19.6992	17.9834	18.2045	18.0129	17.7726
CTU2 C16orf84 NCS2	CTU2	Ctu2	Ctu2	Cytoplasmic tRNA 2-thiolation protein 2 (Cytosolic thiouridylase subunit 2)	13.9069	13.7605	13.8234	13.7557	13.9146	13.7942	13.4484	14.4475	13.894	14.3336	14.3661
CKAP4	CKAP4	Ckap4	Ckap4	Cytoskeleton-associated protein 4 (63-kDa cytoskeleton-linking membrane protein) (Climp-63) (p63)	19.3374	19.5609	19.2119	19.4487	19.4075	19.1579	19.5143	21.8652	22.2418	21.9495	22.1924
CKAP5 KIAA0097	CKAP5	Ckap5	Ckap5	Cytoskeleton-associated protein 5 (Colonic and hepatic tumor overexpressed gene protein) (Ch-TOG)	18.776	18.6362	18.617	18.7016	18.6007	18.7236	18.7028	15.4841	15.239	15.4448	15.402
LAP3 LAPEP PEPS	LAP3	Lap3	Lap3	Cytosol aminopeptidase (EC 3.4.11.1) (Cysteinylglycine-S-conjugate dipeptidase) (EC 3.4.13.23) (Leucine aminopeptidase 3) (LAP-3) (Leucyl aminopeptidase) (Peptidase S) (Proline aminopeptidase) (EC 3.4.11.5) (Prolyl aminopeptidase)	18.6973	18.7527	18.8796	18.9592	18.8125	18.8461	18.7673	20.4983	20.647	20.2171	20.1688
ACOT7 BACH	ACOT7	Acot7	Acot7	Cytosolic acyl coenzyme A thioester hydrolase (EC 3.1.2.2) (Acyl-CoA thioesterase 7) (Brain acyl-CoA hydrolase) (BACH) (hBACH) (CTE-IIa) (CTE-II) (Long chain acyl-CoA thioester hydrolase)	16.0968	15.6394	15.7581	15.7319	15.7314	15.7591	15.7087	19.1891	18.8006	18.9478	19.4239
ENGASE	ENGASE	Engase	Engase	Cytosolic endo-beta-N-acetylglucosaminidase (ENGase) (EC 3.2.1.96)	17.6401	17.5916	17.5938	17.5211	17.7039	17.656	17.3224	16.917	16.7281	15.8735	15.8739
NUBP1 NBP NBP1	NUBP1	Nubp1	Nubp1	Cytosolic Fe-S cluster assembly factor NUBP1 (Nucleotide-binding protein 1) (NBP 1)	16.8168	16.8413	16.8535	16.8013	16.9427	16.8791	16.6074	16.4863	16.0838	16.3408	16.5872
SPECC1 CYTSB NSP5	SPECC1	Specc1	Specc1	Cytospin-B (Nuclear structure protein 5) (NSP5) (Sperm antigen HCMOGT-1) (Sperm antigen with calponin homology and coiled-coil domains 1)	13.3086	12.9786	12.9558	13.2694	13.2	12.9664	12.6946	16.0796	15.8285	15.7571	15.8327
PHGDH PGDH3	PHGDH	Phgdh	Phgdh	D-3-phosphoglycerate dehydrogenase (3-PGDH) (EC 1.1.1.95) (2-oxoglutarate reductase) (EC 1.1.1.399) (Malate dehydrogenase) (EC 1.1.1.37)	11.2072	10.7823	11.1229	11.2304	10.7636	10.7957	10.885	19.3487	19.3077	19.142	19.2904
APPL1 APPL DIP13A KIAA1428	APPL1	Appl1	Appl1	DCC-interacting protein 13-alpha (Dip13-alpha) (Adapter protein containing PH domain, PTB domain and leucine zipper motif 1)	19.0096	19.1142	18.9515	18.985	19.1511	19.1105	19.2915	17.0309	16.9644	16.7315	16.5742
DCTPP1 XTP3TPA CDA03	DCTPP1	Dctpp1	Dctpp1	dCTP pyrophosphatase 1 (EC 3.6.1.12) (Deoxycytidine-triphosphatase 1) (dCTPase 1) (RS21C6) (XTP3-transactivated gene A protein)	17.6606	17.5107	17.7742	17.4944	17.5745	17.6198	17.2547	16.9159	17.0954	16.6506	17.266
DCAF11 WDR23 GL014 PRO2389	DCAF11	Dcaf11	Dcaf11	DDB1- and CUL4-associated factor 11 (WD repeat-containing protein 23)	16.9701	16.5026	16.462	16.6148	16.4948	16.5055	16.5649	15.6372	15.6208	15.5593	15.4671
DCAF13 WDSOF1 HSPC064	DCAF13	Dcaf13	Dcaf13	DDB1- and CUL4-associated factor 13 (WD repeat and SOF domain-containing protein 1)	16.4697	16.6541	16.7059	16.5169	16.7431	16.6845	16.824	18.7549	18.7503	18.9879	19.0344
DCAF8 H326 WDR42A	DCAF8	Dcaf8	Dcaf8	DDB1- and CUL4-associated factor 8 (WD repeat-containing protein 42A)	14.8999	14.684	14.7632	14.7336	14.7941	14.588	14.6014	14.1973	14.295	15.0779	14.5452
DDT	DDT	Ddt	Ddt	D-dopachrome decarboxylase (EC 4.1.1.84) (D-dopachrome tautomerase) (Phenylpyruvate tautomerase II)	19.2408	19.0171	18.9948	19.0029	18.7118	18.8368	19.2749	16.264	15.6769	15.9477	15.9977
DDRGK1 C20orf116 UFBP1	DDRGK1	Ddrgk1	Ddrgk1	DDRGK domain-containing protein 1 (Dashurin) (UFM1-binding and PCI domain-containing protein 1)	16.5516	16.6508	16.5568	16.6577	16.7008	16.6828	16.6702	19.9352	20.257	19.2701	19.2639
NIT1	NIT1	Nit1	Nit1	Deaminated glutathione amidase (dGSH amidase) (EC 3.5.1.128) (Nitrilase homolog 1)	17.2621	17.3101	17.3589	17.3114	17.3445	17.2421	17.467	15.5715	15.4621	14.8727	14.7834
DAXX BING2 DAP6	DAXX	Daxx	Daxx	Death domain-associated protein 6 (Daxx) (hDaxx) (ETS1-associated protein 1) (EAP1) (Fas death domain-associated protein)	16.515	16.6283	16.7021	16.6136	16.545	16.5835	16.7468	18.8096	18.8739	18.6805	18.4719
DAP DAP1	DAP	Dap	Dap	Death-associated protein 1 (DAP-1)	15.0955	15.1851	15.2317	15.1245	15.4185	15.247	14.8356	20.1448	20.3162	20.2552	20.1993
DIDO1 C20orf158 DATF1 KIAA0333	DIDO1	Dido1	Dido1	Death-inducer obliterator 1 (DIO-1) (hDido1) (Death-associated transcription factor 1) (DATF-1)	18.328	18.3709	18.3442	18.3063	18.3676	18.376	18.2852	18.7778	19.0412	19.5022	19.4592
DXO DOM3L DOM3Z NG6	DXO	Dxo	Dxo	Decapping and exoribonuclease protein (DXO) (EC 3.6.1.-) (5'-3' exoribonuclease DXO) (EC 3.1.13.-) (Dom-3 homolog Z) (NAD-capped RNA hydrolase DXO) (DeNADding enzyme DXO) (EC 3.6.1.-)	13.7585	14.6614	14.7424	14.0623	14.4331	14.522	14.7654	16.7939	17.0826	17.1123	17.1759
DOCK10 KIAA0694 ZIZ3.1	DOCK10	Dock10	Dock10	Dedicator of cytokinesis protein 10 (Zizimin-3)	18.8597	18.9541	18.8558	18.9487	18.9732	18.7197	19.0782	17.9764	17.8585	16.3227	15.982
DOCK11 ZIZ2	DOCK11	Dock11	Dock11	Dedicator of cytokinesis protein 11 (Activated Cdc42-associated guanine nucleotide exchange factor) (ACG) (Zizimin-2)	18.797	18.8071	18.7388	18.804	18.8314	18.8904	18.8946	17.0832	17.2129	16.7907	16.7239
DOCK2 KIAA0209	DOCK2	Dock2	Dock2	Dedicator of cytokinesis protein 2	19.1884	19.1258	19.1318	19.1474	19.2771	19.1104	19.1708	20.0334	20.1052	20.7489	20.6259
DOCK8	DOCK8	Dock8	Dock8	Dedicator of cytokinesis protein 8	19.3048	19.3292	19.1768	19.3365	19.3722	19.2332	19.4878	20.7342	20.7634	20.6274	20.5959
DHRS1 SDR19C1	DHRS1	Dhrs1	Dhrs1	Dehydrogenase/reductase SDR family member 1 (EC 1.1.1.-) (Short chain dehydrogenase/reductase family 19C member 1) (Protein SDR19C1)	16.4194	16.319	16.3032	16.194	16.2101	16.2264	16.4123	19.7649	19.6929	19.3212	19.3712
DHRS4 SDR25C2 UNQ851/PRO1800	DHRS4	Dhrs4	Dhrs4	Dehydrogenase/reductase SDR family member 4 (EC 1.1.1.184) (NADPH-dependent carbonyl reductase) (CR) (NADPH-dependent retinol dehydrogenase/reductase) (NRDR) (humNRDR) (Peroxisomal short-chain alcohol dehydrogenase) (PSCD) (SCAD-SRL) (Short chain dehydrogenase/reductase family 25C member 2) (Protein SDR25C2) (Short-chain dehydrogenase/reductase family member 4)	17.9739	17.6502	17.6437	17.7296	17.4739	17.5926	17.7373	20.5179	20.5816	20.5419	20.6301
LBR	LBR	Lbr	Lbr	Delta(14)-sterol reductase LBR (Delta-14-SR) (EC 1.3.1.70) (3-beta-hydroxysterol Delta (14)-reductase) (C-14 sterol reductase) (C14SR) (Integral nuclear envelope inner membrane protein) (LMN2R) (Lamin-B receptor) (Sterol C14-reductase)	19.0753	18.922	18.6906	18.9074	18.8811	19.0667	19.2024	21.8042	22.0268	21.1919	21.0141
ALDH4A1 ALDH4 P5CDH	ALDH4A1	Aldh4a1	Aldh4a1	Delta-1-pyrroline-5-carboxylate dehydrogenase, mitochondrial (P5C dehydrogenase) (EC 1.2.1.88) (Aldehyde dehydrogenase family 4 member A1) (L-glutamate gamma-semialdehyde dehydrogenase)	17.541	17.3941	17.5768	17.5305	17.3822	17.2032	17.2222	15.1582	15.2545	15.6603	15.3591
ALDH18A1 GSAS P5CS PYCS	ALDH18A1	Aldh18a1	Aldh18a1	Delta-1-pyrroline-5-carboxylate synthase (P5CS) (Aldehyde dehydrogenase family 18 member A1) [Includes: Glutamate 5-kinase (GK) (EC 2.7.2.11) (Gamma-glutamyl kinase);Gamma-glutamyl phosphate reductase (GPR) (EC 1.2.1.41) (Glutamate-5-semialdehyde dehydrogenase) (Glutamyl-gamma-semialdehyde dehydrogenase)]	18.0227	18.0245	18.0825	17.9935	18.0548	18.0837	18.0349	19.5354	19.2621	19.5174	19.6146
ALAD	ALAD	Alad	Alad	Delta-aminolevulinic acid dehydratase (ALADH) (EC 4.2.1.24) (Porphobilinogen synthase)	17.8407	17.0752	16.9084	17.3454	17.1248	16.9892	17.0852	17.202	16.9402	16.9996	16.608
DENND1A FAM31A KIAA1608	DENND1A	Dennd1a	Dennd1a	DENN domain-containing protein 1A (Connecdenn 1) (Connecdenn) (Protein FAM31A)	15.3829	15.255	15.251	15.3578	15.4076	15.2554	15.1667	16.9425	16.6233	17.1765	16.6711
DENND1C FAM31C	DENND1C	Dennd1c	Dennd1c	DENN domain-containing protein 1C (Connecdenn 3) (Protein FAM31C)	17.3343	17.147	17.0995	17.2082	17.2117	17.0921	16.9778	15.9867	16.1972	16.7164	16.5847
DENND2D	DENND2D	Dennd2d	Dennd2d	DENN domain-containing protein 2D	15.5078	15.7131	15.4925	15.7688	15.827	15.6419	15.8745	15.2995	15.4456	16.2256	15.7494
DENND4B KIAA0476	DENND4B	Dennd4b	Dennd4b	DENN domain-containing protein 4B	15.2304	15.2628	15.3123	15.2368	15.2799	15.2157	15.3761	18.6086	18.7039	18.4709	18.6013
DENND5B	DENND5B	Dennd5b	Dennd5b	DENN domain-containing protein 5B (Rab6IP1-like protein)	15.2191	15.3347	15.3791	15.3073	15.4711	15.2789	15.2769	15.8013	15.719	15.3779	15.2747
DENR DRP1 H14	DENR	Denr	Denr	Density-regulated protein (DRP) (Protein DRP1) (Smooth muscle cell-associated protein 3) (SMAP-3)	17.0201	17.1383	17.1925	17.0979	17.0102	17.0674	17.0867	18.8239	18.9751	19.7775	19.8386
SAMHD1 MOP5	SAMHD1	Samhd1	Samhd1	Deoxynucleoside triphosphate triphosphohydrolase SAMHD1 (dNTPase) (EC 3.1.5.-) (Dendritic cell-derived IFNG-induced protein) (DCIP) (Monocyte protein 5) (MOP-5) (SAM domain and HD domain-containing protein 1) (hSAMHD1)	19.4909	18.9216	19.1485	19.4393	19.0224	18.9697	19.3584	20.1614	20.7411	20.581	20.6782
DNTTIP1 C20orf167 TDIF1	DNTTIP1	Dnttip1	Dnttip1	Deoxynucleotidyltransferase terminal-interacting protein 1 (Terminal deoxynucleotidyltransferase-interacting factor 1) (TdIF1) (TdT-interacting factor 1)	16.4709	16.6225	16.6055	16.5352	16.5775	16.6355	17.123	19.2048	19.1881	19.1009	19.216
DNTTIP2 ERBP TDIF2	DNTTIP2	Dnttip2	Dnttip2	Deoxynucleotidyltransferase terminal-interacting protein 2 (Estrogen receptor-binding protein) (LPTS-interacting protein 2) (LPTS-RP2) (Terminal deoxynucleotidyltransferase-interacting factor 2) (TdIF2) (TdT-interacting factor 2)	17.1567	17.3139	17.3091	17.1825	17.1408	17.3178	17.3666	17.9495	17.7871	17.6685	17.677
DERA CGI-26	DERA	Dera	Dera	Deoxyribose-phosphate aldolase (DERA) (EC 4.1.2.4) (2-deoxy-D-ribose 5-phosphate aldolase) (Phosphodeoxyriboaldolase) (Deoxyriboaldolase)	17.1909	17.2291	17.1889	17.1897	17.3567	17.1847	17.2042	17.717	18.004	17.8368	17.8844
DERL1 DER1 UNQ243/PRO276	DERL1	Derl1	Derl1	Derlin-1 (Degradation in endoplasmic reticulum protein 1) (DERtrin-1) (Der1-like protein 1)	15.773	15.7184	15.7674	15.7823	15.7967	15.8969	15.5899	18.1462	18.0037	18.0633	18.1578
OTUD6B DUBA5 CGI-77	OTUD6B	Otud6b	Otud6b	Deubiquitinase OTUD6B (EC 3.4.19.12) (DUBA-5) (OTU domain-containing protein 6B)	15.4325	15.4159	15.3887	15.5671	15.2988	15.3144	15.5208	15.2195	14.8678	14.6886	14.8817
VCPIP1 KIAA1850 VCIP135	VCPIP1	Vcpip1	Vcpip1	Deubiquitinating protein VCPIP1 (EC 3.4.19.12) (Valosin-containing protein p97/p47 complex-interacting protein 1) (Valosin-containing protein p97/p47 complex-interacting protein p135) (VCP/p47 complex-interacting 135-kDa protein)	17.7127	17.7758	17.8138	17.7796	17.7991	17.7791	17.7369	18.3722	18.5738	18.5122	18.4541
DRG2	DRG2	Drg2	Drg2	Developmentally-regulated GTP-binding protein 2 (DRG-2) (Translation factor GTPase DRG2) (TRAFAC GTPase DRG2) (EC 3.6.5.-)	16.1894	16.134	16.1229	16.1917	16.1745	16.1619	16.1484	15.8942	16.2066	15.8641	15.1683
DIABLO SMAC	DIABLO	Diablo	Diablo	Diablo IAP-binding mitochondrial protein (Diablo homolog, mitochondrial) (Direct IAP-binding protein with low pI) (Second mitochondria-derived activator of caspase) (Smac) [Cleaved into: Diablo IAP-binding mitochondrial protein, cleaved form]	18.3764	18.4712	18.4805	18.4604	18.5879	18.4844	18.6669	20.8259	20.9836	20.7662	20.5796
DGKZ DAGK6	DGKZ	Dgkz	Dgkz	Diacylglycerol kinase zeta (DAG kinase zeta) (EC 2.7.1.107) (EC 2.7.1.93) (Diglyceride kinase zeta) (DGK-zeta)	15.7463	15.5018	15.4928	15.6585	15.5545	15.4685	15.3234	13.4739	14.0949	14.3628	14.4224
DAGLB	DAGLB	Daglb	Daglb	Diacylglycerol lipase-beta (DAGL-beta) (DGL-beta) (EC 3.1.1.116) (KCCR13L) (PUFA-specific triacylglycerol lipase) (EC 3.1.1.3) (Sn1-specific diacylglycerol lipase beta)	13.8088	13.6299	13.6618	13.7684	13.7263	13.6632	13.6037	16.1624	15.9747	16.2475	16.2083
DLAT DLTA	DLAT	Dlat	Dlat	Dihydrolipoyllysine-residue acetyltransferase component of pyruvate dehydrogenase complex, mitochondrial (EC 2.3.1.12) (70 kDa mitochondrial autoantigen of primary biliary cirrhosis) (PBC) (Dihydrolipoamide acetyltransferase component of pyruvate dehydrogenase complex) (M2 antigen complex 70 kDa subunit) (Pyruvate dehydrogenase complex component E2) (PDC-E2) (PDCE2)	18.619	18.7069	18.7077	18.7125	18.4591	18.6014	18.7841	19.145	19.1308	19.3715	19.0711
DLST DLTS	DLST	Dlst	Dlst	Dihydrolipoyllysine-residue succinyltransferase component of 2-oxoglutarate dehydrogenase complex, mitochondrial (EC 2.3.1.61) (2-oxoglutarate dehydrogenase complex component E2) (OGDC-E2) (Dihydrolipoamide succinyltransferase component of 2-oxoglutarate dehydrogenase complex) (E2K)	19.1092	18.8317	18.8365	18.7932	18.8034	18.7487	18.9281	17.6543	17.5976	16.7787	16.7836
DHODH	DHODH	Dhodh	Dhodh	Dihydroorotate dehydrogenase (quinone), mitochondrial (DHOdehase) (EC 1.3.5.2) (Dihydroorotate oxidase)	14.7833	15.0121	15.0371	15.1028	15.1375	14.9621	14.9737	15.48	15.0034	15.6303	15.3128
DPYSL2 CRMP2 ULIP2	DPYSL2	Dpysl2	Dpysl2	Dihydropyrimidinase-related protein 2 (DRP-2) (Collapsin response mediator protein 2) (CRMP-2) (N2A3) (Unc-33-like phosphoprotein 2) (ULIP-2)	19.0164	18.6755	19.0438	19.0545	18.8944	18.9553	18.7304	20.7363	20.8203	20.2203	20.2216
CTSC CPPI	CTSC	Ctsc	Ctsc	Dipeptidyl peptidase 1 (EC 3.4.14.1) (Cathepsin C) (Cathepsin J) (Dipeptidyl peptidase I) (DPP-I) (DPPI) (Dipeptidyl transferase) [Cleaved into: Dipeptidyl peptidase 1 exclusion domain chain (Dipeptidyl peptidase I exclusion domain chain);Dipeptidyl peptidase 1 heavy chain (Dipeptidyl peptidase I heavy chain);Dipeptidyl peptidase 1 light chain (Dipeptidyl peptidase I light chain)]	16.9403	16.4691	16.5546	16.6107	16.4084	16.2992	16.4715	21.4595	21.1697	21.3869	20.9913
DPP7 DPP2 QPP	DPP7	Dpp7	Dpp7	Dipeptidyl peptidase 2 (EC 3.4.14.2) (Dipeptidyl aminopeptidase II) (Dipeptidyl peptidase 7) (Dipeptidyl peptidase II) (DPP II) (Quiescent cell proline dipeptidase)	17.2081	17.2249	17.1804	17.1956	17.2262	17.1523	17.4456	13.7394	13.9958	14.4902	13.6453
DPP3	DPP3	Dpp3	Dpp3	Dipeptidyl peptidase 3 (EC 3.4.14.4) (Dipeptidyl aminopeptidase III) (Dipeptidyl arylamidase III) (Dipeptidyl peptidase III) (DPP III) (Enkephalinase B)	19.0917	18.979	19.0421	19.0513	18.9476	18.8972	19.159	19.056	19.1598	19.1879	19.5148
DPP9 DPRP2	DPP9	Dpp9	Dpp9	Dipeptidyl peptidase 9 (DP9) (EC 3.4.14.5) (Dipeptidyl peptidase IV-related protein 2) (DPRP-2) (Dipeptidyl peptidase IX) (DPP IX) (Dipeptidyl peptidase-like protein 9) (DPLP9)	17.0629	17.114	17.1107	17.1106	17.1102	17.1412	17.0931	17.8729	18.197	18.2897	18.362
DIS3L2 FAM6A	DIS3L2	Dis3l2	Dis3l2	DIS3-like exonuclease 2 (hDIS3L2) (EC 3.1.13.-)	16.031	15.952	15.9473	16.0543	15.9975	16.0008	16.0553	16.1943	16.277	16.4968	16.5494
DIP2B KIAA1463	DIP2B	Dip2b	Dip2b	Disco-interacting protein 2 homolog B (DIP2 homolog B)	17.5538	17.658	17.5936	17.6057	17.6909	17.6236	17.6836	16.1628	16.367	15.714	15.9156
ADAM17 CSVP TACE	ADAM17	Adam17	Adam17	Disintegrin and metalloproteinase domain-containing protein 17 (ADAM 17) (EC 3.4.24.86) (Snake venom-like protease) (TNF-alpha convertase) (TNF-alpha-converting enzyme) (CD antigen CD156b)	13.8485	13.8451	13.9019	13.873	13.8553	13.909	13.858	20.4105	20.6036	20.2568	20.2698
DLG1	DLG1	Dlg1	Dlg1	Disks large homolog 1 (Synapse-associated protein 97) (SAP-97) (SAP97) (hDlg)	15.1938	15.0635	15.0294	14.9847	15.2926	15.136	14.708	16.1347	16.4551	16.3805	16.2252
LRCH3	LRCH3	Lrch3	Lrch3	DISP complex protein LRCH3 (Leucine-rich repeat and calponin homology domain-containing protein 3)	17.4096	17.3788	17.2837	17.3695	17.3116	17.2797	17.4696	18.6486	18.6041	18.6274	18.5556
DNMT1 AIM CXXC9 DNMT	DNMT1	Dnmt1	Dnmt1	DNA (cytosine-5)-methyltransferase 1 (Dnmt1) (EC 2.1.1.37) (CXXC-type zinc finger protein 9) (DNA methyltransferase HsaI) (DNA MTase HsaI) (M.HsaI) (MCMT)	18.1171	17.9722	17.9205	17.9924	17.9775	17.9945	18.0435	13.4471	12.0252	12.2328	12.6538
DNMT3A	DNMT3A	Dnmt3a	Dnmt3a	DNA (cytosine-5)-methyltransferase 3A (Dnmt3a) (EC 2.1.1.37) (Cysteine methyltransferase DNMT3A) (EC 2.1.1.-) (DNA methyltransferase HsaIIIA) (DNA MTase HsaIIIA) (M.HsaIIIA)	12.6462	12.8475	12.6823	12.6811	12.9619	12.801	12.2973	18.1496	18.0231	17.5546	17.7551
DDB1 XAP1	DDB1	Ddb1	Ddb1	DNA damage-binding protein 1 (DDB p127 subunit) (DNA damage-binding protein a) (DDBa) (Damage-specific DNA-binding protein 1) (HBV X-associated protein 1) (XAP-1) (UV-damaged DNA-binding factor) (UV-damaged DNA-binding protein 1) (UV-DDB 1) (XPE-binding factor) (XPE-BF) (Xeroderma pigmentosum group E-complementing protein) (XPCe)	19.6629	19.508	19.5174	19.5186	19.5032	19.5628	19.7318	17.5234	17.628	17.774	18.0478
DDB2	DDB2	Ddb2	Ddb2	DNA damage-binding protein 2 (DDB p48 subunit) (DDBb) (Damage-specific DNA-binding protein 2) (UV-damaged DNA-binding protein 2) (UV-DDB 2)	17.8991	17.6045	17.752	17.6115	17.5022	17.5431	17.6867	16.0665	15.6886	15.9819	15.8318
DFFA DFF1 DFF45 H13	DFFA	Dffa	Dffa	DNA fragmentation factor subunit alpha (DNA fragmentation factor 45 kDa subunit) (DFF-45) (Inhibitor of CAD) (ICAD)	17.3408	17.4103	17.3803	17.3419	17.2059	17.3684	17.458	14.6954	14.4928	14.3354	14.3889
LIG1	LIG1	Lig1	Lig1	DNA ligase 1 (EC 6.5.1.1) (DNA ligase I) (Polydeoxyribonucleotide synthase [ATP] 1)	16.1141	16.2403	16.14	16.1492	16.3541	16.3308	16.3608	18.3929	17.948	18.0443	18.3607
LIG3	LIG3	Lig3	Lig3	DNA ligase 3 (EC 6.5.1.1) (DNA ligase III) (Polydeoxyribonucleotide synthase [ATP] 3)	17.7877	17.6504	17.7297	17.5892	17.601	17.765	17.7	17.2418	17.0282	17.0087	17.2235
DMAP1 KIAA1425	DMAP1	Dmap1	Dmap1	DNA methyltransferase 1-associated protein 1 (DNMAP1) (DNMT1-associated protein 1)	17.236	17.1557	17.1285	17.2958	17.1702	17.1996	17.2824	17.6745	17.7308	17.5511	17.5787
MSH3 DUC1 DUG	MSH3	Msh3	Msh3	DNA mismatch repair protein Msh3 (hMSH3) (Divergent upstream protein) (DUP) (Mismatch repair protein 1) (MRP1)	16.2201	16.3517	16.396	16.2077	16.3815	16.3692	16.1377	15.6803	15.656	15.3817	15.771
MSH6 GTBP	MSH6	Msh6	Msh6	DNA mismatch repair protein Msh6 (hMSH6) (G/T mismatch-binding protein) (GTBP) (GTMBP) (MutS protein homolog 6) (MutS-alpha 160 kDa subunit) (p160)	18.2087	18.2264	18.318	18.1716	18.2201	18.286	18.2409	20.7248	20.5747	20.6117	20.665
POLA1 POLA	POLA1	Pola1	Pola1	DNA polymerase alpha catalytic subunit (EC 2.7.7.7) (DNA polymerase alpha catalytic subunit p180)	12.629	12.7193	12.8582	12.696	12.7384	12.8891	12.7131	16.2406	15.6103	15.8171	15.7003
POLB	POLB	Polb	Polb	DNA polymerase beta (EC 2.7.7.7) (5'-deoxyribose-phosphate lyase) (5'-dRP lyase) (EC 4.2.99.-) (AP lyase) (EC 4.2.99.18)	17.3309	17.3424	17.2767	17.308	17.3338	17.3016	17.377	16.3614	16.5383	16.4659	16.4441
POLD1 POLD	POLD1	Pold1	Pold1	DNA polymerase delta catalytic subunit (EC 2.7.7.7) (3'-5' exodeoxyribonuclease) (EC 3.1.11.-) (DNA polymerase subunit delta p125)	17.153	17.1474	17.2425	17.1179	17.0449	17.1913	17.2596	20.445	20.384	20.0457	20.2498
POLD2	POLD2	Pold2	Pold2	DNA polymerase delta subunit 2 (DNA polymerase delta subunit p50)	16.1959	16.0718	16.1648	16.0726	16.1657	16.097	16.0594	18.8107	18.4271	17.8007	17.9887
POLK DINB1	POLK	Polk	Polk	DNA polymerase kappa (EC 2.7.7.7) (DINB protein) (DINP)	12.5209	12.8918	12.8634	12.6776	12.8827	12.8441	12.8782	14.3623	14.101	14.1516	14.2395
MDP1	MDP1	Polg	Polg	DNA polymerase subunit gamma-1 (EC 2.7.7.7) (3'-5' exodeoxyribonuclease) (EC 3.1.11.-) (5'-deoxyribose-phosphate lyase) (EC 4.2.99.-) (Mitochondrial DNA polymerase catalytic subunit) (PolG-alpha)	16.3155	16.4246	16.4661	16.3566	16.2991	16.3668	16.524	10.9853	11.1185	10.7864	11.1621
POLG MDP1 POLG1 POLGA	POLG	Polg	Polg	DNA polymerase subunit gamma-1 (EC 2.7.7.7) (3'-5' exodeoxyribonuclease) (EC 3.1.11.-) (5'-deoxyribose-phosphate lyase) (EC 4.2.99.-) (Mitochondrial DNA polymerase catalytic subunit) (PolG-alpha)	16.5251	16.6766	16.8095	16.6508	16.7447	16.6517	16.7189	10.9853	11.1185	10.7864	11.1621
PRIM1	PRIM1	Prim1	Prim1	DNA primase small subunit (EC 2.7.7.102) (DNA primase 49 kDa subunit) (p49)	15.0772	15.0406	15.135	15.0775	14.7968	15.0676	15.3863	15.8935	16.0146	15.5136	16.0307
ERCC4 ERCC11 XPF	ERCC4	Ercc4	Ercc4	DNA repair endonuclease XPF (EC 3.1.-.-) (DNA excision repair protein ERCC-4) (DNA repair protein complementing XP-F cells) (Xeroderma pigmentosum group F-complementing protein)	16.3563	16.4046	16.3976	16.4168	16.4765	16.5402	16.3989	15.4238	15.4752	15.5786	15.3233
APEX1 APE APE1 APEX APX HAP1 REF1	APEX1	Apex1	Apex1	DNA repair nuclease/redox regulator APEX1 (EC 3.1.11.2) (EC 3.1.21.-) (APEX nuclease) (APEN) (Apurinic-apyrimidinic endonuclease 1) (AP endonuclease 1) (APE-1) (DNA-(apurinic or apyrimidinic site) endonuclease) (Redox factor-1) (REF-1) [Cleaved into: DNA repair nuclease/redox regulator APEX1, mitochondrial]	19.5169	19.5862	19.6099	19.5062	19.5396	19.6446	19.6378	19.6801	19.8659	19.7862	19.7521
XPA XPAC	XPA	Xpa	Xpa	DNA repair protein complementing XP-A cells (Xeroderma pigmentosum group A-complementing protein)	12.7194	12.6267	12.7553	12.4207	12.8871	12.6671	12.4229	16.9181	17.0751	16.596	16.6617
RAD50	RAD50	Rad50	Rad50	DNA repair protein RAD50 (hRAD50) (EC 3.6.-.-)	19.6073	19.5877	19.65	19.5975	19.5501	19.5825	19.7216	19.9637	20.1764	19.428	19.4492
XRCC1	XRCC1	Xrcc1	Xrcc1	DNA repair protein XRCC1 (X-ray repair cross-complementing protein 1)	17.7567	17.8127	17.8836	17.7121	17.8306	17.9564	17.738	19.7552	20.0438	19.5342	19.6399
MCM3	MCM3	Mcm3	Mcm3	DNA replication licensing factor MCM3 (EC 3.6.4.12) (DNA polymerase alpha holoenzyme-associated protein P1) (P1-MCM3) (RLF subunit beta) (p102)	19.149	19.189	19.4915	19.1906	19.1891	19.2143	19.1741	21.7302	21.2888	21.2128	21.5813
MCM4 CDC21	MCM4	Mcm4	Mcm4	DNA replication licensing factor MCM4 (EC 3.6.4.12) (CDC21 homolog) (P1-CDC21)	17.8062	17.8401	18.2064	17.8923	17.8634	17.9584	17.7993	21.6466	21.4194	21.0324	21.1868
MCM5 CDC46	MCM5	Mcm5	Mcm5	DNA replication licensing factor MCM5 (EC 3.6.4.12) (CDC46 homolog) (P1-CDC46)	18.8417	18.8939	19.1597	18.9341	18.7603	18.8919	19.0072	19.1637	18.8123	19.6553	19.5554
MCM6	MCM6	Mcm6	Mcm6	DNA replication licensing factor MCM6 (EC 3.6.4.12) (p105MCM)	18.0807	18.0787	18.4111	18.1972	18.1503	18.1433	18.2645	20.6386	20.4254	20.2309	20.4223
MCM7 CDC47 MCM2	MCM7	Mcm7	Mcm7	DNA replication licensing factor MCM7 (EC 3.6.4.12) (CDC47 homolog) (P1.1-MCM3)	17.7261	17.7073	18.0489	17.7345	17.5772	17.8062	17.8968	19.827	19.6337	19.7188	19.904
MCM2 BM28 CCNL1 CDCL1 KIAA0030	MCM2	Mcm7	Mcm7	DNA replication licensing factor MCM7 (EC 3.6.4.12) (CDC47 homolog) (P1.1-MCM3)	17.949	17.96	18.2424	18.0092	17.9747	18.0528	18.0466	19.827	19.6337	19.7188	19.904
TOP1	TOP1	Top1	Top1	DNA topoisomerase 1 (EC 5.6.2.1) (DNA topoisomerase I)	19.5684	19.7312	19.7044	19.6218	19.7249	19.8185	19.8845	19.0544	19.0758	19.8731	20.2021
TOP2B	TOP2B	Top2b	Top2b	DNA topoisomerase 2-beta (EC 5.6.2.2) (DNA topoisomerase II, beta isozyme)	20.0018	20.051	20.0886	20.0303	20.0338	20.136	20.1287	21.2899	21.535	20.7492	20.7556
TOP3B TOP3B1	TOP3B	Top3b	Top3b	DNA topoisomerase 3-beta-1 (EC 5.6.2.1) (DNA topoisomerase III beta-1)	14.365	14.4868	14.5077	14.46	14.5151	14.5528	14.5149	16.2638	16.6368	15.7241	15.3248
KIN BTCD KIN17	KIN	Kin	Kin	DNA/RNA-binding protein KIN17 (Binding to curved DNA) (KIN, antigenic determinant of recA protein homolog)	16.2621	16.2384	16.173	16.1889	16.1429	16.2808	16.3023	18.27	18.4025	18.1352	18.285
MPG AAG ANPG MID1	MPG	Mpg	MPG	DNA-3-methyladenine glycosylase (EC 3.2.2.21) (3-alkyladenine DNA glycosylase) (3-methyladenine DNA glycosidase) (ADPG) (N-methylpurine-DNA glycosylase)	18.2376	18.0899	18.1069	17.9689	17.9847	18.1986	18.0555	14.6578	14.5586	14.3759	13.9892
IKZF1 IK1 IKAROS LYF1 ZNFN1A1	IKZF1	Ikzf1	Ikzf1	DNA-binding protein Ikaros (Ikaros family zinc finger protein 1) (Lymphoid transcription factor LyF-1)	15.643	15.648	15.761	15.5495	15.8277	15.5717	15.3358	20.349	20.4968	19.9364	19.8839
IKZF1 IK1 IKAROS LYF1 ZNFN1A1.1	IKZF1	Ikzf1	Ikzf1	DNA-binding protein Ikaros (Ikaros family zinc finger protein 1) (Lymphoid transcription factor LyF-1)	17.1686	17.2915	17.3711	17.1899	17.3605	17.2412	17.3988	20.349	20.4968	19.9364	19.8839
RFX5	RFX5	Rfx5	Rfx5	DNA-binding protein RFX5 (Regulatory factor X 5)	18.0999	18.1595	18.1771	18.1666	18.1763	18.1907	18.0925	17.4625	17.6418	17.6226	17.5388
PRKDC HYRC HYRC1	PRKDC	Prkdc	Prkdc	DNA-dependent protein kinase catalytic subunit (DNA-PK catalytic subunit) (DNA-PKcs) (EC 2.7.11.1) (DNPK1) (p460)	21.3852	21.3808	21.438	21.2756	21.3059	21.3968	21.6418	19.007	19.0093	19.8156	19.7883
POLR1A	POLR1A	Polr1a	Polr1a	DNA-directed RNA polymerase I subunit RPA1 (RNA polymerase I subunit A1) (EC 2.7.7.6) (A190) (DNA-directed RNA polymerase I largest subunit) (DNA-directed RNA polymerase I subunit A) (RNA polymerase I 194 kDa subunit) (RPA194)	16.146	16.1838	16.2168	16.2735	16.3286	16.2088	16.0278	17.2225	17.263	17.2327	17.372
POLR1B	POLR1B	Polr1b	Polr1b	DNA-directed RNA polymerase I subunit RPA2 (RNA polymerase I subunit 2) (EC 2.7.7.6) (DNA-directed RNA polymerase I 135 kDa polypeptide) (RPA135)	15.7779	15.7688	15.8081	15.7799	15.8127	15.8627	15.9098	19.0067	18.814	18.8798	19.0926
POLR2B	POLR2B	Polr2b	Polr2b	DNA-directed RNA polymerase II subunit RPB2 (EC 2.7.7.6) (3'-5' exoribonuclease) (EC 3.1.13.-) (DNA-directed RNA polymerase II 140 kDa polypeptide) (DNA-directed RNA polymerase II subunit B) (RNA polymerase II subunit 2) (RNA polymerase II subunit B2) (RNA-directed RNA polymerase II subunit RPB2) (EC 2.7.7.48)	18.8217	18.896	18.9419	18.8002	18.977	18.9281	18.8444	20.4742	20.481	20.4357	20.6235
POLR2C A-152E5.7	POLR2C	Polr2c	Polr2c	DNA-directed RNA polymerase II subunit RPB3 (RNA polymerase II subunit 3) (RNA polymerase II subunit B3) (DNA-directed RNA polymerase II 33 kDa polypeptide) (RPB33) (DNA-directed RNA polymerase II subunit C) (RPB31)	16.9273	16.9481	16.9559	16.8923	17.0418	16.9935	16.6199	16.1486	16.0817	16.9228	16.8144
POLR2I	POLR2I	Polr2i	Polr2i	DNA-directed RNA polymerase II subunit RPB9 (RNA polymerase II subunit B9) (DNA-directed RNA polymerase II subunit I) (RNA polymerase II 14.5 kDa subunit) (RPB14.5)	16.3163	16.338	16.3708	16.3124	16.4224	16.3612	16.1092	17.1497	17.2103	16.8183	17.0176
POLR3A	POLR3A	Polr3a	Polr3a	DNA-directed RNA polymerase III subunit RPC1 (RNA polymerase III subunit C1) (EC 2.7.7.6) (DNA-directed RNA polymerase III largest subunit) (DNA-directed RNA polymerase III subunit A) (RNA polymerase III 155 kDa subunit) (RPC155) (RNA polymerase III subunit C160)	17.4465	17.4174	17.4209	17.3973	17.3664	17.4908	17.4847	17.5401	17.6128	17.1622	17.4634
POLR3C	POLR3C	Polr3c	Polr3c	DNA-directed RNA polymerase III subunit RPC3 (RNA polymerase III subunit C3) (DNA-directed RNA polymerase III subunit C) (RNA polymerase III 62 kDa subunit) (RPC62)	16.3906	16.2908	16.275	16.3029	16.41	16.3127	16.1223	16.6966	16.3955	16.4125	16.665
POLR1C POLR1E	POLR1C	Polr1c	Polr1c	DNA-directed RNA polymerases I and III subunit RPAC1 (DNA-directed RNA polymerase I subunit C) (RNA polymerases I and III subunit AC1) (AC40) (DNA-directed RNA polymerases I and III 40 kDa polypeptide) (RPA40) (RPA39) (RPC40)	16.1148	16.0119	16.0755	15.9535	15.9028	16.0831	15.9682	14.3234	13.3264	13.6585	13.6202
POLR1E PAF53 PRAF1	POLR1E	Polr1c	Polr1c	DNA-directed RNA polymerases I and III subunit RPAC1 (DNA-directed RNA polymerase I subunit C) (RNA polymerases I and III subunit AC1) (AC40) (DNA-directed RNA polymerases I and III 40 kDa polypeptide) (RPA40) (RPA39) (RPC40)	16.808	16.8554	16.8399	16.9401	16.8024	16.9207	16.8288	14.3234	13.3264	13.6585	13.6202
POLR2E	POLR2E	Polr2e	Polr2e	DNA-directed RNA polymerases I, II, and III subunit RPABC1 (RNA polymerases I, II, and III subunit ABC1) (DNA-directed RNA polymerase II 23 kDa polypeptide) (DNA-directed RNA polymerase II subunit E) (RPB5 homolog) (XAP4)	17.6346	17.6078	17.6802	17.5689	17.5191	17.6346	17.9511	18.2863	18.2693	18.1991	18.5796
POLR2H	POLR2H	Polr2h	Polr2h	DNA-directed RNA polymerases I, II, and III subunit RPABC3 (RNA polymerases I, II, and III subunit ABC3) (DNA-directed RNA polymerase II subunit H) (DNA-directed RNA polymerases I, II, and III 17.1 kDa polypeptide) (RPB17) (RPB8 homolog) (hRPB8)	16.501	16.5307	16.54	16.5306	16.7046	16.6057	16.545	15.1467	14.9384	15.1697	15.2024
DNAJA1 DNAJ2 HDJ2 HSJ2 HSPF4	DNAJA1	Dnaja1	Dnaja1	DnaJ homolog subfamily A member 1 (DnaJ protein homolog 2) (HSDJ) (Heat shock 40 kDa protein 4) (Heat shock protein J2) (HSJ-2) (Human DnaJ protein 2) (hDj-2)	18.4781	18.4164	18.3762	18.4502	18.524	18.4528	18.2004	19.2114	18.9536	20.2134	20.6303
DNAJA2 CPR3 HIRIP4	DNAJA2	Dnaja2	Dnaja2	DnaJ homolog subfamily A member 2 (Cell cycle progression restoration gene 3 protein) (Dnj3) (Dj3) (HIRA-interacting protein 4) (Renal carcinoma antigen NY-REN-14)	18.2228	18.0845	18.0644	18.083	18.1906	18.1644	18.099	18.3209	18.3523	18.1712	18.1983
DNAJA3 HCA57 TID1	DNAJA3	Dnaja3	Dnaja3	DnaJ homolog subfamily A member 3, mitochondrial (DnaJ protein Tid-1) (hTid-1) (Hepatocellular carcinoma-associated antigen 57) (Tumorous imaginal discs protein Tid56 homolog)	16.9917	17.0861	17.0739	17.1129	17.0381	17.0599	17.1534	17.7935	17.6148	17.1301	17.2144
DNAJB1 DNAJ1 HDJ1 HSPF1	DNAJB1	Dnajb1	Dnajb1	DnaJ homolog subfamily B member 1 (DnaJ protein homolog 1) (Heat shock 40 kDa protein 1) (HSP40) (Heat shock protein 40) (Human DnaJ protein 1) (hDj-1)	18.1712	18.0586	17.9817	18.0955	17.9584	18.1833	18.2141	18.8705	18.9234	18.3486	18.4668
DNAJB11 EDJ ERJ3 HDJ9 PSEC0121 UNQ537/PRO1080	DNAJB11	Dnajb11	Dnajb11	DnaJ homolog subfamily B member 11 (APOBEC1-binding protein 2) (ABBP-2) (DnaJ protein homolog 9) (ER-associated DNAJ) (ER-associated Hsp40 co-chaperone) (Endoplasmic reticulum DNA J domain-containing protein 3) (ER-resident protein ERdj3) (ERdj3) (ERj3p) (HEDJ) (Human DnaJ protein 9) (hDj-9) (PWP1-interacting protein 4)	17.1065	17.1941	17.2544	17.195	17.2311	17.2805	17.2562	18.8106	18.9616	18.9547	18.6456
DNAJB4 DNAJW HLJ1	DNAJB4	Dnajb4	Dnajb4	DnaJ homolog subfamily B member 4 (Heat shock 40 kDa protein 1 homolog) (HSP40 homolog) (Heat shock protein 40 homolog) (Human liver DnaJ-like protein)	15.142	14.7872	14.5341	15.0386	14.7685	14.7823	14.8574	15.0859	15.5669	15.1151	14.9631
DNAJC11	DNAJC11	Dnajc11	Dnajc11	DnaJ homolog subfamily C member 11	17.2769	17.3507	17.3569	17.3269	17.2609	17.3086	17.4769	18.473	18.4582	18.0863	18.0176
DNAJC13 KIAA0678 RME8	DNAJC13	Dnajc13	Dnajc13	DnaJ homolog subfamily C member 13 (Required for receptor-mediated endocytosis 8) (RME-8)	18.7921	18.6093	18.6252	18.6919	18.7419	18.6324	18.7142	14.4111	14.5572	14.2629	14.0438
DNAJC17	DNAJC17	Dnajc17	Dnajc17	DnaJ homolog subfamily C member 17	15.951	16.1176	16.1605	15.9868	16.1137	16.087	16.0898	18.463	18.3415	18.2254	18.2155
DNAJC2 MPHOSPH11 MPP11 ZRF1	DNAJC2	Dnajc2	Dnajc2	DnaJ homolog subfamily C member 2 (M-phase phosphoprotein 11) (Zuotin-related factor 1) [Cleaved into: DnaJ homolog subfamily C member 2, N-terminally processed]	16.0046	16.072	16.1219	16.0075	16.0869	16.0521	15.9971	18.5317	18.473	18.0839	18.1995
DNAJC3 P58IPK PRKRI	DNAJC3	Dnajc3	Dnajc3	DnaJ homolog subfamily C member 3 (Endoplasmic reticulum DNA J domain-containing protein 6) (ER-resident protein ERdj6) (ERdj6) (Interferon-induced, double-stranded RNA-activated protein kinase inhibitor) (Protein kinase inhibitor of 58 kDa) (Protein kinase inhibitor p58)	16.3421	15.6058	15.5674	15.8553	15.7101	15.6755	15.6248	17.4892	17.5588	17.5896	17.7429
DNAJC7 TPR2 TTC2	DNAJC7	Dnajc7	Dnajc7	DnaJ homolog subfamily C member 7 (Tetratricopeptide repeat protein 2) (TPR repeat protein 2)	18.0724	18.0509	18.0429	18.0374	18.0331	18.1158	18.1443	17.0504	16.9779	17.4205	17.7315
DNAJC8 SPF31 HSPC315 HSPC331	DNAJC8	Dnajc8	Dnajc8	DnaJ homolog subfamily C member 8 (Splicing protein spf31)	19.4338	19.539	19.505	19.5181	19.3458	19.4391	19.7214	20.112	19.9457	19.9162	20.1437
DNAJC9	DNAJC9	Dnajc9	Dnajc9	DnaJ homolog subfamily C member 9 (HDJC9) (DnaJ protein SB73)	18.1469	18.06	18.1025	18.0754	18.1068	18.2159	18.1454	18.3743	18.423	18.1112	18.2974
DOK3	DOK3	Dok3	Dok3	Docking protein 3 (Downstream of tyrosine kinase 3)	16.7205	16.7754	16.7855	16.8062	16.9126	16.7348	16.6806	19.7211	19.8186	19.3886	19.2799
DPM1	DPM1	Dpm1	Dpm1	Dolichol-phosphate mannosyltransferase subunit 1 (EC 2.4.1.83) (Dolichol-phosphate mannose synthase subunit 1) (DPM synthase subunit 1) (Dolichyl-phosphate beta-D-mannosyltransferase subunit 1) (Mannose-P-dolichol synthase subunit 1) (MPD synthase subunit 1)	17.5107	17.5692	17.5688	17.615	17.4971	17.5834	17.6415	18.0061	18.1191	18.2139	18.1423
DPM3	DPM3	Dpm3	Dpm3	Dolichol-phosphate mannosyltransferase subunit 3 (Dolichol-phosphate mannose synthase subunit 3) (DPM synthase subunit 3) (Dolichyl-phosphate beta-D-mannosyltransferase subunit 3) (Mannose-P-dolichol synthase subunit 3) (MPD synthase subunit 3) (Prostin-1)	16.5042	16.5979	16.7295	16.4759	16.6398	16.6339	16.5353	17.2234	17.4706	17.3348	17.0059
DDOST KIAA0115 OST48 OK/SW-cl.45	DDOST	Ddost	Ddost	Dolichyl-diphosphooligosaccharide--protein glycosyltransferase 48 kDa subunit (DDOST 48 kDa subunit) (Oligosaccharyl transferase 48 kDa subunit)	18.2238	18.1905	18.2551	18.2147	18.1457	18.259	18.1794	18.5796	18.5558	18.3002	18.0092
RPN1	RPN1	Rpn1	Rpn1	Dolichyl-diphosphooligosaccharide--protein glycosyltransferase subunit 1 (Dolichyl-diphosphooligosaccharide--protein glycosyltransferase 67 kDa subunit) (Ribophorin I) (RPN-I) (Ribophorin-1)	19.7686	19.6963	19.7597	19.7429	19.6578	19.7766	19.9992	21.1179	21.2339	20.3663	20.3812
RPN2	RPN2	Rpn2	Rpn2	Dolichyl-diphosphooligosaccharide--protein glycosyltransferase subunit 2 (Dolichyl-diphosphooligosaccharide--protein glycosyltransferase 63 kDa subunit) (RIBIIR) (Ribophorin II) (RPN-II) (Ribophorin-2)	18.6183	18.6119	18.6236	18.6251	18.6521	18.7086	18.7149	18.6913	18.7185	17.5405	17.289
STT3A ITM1 TMC	STT3A	Stt3a	Stt3a	Dolichyl-diphosphooligosaccharide--protein glycosyltransferase subunit STT3A (Oligosaccharyl transferase subunit STT3A) (STT3-A) (EC 2.4.99.18) (B5) (Integral membrane protein 1) (Transmembrane protein TMC)	18.2209	18.2331	18.2559	18.2861	18.2871	18.3185	18.4616	19.465	19.3397	19.45	18.9325
STT3B SIMP	STT3B	Stt3b	Stt3b	Dolichyl-diphosphooligosaccharide--protein glycosyltransferase subunit STT3B (Oligosaccharyl transferase subunit STT3B) (STT3-B) (EC 2.4.99.18) (Source of immunodominant MHC-associated peptides homolog)	17.8211	17.7184	17.5858	17.7623	17.66	17.774	17.6461	13.5507	13.5287	14.6281	14.0164
ALG5 HSPC149	ALG5	Alg5	Alg5	Dolichyl-phosphate beta-glucosyltransferase (DolP-glucosyltransferase) (EC 2.4.1.117) (Asparagine-linked glycosylation protein 5 homolog)	16.7162	16.3743	16.3629	16.3894	16.5074	16.4679	16.5893	17.0228	17.1982	16.4718	16.6797
MRE11 HNGS1 MRE11A	MRE11	Mre11a	Mre11a	Double-strand break repair protein MRE11 (EC 3.1.-.-) (Meiotic recombination 11 homolog 1) (MRE11 homolog 1) (Meiotic recombination 11 homolog A) (MRE11 homolog A)	18.2892	18.3728	18.4777	18.3196	18.3616	18.402	18.383	18.1304	18.0649	18.2341	18.2333
RAD21 HR21 KIAA0078 NXP1 SCC1	RAD21	Rad21	Rad21	Double-strand-break repair protein rad21 homolog (hHR21) (Nuclear matrix protein 1) (NXP-1) (SCC1 homolog) [Cleaved into: 64-kDa C-terminal product (64-kDa carboxy-terminal product) (65-kDa carboxy-terminal product)]	18.3055	18.3118	18.2813	18.2886	18.3693	18.368	18.2407	17.292	16.7001	16.9743	17.0796
STAU1 STAU	STAU1	Stau1	Stau1	Double-stranded RNA-binding protein Staufen homolog 1	17.158	17.1458	17.105	17.1588	17.2135	17.1338	16.9935	16.0621	16.3832	16.1296	16.4296
DBNL CMAP SH3P7 PP5423.1	DBNL	Dbnl	Dbnl	Drebrin-like protein (Cervical SH3P7) (Cervical mucin-associated protein) (Drebrin-F) (HPK1-interacting protein of 55 kDa) (HIP-55) (SH3 domain-containing protein 7)	14.0576	14.2638	14.3078	14.1489	14.4156	14.2745	13.8249	16.6222	16.8302	16.7189	16.6184
DBNL CMAP SH3P7 PP5423	DBNL	Dbnl	Dbnl	Drebrin-like protein (Cervical SH3P7) (Cervical mucin-associated protein) (Drebrin-F) (HPK1-interacting protein of 55 kDa) (HIP-55) (SH3 domain-containing protein 7)	19.4332	19.3658	19.387	19.3597	19.3587	19.2814	19.4807	16.6222	16.8302	16.7189	16.6184
DAPP1 BAM32 HSPC066	DAPP1	Dapp1	Dapp1	Dual adapter for phosphotyrosine and 3-phosphotyrosine and 3-phosphoinositide (hDAPP1) (B lymphocyte adapter protein Bam32) (B-cell adapter molecule of 32 kDa)	15.4266	15.5505	15.5321	15.5613	15.6555	15.5393	15.678	15.2349	14.896	14.9498	14.7487
DYRK1A DYRK MNB MNBH	DYRK1A	Dyrk1a	Dyrk1a	Dual specificity tyrosine-phosphorylation-regulated kinase 1A (EC 2.7.11.23) (EC 2.7.12.1) (Dual specificity YAK1-related kinase) (HP86) (Protein kinase minibrain homolog) (MNBH) (hMNB)	16.9838	16.8609	16.8251	16.8912	16.8671	16.8857	16.9529	14.4003	14.7613	14.7525	15.0227
DCTN1	DCTN1	Dctn1	Dctn1	Dynactin subunit 1 (150 kDa dynein-associated polypeptide) (DAP-150) (DP-150) (p135) (p150-glued)	19.1955	19.0606	19.1168	19.0749	19.0724	19.0138	19.1522	18.9367	19.0023	18.8843	19.0121
DCTN2 DCTN50	DCTN2	Dctn2	Dctn2	Dynactin subunit 2 (50 kDa dynein-associated polypeptide) (Dynactin complex 50 kDa subunit) (DCTN-50) (p50 dynamitin)	18.4057	18.3212	18.3732	18.3448	18.2385	18.2844	18.4799	15.6886	15.8719	15.7287	15.9139
DCTN4	DCTN4	Dctn4	Dctn4	Dynactin subunit 4 (Dyn4) (Dynactin subunit p62)	17.1965	17.1429	17.1094	17.25	17.2445	17.1387	17.0552	15.4244	15.4078	15.1576	15.41
DNMBP ARHGEF36 KIAA1010 TUBA	DNMBP	Dnmbp	Dnmbp	Dynamin-binding protein (Scaffold protein Tuba)	18.3766	18.4312	18.3938	18.3483	18.4591	18.4098	18.4917	13.9158	14.125	14.5392	14.4587
OPA1 KIAA0567	OPA1	Opa1	Opa1	Dynamin-like GTPase OPA1, mitochondrial (EC 3.6.5.5) (Optic atrophy protein 1) [Cleaved into: Dynamin-like GTPase OPA1, long form (L-OPA1);Dynamin-like GTPase OPA1, short form (S-OPA1)]	18.9205	19.0743	19.0093	19.0793	19.0502	19.0296	19.4392	17.6815	17.7076	17.7148	17.7432
DYNLL1 DLC1 DNCL1 DNCLC1 HDLC1	DYNLL1	Dynll1	Dynll1	Dynein light chain 1, cytoplasmic (8 kDa dynein light chain) (DLC8) (Dynein light chain LC8-type 1) (Protein inhibitor of neuronal nitric oxide synthase) (PIN)	17.2093	17.1186	17.1297	17.1569	17.1685	17.1135	17.4799	17.7868	18.622	16.5542	17.2981
CBX4	CBX4	Cbx4	Cbx4	E3 SUMO-protein ligase CBX4 (EC 2.3.2.-) (Chromobox protein homolog 4) (Polycomb 2 homolog) (Pc2) (hPc2)	14.3615	14.5586	14.6587	14.4327	14.6123	14.4994	14.4292	14.5302	14.7673	14.3714	14.4261
RANBP2 NUP358	RANBP2	Ranbp2	Ranbp2	E3 SUMO-protein ligase RanBP2 (EC 2.3.2.-) (358 kDa nucleoporin) (Nuclear pore complex protein Nup358) (Nucleoporin Nup358) (Ran-binding protein 2) (RanBP2) (p270)	20.084	20.1161	20.1114	20.1203	19.9861	20.1137	20.2106	20.1368	20.2428	20.3637	20.3363
AMFR RNF45	AMFR	Amfr	Amfr	E3 ubiquitin-protein ligase AMFR (EC 2.3.2.36) (Autocrine motility factor receptor) (AMF receptor) (RING finger protein 45) (gp78)	15.0268	15.0147	15.1001	14.9703	15.0639	15.1385	14.4362	17.1025	17.1162	17.2639	17.1466
ARIH1 ARI MOP6 UBCH7BP HUSSY-27	ARIH1	Arih1	Arih1	E3 ubiquitin-protein ligase ARIH1 (EC 2.3.2.31) (H7-AP2) (HHARI) (Monocyte protein 6) (MOP-6) (Protein ariadne-1 homolog) (ARI-1) (UbcH7-binding protein) (UbcM4-interacting protein) (Ubiquitin-conjugating enzyme E2-binding protein 1)	17.59	17.2896	17.2817	17.3808	17.3434	17.3742	17.4777	17.1235	16.4784	16.5586	16.5878
ARIH2 ARI2 TRIAD1 HT005	ARIH2	Arih2	Arih2	E3 ubiquitin-protein ligase ARIH2 (ARI-2) (Protein ariadne-2 homolog) (EC 2.3.2.31) (RING-type E3 ubiquitin transferase ARIH2) (Triad1 protein)	15.9348	15.8594	15.8767	15.8932	16.053	15.9312	15.3482	13.9669	13.4447	13.5395	13.3045
RNF20 BRE1A	RNF20	Rnf20	Rnf20	E3 ubiquitin-protein ligase BRE1A (BRE1-A) (hBRE1) (EC 2.3.2.27) (RING finger protein 20) (RING-type E3 ubiquitin transferase BRE1A)	17.9498	17.9365	17.8814	17.9649	17.9078	17.969	18.064	18.184	18.2372	17.7413	18.0125
RNF40 BRE1B KIAA0661	RNF40	Rnf40	Rnf40	E3 ubiquitin-protein ligase BRE1B (BRE1-B) (EC 2.3.2.27) (95 kDa retinoblastoma-associated protein) (RBP95) (RING finger protein 40) (RING-type E3 ubiquitin transferase BRE1B)	18.1838	18.1387	18.1642	18.1274	18.118	18.1855	18.2457	19.1329	19.0398	18.6179	18.7192
CBL CBL2 RNF55	CBL	Cbl	Cbl	E3 ubiquitin-protein ligase CBL (EC 2.3.2.27) (Casitas B-lineage lymphoma proto-oncogene) (Proto-oncogene c-Cbl) (RING finger protein 55) (RING-type E3 ubiquitin transferase CBL) (Signal transduction protein CBL)	17.0351	16.851	16.8064	16.9442	16.8494	16.8289	16.9239	15.8643	15.6562	15.6677	15.7123
CBLB RNF56 Nbla00127	CBLB	Cblb	Cblb	E3 ubiquitin-protein ligase CBL-B (EC 2.3.2.27) (Casitas B-lineage lymphoma proto-oncogene b) (RING finger protein 56) (RING-type E3 ubiquitin transferase CBL-B) (SH3-binding protein CBL-B) (Signal transduction protein CBL-B)	15.8075	15.7334	15.6179	15.8107	15.8184	15.6544	15.8541	12.4349	12.3955	11.4663	12.206
STUB1 CHIP PP1131	STUB1	Stub1	Stub1	E3 ubiquitin-protein ligase CHIP (EC 2.3.2.27) (Antigen NY-CO-7) (CLL-associated antigen KW-8) (Carboxy terminus of Hsp70-interacting protein) (RING-type E3 ubiquitin transferase CHIP) (STIP1 homology and U box-containing protein 1)	16.8564	16.8472	16.8279	16.8398	16.8553	17.0132	16.7775	18.724	18.6405	18.0488	18.0118
HECTD1 KIAA1131	HECTD1	Hectd1	Hectd1	E3 ubiquitin-protein ligase HECTD1 (EC 2.3.2.26) (E3 ligase for inhibin receptor) (EULIR) (HECT domain-containing protein 1)	16.2129	16.0005	15.9489	16.0144	16.0284	16.0043	15.8894	18.2716	18.1977	18.0301	18.0776
HECTD3	HECTD3	Hectd3	Hectd3	E3 ubiquitin-protein ligase HECTD3 (EC 2.3.2.26) (HECT domain-containing protein 3) (HECT-type E3 ubiquitin transferase HECTD3)	16.6691	16.4741	16.5259	16.6322	16.552	16.5022	16.5012	15.8216	15.8676	15.8888	15.9121
HUWE1 KIAA0312 KIAA1578 UREB1 HSPC272	HUWE1	Huwe1	Huwe1	E3 ubiquitin-protein ligase HUWE1 (EC 2.3.2.26) (ARF-binding protein 1) (ARF-BP1) (HECT, UBA and WWE domain-containing protein 1) (HECT-type E3 ubiquitin transferase HUWE1) (Homologous to E6AP carboxyl terminus homologous protein 9) (HectH9) (Large structure of UREB1) (LASU1) (Mcl-1 ubiquitin ligase E3) (Mule) (Upstream regulatory element-binding protein 1) (URE-B1) (URE-binding protein 1)	19.5387	19.4233	19.4779	19.4346	19.4223	19.5493	19.3999	19.7623	19.7938	19.0836	19.3298
ITCH	ITCH	Itch	Itch	E3 ubiquitin-protein ligase Itchy homolog (Itch) (EC 2.3.2.26) (Atrophin-1-interacting protein 4) (AIP4) (HECT-type E3 ubiquitin transferase Itchy homolog) (NFE2-associated polypeptide 1) (NAPP1)	16.1534	16.1276	16.1365	16.1168	16.1622	16.0855	15.9895	17.8374	18.2327	18.2161	18.1381
JADE2 KIAA0239 PHF15	JADE2	Jade2	Jade2	E3 ubiquitin-protein ligase Jade-2 (EC 2.3.2.27) (Jade family PHD finger protein 2) (PHD finger protein 15)	16.389	16.5235	16.3534	16.5518	16.4814	16.5602	16.4288	13.5999	12.5447	14.1138	14.2144
KCMF1 FIGC ZZZ1	KCMF1	Kcmf1	Kcmf1	E3 ubiquitin-protein ligase KCMF1 (EC 2.3.2.27) (FGF-induced in gastric cancer) (Potassium channel modulatory factor) (PCMF) (RING-type E3 ubiquitin transferase KCMF1) (ZZ-type zinc finger-containing protein 1)	12.9821	12.9034	13.0433	12.8281	12.9411	12.9451	12.5792	17.211	17.1546	17.5295	17.5251
LTN1 C21orf10 C21orf98 KIAA0714 RNF160 ZNF294 HSPC087	LTN1	Ltn1	Ltn1	E3 ubiquitin-protein ligase listerin (EC 2.3.2.27) (RING finger protein 160) (RING-type E3 ubiquitin transferase listerin) (Zinc finger protein 294)	15.1167	15.1128	15.1125	15.1983	15.0826	15.1754	14.9151	10.6854	11.1234	11.386	11.1532
MYCBP2 KIAA0916 PAM	MYCBP2	Mycbp2	Mycbp2	E3 ubiquitin-protein ligase MYCBP2 (EC 2.3.2.33) (Myc-binding protein 2) (Protein associated with Myc)	18.4369	18.3859	18.3672	18.3861	18.436	18.408	18.4414	16.946	17.0449	16.8453	17.1358
RPF1 BXDC5	RPF1	Nedd4	Nedd4	E3 ubiquitin-protein ligase NEDD4 (EC 2.3.2.26) (Cell proliferation-inducing gene 53 protein) (HECT-type E3 ubiquitin transferase NEDD4) (Neural precursor cell expressed developmentally down-regulated protein 4) (NEDD-4)	16.153	15.5569	15.5288	15.5487	15.5463	15.6151	15.5457	16.0961	16.0148	16.6096	16.3729
PPP1R11 HCGV TCTE5	PPP1R11	Ppp1r11	Ppp1r11	E3 ubiquitin-protein ligase PPP1R11 (EC 2.3.2.27) (Hemochromatosis candidate gene V protein) (HCG V) (Protein phosphatase 1 regulatory subunit 11) (Protein phosphatase inhibitor 3)	14.9376	14.9965	14.9331	15.0135	14.9762	14.9685	14.8234	20.9076	20.9603	20.8178	21.0074
RBBP6 P2PR PACT RBQ1 My038	RBBP6	Rbbp6	Rbbp6	E3 ubiquitin-protein ligase RBBP6 (EC 2.3.2.27) (Proliferation potential-related protein) (Protein P2P-R) (RING-type E3 ubiquitin transferase RBBP6) (Retinoblastoma-binding Q protein 1) (RBQ-1) (Retinoblastoma-binding protein 6) (p53-associated cellular protein of testis)	17.7685	17.8629	17.829	17.8292	17.8487	17.9015	17.7453	20.6391	20.68	21.2594	21.0702
RING1 RING1A RNF1	RING1	Ring1	Ring1	E3 ubiquitin-protein ligase RING1 (EC 2.3.2.27) (Polycomb complex protein RING1) (RING finger protein 1) (RING-type E3 ubiquitin transferase RING1) (Really interesting new gene 1 protein)	16.8717	16.904	16.8843	16.9034	16.9817	16.9916	16.9573	13.6424	13.6097	13.1355	13.4922
RNF114 ZNF228 ZNF313	RNF114	Rnf114	Rnf114	E3 ubiquitin-protein ligase RNF114 (EC 2.3.2.27) (RING finger protein 114) (RING-type E3 ubiquitin transferase RNF114) (Zinc finger protein 228) (Zinc finger protein 313)	16.5982	16.5931	16.5928	16.5909	16.7281	16.6052	16.6168	16.4914	16.3671	16.87	16.8598
RNF123 KPC1 FP1477	RNF123	Rnf123	Rnf123	E3 ubiquitin-protein ligase RNF123 (EC 2.3.2.27) (Kip1 ubiquitination-promoting complex protein 1) (RING finger protein 123)	15.6357	14.9104	14.9058	15.0314	15.002	14.9289	14.6566	16.5445	16.7446	15.9667	16.0502
RNF14 ARA54 HRIHFB2038	RNF14	Rnf14	Rnf14	E3 ubiquitin-protein ligase RNF14 (EC 2.3.2.31) (Androgen receptor-associated protein 54) (HFB30) (RING finger protein 14)	14.5903	14.614	14.5467	14.7016	14.63	14.5997	14.504	17.5722	17.9088	17.6527	17.6541
RNF169 KIAA1991	RNF169	Rnf169	Rnf169	E3 ubiquitin-protein ligase RNF169 (EC 2.3.2.27) (RING finger protein 169) (RING-type E3 ubiquitin transferase RNF169)	14.9867	15.092	15.0722	15.0188	15.1869	15.1304	14.8379	15.915	15.6359	15.89	15.7759
RNF213 ALO17 C17orf27 KIAA1554 KIAA1618 MYSTR	RNF213	Rnf213	Rnf213	E3 ubiquitin-protein ligase RNF213 (EC 2.3.2.27) (EC 3.6.4.-) (ALK lymphoma oligomerization partner on chromosome 17) (E3 ubiquitin-lipopolysaccharide ligase RNF213) (EC 2.3.2.-) (Mysterin) (RING finger protein 213)	19.4949	19.5157	19.5835	19.6727	19.5184	19.5668	19.7061	18.1023	18.1018	18.3485	18.5212
RNF25	RNF25	Rnf25	Rnf25	E3 ubiquitin-protein ligase RNF25 (EC 2.3.2.27) (RING finger protein 25) (RING finger protein AO7)	12.5205	12.6905	12.8107	12.6287	12.6359	12.5934	12.7739	15.2733	15.3771	15.0545	15.0408
RNF31 ZIBRA	RNF31	Rnf31	Rnf31	E3 ubiquitin-protein ligase RNF31 (EC 2.3.2.31) (HOIL-1-interacting protein) (HOIP) (RING finger protein 31) (RING-type E3 ubiquitin transferase RNF31) (Zinc in-between-RING-finger ubiquitin-associated domain protein)	16.3257	16.2618	16.2705	16.3084	16.389	16.2499	16.3438	16.4976	16.4235	16.2152	16.3429
SYVN1 HRD1 KIAA1810	SYVN1	Syvn1	Syvn1	E3 ubiquitin-protein ligase synoviolin (EC 2.3.2.27) (RING-type E3 ubiquitin transferase synoviolin) (Synovial apoptosis inhibitor 1)	14.5716	14.7003	14.7248	14.7422	14.8006	14.7415	14.2426	18.0782	18.1764	17.8952	17.9108
TRIM21 RNF81 RO52 SSA1	TRIM21	Trim21	Trim21	E3 ubiquitin-protein ligase TRIM21 (EC 2.3.2.27) (52 kDa Ro protein) (52 kDa ribonucleoprotein autoantigen Ro/SS-A) (RING finger protein 81) (Ro(SS-A)) (Sjoegren syndrome type A antigen) (SS-A) (Tripartite motif-containing protein 21)	17.2406	16.9816	16.9617	17.1145	17.02	16.947	16.9284	16.1083	16.31	15.3021	15.0494
TRIM33 KIAA1113 RFG7 TIF1G	TRIM33	Trim33	Trim33	E3 ubiquitin-protein ligase TRIM33 (EC 2.3.2.27) (Ectodermin homolog) (RET-fused gene 7 protein) (Protein Rfg7) (RING-type E3 ubiquitin transferase TRIM33) (Transcription intermediary factor 1-gamma) (TIF1-gamma) (Tripartite motif-containing protein 33)	17.3269	17.4657	17.4243	17.3791	17.512	17.4874	17.3678	16.1222	16.2083	15.9702	16.1482
TRIM56 RNF109	TRIM56	Trim56	Trim56	E3 ubiquitin-protein ligase TRIM56 (EC 2.3.2.27) (RING finger protein 109) (Tripartite motif-containing protein 56)	15.8641	15.8652	15.9516	15.8929	15.896	15.835	15.6664	17.4672	17.3657	17.3055	17.2823
TRIM65	TRIM65	Trim65	Trim65	E3 ubiquitin-protein ligase TRIM65 (EC 2.3.2.27) (Tripartite motif-containing protein 65)	16.062	16.0977	16.1518	16.1406	16.0487	16.1129	16.1045	16.8904	17.2895	16.6713	17.1061
TRIP12 KIAA0045 ULF.1	TRIP12	Trip12	Trip12	E3 ubiquitin-protein ligase TRIP12 (EC 2.3.2.26) (E3 ubiquitin-protein ligase for Arf) (ULF) (HECT-type E3 ubiquitin transferase TRIP12) (Thyroid receptor-interacting protein 12) (TR-interacting protein 12) (TRIP-12)	17.9195	17.8149	17.7482	17.7808	17.8324	17.8567	17.8695	15.5302	15.6525	15.7942	15.4018
UBR1	UBR1	Ubr1	Ubr1	E3 ubiquitin-protein ligase UBR1 (EC 2.3.2.27) (N-recognin-1) (RING-type E3 ubiquitin transferase UBR1) (Ubiquitin-protein ligase E3-alpha-1) (Ubiquitin-protein ligase E3-alpha-I)	16.339	16.2616	16.2524	16.2415	16.4091	16.2274	16.1691	15.583	15.6064	15.7705	15.873
UBR4 KIAA0462 KIAA1307 RBAF600 ZUBR1	UBR4	Ubr4	Ubr4	E3 ubiquitin-protein ligase UBR4 (EC 2.3.2.27) (600 kDa retinoblastoma protein-associated factor) (N-recognin-4) (RING-type E3 ubiquitin transferase UBR4) (Retinoblastoma-associated factor of 600 kDa) (RBAF600) (p600) (Zinc finger UBR1-type protein 1)	19.3806	19.1866	19.2351	19.2244	19.2492	19.1514	19.2075	16.6128	16.619	16.5382	16.5416
UHRF2 NIRF RNF107	UHRF2	Uhrf2	Uhrf2	E3 ubiquitin-protein ligase UHRF2 (EC 2.3.2.27) (Np95/ICBP90-like RING finger protein) (Np95-like RING finger protein) (Nuclear protein 97) (Nuclear zinc finger protein Np97) (RING finger protein 107) (RING-type E3 ubiquitin transferase UHRF2) (Ubiquitin-like PHD and RING finger domain-containing protein 2) (Ubiquitin-like-containing PHD and RING finger domains protein 2)	16.9891	16.9774	16.8989	16.9736	17.0589	16.8681	16.8772	16.1504	16.3707	15.965	15.8438
XIAP API3 BIRC4 IAP3	XIAP	Xiap	Xiap	E3 ubiquitin-protein ligase XIAP (EC 2.3.2.27) (Baculoviral IAP repeat-containing protein 4) (IAP-like protein) (ILP) (hILP) (Inhibitor of apoptosis protein 3) (IAP-3) (hIAP-3) (hIAP3) (RING-type E3 ubiquitin transferase XIAP) (X-linked inhibitor of apoptosis protein) (X-linked IAP)	16.1448	16.2182	16.2009	16.1521	16.2946	16.307	15.9572	16.7146	16.5447	16.2529	16.3473
ZFP91 ZNF757 FKSG11	ZFP91	Zfp91	Zfp91	E3 ubiquitin-protein ligase ZFP91 (EC 2.3.2.27) (RING-type E3 ubiquitin transferase ZFP91) (Zinc finger protein 757) (Zinc finger protein 91 homolog) (Zfp-91)	15.244	15.4558	15.4799	15.2968	15.53	15.4703	15.0589	11.9884	12.5023	13.5203	12.9656
ZNRF2 RNF202	ZNRF2	Znrf2	Znrf2	E3 ubiquitin-protein ligase ZNRF2 (EC 2.3.2.27) (Protein Ells2) (RING finger protein 202) (RING-type E3 ubiquitin transferase ZNRF2) (Zinc/RING finger protein 2)	15.8232	15.858	15.889	15.835	15.8749	15.8159	15.7164	16.1363	15.6869	15.5397	15.5749
MAEA EMP HLC10 PIG5	MAEA	Maea	Maea	E3 ubiquitin-protein transferase MAEA (EC 2.3.2.27) (Cell proliferation-inducing gene 5 protein) (Erythroblast macrophage protein) (Human lung cancer oncogene 10 protein) (HLC-10) (Macrophage erythroblast attacher) (P44EMLP)	14.9175	15.0019	14.9969	15.0062	15.0637	14.9302	15.0716	15.5442	15.4411	15.8716	16.019
UFL1 KIAA0776 MAXER NLBP RCAD	UFL1	Ufl1	Ufl1	E3 UFM1-protein ligase 1 (EC 2.3.2.-) (E3 UFM1-protein transferase 1) (Multiple alpha-helix protein located at ER) (Novel LZAP-binding protein) (Regulator of C53/LZAP and DDRGK1)	18.8701	19.0037	18.9096	18.9982	18.8939	18.9862	19.1547	19.8543	19.9444	19.6857	19.6226
EEA1 ZFYVE2	EEA1	Eea1	Eea1	Early endosome antigen 1 (Endosome-associated protein p162) (Zinc finger FYVE domain-containing protein 2)	19.1611	19.0417	19.0798	19.1183	18.9689	19.0283	19.0008	16.5749	16.503	16.464	16.4224
EML2 EMAP2 EMAPL2	EML2	Eml2	Eml2	Echinoderm microtubule-associated protein-like 2 (EMAP-2) (HuEMAP-2)	18.3225	18.3435	18.3138	18.2789	18.3238	18.2778	18.5196	17.6293	17.6894	17.3266	17.4504
EML3	EML3	Eml3	Eml3	Echinoderm microtubule-associated protein-like 3 (EMAP-3)	17.8583	17.6742	17.7168	17.6976	17.7878	17.7381	17.8834	18.8742	19.0333	19.6476	19.6213
EML4 C2orf2 EMAPL4	EML4	Eml4	Eml4	Echinoderm microtubule-associated protein-like 4 (EMAP-4) (Restrictedly overexpressed proliferation-associated protein) (Ropp 120)	18.946	18.8405	18.8747	18.9356	18.8237	18.8686	18.812	18.9078	18.9222	19.3624	19.3048
EFHD2 SWS1	EFHD2	Efhd2	Efhd2	EF-hand domain-containing protein D2 (Swiprosin-1)	18.7633	18.3639	18.291	18.6646	18.2901	18.3201	18.5962	18.9375	18.8256	19.0412	19.4098
EGLN1 C1orf12 PNAS-118 PNAS-137	EGLN1	Egln1	Egln1	Egl nine homolog 1 (EC 1.14.11.29) (Hypoxia-inducible factor prolyl hydroxylase 2) (HIF-PH2) (HIF-prolyl hydroxylase 2) (HPH-2) (Prolyl hydroxylase domain-containing protein 2) (PHD2) (SM-20)	15.6564	15.6677	15.6786	15.6821	15.7745	15.6659	15.2667	16.7276	16.8525	16.5761	16.523
EHBP1L1	EHBP1L1	Ehbp1l1	Ehbp1l1	EH domain-binding protein 1-like protein 1	17.0772	16.6332	16.6697	16.7373	16.7391	16.6009	16.3878	17.4073	17.4322	17.6196	17.4609
EHD1 PAST PAST1 CDABP0131	EHD1	Ehd1	Ehd1	EH domain-containing protein 1 (PAST homolog 1) (hPAST1) (Testilin)	19.3681	19.3906	19.3205	19.3001	19.2085	19.277	19.6203	15.4365	14.9928	14.5756	14.82
EIF2AK4 GCN2 KIAA1338	EIF2AK4	Eif2ak4	Eif2ak4	eIF-2-alpha kinase GCN2 (EC 2.7.11.1) (Eukaryotic translation initiation factor 2-alpha kinase 4) (GCN2-like protein)	14.9462	14.7815	14.729	14.8643	14.8338	14.711	14.8854	15.3375	15.5179	15.1079	15.4334
LAGE3 DXS9879E ESO3 ITBA2	LAGE3	Lage3	Lage3	EKC/KEOPS complex subunit LAGE3 (L antigen family member 3) (Protein ESO-3) (Protein ITBA2)	14.2852	14.302	14.3934	14.2643	14.3144	14.4689	14.0913	17.3574	17.4626	18.2214	17.9191
ELAVL1 HUR	ELAVL1	Elavl1	Elavl1	ELAV-like protein 1 (Hu-antigen R) (HuR)	18.5455	18.6211	18.6253	18.5385	18.6071	18.6867	18.6916	20.4917	20.3855	20.7521	20.7589
SLC25A12 AGC1 ARALAR1	SLC25A12	Slc25a12	Slc25a12	Electrogenic aspartate/glutamate antiporter SLC25A12, mitochondrial (Araceli hiperlarga) (Aralar) (Aralar1) (Mitochondrial aspartate glutamate carrier 1) (Solute carrier family 25 member 12)	18.3641	18.4485	18.4908	18.451	18.3496	18.4086	18.4834	19.1947	19.1764	18.587	18.6315
SLC25A13	SLC25A13	Slc25a13	Slc25a13	Electrogenic aspartate/glutamate antiporter SLC25A13, mitochondrial (Calcium-binding mitochondrial carrier protein Aralar2) (ARALAR-related gene 2) (ARALAR2) (Citrin) (Mitochondrial aspartate glutamate carrier 2) (Solute carrier family 25 member 13)	16.2537	16.1769	16.3394	16.2341	16.1695	16.2216	16.1709	15.299	15.0967	15.0924	15.3246
ETFA	ETFA	Etfa	Etfa	Electron transfer flavoprotein subunit alpha, mitochondrial (Alpha-ETF)	19.1379	19.3369	19.3243	19.305	19.2817	19.3292	19.2591	20.1417	20.5507	20.2582	20.133
ETFB FP585	ETFB	Etfb	Etfb	Electron transfer flavoprotein subunit beta (Beta-ETF)	19.1252	19.0912	19.0988	19.1048	18.9077	19.0673	19.0836	18.4279	18.3335	17.6642	17.6267
ETFDH	ETFDH	Etfdh	Etfdh	Electron transfer flavoprotein-ubiquinone oxidoreductase, mitochondrial (ETF-QO) (ETF-ubiquinone oxidoreductase) (EC 1.5.5.1) (Electron-transferring-flavoprotein dehydrogenase) (ETF dehydrogenase)	16.9584	16.9552	16.9697	16.9522	16.923	16.8728	16.8898	17.0582	17.1888	17.1214	16.7584
EEF1G EF1G PRO1608	EEF1G	Eef1g	Eef1g	Elongation factor 1-gamma (EF-1-gamma) (eEF-1B gamma)	19.9037	19.7964	19.8999	19.8238	19.664	19.7598	20.0673	18.6275	18.7113	18.3469	19.0253
EEF2 EF2	EEF2	Eef2	Eef2	Elongation factor 2 (EF-2) (EC 3.6.5.-)	21.1655	21.0673	21.172	21.0619	21.0295	21.0389	21.4849	21.7077	21.8154	22.0066	22.0199
TSFM	TSFM	Tsfm	Tsfm	Elongation factor Ts, mitochondrial (EF-Ts) (EF-TsMt)	17.8476	17.9783	18.0511	17.9714	17.8889	17.9085	18.0095	16.9206	17.1638	16.4688	16.6151
TUFM	TUFM	Tufm	Tufm	Elongation factor Tu, mitochondrial (EF-Tu) (P43)	20.3733	20.3822	20.4394	20.3946	20.2871	20.3216	20.4681	19.9187	19.9719	19.797	20.066
ELP3	ELP3	Elp3	Elp3	Elongator complex protein 3 (hELP3) (EC 2.3.1.311) (tRNA uridine(34) acetyltransferase)	16.423	16.3589	16.35	16.2974	16.4739	16.3591	16.3152	16.999	17.1353	16.327	16.1697
ELP4 C11orf19 PAXNEB	ELP4	Elp4	Elp4	Elongator complex protein 4 (hELP4) (PAX6 neighbor gene protein)	15.2119	15.447	15.5134	15.4143	15.5624	15.3823	15.2948	18.0463	17.9635	17.6458	17.6516
EMD EDMD STA	EMD	Emd	Emd	Emerin	17.4142	17.4334	17.4772	17.3302	17.4537	17.7063	17.5921	17.673	17.6873	17.2538	17.4035
EVL RNB6	EVL	Evl	Evl	Ena/VASP-like protein (Ena/vasodilator-stimulated phosphoprotein-like)	18.7103	18.8284	18.8317	18.7793	19.0474	18.8365	18.8146	17.5892	17.5416	17.7636	17.6565
ENDOD1 KIAA0830	ENDOD1	Endod1	Endod1	Endonuclease domain-containing 1 protein (EC 3.1.30.-)	16.6809	16.3338	16.4774	16.6047	16.3807	16.4549	15.9827	18.948	19.1887	19.088	18.7802
SH3GLB1 KIAA0491 CGI-61	SH3GLB1	Sh3glb1	Sh3glb1	Endophilin-B1 (Bax-interacting factor 1) (Bif-1) (SH3 domain-containing GRB2-like protein B1)	18.2826	18.2029	18.1807	18.2933	18.136	18.0314	18.5335	17.8902	17.9413	18.4852	18.7328
SH3GLB2 KIAA1848 PP578	SH3GLB2	Sh3glb2	Sh3glb2	Endophilin-B2 (SH3 domain-containing GRB2-like protein B2)	18.3523	18.345	18.2857	18.3242	18.3084	18.1985	18.5852	15.1543	15.3694	15.1372	15.0581
ERAP1 APPILS ARTS1 KIAA0525 UNQ584/PRO1154	ERAP1	Erap1	Erap1	Endoplasmic reticulum aminopeptidase 1 (EC 3.4.11.-) (ARTS-1) (Adipocyte-derived leucine aminopeptidase) (A-LAP) (Aminopeptidase PILS) (Puromycin-insensitive leucyl-specific aminopeptidase) (PILS-AP) (Type 1 tumor necrosis factor receptor shedding aminopeptidase regulator)	18.5512	18.5335	18.6338	18.5936	18.4157	18.5746	18.7153	17.9264	17.7326	17.6198	17.4223
HSPA5 GRP78	HSPA5	Hspa5	Hspa5	Endoplasmic reticulum chaperone BiP (EC 3.6.4.10) (78 kDa glucose-regulated protein) (GRP-78) (Binding-immunoglobulin protein) (BiP) (Heat shock protein 70 family protein 5) (HSP70 family protein 5) (Heat shock protein family A member 5) (Immunoglobulin heavy chain-binding protein)	21.0929	20.974	20.9735	21.0175	20.8326	20.9395	21.1949	21.9942	22.0267	22.1231	21.9601
ERLEC1 C2orf30 XTP3TPB UNQ1878/PRO4321	ERLEC1	Erlec1	Erlec1	Endoplasmic reticulum lectin 1 (ER lectin) (Erlectin) (XTP3-transactivated gene B protein)	15.6934	15.7825	15.8983	15.7426	15.8838	15.9427	15.7707	18.8698	19.0663	18.3717	18.3845
EMC7 C11orf3 C15orf24 HT022 UNQ905/PRO1926	EMC7	Emc7	Emc7	Endoplasmic reticulum membrane protein complex subunit 7 (ER membrane protein complex subunit 7)	15.3006	15.4144	15.483	15.3906	15.3316	15.4761	15.4012	15.8185	15.6242	16.0235	16.0666
ERMP1 FXNA KIAA1815	ERMP1	Ermp1	Ermp1	Endoplasmic reticulum metallopeptidase 1 (EC 3.4.-.-) (Felix-ina)	16.0834	16.017	15.9661	16.1356	16.0701	16.0286	16.051	18.1625	18.392	18.2733	18.3368
ERP29 C12orf8 ERP28	ERP29	Erp29	Erp29	Endoplasmic reticulum resident protein 29 (ERp29) (Endoplasmic reticulum resident protein 28) (ERp28) (Endoplasmic reticulum resident protein 31) (ERp31)	19.5764	19.5422	19.5321	19.4307	19.4414	19.5745	19.4581	18.3936	18.7522	18.7242	18.8198
ERP44 KIAA0573 TXNDC4 UNQ532/PRO1075	ERP44	Erp44	Erp44	Endoplasmic reticulum resident protein 44 (ER protein 44) (ERp44) (Thioredoxin domain-containing protein 4)	18.3303	18.2181	18.3021	18.2014	18.2129	18.1865	18.3527	18.9719	19.1114	18.5289	18.7449
ATP13A1 ATP13A KIAA1825 CGI-152	ATP13A1	Atp13a1	Atp13a1	Endoplasmic reticulum transmembrane helix translocase (EC 7.4.2.-) (Endoplasmic reticulum P5A-ATPase)	18.2295	18.3336	18.3719	18.2728	18.3208	18.4114	18.3868	20.1242	20.0706	19.7548	19.6125
ERGIC3 C20orf47 ERV46 SDBCAG84 CGI-54 PRO0989	ERGIC3	Ergic3	Ergic3	Endoplasmic reticulum-Golgi intermediate compartment protein 3 (Serologically defined breast cancer antigen NY-BR-84)	10.7787	10.8382	10.887	10.8293	10.8193	10.8516	10.9414	17.6925	17.6839	18.0028	17.7442
HSP90B1 GRP94 HSPC4 TRA1	HSP90B1	Hsp90b1	Hsp90b1	Endoplasmin (94 kDa glucose-regulated protein) (GRP-94) (Heat shock protein 90 kDa beta member 1) (Heat shock protein family C member 4) (Tumor rejection antigen 1) (gp96 homolog)	20.6215	20.5865	20.6433	20.5698	20.4859	20.6083	20.8527	21.9995	22.1067	21.9755	21.7601
DICER1 DICER HERNA KIAA0928	DICER1	Dicer1	Dicer1	Endoribonuclease Dicer (EC 3.1.26.3) (Helicase with RNase motif) (Helicase MOI)	15.0744	15.0076	15.0716	15.0146	14.9715	15.0203	14.8572	17.2818	17.2997	17.0269	17.192
EDF1	EDF1	Edf1	Edf1	Endothelial differentiation-related factor 1 (EDF-1) (Multiprotein-bridging factor 1) (MBF1)	18.8088	18.8266	18.8209	18.6992	18.7488	18.8631	19	19.1093	19.2967	18.8842	19.166
ELMO1 KIAA0281	ELMO1	Elmo1	Elmo1	Engulfment and cell motility protein 1 (Protein ced-12 homolog)	18.6428	18.5474	18.5485	18.5976	18.6382	18.4995	18.6931	18.9244	19.0245	18.6912	18.6998
NEDD9 CASL	NEDD9	Nedd9	Nedd9	Enhancer of filamentation 1 (hEF1) (CRK-associated substrate-related protein) (CAS-L) (CasL) (Cas scaffolding protein family member 2) (CASS2) (Neural precursor cell expressed developmentally down-regulated protein 9) (NEDD-9) (Renal carcinoma antigen NY-REN-12) (p105) [Cleaved into: Enhancer of filamentation 1 p55]	13.589	13.4426	13.3878	13.57	13.5596	13.3944	13.3002	17.3402	17.274	17.0399	16.9736
EDC3 LSM16 YJDC YJEFN2 PP844	EDC3	Edc3	Edc3	Enhancer of mRNA-decapping protein 3 (LSM16 homolog) (YjeF N-terminal domain-containing protein 2) (YjeF_N2) (hYjeF_N2) (YjeF domain-containing protein 1)	16.0928	16.1686	16.235	16.072	16.2492	16.206	16.1045	18.5963	18.5893	18.3977	18.4537
EDC4 HEDLS	EDC4	Edc4	Edc4	Enhancer of mRNA-decapping protein 4 (Autoantigen Ge-1) (Autoantigen RCD-8) (Human enhancer of decapping large subunit) (Hedls)	18.0901	18.0296	18.0955	17.9905	18.0801	18.095	18.0606	20.2809	20.2902	19.8565	19.7433
EPC2	EPC2	Epc2	Epc2	Enhancer of polycomb homolog 2 (EPC-like)	14.2094	14.4572	14.4575	14.2869	14.4842	14.4404	14.147	14.6311	14.4798	14.4992	14.5054
MECR NBRF1 CGI-63	MECR	Mecr	Mecr	Enoyl-[acyl-carrier-protein] reductase, mitochondrial (EC 1.3.1.104) (2-enoyl thioester reductase) (Nuclear receptor-binding factor 1) (HsNrbf-1) (NRBF-1)	17.2856	17.3991	17.4417	17.3857	17.5106	17.3561	17.5857	15.0236	14.9713	14.7167	14.8943
ECI1 DCI	ECI1	Eci1	Eci1	Enoyl-CoA delta isomerase 1, mitochondrial (EC 5.3.3.8) (3,2-trans-enoyl-CoA isomerase) (Delta(3),Delta(2)-enoyl-CoA isomerase) (D3,D2-enoyl-CoA isomerase) (Dodecenoyl-CoA isomerase)	18.2378	18.3745	18.4072	18.3424	18.287	18.3241	18.5639	20.725	21.2709	19.6849	19.4871
ECHS1	ECHS1	Echs1	Echs1	Enoyl-CoA hydratase, mitochondrial (mECH) (mECH1) (EC 4.2.1.17) (EC 5.3.3.8) (Enoyl-CoA hydratase 1) (ECHS1) (Short-chain enoyl-CoA hydratase) (SCEH)	19.5297	19.7321	19.7021	19.7412	19.4917	19.539	19.9997	18.2205	18.3847	18.3581	18.3962
EPS15 AF1P	EPS15	Eps15	Eps15	Epidermal growth factor receptor substrate 15 (Protein Eps15) (Protein AF-1p)	18.2343	18.304	18.2707	18.3293	18.2849	18.2099	18.4033	19.1425	18.9358	18.3271	18.7234
EPSTI1	EPSTI1	Epsti1	Epsti1	Epithelial-stromal interaction protein 1	12.7741	13.4789	13.2647	13.213	13.5251	13.4719	12.985	15.2457	15.4979	15.0093	14.7707
EPHX1 EPHX EPOX	EPHX1	Ephx1	Ephx1	Epoxide hydrolase 1 (EC 3.3.2.9) (Epoxide hydratase) (Microsomal epoxide hydrolase) (mEH)	15.8698	15.6469	15.5535	15.7214	15.7054	15.8126	15.4289	19.0934	19.3281	19.2848	19.3889
EPN1	EPN1	Epn1	Epn1	Epsin-1 (EH domain-binding mitotic phosphoprotein) (EPS-15-interacting protein 1)	16.3613	16.4606	16.4582	16.4677	16.5675	16.4935	16.4323	19.1975	19.2461	18.8521	18.8321
EMC1 KIAA0090 PSEC0263	EMC1	Emc1	Emc1	ER membrane protein complex subunit 1	16.878	16.882	16.9396	16.906	16.8442	17.0259	16.9342	18.249	18.0728	18.1271	18.2774
EMC10 C19orf63 INM02 UNQ764/PRO1556	EMC10	Emc10	Emc10	ER membrane protein complex subunit 10 (Hematopoietic signal peptide-containing membrane domain-containing protein 1)	15.561	15.6821	15.6392	15.6814	15.4685	15.8283	15.9155	19.3348	19.3029	19.0064	19.0046
EMC2 KIAA0103 TTC35	EMC2	Emc2	Emc2	ER membrane protein complex subunit 2 (Tetratricopeptide repeat protein 35) (TPR repeat protein 35)	16.5854	16.5548	16.6556	16.6261	16.5954	16.69	16.4516	15.8126	15.4964	15.9033	15.8599
EMC3 TMEM111	EMC3	Emc3	Emc3	ER membrane protein complex subunit 3 (Transmembrane protein 111)	14.8888	14.9518	14.9868	15.0647	15.0038	15.0757	14.69	13.7955	13.7134	14.3724	13.9257
EMC4 TMEM85 HSPC184 PIG17	EMC4	Emc4	Emc4	ER membrane protein complex subunit 4 (Cell proliferation-inducing gene 17 protein) (Transmembrane protein 85)	14.1739	14.307	14.4681	14.0914	14.3529	14.5306	14.3411	15.6072	15.5691	15.6647	15.2041
ERLIN1 C10orf69 KE04 KEO4 SPFH1	ERLIN1	Erlin1	Erlin1	Erlin-1 (Endoplasmic reticulum lipid raft-associated protein 1) (Protein KE04) (Stomatin-prohibitin-flotillin-HflC/K domain-containing protein 1) (SPFH domain-containing protein 1)	16.2566	15.9749	15.9527	16.2815	15.9601	15.9608	16.2108	15.9185	15.7231	15.6715	15.6446
HSD17B11 DHRS8 PAN1B SDR16C2 PSEC0029 UNQ207/PRO233	HSD17B11	Hsd17b11	Hsd17b11	Estradiol 17-beta-dehydrogenase 11 (EC 1.1.1.62) (17-beta-hydroxysteroid dehydrogenase 11) (17-beta-HSD 11) (17bHSD11) (17betaHSD11) (17-beta-hydroxysteroid dehydrogenase XI) (17-beta-HSD XI) (17betaHSDXI) (Cutaneous T-cell lymphoma-associated antigen HD-CL-03) (CTCL-associated antigen HD-CL-03) (Dehydrogenase/reductase SDR family member 8) (Retinal short-chain dehydrogenase/reductase 2) (retSDR2…	18.1148	18.0496	17.9591	18.0942	18.0522	18.072	18.2351	17.4722	17.5686	17.6429	17.7524
PCYT2	PCYT2	Pcyt2	Pcyt2	Ethanolamine-phosphate cytidylyltransferase (EC 2.7.7.14) (CTP:phosphoethanolamine cytidylyltransferase) (Phosphorylethanolamine transferase)	17.6737	17.4915	17.562	17.6924	17.4746	17.5441	17.6622	15.7223	15.7415	15.5613	15.5228
ELF1	ELF1	Elf1	Elf1	ETS-related transcription factor Elf-1 (E74-like factor 1)	18.0307	17.841	17.7858	17.7741	17.7689	17.8229	17.9005	15.8072	16.5656	15.3056	15.6795
EIF4A1 DDX2A EIF4A	EIF4A1	Eif4a1	Eif4a1	Eukaryotic initiation factor 4A-I (eIF-4A-I) (eIF4A-I) (EC 3.6.4.13) (ATP-dependent RNA helicase eIF4A-1)	19.0492	18.8687	19.0128	18.984	18.9484	18.8889	18.988	17.9944	17.9794	17.7576	17.4464
GSPT1 ERF3A	GSPT1	Gspt1	Gspt1	Eukaryotic peptide chain release factor GTP-binding subunit ERF3A (Eukaryotic peptide chain release factor subunit 3a) (eRF3a) (EC 3.6.5.-) (G1 to S phase transition protein 1 homolog)	18.2973	18.1767	18.2678	18.1853	18.0719	18.2391	18.3884	18.4673	18.4042	18.458	19.1734
EIF2A CDA02 MSTP004 MSTP089	EIF2A	Eif2s1	Eif2s1	Eukaryotic translation initiation factor 2 subunit 1 (Eukaryotic translation initiation factor 2 subunit alpha) (eIF-2-alpha) (eIF-2A) (eIF-2alpha) (eIF2-alpha)	17.4621	17.4203	17.4227	17.5266	17.5074	17.4146	17.3334	19.0568	19.2114	18.5536	18.8982
EIF2S1 EIF2A	EIF2S1	Eif2s1	Eif2s1	Eukaryotic translation initiation factor 2 subunit 1 (Eukaryotic translation initiation factor 2 subunit alpha) (eIF-2-alpha) (eIF-2A) (eIF-2alpha) (eIF2-alpha)	18.7302	18.5649	18.6047	18.6322	18.5628	18.5258	18.8083	19.0568	19.2114	18.5536	18.8982
EIF2S2 EIF2B	EIF2S2	Eif2s2	Eif2s2	Eukaryotic translation initiation factor 2 subunit 2 (Eukaryotic translation initiation factor 2 subunit beta) (eIF2-beta)	18.5755	18.5375	18.5189	18.5562	18.5973	18.5076	18.5256	16.818	16.7452	16.7054	17.0615
EIF2D HCA56 LGTN	EIF2D	Eif2d	Eif2d	Eukaryotic translation initiation factor 2D (eIF2d) (Hepatocellular carcinoma-associated antigen 56) (Ligatin)	16.1068	16.1166	16.1228	16.1241	16.064	16.0634	16.1914	14.3467	14.0314	13.6697	14.0166
EIF3B EIF3S9	EIF3B	Eif3b	Eif3b	Eukaryotic translation initiation factor 3 subunit B (eIF3b) (Eukaryotic translation initiation factor 3 subunit 9) (Prt1 homolog) (hPrt1) (eIF-3-eta) (eIF3 p110) (eIF3 p116)	18.9157	18.7483	18.808	18.826	18.6976	18.7116	18.9201	17.3604	17.4669	17.2728	17.3347
EIF3C EIF3S8	EIF3C	Eif3c	Eif3c	Eukaryotic translation initiation factor 3 subunit C (eIF3c) (Eukaryotic translation initiation factor 3 subunit 8) (eIF3 p110)	19.3917	19.3517	19.4254	19.401	19.3511	19.3306	19.7072	20.278	20.194	19.8953	20.0639
EIF3D EIF3S7	EIF3D	Eif3d	Eif3d	Eukaryotic translation initiation factor 3 subunit D (eIF3d) (Eukaryotic translation initiation factor 3 subunit 7) (eIF-3-zeta) (eIF3 p66)	18.0982	18.1757	18.2544	18.1571	18.1565	18.1564	18.2947	19.9825	19.7015	19.7479	19.5248
EIF3E EIF3S6 INT6	EIF3E	Eif3e	Eif3e	Eukaryotic translation initiation factor 3 subunit E (eIF3e) (Eukaryotic translation initiation factor 3 subunit 6) (Viral integration site protein INT-6 homolog) (eIF-3 p48)	18.4249	18.3757	18.435	18.4182	18.4262	18.3607	18.504	17.693	17.755	17.5869	17.7048
EIF3G EIF3S4	EIF3G	Eif3g	Eif3g	Eukaryotic translation initiation factor 3 subunit G (eIF3g) (Eukaryotic translation initiation factor 3 RNA-binding subunit) (eIF-3 RNA-binding subunit) (Eukaryotic translation initiation factor 3 subunit 4) (eIF-3-delta) (eIF3 p42) (eIF3 p44)	18.5939	18.583	18.6623	18.6041	18.7443	18.5621	18.4807	19.9577	19.9027	20.0267	20.1183
EIF3H EIF3S3	EIF3H	Eif3h	Eif3h	Eukaryotic translation initiation factor 3 subunit H (eIF3h) (Eukaryotic translation initiation factor 3 subunit 3) (eIF-3-gamma) (eIF3 p40 subunit)	18.332	18.3144	18.3482	18.3515	18.3416	18.2803	18.2549	18.6243	18.3813	18.7111	18.6473
EIF3I EIF3S2 TRIP1	EIF3I	Eif3i	Eif3i	Eukaryotic translation initiation factor 3 subunit I (eIF3i) (Eukaryotic translation initiation factor 3 subunit 2) (TGF-beta receptor-interacting protein 1) (TRIP-1) (eIF-3-beta) (eIF3 p36)	18.5796	18.4767	18.5373	18.4956	18.4242	18.4136	18.783	18.9314	18.8531	18.627	18.5465
EIF3J EIF3S1 PRO0391	EIF3J	Eif3j1	Eif3j1	Eukaryotic translation initiation factor 3 subunit J (eIF3j) (Eukaryotic translation initiation factor 3 subunit 1) (eIF-3-alpha) (eIF3 p35)	17.9372	17.9133	17.9056	17.9313	17.8421	17.8056	18.0506	18.1127	18.1343	18.3141	18.1237
EIF3L EIF3EIP EIF3S6IP HSPC021 HSPC025 MSTP005	EIF3L	Eif3l	Eif3l	Eukaryotic translation initiation factor 3 subunit L (eIF3l) (Eukaryotic translation initiation factor 3 subunit 6-interacting protein) (Eukaryotic translation initiation factor 3 subunit E-interacting protein)	18.6485	18.5681	18.6233	18.5972	18.6681	18.5529	18.4811	16.0619	16.1181	16.4855	15.7604
EIF4G2 DAP5 OK/SW-cl.75	EIF4G2	Eif4g2	Eif4g2	Eukaryotic translation initiation factor 4 gamma 2 (eIF-4-gamma 2) (eIF-4G 2) (eIF4G 2) (Death-associated protein 5) (DAP-5) (p97)	18.283	18.2786	18.2909	18.295	18.2588	18.239	18.2486	17.928	17.8607	17.8393	18.0592
EIF4B	EIF4B	Eif4b	Eif4b	Eukaryotic translation initiation factor 4B (eIF-4B)	18.6199	18.6533	18.6936	18.5732	18.6593	18.6861	18.3998	22.3527	22.3145	22.1479	22.2997
EIF4E EIF4EL1 EIF4F	EIF4E	Eif4e	Eif4e	Eukaryotic translation initiation factor 4E (eIF-4E) (eIF4E) (eIF-4F 25 kDa subunit) (mRNA cap-binding protein)	17.9731	17.7742	17.7508	17.9449	17.855	17.8535	17.7856	17.7218	17.2125	17.2386	17.2715
EIF4ENIF1	EIF4ENIF1	Eif4enif1	Eif4enif1	Eukaryotic translation initiation factor 4E transporter (4E-T) (eIF4E transporter) (Eukaryotic translation initiation factor 4E nuclear import factor 1)	15.2851	15.4682	15.6023	15.3167	15.4868	15.4686	15.278	18.2609	18.2618	18.3655	18.3653
EIF4EBP1	EIF4EBP1	Eif4ebp1	Eif4ebp1	Eukaryotic translation initiation factor 4E-binding protein 1 (4E-BP1) (eIF4E-binding protein 1) (Phosphorylated heat- and acid-stable protein regulated by insulin 1) (PHAS-I)	13.7563	13.8154	13.7532	13.9042	13.8847	13.8443	13.433	13.2367	13.3852	12.9885	12.4376
EIF5	EIF5	Eif5	Eif5	Eukaryotic translation initiation factor 5 (eIF-5)	17.7861	17.6183	17.7319	17.5926	17.6228	17.6113	17.7058	15.7363	15.8305	16.6686	16.6168
EIF5A	EIF5A	Eif5a	Eif5a	Eukaryotic translation initiation factor 5A-1 (eIF-5A-1) (eIF-5A1) (Eukaryotic initiation factor 5A isoform 1) (eIF-5A) (Rev-binding factor) (eIF-4D)	19.2008	19.0948	19.2054	19.13	19.0776	19.0304	19.2008	17.5201	17.3565	17.1748	17.1999
EIF5B IF2 KIAA0741	EIF5B	Eif5b	Eif5b	Eukaryotic translation initiation factor 5B (eIF-5B) (EC 3.6.5.3) (Translation initiation factor IF-2)	18.7541	18.7722	18.8006	18.8317	18.7593	18.813	18.7532	21.6824	21.6874	21.6017	21.8746
EIF6 EIF3A ITGB4BP OK/SW-cl.27	EIF6	Eif6	Eif6	Eukaryotic translation initiation factor 6 (eIF-6) (B(2)GCN homolog) (B4 integrin interactor) (CAB) (p27(BBP))	17.3939	17.3902	17.4746	17.3989	17.4255	17.4541	17.4364	17.5648	17.6199	17.1009	17.7346
EIF3A EIF3S10 KIAA0139	EIF3A	Eif6	Eif6	Eukaryotic translation initiation factor 6 (eIF-6) (B(2)GCN homolog) (B4 integrin interactor) (CAB) (p27(BBP))	20.0504	19.9468	20.0213	19.9955	20.0043	19.9314	20.1367	17.5648	17.6199	17.1009	17.7346
ECSIT	ECSIT	Ecsit	Ecsit	Evolutionarily conserved signaling intermediate in Toll pathway, mitochondrial (Protein SITPEC)	14.7854	14.9561	14.9752	14.9836	14.9708	14.9488	14.7851	14.0755	14.2285	14.7158	14.549
EXOC4 KIAA1699 SEC8 SEC8L1	EXOC4	Exoc4	Exoc4	Exocyst complex component 4 (Exocyst complex component Sec8)	17.9144	17.7624	17.7621	17.8435	17.7861	17.786	17.8497	14.8363	15.0494	15.6963	15.7323
EXOC8	EXOC8	Exoc8	Exoc8	Exocyst complex component 8 (Exocyst complex 84 kDa subunit)	17.6251	17.6112	17.6216	17.5863	17.6138	17.5848	17.3869	16.8641	16.9065	16.5108	16.5879
EXOSC10 PMSCL PMSCL2 RRP6	EXOSC10	Exosc10	Exosc10	Exosome complex component 10 (EC 3.1.13.-) (Autoantigen PM/Scl 2) (P100 polymyositis-scleroderma overlap syndrome-associated autoantigen) (Polymyositis/scleroderma autoantigen 100 kDa) (PM/Scl-100) (Polymyositis/scleroderma autoantigen 2)	18.4644	18.5834	18.5874	18.4509	18.5317	18.5871	18.6068	21.257	21.3606	21.3804	21.3861
EXOSC6 MTR3	EXOSC6	Exosc6	Exosc6	Exosome complex component MTR3 (Exosome component 6) (mRNA transport regulator 3 homolog) (hMtr3) (p11)	17.036	17.1538	17.1608	17.089	17.136	17.1881	17.14	18.7001	18.748	18.8209	18.8567
EXOSC4 RRP41 SKI6	EXOSC4	Exosc4	Exosc4	Exosome complex component RRP41 (Exosome component 4) (Ribosomal RNA-processing protein 41) (p12A)	16.334	16.3544	16.3875	16.3235	16.1917	16.334	16.5962	17.1734	17.2438	16.8334	16.7152
EXOSC7 KIAA0116 RRP42	EXOSC7	Exosc7	Exosc7	Exosome complex component RRP42 (Exosome component 7) (Ribosomal RNA-processing protein 42) (p8)	17.7522	17.4222	17.3842	17.4438	17.4211	17.414	17.4011	18.0664	18.1644	17.1631	17.4514
EXOSC8 OIP2 RRP43	EXOSC8	Exosc8	Exosc8	Exosome complex component RRP43 (Exosome component 8) (Opa-interacting protein 2) (OIP-2) (Ribosomal RNA-processing protein 43) (p9)	16.5426	16.6553	16.6211	16.6113	16.7178	16.6749	16.4745	16.855	16.6627	17.2387	17.2155
EXOSC9 PMSCL1	EXOSC9	Exosc9	Exosc9	Exosome complex component RRP45 (Autoantigen PM/Scl 1) (Exosome component 9) (P75 polymyositis-scleroderma overlap syndrome-associated autoantigen) (Polymyositis/scleroderma autoantigen 1) (Polymyositis/scleroderma autoantigen 75 kDa) (PM/Scl-75)	17.0048	17.1964	17.1607	17.1271	17.0398	17.1726	17.191	17.906	17.7335	17.4403	17.5932
EXOSC5 CML28 RRP46	EXOSC5	Exosc5	Exosc5	Exosome complex component RRP46 (Chronic myelogenous leukemia tumor antigen 28) (Exosome component 5) (Ribosomal RNA-processing protein 46) (p12B)	16.7488	16.6185	16.6004	16.656	16.5362	16.645	16.4614	15.6966	15.6764	15.7843	15.7608
DIS3 KIAA1008 RRP44	DIS3	Dis3	Dis3	Exosome complex exonuclease RRP44 (EC 3.1.13.-) (EC 3.1.26.-) (Protein DIS3 homolog) (Ribosomal RNA-processing protein 44)	17.9612	17.9378	17.9014	17.8731	18.0021	18.0049	18.0001	19.926	19.989	19.7531	19.4929
CSE1L CAS XPO2	CSE1L	Cse1l	Cse1l	Exportin-2 (Exp2) (Cellular apoptosis susceptibility protein) (Chromosome segregation 1-like protein) (Importin-alpha re-exporter)	19.0484	19.0202	19.0383	18.9925	19.0278	19.0761	19.0963	18.2182	18.0409	17.9951	18.1345
XPO5 KIAA1291 RANBP21	XPO5	Xpo5	Xpo5	Exportin-5 (Exp5) (Ran-binding protein 21)	16.7977	17.0045	17.1113	16.9359	17.0456	17.0169	16.9794	17.1684	17.1614	16.9723	16.9499
XPO6 KIAA0370 RANBP20	XPO6	Xpo6	Xpo6	Exportin-6 (Exp6) (Ran-binding protein 20)	16.0872	16.0673	16.0711	16.2938	16.1524	16.1524	15.9185	14.7067	14.7071	14.306	14.5935
XPO7 KIAA0745 RANBP16	XPO7	Xpo7	Xpo7	Exportin-7 (Exp7) (Ran-binding protein 16)	18.7928	18.3763	18.3045	18.4302	18.4014	18.3858	18.5589	17.8236	18.0199	17.7297	17.8063
ESYT1 FAM62A KIAA0747 MBC2.1	ESYT1	Esyt1	Esyt1	Extended synaptotagmin-1 (E-Syt1) (Membrane-bound C2 domain-containing protein)	13.4955	13.2915	13.2407	13.4191	13.3954	13.3562	13.2787	20.3314	20.2909	20.8055	20.5823
ESYT1 FAM62A KIAA0747 MBC2	ESYT1	Esyt1	Esyt1	Extended synaptotagmin-1 (E-Syt1) (Membrane-bound C2 domain-containing protein)	19.4412	19.4995	19.4838	19.4481	19.3449	19.5282	19.6167	20.3314	20.2909	20.8055	20.5823
EZR VIL2	EZR	Ezr	Ezr	Ezrin (Cytovillin) (Villin-2) (p81)	20.8539	20.9024	20.9641	20.7698	20.8154	20.9368	21.2025	22.6656	22.8362	22.9726	23.1861
SUPT16H FACT140 FACTP140	SUPT16H	Supt16	Supt16	FACT complex subunit SPT16 (Chromatin-specific transcription elongation factor 140 kDa subunit) (FACT 140 kDa subunit) (FACTp140) (Facilitates chromatin transcription complex subunit SPT16) (hSPT16)	19.5242	19.6857	19.7617	19.6272	19.6795	19.7378	19.7811	19.0888	18.9505	19.524	19.572
SSRP1 FACT80	SSRP1	Ssrp1	Ssrp1	FACT complex subunit SSRP1 (Chromatin-specific transcription elongation factor 80 kDa subunit) (Facilitates chromatin transcription complex 80 kDa subunit) (FACT 80 kDa subunit) (FACTp80) (Facilitates chromatin transcription complex subunit SSRP1) (Recombination signal sequence recognition protein 1) (Structure-specific recognition protein 1) (hSSRP1) (T160)	18.5771	18.5929	18.7046	18.5588	18.4502	18.6299	18.799	19.5866	19.5716	19.5061	19.4591
CAPZA2	CAPZA2	Capza2	Capza2	F-actin-capping protein subunit alpha-2 (CapZ alpha-2)	18.0296	18.0211	18.0172	18.0656	17.901	17.9897	18.0394	14.2938	14.015	13.3767	13.4305
CAPZB	CAPZB	Capzb	Capzb	F-actin-capping protein subunit beta (CapZ beta)	20.0563	19.9513	19.9509	20.0103	19.7345	19.8043	20.3277	20.8583	20.8037	21.6874	21.1439
GFER ALR HERV1 HPO	GFER	Gfer	Gfer	FAD-linked sulfhydryl oxidase ALR (EC 1.8.3.2) (Augmenter of liver regeneration) (hERV1) (Hepatopoietin)	16.0878	16.2625	16.2736	16.2438	16.3697	16.2101	16.1305	19.0093	19.1314	19.2303	19.2594
FUBP1	FUBP1	Fubp1	Fubp1	Far upstream element-binding protein 1 (FBP) (FUSE-binding protein 1) (DNA helicase V) (hDH V)	13.4968	13.6087	13.7276	13.4219	13.7899	13.6511	13.2772	20.9813	20.8417	21.0901	21.2729
KHSRP FUBP2	KHSRP	Khsrp	Khsrp	Far upstream element-binding protein 2 (FUSE-binding protein 2) (KH type-splicing regulatory protein) (KSRP) (p75)	19.785	19.8412	19.8726	19.7642	19.8098	19.8898	19.7004	21.0128	21.0909	21.3979	21.5932
FAF1 UBXD12 UBXN3A CGI-03	FAF1	Faf1	Faf1	FAS-associated factor 1 (hFAF1) (UBX domain-containing protein 12) (UBX domain-containing protein 3A)	17.3021	17.1246	17.1349	17.1847	17.1249	17.1369	17.2823	17.9399	18.0664	18.9207	18.7025
FAF2 ETEA KIAA0887 UBXD8 UBXN3B	FAF2	Faf2	Faf2	FAS-associated factor 2 (UBX domain-containing protein 3B) (UBX domain-containing protein 8)	17.3973	17.4688	17.5172	17.3134	17.4879	17.5429	17.3865	18.6565	18.6666	18.2367	18.1325
FASN FAS	FASN	Fasn	Fasn	Fatty acid synthase (EC 2.3.1.85) (Type I fatty acid synthase) [Includes: [Acyl-carrier-protein] S-acetyltransferase (EC 2.3.1.38);[Acyl-carrier-protein] S-malonyltransferase (EC 2.3.1.39);3-oxoacyl-[acyl-carrier-protein] synthase (EC 2.3.1.41);3-oxoacyl-[acyl-carrier-protein] reductase (EC 1.1.1.100);3-hydroxyacyl-[acyl-carrier-protein] dehydratase (EC 4.2.1.59);Enoyl-[acyl-carrier-protein] redu…	18.5308	18.2372	18.5102	18.333	18.1379	18.4206	18.3459	20.2471	20.2419	20.2849	20.4756
FCHO1 KIAA0290	FCHO1	Fcho1	Fcho1	F-BAR domain only protein 1	16.1971	16.2574	16.275	16.2288	16.2774	16.2484	15.9468	18.4996	18.3902	18.4316	18.6076
FCHO2	FCHO2	Fcho2	Fcho2	F-BAR domain only protein 2	16.0508	15.8774	15.8411	15.9328	15.9339	15.9565	16.0674	17.2543	17.6218	17.5776	17.4991
FBXO3 FBX3	FBXO3	Fbxo3	Fbxo3	F-box only protein 3	14.8185	14.6547	14.5877	14.766	14.5562	14.6641	14.6367	14.4521	13.9603	13.9135	14.1106
FBXO38 SP329	FBXO38	Fbxo38	Fbxo38	F-box only protein 38	15.341	15.2912	15.1351	15.3193	15.3712	15.3555	15.0838	17.3529	17.1786	17.3664	17.1762
FBXO4 FBX4	FBXO4	Fbxo4	Fbxo4	F-box only protein 4	15.0249	15.0507	15.0426	15.0472	15.1458	15.0604	15.0708	15.364	15.4422	15.977	15.4788
FBXO6 FBG2 FBS2 FBX6	FBXO6	Fbxo6	Fbxo6	F-box only protein 6 (F-box protein that recognizes sugar chains 2) (F-box/G-domain protein 2)	14.8552	14.6811	14.8014	14.8336	14.8723	14.7756	14.4726	13.8582	14.1981	14.3747	14.2619
FRMD8 FKSG44	FRMD8	Frmd8	Frmd8	FERM domain-containing protein 8 (Band4.1 inhibitor LRP interactor) (Bili) (iRhom tail-associated protein) (iTAP)	13.8419	14.0446	14.1654	13.876	14.1136	13.9697	13.8244	16.6298	16.6852	16.6168	16.5327
FERMT3 KIND3 MIG2B URP2	FERMT3	Fermt3	Fermt3	Fermitin family homolog 3 (Kindlin-3) (MIG2-like protein) (Unc-112-related protein 2)	19.1678	19.03	19.111	19.3874	19.1702	18.9764	19.5339	14.231	14.003	14.4361	14.4146
FTL	FTL	Ftl1	Ftl1	Ferritin light chain (Ferritin L subunit)	17.035	17.1274	16.8285	17.3963	17.5044	17.304	17.0535	16.3961	16.9718	16.6014	16.5806
FECH	FECH	Fech	Fech	Ferrochelatase, mitochondrial (EC 4.98.1.1) (Heme synthase) (Protoheme ferro-lyase)	17.4178	17.0574	17.1377	17.1408	17.0159	17.0031	17.1949	17.5045	17.6448	17.3894	17.3349
FGFR1OP2 HSPC123	FGFR1OP2	Fgfr1op2	Fgfr1op2	FGFR1 oncogene partner 2	17.3985	17.304	17.2802	17.3083	17.3011	17.3755	17.485	16.6103	16.4079	15.7891	15.8281
FHOD1 FHOS FHOS1	FHOD1	Fhod1	Fhod1	FH1/FH2 domain-containing protein 1 (Formin homolog overexpressed in spleen 1) (FHOS) (Formin homology 2 domain-containing protein 1)	10.6629	10.3955	10.4814	10.7334	10.3774	10.4084	10.4945	16.3548	16.2298	16.2884	16.216
FGG PRO2061	FGG	Fgg	Fgg	Fibrinogen gamma chain	18.1867	17.0699	17.0971	18.2447	17.2764	17.1754	17.2552	13.9945	13.664	14.1269	13.5054
FN1 FN	FN1	Fn1	Fn1	Fibronectin (FN) (Cold-insoluble globulin) (CIG) [Cleaved into: Anastellin;Ugl-Y1;Ugl-Y2;Ugl-Y3]	11.8382	11.6694	12.0048	11.9978	11.649	11.6838	11.7805	17.9925	17.9938	18.3666	18.1708
FNDC3A FNDC3 HUGO KIAA0970	FNDC3A	Fndc3a	Fndc3a	Fibronectin type-III domain-containing protein 3A (Human gene expressed in odontoblasts)	16.3509	16.3628	16.328	16.384	16.3567	16.3194	16.2816	15.5525	15.2555	15.0474	14.6116
FILIP1L COL4A3BPIP DOC1 GIP90	FILIP1L	Filip1l	Filip1l	Filamin A-interacting protein 1-like (130 kDa GPBP-interacting protein) (90 kDa GPBP-interacting protein) (Protein down-regulated in ovarian cancer 1) (DOC-1)	14.6413	14.8611	14.7345	14.7521	14.7146	14.6558	14.5829	17.52	17.4855	18.0124	18.203
FLNA FLN FLN1	FLNA	Flna	Flna	Filamin-A (FLN-A) (Actin-binding protein 280) (ABP-280) (Alpha-filamin) (Endothelial actin-binding protein) (Filamin-1) (Non-muscle filamin)	21.7096	21.2686	21.3668	21.7303	21.2101	21.192	21.6484	22.8019	22.612	22.2616	22.434
FLNB FLN1L FLN3 TABP TAP	FLNB	Flnb	Flnb	Filamin-B (FLN-B) (ABP-278) (ABP-280 homolog) (Actin-binding-like protein) (Beta-filamin) (Filamin homolog 1) (Fh1) (Filamin-3) (Thyroid autoantigen) (Truncated actin-binding protein) (Truncated ABP)	20.2194	20.0375	19.9872	20.0976	19.9875	20.0268	20.2758	20.261	20.006	19.6345	19.8201
FKBP15 KIAA0674	FKBP15	Fkbp15	Fkbp15	FK506-binding protein 15 (FKBP-15) (133 kDa FK506-binding protein) (133 kDa FKBP) (FKBP-133) (WASP- and FKBP-like protein) (WAFL)	17.7699	17.3851	17.424	17.5362	17.4472	17.3781	17.3871	18.2452	18.2826	18.9002	18.9234
BLVRB FLR SCAN	BLVRB	Blvrb	Blvrb	Flavin reductase (NADPH) (FR) (EC 1.5.1.30) (Biliverdin reductase B) (BVR-B) (EC 1.3.1.-) (Biliverdin-IX beta-reductase) (Green heme-binding protein) (GHBP) (NADPH-dependent diaphorase) (NADPH-flavin reductase) (FLR) (S-nitroso-CoA-assisted nitrosyltransferase) (SNO-CoA-assisted nitrosyltransferase) (EC 2.6.99.-)	18.6856	17.5003	17.3336	18.0757	17.5502	17.5062	17.4305	17.7334	17.6823	17.5204	17.7183
FLOT1	FLOT1	Flot1	Flot1	Flotillin-1	18.5953	18.1525	18.1091	18.2145	18.1907	18.1351	18.1565	17.2599	17.42	16.8546	16.6161
FLOT2 ESA1 M17S1	FLOT2	Flot2	Flot2	Flotillin-2 (Epidermal surface antigen) (ESA) (Membrane component chromosome 17 surface marker 1)	19.0615	18.769	18.7102	18.8015	18.7577	18.7821	18.8756	17.3694	17.2735	16.8443	16.9531
NUFIP2 KIAA1321 PIG1	NUFIP2	Nufip2	Nufip2	FMR1-interacting protein NUFIP2 (82 kDa FMRP-interacting protein) (82-FIP) (Cell proliferation-inducing gene 1 protein) (FMRP-interacting protein 2) (Nuclear FMR1-interacting protein 2)	15.5142	15.3802	15.4245	15.3295	15.4545	15.5237	15.1931	15.2323	15.052	15.2552	15.3445
FOXK1 MNF	FOXK1	Foxk1	Foxk1	Forkhead box protein K1 (Myocyte nuclear factor) (MNF)	17.5585	17.5887	17.5915	17.5477	17.5607	17.5953	17.4367	19.4605	19.3737	19.2465	19.4696
FNBP1 FBP17 KIAA0554	FNBP1	Fnbp1	Fnbp1	Formin-binding protein 1 (Formin-binding protein 17) (hFBP17)	18.3889	18.5177	18.4248	18.5391	18.5019	18.2938	18.7311	19.9559	20.0804	19.7266	19.8906
FNBP4 FBP30 KIAA1014	FNBP4	Fnbp4	Fnbp4	Formin-binding protein 4 (Formin-binding protein 30)	17.4438	17.3586	17.3445	17.3813	17.3156	17.4037	17.4833	17.1303	17.0174	16.4406	16.375
FMNL1 C17orf1 C17orf1B FMNL FRL1	FMNL1	Fmnl1	Fmnl1	Formin-like protein 1 (CLL-associated antigen KW-13) (Leukocyte formin)	19.3694	19.2171	19.2446	19.2666	19.1515	19.2471	19.5328	19.5173	19.7686	19.9838	20.1081
FMR1	FMR1	Fmr1	Fmr1	Fragile X messenger ribonucleoprotein 1 (Fragile X messenger ribonucleoprotein) (FMRP) (Protein FMR-1)	17.7486	17.7253	17.6686	17.7488	17.7632	17.8692	17.8319	17.5637	17.5811	17.17	17.0952
FLI1	FLI1	Fli1	Fli1	Friend leukemia integration 1 transcription factor (Proto-oncogene Fli-1) (Transcription factor ERGB)	16.4663	16.307	16.3109	16.266	16.339	16.3192	16.1213	16.9359	17.1469	17.4618	17.3589
ALDOA ALDA	ALDOA	Aldoa	Aldoa	Fructose-bisphosphate aldolase A (EC 4.1.2.13) (Lung cancer antigen NY-LU-1) (Muscle-type aldolase)	21.06	20.9962	20.9687	21.0303	21.0208	20.9125	21.1377	19.6904	19.6545	19.1491	19.5007
ALDOC ALDC	ALDOC	Aldoc	Aldoc	Fructose-bisphosphate aldolase C (EC 4.1.2.13) (Brain-type aldolase)	18.4515	18.238	18.1816	18.3242	18.3379	18.2487	18.1821	16.0098	16.1347	16.3973	16.3706
FAH	FAH	Fah	Fah	Fumarylacetoacetase (FAA) (EC 3.7.1.2) (Beta-diketonase) (Fumarylacetoacetate hydrolase)	16.0853	15.2555	15.1221	15.9344	15.4537	15.3562	15.3926	18.9833	18.9002	18.8468	18.9546
FGD2 ZFYVE4	FGD2	Fgd2	Fgd2	FYVE, RhoGEF and PH domain-containing protein 2 (Zinc finger FYVE domain-containing protein 4)	16.2999	16.3638	16.475	16.3158	16.3842	16.3373	16.2732	18.0558	18.2115	17.9102	17.9283
FGD3 ZFYVE5	FGD3	Fgd3	Fgd3	FYVE, RhoGEF and PH domain-containing protein 3 (Zinc finger FYVE domain-containing protein 5)	18.2295	18.1209	18.0258	18.1526	18.1559	17.9729	18.1661	13.7626	13.2457	13.5946	13.9783
GPATCH1 ECGP GPATC1	GPATCH1	Gpatch1	Gpatch1	G patch domain-containing protein 1 (Evolutionarily conserved G-patch domain-containing protein)	14.6381	14.8479	14.8453	14.731	14.8686	14.898	14.5699	17.7504	17.7759	17.6805	17.6429
GPATCH8 GPATC8 KIAA0553	GPATCH8	Gpatch8	Gpatch8	G patch domain-containing protein 8	17.1298	17.1349	17.1247	17.1013	17.0789	17.2439	16.9666	17.9184	17.9165	17.2756	17.3617
GRK6 GPRK6	GRK6	Grk6	Grk6	G protein-coupled receptor kinase 6 (EC 2.7.11.16) (G protein-coupled receptor kinase GRK6)	16.9381	16.7209	16.592	16.8532	16.72	16.7592	16.88	15.0066	15.0038	14.6691	14.6007
GABPA E4TF1A	GABPA	Gabpa	Gabpa	GA-binding protein alpha chain (GABP subunit alpha) (Nuclear respiratory factor 2 subunit alpha) (Transcription factor E4TF1-60)	18.0458	18.1538	18.0982	18.1087	18.0378	18.123	18.1979	18.0702	18.2845	17.741	17.8667
GABPB1 E4TF1B GABPB GABPB2	GABPB1	Gabpb1	Gabpb1	GA-binding protein subunit beta-1 (GABP subunit beta-1) (GABPB-1) (GABP subunit beta-2) (GABPB-2) (Nuclear respiratory factor 2) (Transcription factor E4TF1-47) (Transcription factor E4TF1-53)	16.9952	17.2252	17.1864	17.0261	17.3208	17.2612	17.4584	17.3177	17.6034	17.4072	17.4364
GALT	GALT	Galt	Galt	Galactose-1-phosphate uridylyltransferase (Gal-1-P uridylyltransferase) (EC 2.7.7.12) (UDP-glucose--hexose-1-phosphate uridylyltransferase)	16.8163	16.6684	16.7083	16.7106	16.8234	16.4679	16.757	17.5885	17.4088	17.3643	17.3352
LGALS1	LGALS1	Lgals1	Lgals1	Galectin-1 (Gal-1) (14 kDa laminin-binding protein) (HLBP14) (14 kDa lectin) (Beta-galactoside-binding lectin L-14-I) (Galaptin) (HBL) (HPL) (Lactose-binding lectin 1) (Lectin galactoside-binding soluble 1) (Putative MAPK-activating protein PM12) (S-Lac lectin 1)	19.8138	19.7984	19.9143	19.9528	19.7592	19.8769	19.6902	17.8807	16.6243	16.4927	16.9782
ADD3 ADDL	ADD3	Add3	Add3	Gamma-adducin (Adducin-like protein 70)	17.1605	17.3381	17.1406	17.1715	17.4303	17.2267	16.83	19.3275	19.3544	19.3111	19.2242
NAPG SNAPG	NAPG	Napg	Napg	Gamma-soluble NSF attachment protein (SNAP-gamma) (N-ethylmaleimide-sensitive factor attachment protein gamma)	17.2281	17.2138	17.2409	17.2379	17.1277	17.2087	17.3247	17.9052	18.1846	17.8126	17.9042
TXLNG CXorf15 ELRG LSR5	TXLNG	Txlng	Txlng	Gamma-taxilin (Environmental lipopolysaccharide-responding gene protein) (Factor inhibiting ATF4-mediated transcription) (FIAT) (Lipopolysaccharide-specific response protein 5)	15.7305	15.6061	15.647	15.629	15.6455	15.7182	15.6346	16.3647	16.4043	16.0714	15.9446
TUBGCP2 GCP2	TUBGCP2	Tubgcp2	Tubgcp2	Gamma-tubulin complex component 2 (GCP-2) (hGCP2) (Gamma-ring complex protein 103 kDa) (h103p) (hGrip103) (Spindle pole body protein Spc97 homolog) (hSpc97)	17.0518	17.0485	17.1155	17.0416	17.1683	17.1345	16.8363	17.8841	18.1471	17.5815	17.2688
TUBGCP6 GCP6 KIAA1669	TUBGCP6	Tubgcp6	Tubgcp6	Gamma-tubulin complex component 6 (GCP-6)	14.2834	14.4328	14.4512	14.4434	14.4699	14.4394	14.2903	14.1202	13.9371	14.2335	13.9318
MIOS	MIOS	Mios	Mios	GATOR2 complex protein MIOS (Missing oocyte meiosis regulator homolog)	17.1793	17.1998	17.2293	17.3026	17.28	17.232	17.2026	13.9183	14.1104	14.1011	14.4217
H6PD GDH	H6PD	H6pd	H6pd	GDH/6PGL endoplasmic bifunctional protein [Includes: Hexose-6-phosphate dehydrogenase (Glucose 1-dehydrogenase) (GDH) (EC 1.1.1.47) (Glucose-6-phosphate dehydrogenase) (EC 1.1.1.363);6-phosphogluconolactonase (6PGL) (EC 3.1.1.31)]	17.488	17.3716	17.2951	17.4456	17.3844	17.3354	17.3906	17.6954	17.6956	17.8102	17.4676
GDPGP1 C15orf58	GDPGP1	Gdpgp1	Gdpgp1	GDP-D-glucose phosphorylase 1 (EC 2.7.7.78)	14.8141	14.8771	14.9543	14.8437	14.6747	14.8242	14.8454	14.8685	14.7607	14.6055	14.734
ALG11 GT8	ALG11	Alg11	Alg11	GDP-Man:Man(3)GlcNAc(2)-PP-Dol alpha-1,2-mannosyltransferase (EC 2.4.1.131) (Asparagine-linked glycosylation protein 11 homolog) (Glycolipid 2-alpha-mannosyltransferase)	15.1522	15.0618	14.9975	15.0778	14.9476	15.0522	14.9595	16.3411	16.371	15.72	15.5203
GMDS	GMDS	Gmds	Gmds	GDP-mannose 4,6 dehydratase (EC 4.2.1.47) (GDP-D-mannose dehydratase) (GMD)	18.3605	18.5317	18.4546	18.5096	18.4268	18.426	18.6425	15.489	15.7302	15.8678	15.9714
GSN	GSN	Gsn	Gsn	Gelsolin (AGEL) (Actin-depolymerizing factor) (ADF) (Brevin)	19.9042	18.6082	18.7264	19.6712	18.4478	18.6712	18.8747	16.7871	17.0294	16.6942	16.3018
GEMIN5	GEMIN5	Gemin5	Gemin5	Gem-associated protein 5 (Gemin5)	17.6637	17.6106	17.6208	17.6342	17.6765	17.5692	17.631	15.7534	15.6884	15.492	15.3117
GMIP	GMIP	Gmip	Gmip	GEM-interacting protein (GMIP)	17.6409	17.6021	17.6237	17.6271	17.7072	17.5937	17.7447	18.6069	18.7284	18.5974	18.5259
GTF3C1	GTF3C1	Gtf3c1	Gtf3c1	General transcription factor 3C polypeptide 1 (TF3C-alpha) (TFIIIC box B-binding subunit) (Transcription factor IIIC 220 kDa subunit) (TFIIIC 220 kDa subunit) (TFIIIC220) (Transcription factor IIIC subunit alpha)	17.4492	17.3951	17.3688	17.4991	17.4654	17.4363	17.4514	17.1179	17.0664	16.9124	17.098
GTF3C3	GTF3C3	Gtf3c3	Gtf3c3	General transcription factor 3C polypeptide 3 (Transcription factor IIIC 102 kDa subunit) (TFIIIC 102 kDa subunit) (TFIIIC102) (Transcription factor IIIC subunit gamma) (TF3C-gamma)	16.6854	16.5456	16.5686	16.613	16.6444	16.6179	16.4666	13.005	12.6888	12.6842	12.6478
GTF3C4	GTF3C4	Gtf3c4	Gtf3c4	General transcription factor 3C polypeptide 4 (EC 2.3.1.48) (TF3C-delta) (Transcription factor IIIC 90 kDa subunit) (TFIIIC 90 kDa subunit) (TFIIIC90) (Transcription factor IIIC subunit delta)	17.0044	17.0082	17.0323	16.9943	16.9537	17.0293	17.0181	15.0534	14.7549	14.4184	14.6866
GTF3C5 CDABP0017	GTF3C5	Gtf3c5	Gtf3c5	General transcription factor 3C polypeptide 5 (TF3C-epsilon) (Transcription factor IIIC 63 kDa subunit) (TFIIIC 63 kDa subunit) (TFIIIC63) (Transcription factor IIIC subunit epsilon)	16.2909	16.3862	16.4245	16.332	16.345	16.3363	16.5013	17.1428	17.0931	17.4745	17.5182
GTF2E1 TF2E1	GTF2E1	Gtf2e1	Gtf2e1	General transcription factor IIE subunit 1 (General transcription factor IIE 56 kDa subunit) (Transcription initiation factor IIE subunit alpha) (TFIIE-alpha)	16.4953	16.7625	16.7742	16.6721	16.6862	16.8343	16.854	16.6417	16.7977	16.119	16.3801
GTF2F1 RAP74	GTF2F1	Gtf2f1	Gtf2f1	General transcription factor IIF subunit 1 (General transcription factor IIF 74 kDa subunit) (Transcription initiation factor IIF subunit alpha) (TFIIF-alpha) (Transcription initiation factor RAP74)	17.2356	17.3782	17.4096	17.3059	17.3541	17.4432	17.1195	17.783	17.6093	17.4723	17.5716
GTF2F2 RAP30	GTF2F2	Gtf2f2	Gtf2f2	General transcription factor IIF subunit 2 (General transcription factor IIF 30 kDa subunit) (Transcription initiation factor IIF subunit beta) (TFIIF-beta) (Transcription initiation factor RAP30)	17.1057	17.3406	17.3995	17.1906	17.4893	17.5228	17.5505	17.1919	17.0925	17.0191	17.6244
GTF2I BAP135 WBSCR6	GTF2I	Gtf2i	Gtf2i	General transcription factor II-I (GTFII-I) (TFII-I) (Bruton tyrosine kinase-associated protein 135) (BAP-135) (BTK-associated protein 135) (SRF-Phox1-interacting protein) (SPIN) (Williams-Beuren syndrome chromosomal region 6 protein)	19.2098	19.3749	19.3556	19.2585	19.3123	19.2749	19.5649	17.6457	17.5817	17.1734	17.2181
USO1 VDP	USO1	Uso1	Uso1	General vesicular transport factor p115 (Protein USO1 homolog) (Transcytosis-associated protein) (TAP) (Vesicle-docking protein)	19.0375	18.9151	18.8934	18.9563	18.7919	18.8605	18.9163	20.0364	20.0191	20.6739	20.7923
MCM3AP GANP KIAA0572 MAP80	MCM3AP	Mcm3ap	Mcm3ap	Germinal-center associated nuclear protein (GANP) (EC 2.3.1.48) (80 kDa MCM3-associated protein) (MCM3 acetylating protein) (MCM3AP) (EC 2.3.1.-) (MCM3 acetyltransferase)	16.576	16.4807	16.4967	16.5151	16.5885	16.5294	16.2932	17.7212	17.7316	17.6392	17.5631
GHDC D11LGP1E LGP1	GHDC	Ghdc	Ghdc	GH3 domain-containing protein	16.7004	16.654	16.5894	16.6275	16.6577	16.7293	16.4841	16.4709	16.2157	15.5184	15.8064
GMFB	GMFB	Gmfb	Gmfb	Glia maturation factor beta (GMF-beta)	17.6015	17.5483	17.4774	17.6136	17.6123	17.4737	17.5975	17.0982	17.2007	18.2835	18.1793
GMFG	GMFG	Gmfg	Gmfg	Glia maturation factor gamma (GMF-gamma)	18.2884	18.2054	18.1509	18.2959	18.2597	18.231	18.4986	16.2363	16.3293	16.2779	16.2229
GMEB2 KIAA1269	GMEB2	Gmeb2	Gmeb2	Glucocorticoid modulatory element-binding protein 2 (GMEB-2) (DNA-binding protein p79PIF) (Parvovirus initiation factor p79) (PIF p79)	16.3218	16.3225	16.2877	16.3346	16.1706	16.2696	16.5574	15.9853	15.9871	15.7745	15.7949
NR3C1 GRL	NR3C1	Nr3c1	Nr3c1	Glucocorticoid receptor (GR) (Nuclear receptor subfamily 3 group C member 1)	16.9124	17.016	17.0254	17.0405	17.0824	17.0912	16.9788	15.9858	16.0605	15.8382	15.8105
G6PD	G6PD	G6pdx	G6pdx	Glucose-6-phosphate 1-dehydrogenase (G6PD) (EC 1.1.1.49)	19.694	19.4916	19.5506	19.6193	19.4033	19.4659	19.8302	18.2626	18.2444	18.2784	18.4374
GID8 C20orf11 TWA1	GID8	Gid8	Gid8	Glucose-induced degradation protein 8 homolog (Two hybrid-associated protein 1 with RanBPM) (Twa1)	14.365	14.4289	14.4645	14.3577	14.457	14.3986	14.3737	16.3677	16.3414	17.0534	17.1223
PRKCSH G19P1	PRKCSH	Prkcsh	Prkcsh	Glucosidase 2 subunit beta (80K-H protein) (Glucosidase II subunit beta) (Protein kinase C substrate 60.1 kDa protein heavy chain) (PKCSH)	19.7612	19.7445	19.7191	19.6418	19.6458	19.8059	20.0482	19.0797	19.2044	18.859	19.2058
GLUD1 GLUD	GLUD1	Glud1	Glud1	Glutamate dehydrogenase 1, mitochondrial (GDH 1) (EC 1.4.1.3)	19.9082	19.9585	19.9807	20.0326	19.9024	19.9559	20.3105	22.4549	22.4746	22.2934	22.2544
GCLC GLCL GLCLC	GCLC	Gclc	Gclc	Glutamate--cysteine ligase catalytic subunit (EC 6.3.2.2) (GCS heavy chain) (Gamma-ECS) (Gamma-glutamylcysteine synthetase)	19.0006	18.8144	18.8123	18.8607	18.8816	18.858	18.8797	18.7889	18.6748	18.378	18.3806
GCLM GLCLR	GCLM	Gclm	Gclm	Glutamate--cysteine ligase regulatory subunit (GCS light chain) (Gamma-ECS regulatory subunit) (Gamma-glutamylcysteine synthetase regulatory subunit) (Glutamate--cysteine ligase modifier subunit)	16.3747	15.3821	15.2062	15.7088	15.4378	15.3817	15.3004	16.1979	16.0494	15.1782	15.2968
GRWD1 GRWD KIAA1942 WDR28	GRWD1	Grwd1	Grwd1	Glutamate-rich WD repeat-containing protein 1	16.6992	16.812	16.9251	16.7549	16.7131	16.8626	16.8199	16.3494	16.1886	16.0028	16.2156
GLS GLS1 KIAA0838.1	GLS	Gls	Gls	Glutaminase kidney isoform, mitochondrial (GLS) (EC 3.5.1.2) (K-glutaminase) (L-glutamine amidohydrolase) [Cleaved into: Glutaminase kidney isoform, mitochondrial 68 kDa chain;Glutaminase kidney isoform, mitochondrial 65 kDa chain]	14.6757	15.0992	15.1373	14.8958	15.0432	15.0235	14.9924	16.9004	17.3068	17.5476	17.5016
GLS GLS1 KIAA0838	GLS	Gls	Gls	Glutaminase kidney isoform, mitochondrial (GLS) (EC 3.5.1.2) (K-glutaminase) (L-glutamine amidohydrolase) [Cleaved into: Glutaminase kidney isoform, mitochondrial 68 kDa chain;Glutaminase kidney isoform, mitochondrial 65 kDa chain]	18.6723	18.9178	18.8511	18.8676	18.7999	18.8797	18.8747	16.9004	17.3068	17.5476	17.5016
GFPT1 GFAT GFPT	GFPT1	Gfpt1	Gfpt1	Glutamine--fructose-6-phosphate aminotransferase [isomerizing] 1 (EC 2.6.1.16) (D-fructose-6-phosphate amidotransferase 1) (Glutamine:fructose-6-phosphate amidotransferase 1) (GFAT 1) (GFAT1) (Hexosephosphate aminotransferase 1)	17.6559	17.7129	17.7268	17.7528	17.7413	17.7378	17.6375	16.5907	16.8586	16.6904	16.6907
QRSL1	QRSL1	Qrsl1	Qrsl1	Glutamyl-tRNA(Gln) amidotransferase subunit A, mitochondrial (Glu-AdT subunit A) (EC 6.3.5.7) (Glutaminyl-tRNA synthase-like protein 1)	15.5778	15.751	15.7379	15.8581	15.8607	15.7556	15.881	17.0216	17.0097	16.8812	16.5217
GATB PET112 PET112L HSPC199	GATB	Gatb	Gatb	Glutamyl-tRNA(Gln) amidotransferase subunit B, mitochondrial (Glu-AdT subunit B) (EC 6.3.5.-) (Cytochrome c oxidase assembly factor PET112 homolog)	15.8495	15.9689	16.0663	15.9667	16.0255	15.9441	15.8464	14.1282	13.8486	14.2559	14.2453
GLRX3 PICOT TXNL2 HUSSY-22	GLRX3	Glrx3	Glrx3	Glutaredoxin-3 (PKC-interacting cousin of thioredoxin) (PICOT) (PKC-theta-interacting protein) (PKCq-interacting protein) (Thioredoxin-like protein 2)	17.6416	17.6658	17.7566	17.6794	17.4687	17.6085	17.911	18.1905	18.3142	18.7341	19.3214
GLRX5 C14orf87	GLRX5	Glrx5	Glrx5	Glutaredoxin-related protein 5, mitochondrial (Monothiol glutaredoxin-5)	15.3774	15.4691	15.4673	15.474	15.4679	15.4169	15.4005	14.2429	14.0799	13.8909	14.0103
GSTO1 GSTTLP28	GSTO1	Gsto1	Gsto1	Glutathione S-transferase omega-1 (GSTO-1) (EC 2.5.1.18) (Glutathione S-transferase omega 1-1) (GSTO 1-1) (Glutathione-dependent dehydroascorbate reductase) (EC 1.8.5.1) (Monomethylarsonic acid reductase) (MMA(V) reductase) (EC 1.20.4.2) (S-(Phenacyl)glutathione reductase) (SPG-R)	19.7096	19.354	19.2132	19.4736	19.398	19.3122	19.5268	13.9252	14.0693	14.0753	13.9371
GSTP1 FAEES3 GST3	GSTP1	Gstp1	Gstp1	Glutathione S-transferase P (EC 2.5.1.18) (GST class-pi) (GSTP1-1)	20.5772	20.6447	20.6457	20.6501	20.6845	20.7019	20.3807	19.1485	19.6266	19.1901	19.4252
GSS	GSS	Gss	Gss	Glutathione synthetase (GSH synthetase) (GSH-S) (EC 6.3.2.3) (Glutathione synthase)	19.2008	19.1892	19.238	19.1794	19.086	19.1717	19.328	15.8484	16.0245	16.7988	17.1138
GPD1L KIAA0089	GPD1L	Gpd1l	Gpd1l	Glycerol-3-phosphate dehydrogenase 1-like protein (GPD1-L) (EC 1.1.1.8)	16.9788	16.8911	16.8235	16.9359	16.865	16.846	16.6999	18.0515	18.1766	17.7968	17.9654
GPD2	GPD2	Gpd2	Gpd2	Glycerol-3-phosphate dehydrogenase, mitochondrial (GPD-M) (GPDH-M) (EC 1.1.5.3) (mitohondrial glycerophosphate dehydrogenase gene) (mGDH) (mtGPD)	18.4735	18.5245	18.5073	18.5944	18.4306	18.459	18.5808	20.6506	20.713	20.6574	20.511
PGP	PGP	Pgp	Pgp	Glycerol-3-phosphate phosphatase (G3PP) (EC 3.1.3.21) (Aspartate-based ubiquitous Mg(2+)-dependent phosphatase) (AUM) (EC 3.1.3.48) (Phosphoglycolate phosphatase) (PGP)	17.0754	16.7379	16.8741	16.7494	16.7437	16.7621	16.7279	15.4042	15.4554	15.4304	15.5774
GPCPD1 GDE5 KIAA1434	GPCPD1	Gpcpd1	Gpcpd1	Glycerophosphocholine phosphodiesterase GPCPD1 (EC 3.1.4.2) (Glycerophosphodiester phosphodiesterase 5)	15.2969	15.1309	15.1258	15.172	15.0268	15.1145	15.256	13.6224	12.6626	12.917	12.8376
GDE1 MIR16	GDE1	Gde1	Gde1	Glycerophosphodiester phosphodiesterase 1 (Glycerophosphoinositol glycerophosphodiesterase GDE1) (EC 3.1.4.44) (Lysophospholipase D GDE1) (EC 3.1.4.-) (Membrane-interacting protein of RGS16) (RGS16-interacting membrane protein)	10.1823	10.2128	10.3815	10.2614	10.195	10.2254	10.31	15.5017	15.1477	15.2559	15.3482
PYGB	PYGB	Pygb	Pygb	Glycogen phosphorylase, brain form (EC 2.4.1.1)	18.983	18.8857	18.8733	19.0387	18.8664	18.8256	19.0887	18.3485	18.7274	19.6958	19.6156
GSK3A	GSK3A	Gsk3a	Gsk3a	Glycogen synthase kinase-3 alpha (GSK-3 alpha) (EC 2.7.11.26) (Serine/threonine-protein kinase GSK3A) (EC 2.7.11.1)	16.7286	16.7822	16.7963	16.7191	16.7725	16.8176	16.8105	15.6401	15.4472	15.528	15.5776
GLTP	GLTP	Gltp	Gltp	Glycolipid transfer protein (GLTP)	16.694	16.7563	16.7644	16.8262	16.7594	16.7534	16.9484	14.1124	14.1795	14.8248	14.7825
FAM20B KIAA0475	FAM20B	Fam20b	Fam20b	Glycosaminoglycan xylosylkinase (EC 2.7.1.-) (Xylose kinase)	14.5006	14.6672	14.7262	14.6473	14.7953	14.6564	14.7015	13.2065	13.4707	12.9128	12.6693
GLOD4 C17orf25 CGI-150 My027	GLOD4	Glod4	Glod4	Glyoxalase domain-containing protein 4	19.3865	19.2402	19.2144	19.2472	19.2074	19.246	19.4565	15.9496	15.7267	15.8886	16.2462
GRHPR GLXR MSTP035	GRHPR	Grhpr	Grhpr	Glyoxylate reductase/hydroxypyruvate reductase (EC 1.1.1.79) (EC 1.1.1.81)	19.0863	19.0492	18.8637	19.0035	19.0665	19.0183	19.2943	17.3834	17.2697	16.7343	17.0042
GMPR2	GMPR2	Gmpr2	Gmpr2	GMP reductase 2 (GMPR 2) (EC 1.7.1.7) (Guanosine 5'-monophosphate oxidoreductase 2) (Guanosine monophosphate reductase 2)	17.4731	17.3682	17.3388	17.4001	17.4234	17.3167	17.5662	17.0865	17.2899	16.9734	16.9344
GMPS	GMPS	Gmps	Gmps	GMP synthase [glutamine-hydrolyzing] (EC 6.3.5.2) (GMP synthetase) (Glutamine amidotransferase)	18.6683	18.6117	18.5983	18.6343	18.6461	18.7926	18.7638	18.0353	17.9735	17.8553	18.1544
GLG1 CFR1 ESL1 MG160	GLG1	Glg1	Glg1	Golgi apparatus protein 1 (CFR-1) (Cysteine-rich fibroblast growth factor receptor) (E-selectin ligand 1) (ESL-1) (Golgi sialoglycoprotein MG-160)	18.164	18.1042	18.1039	18.0497	18.0831	18.1669	18.1516	20.7903	20.5598	20.3784	20.6406
GOLPH3 GPP34	GOLPH3	Golph3	Golph3	Golgi phosphoprotein 3 (Coat protein GPP34) (Mitochondrial DNA absence factor) (MIDAS)	17.2922	17.3531	17.2834	17.3608	17.1963	17.3915	17.1689	16.7876	16.7203	16.9799	16.8428
GOLPH3L GPP34R	GOLPH3L	Golph3l	Golph3l	Golgi phosphoprotein 3-like (GPP34-related protein)	15.5119	15.6838	15.7149	15.5441	15.5517	15.6362	14.9508	14.1806	13.7033	14.1252	14.2985
GORASP2 GOLPH6	GORASP2	Gorasp2	Gorasp2	Golgi reassembly-stacking protein 2 (GRS2) (Golgi phosphoprotein 6) (GOLPH6) (Golgi reassembly-stacking protein of 55 kDa) (GRASP55) (p59)	17.8066	17.8948	17.9045	17.864	17.9608	17.9275	18.1931	14.7179	14.4659	15.1259	14.7499
ACBD3 GCP60 GOCAP1 GOLPH1	ACBD3	Acbd3	Acbd3	Golgi resident protein GCP60 (Acyl-CoA-binding domain-containing protein 3) (Golgi complex-associated protein 1) (GOCAP1) (Golgi phosphoprotein 1) (GOLPH1) (PBR- and PKA-associated protein 7) (Peripheral benzodiazepine receptor-associated protein PAP7) [Cleaved into: Golgi resident protein GCP60, N-terminally processed]	17.1087	17.0947	17.0606	17.0699	17.1376	17.1121	16.9029	18.5541	18.4654	18.5844	18.6103
GOSR1 GS28	GOSR1	Gosr1	Gosr1	Golgi SNAP receptor complex member 1 (28 kDa Golgi SNARE protein) (28 kDa cis-Golgi SNARE p28) (GOS-28)	17.2792	17.1582	17.1719	17.1665	16.9854	17.2406	17.6466	18.7135	18.3357	17.7155	17.9903
GOSR2 GS27	GOSR2	Gosr2	Gosr2	Golgi SNAP receptor complex member 2 (27 kDa Golgi SNARE protein) (Membrin)	15.3431	15.0536	15.1399	15.0522	14.9894	15.0857	15.0947	18.2047	18.538	18.3795	18.1953
GOLGA2	GOLGA2	Golga2	Golga2	Golgin subfamily A member 2 (130 kDa cis-Golgi matrix protein) (GM130) (GM130 autoantigen) (Golgin-95)	16.5982	16.5225	16.4896	16.5512	16.5653	16.5224	16.2993	18.6019	18.7011	18.5084	18.5122
GOLGA3	GOLGA3	Golga3	Golga3	Golgin subfamily A member 3 (Golgi complex-associated protein of 170 kDa) (GCP170) (Golgin-160)	18.3098	18.2653	18.2727	18.272	18.2907	18.2915	18.2965	17.0548	17.0681	17.3432	17.3216
GOLGA4	GOLGA4	Golga4	Golga4	Golgin subfamily A member 4 (256 kDa golgin) (Golgin-245) (Protein 72.1) (Trans-Golgi p230)	16.8031	16.8342	16.7903	16.8651	16.8905	16.8916	16.801	18.4816	18.3469	18.1533	18.2059
GOLGA5 RETII RFG5 PIG31	GOLGA5	Golga5	Golga5	Golgin subfamily A member 5 (Cell proliferation-inducing gene 31 protein) (Golgin-84) (Protein Ret-II) (RET-fused gene 5 protein)	16.3807	16.3448	16.3555	16.3553	16.412	16.3588	16.1611	17.146	17.0741	17.1905	17.3236
GOLGA7 GCP16 HDCKB03P HSPC041	GOLGA7	Golga7	Golga7	Golgin subfamily A member 7 (Golgi complex-associated protein of 16 kDa)	14.5679	14.0072	14.0522	14.1781	14.06	13.9809	14.132	13.5086	13.342	13.1275	13.3031
GOLGB1	GOLGB1	Golgb1	Golgb1	Golgin subfamily B member 1 (372 kDa Golgi complex-associated protein) (GCP372) (Giantin) (Macrogolgin)	18.2811	18.1064	18.1126	18.1768	18.1368	18.1668	18.0592	18.9893	18.9571	18.8766	18.998
GBF1 KIAA0248	GBF1	Gbf1	Gbf1	Golgi-specific brefeldin A-resistance guanine nucleotide exchange factor 1 (BFA-resistant GEF 1)	17.1269	17.0706	17.0772	17.0939	17.1553	17.0626	17.0086	14.65	14.0768	14.2314	13.9829
GPKOW GPATC5 GPATCH5 T54	GPKOW	Gpkow	Gpkow	G-patch domain and KOW motifs-containing protein (G-patch domain-containing protein 5) (Protein MOS2 homolog) (Protein T54)	17.1328	17.2293	17.1934	17.0915	17.2827	17.3344	17.1712	16.6865	16.495	16.3623	16.3579
PIGO UNQ632/PRO1249	PIGO	Pigo	Pigo	GPI ethanolamine phosphate transferase 3 (EC 2.-.-.-) (Phosphatidylinositol-glycan biosynthesis class O protein) (PIG-O)	13.3404	13.1985	13.2944	13.2531	13.2901	13.1329	12.8241	16.4997	16.5359	15.8834	15.3419
PIGT CGI-06 PSEC0163 UNQ716/PRO1379	PIGT	Pigt	Pigt	GPI transamidase component PIG-T (Phosphatidylinositol-glycan biosynthesis class T protein)	16.656	16.3519	16.3861	16.3857	16.2641	16.4645	16.3173	15.8715	16.0034	15.5944	15.5501
GPN1 MBDIN RPAP4 XAB1 HUSSY-23	GPN1	Gpn1	Gpn1	GPN-loop GTPase 1 (EC 3.6.5.-) (MBD2-interacting protein) (MBDin) (RNAPII-associated protein 4) (XPA-binding protein 1)	15.8168	15.839	15.8751	15.9411	16.0289	15.8202	15.8894	16.0713	16.1228	15.7243	15.8032
GRAMD4 DIP KIAA0767	GRAMD4	Gramd4	Gramd4	GRAM domain-containing protein 4 (Death-inducing protein)	14.525	14.2895	14.3416	14.4385	14.2033	14.1996	14.3545	11.2976	10.5674	11.3334	11.1541
GIGYF1 CDS2 PERQ1 PP3360	GIGYF1	Gigyf1	Gigyf1	GRB10-interacting GYF protein 1 (PERQ amino acid-rich with GYF domain-containing protein 1)	15.2526	15.3482	15.3697	15.2935	15.3788	15.3524	15.2798	17.252	17.0814	17.4528	17.2819
CDS2	CDS2	Gigyf1	Gigyf1	GRB10-interacting GYF protein 1 (PERQ amino acid-rich with GYF domain-containing protein 1)	16.6011	16.6528	16.6727	16.6579	16.7279	16.7578	16.1351	17.252	17.0814	17.4528	17.2819
GIGYF2 KIAA0642 PERQ2 TNRC15	GIGYF2	Gigyf2	Gigyf2	GRB10-interacting GYF protein 2 (PERQ amino acid-rich with GYF domain-containing protein 2) (Trinucleotide repeat-containing gene 15 protein)	16.3988	16.465	16.4873	16.3577	16.3767	16.4319	16.1835	19.7509	19.8236	19.3202	19.4006
GRAP	GRAP	Grap	Grap	GRB2-related adapter protein	16.2336	16.2008	16.2932	16.2096	16.2731	16.3165	16.4156	17.1601	17.164	16.9325	16.9996
GCC1	GCC1	Gcc1	Gcc1	GRIP and coiled-coil domain-containing protein 1 (Golgi coiled-coil protein 1)	16.0435	15.8154	15.815	15.9174	15.8669	16.0089	15.7944	15.4259	15.5685	15.3223	15.4919
GRIPAP1 KIAA1167	GRIPAP1	Gripap1	Gripap1	GRIP1-associated protein 1 (GRASP-1) [Cleaved into: GRASP-1 C-terminal chain (30kDa C-terminus form)]	18.0921	18.0339	18.0679	18.1042	18.1079	18.087	17.9547	17.7693	17.6668	17.6486	17.573
GRB2 ASH	GRB2	Grb2	Grb2	Growth factor receptor-bound protein 2 (Adapter protein GRB2) (Protein Ash) (SH2/SH3 adapter GRB2)	18.8374	18.8301	18.9705	18.8054	18.7917	18.8143	19.2407	20.5718	20.8447	20.7329	20.5649
GRPEL1 GREPEL1	GRPEL1	Grpel1	Grpel1	GrpE protein homolog 1, mitochondrial (HMGE) (Mt-GrpE#1)	17.5221	17.6152	17.6737	17.6614	17.5741	17.7217	17.9409	17.9972	17.7098	16.9027	17.1725
AK6 CINAP AD-004 CGI-137	AK6	Ak3	Ak3	GTP:AMP phosphotransferase AK3, mitochondrial (EC 2.7.4.10) (Adenylate kinase 3) (AK 3) (Adenylate kinase 3 alpha-like 1)	15.3471	15.0267	15.1135	15.0606	15.0844	15.03	15.0576	12.9099	12.6172	12.9711	12.6518
GIMAP1 IMAP1	GIMAP1	Gimap1	Gimap1	GTPase IMAP family member 1 (Immunity-associated protein 1) (hIMAP1)	15.7858	15.0571	14.6079	15.9815	15.4764	14.7602	15.4964	20.7202	20.7372	20.6275	20.6881
GIMAP4 IAN1 IMAP4 MSTP062	GIMAP4	Gimap4	Gimap4	GTPase IMAP family member 4 (Immunity-associated nucleotide 1 protein) (IAN-1) (hIAN1) (Immunity-associated protein 4)	16.8902	16.3194	15.9534	16.873	16.5977	15.7186	17.2387	21.5766	21.8569	20.8354	20.8264
GIMAP7 IAN7	GIMAP7	Gimap7	Gimap7	GTPase IMAP family member 7 (Immunity-associated nucleotide 7 protein) (IAN-7)	14.4084	13.5338	12.9283	14.3966	13.6635	13.3927	14.204	17.6788	17.4477	17.2015	17.0945
NRAS HRAS1	NRAS	Nras	Nras	GTPase NRas (EC 3.6.5.2) (Transforming protein N-Ras)	15.2819	15.2652	15.2649	15.2535	15.4939	15.1201	15.5338	18.1855	18.3765	18.3362	18.1374
GAPVD1 GAPEX5 KIAA1521 RAP6	GAPVD1	Gapvd1	Gapvd1	GTPase-activating protein and VPS9 domain-containing protein 1 (GAPex-5) (Rab5-activating protein 6)	17.334	16.9991	16.9749	17.0566	16.9955	16.9372	16.7687	15.9596	15.5003	15.1542	15.3974
RAN ARA24 OK/SW-cl.81	RAN	Ran	Ran	GTP-binding nuclear protein Ran (EC 3.6.5.-) (Androgen receptor-associated protein 24) (GTPase Ran) (Ras-like protein TC4) (Ras-related nuclear protein)	19.9474	19.8246	19.8125	19.8425	19.8728	19.8406	20.4007	17.8221	17.0183	17.2449	17.3439
GTPBP1	GTPBP1	Gtpbp1	Gtpbp1	GTP-binding protein 1 (G-protein 1) (GP-1) (GP1)	17.5532	17.4237	17.4921	17.4341	17.5472	17.4193	17.493	15.597	15.6563	15.472	15.4727
GTPBP4 CRFG NOG1	GTPBP4	Gtpbp4	Gtpbp4	GTP-binding protein 4 (Chronic renal failure gene protein) (GTP-binding protein NGB) (Nucleolar GTP-binding protein 1)	17.7833	17.9574	17.9811	17.9412	17.9417	18.1168	17.9896	19.2128	19.1905	18.9192	18.7942
RABIF MSS4 RASGRF3	RABIF	Rabif	Rabif	Guanine nucleotide exchange factor MSS4 (Rab-interacting factor)	15.1702	14.9182	15.0436	15.0399	14.9295	14.885	14.9062	17.1933	17.3854	17.3079	17.349
VAV2	VAV2	Vav2	Vav2	Guanine nucleotide exchange factor VAV2 (VAV-2)	17.7588	17.751	17.7682	17.6581	17.7566	17.6289	17.9994	16.5115	16.5404	16.7151	15.8537
GNAI2 GNAI2B	GNAI2	Gnai2	Gnai2	Guanine nucleotide-binding protein G(i) subunit alpha-2 (Adenylate cyclase-inhibiting G alpha protein)	19.4722	19.3863	19.3675	19.4099	19.5891	19.3682	19.4553	17.6772	17.7034	18.3046	18.048
GNB1	GNB1	Gnb1	Gnb1	Guanine nucleotide-binding protein G(I)/G(S)/G(T) subunit beta-1 (Transducin beta chain 1)	18.4106	18.4263	18.2339	18.496	18.6644	18.4223	18.6191	16.0263	15.8665	15.8473	15.4666
GNB2	GNB2	Gnb2	Gnb2	Guanine nucleotide-binding protein G(I)/G(S)/G(T) subunit beta-2 (G protein subunit beta-2) (Transducin beta chain 2)	17.0059	16.9694	16.9069	17.0553	16.9918	16.909	17.0843	21.5036	22.1031	21.4584	21.1586
GNL1 HSR1	GNL1	Gnl1	Gnl1	Guanine nucleotide-binding protein-like 1 (GTP-binding protein HSR1)	17.6181	17.6586	17.673	17.6533	17.6889	17.6751	17.7453	16.2051	16.3686	16.2174	16.2868
GNL3 E2IG3 NS	GNL3	Gnl3	Gnl3	Guanine nucleotide-binding protein-like 3 (E2-induced gene 3 protein) (Novel nucleolar protein 47) (NNP47) (Nucleolar GTP-binding protein 3) (Nucleostemin)	17.645	17.5658	17.5797	17.5798	17.4883	17.6483	17.5161	17.6043	17.4587	18.3374	18.3919
GNL3L	GNL3L	Gnl3l	Gnl3l	Guanine nucleotide-binding protein-like 3-like protein	15.9959	16.2491	16.2334	16.1502	16.2235	16.3941	16.1888	14.0525	14.1505	13.942	13.8839
PREB SEC12	PREB	Preb	Preb	Guanine nucleotide-exchange factor SEC12 (Prolactin regulatory element-binding protein)	17.4623	17.3704	17.3732	17.3834	17.4743	17.4124	17.2214	16.2773	17.1619	17.7619	17.6755
GUK1 GMK GMPK	GUK1	Guk1	Guk1	Guanylate kinase (EC 2.7.4.8) (GMP kinase) (Guanylate kinase 1)	17.138	16.7853	16.6741	16.9179	16.7796	16.7876	17.0937	17.3047	17.2413	17.0504	17.392
GBP2	GBP2	Gbp2	Gbp2	Guanylate-binding protein 2 (EC 3.6.5.-) (GTP-binding protein 2) (GBP-2) (HuGBP-2) (Guanine nucleotide-binding protein 2) (Interferon-induced guanylate-binding protein 2)	19.0749	19.0005	18.9804	19.0661	18.9079	18.9442	19.2592	19.5885	20.2201	20.3979	20.2746
GBP4	GBP4	Gbp7	Gbp7	Guanylate-binding protein 4 (EC 3.6.5.-) (GTP-binding protein 4) (GBP-4) (Guanine nucleotide-binding protein 4)	16.4297	16.2516	16.1634	16.5765	16.2344	16.0359	16.5021	17.8035	17.8317	17.6633	17.867
GBP5 UNQ2427/PRO4987	GBP5	Gbp5	Gbp5	Guanylate-binding protein 5 (EC 3.6.5.-) (GBP-TA antigen) (GTP-binding protein 5) (GBP-5) (Guanine nucleotide-binding protein 5)	15.8532	15.708	15.6276	15.9574	15.7554	15.5584	15.7951	18.5046	18.8613	18.1339	18.2772
CLCN7	CLCN7	Clcn7	Clcn7	H(+)/Cl(-) exchange transporter 7 (Chloride channel 7 alpha subunit) (Chloride channel protein 7) (ClC-7)	15.3713	15.3112	15.3861	15.3744	15.4499	15.3206	15.2732	15.7514	15.7093	15.6909	15.4432
GAR1 NOLA1	GAR1	Gar1	Gar1	H/ACA ribonucleoprotein complex subunit 1 (Nucleolar protein family A member 1) (snoRNP protein GAR1)	18.5816	18.6105	18.5492	18.7005	18.5211	18.8908	18.7214	17	16.9051	16.9581	16.8868
NHP2 NOLA2 HSPC286	NHP2	Nhp2	Nhp2	H/ACA ribonucleoprotein complex subunit 2 (Nucleolar protein family A member 2) (snoRNP protein NHP2)	17.2144	17.3812	17.4145	17.2827	17.2599	17.5563	17.3294	15.2981	15.3409	15.9608	15.0886
NOP10 NOLA3	NOP10	Nop10	Nop10	H/ACA ribonucleoprotein complex subunit 3 (Nucleolar protein 10) (Nucleolar protein family A member 3) (snoRNP protein NOP10)	15.6639	15.6928	15.7186	15.6499	15.8282	15.8503	15.8177	17.3365	17.0911	17.0883	17.131
DKC1 NOLA4	DKC1	Dkc1	Dkc1	H/ACA ribonucleoprotein complex subunit DKC1 (EC 5.4.99.-) (CBF5 homolog) (Dyskerin) (Nopp140-associated protein of 57 kDa) (Nucleolar protein NAP57) (Nucleolar protein family A member 4) (snoRNP protein DKC1)	19.0545	19.1353	19.1741	19.0684	19.0152	19.3322	19.2556	20.948	21.3502	20.5999	21.0078
HEATR1 BAP28 UTP10	HEATR1	Heatr1	Heatr1	HEAT repeat-containing protein 1 (Protein BAP28) (U3 small nucleolar RNA-associated protein 10 homolog) [Cleaved into: HEAT repeat-containing protein 1, N-terminally processed]	18.0077	18.0275	18.0238	18.0542	18.0642	18.0827	18.1368	20.185	20.2112	19.867	19.9038
HEATR6 ABC1	HEATR6	Heatr6	Heatr6	HEAT repeat-containing protein 6 (Amplified in breast cancer protein 1)	15.8218	16.0336	16.0822	15.967	16.112	16.1097	15.9836	15.0452	14.8791	14.6696	14.7612
HSPA14 HSP60 HSP70L1	HSPA14	Hspa14	Hspa14	Heat shock 70 kDa protein 14 (HSP70-like protein 1) (Heat shock protein HSP60) (Heat shock protein family A member 14)	17.1024	17.067	17.0786	17.1127	17.0993	17.0485	17.0387	15.7376	15.4616	15.4028	15.5268
HSPA4 APG2 HSPH2	HSPA4	Hspa4	Hspa4	Heat shock 70 kDa protein 4 (HSP70RY) (Heat shock 70-related protein APG-2) (Heat shock protein family H member 2)	20.1986	20.1268	19.9799	20.1244	20.1392	20.1541	20.3184	20.5269	20.64	20.2928	20.6769
HSPA8 HSC70 HSP73 HSPA10	HSPA8	Hspa8	Hspa8	Heat shock cognate 71 kDa protein (EC 3.6.4.10) (Heat shock 70 kDa protein 8) (Heat shock protein family A member 8) (Lipopolysaccharide-associated protein 1) (LAP-1) (LPS-associated protein 1)	21.473	21.3765	21.3597	21.4062	21.2502	21.3906	21.6402	22.1496	22.0477	21.8297	21.8731
HSPH1 HSP105 HSP110 KIAA0201	HSPH1	Hsph1	Hsph1	Heat shock protein 105 kDa (Antigen NY-CO-25) (Heat shock 110 kDa protein) (Heat shock protein family H member 1)	19.1821	19.0649	18.9903	19.0911	18.9964	19.2868	19.0435	20.8292	20.7989	20.8231	20.9346
TRAP1 HSP75 HSPC5	TRAP1	Trap1	Trap1	Heat shock protein 75 kDa, mitochondrial (HSP 75) (Heat shock protein family C member 5) (TNFR-associated protein 1) (Tumor necrosis factor type 1 receptor-associated protein) (TRAP-1)	18.4695	18.6659	18.6929	18.6771	18.6081	18.7085	18.8402	18.5344	18.3003	17.8084	18.0393
HSP90AA1 HSP90A HSPC1 HSPCA	HSP90AA1	Hsp90aa1	Hsp90aa1	Heat shock protein HSP 90-alpha (EC 3.6.4.10) (Heat shock 86 kDa) (HSP 86) (HSP86) (Heat shock protein family C member 1) (Lipopolysaccharide-associated protein 2) (LAP-2) (LPS-associated protein 2) (Renal carcinoma antigen NY-REN-38)	21.4087	21.2682	21.2548	21.2704	21.2419	21.3322	21.4803	19.3723	19.3623	19.5882	19.5872
HSP90AB1 HSP90B HSPC2 HSPC3 HSPCB	HSP90AB1	Hsp90ab1	Hsp90ab1	Heat shock protein HSP 90-beta (HSP 90) (Heat shock 84 kDa) (HSP 84) (HSP84) (Heat shock protein family C member 3)	20.3346	20.3099	20.322	20.2929	20.244	20.3649	20.6282	21.7914	21.6129	22.3346	22.1254
RAD54L2 ARIP4 KIAA0809	RAD54L2	Rad54l2	Rad54l2	Helicase ARIP4 (EC 3.6.4.12) (Androgen receptor-interacting protein 4) (RAD54-like protein 2)	12.1122	12.3708	12.2143	12.1982	12.6322	12.3941	12.2322	15.2209	15.2785	15.1523	15.1336
MOV10 KIAA1631	MOV10	Mov10	Mov10	Helicase MOV-10 (EC 3.6.4.13) (Armitage homolog) (Moloney leukemia virus 10 protein)	16.6469	16.4197	16.5864	16.4332	16.3371	16.3536	16.3496	16.7581	16.8287	17.0029	16.7141
SRCAP KIAA0309	SRCAP	Srcap	Srcap	Helicase SRCAP (EC 3.6.4.-) (Domino homolog 2) (Snf2-related CBP activator)	16.8227	16.7627	16.7413	16.7616	16.7406	16.7835	16.7688	17.8714	17.8165	17.5557	17.4536
HCLS1 HS1	HCLS1	Hcls1	Hcls1	Hematopoietic lineage cell-specific protein (Hematopoietic cell-specific LYN substrate 1) (LckBP1) (p75)	19.5826	19.7846	19.8682	19.6502	19.6547	19.7779	20.07	22.2851	22.3937	22.3416	22.3213
HGS HRS	HGS	Hgs	Hgs	Hepatocyte growth factor-regulated tyrosine kinase substrate (Hrs) (Protein pp110)	18.3967	18.3338	18.4201	18.3257	18.2061	18.2717	18.4106	16.3574	16.0909	15.9619	16.1806
HDGF HMG1L2	HDGF	Hdgf	Hdgf	Hepatoma-derived growth factor (HDGF) (High mobility group protein 1-like 2) (HMG-1L2)	19.6469	19.516	19.4538	19.5279	19.4759	19.4944	19.5335	15.0817	16.322	17.4537	17.4237
HP1BP3	HP1BP3	Hp1bp3	Hp1bp3	Heterochromatin protein 1-binding protein 3 (Protein HP1-BP74)	20.3013	20.3536	20.273	20.2447	20.1397	20.2882	20.6009	21.5184	21.6746	21.7989	21.4291
HNRNPAB ABBP1 HNRPAB	HNRNPAB	Hnrnpab	Hnrnpab	Heterogeneous nuclear ribonucleoprotein A/B (hnRNP A/B) (APOBEC1-binding protein 1) (ABBP-1)	19.0926	19.4139	19.4478	19.1711	19.2867	19.6162	19.5072	20.6336	20.2769	20.6165	20.8677
HNRNPA0 HNRPA0	HNRNPA0	Hnrnpa0	Hnrnpa0	Heterogeneous nuclear ribonucleoprotein A0 (hnRNP A0)	18.4049	18.5369	18.6296	18.3345	18.5646	18.5817	18.564	20.5775	20.2138	20.0776	20.2491
HNRNPCL1 HNRPCL1	HNRNPCL1	Hnrnpc	Hnrnpc	Heterogeneous nuclear ribonucleoprotein C-like 1 (hnRNP C-like-1) (hnRNP core protein C-like 1)	16.1128	16.3036	16.2715	16.3111	16.2948	16.3147	16.3895	21.6487	21.8814	21.8403	21.8478
HNRNPDL HNRPDL JKTBP.1	HNRNPDL	Hnrnpdl	Hnrnpdl	Heterogeneous nuclear ribonucleoprotein D-like (hnRNP D-like) (hnRNP DL) (AU-rich element RNA-binding factor) (JKT41-binding protein) (Protein laAUF1)	12.6582	14.0607	13.9839	13.492	14.1774	14.1634	13.88	19.4766	19.5097	19.6512	19.6499
HNRNPDL HNRPDL JKTBP	HNRNPDL	Hnrnpdl	Hnrnpdl	Heterogeneous nuclear ribonucleoprotein D-like (hnRNP D-like) (hnRNP DL) (AU-rich element RNA-binding factor) (JKT41-binding protein) (Protein laAUF1)	18.6778	19.108	19.071	18.9494	19.0699	19.1506	19.4254	19.4766	19.5097	19.6512	19.6499
HNRNPF HNRPF	HNRNPF	Hnrnpf	Hnrnpf	Heterogeneous nuclear ribonucleoprotein F (hnRNP F) (Nucleolin-like protein mcs94-1) [Cleaved into: Heterogeneous nuclear ribonucleoprotein F, N-terminally processed]	19.3672	19.5107	19.6035	19.3207	19.4123	19.6054	19.5712	20.7145	20.3778	20.3736	20.4803
HNRNPH1 HNRPH HNRPH1	HNRNPH1	Hnrnph1	Hnrnph1	Heterogeneous nuclear ribonucleoprotein H (hnRNP H) [Cleaved into: Heterogeneous nuclear ribonucleoprotein H, N-terminally processed]	19.6023	19.6713	19.687	19.5977	19.7168	19.6991	19.6445	19.7445	19.5606	19.5552	19.9216
HNRNPH2 FTP3 HNRPH2	HNRNPH2	Hnrnph2	Hnrnph2	Heterogeneous nuclear ribonucleoprotein H2 (hnRNP H2) (FTP-3) (Heterogeneous nuclear ribonucleoprotein H') (hnRNP H') [Cleaved into: Heterogeneous nuclear ribonucleoprotein H2, N-terminally processed]	17.737	17.7869	17.7656	17.773	17.8701	17.93	17.608	18.2352	18.5466	18.0429	18.1798
HNRNPH3 HNRPH3	HNRNPH3	Hnrnph3	Hnrnph3	Heterogeneous nuclear ribonucleoprotein H3 (hnRNP H3) (Heterogeneous nuclear ribonucleoprotein 2H9) (hnRNP 2H9)	18.5314	18.6317	18.5355	18.5745	18.7304	18.7258	18.569	15.4445	15.2652	16.6176	16.3825
HNRNPK HNRPK	HNRNPK	Hnrnpk	Hnrnpk	Heterogeneous nuclear ribonucleoprotein K (hnRNP K) (Transformation up-regulated nuclear protein) (TUNP)	12.1002	11.8553	11.829	11.9394	12.0297	11.8812	11.1972	20.8673	20.7636	20.9397	20.6168
HNRNPK HNRPK.1	HNRNPK	Hnrnpk	Hnrnpk	Heterogeneous nuclear ribonucleoprotein K (hnRNP K) (Transformation up-regulated nuclear protein) (TUNP)	20.7515	20.7895	20.8158	20.6898	20.6438	20.8125	21.1043	20.8673	20.7636	20.9397	20.6168
HNRNPL HNRPL P/OKcl.14	HNRNPL	Hnrnpl	Hnrnpl	Heterogeneous nuclear ribonucleoprotein L (hnRNP L)	20.0594	20.0625	20.1097	19.9647	20.0731	20.1806	20.2815	22.9593	23.0449	22.9376	22.7907
HNRNPM HNRPM NAGR1	HNRNPM	Hnrnpm	Hnrnpm	Heterogeneous nuclear ribonucleoprotein M (hnRNP M)	21.2651	21.403	21.4071	21.2752	21.2218	21.4147	21.6079	22.8701	22.9464	23.1099	22.9218
HNRNPR HNRPR	HNRNPR	Hnrnpr	Hnrnpr	Heterogeneous nuclear ribonucleoprotein R (hnRNP R)	19.7107	19.7448	19.7399	19.7166	19.7519	19.8074	20.0625	16.1947	16.0475	15.9764	16.1255
HNRNPU C1orf199 HNRPU SAFA U21.1.1	HNRNPU	Hnrnpu	Hnrnpu	Heterogeneous nuclear ribonucleoprotein U (hnRNP U) (GRIP120) (Nuclear p120 ribonucleoprotein) (Scaffold-attachment factor A) (SAF-A) (p120) (pp120)	14.4917	14.499	14.3703	14.523	14.7466	14.6754	14.0252	23.8428	23.9356	23.9592	24.0804
HNRNPU C1orf199 HNRPU SAFA U21.1	HNRNPU	Hnrnpu	Hnrnpu	Heterogeneous nuclear ribonucleoprotein U (hnRNP U) (GRIP120) (Nuclear p120 ribonucleoprotein) (Scaffold-attachment factor A) (SAF-A) (p120) (pp120)	20.8193	20.946	20.9764	20.7749	20.901	20.9944	21.1454	23.8428	23.9356	23.9592	24.0804
HNRNPUL1 E1BAP5 HNRPUL1	HNRNPUL1	Hnrnpul1	Hnrnpul1	Heterogeneous nuclear ribonucleoprotein U-like protein 1 (Adenovirus early region 1B-associated protein 5) (E1B-55 kDa-associated protein 5) (E1B-AP5)	19.0679	19.1128	19.1467	19.0647	19.1907	19.2209	19.1469	20.176	20.2227	20.3525	20.2269
HNRNPUL2 HNRPUL2	HNRNPUL2	Hnrnpul2	Hnrnpul2	Heterogeneous nuclear ribonucleoprotein U-like protein 2 (Scaffold-attachment factor A2) (SAF-A2)	19.9305	20.0173	20.0295	19.9326	19.8906	20.1039	20.1919	21.9678	22.1434	21.8395	21.7669
HNRNPC HNRPC	HNRNPC	Hnrnpc	Hnrnpc	Heterogeneous nuclear ribonucleoproteins C1/C2 (hnRNP C1/C2)	13.9752	14.6932	14.9583	13.888	14.7497	14.6743	14.1653	21.6487	21.8814	21.8403	21.8478
HNRNPC HNRPC.1	HNRNPC	Hnrnpc	Hnrnpc	Heterogeneous nuclear ribonucleoproteins C1/C2 (hnRNP C1/C2)	20.7396	20.8729	20.8689	20.7533	20.7291	20.8657	20.9847	21.6487	21.8814	21.8403	21.8478
HK1	HK1	Hk1	Hk1	Hexokinase-1 (EC 2.7.1.1) (Brain form hexokinase) (Hexokinase type I) (HK I) (Hexokinase-A)	19.9877	20.0655	20.0727	20.1559	19.9712	20.1094	20.3953	19.8657	19.9178	20.6796	20.5446
HK2	HK2	Hk2	Hk2	Hexokinase-2 (EC 2.7.1.1) (Hexokinase type II) (HK II) (Hexokinase-B) (Muscle form hexokinase)	10.7005	10.3432	10.4772	10.5125	10.3252	10.356	10.4416	16.8612	16.5712	16.9248	17.0389
HMGN3 TRIP7 PNAS-24	HMGN3	Hmgn3	Hmgn3	High mobility group nucleosome-binding domain-containing protein 3 (Thyroid receptor-interacting protein 7) (TR-interacting protein 7) (TRIP-7)	16.023	16.2022	16.3906	16.123	15.9029	16.2734	14.3281	18.8413	19.116	19.0782	18.7034
HMGN5 NSBP1	HMGN5	Hmgn5	Hmgn5	High mobility group nucleosome-binding domain-containing protein 5 (Nucleosome-binding protein 1)	14.3936	14.4616	14.2324	14.6149	14.605	14.8594	14.3509	20.7126	20.6271	20.4355	20.4952
HMG20A HMGX1 HMGXB1	HMG20A	Hmg20a	Hmg20a	High mobility group protein 20A (HMG box-containing protein 20A) (HMG domain-containing protein 1) (HMG domain-containing protein HMGX1)	16.4355	16.3772	16.3589	16.391	16.2484	16.4077	16.5397	16.7565	17.203	17.0313	17.0613
HMGB2 HMG2	HMGB2	Hmgb2	Hmgb2	High mobility group protein B2 (High mobility group protein 2) (HMG-2)	20.4161	20.0625	20.2524	19.8973	20.1587	20.4619	20.3081	21.055	20.8526	21.0558	21.5831
HIRIP3	HIRIP3	Hirip3	Hirip3	HIRA-interacting protein 3	15.2469	15.2783	15.3099	15.2989	15.3734	15.4151	15.2895	17.816	17.3654	17.0034	17.7317
KAT5 HTATIP TIP60	KAT5	Kat5	Kat5	Histone acetyltransferase KAT5 (EC 2.3.1.48) (60 kDa Tat-interactive protein) (Tip60) (Histone acetyltransferase HTATIP) (HIV-1 Tat interactive protein) (Lysine acetyltransferase 5) (Protein 2-hydroxyisobutyryltransferase KAT5) (EC 2.3.1.-) (Protein acetyltransferase KAT5) (EC 2.3.1.-) (Protein crotonyltransferase KAT5) (EC 2.3.1.-) (cPLA(2)-interacting protein)	15.7413	15.7658	15.7552	15.6714	15.719	15.7785	15.7122	16.6974	16.7257	17.0759	16.9886
KAT6A MOZ MYST3 RUNXBP2 ZNF220	KAT6A	Kat6a	Kat6a	Histone acetyltransferase KAT6A (EC 2.3.1.48) (MOZ, YBF2/SAS3, SAS2 and TIP60 protein 3) (MYST-3) (Monocytic leukemia zinc finger protein) (Runt-related transcription factor-binding protein 2) (Zinc finger protein 220)	15.457	15.5093	15.4094	15.4408	15.6506	15.5537	15.4483	18.9335	19.0931	18.7647	18.7044
KAT7 HBO1 HBOa MYST2	KAT7	Kat7	Kat7	Histone acetyltransferase KAT7 (EC 2.3.1.48) (Histone acetyltransferase binding to ORC1) (Lysine acetyltransferase 7) (MOZ, YBF2/SAS3, SAS2 and TIP60 protein 2) (MYST-2)	17.7662	17.8452	17.7806	17.8074	17.8511	17.9595	17.9517	17.5338	17.5444	17.786	17.7344
KAT8 MOF MYST1 PP7073	KAT8	Kat8	Kat8	Histone acetyltransferase KAT8 (EC 2.3.1.48) (Lysine acetyltransferase 8) (MOZ, YBF2/SAS3, SAS2 and TIP60 protein 1) (MYST-1) (Males-absent on the first protein homolog) (hMOF) (Protein acetyltransferase KAT8) (EC 2.3.1.-) (Protein propionyltransferase KAT8) (EC 2.3.1.-)	17.3302	17.1555	17.1371	17.1116	17.2286	17.2615	17.3222	14.5353	14.2719	13.8208	13.7274
HAT1 KAT1	HAT1	Hat1	Hat1	Histone acetyltransferase type B catalytic subunit (EC 2.3.1.48) (Histone acetyltransferase 1)	16.3141	16.3029	16.4473	16.2232	16.2526	16.351	16.2467	16.04	15.5963	15.8536	17.363
HDAC1 RPD3L1	HDAC1	Hdac1	Hdac1	Histone deacetylase 1 (HD1) (EC 3.5.1.98) (Protein deacetylase HDAC1) (EC 3.5.1.-) (Protein decrotonylase HDAC1) (EC 3.5.1.-)	18.9131	18.938	18.927	18.8641	19.0019	18.9919	18.9839	21.8082	21.7273	21.6466	21.766
HDAC2	HDAC2	Hdac2	Hdac2	Histone deacetylase 2 (HD2) (EC 3.5.1.98) (Protein deacylase HDAC2) (EC 3.5.1.-)	17.4465	17.4134	17.3691	17.4736	17.4622	17.5018	17.1733	16.7412	16.8127	16.6235	16.7259
HDAC3	HDAC3	Hdac3	Hdac3	Histone deacetylase 3 (HD3) (EC 3.5.1.98) (Protein deacetylase HDAC3) (EC 3.5.1.-) (Protein deacylase HDAC3) (EC 3.5.1.-) (RPD3-2) (SMAP45)	16.7028	16.839	16.8386	16.7509	16.8752	16.8451	16.9399	17.8779	18.0445	17.4292	17.7414
HDAC7 HDAC7A	HDAC7	Hdac7	Hdac7	Histone deacetylase 7 (HD7) (EC 3.5.1.98) (Histone deacetylase 7A) (HD7a) (Protein deacetylase HDAC7) (EC 3.5.1.-)	17.3454	17.2227	17.1825	17.1491	17.2306	17.2184	17.2009	15.93	15.9174	15.6236	15.7868
SAP30L NS4ATP2	SAP30L	Sap30l	Sap30l	Histone deacetylase complex subunit SAP30L (HCV non-structural protein 4A-transactivated protein 2) (Sin3 corepressor complex subunit SAP30L) (Sin3-associated protein p30-like)	16.2176	16.2693	16.1611	16.2034	16.3213	16.2797	16.1607	11.3811	11.8026	11.8642	11.2013
H1-0 H1F0 H1FV	H1-0	H1f0	H1f0	Histone H1.0 (Histone H1') (Histone H1(0)) [Cleaved into: Histone H1.0, N-terminally processed]	18.0244	17.8168	17.4891	18.074	17.844	18.591	18.1985	17.231	17.5781	17.7886	17.2167
PHF8 KIAA1111 ZNF422	PHF8	Phf8	Phf8	Histone lysine demethylase PHF8 (EC 1.14.11.27) (EC 1.14.11.65) (PHD finger protein 8) ([histone H3]-dimethyl-L-lysine(36) demethylase PHF8) ([histone H3]-dimethyl-L-lysine(9) demethylase PHF8)	16.1455	16.3144	16.2428	16.2056	16.3672	16.4385	16.1674	14.1107	14.2018	14.5883	14.4212
CARM1 PRMT4	CARM1	Carm1	Carm1	Histone-arginine methyltransferase CARM1 (EC 2.1.1.319) (Coactivator-associated arginine methyltransferase 1) (Protein arginine N-methyltransferase 4)	17.6431	17.3147	17.3322	17.4003	17.235	17.3271	17.5082	17.924	17.9098	18.591	18.0744
RBBP7 RBAP46	RBBP7	Rbbp7	Rbbp7	Histone-binding protein RBBP7 (Histone acetyltransferase type B subunit 2) (Nucleosome-remodeling factor subunit RBAP46) (Retinoblastoma-binding protein 7) (RBBP-7) (Retinoblastoma-binding protein p46)	17.8812	17.7897	17.8734	17.7476	17.8891	17.9645	17.6502	19.4431	19.3999	19.4543	19.3834
KMT2A ALL1 CXXC7 HRX HTRX MLL MLL1 TRX1	KMT2A	Kmt2a	Kmt2a	Histone-lysine N-methyltransferase 2A (Lysine N-methyltransferase 2A) (EC 2.1.1.364) (ALL-1) (CXXC-type zinc finger protein 7) (Cysteine methyltransferase KMT2A) (EC 2.1.1.-) (Myeloid/lymphoid or mixed-lineage leukemia) (Myeloid/lymphoid or mixed-lineage leukemia protein 1) (Trithorax-like protein) (Zinc finger protein HRX) [Cleaved into: MLL cleavage product N320 (N-terminal cleavage product of …	17.477	17.5202	17.4658	17.407	17.5795	17.5724	17.4873	18.7332	18.8322	18.5567	18.4184
KMT2B HRX2 KIAA0304 MLL2 MLL4 TRX2 WBP7	KMT2B	Kmt2b	Kmt2b	Histone-lysine N-methyltransferase 2B (Lysine N-methyltransferase 2B) (EC 2.1.1.364) (Myeloid/lymphoid or mixed-lineage leukemia protein 4) (Trithorax homolog 2) (WW domain-binding protein 7) (WBP-7)	16.01	16.0169	16.0165	16.0154	16.1243	16.0439	15.7233	16.3902	16.2611	16.371	16.5259
KMT2D ALR MLL2 MLL4	KMT2D	Kmt2d	Kmt2d	Histone-lysine N-methyltransferase 2D (Lysine N-methyltransferase 2D) (EC 2.1.1.364) (ALL1-related protein) (Myeloid/lymphoid or mixed-lineage leukemia protein 2)	16.3824	16.3274	16.3115	16.3408	16.4062	16.2874	16.2158	18.16	18.2158	18.2231	18.064
EHMT1 EUHMTASE1 GLP KIAA1876 KMT1D	EHMT1	Ehmt1	Ehmt1	Histone-lysine N-methyltransferase EHMT1 (EC 2.1.1.-) (EC 2.1.1.367) (Euchromatic histone-lysine N-methyltransferase 1) (Eu-HMTase1) (G9a-like protein 1) (GLP) (GLP1) (Histone H3-K9 methyltransferase 5) (H3-K9-HMTase 5) (Lysine N-methyltransferase 1D)	16.5917	16.6882	16.7539	16.5936	16.7721	16.7143	16.6927	19.2045	19.0108	18.4465	18.3999
EHMT2 BAT8 C6orf30 G9A KMT1C NG36	EHMT2	Ehmt2	Ehmt2	Histone-lysine N-methyltransferase EHMT2 (EC 2.1.1.-) (EC 2.1.1.367) (Euchromatic histone-lysine N-methyltransferase 2) (HLA-B-associated transcript 8) (Histone H3-K9 methyltransferase 3) (H3-K9-HMTase 3) (Lysine N-methyltransferase 1C) (Protein G9a)	16.5541	16.5881	16.5749	16.5735	16.6325	16.5393	16.5212	17.7353	17.54	17.3562	17.3717
SETD1B KIAA1076 KMT2G SET1B	SETD1B	Setd1b	Setd1b	Histone-lysine N-methyltransferase SETD1B (EC 2.1.1.364) (Lysine N-methyltransferase 2G) (SET domain-containing protein 1B) (hSET1B)	14.2221	14.2637	14.2864	14.1253	14.4004	14.2961	13.9407	13.0187	13.3278	11.7603	13.7092
SETD2 HIF1 HYPB KIAA1732 KMT3A SET2 HSPC069	SETD2	Setd2	Setd2	Histone-lysine N-methyltransferase SETD2 (EC 2.1.1.359) (HIF-1) (Huntingtin yeast partner B) (Huntingtin-interacting protein 1) (HIP-1) (Huntingtin-interacting protein B) (Lysine N-methyltransferase 3A) (Protein-lysine N-methyltransferase SETD2) (EC 2.1.1.-) (SET domain-containing protein 2) (hSET2) (p231HBP)	16.3942	16.5598	16.5718	16.5178	16.5541	16.5687	16.4254	17.5075	17.6038	17.3373	17.2993
SETDB1 ESET KIAA0067 KMT1E	SETDB1	Setdb1	Setdb1	Histone-lysine N-methyltransferase SETDB1 (EC 2.1.1.366) (ERG-associated protein with SET domain) (ESET) (Histone H3-K9 methyltransferase 4) (H3-K9-HMTase 4) (Lysine N-methyltransferase 1E) (SET domain bifurcated 1)	17.0688	17.0732	17.0913	17.142	17.0997	17.0579	17.1739	19.1234	18.9836	19.155	19.1388
SMYD5 RAI15	SMYD5	Smyd5	Smyd5	Histone-lysine N-trimethyltransferase SMYD5 (EC 2.1.1.372) (Protein NN8-4AG) (Retinoic acid-induced protein 15) (SET and MYND domain-containing protein 5) ([histone H4]-lysine20 N-trimethyltransferase SMYD5)	15.9036	15.8504	15.8765	15.8624	15.8872	15.8842	15.8232	17.8161	17.7348	17.634	17.6328
HLA-DMA DMA RING6	HLA-DMA	H2-DMa	H2-DMa	HLA class II histocompatibility antigen, DM alpha chain (MHC class II antigen DMA) (Really interesting new gene 6 protein)	15.0158	14.8908	15.0053	15.0479	15.1268	14.8664	14.6071	17.4988	17.6773	18.2217	18.0667
HMGXB4 HMG2L1 HMGBCG	HMGXB4	Hmgxb4	Hmgxb4	HMG domain-containing protein 4 (HMG box-containing protein 4) (High mobility group protein 2-like 1) (Protein HMGBCG)	15.4925	15.4733	15.5161	15.4557	15.5221	15.5398	15.7491	16.3446	16.2312	16.7549	16.8105
HCCS CCHL	HCCS	Hccs	Hccs	Holocytochrome c-type synthase (EC 4.4.1.17) (Cytochrome c-type heme lyase)	17.0077	16.9758	17.1135	16.9765	16.871	17.1153	17.1046	17.0457	16.9502	16.9242	16.9937
HCFC1 HCF1 HFC1	HCFC1	Hcfc1	Hcfc1	Host cell factor 1 (HCF) (HCF-1) (C1 factor) (CFF) (VCAF) (VP16 accessory protein) [Cleaved into: HCF N-terminal chain 1;HCF N-terminal chain 2;HCF N-terminal chain 3;HCF N-terminal chain 4;HCF N-terminal chain 5;HCF N-terminal chain 6;HCF C-terminal chain 1;HCF C-terminal chain 2;HCF C-terminal chain 3;HCF C-terminal chain 4;HCF C-terminal chain 5;HCF C-terminal chain 6]	13.4794	13.0983	13.1509	13.2022	13.2702	13.1897	12.3375	19.7325	19.8865	20.0479	20.0955
HCFC1 HCF1 HFC1.1	HCFC1	Hcfc1	Hcfc1	Host cell factor 1 (HCF) (HCF-1) (C1 factor) (CFF) (VCAF) (VP16 accessory protein) [Cleaved into: HCF N-terminal chain 1;HCF N-terminal chain 2;HCF N-terminal chain 3;HCF N-terminal chain 4;HCF N-terminal chain 5;HCF N-terminal chain 6;HCF C-terminal chain 1;HCF C-terminal chain 2;HCF C-terminal chain 3;HCF C-terminal chain 4;HCF C-terminal chain 5;HCF C-terminal chain 6]	19.7134	19.6567	19.6485	19.5964	19.6425	19.7226	19.5249	19.7325	19.8865	20.0479	20.0955
ST13 AAG2 FAM10A1 HIP SNC6	ST13	St13	St13	Hsc70-interacting protein (Hip) (Aging-associated protein 2) (Progesterone receptor-associated p48 protein) (Protein FAM10A1) (Putative tumor suppressor ST13) (Renal carcinoma antigen NY-REN-33) (Suppression of tumorigenicity 13 protein)	19.2726	19.3001	19.1644	19.2712	19.2484	19.3758	19.4071	18.9862	18.9771	19.1196	19.4394
HSPBP1 HSPBP PP1845	HSPBP1	Hspbp1	Hspbp1	Hsp70-binding protein 1 (HspBP1) (Heat shock protein-binding protein 1) (Hsp70-binding protein 2) (HspBP2) (Hsp70-interacting protein 1) (Hsp70-interacting protein 2)	16.3784	16.2375	16.3558	16.1955	16.1783	16.1996	16.2487	15.5226	14.5342	14.7057	14.6279
CDC37 CDC37A	CDC37	Cdc37	Cdc37	Hsp90 co-chaperone Cdc37 (Hsp90 chaperone protein kinase-targeting subunit) (p50Cdc37) [Cleaved into: Hsp90 co-chaperone Cdc37, N-terminally processed]	19.0181	18.9928	18.9855	18.9951	18.9362	18.8952	19.1885	21.2553	21.1114	21.2178	21.33
HSPBAP1 PASS1	HSPBAP1	Hspbap1	Hspbap1	HSPB1-associated protein 1 (27 kDa heat shock protein-associated protein 1) (Protein associated with small stress protein 1)	10.5574	10.6066	10.6116	10.5781	10.5881	10.6197	10.7076	16.3541	16.2527	15.7789	16.1045
HIP1R HIP12 KIAA0655	HIP1R	Hip1r	Hip1r	Huntingtin-interacting protein 1-related protein (HIP1-related protein) (Huntingtin-interacting protein 12) (HIP-12)	15.4586	15.6021	15.3724	15.4913	15.6267	15.5263	15.5384	20.5165	20.6812	20.7922	20.7351
HYPK C15orf63 HSPC136	HYPK	Hypk	Hypk	Huntingtin-interacting protein K (Huntingtin yeast partner K)	15.3638	15.4714	15.3847	15.5207	15.6513	15.4708	15.2215	16.2622	15.6636	16.0615	15.853
HAGH GLO2 HAGH1	HAGH	Hagh	Hagh	Hydroxyacylglutathione hydrolase, mitochondrial (EC 3.1.2.6) (Glyoxalase II) (Glx II)	17.9184	17.4246	17.34	17.485	17.4344	17.4508	17.3845	16.3048	16.1412	16.1641	15.8145
HMGCL	HMGCL	Hmgcl	Hmgcl	Hydroxymethylglutaryl-CoA lyase, mitochondrial (HL) (HMG-CoA lyase) (EC 4.1.3.4) (3-hydroxy-3-methylglutarate-CoA lyase)	18.3518	18.5482	18.5493	18.5489	18.4727	18.4622	18.6877	18.1418	18.3881	17.955	17.8601
HMGCS1 HMGCS	HMGCS1	Hmgcs1	Hmgcs1	Hydroxymethylglutaryl-CoA synthase, cytoplasmic (HMG-CoA synthase) (EC 2.3.3.10) (3-hydroxy-3-methylglutaryl coenzyme A synthase)	15.6747	15.3846	15.5237	15.5715	15.2683	15.2888	15.09	14.1451	13.8932	13.6206	13.8568
HSDL2 C9orf99 SDR13C1	HSDL2	Hsdl2	Hsdl2	Hydroxysteroid dehydrogenase-like protein 2 (EC 1.-.-.-) (Short chain dehydrogenase/reductase family 13C member 1)	18.5558	18.3592	18.2594	18.4148	18.2965	18.2221	18.451	17.6153	17.7357	17.1552	17.2103
HYOU1 GRP170 HSPH4 ORP150	HYOU1	Hyou1	Hyou1	Hypoxia up-regulated protein 1 (150 kDa oxygen-regulated protein) (ORP-150) (170 kDa glucose-regulated protein) (GRP-170) (Heat shock protein family H member 4)	18.9404	18.9758	19.0207	18.9342	18.845	19.0311	19.0801	17.8718	17.7953	17.6438	17.3545
IRGQ IRGQ1 FKSG27	IRGQ	Irgq	Irgq	Immunity-related GTPase family Q protein	16.4107	16.1384	16.2345	16.1752	16.0946	16.1411	16.0716	17.2312	17.3015	17.7872	17.8011
IGHM	IGHM	Ighm	Ighm	Immunoglobulin heavy constant mu (Ig mu chain C region) (Ig mu chain C region BOT) (Ig mu chain C region GAL) (Ig mu chain C region OU)	19.7631	20.0618	20.1534	19.7197	19.821	20.1518	20.407	19.7337	19.9706	20.8805	20.5662
IGBP1 IBP1	IGBP1	Igbp1	Igbp1	Immunoglobulin-binding protein 1 (B-cell signal transduction molecule alpha 4) (Protein alpha-4) (CD79a-binding protein 1) (Protein phosphatase 2/4/6 regulatory subunit) (Renal carcinoma antigen NY-REN-16)	17.5243	17.4634	17.4749	17.4821	17.3847	17.6508	17.5415	17.0577	16.908	17.0453	17.1165
KPNA2 RCH1 SRP1	KPNA2	Kpna2	Kpna2	Importin subunit alpha-1 (Karyopherin subunit alpha-2) (RAG cohort protein 1) (SRP1-alpha)	14.885	14.6349	14.8744	14.9223	14.5946	14.596	14.1351	14.4898	14.0978	13.8494	13.7074
KPNA4 QIP1	KPNA4	Kpna4	Kpna4	Importin subunit alpha-3 (Importin alpha Q1) (Qip1) (Karyopherin subunit alpha-4)	17.6668	17.4429	17.4634	17.4933	17.4763	17.5306	17.4153	16.5126	16.252	16.2827	16.039
KPNA3 QIP2	KPNA3	Kpna3	Kpna3	Importin subunit alpha-4 (Importin alpha Q2) (Qip2) (Karyopherin subunit alpha-3) (SRP1-gamma)	16.4694	16.4295	16.3668	16.5341	16.5101	16.604	16.4575	12.9428	12.5879	12.899	12.9766
KPNA1 RCH2	KPNA1	Kpna1	Kpna1	Importin subunit alpha-5 (Karyopherin subunit alpha-1) (Nucleoprotein interactor 1) (NPI-1) (RAG cohort protein 2) (SRP1-beta) [Cleaved into: Importin subunit alpha-5, N-terminally processed]	15.2985	15.2149	15.3939	15.2234	15.3467	15.4875	15.4128	18.1868	18.2871	17.9556	17.5646
KPNB1 NTF97	KPNB1	Kpnb1	Kpnb1	Importin subunit beta-1 (Importin-90) (Karyopherin subunit beta-1) (Nuclear factor p97) (Pore targeting complex 97 kDa subunit) (PTAC97)	19.704	19.6355	19.6956	19.6438	19.6869	19.6627	19.7911	19.3122	19.1592	19.0843	19.5036
IPO4 IMP4B RANBP4	IPO4	Ipo4	Ipo4	Importin-4 (Imp4) (Importin-4b) (Imp4b) (Ran-binding protein 4) (RanBP4)	15.7722	15.773	15.928	15.7898	15.7703	15.8221	15.647	16.5829	16.7181	16.594	16.7224
RANBP9 RANBPM	RANBP9	Ipo9	Ipo9	Importin-9 (Imp9) (Ran-binding protein 9) (RanBP9)	15.5324	15.4446	15.4786	15.4171	15.5075	15.4149	15.565	16.6764	16.5658	16.4915	16.409
IPO9 IMP9 KIAA1192 RANBP9 HSPC273	IPO9	Ipo9	Ipo9	Importin-9 (Imp9) (Ran-binding protein 9) (RanBP9)	17.4593	17.0009	17.0005	17.1714	17.1439	16.9945	17.2725	16.6764	16.5658	16.4915	16.409
SUMF2 PSEC0171 UNQ1968/PRO4500	SUMF2	Sumf2	Sumf2	Inactive C-alpha-formylglycine-generating enzyme 2 (Paralog of formylglycine-generating enzyme) (pFGE) (Sulfatase-modifying factor 2)	16.9275	16.8953	16.945	16.8059	16.8707	16.8767	16.7119	18.0413	17.6818	17.9925	17.8227
KMT2E MLL5	KMT2E	Kmt2e	Kmt2e	Inactive histone-lysine N-methyltransferase 2E (Inactive lysine N-methyltransferase 2E) (Myeloid/lymphoid or mixed-lineage leukemia protein 5)	13.3674	13.7763	13.8049	13.5058	13.8749	13.7611	13.5152	17.5715	17.5189	17.3779	17.3134
PLCL2 KIAA1092 PLCE2	PLCL2	Plcl2	Plcl2	Inactive phospholipase C-like protein 2 (PLC-L(2)) (PLC-L2) (Phospholipase C-L2) (Phospholipase C-epsilon-2) (PLC-epsilon-2)	17.138	17.1706	17.0275	17.128	17.1962	17.064	17.2508	18.8462	19.0617	19.0032	18.9124
MCL1 BCL2L3	MCL1	Mcl1	Mcl1	Induced myeloid leukemia cell differentiation protein Mcl-1 (Bcl-2-like protein 3) (Bcl2-L-3) (Bcl-2-related protein EAT/mcl1) (mcl1/EAT)	15.1664	15.1836	15.2546	15.2139	15.3195	15.2546	14.8817	17.4011	17.4647	17.3819	17.3675
IBTK BTKI KIAA1417	IBTK	Ibtk	Ibtk	Inhibitor of Bruton tyrosine kinase (IBtk)	13.5519	13.4812	13.533	13.573	13.732	13.4802	13.172	17.3259	17.1671	16.7127	16.6262
IKBKB IKKB	IKBKB	Ikbkb	Ikbkb	Inhibitor of nuclear factor kappa-B kinase subunit beta (I-kappa-B-kinase beta) (IKK-B) (IKK-beta) (IkBKB) (EC 2.7.11.10) (I-kappa-B kinase 2) (IKK-2) (IKK2) (Nuclear factor NF-kappa-B inhibitor kinase beta) (NFKBIKB) (Serine/threonine protein kinase IKBKB) (EC 2.7.11.1)	17.4296	17.2898	17.2894	17.3216	17.4225	17.2972	17.0162	14.2701	13.9226	14.39	14.4296
LEMD3 MAN1	LEMD3	Lemd3	Lemd3	Inner nuclear membrane protein Man1 (LEM domain-containing protein 3)	17.6125	17.6618	17.5718	17.5966	17.6156	17.6904	17.4266	19.2185	19.2118	18.559	18.5314
PPA1 IOPPP PP	PPA1	Ppa1	Ppa1	Inorganic pyrophosphatase (EC 3.6.1.1) (Pyrophosphate phospho-hydrolase) (PPase)	18.7556	18.627	18.6255	18.7715	18.6111	18.7502	18.744	13.8511	14.5513	14.5922	14.3309
PPA2 HSPC124	PPA2	Ppa2	Ppa2	Inorganic pyrophosphatase 2, mitochondrial (EC 3.6.1.1) (Pyrophosphatase SID6-306) (Pyrophosphate phospho-hydrolase 2) (PPase 2)	18.6233	18.5831	18.4833	18.5984	18.6176	18.5962	18.7156	18.9377	18.9803	19.3547	18.7141
IMPDH2 IMPD2	IMPDH2	Impdh2	Impdh2	Inosine-5'-monophosphate dehydrogenase 2 (IMP dehydrogenase 2) (IMPD 2) (IMPDH 2) (EC 1.1.1.205) (Inosine-5'-monophosphate dehydrogenase type II) (IMP dehydrogenase II) (IMPDH-II)	19.1903	19.1373	19.172	19.1276	19.0465	19.1431	19.2107	20.3902	20.1945	19.675	20.1368
ITPR2	ITPR2	Itpr2	Itpr2	Inositol 1,4,5-trisphosphate receptor type 2 (IP3 receptor isoform 2) (IP3R 2) (InsP3R2) (Type 2 inositol 1,4,5-trisphosphate receptor) (Type 2 InsP3 receptor)	17.9488	18.0213	17.8995	18.0667	18.0713	18.0879	17.9492	12.8014	13.196	13.2533	13.1333
ITPR3	ITPR3	Itpr3	Itpr3	Inositol 1,4,5-trisphosphate receptor type 3 (IP3 receptor isoform 3) (IP3R 3) (InsP3R3) (Type 3 inositol 1,4,5-trisphosphate receptor) (Type 3 InsP3 receptor)	16.01	16.1494	16.1049	16.0889	16.153	16.1834	16.1542	19.4567	19.8831	19.614	19.1816
ITPRIP DANGER KIAA1754	ITPRIP	Itprip	Itprip	Inositol 1,4,5-trisphosphate receptor-interacting protein (Protein DANGER)	15.2662	15.1155	15.0554	15.2208	15.2278	15.1965	15.0091	17.7796	18.1993	17.838	17.854
ITPR1 INSP3R1.1	ITPR1	Itpr1	Itpr1	Inositol 1,4,5-trisphosphate-gated calcium channel ITPR1 (IP3 receptor isoform 1) (IP3R 1) (InsP3R1) (Inositol 1,4,5 trisphosphate receptor) (Inositol 1,4,5-trisphosphate receptor type 1) (Type 1 inositol 1,4,5-trisphosphate receptor) (Type 1 InsP3 receptor)	18.9189	18.9387	18.857	18.9652	18.9519	18.9687	19.1376	20.5119	20.5155	20.3122	20.1776
PPIP5K2 HISPPD1 KIAA0433 VIP2	PPIP5K2	Ppip5k2	Ppip5k2	Inositol hexakisphosphate and diphosphoinositol-pentakisphosphate kinase 2 (EC 2.7.4.24) (Diphosphoinositol pentakisphosphate kinase 2) (Histidine acid phosphatase domain-containing protein 1) (InsP6 and PP-IP5 kinase 2) (VIP1 homolog 2) (hsVIP2)	16.7756	16.6412	16.6683	16.62	16.7413	16.6517	16.3692	17.0228	17.0696	16.9359	17.0333
IMPA1 IMPA	IMPA1	Impa1	Impa1	Inositol monophosphatase 1 (IMP 1) (IMPase 1) (EC 3.1.3.25) (D-galactose 1-phosphate phosphatase) (EC 3.1.3.94) (Inositol-1(or 4)-monophosphatase 1) (Lithium-sensitive myo-inositol monophosphatase A1)	18.4574	18.4355	18.409	18.4449	18.4907	18.4121	18.6557	16.0252	16.0976	15.9891	16.1404
INPP1	INPP1	Inpp1	Inpp1	Inositol polyphosphate 1-phosphatase (IPP) (IPPase) (EC 3.1.3.57)	15.9608	16.0383	15.9847	16.116	16.0141	16.0138	15.8256	13.5936	13.9587	13.9657	14.275
ISYNA1 INO1	ISYNA1	Isyna1	Isyna1	Inositol-3-phosphate synthase 1 (IPS 1) (EC 5.5.1.4) (Myo-inositol 1-phosphate synthase) (MI-1-P synthase) (MIP synthase) (hIPS) (Myo-inositol 1-phosphate synthase A1) (hINO1)	14.6404	14.3854	14.0767	14.2528	14.5207	14.3176	14.2272	19.0677	19.2635	18.2071	18.4306
ITPKB	ITPKB	Itpkb	Itpkb	Inositol-trisphosphate 3-kinase B (EC 2.7.1.127) (Inositol 1,4,5-trisphosphate 3-kinase B) (IP3 3-kinase B) (IP3K B) (InsP 3-kinase B)	15.061	15.3317	15.2283	15.2611	15.5126	15.2331	15.2391	16.4888	16.385	16.6812	16.5522
IDE	IDE	Ide	Ide	Insulin-degrading enzyme (EC 3.4.24.56) (Abeta-degrading protease) (Insulin protease) (Insulinase) (Insulysin)	17.4129	17.2382	17.242	17.2699	17.1411	17.2131	17.2764	15.5722	15.4715	15.815	15.6452
INTS1 KIAA1440 UNQ1821/PRO3434	INTS1	Ints1	Ints1	Integrator complex subunit 1 (Int1)	17.7041	17.6492	17.6867	17.6239	17.7047	17.6665	17.8108	18.4953	18.4986	18.1611	18.5535
INTS2 KIAA1287	INTS2	Ints2	Ints2	Integrator complex subunit 2 (Int2)	16.6561	16.6207	16.6824	16.5607	16.5955	16.6504	16.5772	15.6731	15.4149	15.5774	15.6548
INTS3 C1orf193 C1orf60	INTS3	Ints3	Ints3	Integrator complex subunit 3 (Int3) (SOSS complex subunit A) (Sensor of single-strand DNA complex subunit A) (SOSS-A) (Sensor of ssDNA subunit A)	17.434	17.4073	17.4378	17.4011	17.4592	17.4288	17.4495	18.1543	17.7395	17.8817	17.0602
INTS4 MSTP093	INTS4	Ints4	Ints4	Integrator complex subunit 4 (Int4)	16.4416	16.5202	16.5147	16.5194	16.6359	16.6092	16.4003	15.2059	15.1479	15.8099	15.4889
INTS6 DBI1 DDX26 DDX26A	INTS6	Ints6	Ints6	Integrator complex subunit 6 (Int6) (DBI-1) (Protein DDX26) (Protein deleted in cancer 1) (DICE1)	15.9307	15.9549	16.0023	15.9034	15.9579	15.9835	15.8998	17.0664	16.76	16.6884	16.7227
INTS7 C1orf73	INTS7	Ints7	Ints7	Integrator complex subunit 7 (Int7)	16.5902	16.7083	16.7086	16.6299	16.6931	16.7146	16.6907	15.6906	15.6495	16.2107	16.0815
INTS8 C8orf52	INTS8	Ints8	Ints8	Integrator complex subunit 8 (Int8) (Protein kaonashi-1)	15.4631	15.5397	15.6355	15.4629	15.5572	15.5675	15.5849	15.7518	15.9439	15.6014	15.3813
ITGAL CD11A	ITGAL	Itgal	Itgal	Integrin alpha-L (CD11 antigen-like family member A) (Leukocyte adhesion glycoprotein LFA-1 alpha chain) (LFA-1A) (Leukocyte function-associated molecule 1 alpha chain) (CD antigen CD11a)	16.3657	16.0862	16.0154	16.5208	16.2688	16.0669	15.934	19.7748	19.8667	19.9712	19.8915
ITGB1 FNRB MDF2 MSK12	ITGB1	Itgb1	Itgb1	Integrin beta-1 (Fibronectin receptor subunit beta) (Glycoprotein IIa) (GPIIA) (VLA-4 subunit beta) (CD antigen CD29)	17.675	18.1564	18.0543	18.2272	18.0929	18.2867	18.1438	16.9504	16.7733	16.7296	16.6959
ITGB7	ITGB7	Itgb7	Itgb7	Integrin beta-7 (Gut homing receptor beta subunit)	15.429	15.6809	15.9263	15.6102	15.767	15.7701	15.5538	18.4807	18.6208	19.0038	18.7061
ILKAP	ILKAP	Ilkap	Ilkap	Integrin-linked kinase-associated serine/threonine phosphatase 2C (ILKAP) (EC 3.1.3.16)	18.2263	18.3685	18.2878	18.261	18.2538	18.4056	18.5743	21.9984	22.1057	21.8197	21.8609
ILK ILK1 ILK2	ILK	Ilk	Ilk	Integrin-linked protein kinase (EC 2.7.11.1) (59 kDa serine/threonine-protein kinase) (Beta-integrin-linked kinase) (ILK-1) (ILK-2) (p59ILK)	18.1694	17.9118	17.9491	18.2963	17.816	17.8679	18.2262	18.2931	18.3387	18.8902	19.0653
ICAM1	ICAM1	Icam1	Icam1	Intercellular adhesion molecule 1 (ICAM-1) (Major group rhinovirus receptor) (CD antigen CD54)	15.6721	15.4487	15.4031	15.588	15.2415	15.4047	15.8016	18.7379	18.8573	18.6469	18.837
IRF2	IRF2	Irf2	Irf2	Interferon regulatory factor 2 (IRF-2)	16.5765	16.7296	16.7421	16.5592	16.8232	16.7379	17.0012	17.9606	18.2297	17.8377	17.7175
IRF2BP1	IRF2BP1	Irf2bp1	Irf2bp1	Interferon regulatory factor 2-binding protein 1 (IRF-2-binding protein 1) (IRF-2BP1) (Probable E3 ubiquitin-protein ligase IRF2BP1) (EC 2.3.2.27) (Probable RING-type E3 ubiquitin transferase IRF2BP1)	16.9029	16.7662	16.7828	16.8412	16.7126	16.7488	16.7672	17.0474	17.1455	17.4038	17.4197
IRF2BP2	IRF2BP2	Irf2bp2	Irf2bp2	Interferon regulatory factor 2-binding protein 2 (IRF-2-binding protein 2) (IRF-2BP2)	16.363	16.2919	16.3289	16.3581	16.4117	16.3256	15.9908	18.0802	18.1725	17.7155	17.6151
IRF3	IRF3	Irf3	Irf3	Interferon regulatory factor 3 (IRF-3)	17.1101	17.1753	17.1613	17.1282	17.1417	17.1793	17.2897	16.9951	16.8997	17.2317	17.1357
IRF4 MUM1	IRF4	Irf4	Irf4	Interferon regulatory factor 4 (IRF-4) (Lymphocyte-specific interferon regulatory factor) (LSIRF) (Multiple myeloma oncogene 1) (NF-EM5)	17.3146	17.3676	17.3335	17.2	17.3071	17.3863	17.4528	14.1407	14.2849	13.8865	13.9301
IRF5	IRF5	Irf5	Irf5	Interferon regulatory factor 5 (IRF-5)	16.7714	17.019	17.0894	17.0287	17.0058	17.0751	17.3016	18.3559	18.1456	18.1042	18.3461
IRF8 ICSBP1	IRF8	Irf8	Irf8	Interferon regulatory factor 8 (IRF-8) (Interferon consensus sequence-binding protein) (H-ICSBP) (ICSBP)	18.2962	18.4875	18.5238	18.4643	18.4535	18.6669	18.4968	14.6281	15.2099	14.4063	14.0841
IRF9 ISGF3G	IRF9	Irf9	Irf9	Interferon regulatory factor 9 (IRF-9) (IFN-alpha-responsive transcription factor subunit) (ISGF3 p48 subunit) (Interferon-stimulated gene factor 3 gamma) (ISGF-3 gamma) (Transcriptional regulator ISGF3 subunit gamma)	16.929	17.183	17.127	17.245	17.1798	17.1615	17.085	16.6216	16.5357	16.6471	16.5515
IFI35 IFP35	IFI35	Ifi35	Ifi35	Interferon-induced 35 kDa protein (IFP 35) (Ifi-35)	17.5751	17.764	17.827	17.743	17.6626	17.6125	17.8293	17.5667	17.6993	17.395	17.8658
AIM2	AIM2	Aim2	Aim2	Interferon-inducible protein AIM2 (Absent in melanoma 2)	15.3856	15.4187	15.5424	15.3842	15.3965	15.5613	15.4827	16.0734	16.1978	16.4339	16.6044
ISG20L2 HSD-38 HSD38	ISG20L2	Isg20l2	Isg20l2	Interferon-stimulated 20 kDa exonuclease-like 2 (EC 3.1.-.-)	15.2697	15.4269	15.4855	15.3131	15.5858	15.5232	15.2735	17.9375	18.0609	17.6455	17.6785
ILF2 NF45 PRO3063	ILF2	Ilf2	Ilf2	Interleukin enhancer-binding factor 2 (Nuclear factor of activated T-cells 45 kDa)	19.5191	19.5376	19.5544	19.483	19.5062	19.6083	19.8305	13.9849	14.1498	14.7566	14.7754
ILF3 DRBF MPHOSPH4 NF90	ILF3	Ilf3	Ilf3	Interleukin enhancer-binding factor 3 (Double-stranded RNA-binding protein 76) (DRBP76) (M-phase phosphoprotein 4) (MPP4) (Nuclear factor associated with dsRNA) (NFAR) (Nuclear factor of activated T-cells 90 kDa) (NF-AT-90) (Translational control protein 80) (TCP80)	20.3751	20.4619	20.5238	20.3908	20.3519	20.4985	20.6826	18.2566	18.2658	17.9671	17.8705
IRAK4	IRAK4	Irak4	Irak4	Interleukin-1 receptor-associated kinase 4 (IRAK-4) (EC 2.7.11.1) (Renal carcinoma antigen NY-REN-64)	17.4874	17.4919	17.4737	17.5241	17.4913	17.4242	17.3747	17.9738	17.7291	18.2394	17.9431
VPS13A CHAC KIAA0986	VPS13A	Vps13a	Vps13a	Intermembrane lipid transfer protein VPS13A (Chorea-acanthocytosis protein) (Chorein) (Vacuolar protein sorting-associated protein 13A)	15.6862	15.6316	15.6349	15.7517	15.6244	15.5993	15.6255	17.8225	17.9168	17.9632	18.1163
VPS13C KIAA1421	VPS13C	Vps13c	Vps13c	Intermembrane lipid transfer protein VPS13C (Vacuolar protein sorting-associated protein 13C)	19.7588	19.8165	19.7148	19.8456	19.8797	19.7754	19.9506	15.7927	15.8485	16.0669	16.1237
GCFC2 C2orf3 GCF TCF9	GCFC2	Gcfc2	Gcfc2	Intron Large complex component GCFC2 (GC-rich sequence DNA-binding factor) (GC-rich sequence DNA-binding factor 2) (Transcription factor 9) (TCF-9)	14.9906	15.1297	15.1386	15.0315	15.07	15.0947	15.1746	14.4644	13.9115	13.8683	14.4127
INF2 C14orf151 C14orf173	INF2	Inf2	Inf2	Inverted formin-2 (HBEBP2-binding protein C)	16.4188	16.4024	16.2889	16.5456	16.3888	16.3595	16.2597	15.8467	15.9667	15.7724	16.1319
IQSEC1 ARFGEP100 BRAG2 KIAA0763	IQSEC1	Iqsec1	Iqsec1	IQ motif and SEC7 domain-containing protein 1 (ADP-ribosylation factors guanine nucleotide-exchange protein 100) (ADP-ribosylation factors guanine nucleotide-exchange protein 2) (Brefeldin-resistant Arf-GEF 2 protein) (BRAG2)	15.5388	15.2939	15.3365	15.396	15.3495	15.2372	15.603	18.8144	18.6827	18.7716	18.7894
ISCA2 HBLD1	ISCA2	Isca2	Isca2	Iron-sulfur cluster assembly 2 homolog, mitochondrial (HESB-like domain-containing protein 1)	16.8985	16.988	16.9152	16.9876	16.9815	16.8812	16.9117	16.4582	16.2229	16.2715	15.8714
HSCB DNAJC20 HSC20	HSCB	Hscb	Hscb	Iron-sulfur cluster co-chaperone protein HscB (DnaJ homolog subfamily C member 20) [Cleaved into: Iron-sulfur cluster co-chaperone protein HscB, cytoplasmic (C-HSC20);Iron-sulfur cluster co-chaperone protein HscB, mitochondrial]	16.2559	16.3813	16.3745	16.351	16.3481	16.4034	16.1438	17.6676	17.4788	17.6335	17.5164
IAH1	IAH1	Iah1	Iah1	Isoamyl acetate-hydrolyzing esterase 1 homolog (EC 3.1.-.-)	17.4533	17.4616	17.3568	17.4049	17.405	17.3682	17.2466	18.7156	18.8313	18.1516	18.5934
ACAD8 ARC42 IBD	ACAD8	Acad8	Acad8	Isobutyryl-CoA dehydrogenase, mitochondrial (IBDH) (EC 1.3.8.5) (Activator-recruited cofactor 42 kDa component) (ARC42) (Acyl-CoA dehydrogenase family member 8) (ACAD-8)	16.8483	16.9322	17.0463	16.9161	16.9664	16.8227	16.9148	19.1534	19.346	19.6122	18.943
IDH3A	IDH3A	Idh3a	Idh3a	Isocitrate dehydrogenase [NAD] subunit alpha, mitochondrial (EC 1.1.1.41) (Isocitric dehydrogenase subunit alpha) (NAD(+)-specific ICDH subunit alpha)	19.1325	19.3064	19.231	19.3278	19.2619	19.3086	19.5186	19.6136	19.55	18.3715	18.5427
IDH3B	IDH3B	Idh3b	Idh3b	Isocitrate dehydrogenase [NAD] subunit beta, mitochondrial (Isocitric dehydrogenase subunit beta) (NAD(+)-specific ICDH subunit beta)	18.4773	18.5719	18.5132	18.5876	18.5083	18.6315	18.7897	15.0155	14.6019	15.8441	14.9497
IDH2	IDH2	Idh2	Idh2	Isocitrate dehydrogenase [NADP], mitochondrial (IDH) (EC 1.1.1.42) (ICD-M) (IDP) (NADP(+)-specific ICDH) (Oxalosuccinate decarboxylase)	19.0887	19.1092	19.2098	19.1752	19.0136	18.9858	19.5334	17.3343	17.5057	19.5945	19.173
IARS2	IARS2	Iars2	Iars2	Isoleucine--tRNA ligase, mitochondrial (EC 6.1.1.5) (Isoleucyl-tRNA synthetase) (IleRS)	19.0635	19.0521	19.1381	19.0753	18.9745	19.0197	19.0791	16.4574	15.7667	16.5884	16.6813
IVD	IVD	Ivd	Ivd	Isovaleryl-CoA dehydrogenase, mitochondrial (IVD) (EC 1.3.8.4) (Butyryl-CoA dehydrogenase) (EC 1.3.8.1)	18.7643	18.8741	18.9393	18.9099	18.8888	18.7129	19.0442	18.7555	18.8767	19.0177	18.8516
SLC4A1AP HLC3	SLC4A1AP	Slc4a1ap	Slc4a1ap	Kanadaptin (Human lung cancer oncogene 3 protein) (HLC-3) (Kidney anion exchanger adapter protein) (Solute carrier family 4 anion exchanger member 1 adapter protein)	17.0951	17.0971	17.0386	17.1037	17.092	17.1765	17.3274	17.7264	17.5857	17.7064	17.6621
KANSL1 CENP-36 KIAA1267 MSL1V1 NSL1	KANSL1	Kansl1	Kansl1	KAT8 regulatory NSL complex subunit 1 (MLL1/MLL complex subunit KANSL1) (MSL1 homolog 1) (hMSL1v1) (NSL complex protein NSL1) (Non-specific lethal 1 homolog)	16.8976	16.3969	16.3687	16.5178	16.4455	16.4335	16.2037	13.0186	13.0117	12.597	12.5138
NSL1 C1orf48 DC31 DC8 MIS14	NSL1	Kansl1	Kansl1	KAT8 regulatory NSL complex subunit 1 (MLL1/MLL complex subunit KANSL1) (MSL1 homolog 1) (hMSL1v1) (NSL complex protein NSL1) (Non-specific lethal 1 homolog)	16.5363	16.5455	16.4698	16.519	16.6129	16.5274	16.5975	13.0186	13.0117	12.597	12.5138
KANSL2 C12orf41 NSL2	KANSL2	Kansl2	Kansl2	KAT8 regulatory NSL complex subunit 2 (NSL complex protein NSL2) (Non-specific lethal 2 homolog)	15.5676	15.5108	15.4614	15.5481	15.5972	15.5053	15.4289	16.1929	16.1628	16.3984	16.1379
KBTBD11 CMLAP KIAA0711 KLHDC7C	KBTBD11	Kbtbd11	Kbtbd11	Kelch repeat and BTB domain-containing protein 11 (Chronic myelogenous leukemia-associated protein) (Kelch domain-containing protein 7B)	14.3891	13.8395	13.79	14.2547	14.0756	14.0393	13.0564	16.4926	16.6132	16.6042	16.5865
QKI HKQ	QKI	Qki	Qki	KH domain-containing RNA-binding protein QKI (Protein quaking) (Hqk) (HqkI)	16.6292	16.7494	16.7297	16.7543	16.7651	16.8177	16.9773	14.9784	15.3103	14.5334	15.0748
KHDRBS1 SAM68	KHDRBS1	Khdrbs1	Khdrbs1	KH domain-containing, RNA-binding, signal transduction-associated protein 1 (GAP-associated tyrosine phosphoprotein p62) (Src-associated in mitosis 68 kDa protein) (Sam68) (p21 Ras GTPase-activating protein-associated p62) (p68)	18.509	18.6378	18.6555	18.5728	18.5516	18.7006	18.7837	20.7708	21.0168	20.1497	19.9213
SZT2 C1orf84 KIAA0467	SZT2	Szt2	Szt2	KICSTOR complex protein SZT2 (Seizure threshold 2 protein homolog)	13.6746	13.5302	13.5452	13.7287	13.5643	13.475	13.4326	16.4449	16.5094	16.2029	16.3731
KTN1 CG1 KIAA0004	KTN1	Ktn1	Ktn1	Kinectin (CG-1 antigen) (Kinesin receptor)	19.4506	19.2513	19.2198	19.2206	19.2451	19.3217	19.2765	17.1789	16.4866	17.2546	17.4127
KLC4 KNSL8	KLC4	Klc4	Klc4	Kinesin light chain 4 (KLC 4) (Kinesin-like protein 8)	15.9876	16.0509	16.0522	16.0171	16.0902	15.9574	16.0704	15.678	15.56	15.6304	15.5585
KIF5B KNS KNS1	KIF5B	Kif5b	Kif5b	Kinesin-1 heavy chain (Conventional kinesin heavy chain) (Ubiquitous kinesin heavy chain) (UKHC)	18.7616	18.5281	18.5049	18.619	18.6066	18.5047	18.4489	17.9684	17.9207	17.9744	18.0101
KIF13B GAKIN KIAA0639	KIF13B	Kif13b	Kif13b	Kinesin-like protein KIF13B (Kinesin-like protein GAKIN)	16.7605	16.6631	16.7004	16.6956	16.7057	16.6078	16.7736	16.2739	16.4843	16.1285	16.061
KIF3B KIAA0359	KIF3B	Kif3b	Kif3b	Kinesin-like protein KIF3B (HH0048) (Microtubule plus end-directed kinesin motor 3B) [Cleaved into: Kinesin-like protein KIF3B, N-terminally processed]	14.6924	14.4864	14.5607	14.5239	14.2489	14.4396	14.4661	12.7789	12.1602	12.2606	12.0693
KRR1 HRB2	KRR1	Krr1	Krr1	KRR1 small subunit processome component homolog (HIV-1 Rev-binding protein 2) (KRR-R motif-containing protein 1) (Rev-interacting protein 1) (Rip-1)	17.5294	17.6823	17.6554	17.6191	17.4522	17.6189	17.6937	19.6977	19.7432	19.9921	19.7356
KYNU	KYNU	Kynu	Kynu	Kynureninase (EC 3.7.1.3) (L-kynurenine hydrolase)	17.4773	17.0508	17.0401	17.1924	16.9558	16.8497	17.6291	18.5376	18.8065	19.0781	18.9037
CRYL1 CRY	CRYL1	Cryl1	Cryl1	Lambda-crystallin homolog (EC 1.1.1.45) (L-gulonate 3-dehydrogenase) (Gul3DH)	15.8481	15.7292	15.7043	15.6972	15.6774	15.6529	15.8406	15.521	15.2863	15.3946	15.4493
LMNB1 LMN2 LMNB	LMNB1	Lmnb1	Lmnb1	Lamin-B1	21.5052	21.3124	21.2504	21.2413	21.2582	21.3285	21.3647	22.9542	23.0996	22.7948	22.6762
LMNB2 LMN2	LMNB2	Lmnb2	Lmnb2	Lamin-B2	20.6008	20.4285	20.2506	20.4274	20.3712	20.4403	20.7577	21.8235	22.1096	21.9517	21.8825
LANCL2 GPR69B TASP	LANCL2	Lancl2	Lancl2	LanC-like protein 2 (Testis-specific adriamycin sensitivity protein)	16.9828	17.0097	16.9208	17.0361	17.1505	16.8842	17.1483	13.8558	14.2166	14.0057	14.2586
LSS OSC	LSS	Lss	Lss	Lanosterol synthase (EC 5.4.99.7) (2,3-epoxysqualene--lanosterol cyclase) (Oxidosqualene--lanosterol cyclase) (OSC) (hOSC)	16.8612	16.7863	16.8969	16.7969	16.839	16.8139	16.7498	14.7694	14.5555	14.2802	14.3236
LARP1 KIAA0731 LARP	LARP1	Larp1	Larp1	La-related protein 1 (La ribonucleoprotein domain family member 1)	18.0086	17.8754	17.8603	17.9953	17.8774	17.851	17.8489	19.6833	19.5818	19.7433	19.9228
LARP4B KIAA0217 LARP5	LARP4B	Larp4b	Larp4b	La-related protein 4B (La ribonucleoprotein domain family member 4B) (La ribonucleoprotein domain family member 5) (La-related protein 5)	16.0566	16.142	16.2277	16.0794	16.0932	16.162	15.992	16.1077	15.978	15.9455	15.9701
LARP7 HDCMA18P	LARP7	Larp7	Larp7	La-related protein 7 (La ribonucleoprotein domain family member 7) (hLARP7) (P-TEFb-interaction protein for 7SK stability) (PIP7S)	17.6391	17.7993	17.8777	17.7622	17.8086	17.8178	17.8702	19.2053	19.2144	18.3718	18.1553
BAG6 BAT3 G3	BAG6	Bag6	Bag6	Large proline-rich protein BAG6 (BAG family molecular chaperone regulator 6) (BCL2-associated athanogene 6) (BAG-6) (HLA-B-associated transcript 3) (Protein G3) (Protein Scythe)	18.1261	17.9383	17.9897	17.9466	17.9437	17.9605	18.0184	18.2764	18.1901	18.0619	18.1466
MRPL15 HSPC145	MRPL15	Mrpl19	Mrpl19	Large ribosomal subunit protein bL19m (39S ribosomal protein L15, mitochondrial) (L15mt) (MRP-L15) (39S ribosomal protein L19, mitochondrial) (L19mt) (MRP-L19)	16.8659	17.0837	17.2435	17.0878	17.0257	17.0852	16.9625	17.6907	17.7234	17.8744	17.8677
MRPL19 KIAA0104 MRPL15	MRPL19	Mrpl19	Mrpl19	Large ribosomal subunit protein bL19m (39S ribosomal protein L15, mitochondrial) (L15mt) (MRP-L15) (39S ribosomal protein L19, mitochondrial) (L19mt) (MRP-L19)	17.0498	17.2395	17.395	17.2762	17.1886	17.2819	17.3796	17.6907	17.7234	17.8744	17.8677
MRPL28 MAAT1	MRPL28	Mrpl28	Mrpl28	Large ribosomal subunit protein bL28m (39S ribosomal protein L28, mitochondrial) (L28mt) (MRP-L28) (Melanoma antigen p15) (Melanoma-associated antigen recognized by T-lymphocytes)	15.8757	16.0734	16.222	16.0824	15.9637	16.0365	16.1567	17.7337	17.5178	18.027	18.3394
RPL13 BBC1 OK/SW-cl.46	RPL13	Rpl13	Rpl13	Large ribosomal subunit protein eL13 (60S ribosomal protein L13) (Breast basic conserved protein 1)	19.0284	19.1511	19.2697	19.1115	19.2892	19.1489	19.3866	21.2208	21.4259	20.8854	20.9994
RPL14	RPL14	Rpl14	Rpl14	Large ribosomal subunit protein eL14 (60S ribosomal protein L14) (CAG-ISL 7)	17.9963	18.0718	18.207	18.0315	18.1597	18.0494	18.3627	17.5271	17.213	17.5311	17.4091
RPL15 EC45 TCBAP0781	RPL15	Rpl15	Rpl15	Large ribosomal subunit protein eL15 (60S ribosomal protein L15)	18.7127	18.8878	19.0476	18.6502	18.9676	18.8365	19.275	22.4964	22.6452	22.153	21.7929
RPL18	RPL18	Rpl18	Rpl18	Large ribosomal subunit protein eL18 (60S ribosomal protein L18)	18.2482	18.2974	18.4378	18.1754	18.4567	18.3268	18.3849	20.7614	20.9087	20.9476	20.959
RPL19	RPL19	Rpl19	Rpl19	Large ribosomal subunit protein eL19 (60S ribosomal protein L19)	18.2915	18.943	19.1047	18.5176	18.7325	18.8865	19.3833	22.2733	22.5635	22.3764	22.5586
RPL18A	RPL18A	Rpl18a	Rpl18a	Large ribosomal subunit protein eL20 (60S ribosomal protein L18a)	18.8311	18.8836	18.9758	18.8698	18.9569	18.8639	19.225	21.5958	21.5185	21.144	20.8235
RPL21	RPL21	Rpl21	Rpl21	Large ribosomal subunit protein eL21 (60S ribosomal protein L21)	18.3993	18.4351	18.5553	18.421	18.4208	18.4028	18.7288	19.9753	20.0362	20.0568	19.7951
RPL22	RPL22	Rpl22	Rpl22	Large ribosomal subunit protein eL22 (60S ribosomal protein L22) (EBER-associated protein) (EAP) (Epstein-Barr virus small RNA-associated protein) (Heparin-binding protein HBp15)	17.7127	17.7648	17.8268	17.8786	17.9073	17.7836	17.6647	17.1827	16.964	17.3447	16.9735
RPL24	RPL24	Rpl24	Rpl24	Large ribosomal subunit protein eL24 (60S ribosomal protein L24) (60S ribosomal protein L30)	18.5988	19.0057	19.1071	18.7265	18.9483	18.9783	19.0021	20.5612	20.5189	20.432	20.7878
RPL27	RPL27	Rpl27	Rpl27	Large ribosomal subunit protein eL27 (60S ribosomal protein L27)	18.5349	18.6213	18.7107	18.5344	18.5042	18.5684	19.0087	15.2532	15.2947	15.497	15.2131
RPL28	RPL28	Rpl28	Rpl28	Large ribosomal subunit protein eL28 (60S ribosomal protein L28)	18.4805	18.6684	18.7889	18.6083	18.6877	18.6139	18.8285	21.4348	21.5823	21.7403	21.7347
RPL30	RPL30	Rpl30	Rpl30	Large ribosomal subunit protein eL30 (60S ribosomal protein L30)	18.4183	18.547	18.6709	18.4772	18.5916	18.5398	18.7694	15.6121	15.5172	14.9915	14.9608
RPL34	RPL34	Rpl34	Rpl34	Large ribosomal subunit protein eL34 (60S ribosomal protein L34)	18.5334	18.7545	18.917	18.5836	18.8226	18.7519	19.0561	21.6018	21.4976	22.146	21.9812
RPL36	RPL36	Rpl36	Rpl36	Large ribosomal subunit protein eL36 (60S ribosomal protein L36)	17.3773	17.4699	17.5815	17.2863	17.4797	17.4591	17.3759	17.753	17.7313	17.6348	17.8824
RPL6 TXREB1	RPL6	Rpl6	Rpl6	Large ribosomal subunit protein eL6 (60S ribosomal protein L6) (Neoplasm-related protein C140) (Tax-responsive enhancer element-binding protein 107) (TaxREB107)	19.7986	19.8899	20.0384	19.8207	19.8957	19.881	20.2056	22.0386	22.0748	21.955	21.8342
RPL7A SURF-3 SURF3	RPL7A	Rpl7a	Rpl7a	Large ribosomal subunit protein eL8 (60S ribosomal protein L7a) (PLA-X polypeptide) (Surfeit locus protein 3)	19.204	19.4504	19.5134	19.3519	19.5186	19.4275	19.6362	20.1461	20.2983	20.2316	20.5724
MRPL37 MRPL2 RPML2 HSPC235	MRPL37	Mrpl37	Mrpl37	Large ribosomal subunit protein mL37 (39S ribosomal protein L2, mitochondrial) (L2mt) (MRP-L2) (39S ribosomal protein L37, mitochondrial) (L37mt) (MRP-L37)	17.1801	17.2197	17.4028	17.2408	17.0139	17.2001	17.1788	16.1136	15.9666	16.0137	16.1578
MRPL38 HSPC262	MRPL38	Mrpl38	Mrpl38	Large ribosomal subunit protein mL38 (39S ribosomal protein L38, mitochondrial) (L38mt) (MRP-L38)	17.2942	17.3546	17.5598	17.3659	17.1492	17.3301	17.7286	18.7051	18.5367	18.5762	18.8228
MRPL39 C21orf92 MRPL5 RPML5 MSTP003 PRED22	MRPL39	Mrpl39	Mrpl39	Large ribosomal subunit protein mL39 (39S ribosomal protein L39, mitochondrial) (L39mt) (MRP-L39) (39S ribosomal protein L5, mitochondrial) (L5mt) (MRP-L5)	17.094	17.0977	17.2275	17.0995	17.0334	17.1331	17.2932	18.6365	18.5302	18.3015	18.2297
MRPL40 NLVCF URIM	MRPL40	Mrpl40	Mrpl40	Large ribosomal subunit protein mL40 (39S ribosomal protein L40, mitochondrial) (L40mt) (MRP-L40) (Nuclear localization signal-containing protein deleted in velocardiofacial syndrome) (Up-regulated in metastasis)	16.478	16.4964	16.645	16.5404	16.221	16.4559	16.7012	16.2022	15.6079	15.3348	15.2272
MRPL43	MRPL43	Mrpl43	Mrpl43	Large ribosomal subunit protein mL43 (39S ribosomal protein L43, mitochondrial) (L43mt) (MRP-L43) (Mitochondrial ribosomal protein bMRP36a)	16.7959	17.038	17.2546	16.9501	16.6665	16.9936	17.394	16.0424	15.7623	16.2816	16.5945
MRPL44	MRPL44	Mrpl44	Mrpl44	Large ribosomal subunit protein mL44 (EC 3.1.26.-) (39S ribosomal protein L44, mitochondrial) (L44mt) (MRP-L44)	16.5126	16.4572	16.5761	16.5448	16.4451	16.4332	16.5102	18.867	18.8252	18.5379	18.8171
MRPL48 CGI-118 HSPC290	MRPL48	Mrpl48	Mrpl48	Large ribosomal subunit protein mL48 (39S ribosomal protein L48, mitochondrial) (L48mt) (MRP-L48)	16.2697	16.5289	16.7102	16.5686	16.6045	16.5904	16.5113	15.4857	15.1643	14.6394	14.8084
MRPL53	MRPL53	Mrpl53	Mrpl53	Large ribosomal subunit protein mL53 (39S ribosomal protein L53, mitochondrial) (L53mt) (MRP-L53)	16.3733	16.6703	16.8557	16.6284	16.6927	16.7104	16.413	18.5007	17.8217	18.4956	17.9451
GADD45GIP1 MRPL59 PLINP1 PRG6	GADD45GIP1	Gadd45gip1	Gadd45gip1	Large ribosomal subunit protein mL64 (39S ribosomal protein L59, mitochondrial) (MRP-L59) (CKII beta-associating protein) (CR6-interacting factor 1) (CRIF1) (Growth arrest and DNA damage-inducible proteins-interacting protein 1) (Papillomavirus L2-interacting nuclear protein 1) (PLINP) (PLINP-1) (p53-responsive gene 6 protein)	15.6591	15.737	15.8776	15.6787	15.7971	15.7865	15.665	18.8476	18.8047	18.7763	18.8994
MRPS30 PDCD9 BM-047	MRPS30	Mrps30	Mrps30	Large ribosomal subunit protein mL65 (39S ribosomal protein S30, mitochondrial) (MRP-S30) (S30mt) (Large ribosomal subunit protein mS30) (Programmed cell death protein 9)	16.4206	16.4399	16.5686	16.4784	16.4962	16.4699	16.552	19.0915	19.0627	19.0612	19.0311
RPL12	RPL12	Rpl12	Rpl12	Large ribosomal subunit protein uL11 (60S ribosomal protein L12)	19.5589	19.6193	19.7036	19.6464	19.5206	19.5654	19.8105	16.7104	16.4109	16.5636	16.4882
RPL13A	RPL13A	Rpl13a	Rpl13a	Large ribosomal subunit protein uL13 (23 kDa highly basic protein) (60S ribosomal protein L13a)	18.5485	18.7585	18.8756	18.7072	18.7258	18.7161	18.9457	19.1923	19.2052	19.3748	19.3649
MRPL13	MRPL13	Mrpl13	Mrpl13	Large ribosomal subunit protein uL13m (39S ribosomal protein L13, mitochondrial) (L13mt) (MRP-L13)	17.094	17.1742	17.3401	17.2326	17.0765	17.1506	17.1683	15.0664	14.9708	15.005	14.9193
RPL23	RPL23	Rpl23	Rpl23	Large ribosomal subunit protein uL14 (60S ribosomal protein L17) (60S ribosomal protein L23)	18.3946	18.5676	18.6524	18.4594	18.5632	18.5261	18.6598	18.2826	17.9929	16.5677	16.9828
RPL10 DXS648E QM	RPL10	Rpl10	Rpl10	Large ribosomal subunit protein uL16 (60S ribosomal protein L10) (Laminin receptor homolog) (Protein QM) (Ribosomal protein L10) (Tumor suppressor QM)	18.8085	18.8757	18.979	18.8047	18.9502	18.8547	19.0989	20.2564	19.9694	19.741	19.9927
MRPL16 PNAS-111	MRPL16	Mrpl16	Mrpl16	Large ribosomal subunit protein uL16m (39S ribosomal protein L16, mitochondrial) (L16mt) (MRP-L16)	16.4087	16.5795	16.7882	16.5382	16.4427	16.5566	16.6247	13.1582	13.1688	13.5807	13.7233
MRPL18 HSPC071	MRPL18	Mrpl18	Mrpl18	Large ribosomal subunit protein uL18m (39S ribosomal protein L18, mitochondrial) (L18mt) (MRP-L18)	15.9676	16.0852	16.2696	16.0682	15.7678	16.0287	16.1289	15.6913	15.685	15.2293	15.5864
RPL8	RPL8	Rpl8	Rpl8	Large ribosomal subunit protein uL2 (60S ribosomal protein L8)	19.1157	19.3798	19.5437	19.2384	19.3715	19.3584	19.7996	22.7658	22.9491	22.6784	23.0536
MRPL22 MRPL25 RPML25 HSPC158	MRPL22	Mrpl22	Mrpl22	Large ribosomal subunit protein uL22m (39S ribosomal protein L22, mitochondrial) (L22mt) (MRP-L22) (39S ribosomal protein L25, mitochondrial) (L25mt) (MRP-L25)	16.1022	16.2299	16.4536	16.2335	16.3249	16.2234	16.0274	15.9178	16.0074	15.8636	15.9311
RPL26	RPL26	Rpl26	Rpl26	Large ribosomal subunit protein uL24 (60S ribosomal protein L26)	18.7105	18.8055	18.9624	18.7115	18.7638	18.7839	19.0612	17.163	17.0397	17.1806	17.2096
MRPL24	MRPL24	Mrpl24	Mrpl24	Large ribosomal subunit protein uL24m (39S ribosomal protein L24, mitochondrial) (L24mt) (MRP-L24)	16.068	15.8999	16.0893	15.9722	15.6468	15.9048	15.9094	18.4643	18.1943	16.795	16.6698
MRPL2 CGI-22	MRPL2	Mrpl2	Mrpl2	Large ribosomal subunit protein uL2m (39S ribosomal protein L2, mitochondrial) (L2mt) (MRP-L2)	15.9759	16.1281	16.3416	16.0395	15.8032	16.0865	16.2542	15.4449	15.3132	15.5007	15.29
RPL3 OK/SW-cl.32	RPL3	Rpl3	Rpl3	Large ribosomal subunit protein uL3 (60S ribosomal protein L3) (HIV-1 TAR RNA-binding protein B) (TARBP-B)	19.613	19.6859	19.7734	19.6002	19.7578	19.6845	19.8314	19.8414	19.8701	20.8809	20.9448
RPL4 RPL1	RPL4	Rpl4	Rpl4	Large ribosomal subunit protein uL4 (60S ribosomal protein L1) (60S ribosomal protein L4)	19.3956	19.4856	19.6294	19.3799	19.4238	19.47	19.7843	20.5306	20.5628	21.0949	21.1231
MRPL4 CDABP0091 CGI-28	MRPL4	Mrpl4	Mrpl4	Large ribosomal subunit protein uL4m (39S ribosomal protein L4, mitochondrial) (L4mt) (MRP-L4)	15.4774	15.45	15.6458	15.4428	15.3748	15.4253	15.8026	17.8702	17.7436	17.3701	17.645
RPL11	RPL11	Rpl11	Rpl11	Large ribosomal subunit protein uL5 (60S ribosomal protein L11) (CLL-associated antigen KW-12)	18.5704	18.6188	18.6878	18.6374	18.5214	18.5781	18.9274	18.8307	18.9461	19.3125	19.187
LSG1	LSG1	Lsg1	Lsg1	Large subunit GTPase 1 homolog (hLsg1) (EC 3.6.1.-)	17.0008	16.9879	17.0076	16.9861	17.0519	17.0095	17.0993	18.2753	18.7158	18.6455	18.5432
DBR1	DBR1	Dbr1	Dbr1	Lariat debranching enzyme (EC 3.1.4.-)	17.2819	17.2816	17.2403	17.2831	17.2482	17.31	17.2799	15.9538	15.9649	16.6927	16.943
LEMD2	LEMD2	Lemd2	Lemd2	LEM domain-containing protein 2 (hLEM2)	17.234	17.182	17.1965	17.178	17.077	17.1458	17.1956	20.7473	20.9264	20.517	20.41
L3MBTL3 KIAA1798 MBT1	L3MBTL3	L3mbtl3	L3mbtl3	Lethal(3)malignant brain tumor-like protein 3 (H-l(3)mbt-like protein 3) (L(3)mbt-like protein 3) (L3mbt-like 3) (MBT-1)	15.5109	15.597	15.7038	15.487	15.5156	15.6309	15.3814	16.5003	16.4278	16.071	16.285
LRPPRC LRP130	LRPPRC	Lrpprc	Lrpprc	Leucine-rich PPR motif-containing protein, mitochondrial (130 kDa leucine-rich protein) (LRP 130) (GP130)	19.7767	19.8621	19.941	19.8927	19.8069	19.9222	20.0704	17.5051	17.4899	18.0722	18.0029
LRCH1 CHDC1 KIAA1016	LRCH1	Lrch1	Lrch1	Leucine-rich repeat and calponin homology domain-containing protein 1 (Calponin homology domain-containing protein 1) (Neuronal protein 81) (NP81)	15.895	15.6805	15.6698	15.774	15.6285	15.5499	15.5891	17.2246	17.6658	17.9799	18.3102
LRCH4 LRN LRRN1 LRRN4	LRCH4	Lrch4	Lrch4	Leucine-rich repeat and calponin homology domain-containing protein 4 (Leucine-rich repeat neuronal protein 4) (Leucine-rich neuronal protein)	17.1437	17.2495	17.24	17.2384	17.2659	17.1734	17.2238	19.5234	19.5128	18.5336	18.6471
LRRFIP1 GCF2 TRIP.1	LRRFIP1	Lrrfip1	Lrrfip1	Leucine-rich repeat flightless-interacting protein 1 (LRR FLII-interacting protein 1) (GC-binding factor 2) (TAR RNA-interacting protein)	18.1683	18.0142	18.069	18.0975	17.868	18.0079	18.2032	17.8321	17.6338	17.5787	17.6397
LRRFIP2	LRRFIP2	Lrrfip2	Lrrfip2	Leucine-rich repeat flightless-interacting protein 2 (LRR FLII-interacting protein 2)	16.5497	16.2924	16.3342	16.5478	16.3843	16.414	16.2547	14.9836	14.7572	15.5443	15.3652
LRRC40	LRRC40	Lrrc40	Lrrc40	Leucine-rich repeat-containing protein 40	17.7945	17.7394	17.7435	17.704	17.6821	17.6897	17.8332	19.3822	19.5087	19.5986	19.4573
LRRC47 KIAA1185	LRRC47	Lrrc47	Lrrc47	Leucine-rich repeat-containing protein 47	18.3947	18.2136	18.2702	18.2529	18.1799	18.1231	18.3625	19.9803	20.0776	19.5966	19.7223
LRRC59 PRO1855	LRRC59	Lrrc59	Lrrc59	Leucine-rich repeat-containing protein 59 (Ribosome-binding protein p34) (p34) [Cleaved into: Leucine-rich repeat-containing protein 59, N-terminally processed]	17.8362	17.7361	17.9143	17.802	17.6007	17.8523	17.8063	19.6952	19.6465	19.9339	20.2181
LARS2 KIAA0028	LARS2	Lars2	Lars2	Leucine--tRNA ligase, mitochondrial (EC 6.1.1.4) (Leucyl-tRNA synthetase) (LeuRS)	16.6426	16.7359	16.771	16.7775	16.8504	16.7255	16.7854	14.4807	14.5096	14.4929	14.439
LNPEP OTASE	LNPEP	Lnpep	Lnpep	Leucyl-cystinyl aminopeptidase (Cystinyl aminopeptidase) (EC 3.4.11.3) (Insulin-regulated membrane aminopeptidase) (Insulin-responsive aminopeptidase) (IRAP) (Oxytocinase) (OTase) (Placental leucine aminopeptidase) (P-LAP) [Cleaved into: Leucyl-cystinyl aminopeptidase, pregnancy serum form]	18.1276	18.1625	18.1926	18.1842	18.1903	18.1612	18.2514	18.3539	18.4098	18.3033	18.3364
CD37 TSPAN26	CD37	Cd37	Cd37	Leukocyte antigen CD37 (Tetraspanin-26) (Tspan-26) (CD antigen CD37)	16.2619	16.5583	16.5743	16.3834	16.5765	16.6044	16.5539	16.0426	16.326	16.3957	16.6435
LENG1	LENG1	Leng1	Leng1	Leukocyte receptor cluster member 1	16.1964	16.4098	16.4486	16.0509	16.2227	16.3814	16.3928	16.5788	17.0109	16.9467	16.8829
LENG8 KIAA1932	LENG8	Leng8	Leng8	Leukocyte receptor cluster member 8	17.2757	17.2922	17.3165	17.2962	17.2115	17.3292	17.0545	12.4812	11.6556	11.9956	12.419
LTA4H LTA4	LTA4H	Lta4h	Lta4h	Leukotriene A-4 hydrolase (LTA-4 hydrolase) (EC 3.3.2.6) (Leukotriene A(4) hydrolase) (Tripeptide aminopeptidase LTA4H) (EC 3.4.11.4)	20.4083	20.303	20.1763	20.2767	20.2736	20.1604	20.3272	18.0028	17.932	18.7285	18.6613
LPXN LDLP	LPXN	Lpxn	Lpxn	Leupaxin	17.2158	17.3857	17.4163	17.4094	17.4785	17.2727	17.5002	16.5902	16.3845	16.956	16.6123
LIMS1 PINCH PINCH1	LIMS1	Lims1	Lims1	LIM and senescent cell antigen-like-containing domain protein 1 (Particularly interesting new Cys-His protein 1) (PINCH-1) (Renal carcinoma antigen NY-REN-48)	17.8958	17.6738	17.7227	18.0499	17.4347	17.5711	17.6321	18.4916	18.5193	18.6561	18.9275
LASP1 MLN50	LASP1	Lasp1	Lasp1	LIM and SH3 domain protein 1 (LASP-1) (Metastatic lymph node gene 50 protein) (MLN 50)	19.4087	19.369	19.422	19.3379	19.4519	19.3996	19.5182	16.1869	16.0776	14.4196	14.9486
LIMD1	LIMD1	Limd1	Limd1	LIM domain-containing protein 1	17.0511	17.0979	17.2457	17.0582	17.1706	17.2112	17.185	16.7154	16.4145	16.4504	16.5102
LIMD2 SB143	LIMD2	Limd2	Limd2	LIM domain-containing protein 2	17.7768	17.9413	18.2093	17.8499	18.1123	17.9983	18.223	21.0916	21.293	21.5363	21.2142
LAT2 LAB NTAL WBS15 WBSCR15 WBSCR5 HSPC046	LAT2	Lat2	Lat2	Linker for activation of T-cells family member 2 (Linker for activation of B-cells) (Membrane-associated adapter molecule) (Non-T-cell activation linker) (Williams-Beuren syndrome chromosomal region 15 protein) (Williams-Beuren syndrome chromosomal region 5 protein)	14.0488	14.1337	14.1425	14.3653	14.3576	14.0566	13.9032	14.7433	14.7978	14.3744	14.5379
LMF2 TMEM112B TMEM153	LMF2	Lmf2	Lmf2	Lipase maturation factor 2 (Transmembrane protein 112B) (Transmembrane protein 153)	16.2892	16.3625	16.4032	16.3232	16.0319	16.4158	16.5043	16.4635	16.3644	16.7315	16.3883
DBT BCATE2 BCKDHE2	DBT	Dbt	Dbt	Lipoamide acyltransferase component of branched-chain alpha-keto acid dehydrogenase complex, mitochondrial (EC 2.3.1.168) (52 kDa mitochondrial autoantigen of primary biliary cirrhosis) (Branched chain 2-oxo-acid dehydrogenase complex component E2) (BCOADC-E2) (Branched-chain alpha-keto acid dehydrogenase complex component E2) (BCKAD-E2) (BCKADE2) (BCKDH-E2) (Dihydrolipoamide acetyltransferase co…	18.1191	18.0929	18.121	18.0717	18.0742	18.0188	18.1557	18.3405	18.6026	18.8784	18.8999
LRBA BGL CDC4L LBA.1	LRBA	Lrba	Lrba	Lipopolysaccharide-responsive and beige-like anchor protein (Beige-like protein) (CDC4-like protein)	13.7455	13.5246	13.4182	13.6861	13.5447	13.5079	13.8638	17.1737	16.9868	17.0309	17.1246
LRBA BGL CDC4L LBA	LRBA	Lrba	Lrba	Lipopolysaccharide-responsive and beige-like anchor protein (Beige-like protein) (CDC4-like protein)	18.7142	18.6175	18.6388	18.6417	18.5769	18.5667	18.6574	17.1737	16.9868	17.0309	17.1246
PPFIA1 LIP1	PPFIA1	Ppfia1	Ppfia1	Liprin-alpha-1 (LAR-interacting protein 1) (LIP-1) (Protein tyrosine phosphatase receptor type f polypeptide-interacting protein alpha-1) (PTPRF-interacting protein alpha-1)	15.8902	15.746	15.6708	15.8208	15.8221	15.7189	15.5844	16.5477	16.5593	16.4009	16.3184
LDHA PIG19	LDHA	Ldha	Ldha	L-lactate dehydrogenase A chain (LDH-A) (EC 1.1.1.27) (Cell proliferation-inducing gene 19 protein) (LDH muscle subunit) (LDH-M) (Renal carcinoma antigen NY-REN-59)	20.345	20.0025	20.1386	20.1388	20.0275	20.0496	20.2159	21.3289	21.3836	21.1222	21.0167
LONP1 PRSS15	LONP1	Lonp1	Lonp1	Lon protease homolog, mitochondrial (EC 3.4.21.53) (LONHs) (Lon protease-like protein) (LONP) (Mitochondrial ATP-dependent protease Lon) (Serine protease 15)	18.8394	18.7999	18.8154	18.8409	18.757	18.8472	18.9416	18.2351	18.3364	18.132	18.0537
SLC27A4 ACSVL4 FATP4	SLC27A4	Slc27a4	Slc27a4	Long-chain fatty acid transport protein 4 (FATP-4) (Fatty acid transport protein 4) (Arachidonate--CoA ligase) (EC 6.2.1.15) (Long-chain-fatty-acid--CoA ligase) (EC 6.2.1.3) (Solute carrier family 27 member 4) (Very long-chain acyl-CoA synthetase 4) (ACSVL4) (EC 6.2.1.-)	14.7069	14.5312	14.579	14.669	14.6623	14.5916	14.2267	14.672	13.7366	14.4118	14.4313
ACSL1 FACL1 FACL2 LACS LACS1 LACS2	ACSL1	Acsl1	Acsl1	Long-chain-fatty-acid--CoA ligase 1 (EC 6.2.1.3) (Acyl-CoA synthetase 1) (ACS1) (Arachidonate--CoA ligase) (EC 6.2.1.15) (Long-chain acyl-CoA synthetase 1) (LACS 1) (Long-chain acyl-CoA synthetase 2) (LACS 2) (Long-chain fatty acid-CoA ligase 2) (Palmitoyl-CoA ligase 1) (Palmitoyl-CoA ligase 2) (Phytanate--CoA ligase) (EC 6.2.1.24)	18.5882	18.3624	18.5297	18.5294	18.2206	18.3796	18.566	15.3935	15.358	15.0707	14.7333
ACSL4 ACS4 FACL4 LACS4	ACSL4	Acsl4	Acsl4	Long-chain-fatty-acid--CoA ligase 4 (EC 6.2.1.3) (Arachidonate--CoA ligase) (EC 6.2.1.15) (Long-chain acyl-CoA synthetase 4) (LACS 4)	17.6223	17.3709	17.3505	17.5104	17.3908	17.4828	17.4117	14.9274	14.6161	13.7165	13.5837
ACP1	ACP1	Acp1	Acp1	Low molecular weight phosphotyrosine protein phosphatase (LMW-PTP) (LMW-PTPase) (EC 3.1.3.48) (Adipocyte acid phosphatase) (Low molecular weight cytosolic acid phosphatase) (EC 3.1.3.2) (Red cell acid phosphatase 1)	18.2407	17.6795	17.6837	17.7206	17.5596	17.5916	17.6543	14.0691	14.0468	13.5966	13.2863
LUC7L3 CREAP1 CROP O48	LUC7L3	Luc7l3	Luc7l3	Luc7-like protein 3 (Cisplatin resistance-associated-overexpressed protein) (Luc7A) (Okadaic acid-inducible phosphoprotein OA48-18) (cAMP regulatory element-associated protein 1) (CRE-associated protein 1) (CREAP-1)	18.7557	18.6335	18.6083	18.6042	18.5347	18.7235	18.8216	19.6405	19.7035	19.1796	19.1934
SSB	SSB	Ssb	Ssb	Lupus La protein (La autoantigen) (La ribonucleoprotein) (Sjoegren syndrome type B antigen) (SS-B)	19.596	19.6151	19.5099	19.5831	19.6182	19.6555	19.508	21.079	21.1225	21.3834	21.5976
LY75 CD205 CLEC13B	LY75	Ly75	Ly75	Lymphocyte antigen 75 (Ly-75) (C-type lectin domain family 13 member B) (DEC-205) (gp200-MR6) (CD antigen CD205)	17.4613	17.4689	17.5105	17.5183	17.3957	17.4784	17.7357	17.6167	17.8588	18.0712	17.9813
LSP1 WP34	LSP1	Lsp1	Lsp1	Lymphocyte-specific protein 1 (47 kDa actin-binding protein) (52 kDa phosphoprotein) (pp52) (Lymphocyte-specific antigen WP34)	19.5317	19.5598	19.6313	19.5548	19.4965	19.5671	19.5433	23.0915	23.0506	22.8117	22.8973
BRCC3 BRCC36 C6.1A CXorf53	BRCC3	Brcc3	Brcc3	Lys-63-specific deubiquitinase BRCC36 (EC 3.4.19.-) (BRCA1-A complex subunit BRCC36) (BRCA1/BRCA2-containing complex subunit 3) (BRCA1/BRCA2-containing complex subunit 36) (BRISC complex subunit BRCC36)	16.797	16.8157	16.7566	16.8039	16.8853	16.8219	16.8792	15.8052	15.721	15.9288	15.9393
KNOP1 C16orf88 FAM191A TSG118	KNOP1	Knop1	Knop1	Lysine-rich nucleolar protein 1 (Protein FAM191A) (Testis-specific gene 118 protein)	13.4909	14.081	14.1011	13.6703	13.9827	14.1471	14.2302	15.7971	15.7319	15.6336	15.4321
KDM2A CXXC8 FBL11 FBL7 FBXL11 JHDM1A KIAA1004	KDM2A	Kdm2a	Kdm2a	Lysine-specific demethylase 2A (EC 1.14.11.27) (CXXC-type zinc finger protein 8) (F-box and leucine-rich repeat protein 11) (F-box protein FBL7) (F-box protein Lilina) (F-box/LRR-repeat protein 11) (JmjC domain-containing histone demethylation protein 1A) ([Histone-H3]-lysine-36 demethylase 1A)	17.8085	17.9029	17.9047	17.7831	17.8876	17.9824	17.9307	18.2043	18.2385	17.7526	17.7669
KDM2B CXXC2 FBL10 FBXL10 JHDM1B NDY1 PCCX2	KDM2B	Kdm2b	Kdm2b	Lysine-specific demethylase 2B (EC 1.14.11.27) (CXXC-type zinc finger protein 2) (F-box and leucine-rich repeat protein 10) (F-box protein FBL10) (F-box/LRR-repeat protein 10) (JmjC domain-containing histone demethylation protein 1B) (Jumonji domain-containing EMSY-interactor methyltransferase motif protein) (Protein JEMMA) (Protein-containing CXXC domain 2) ([Histone-H3]-lysine-36 demethylase 1B)	15.6157	15.6791	15.6652	15.6116	15.7451	15.7258	15.6296	15.9265	15.7654	15.3536	15.3123
KDM3B C5orf7 JHDM2B JMJD1B KIAA1082	KDM3B	Kdm3b	Kdm3b	Lysine-specific demethylase 3B (EC 1.14.11.65) (JmjC domain-containing histone demethylation protein 2B) (Jumonji domain-containing protein 1B) (Nuclear protein 5qNCA) ([histone H3]-dimethyl-L-lysine(9) demethylase 3B)	17.7729	17.8707	17.8729	17.8326	17.8445	17.8758	17.7849	18.9534	18.5606	18.4844	18.1046
KDM5A JARID1A RBBP2 RBP2	KDM5A	Kdm5a	Kdm5a	Lysine-specific demethylase 5A (EC 1.14.11.67) (Histone demethylase JARID1A) (Jumonji/ARID domain-containing protein 1A) (Retinoblastoma-binding protein 2) (RBBP-2) ([histone H3]-trimethyl-L-lysine(4) demethylase 5A)	16.7148	16.7709	16.7706	16.7021	16.8246	16.7516	16.5892	17.0517	16.9078	16.553	16.4633
KDM5C DXS1272E JARID1C SMCX XE169	KDM5C	Kdm5c	Kdm5c	Lysine-specific demethylase 5C (EC 1.14.11.67) (Histone demethylase JARID1C) (Jumonji/ARID domain-containing protein 1C) (Protein SmcX) (Protein Xe169) ([histone H3]-trimethyl-L-lysine(4) demethylase 5C)	14.7237	14.6502	14.6278	14.6443	14.6551	14.7999	14.5814	15.3368	15.2447	15.1508	15.3027
KDM6A UTX	KDM6A	Kdm6a	Kdm6a	Lysine-specific demethylase 6A (EC 1.14.11.68) (Histone demethylase UTX) (Ubiquitously-transcribed TPR protein on the X chromosome) (Ubiquitously-transcribed X chromosome tetratricopeptide repeat protein) ([histone H3]-trimethyl-L-lysine(27) demethylase 6A)	15.456	15.4876	15.4696	15.4508	15.4126	15.5173	15.3464	16.7567	16.647	16.6936	16.8236
RSBN1	RSBN1	Rsbn1	Rsbn1	Lysine-specific demethylase 9 (KDM9) (EC 1.14.11.-) (Round spermatid basic protein 1)	17.1843	17.307	17.2247	17.1961	17.386	17.3099	17.1824	15.6795	15.496	16.2978	16.6343
PHF2 CENP-35 KIAA0662	PHF2	Phf2	Phf2	Lysine-specific demethylase PHF2 (EC 1.14.11.-) (GRC5) (PHD finger protein 2)	15.8522	16.01	16.0967	15.8543	16.0138	16.0619	15.9586	16.4246	16.6497	16.885	17.0732
RSBN1L	RSBN1L	Rsbn1l	Rsbn1l	Lysine-specific demethylase RSBN1L (EC 1.14.11.-) (Round spermatid basic protein 1-like protein)	17.1222	17.1096	17.0759	17.0719	17.1013	17.1395	17.1347	18.5976	18.6934	18.6306	18.548
KDM1A AOF2 KDM1 KIAA0601 LSD1	KDM1A	Kdm1a	Kdm1a	Lysine-specific histone demethylase 1A (EC 1.14.99.66) (BRAF35-HDAC complex protein BHC110) (Flavin-containing amine oxidase domain-containing protein 2) ([histone H3]-dimethyl-L-lysine(4) FAD-dependent demethylase 1A)	17.6692	17.6585	17.5841	17.6608	17.6088	17.6272	17.6764	16.4361	16.4263	16.7564	17.1183
KDM1B AOF1 C6orf193 LSD2	KDM1B	Kdm1b	Kdm1b	Lysine-specific histone demethylase 2 (EC 1.14.99.66) (Flavin-containing amine oxidase domain-containing protein 1) (Lysine-specific histone demethylase 1B)	14.6029	14.4668	14.4113	14.3938	14.3327	14.4418	14.5242	15.4056	15.1931	15.0263	14.9415
LPCAT1 AYTL2 PFAAP3	LPCAT1	Lpcat1	Lpcat1	Lysophosphatidylcholine acyltransferase 1 (LPC acyltransferase 1) (LPCAT-1) (LysoPC acyltransferase 1) (EC 2.3.1.23) (1-acylglycerol-3-phosphate O-acyltransferase) (EC 2.3.1.51) (1-acylglycerophosphocholine O-acyltransferase) (1-alkenylglycerophosphocholine O-acyltransferase) (EC 2.3.1.25) (1-alkylglycerophosphocholine O-acetyltransferase) (EC 2.3.1.67) (Acetyl-CoA:lyso-platelet-activating factor…	16.2299	16.063	16.0299	16.1754	16.0658	15.999	16.4701	18.6537	18.7678	18.9269	18.771
ABHD12 C20orf22	ABHD12	Abhd12	Abhd12	Lysophosphatidylserine lipase ABHD12 (EC 3.1.-.-) (2-arachidonoylglycerol hydrolase ABHD12) (Abhydrolase domain-containing protein 12) (hABHD12) (Monoacylglycerol lipase ABHD12) (EC 3.1.1.23) (Oxidized phosphatidylserine lipase ABHD12) (EC 3.1.-.-)	15.4037	15.2018	15.291	15.1223	15.3462	15.3278	15.1439	15.8547	16.0603	15.2618	15.4498
LPCAT3 MBOAT5 OACT5	LPCAT3	Lpcat3	Lpcat3	Lysophospholipid acyltransferase 5 (LPLAT 5) (EC 2.3.1.-) (1-acylglycerophosphocholine O-acyltransferase) (EC 2.3.1.23) (1-acylglycerophosphoethanolamine O-acyltransferase) (EC 2.3.1.n7) (1-acylglycerophosphoserine O-acyltransferase) (EC 2.3.1.n6) (Lysophosphatidylcholine acyltransferase) (LPCAT) (Lyso-PC acyltransferase) (Lysophosphatidylcholine acyltransferase 3) (Lyso-PC acyltransferase 3) (Ly…	16.2948	16.2363	16.1768	16.3025	16.3545	16.2887	16.2441	15.7411	15.6277	15.9063	15.572
MBOAT7 BB1 LENG4 OACT7	MBOAT7	Mboat7	Mboat7	Lysophospholipid acyltransferase 7 (LPLAT 7) (EC 2.3.1.-) (1-acylglycerophosphatidylinositol O-acyltransferase) (Bladder and breast carcinoma-overexpressed gene 1 protein) (Leukocyte receptor cluster member 4) (Lysophosphatidylinositol acyltransferase) (LPIAT) (Lyso-PI acyltransferase) (Membrane-bound O-acyltransferase domain-containing protein 7) (O-acyltransferase domain-containing protein 7) (…	16.65	16.6661	16.6846	16.7179	16.8681	16.672	16.479	15.175	15.3305	15.7275	15.381
MAN2B1 LAMAN MANB	MAN2B1	Man2b1	Man2b1	Lysosomal alpha-mannosidase (Laman) (EC 3.2.1.24) (Lysosomal acid alpha-mannosidase) (Mannosidase alpha class 2B member 1) (Mannosidase alpha-B) [Cleaved into: Lysosomal alpha-mannosidase A peptide;Lysosomal alpha-mannosidase B peptide;Lysosomal alpha-mannosidase C peptide;Lysosomal alpha-mannosidase D peptide;Lysosomal alpha-mannosidase E peptide]	17.277	17.1173	17.1362	17.219	17.0257	17.1002	16.9011	17.1513	17.3992	17.726	17.5312
LMBRD1 C6orf209 NESI BM-021 CD001 MSTP044	LMBRD1	Lmbrd1	Lmbrd1	Lysosomal cobalamin transport escort protein LMBD1 (LMBD1) (HDAg-L-interacting protein NESI) (LMBR1 domain-containing protein 1) (Nuclear export signal-interacting protein)	14.9192	14.9103	14.8986	14.7222	15.0238	14.8936	14.7204	19.815	20.1097	19.9348	19.5882
DCPS DCS1 HINT5 HSPC015	DCPS	Dcps	Dcps	m7GpppX diphosphatase (EC 3.6.1.59) (DCS-1) (Decapping scavenger enzyme) (Hint-related 7meGMP-directed hydrolase) (Histidine triad nucleotide-binding protein 5) (Histidine triad protein member 5) (HINT-5) (Scavenger mRNA-decapping enzyme DcpS)	18.326	18.4013	18.2869	18.3431	18.364	18.3593	18.5627	17.7701	17.7765	17.3646	17.5715
CAPG AFCP MCP	CAPG	Capg	Capg	Macrophage-capping protein (Actin regulatory protein CAP-G)	19.0851	19.0286	19.0485	18.989	18.8018	19.0278	19.0863	20.4994	20.5439	20.2157	20.4177
MFSD6 MMR2	MFSD6	Mfsd6	Mfsd6	Major facilitator superfamily domain-containing protein 6 (Macrophage MHC class I receptor 2 homolog)	13.9382	13.6309	13.6489	14.1002	13.7754	13.6023	13.1542	14.7194	14.9598	15.1055	14.8996
MVP LRP	MVP	Mvp	Mvp	Major vault protein (MVP) (Lung resistance-related protein)	19.3074	19.2096	19.4049	19.3271	19.1683	19.221	19.4734	21.3954	21.4637	21.0474	20.8755
MDH2	MDH2	Mdh2	Mdh2	Malate dehydrogenase, mitochondrial (EC 1.1.1.37)	20.141	20.2035	20.2269	20.1892	20.1609	20.1663	20.5322	18.1725	17.974	18.0643	18.4442
MLEC KIAA0152	MLEC	Mlec	Mlec	Malectin	17.1811	17.2412	17.2099	17.3192	17.3238	17.2701	17.5101	19.2248	19.2898	19.2888	19.0799
MSL1 MSL1L1	MSL1	Msl1	Msl1	Male-specific lethal 1 homolog (MSL-1) (Male-specific lethal 1-like 1) (MSL1-like 1) (Male-specific lethal-1 homolog 1)	14.9138	15.0867	15.1011	15.0016	15.1991	15.1075	14.9199	17.4138	17.341	17.0822	17.2056
ACSF3 PSEC0197	ACSF3	Acsf3	Acsf3	Malonate--CoA ligase ACSF3, mitochondrial (EC 6.2.1.76) (Acyl-CoA synthetase family member 3)	18.9516	19.147	19.1809	19.1115	19.0798	19.1021	19.3771	17.034	16.9942	16.6738	16.5525
MLYCD	MLYCD	Mlycd	Mlycd	Malonyl-CoA decarboxylase, mitochondrial (MCD) (EC 4.1.1.9)	17.3533	17.4943	17.4654	17.4605	17.4339	17.4926	17.6157	15.653	15.6382	15.6223	15.11
MCAT MT	MCAT	Mcat	Mcat	Malonyl-CoA-acyl carrier protein transacylase, mitochondrial (MCT) (EC 2.3.1.39) (Mitochondrial malonyl CoA:ACP acyltransferase) (Mitochondrial malonyltransferase) ([Acyl-carrier-protein] malonyltransferase)	15.4143	15.4993	15.5941	15.4771	15.5471	15.4945	15.2247	13.6539	13.1655	13.7129	14.0488
GMPPA	GMPPA	Gmppa	Gmppa	Mannose-1-phosphate guanyltransferase alpha (GDP-mannose pyrophosphorylase A) (GMPP-alpha) (GTP-mannose-1-phosphate guanylyltransferase alpha)	16.9999	16.9574	17.0101	16.9765	16.994	16.9447	16.9693	16.6042	16.9987	16.2637	16.0739
GMPPB	GMPPB	Gmppb	Gmppb	Mannose-1-phosphate guanyltransferase beta (EC 2.7.7.13) (GDP-mannose pyrophosphorylase B) (GTP-mannose-1-phosphate guanylyltransferase beta)	17.7268	17.6155	17.6597	17.6175	17.7443	17.5898	17.6493	15.5505	15.7119	15.8187	15.9273
MAN1A1	MAN1A1	Man1a	Man1a	Mannosyl-oligosaccharide 1,2-alpha-mannosidase IA (EC 3.2.1.113) (Man(9)-alpha-mannosidase) (Man9-mannosidase) (Mannosidase alpha class 1A member 1) (Processing alpha-1,2-mannosidase IA) (Alpha-1,2-mannosidase IA)	16.4486	16.1934	16.4722	16.1903	16.1122	16.1962	16.0454	20.3666	20.3473	20.1238	20.2781
MOGS GCS1	MOGS	Mogs	Mogs	Mannosyl-oligosaccharide glucosidase (EC 3.2.1.106) (Processing A-glucosidase I)	18.7895	18.7771	18.8616	18.7409	18.7229	18.755	18.9896	20.162	20.3308	20.0583	19.8438
MAPKAPK3	MAPKAPK3	Mapkapk3	Mapkapk3	MAP kinase-activated protein kinase 3 (MAPK-activated protein kinase 3) (MAPKAP kinase 3) (MAPKAP-K3) (MAPKAPK-3) (MK-3) (EC 2.7.11.1) (Chromosome 3p kinase) (3pK)	14.3456	13.9458	13.9507	14.2372	13.8647	14.0435	14.141	15.3478	15.4148	15.2301	15.1705
MADD DENN IG20 KIAA0358	MADD	Madd	Madd	MAP kinase-activating death domain protein (Differentially expressed in normal and neoplastic cells) (Insulinoma glucagonoma clone 20) (Rab3 GDP/GTP exchange factor) (RabGEF) (Rab3 GDP/GTP exchange protein) (Rab3GEP)	15.5711	15.5237	15.5302	15.5863	15.6449	15.5877	15.3287	17.9777	17.9806	18.395	18.353
MBIP BM-015	MBIP	Mbip	Mbip	MAP3K12-binding inhibitory protein 1 (MAPK upstream kinase-binding inhibitory protein) (MUK-binding inhibitory protein)	14.3991	14.3866	14.2774	14.3339	14.4491	14.3625	13.919	14.3287	14.1316	14.1643	14.1372
MAP7D1 KIAA1187 PARCC1 RPRC1 PP2464	MAP7D1	Map7d1	Map7d1	MAP7 domain-containing protein 1 (Arginine/proline-rich coiled-coil domain-containing protein 1) (Proline/arginine-rich coiled-coil domain-containing protein 1)	15.7263	15.7886	15.7687	15.8273	15.8379	15.8508	15.4581	18.1729	18.2237	17.8668	17.9514
MARCKSL1 MLP MRP	MARCKSL1	Marcksl1	Marcksl1	MARCKS-related protein (MARCKS-like protein 1) (Macrophage myristoylated alanine-rich C kinase substrate) (Mac-MARCKS) (MacMARCKS)	16.935	17.0246	17.1473	17.0704	17.0938	16.8313	16.7607	16.1869	15.9596	16.3521	16.5166
MZB1 MEDA7 PACAP HSPC190	MZB1	Mzb1	Mzb1	Marginal zone B- and B1-cell-specific protein (Mesenteric estrogen-dependent adipose 7) (MEDA-7) (Plasma cell-induced resident endoplasmic reticulum protein) (Plasma cell-induced resident ER protein) (pERp1) (Proapoptotic caspase adapter protein)	17.125	16.834	16.8289	16.8001	16.6975	16.798	16.7981	20.3521	20.2674	20.6229	20.178
MNT BHLHD3 ROX	MNT	Mnt	Mnt	Max-binding protein MNT (Class D basic helix-loop-helix protein 3) (bHLHd3) (Myc antagonist MNT) (Protein ROX)	15.3797	14.8803	14.8549	14.9791	14.9661	14.8854	14.3488	16.5626	16.8413	16.9394	16.9525
MDC1 KIAA0170 NFBD1	MDC1	Mdc1	Mdc1	Mediator of DNA damage checkpoint protein 1 (Nuclear factor with BRCT domains 1)	17.3693	17.4223	17.3752	17.377	17.4469	17.4265	17.1632	18.7695	18.774	18.7639	18.7879
MED12 ARC240 CAGH45 HOPA KIAA0192 TNRC11 TRAP230	MED12	Med12	Med12	Mediator of RNA polymerase II transcription subunit 12 (Activator-recruited cofactor 240 kDa component) (ARC240) (CAG repeat protein 45) (Mediator complex subunit 12) (OPA-containing protein) (Thyroid hormone receptor-associated protein complex 230 kDa component) (Trap230) (Trinucleotide repeat-containing gene 11 protein)	15.8957	15.8708	15.9398	15.8357	15.8891	15.8683	15.7411	14.5962	13.9089	13.9634	14.2466
MED13 ARC250 KIAA0593 THRAP1 TRAP240	MED13	Med13	Med13	Mediator of RNA polymerase II transcription subunit 13 (Activator-recruited cofactor 250 kDa component) (ARC250) (Mediator complex subunit 13) (Thyroid hormone receptor-associated protein 1) (Thyroid hormone receptor-associated protein complex 240 kDa component) (Trap240) (Vitamin D3 receptor-interacting protein complex component DRIP250) (DRIP250)	13.7533	13.3838	13.3467	13.9784	13.4002	13.3015	13.0201	14.9646	14.8211	13.5971	13.3655
MED22 SURF5	MED22	Med22	Med22	Mediator of RNA polymerase II transcription subunit 22 (Mediator complex subunit 22) (Surfeit locus protein 5) (Surf-5)	14.4763	14.3959	14.5139	14.3253	14.448	14.5138	14.3692	16.1742	15.9127	15.8684	15.5981
MED24 ARC100 CRSP4 DRIP100 KIAA0130 THRAP4 TRAP100	MED24	Med24	Med24	Mediator of RNA polymerase II transcription subunit 24 (Activator-recruited cofactor 100 kDa component) (ARC100) (Cofactor required for Sp1 transcriptional activation subunit 4) (CRSP complex subunit 4) (Mediator complex subunit 24) (Thyroid hormone receptor-associated protein 4) (Thyroid hormone receptor-associated protein complex 100 kDa component) (Trap100) (hTRAP100) (Vitamin D3 receptor-inte…	16.2574	16.3363	16.3916	16.3109	16.2907	16.3447	16.2882	14.9481	14.8889	15.3022	15.3311
MED8	MED8	Med8	Med8	Mediator of RNA polymerase II transcription subunit 8 (Activator-recruited cofactor 32 kDa component) (ARC32) (Mediator complex subunit 8)	15.7752	15.8244	15.8798	15.8375	15.8091	15.8335	15.6251	14.1355	14.5173	14.3879	14.394
ACSF2 UNQ493/PRO1009	ACSF2	Acsf2	Acsf2	Medium-chain acyl-CoA ligase ACSF2, mitochondrial (EC 6.2.1.2)	17.8209	17.9413	17.9782	17.9412	17.9382	17.9305	17.7686	19.3821	19.2543	18.9875	19.1014
ACADM	ACADM	Acadm	Acadm	Medium-chain specific acyl-CoA dehydrogenase, mitochondrial (MCAD) (EC 1.3.8.7) (Medium chain acyl-CoA dehydrogenase) (MCADH)	19.38	19.6366	19.6098	19.6052	19.3852	19.4006	19.757	21.1532	21.2502	20.6074	20.4744
PITPNM1 DRES9 NIR2 PITPNM	PITPNM1	Pitpnm1	Pitpnm1	Membrane-associated phosphatidylinositol transfer protein 1 (Drosophila retinal degeneration B homolog) (Phosphatidylinositol transfer protein, membrane-associated 1) (PITPnm 1) (Pyk2 N-terminal domain-interacting receptor 2) (NIR-2)	16.6952	16.7434	16.9079	16.6777	16.7883	16.8241	16.6097	17.6602	17.5545	17.3844	17.1462
PGRMC1 HPR6.6 PGRMC	PGRMC1	Pgrmc1	Pgrmc1	Membrane-associated progesterone receptor component 1 (mPR) (Dap1) (IZA)	16.3305	16.1018	16.0862	16.2004	15.9505	16.1218	16.1471	17.963	18.0559	17.9985	17.9905
PGRMC2 DG6 PMBP	PGRMC2	Pgrmc2	Pgrmc2	Membrane-associated progesterone receptor component 2 (Progesterone membrane-binding protein) (Steroid receptor protein DG6)	17.9175	17.862	17.8195	17.8014	17.9466	17.9217	17.8479	17.1411	17.1249	17.1333	17.067
MEN1 SCG2	MEN1	Men1	Men1	Menin	17.4712	17.1831	17.1635	17.1428	17.2271	17.2685	17.1857	17.0912	17.1683	16.9755	16.7285
CNNM3 ACDP3	CNNM3	Cnnm3	Cnnm3	Metal transporter CNNM3 (Ancient conserved domain-containing protein 3) (Cyclin-M3)	15.2225	15.3784	15.3522	15.3041	15.4946	15.3289	15.387	14.8555	15.1253	14.9342	14.6771
MTA1	MTA1	Mta1	Mta1	Metastasis-associated protein MTA1	17.4641	17.5935	17.4252	17.5226	17.5399	17.5457	17.7922	18.1581	18.1133	18.1401	17.9091
MTA2 MTA1L1 PID	MTA2	Mta2	Mta2	Metastasis-associated protein MTA2 (Metastasis-associated 1-like 1) (MTA1-L1 protein) (p53 target protein in deacetylase complex)	18.7891	18.8444	18.9	18.7699	18.7969	18.874	18.87	21.2125	21.1919	20.9865	21.1481
MTA3 KIAA1266	MTA3	Mta3	Mta3	Metastasis-associated protein MTA3	13.8373	13.921	13.8315	13.9323	14.1028	13.898	13.7329	16.2878	16.3705	16.6715	16.7148
MTX1 MTX MTXN	MTX1	Mtx1	Mtx1	Metaxin-1 (Mitochondrial outer membrane import complex protein 1)	17.0414	17.2306	17.2559	17.2227	17.2043	17.1835	17.2571	19.7883	19.9198	20.2642	20.3387
METAP2 MNPEP P67EIF2	METAP2	Metap2	Metap2	Methionine aminopeptidase 2 (MAP 2) (MetAP 2) (EC 3.4.11.18) (Initiation factor 2-associated 67 kDa glycoprotein) (p67) (p67eIF2) (Peptidase M)	17.5165	17.3275	17.4225	17.3396	17.3264	17.2939	17.3834	20.7589	20.6464	20.7529	21.2049
MARS2	MARS2	Mars2	Mars2	Methionine--tRNA ligase, mitochondrial (EC 6.1.1.10) (Methionyl-tRNA synthetase 2) (Mitochondrial methionyl-tRNA synthetase) (MtMetRS)	13.9308	14.1576	14.1893	14.1836	14.3025	14.162	13.8489	15.2915	14.9646	14.5951	14.6765
MGMT	MGMT	Mgmt	Mgmt	Methylated-DNA--protein-cysteine methyltransferase (EC 2.1.1.63) (6-O-methylguanine-DNA methyltransferase) (MGMT) (O-6-methylguanine-DNA-alkyltransferase)	17.6968	17.7666	17.3215	17.6702	17.5672	17.7524	18.3315	18.5144	18.6374	18.7137	18.6167
MBD2	MBD2	Mbd2	Mbd2	Methyl-CpG-binding domain protein 2 (Demethylase) (DMTase) (Methyl-CpG-binding protein MBD2)	18.0607	18.1961	18.2444	18.0854	17.9882	18.2046	18.3152	19.6801	19.5889	19.6092	19.6892
MCCC2 MCCB	MCCC2	Mccc2	Mccc2	Methylcrotonoyl-CoA carboxylase beta chain, mitochondrial (MCCase subunit beta) (EC 6.4.1.4) (3-methylcrotonyl-CoA carboxylase 2) (3-methylcrotonyl-CoA carboxylase non-biotin-containing subunit) (3-methylcrotonyl-CoA:carbon dioxide ligase subunit beta)	18.259	18.372	18.4055	18.3654	18.3819	18.2984	18.4732	18.7849	19.2855	19.0191	18.9405
MCCC1 MCCA	MCCC1	Mccc1	Mccc1	Methylcrotonoyl-CoA carboxylase subunit alpha, mitochondrial (MCCase subunit alpha) (EC 6.4.1.4) (3-methylcrotonyl-CoA carboxylase 1) (3-methylcrotonyl-CoA carboxylase biotin-containing subunit) (3-methylcrotonyl-CoA:carbon dioxide ligase subunit alpha)	18.1763	18.205	18.2514	18.204	18.2333	18.157	18.1021	20.2402	20.1713	19.7993	19.9231
AUH	AUH	Auh	Auh	Methylglutaconyl-CoA hydratase, mitochondrial (3-MG-CoA hydratase) (EC 4.2.1.18) (AU-specific RNA-binding enoyl-CoA hydratase) (AU-binding protein/enoyl-CoA hydratase) (Itaconyl-CoA hydratase) (EC 4.2.1.56)	16.1206	16.0319	15.9878	16.0396	15.9967	15.97	16.0762	19.5273	19.6448	20.1123	20.0542
WDR77 MEP50 WD45 HKMT1069 Nbla10071	WDR77	Wdr77	Wdr77	Methylosome protein WDR77 (Androgen receptor cofactor p44) (Methylosome protein 50) (MEP-50) (WD repeat-containing protein 77) (p44/Mep50)	16.746	16.6418	16.6959	16.6807	16.8347	16.7015	16.6445	12.5758	12.5857	13.2179	13.0888
CLNS1A CLCI ICLN	CLNS1A	Clns1a	Clns1a	Methylosome subunit pICln (Chloride channel, nucleotide sensitive 1A) (Chloride conductance regulatory protein ICln) (I(Cln)) (Chloride ion current inducer protein) (ClCI) (Reticulocyte pICln)	16.3107	16.0953	16.1824	16.1131	16.1163	16.0534	15.9491	17.281	17.1872	16.9391	17.1133
MRI1 MRDI UNQ6390/PRO21135	MRI1	Mri1	Mri1	Methylthioribose-1-phosphate isomerase (M1Pi) (MTR-1-P isomerase) (EC 5.3.1.23) (Mediator of RhoA-dependent invasion) (S-methyl-5-thioribose-1-phosphate isomerase) (Translation initiation factor eIF-2B subunit alpha/beta/delta-like protein)	17.4615	17.3846	17.4951	17.3689	17.2288	17.2334	17.5955	19.7832	19.6848	19.3545	19.5336
RFX1	RFX1	Rfx1	Rfx1	MHC class II regulatory factor RFX1 (Enhancer factor C) (EF-C) (Regulatory factor X 1) (RFX) (Transcription factor RFX1)	16.68	16.6852	16.663	16.6715	16.6749	16.7088	16.5082	12.6612	12.6947	12.3404	13.698
CHCHD3 MIC19 MINOS3	CHCHD3	Chchd3	Chchd3	MICOS complex subunit MIC19 (Coiled-coil-helix-coiled-coil-helix domain-containing protein 3)	18.48	18.6141	18.6009	18.6116	18.6514	18.5722	18.97	20.4328	20.5261	20.2712	20.1953
APOOL CXorf33 FAM121A MIC27 UNQ8193/PRO23204	APOOL	Apool	Apool	MICOS complex subunit MIC27 (Apolipoprotein O-like) (Protein FAM121A)	17.4817	17.4972	17.4205	17.5076	17.4231	17.4584	17.8046	17.7396	17.4828	17.4176	17.1751
MCRS1 INO80Q MSP58	MCRS1	Mcrs1	Mcrs1	Microspherule protein 1 (58 kDa microspherule protein) (Cell cycle-regulated factor p78) (INO80 complex subunit J) (MCRS2)	15.3547	15.4257	15.4336	15.3699	15.4444	15.4469	15.4833	15.9894	16.0484	15.9156	15.9664
AKNA KIAA1968	AKNA	Akna	Akna	Microtubule organization protein AKNA (AT-hook-containing transcription factor)	16.5722	16.6008	16.6714	16.5837	16.5571	16.6065	16.5927	19.29	19.3906	19.4822	19.363
MAP1S BPY2IP1 C19orf5 MAP8 VCY2IP1	MAP1S	Map1s	Map1s	Microtubule-associated protein 1S (MAP-1S) (BPY2-interacting protein 1) (Microtubule-associated protein 8) (Variable charge Y chromosome 2-interacting protein 1) (VCY2-interacting protein 1) (VCY2IP-1) [Cleaved into: MAP1S heavy chain;MAP1S light chain]	18.4903	18.4443	18.4294	18.44	18.3975	18.4746	18.5526	20.4905	20.4996	20.4581	20.4604
MAP4	MAP4	Map4	Map4	Microtubule-associated protein 4 (MAP-4)	19.8995	19.9622	20.1091	19.8758	19.7818	20.0733	20.0078	20.2932	20.2446	20.2139	20.2971
MAPRE1	MAPRE1	Mapre1	Mapre1	Microtubule-associated protein RP/EB family member 1 (APC-binding protein EB1) (End-binding protein 1) (EB1)	19.0336	18.8298	18.8914	18.8544	18.8062	18.9098	19.2014	17.2657	17.0781	17.0459	16.9188
MAPRE2 RP1	MAPRE2	Mapre2	Mapre2	Microtubule-associated protein RP/EB family member 2 (APC-binding protein EB2) (End-binding protein 2) (EB2)	16.8855	16.8826	16.8228	17.1873	16.9879	16.8779	17.0796	16.3771	16.1665	16.6211	16.6115
MDN1 KIAA0301	MDN1	Mdn1	Mdn1	Midasin (Dynein-related AAA-ATPase MDN1) (MIDAS-containing protein)	20.1929	20.8636	22.1425	19.3	20.3243	20.9702	21.633	19.0024	18.98	18.7274	18.8451
MIF4GD SLIP1	MIF4GD	Mif4gd	Mif4gd	MIF4G domain-containing protein (SLBP-interacting protein 1) (hSLIP1)	16.4593	16.664	16.8411	16.6972	16.6289	16.916	17.1242	18.5352	18.7893	18.3747	18.5389
MIEN1 C17orf37 RDX12 XTP4	MIEN1	Mien1	Mien1	Migration and invasion enhancer 1 (HBV X-transactivated gene 4 protein) (HBV XAg-transactivated protein 4) (Protein C35)	16.254	16.2049	16.1679	16.2144	16.0185	16.2106	16.4639	17.6473	17.8718	17.5275	18.031
MCMBP C10orf119	MCMBP	Mcmbp	Mcmbp	Mini-chromosome maintenance complex-binding protein (MCM-BP) (MCM-binding protein)	17.5495	17.4806	17.4651	17.4474	17.5455	17.522	17.4364	18.9624	18.8159	18.5901	18.6843
PMS2 PMSL2	PMS2	Pms2	Pms2	Mismatch repair endonuclease PMS2 (EC 3.1.-.-) (DNA mismatch repair protein PMS2) (PMS1 protein homolog 2)	15.1176	15.2629	15.3213	15.2036	15.4845	15.2326	14.9681	16.7713	16.552	16.4835	16.6024
SLC25A11 SLC20A4	SLC25A11	Slc25a11	Slc25a11	Mitochondrial 2-oxoglutarate/malate carrier protein (OGCP) (alpha-oxoglutarate carrier) (Solute carrier family 25 member 11) (SLC25A11)	17.6279	17.9904	17.9519	17.973	18.0246	17.9181	17.9792	17.5804	17.8991	18.4946	18.2224
MAVS IPS1 KIAA1271 VISA	MAVS	Mavs	Mavs	Mitochondrial antiviral-signaling protein (MAVS) (CARD adapter inducing interferon beta) (Cardif) (Interferon beta promoter stimulator protein 1) (IPS-1) (Putative NF-kappa-B-activating protein 031N) (Virus-induced-signaling adapter) (VISA)	17.9441	17.4973	17.5741	17.5264	17.4102	17.519	17.3316	16.4945	16.4327	16.754	16.5867
MTCH1 PSAP CGI-64 UNQ1871/PRO4314	MTCH1	Mtch1	Mtch1	Mitochondrial carrier homolog 1 (Presenilin-associated protein)	16.6663	16.418	16.3453	16.5148	16.4823	16.4625	16.4544	18.599	18.6065	18.6958	18.5735
MTCH2 MIMP HSPC032	MTCH2	Mtch2	Mtch2	Mitochondrial carrier homolog 2 (Met-induced mitochondrial protein)	18.2721	18.283	18.3419	18.2986	18.2715	18.3203	18.377	18.7241	18.9054	18.2517	18.0966
CLPB SKD3	CLPB	Clpb	Clpb	Mitochondrial disaggregase (EC 3.6.1.-) (Suppressor of potassium transport defect 3) [Cleaved into: Mitochondrial disaggregase, cleaved form]	16.8736	16.6061	16.6312	16.8575	16.5935	16.5451	16.6586	18.247	18.0496	17.9399	17.9859
FIS1 TTC11 CGI-135	FIS1	Fis1	Fis1	Mitochondrial fission 1 protein (FIS1 homolog) (hFis1) (Tetratricopeptide repeat protein 11) (TPR repeat protein 11)	16.2031	16.2849	16.1643	16.3064	16.374	16.2102	16.1352	17.6233	17.2172	16.527	17.1062
MFF C2orf33 AD030 AD033 GL004	MFF	Mff	Mff	Mitochondrial fission factor	15.4627	15.3579	15.3539	15.3247	15.503	15.4238	15.208	18.0038	18.336	17.2068	17.2393
MTFR1L FAM54B HYST1888 MSTP116	MTFR1L	Mtfr1l	Mtfr1l	Mitochondrial fission regulator 1-like	15.2612	15.3524	15.4373	15.2844	15.3394	15.3304	15.4859	11.7075	12.2311	11.8288	11.9505
MGME1 C20orf72 DDK1	MGME1	Mgme1	Mgme1	Mitochondrial genome maintenance exonuclease 1 (EC 3.1.-.-)	15.6026	15.7739	15.7555	15.864	15.8607	15.8017	15.4967	16.3351	16.2294	16.1104	16.2198
SLC25A22 GC1	SLC25A22	Slc25a22	Slc25a22	Mitochondrial glutamate carrier 1 (GC-1) (Glutamate/H(+) symporter 1) (Solute carrier family 25 member 22)	16.8659	17.0173	17.0887	17.0807	16.8897	17.0322	17.2066	16.535	16.5281	16.2826	16.586
TIMM10 TIM10	TIMM10	Timm10	Timm10	Mitochondrial import inner membrane translocase subunit Tim10	15.6129	15.6826	15.7962	15.7149	15.5548	15.6324	15.8411	19.2822	19.4762	19.0655	18.9381
TIMM13 TIM13B TIMM13A TIMM13B	TIMM13	Timm13	Timm13	Mitochondrial import inner membrane translocase subunit Tim13	16.8361	16.9893	16.9799	16.9859	17.0402	17.0306	16.8534	13.0378	12.804	12.5115	13.2414
DNAJC19 TIM14 TIMM14	DNAJC19	Dnajc19	Dnajc19	Mitochondrial import inner membrane translocase subunit TIM14 (DnaJ homolog subfamily C member 19)	16.9643	17.1095	17.1289	17.165	16.7598	16.9916	17.4018	15.3685	15.4118	15.646	15.6068
TIMM21 C18orf55 TIM21 HSPC154	TIMM21	Timm21	Timm21	Mitochondrial import inner membrane translocase subunit Tim21 (TIM21-like protein, mitochondrial)	14.89	15.1814	15.3783	15.1024	15.3163	15.0292	15.1011	14.9258	14.8837	15.2873	14.7755
TIMM22 TEX4 TIM22	TIMM22	Timm22	Timm22	Mitochondrial import inner membrane translocase subunit Tim22 (Testis-expressed protein 4)	14.1507	14.4603	14.4798	14.4665	14.3309	14.4975	14.397	18.2571	18.3394	17.9004	17.9937
TIMM44 MIMT44 TIM44	TIMM44	Timm44	Timm44	Mitochondrial import inner membrane translocase subunit TIM44	18.0305	18.2672	18.3478	18.2307	18.2279	18.1726	18.5526	18.7956	18.8774	18.5869	18.7234
TIMM50 TIM50 PRO1512	TIMM50	Timm50	Timm50	Mitochondrial import inner membrane translocase subunit TIM50	17.7206	17.8138	17.8682	17.7979	17.6321	17.9075	18.0149	19.9393	20.0088	19.4785	19.4575
TIMM8A DDP DDP1 TIM8A	TIMM8A	Timm8a1	Timm8a1	Mitochondrial import inner membrane translocase subunit Tim8 A (Deafness dystonia protein 1) (X-linked deafness dystonia protein)	16.4267	16.6313	16.6097	16.6259	16.579	16.5736	16.595	16.7717	16.9516	17.8159	17.5848
TIMM9 TIM9 TIM9A TIMM9A	TIMM9	Timm9	Timm9	Mitochondrial import inner membrane translocase subunit Tim9	17.404	17.5762	17.636	17.5669	17.6451	17.5365	17.6542	18.6553	18.6872	18.2565	18.4156
TOMM34 URCC3	TOMM34	Tomm34	Tomm34	Mitochondrial import receptor subunit TOM34 (hTom34) (Translocase of outer membrane 34 kDa subunit)	16.3003	16.4715	16.4028	16.4001	16.519	16.4575	16.3096	19.3481	19.5176	19.8285	19.7707
TOMM40L TOMM40B	TOMM40L	Tomm40l	Tomm40l	Mitochondrial import receptor subunit TOM40B (Protein TOMM40-like)	15.3429	15.4094	15.4958	15.3705	15.6476	15.4101	15.4701	13.5469	13.6885	13.037	12.9344
TOMM70 KIAA0719 TOM70 TOMM70A	TOMM70	Tomm70a	Tomm70a	Mitochondrial import receptor subunit TOM70 (Mitochondrial precursor proteins import receptor) (Translocase of outer membrane 70 kDa subunit) (Translocase of outer mitochondrial membrane protein 70)	19.1425	19.2338	19.1968	19.218	19.2784	19.2576	19.3446	20.5904	20.6285	20.686	20.6668
AFG3L2	AFG3L2	Afg3l2	Afg3l2	Mitochondrial inner membrane m-AAA protease component AFG3L2 (EC 3.4.24.-) (EC 3.6.-.-) (AFG3-like protein 2) (Paraplegin-like protein)	18.8222	18.9565	18.978	18.9519	18.8848	18.9593	19.0693	15.7514	15.848	15.8028	15.8526
SPG7 CAR CMAR PGN	SPG7	Spg7	Spg7	Mitochondrial inner membrane m-AAA protease component paraplegin (EC 3.4.24.-) (EC 3.6.-.-) (Cell matrix adhesion regulator) (Paraplegin) (Spastic paraplegia 7 protein)	16.7656	16.8763	16.9052	16.8586	16.9372	16.8698	16.8925	12.2365	11.6299	11.8463	11.8525
CHCHD4 MIA40	CHCHD4	Chchd4	Chchd4	Mitochondrial intermembrane space import and assembly protein 40 (Coiled-coil-helix-coiled-coil-helix domain-containing protein 4)	15.926	15.9547	16.1496	15.9282	15.9507	16.0528	16.078	17.7671	17.7471	17.1097	17.0385
SLC25A46 TB1	SLC25A46	Slc25a46	Slc25a46	Mitochondrial outer membrane protein SLC25A46 (Solute carrier family 25 member 46)	16.9098	16.9307	16.9397	16.9089	16.9349	16.9179	16.9204	15.5265	15.6379	15.9133	15.5409
MSRA	MSRA	Msra	Msra	Mitochondrial peptide methionine sulfoxide reductase (EC 1.8.4.11) (Peptide-methionine (S)-S-oxide reductase) (Peptide Met(O) reductase) (Protein-methionine-S-oxide reductase) (PMSR)	16.585	16.1129	16.1126	16.3593	16.0339	16.1363	16.3337	17.1518	17.1523	17.4202	17.2408
CCDC51 MITOK	CCDC51	Ccdc51	Ccdc51	Mitochondrial potassium channel (MITOK) (Coiled-coil domain-containing protein 51)	16.3316	15.8463	15.8119	16.298	15.949	15.8113	15.7661	15.7554	15.5835	15.0177	14.359
ABCB8 MABC1 MITOSUR	ABCB8	Abcb8	Abcb8	Mitochondrial potassium channel ATP-binding subunit (ATP-binding cassette sub-family B member 8, mitochondrial) (ABCB8) (Mitochondrial ATP-binding cassette 1) (M-ABC1) (Mitochondrial sulfonylurea-receptor) (MITOSUR)	13.6394	13.7632	13.8935	13.7912	13.8078	13.6131	13.4778	15.7297	15.7764	16.1296	16.0363
LETM1	LETM1	Letm1	Letm1	Mitochondrial proton/calcium exchanger protein (Electroneutral mitochondrial K(+)/H(+)exchanger) (KHE) (Leucine zipper-EF-hand-containing transmembrane protein 1)	18.3948	18.5221	18.7324	18.5316	18.3028	18.5858	18.6213	16.6975	16.7028	16.0591	15.9764
RHOT2 ARHT2 C16orf39	RHOT2	Rhot2	Rhot2	Mitochondrial Rho GTPase 2 (MIRO-2) (hMiro-2) (EC 3.6.5.-) (Ras homolog gene family member T2)	16.7441	16.8157	16.8624	16.8514	16.8571	16.8494	16.9147	18.0806	17.9222	17.9017	17.9146
MTG1 GTPBP7	MTG1	Mtg1	Mtg1	Mitochondrial ribosome-associated GTPase 1 (GTP-binding protein 7) (Mitochondrial GTPase 1)	10.1995	10.5407	10.6358	10.6051	10.5223	10.5537	10.641	14.6293	14.6833	14.8091	14.8276
PMPCA INPP5E KIAA0123 MPPA	PMPCA	Pmpca	Pmpca	Mitochondrial-processing peptidase subunit alpha (Alpha-MPP) (Inactive zinc metalloprotease alpha) (P-55)	17.5734	17.651	17.7673	17.6567	17.4711	17.6082	17.8438	16.2912	15.7303	15.6695	16.1124
PMPCB MPPB	PMPCB	Pmpcb	Pmpcb	Mitochondrial-processing peptidase subunit beta (EC 3.4.24.64) (Beta-MPP) (P-52)	17.9987	18.1313	18.2688	18.1749	18.1239	18.1032	18.3429	16.4588	16.5979	15.9555	16.6206
MAPK1 ERK2 PRKM1 PRKM2	MAPK1	Mapk1	Mapk1	Mitogen-activated protein kinase 1 (MAP kinase 1) (MAPK 1) (EC 2.7.11.24) (ERT1) (Extracellular signal-regulated kinase 2) (ERK-2) (MAP kinase isoform p42) (p42-MAPK) (Mitogen-activated protein kinase 2) (MAP kinase 2) (MAPK 2)	19.4951	19.4752	19.5141	19.5509	19.3397	19.4335	19.7672	18.9517	18.9654	19.387	19.5004
MAPK14 CSBP CSBP1 CSBP2 CSPB1 MXI2 SAPK2A.1	MAPK14	Mapk14	Mapk14	Mitogen-activated protein kinase 14 (MAP kinase 14) (MAPK 14) (EC 2.7.11.24) (Cytokine suppressive anti-inflammatory drug-binding protein) (CSAID-binding protein) (CSBP) (MAP kinase MXI2) (MAX-interacting protein 2) (Mitogen-activated protein kinase p38 alpha) (MAP kinase p38 alpha) (Stress-activated protein kinase 2a) (SAPK2a)	14.6369	14.5166	14.5175	14.5331	14.5172	14.5158	14.6014	13.319	13.2029	12.8569	12.2654
MAPK14 CSBP CSBP1 CSBP2 CSPB1 MXI2 SAPK2A	MAPK14	Mapk14	Mapk14	Mitogen-activated protein kinase 14 (MAP kinase 14) (MAPK 14) (EC 2.7.11.24) (Cytokine suppressive anti-inflammatory drug-binding protein) (CSAID-binding protein) (CSBP) (MAP kinase MXI2) (MAX-interacting protein 2) (Mitogen-activated protein kinase p38 alpha) (MAP kinase p38 alpha) (Stress-activated protein kinase 2a) (SAPK2a)	17.1032	16.781	16.8267	16.916	16.897	16.7157	16.8972	13.319	13.2029	12.8569	12.2654
MAP3K1 MAPKKK1 MEKK MEKK1	MAP3K1	Map3k1	Map3k1	Mitogen-activated protein kinase kinase kinase 1 (EC 2.7.11.25) (MAPK/ERK kinase kinase 1) (MEK kinase 1) (MEKK 1) (EC 2.3.2.27)	15.1485	15.2307	15.3007	15.1965	15.3331	15.2833	14.8992	18.6813	18.9175	18.6074	18.4602
MAP3K5 ASK1 MAPKKK5 MEKK5	MAP3K5	Map3k5	Map3k5	Mitogen-activated protein kinase kinase kinase 5 (EC 2.7.11.25) (Apoptosis signal-regulating kinase 1) (ASK-1) (MAPK/ERK kinase kinase 5) (MEK kinase 5) (MEKK 5)	17.8316	17.8878	17.8129	17.9014	17.9142	17.8054	18.113	15.156	14.924	15.0441	14.9505
MAP3K7 TAK1	MAP3K7	Map3k7	Map3k7	Mitogen-activated protein kinase kinase kinase 7 (EC 2.7.11.25) (Transforming growth factor-beta-activated kinase 1) (TGF-beta-activated kinase 1)	13.8217	14.0164	14.0997	13.9511	14.0874	14.0838	14.0119	13.4121	13.4879	12.9824	13.3181
MAP4K1 HPK1	MAP4K1	Map4k1	Map4k1	Mitogen-activated protein kinase kinase kinase kinase 1 (EC 2.7.11.1) (Hematopoietic progenitor kinase) (MAPK/ERK kinase kinase kinase 1) (MEK kinase kinase 1) (MEKKK 1)	17.1981	17.2076	17.2776	17.2122	17.2973	17.109	17.1034	18.1076	17.9874	17.9149	17.8166
MAP4K2 GCK RAB8IP	MAP4K2	Map4k2	Map4k2	Mitogen-activated protein kinase kinase kinase kinase 2 (EC 2.7.11.1) (B lymphocyte serine/threonine-protein kinase) (Germinal center kinase) (GC kinase) (MAPK/ERK kinase kinase kinase 2) (MEK kinase kinase 2) (MEKKK 2) (Rab8-interacting protein)	16.1404	16.3714	16.2704	16.2053	16.3942	16.2787	16.1902	17.7701	17.9021	18.0716	18.1588
BUB3	BUB3	Bub3	Bub3	Mitotic checkpoint protein BUB3	18.2444	18.3849	18.3928	18.2718	18.4224	18.476	18.4472	17.8772	18.0974	17.8003	17.6836
MAD1L1 MAD1 TXBP181	MAD1L1	Mad1l1	Mad1l1	Mitotic spindle assembly checkpoint protein MAD1 (Mitotic arrest deficient 1-like protein 1) (MAD1-like protein 1) (Mitotic checkpoint MAD1 protein homolog) (HsMAD1) (hMAD1) (Tax-binding protein 181)	17.5934	17.6005	17.616	17.5836	17.6523	17.6506	17.8297	19.109	19.0593	18.8498	19.1237
MLKL	MLKL	Mlkl	Mlkl	Mixed lineage kinase domain-like protein (hMLKL)	15.1176	15.0418	15.0414	15.2556	15.2191	14.9336	14.7294	14.4684	14.4726	14.1889	13.9688
NIFK MKI67IP NOPP34	NIFK	Nifk	Nifk	MKI67 FHA domain-interacting nucleolar phosphoprotein (Nucleolar phosphoprotein Nopp34) (Nucleolar protein interacting with the FHA domain of pKI-67) (hNIFK)	17.8928	17.4479	17.4604	17.7003	17.3736	17.5275	17.4571	20.5737	20.7441	20.7871	20.715
MOB1B MOB4A MOBKL1A	MOB1B	Mob1b	Mob1b	MOB kinase activator 1B (Mob1 homolog 1A) (Mob1A) (Mob1B) (Mps one binder kinase activator-like 1A)	17.9799	17.9218	17.8943	17.8842	17.9877	17.9602	18.1677	16.1995	16.1083	16.2156	16.4423
MOB2 HCCA2	MOB2	Mob2	Mob2	MOB kinase activator 2 (HCCA2) (Mob2 homolog) (Mps one binder kinase activator-like 2)	16.166	16.0674	16.0483	16.067	15.9675	16.0666	16.1486	17.0626	17.2113	17.1649	17.0884
MSN	MSN	Msn	Msn	Moesin (Membrane-organizing extension spike protein)	21.4052	21.431	21.4363	21.4534	21.3162	21.4677	21.8328	21.5492	21.6527	21.9902	21.9908
MTHFD1L FTHFSDC1	MTHFD1L	Mthfd1l	Mthfd1l	Monofunctional C1-tetrahydrofolate synthase, mitochondrial (EC 6.3.4.3) (Formyltetrahydrofolate synthetase)	16.3392	16.5009	16.8118	16.5225	16.3438	16.4788	16.4279	18.6852	18.5736	17.9177	18.064
MORC3 KIAA0136 NXP2 ZCWCC3	MORC3	Morc3	Morc3	MORC family CW-type zinc finger protein 3 (Nuclear matrix protein 2) (Zinc finger CW-type coiled-coil domain protein 3)	18.209	18.4623	18.424	18.3439	18.4379	18.4352	18.4547	16.5357	16.6956	16.6146	16.755
MORF4L2 KIAA0026 MRGX	MORF4L2	Morf4l2	Morf4l2	Mortality factor 4-like protein 2 (MORF-related gene X protein) (Protein MSL3-2) (Transcription factor-like protein MRGX)	14.904	14.996	14.936	14.8614	15.0655	15.1167	15.03	15.3398	15.3263	14.9768	15.2805
SMAD2 MADH2 MADR2	SMAD2	Smad2	Smad2	Mothers against decapentaplegic homolog 2 (MAD homolog 2) (Mothers against DPP homolog 2) (JV18-1) (Mad-related protein 2) (hMAD-2) (SMAD family member 2) (SMAD 2) (Smad2) (hSMAD2)	16.0483	15.9974	16.0291	16.0213	16.0698	16.0128	15.7721	18.2449	18.1827	17.328	17.4448
MPHOSPH8 MPP8	MPHOSPH8	Mphosph8	Mphosph8	M-phase phosphoprotein 8 (Two hybrid-associated protein 3 with RanBPM) (Twa3)	17.7084	17.4242	17.444	17.287	17.4135	17.4492	17.3382	17.6405	17.7719	17.6366	17.4313
MRGBP C20orf20	MRGBP	Mrgbp	Mrgbp	MRG/MORF4L-binding protein (MRG-binding protein) (Up-regulated in colon cancer 4) (Urcc4)	13.3792	13.9371	14.0256	13.518	13.9329	14.0255	13.7077	15.2051	15.0016	15.3218	15.6445
PCIF1 C20orf67 CAPAM PPP1R121	PCIF1	Pcif1	Pcif1	mRNA (2'-O-methyladenosine-N(6)-)-methyltransferase (EC 2.1.1.62) (Cap-specific adenosine methyltransferase) (CAPAM) (hCAPAM) (Phosphorylated CTD-interacting factor 1) (hPCIF1) (Protein phosphatase 1 regulatory subunit 121)	17.9777	17.4568	17.4519	17.553	17.5164	17.5456	17.3618	17.0799	17.1902	16.8006	16.7284
RNMT KIAA0398	RNMT	Rnmt	Rnmt	mRNA cap guanine-N7 methyltransferase (EC 2.1.1.56) (RG7MT1) (mRNA (guanine-N(7))-methyltransferase) (mRNA cap methyltransferase) (hCMT1) (hMet) (hcm1p)	18.3276	18.3228	18.3113	18.3061	18.2056	18.4067	18.1114	18.7498	18.6866	19.0568	19.0095
BRF1 BRF GTF3B TAF3B2 TAF3C	BRF1	Zfp36l1	Zfp36l1	mRNA decay activator protein ZFP36L1 (Butyrate response factor 1) (EGF-response factor 1) (ERF-1) (TPA-induced sequence 11b) (Zinc finger protein 36, C3H1 type-like 1) (ZFP36-like 1)	15	15.0672	14.8075	14.9723	15.0656	14.974	15.0123	16.7416	16.8375	16.7945	16.5239
GLE1 GLE1L	GLE1	Gle1	Gle1	mRNA export factor GLE1 (hGLE1) (GLE1 RNA export mediator) (GLE1-like protein) (Nucleoporin GLE1)	16.3614	16.3938	16.3967	16.3664	16.477	16.4338	16.4202	16.8243	16.7084	16.4822	16.6181
RAE1 MRNP41	RAE1	Rae1	Rae1	mRNA export factor RAE1 (Rae1 protein homolog) (mRNA-associated protein mrnp 41)	18.0033	18.0391	18.0604	18.0001	17.9355	18.0274	18.1421	18.1413	18.0594	17.624	17.8826
RNGTT CAP1A	RNGTT	Rngtt	Rngtt	mRNA-capping enzyme (HCAP1) (HCE) [Includes: mRNA 5'-triphosphate monophosphatase (EC 3.6.1.74) (mRNA 5'-phosphatase);mRNA guanylyltransferase (EC 2.7.7.50) (GTP--RNA guanylyltransferase) (GTase)]	16.1002	16.0823	16.0629	16.2969	16.176	16.1282	16.0532	15.0905	14.8625	15.4194	15.8835
SPEN KIAA0929 MINT SHARP	SPEN	Spen	Spen	Msx2-interacting protein (SMART/HDAC1-associated repressor protein) (SPEN homolog)	18.1741	18.142	18.1661	18.1238	18.1386	18.1581	18.0258	19.3629	19.4895	19.4203	19.3445
MALT1 MLT	MALT1	Malt1	Malt1	Mucosa-associated lymphoid tissue lymphoma translocation protein 1 (EC 3.4.22.-) (MALT lymphoma-associated translocation) (Paracaspase)	16.6644	16.651	16.6812	16.6936	16.5753	16.5617	16.7633	17.2015	17.0923	16.11	16.2515
TRMT112 AD-001 HSPC152 HSPC170	TRMT112	Trmt112	Trmt112	Multifunctional methyltransferase subunit TRM112-like protein (tRNA methyltransferase 112 homolog)	15.7006	15.8394	15.8712	15.7091	15.8916	15.8445	15.6733	18.1305	18.5228	18.4401	18.6378
MBNL1 EXP KIAA0428 MBNL	MBNL1	Mbnl1	Mbnl1	Muscleblind-like protein 1 (Triplet-expansion RNA-binding protein)	18.3176	18.3168	18.3834	18.2788	18.2186	18.355	18.588	20.2729	20.5105	19.6798	20.2717
MYBBP1A P160	MYBBP1A	Mybbp1a	Mybbp1a	Myb-binding protein 1A	18.4782	18.5515	18.6399	18.5213	18.6356	18.6711	18.3015	21.4469	20.9601	20.6602	20.5785
BIN1 AMPHL	BIN1	Bin1	Bin1	Myc box-dependent-interacting protein 1 (Amphiphysin II) (Amphiphysin-like protein) (Box-dependent myc-interacting protein 1) (Bridging integrator 1)	18.1466	18.2471	18.265	18.3499	18.2688	18.1353	18.2688	18.4298	18.4679	17.8485	17.9254
MAZ ZNF801	MAZ	Maz	Maz	Myc-associated zinc finger protein (MAZI) (Pur-1) (Purine-binding transcription factor) (Serum amyloid A-activating factor-1) (SAF-1) (Transcription factor Zif87) (ZF87) (Zinc finger protein 801)	16.7824	16.8273	16.9411	16.7501	16.7311	16.8864	16.8748	17.1723	17.6843	18.2722	18.3746
MYD88	MYD88	Myd88	Myd88	Myeloid differentiation primary response protein MyD88	16.3906	16.5966	16.6558	16.5098	16.5541	16.5483	16.5118	18.4199	18.2012	18.5854	18.1174
MLF2	MLF2	Mlf2	Mlf2	Myeloid leukemia factor 2 (Myelodysplasia-myeloid leukemia factor 2)	13.9706	14.1024	14.0753	13.9344	14.0934	14.1471	14.1454	16.044	16.0451	15.3865	15.3216
MYG1 C12orf10	MYG1	Myg1	Myg1	MYG1 exonuclease (EC 3.1.-.-)	17.0715	17.0265	17.0775	17.0145	17.0288	17.0898	16.8374	17.6945	17.6996	17.4474	17.8948
ZMYND8 KIAA1125 PRKCBP1 RACK7.1	ZMYND8	Zmynd8	Zmynd8	MYND-type zinc finger-containing chromatin reader ZMYND8 (Cutaneous T-cell lymphoma-associated antigen se14-3) (CTCL-associated antigen se14-3) (Protein kinase C-binding protein 1) (Rack7) (Transcription coregulator ZMYND8) (Zinc finger MYND domain-containing protein 8)	17.1977	17.2576	17.2227	17.1736	17.3308	17.3175	16.9662	16.2734	16.1867	16.7612	16.6104
MEF2D	MEF2D	Mef2d	Mef2d	Myocyte-specific enhancer factor 2D	16.5678	16.5823	16.6452	16.5335	16.7519	16.5662	16.3994	18.9539	18.8434	18.2176	18.0208
MYL6	MYL6	Myl6	Myl6	Myosin light polypeptide 6 (17 kDa myosin light chain) (LC17) (Myosin light chain 3) (MLC-3) (Myosin light chain alkali 3) (Myosin light chain A3) (Smooth muscle and nonmuscle myosin light chain alkali 6)	19.5249	19.2296	19.311	19.4382	19.2222	19.2014	19.5365	18.8171	18.4	18.6362	18.769
MYL12B MRLC2 MYLC2B	MYL12B	Myl12b	Myl12b	Myosin regulatory light chain 12B (MLC-2A) (MLC-2) (Myosin regulatory light chain 2-B, smooth muscle isoform) (Myosin regulatory light chain 20 kDa) (MLC20) (Myosin regulatory light chain MRLC2) (SHUJUN-1)	19.0449	18.7499	18.833	18.9398	18.7312	18.7208	19.0212	18.6331	18.2817	18.2386	18.6011
MYH14 KIAA2034 FP17425	MYH14	Myh14	Myh14	Myosin-14 (Myosin heavy chain 14) (Myosin heavy chain, non-muscle IIc) (Non-muscle myosin heavy chain IIc) (NMHC II-C)	10.6123	10.6204	10.6218	10.7982	10.6019	10.6336	10.7215	15.631	15.7968	15.7121	15.8759
MYH9	MYH9	Myh9	Myh9	Myosin-9 (Cellular myosin heavy chain, type A) (Myosin heavy chain 9) (Myosin heavy chain, non-muscle IIa) (Non-muscle myosin heavy chain A) (NMMHC-A) (Non-muscle myosin heavy chain IIa) (NMMHC II-a) (NMMHC-IIA)	21.8861	21.6061	21.633	21.8267	21.5918	21.5827	21.7072	23.3536	23.3155	23.1843	23.3948
MTPN	MTPN	Mtpn	Mtpn	Myotrophin (Protein V-1)	18.5503	18.5002	18.5967	18.4819	18.4101	18.4295	18.7651	17.2067	17.3232	17.8077	17.8327
MTMR14 C3orf29	MTMR14	Mtmr14	Mtmr14	Myotubularin-related protein 14 (EC 3.1.3.-) (HCV NS5A-transactivated protein 4 splice variant A-binding protein 1) (NS5ATP4ABP1) (hJumpy)	16.0703	16.0257	16.0997	16.1667	16.1176	16.049	15.7848	13.8413	13.3182	13.651	13.7546
MTMR3 KIAA0371 ZFYVE10	MTMR3	Mtmr3	Mtmr3	Myotubularin-related protein 3 (EC 3.1.3.48) (FYVE domain-containing dual specificity protein phosphatase 1) (FYVE-DSP1) (Phosphatidylinositol-3,5-bisphosphate 3-phosphatase) (EC 3.1.3.95) (Phosphatidylinositol-3-phosphate phosphatase) (EC 3.1.3.64) (Zinc finger FYVE domain-containing protein 10)	16.2751	15.9793	15.9628	16.0678	16.0398	16.0864	16.0167	14.422	14.5106	15.2939	14.9744
SBF1 MTMR5	SBF1	Sbf1	Sbf1	Myotubularin-related protein 5 (Inactive phosphatidylinositol 3-phosphatase 5) (SET-binding factor 1) (Sbf1)	16.9049	16.8152	16.7582	16.8101	16.9045	16.7763	16.7487	16.9314	17.0984	16.9581	16.9411
MTMR6	MTMR6	Mtmr6	Mtmr6	Myotubularin-related protein 6 (Phosphatidylinositol-3,5-bisphosphate 3-phosphatase) (EC 3.1.3.95) (Phosphatidylinositol-3-phosphate phosphatase) (EC 3.1.3.64)	14.962	14.5203	14.4755	14.7065	14.471	14.4874	14.7738	17.3069	17.1552	17.0858	17.1961
MARCKS MACS PRKCSL	MARCKS	Marcks	Marcks	Myristoylated alanine-rich C-kinase substrate (MARCKS) (Protein kinase C substrate, 80 kDa protein, light chain) (80K-L protein) (PKCSL)	16.652	16.4459	16.5353	17.1695	16.465	16.7011	16.2173	15.0825	14.9177	15.1156	15.0488
METTL3 MTA70	METTL3	Mettl3	Mettl3	N6-adenosine-methyltransferase catalytic subunit (EC 2.1.1.348) (Methyltransferase-like protein 3) (hMETTL3) (N6-adenosine-methyltransferase 70 kDa subunit) (MT-A70)	17.8241	17.9817	17.9527	17.9389	18.0128	17.95	17.9641	13.569	13.2776	12.9086	12.4083
GALNT7	GALNT7	Galnt7	Galnt7	N-acetylgalactosaminyltransferase 7 (EC 2.4.1.41) (Polypeptide GalNAc transferase 7) (GalNAc-T7) (pp-GaNTase 7) (Protein-UDP acetylgalactosaminyltransferase 7) (UDP-GalNAc:polypeptide N-acetylgalactosaminyltransferase 7)	15.3955	15.1629	15.2566	15.3993	15.1525	15.2499	15.0758	18.3204	18.2596	18.519	18.0932
GNS	GNS	Gns	Gns	N-acetylglucosamine-6-sulfatase (EC 3.1.6.14) (Glucosamine-6-sulfatase) (G6S)	17.2921	16.9597	16.9594	17.1912	16.8241	16.8242	16.9389	17.8694	18.1126	17.7881	17.9914
ESCO1 EFO1 KIAA1911	ESCO1	Esco1	Esco1	N-acetyltransferase ESCO1 (EC 2.3.1.-) (CTF7 homolog 1) (Establishment factor-like protein 1) (EFO1) (EFO1p) (hEFO1) (Establishment of cohesion 1 homolog 1) (ECO1 homolog 1) (ESO1 homolog 1)	12.5573	13.1604	13.1583	12.8981	13.2682	13.3505	12.5947	14.614	14.4146	14.6278	14.301
NADK2 C5orf33 MNADK NADKD1	NADK2	Nadk2	Nadk2	NAD kinase 2, mitochondrial (EC 2.7.1.23) (Mitochondrial NAD kinase) (NAD kinase domain-containing protein 1, mitochondrial)	17.6917	17.6988	17.8567	17.6646	17.7535	17.8906	17.6187	17.4401	17.1259	17.5953	16.9643
ME2	ME2	Me2	Me2	NAD-dependent malic enzyme, mitochondrial (NAD-ME) (EC 1.1.1.38) (Malic enzyme 2)	18.9419	18.9634	18.9783	19.01	19.106	18.9501	19.0091	19.7758	19.517	19.036	19.2501
SIRT1 SIR2L1	SIRT1	Sirt1	Sirt1	NAD-dependent protein deacetylase sirtuin-1 (hSIRT1) (EC 2.3.1.286) (NAD-dependent protein deacylase sirtuin-1) (EC 2.3.1.-) (Regulatory protein SIR2 homolog 1) (SIR2-like protein 1) (hSIR2) [Cleaved into: SirtT1 75 kDa fragment (75SirT1)]	15.9005	15.7948	15.8429	15.7373	15.7123	15.8308	15.6582	16.264	16.2524	16.2754	16.2663
SIRT2 SIR2L SIR2L2	SIRT2	Sirt2	Sirt2	NAD-dependent protein deacetylase sirtuin-2 (EC 2.3.1.286) (NAD-dependent protein defatty-acylase sirtuin-2) (EC 2.3.1.-) (Regulatory protein SIR2 homolog 2) (SIR2-like protein 2)	16.0659	16.0104	15.9507	16.0742	15.9276	16.0225	15.9093	14.309	13.8958	13.5804	14.0049
SIRT7 SIR2L7	SIRT7	Sirt7	Sirt7	NAD-dependent protein deacetylase sirtuin-7 (EC 2.3.1.286) (NAD-dependent protein deacylase sirtuin-7) (EC 2.3.1.-) (Regulatory protein SIR2 homolog 7) (SIR2-like protein 7)	14.3553	14.351	14.5025	14.341	14.4443	14.494	14.2358	18.5193	18.6849	18.5071	18.4812
SIRT5 SIR2L5	SIRT5	Sirt5	Sirt5	NAD-dependent protein deacylase sirtuin-5, mitochondrial (EC 2.3.1.-) (Regulatory protein SIR2 homolog 5) (SIR2-like protein 5)	16.5063	16.6122	16.6444	16.6095	16.679	16.6237	16.6121	16.3463	16.2265	16.5762	16.3556
NDUFAF2 NDUFA12L	NDUFAF2	Ndufaf2	Ndufaf2	NADH dehydrogenase [ubiquinone] 1 alpha subcomplex assembly factor 2 (B17.2-like) (B17.2L) (Mimitin) (Myc-induced mitochondrial protein) (MMTN) (NDUFA12-like protein)	17.0015	16.9822	16.9124	16.9439	17.0508	17.0889	16.7628	18.3964	17.9763	18.2884	18.2464
NDUFA10	NDUFA10	Ndufa10	Ndufa10	NADH dehydrogenase [ubiquinone] 1 alpha subcomplex subunit 10, mitochondrial (Complex I-42kD) (CI-42kD) (NADH-ubiquinone oxidoreductase 42 kDa subunit)	17.5825	17.742	17.7539	17.6696	17.663	17.7207	17.8887	18.1059	17.9765	18.7274	18.8418
NDUFA2	NDUFA2	Ndufa2	Ndufa2	NADH dehydrogenase [ubiquinone] 1 alpha subcomplex subunit 2 (Complex I-B8) (CI-B8) (NADH-ubiquinone oxidoreductase B8 subunit)	16.5393	17.0467	16.9951	16.8595	16.7964	17.0074	17.0767	15.4613	15.6477	15.4623	15.4753
NDUFA7	NDUFA7	Ndufa7	Ndufa7	NADH dehydrogenase [ubiquinone] 1 alpha subcomplex subunit 7 (Complex I-B14.5a) (CI-B14.5a) (NADH-ubiquinone oxidoreductase subunit B14.5a)	17.7758	17.7776	17.8014	17.7517	17.6608	17.6816	17.9748	17.646	17.2888	17.4502	17.9265
NDUFB10	NDUFB10	Ndufb10	Ndufb10	NADH dehydrogenase [ubiquinone] 1 beta subcomplex subunit 10 (Complex I-PDSW) (CI-PDSW) (NADH-ubiquinone oxidoreductase PDSW subunit)	17.1159	17.1848	17.1762	17.1791	17.3137	17.251	17.265	17.8143	18.259	16.816	17.124
NDUFB3	NDUFB3	Ndufb3	Ndufb3	NADH dehydrogenase [ubiquinone] 1 beta subcomplex subunit 3 (Complex I-B12) (CI-B12) (NADH-ubiquinone oxidoreductase B12 subunit)	15.7337	15.8213	15.8117	15.8327	15.4546	15.6319	16.1209	16.5462	15.9824	15.8786	16.1858
NDUFB4	NDUFB4	Ndufb4	Ndufb4	NADH dehydrogenase [ubiquinone] 1 beta subcomplex subunit 4 (Complex I-B15) (CI-B15) (NADH-ubiquinone oxidoreductase B15 subunit)	17.0766	16.8874	16.924	16.8228	16.8489	16.8876	17.0213	19.5497	19.6925	20.071	20.0689
NDUFB6	NDUFB6	Ndufb6	Ndufb6	NADH dehydrogenase [ubiquinone] 1 beta subcomplex subunit 6 (Complex I-B17) (CI-B17) (NADH-ubiquinone oxidoreductase B17 subunit)	17.2862	17.1207	17.0831	17.204	16.9852	17.0462	17.1247	16.0013	15.6526	14.9859	15.0455
NDUFB7	NDUFB7	Ndufb7	Ndufb7	NADH dehydrogenase [ubiquinone] 1 beta subcomplex subunit 7 (Cell adhesion protein SQM1) (Complex I-B18) (CI-B18) (NADH-ubiquinone oxidoreductase B18 subunit)	16.3954	16.4466	16.4549	16.5082	16.4206	16.4284	16.45	16.3002	15.9366	16.0182	16.0271
NDUFB8	NDUFB8	Ndufb8	Ndufb8	NADH dehydrogenase [ubiquinone] 1 beta subcomplex subunit 8, mitochondrial (Complex I-ASHI) (CI-ASHI) (NADH-ubiquinone oxidoreductase ASHI subunit)	15.7647	15.7385	15.7184	15.7362	15.734	15.7069	15.6047	15.6619	15.8425	15.5464	15.5299
NDUFB9 LYRM3 UQOR22	NDUFB9	Ndufb9	Ndufb9	NADH dehydrogenase [ubiquinone] 1 beta subcomplex subunit 9 (Complex I-B22) (CI-B22) (LYR motif-containing protein 3) (NADH-ubiquinone oxidoreductase B22 subunit)	16.8849	16.893	16.844	16.9319	16.9931	16.9313	16.9326	15.377	14.5561	15.4153	14.7637
NDUFC2 HLC1	NDUFC2	Ndufc2	Ndufc2	NADH dehydrogenase [ubiquinone] 1 subunit C2 (Complex I-B14.5b) (CI-B14.5b) (Human lung cancer oncogene 1 protein) (HLC-1) (NADH-ubiquinone oxidoreductase subunit B14.5b)	17.4756	17.6145	17.5775	17.5568	17.5949	17.5727	17.9181	17.4016	17.3644	17.2243	17.0367
NDUFV2	NDUFV2	Ndufv2	Ndufv2	NADH dehydrogenase [ubiquinone] flavoprotein 2, mitochondrial (NDUFV2) (EC 7.1.1.2) (NADH-ubiquinone oxidoreductase 24 kDa subunit)	17.8351	17.8719	17.7984	17.9047	17.7066	17.7977	17.9737	14.4454	14.0607	13.9831	14.0863
NDUFV3	NDUFV3	Ndufv3	Ndufv3	NADH dehydrogenase [ubiquinone] flavoprotein 3, mitochondrial (Complex I-9kD) (CI-9kD) (NADH-ubiquinone oxidoreductase 9 kDa subunit) (Renal carcinoma antigen NY-REN-4)	17.8183	17.9214	17.921	17.9304	17.7381	17.8443	17.88	19.5623	19.806	19.3221	19.3895
NDUFS2	NDUFS2	Ndufs2	Ndufs2	NADH dehydrogenase [ubiquinone] iron-sulfur protein 2, mitochondrial (EC 7.1.1.2) (Complex I-49kD) (CI-49kD) (NADH-ubiquinone oxidoreductase 49 kDa subunit)	17.9485	18.0533	17.9707	18.0471	18.1125	18.0732	18.2386	19.4978	19.2597	19.5145	19.4803
NDUFS3	NDUFS3	Ndufs3	Ndufs3	NADH dehydrogenase [ubiquinone] iron-sulfur protein 3, mitochondrial (EC 7.1.1.2) (Complex I-30kD) (CI-30kD) (NADH-ubiquinone oxidoreductase 30 kDa subunit)	17.6902	17.6118	17.5799	17.6552	17.6183	17.6032	17.6616	17.5937	17.0511	17.4662	17.4718
NDUFS6	NDUFS6	Ndufs6	Ndufs6	NADH dehydrogenase [ubiquinone] iron-sulfur protein 6, mitochondrial (Complex I-13kD-A) (CI-13kD-A) (NADH-ubiquinone oxidoreductase 13 kDa-A subunit)	17.505	17.4306	17.4188	17.4592	17.4538	17.4289	17.7522	18.6425	18.4969	18.6672	18.3075
NDUFS8	NDUFS8	Ndufs8	Ndufs8	NADH dehydrogenase [ubiquinone] iron-sulfur protein 8, mitochondrial (EC 7.1.1.2) (Complex I-23kD) (CI-23kD) (NADH-ubiquinone oxidoreductase 23 kDa subunit) (TYKY subunit)	16.797	16.801	16.8759	16.7541	16.5897	16.8047	17.0999	20.3544	20.3766	20.2702	20.169
CYB5R3 DIA1	CYB5R3	Cyb5r3	Cyb5r3	NADH-cytochrome b5 reductase 3 (B5R) (Cytochrome b5 reductase) (EC 1.6.2.2) (Diaphorase-1)	18.7734	18.6827	18.5351	18.6368	18.6979	18.5648	18.7788	18.8858	18.8175	18.0183	18.015
NDUFS1	NDUFS1	Ndufs1	Ndufs1	NADH-ubiquinone oxidoreductase 75 kDa subunit, mitochondrial (EC 7.1.1.2) (Complex I-75kD) (CI-75kD)	18.8296	18.8905	18.8679	18.8663	18.903	18.8801	18.8509	20.5512	20.5628	20.0091	20.0239
POR CYPOR	POR	Por	Por	NADPH--cytochrome P450 reductase (CPR) (P450R) (EC 1.6.2.4)	17.9521	17.6455	17.6072	17.757	17.6562	17.7929	17.8154	18.2768	18.1224	17.7886	17.8739
NAA15 GA19 NARG1 NATH TBDN100	NAA15	Naa15	Naa15	N-alpha-acetyltransferase 15, NatA auxiliary subunit (Gastric cancer antigen Ga19) (N-terminal acetyltransferase) (NMDA receptor-regulated protein 1) (Protein tubedown-1) (Tbdn100)	18.8508	18.8686	18.8965	18.8687	18.833	18.7968	19.1189	16.8886	17.0351	17.3028	17.5445
NAA25 C12orf30 MDM20 NAP1	NAA25	Naa25	Naa25	N-alpha-acetyltransferase 25, NatB auxiliary subunit (Mitochondrial distribution and morphology protein 20) (N-terminal acetyltransferase B complex subunit MDM20) (NatB complex subunit MDM20) (N-terminal acetyltransferase B complex subunit NAA25) (p120)	16.9695	16.9564	17.0601	17.0254	16.9359	16.9359	17.0592	16.8717	16.8562	16.8558	17.2149
NACA	NACA	Naca	Naca	Nascent polypeptide-associated complex subunit alpha, muscle-specific form (Alpha-NAC, muscle-specific form) (skNAC)	17.4174	17.7243	17.7633	17.702	17.8076	17.7029	17.9132	16.7524	16.5412	17.0277	17.3043
NBAS NAG	NBAS	Nbas	Nbas	NBAS subunit of NRZ tethering complex (Neuroblastoma-amplified gene protein) (Neuroblastoma-amplified sequence)	17.5155	17.442	17.4473	17.4118	17.4964	17.4689	17.5093	16.7112	17.1324	16.9141	16.7472
NCKAP1L HEM1	NCKAP1L	Nckap1l	Nckap1l	Nck-associated protein 1-like (Hematopoietic protein 1) (Membrane-associated protein HEM-1)	18.8528	19.0347	18.9916	19.0176	19.1955	18.9011	19.2793	17.6713	17.5414	17.5539	17.552
N4BP2 B3BP KIAA1413	N4BP2	N4bp2	N4bp2	NEDD4-binding protein 2 (N4BP2) (EC 3.-.-.-) (BCL-3-binding protein)	12.5274	12.9224	12.9371	12.7319	12.8794	12.9475	12.6999	17.6407	17.5665	17.8779	17.7432
NEDD8	NEDD8	Nedd8	Nedd8	NEDD8 (Neddylin) (Neural precursor cell expressed developmentally down-regulated protein 8) (NEDD-8) (Ubiquitin-like protein Nedd8)	17.8668	17.186	17.2291	17.2428	17.3515	17.2174	17.2066	19.3203	19.3997	19.0456	19.0427
NUB1 NYREN18	NUB1	Nub1	Nub1	NEDD8 ultimate buster 1 (Negative regulator of ubiquitin-like proteins 1) (Renal carcinoma antigen NY-REN-18)	16.7494	16.858	16.8259	16.9188	17.0152	16.8923	16.7873	20.203	20.2194	20.8954	20.702
NAE1 APPBP1 HPP1	NAE1	Nae1	Nae1	NEDD8-activating enzyme E1 regulatory subunit (Amyloid beta precursor protein-binding protein 1, 59 kDa) (APP-BP1) (Amyloid protein-binding protein 1) (Proto-oncogene protein 1)	18.046	17.9935	18.0006	17.9617	18.0118	17.9165	18.1806	15.5783	15.6464	15.4674	15.4369
UBE2M UBC12	UBE2M	Ube2m	Ube2m	NEDD8-conjugating enzyme Ubc12 (EC 2.3.2.34) (NEDD8 carrier protein) (Ubiquitin-conjugating enzyme E2 M)	18.4577	18.3785	18.3931	18.3438	18.3929	18.3998	18.3935	21.1754	21.2802	21.4136	21.4034
UBE2F NCE2	UBE2F	Ube2f	Ube2f	NEDD8-conjugating enzyme UBE2F (EC 2.3.2.32) (NEDD8 carrier protein UBE2F) (NEDD8 protein ligase UBE2F) (NEDD8-conjugating enzyme 2) (RING-type E3 NEDD8 transferase UBE2F) (Ubiquitin-conjugating enzyme E2 F)	15.2238	15.0119	14.874	15.0725	14.9331	14.9602	15.0701	17.8221	18.0198	18.3777	18.6189
NELFA WHSC2 P/OKcl.15	NELFA	Nelfa	Nelfa	Negative elongation factor A (NELF-A) (Wolf-Hirschhorn syndrome candidate 2 protein)	17.9402	18.127	18.1467	17.9994	17.9967	18.1448	18.3235	17.7717	17.4072	17.1523	17.2644
NELFB COBRA1 KIAA1182	NELFB	Nelfb	Nelfb	Negative elongation factor B (NELF-B) (Cofactor of BRCA1)	17.5646	17.5773	17.6013	17.5699	17.4869	17.5991	17.5658	16.9613	17.0506	16.9047	17.0295
NELFE RD RDBP.1	NELFE	Nelfe	Nelfe	Negative elongation factor E (NELF-E) (RNA-binding protein RD)	16.6925	17.215	17.2569	16.8792	17.2052	17.3054	17.0091	18.4211	18.3817	17.906	17.9288
SYNE1 C6orf98 KIAA0796 KIAA1262 KIAA1756 MYNE1	SYNE1	Syne1	Syne1	Nesprin-1 (Enaptin) (KASH domain-containing protein 1) (KASH1) (Myocyte nuclear envelope protein 1) (Myne-1) (Nuclear envelope spectrin repeat protein 1) (Synaptic nuclear envelope protein 1) (Syne-1)	17.4507	16.9842	16.9447	17.099	17.1894	16.9672	17.01	15.3386	15.5675	15.3289	15.3566
SYNE2 KIAA1011 NUA	SYNE2	Syne2	Syne2	Nesprin-2 (KASH domain-containing protein 2) (KASH2) (Nuclear envelope spectrin repeat protein 2) (Nucleus and actin connecting element protein) (Protein NUANCE) (Synaptic nuclear envelope protein 2) (Syne-2)	19.8336	19.5327	19.4289	19.5899	19.528	19.6148	19.651	16.7606	16.8924	17.184	16.9457
SYNE3 C14orf139 C14orf49 LINC00341	SYNE3	Syne3	Syne3	Nesprin-3 (KASH domain-containing protein 3) (KASH3) (Nuclear envelope spectrin repeat protein 3)	13.4099	13.5792	13.6337	13.6069	13.4704	13.6207	13.2106	18.8258	18.6602	18.3464	18.5603
SYNE3 C14orf139 C14orf49 LINC00341.1	SYNE3	Syne3	Syne3	Nesprin-3 (KASH domain-containing protein 3) (KASH3) (Nuclear envelope spectrin repeat protein 3)	18.5776	18.471	18.5531	18.4833	18.4133	18.4704	18.6186	18.8258	18.6602	18.3464	18.5603
NGRN FI58G HT020	NGRN	Ngrn	Ngrn	Neugrin (Mesenchymal stem cell protein DSC92) (Neurite outgrowth-associated protein) (Spinal cord-derived protein FI58G)	13.5716	13.784	13.7003	13.7547	13.8628	13.7686	13.7656	14.9396	14.8297	15.0514	15.1933
L1CAM CAML1 MIC5	L1CAM	L1cam	L1cam	Neural cell adhesion molecule L1 (N-CAM-L1) (NCAM-L1) (CD antigen CD171)	13.7323	13.5992	13.6201	13.6783	13.7373	13.7268	13.0864	16.4552	16.512	16.3786	16.3026
AHNAK PM227	AHNAK	Ahnak	Ahnak	Neuroblast differentiation-associated protein AHNAK (Desmoyokin)	22.2579	22.169	22.2808	22.1408	21.8331	22.2269	22.2758	20.6241	20.501	20.3123	20.5026
GNAS GNAS1	GNAS	Gnas	Gnas	Neuroendocrine secretory protein 55 (NESP55) [Cleaved into: LHAL tetrapeptide;GPIPIRRH peptide]	17.0697	17.1024	16.9354	17.1142	17.2199	16.9523	17.1172	16.8252	17.0691	17.0613	16.9729
NGDN C14orf120	NGDN	Ngdn	Ngdn	Neuroguidin (Centromere accumulated nuclear protein 1) (CANu1) (EIF4E-binding protein)	15.1536	15.4501	15.4788	15.2476	15.5003	15.5601	15.4184	16.3039	16.2876	16.2647	16.2123
GANAB G2AN KIAA0088	GANAB	Ganab	Ganab	Neutral alpha-glucosidase AB (EC 3.2.1.207) (Alpha-glucosidase 2) (Glucosidase II subunit alpha)	19.9919	19.9582	19.9269	19.9134	19.8888	19.9829	20.1309	21.0296	21.1855	21.1463	20.9391
GANC	GANC	Ganc	Ganc	Neutral alpha-glucosidase C (EC 3.2.1.20)	16.5231	16.622	16.5657	16.5332	16.7157	16.482	16.6892	15.3817	15.2314	14.7101	14.3196
NCEH1 AADACL1 KIAA1363	NCEH1	Nceh1	Nceh1	Neutral cholesterol ester hydrolase 1 (NCEH) (EC 3.1.1.-) (Acetylalkylglycerol acetylhydrolase) (2-acetyl MAGE hydrolase) (EC 3.1.1.71) (Arylacetamide deacetylase-like 1)	16.1521	16.1485	16.091	16.1272	16.1789	16.1958	16.0274	15.4686	15.6961	15.0633	15.1529
NCF1 NOXO2 SH3PXD1A	NCF1	Ncf1	Ncf1	Neutrophil cytosol factor 1 (NCF-1) (47 kDa autosomal chronic granulomatous disease protein) (47 kDa neutrophil oxidase factor) (NCF-47K) (Neutrophil NADPH oxidase factor 1) (Nox organizer 2) (Nox-organizing protein 2) (SH3 and PX domain-containing protein 1A) (p47-phox)	19.0669	18.9529	18.8857	19.1004	18.9549	18.9895	19.1822	20.3117	20.5087	20.6545	20.6262
NCF2 NOXA2 P67PHOX	NCF2	Ncf2	Ncf2	Neutrophil cytosol factor 2 (NCF-2) (67 kDa neutrophil oxidase factor) (NADPH oxidase activator 2) (Neutrophil NADPH oxidase factor 2) (p67-phox)	18.3786	17.8424	18.0214	18.3094	17.8175	17.8339	18.1034	15.8006	15.679	15.1952	15.203
NCF4 SH3PXD4	NCF4	Ncf4	Ncf4	Neutrophil cytosol factor 4 (NCF-4) (Neutrophil NADPH oxidase factor 4) (SH3 and PX domain-containing protein 4) (p40-phox) (p40phox)	17.8805	17.4328	17.6148	17.6804	17.4286	17.4223	17.7789	16.7715	16.7055	16.1034	16.6315
IKBKG FIP3 NEMO	IKBKG	Ikbkg	Ikbkg	NF-kappa-B essential modulator (NEMO) (FIP-3) (IkB kinase-associated protein 1) (IKKAP1) (Inhibitor of nuclear factor kappa-B kinase subunit gamma) (I-kappa-B kinase subunit gamma) (IKK-gamma) (IKKG) (IkB kinase subunit gamma) (NF-kappa-B essential modifier)	16.7353	16.599	16.5938	16.6484	16.7073	16.6338	16.5319	15.6228	15.6223	15.4206	15.4725
NFKBIE IKBE	NFKBIE	Nfkbie	Nfkbie	NF-kappa-B inhibitor epsilon (NF-kappa-BIE) (I-kappa-B-epsilon) (IkB-E) (IkB-epsilon) (IkappaBepsilon)	15.8582	15.4658	15.6865	15.4144	15.6212	15.4796	15.0327	14.5062	14.6863	14.1487	14.5173
NKAP	NKAP	Nkap	Nkap	NF-kappa-B-activating protein	15.4587	15.6527	15.6414	15.5141	15.7154	15.8712	15.4734	17.16	17.0973	17.0962	17.0241
NFU1 HIRIP5 CGI-33	NFU1	Nfu1	Nfu1	NFU1 iron-sulfur cluster scaffold homolog, mitochondrial (HIRA-interacting protein 5)	16.5822	16.5644	16.5121	16.5718	16.3375	16.4912	16.7808	15.6423	15.0088	14.6657	14.9283
NFXL1 OZFP	NFXL1	Nfxl1	Nfxl1	NF-X1-type zinc finger protein NFXL1 (Ovarian zinc finger protein) (hOZFP)	15.4305	15.4602	15.4988	15.4909	15.5654	15.5808	15.1079	15.0775	15.0276	15.3258	14.9537
ZNFX1 KIAA1404	ZNFX1	Znfx1	Znfx1	NFX1-type zinc finger-containing protein 1	14.826	14.7063	14.8129	14.6972	14.6337	14.7479	14.9088	18.0973	18.1313	17.7282	18.1754
NHLRC2	NHLRC2	Nhlrc2	Nhlrc2	NHL repeat-containing protein 2	16.8125	16.6544	16.6801	16.7347	16.773	16.6543	16.1877	17.9919	18.2442	18.4133	18.5271
NBN NBS NBS1 P95	NBN	Nbn	Nbn	Nibrin (Cell cycle regulatory protein p95) (Nijmegen breakage syndrome protein 1) (hNbs1)	17.2131	17.4458	17.4165	17.4073	17.3428	17.4163	17.3149	14.7256	14.8055	14.5011	14.2473
NAMPT PBEF PBEF1	NAMPT	Nampt	Nampt	Nicotinamide phosphoribosyltransferase (NAmPRTase) (Nampt) (EC 2.4.2.12) (Pre-B-cell colony-enhancing factor 1) (Pre-B cell-enhancing factor) (Visfatin)	19.0047	18.6391	18.7132	18.7223	18.567	18.7443	18.6933	18.3595	18.6443	18.2237	18.274
NIF3L1 ALS2CR1 MDS015 My018	NIF3L1	Nif3l1	Nif3l1	NIF3-like protein 1 (Amyotrophic lateral sclerosis 2 chromosomal region candidate gene 1 protein)	17.8424	17.6974	17.5596	17.73	17.8155	17.6384	17.743	16.4115	16.3389	16.8217	16.9758
NIN KIAA1565	NIN	Nin	Nin	Ninein (hNinein) (Glycogen synthase kinase 3 beta-interacting protein) (GSK3B-interacting protein)	15.0709	14.9438	14.9161	14.9917	15.1679	14.9997	14.8164	17.143	16.7797	16.5284	16.3563
NIPBL IDN3 SCC2	NIPBL	Nipbl	Nipbl	Nipped-B-like protein (Delangin) (SCC2 homolog)	18.74	18.6831	18.6555	18.6562	18.6567	18.7159	18.6355	18.5657	18.3727	18.5539	18.4377
NISCH IRAS KIAA0975	NISCH	Nisch	Nisch	Nischarin (Imidazoline receptor 1) (I-1) (IR1) (Imidazoline receptor antisera-selected protein) (hIRAS) (Imidazoline-1 receptor) (I1R) (Imidazoline-1 receptor candidate protein) (I-1 receptor candidate protein) (I1R candidate protein)	16.4097	16.2952	16.3135	16.3263	16.4457	16.3038	16.6958	12.8777	11.5685	12.7361	12.13
NOSIP CGI-25	NOSIP	Nosip	Nosip	Nitric oxide synthase-interacting protein (E3 ubiquitin-protein ligase NOSIP) (EC 2.3.2.27) (RING-type E3 ubiquitin transferase NOSIP) (eNOS-interacting protein)	16.783	16.9433	16.9261	16.7685	16.8358	17.0219	16.8134	18.4453	18.3552	18.144	18.7031
NOA1 C4orf14	NOA1	Noa1	Noa1	Nitric oxide-associated protein 1	13.8935	14.0145	14.1663	13.9687	14.0967	14.0032	13.8154	17.7858	17.7308	17.9411	17.9117
NLRX1 NOD5 NOD9	NLRX1	Nlrx1	Nlrx1	NLR family member X1 (Caterpiller protein 11.3) (CLR11.3) (Nucleotide-binding oligomerization domain protein 5) (Nucleotide-binding oligomerization domain protein 9)	16.0919	16.1182	16.0873	16.2132	15.9793	16.0842	16.3602	14.9562	14.7691	14.3775	14.3069
NMRAL1 HSCARG	NMRAL1	Nmral1	Nmral1	NmrA-like family domain-containing protein 1	16.7154	16.9192	16.9072	16.969	16.8933	16.5855	17.1625	18.1807	18.1546	18.1486	18.1594
NMI	NMI	Nmi	Nmi	N-myc-interactor (Nmi) (N-myc and STAT interactor)	18.0077	18.0986	18.1845	18.1014	18.1014	18.0308	18.1712	15.3379	15.4199	15.4503	15.1842
NONO NRB54	NONO	Nono	Nono	Non-POU domain-containing octamer-binding protein (NonO protein) (54 kDa nuclear RNA- and DNA-binding protein) (p54(nrb)) (p54nrb) (55 kDa nuclear protein) (NMT55) (DNA-binding p52/p100 complex, 52 kDa subunit)	20.0934	20.1481	20.1675	20.0756	20.0716	20.2393	20.5172	21.9775	21.9608	21.8812	21.9016
SMG8 ABC2 C17orf71	SMG8	Smg8	Smg8	Nonsense-mediated mRNA decay factor SMG8 (Amplified in breast cancer gene 2 protein) (Protein smg-8 homolog)	15.4477	15.4141	15.457	15.4875	15.5475	15.4585	15.2422	16.2479	15.9405	15.9362	16.0817
SMG9 C19orf61	SMG9	Smg9	Smg9	Nonsense-mediated mRNA decay factor SMG9	15.0085	15.0735	15.1054	15.0501	15.2481	15.1345	14.673	16.9106	16.7285	16.6823	16.6412
NSMCE4A C10orf86 PP4762	NSMCE4A	Nsmce4a	Nsmce4a	Non-structural maintenance of chromosomes element 4 homolog A (NS4EA) (Non-SMC element 4 homolog A)	16.4145	15.985	15.9634	16.0744	16.0246	16.0012	15.9029	15.3127	15.6675	15.2521	15.5445
NSFL1C UBXN2C	NSFL1C	Nsfl1c	Nsfl1c	NSFL1 cofactor p47 (UBX domain-containing protein 2C) (p97 cofactor p47)	10.7188	10.8401	10.7815	10.7575	10.8212	10.8535	10.9433	20.1548	20.1803	20.1137	20.0079
NSFL1C UBXN2C.1	NSFL1C	Nsfl1c	Nsfl1c	NSFL1 cofactor p47 (UBX domain-containing protein 2C) (p97 cofactor p47)	18.8787	18.8582	18.7768	18.8275	18.8806	18.9103	18.9241	20.1548	20.1803	20.1137	20.0079
SCYL1 CVAK90 GKLP NTKL TAPK TEIF TRAP HT019	SCYL1	Scyl1	Scyl1	N-terminal kinase-like protein (Coated vesicle-associated kinase of 90 kDa) (SCY1-like protein 1) (Telomerase regulation-associated protein) (Telomerase transcriptional element-interacting factor) (Teratoma-associated tyrosine kinase)	17.4146	17.1216	17.1303	17.2691	17.0644	17.1057	16.9883	18.785	18.7847	18.5926	18.9016
NASP	NASP	Nasp	Nasp	Nuclear autoantigenic sperm protein (NASP)	19.2794	19.2305	19.3271	19.1864	19.1878	19.2441	19.4269	16.8438	17.1101	16.9394	17.5822
NCBP1 CBP80 NCBP	NCBP1	Ncbp1	Ncbp1	Nuclear cap-binding protein subunit 1 (80 kDa nuclear cap-binding protein) (CBP80) (NCBP 80 kDa subunit)	18.0481	17.9783	17.9554	18.0077	17.9791	17.9864	17.9899	17.1591	17.2507	16.8871	16.8112
NCBP2 CBP20 PIG55	NCBP2	Ncbp2	Ncbp2	Nuclear cap-binding protein subunit 2 (20 kDa nuclear cap-binding protein) (Cell proliferation-inducing gene 55 protein) (NCBP 20 kDa subunit) (CBP20) (NCBP-interacting protein 1) (NIP1)	17.2119	17.218	17.144	17.2345	17.2976	17.3409	16.8417	17.9172	18.0303	18.0112	17.9352
POM121C	POM121C	Pom121	Pom121	Nuclear envelope pore membrane protein POM 121C (Nuclear pore membrane protein 121-2) (POM121-2) (Pore membrane protein of 121 kDa C)	16.1907	16.3687	16.4075	16.2265	16.389	16.4222	16.1373	16.3377	16.1221	16.2651	16.318
NRDE2 C14orf102	NRDE2	Nrde2	Nrde2	Nuclear exosome regulator NRDE2 (Protein NRDE2 homolog)	14.2967	14.2043	14.2177	14.2304	14.2739	14.2616	13.6796	16.2697	16.3057	16.5146	16.4727
NFKB2 LYT10.1	NFKB2	Nfkb2	Nfkb2	Nuclear factor NF-kappa-B p100 subunit (DNA-binding factor KBF2) (H2TF1) (Lymphocyte translocation chromosome 10 protein) (Nuclear factor of kappa light polypeptide gene enhancer in B-cells 2) (Oncogene Lyt-10) (Lyt10) [Cleaved into: Nuclear factor NF-kappa-B p52 subunit]	18.4951	18.3433	18.2841	18.2927	18.2327	18.3193	18.6437	17.124	17.0995	17.1468	17.4741
NFKB1	NFKB1	Nfkb1	Nfkb1	Nuclear factor NF-kappa-B p105 subunit (DNA-binding factor KBF1) (EBP-1) (Nuclear factor of kappa light polypeptide gene enhancer in B-cells 1) [Cleaved into: Nuclear factor NF-kappa-B p50 subunit]	18.4897	18.5055	18.481	18.5144	18.5153	18.4398	18.5876	21.0333	21.2133	21.0221	20.9721
NFATC1 NFAT2 NFATC	NFATC1	Nfatc1	Nfatc1	Nuclear factor of activated T-cells, cytoplasmic 1 (NF-ATc1) (NFATc1) (NFAT transcription complex cytosolic component) (NF-ATc) (NFATc)	17.3932	17.4782	17.551	17.4207	17.3898	17.483	17.5432	18.3193	18.4791	18.6478	18.6256
NFATC2 NFAT1 NFATP	NFATC2	Nfatc2	Nfatc2	Nuclear factor of activated T-cells, cytoplasmic 2 (NF-ATc2) (NFATc2) (NFAT pre-existing subunit) (NF-ATp) (T-cell transcription factor NFAT1)	17.6016	17.5807	17.5623	17.5993	17.5406	17.4827	17.7327	18.8225	18.7546	18.4636	18.4269
NFATC3 NFAT4	NFATC3	Nfatc3	Nfatc3	Nuclear factor of activated T-cells, cytoplasmic 3 (NF-ATc3) (NFATc3) (NFATx) (T-cell transcription factor NFAT4) (NF-AT4) (NF-AT4c)	15.9892	15.9108	15.9104	15.8545	15.9726	15.9277	15.9384	14.2692	14.2303	13.9098	14.0055
PPP1R8 ARD1 NIPP1	PPP1R8	Ppp1r8	Ppp1r8	Nuclear inhibitor of protein phosphatase 1 (NIPP-1) (Protein phosphatase 1 regulatory inhibitor subunit 8) [Includes: Activator of RNA decay (EC 3.1.4.-) (ARD-1)]	17.3154	17.5323	17.5183	17.4574	17.6273	17.5923	17.429	17.04	16.8956	16.6021	16.5249
NUDC	NUDC	Nudc	Nudc	Nuclear migration protein nudC (Nuclear distribution protein C homolog)	18.7489	18.6994	18.6596	18.7052	18.7509	18.7814	18.9452	16.9044	16.8949	16.4677	16.4813
NUMA1 NMP22 NUMA.1	NUMA1	Numa1	Numa1	Nuclear mitotic apparatus protein 1 (Nuclear matrix protein-22) (NMP-22) (Nuclear mitotic apparatus protein) (NuMA protein) (SP-H antigen)	14.712	14.5646	14.6644	14.6404	14.3136	14.4538	14.8654	23.364	23.4141	23.3572	23.3511
NUMA1 NMP22 NUMA	NUMA1	Numa1	Numa1	Nuclear mitotic apparatus protein 1 (Nuclear matrix protein-22) (NMP-22) (Nuclear mitotic apparatus protein) (NuMA protein) (SP-H antigen)	20.89	20.8859	20.7962	20.8372	20.8202	20.811	20.9943	23.364	23.4141	23.3572	23.3511
NUP107	NUP107	Nup107	Nup107	Nuclear pore complex protein Nup107 (107 kDa nucleoporin) (Nucleoporin Nup107)	18.5806	18.4085	18.4194	18.4353	18.4929	17.9775	18.4308	18.2588	18.1148	18.668	18.6399
NUP133	NUP133	Nup133	Nup133	Nuclear pore complex protein Nup133 (133 kDa nucleoporin) (Nucleoporin Nup133)	18.7946	18.7848	18.7371	18.7731	18.7582	18.7664	18.8919	18.4608	18.5893	18.2443	18.4007
NUP153	NUP153	Nup153	Nup153	Nuclear pore complex protein Nup153 (153 kDa nucleoporin) (Nucleoporin Nup153)	18.4036	18.5183	18.5385	18.3686	18.4507	18.5669	18.8	18.1357	18.0529	18.2285	18.2637
NUP155 KIAA0791	NUP155	Nup155	Nup155	Nuclear pore complex protein Nup155 (155 kDa nucleoporin) (Nucleoporin Nup155)	18.3661	18.3058	18.3342	18.2666	18.3062	18.3094	18.2157	19.2089	19.3344	18.5196	18.7209
NUP160 KIAA0197 NUP120	NUP160	Nup160	Nup160	Nuclear pore complex protein Nup160 (160 kDa nucleoporin) (Nucleoporin Nup160)	17.8885	17.9606	18.0012	17.8709	17.99	18.0375	17.9592	17.6607	17.4988	17.2665	17.1454
NUP205 C7orf14 KIAA0225	NUP205	Nup205	Nup205	Nuclear pore complex protein Nup205 (205 kDa nucleoporin) (Nucleoporin Nup205)	18.8216	18.8228	18.8195	18.8099	18.8835	18.8563	18.8634	19.1587	19.0255	18.72	18.8011
NUP214 CAIN CAN KIAA0023	NUP214	Nup214	Nup214	Nuclear pore complex protein Nup214 (214 kDa nucleoporin) (Nucleoporin Nup214) (Protein CAN)	18.8039	18.7693	18.7782	18.6878	18.7038	18.7723	18.7815	19.6333	19.5171	19.0447	19.0614
NUP85 NUP75 PCNT1	NUP85	Nup85	Nup85	Nuclear pore complex protein Nup85 (85 kDa nucleoporin) (FROUNT) (Nucleoporin Nup75) (Nucleoporin Nup85) (Pericentrin-1)	17.3136	17.3652	17.3742	17.3207	17.4274	17.373	17.4037	16.7459	16.4442	15.7346	15.4927
NUP93 KIAA0095	NUP93	Nup93	Nup93	Nuclear pore complex protein Nup93 (93 kDa nucleoporin) (Nucleoporin Nup93)	19.3626	19.2486	19.2584	19.1947	19.1943	19.2803	19.3861	20.3961	20.4238	20.6215	20.7021
NUP98 ADAR2	NUP98	Nup98	Nup98	Nuclear pore complex protein Nup98-Nup96 (EC 3.4.21.-) [Cleaved into: Nuclear pore complex protein Nup98 (98 kDa nucleoporin) (Nucleoporin Nup98) (Nup98);Nuclear pore complex protein Nup96 (96 kDa nucleoporin) (Nucleoporin Nup96) (Nup96)]	18.9909	19.0076	19.045	18.9023	18.9584	19.011	19.1235	20.081	20.0029	20.1376	20.098
NUP62	NUP62	Nup62	Nup62	Nuclear pore glycoprotein p62 (62 kDa nucleoporin) (Nucleoporin Nup62)	18.114	18.082	18.0678	18.0507	18.0505	18.1343	18.3743	17.9818	17.8416	17.6059	17.7234
NUP210 KIAA0906 PSEC0245	NUP210	Nup210	Nup210	Nuclear pore membrane glycoprotein 210 (Nuclear pore protein gp210) (Nuclear envelope pore membrane protein POM 210) (POM210) (Nucleoporin Nup210) (Pore membrane protein of 210 kDa)	19.5335	19.6364	19.6462	19.5487	19.5926	19.6807	19.8407	19.1598	19.0498	19.1435	19.2261
NPLOC4 KIAA1499 NPL4	NPLOC4	Nploc4	Nploc4	Nuclear protein localization protein 4 homolog (Protein NPL4)	18.5944	18.5849	18.7082	18.5853	18.4661	18.5832	18.889	19.2586	19.2426	19.4104	19.321
NCOA2 BHLHE75 SRC2 TIF2	NCOA2	Ncoa2	Ncoa2	Nuclear receptor coactivator 2 (NCoA-2) (Class E basic helix-loop-helix protein 75) (bHLHe75) (Transcriptional intermediary factor 2) (hTIF2)	15.993	15.9947	15.9762	15.9533	16.0977	16.0271	15.8879	15.5615	15.8988	15.9618	15.855
NCOA3 AIB1 BHLHE42 RAC3 TRAM1	NCOA3	Ncoa3	Ncoa3	Nuclear receptor coactivator 3 (NCoA-3) (EC 2.3.1.48) (ACTR) (Amplified in breast cancer 1 protein) (AIB-1) (CBP-interacting protein) (pCIP) (Class E basic helix-loop-helix protein 42) (bHLHe42) (Receptor-associated coactivator 3) (RAC-3) (Steroid receptor coactivator protein 3) (SRC-3) (Thyroid hormone receptor activator molecule 1) (TRAM-1)	16.966	17.0786	17.0893	17.0155	17.001	17.0998	16.9934	17.2434	17.5104	17.0387	16.9933
NCOA5 KIAA1637	NCOA5	Ncoa5	Ncoa5	Nuclear receptor coactivator 5 (NCoA-5) (Coactivator independent of AF-2) (CIA)	17.9845	18.0866	18.137	17.9817	18.0678	18.1144	18.0688	16.4111	16.5082	16.0412	16.0329
NR2C2 TAK1 TR4.1	NR2C2	Nr2c2	Nr2c2	Nuclear receptor subfamily 2 group C member 2 (Orphan nuclear receptor TAK1) (Orphan nuclear receptor TR4) (Testicular receptor 4)	17.1401	17.0026	16.9206	16.9501	17.0366	17.0664	16.915	17.693	17.6673	17.5931	17.5976
NRBP1 BCON3 NRBP	NRBP1	Nrbp1	Nrbp1	Nuclear receptor-binding protein	16.562	16.4421	16.422	16.5058	16.5568	16.4412	16.4284	17.4033	17.7331	17.4974	17.673
NXF1 TAP	NXF1	Nxf1	Nxf1	Nuclear RNA export factor 1 (Tip-associated protein) (Tip-associating protein) (mRNA export factor TAP)	18.0705	18.0493	18.1043	18.0126	18.0071	18.0998	18.1936	20.2736	20.4367	20.4028	20.459
NSRP1 CCDC55 NSRP70	NSRP1	Nsrp1	Nsrp1	Nuclear speckle splicing regulatory protein 1 (Coiled-coil domain-containing protein 55) (Nuclear speckle-related protein 70) (NSrp70)	16.0383	16.266	16.2038	16.2141	16.3181	16.3444	15.872	18.4226	18.686	17.9511	18.0057
NVL NVL2	NVL	Nvl	Nvl	Nuclear valosin-containing protein-like (NVLp) (Nuclear VCP-like protein)	15.2157	15.3974	15.4746	15.2997	15.4643	15.3555	15.2366	18.5547	18.5744	18.4053	18.4991
NUCB1 NUC	NUCB1	Nucb1	Nucb1	Nucleobindin-1 (CALNUC)	18.1857	18.1614	18.116	18.1684	18.0415	18.1839	18.3427	20.5064	20.7297	20.9432	20.9634
NOLC1 KIAA0035 NS5ATP13	NOLC1	Nolc1	Nolc1	Nucleolar and coiled-body phosphoprotein 1 (140 kDa nucleolar phosphoprotein) (Nopp140) (Hepatitis C virus NS5A-transactivated protein 13) (HCV NS5A-transactivated protein 13) (Nucleolar 130 kDa protein) (Nucleolar phosphoprotein p130)	19.0764	19.2171	19.281	19.1216	19.1082	19.4344	19.1739	20.2219	20.3729	20.2408	20.2602
NOC2L NIR	NOC2L	Noc2l	Noc2l	Nucleolar complex protein 2 homolog (Protein NOC2 homolog) (NOC2-like protein) (Novel INHAT repressor)	17.838	17.9955	18.1528	17.8745	18.1034	18.1038	17.8509	19.1609	19.2336	18.859	19.1138
NOC3L AD24 C10orf117 FAD24	NOC3L	Noc3l	Noc3l	Nucleolar complex protein 3 homolog (NOC3 protein homolog) (Factor for adipocyte differentiation 24) (NOC3-like protein) (Nucleolar complex-associated protein 3-like protein)	17.9536	18.0689	18.2387	18.0713	17.9812	18.2092	18.0395	19.8938	19.7315	19.5387	19.7683
GNL2 NGP1	GNL2	Gnl2	Gnl2	Nucleolar GTP-binding protein 2 (Autoantigen NGP-1)	16.6288	16.7918	16.8511	16.7411	16.849	16.8993	16.5965	20.5918	20.3863	19.9757	20.0505
NOM1 C7orf3	NOM1	Nom1	Nom1	Nucleolar MIF4G domain-containing protein 1 (SGD1 homolog)	15.3474	15.4558	15.4056	15.4107	15.505	15.523	15.0787	16.6738	16.7113	16.7618	16.6854
URB1 C21orf108 KIAA0539 NOP254 NPA1	URB1	Urb1	Urb1	Nucleolar pre-ribosomal-associated protein 1 (Nucleolar protein 254 kDa) (URB1 ribosome biogenesis 1 homolog)	16.8161	16.9009	16.9742	16.8893	16.9889	17.0197	16.9818	18.0234	18.329	17.8584	17.972
NOP14 C4orf9 NOL14 RES4-25	NOP14	Nop14	Nop14	Nucleolar protein 14 (Nucleolar complex protein 14)	16.6678	16.7193	16.7633	16.662	16.7188	16.8074	16.6299	19.8523	19.8536	19.6431	19.6753
NOP16 CGI-117 HSPC111	NOP16	Nop16	Nop16	Nucleolar protein 16 (HBV pre-S2 trans-regulated protein 3)	15.9473	16.0933	16.1803	16.0237	15.9825	16.1763	16.1528	19.4631	18.9307	18.8883	18.959
NOP56 NOL5A	NOP56	Nop56	Nop56	Nucleolar protein 56 (Nucleolar protein 5A)	19.8584	19.8346	19.8141	19.81	19.8186	19.9549	20.0724	21.2466	21.4754	21.0548	21.4418
NOP58 NOL5 NOP5 HSPC120	NOP58	Nop58	Nop58	Nucleolar protein 58 (Nucleolar protein 5)	19.4033	19.5291	19.4403	19.4713	19.5282	19.6545	19.6841	18.7742	18.7753	18.8582	18.819
NOL6	NOL6	Nol6	Nol6	Nucleolar protein 6 (Nucleolar RNA-associated protein) (Nrap)	16.816	16.8875	16.999	16.7475	16.9489	16.9669	16.8678	17.6959	17.6265	17.8783	17.9803
NOL8 C9orf34 NOP132	NOL8	Nol8	Nol8	Nucleolar protein 8 (Nucleolar protein Nop132)	15.5081	15.7679	15.7529	15.7119	15.644	15.7697	15.6937	18.8142	18.9323	18.7322	18.8053
NOP9 C14orf21 KIAA2021	NOP9	Nop9	Nop9	Nucleolar protein 9	16.9637	17.0119	17.0885	16.9183	17.1203	17.0917	16.9464	18.345	18.3255	18.2629	18.2313
DDX21	DDX21	Ddx21	Ddx21	Nucleolar RNA helicase 2 (EC 3.6.4.13) (DEAD box protein 21) (Gu-alpha) (Nucleolar RNA helicase Gu) (Nucleolar RNA helicase II) (RH II/Gu)	18.8166	18.9146	18.9118	18.8491	18.8972	19.0987	19.1941	21.2983	21.7022	21.6149	21.7113
UBTF UBF UBF1.1	UBTF	Ubtf	Ubtf	Nucleolar transcription factor 1 (Autoantigen NOR-90) (Upstream-binding factor 1) (UBF-1)	10.071	10.4621	10.5461	10.1862	10.4439	10.4751	10.5617	19.9714	20.1785	20.0112	20.0274
UBTF UBF UBF1	UBTF	Ubtf	Ubtf	Nucleolar transcription factor 1 (Autoantigen NOR-90) (Upstream-binding factor 1) (UBF-1)	19.4012	19.4591	19.5168	19.3869	19.4509	19.5544	19.5851	19.9714	20.1785	20.0112	20.0274
NCL	NCL	Ncl	Ncl	Nucleolin (Protein C23)	21.5983	21.6591	21.6488	21.5614	21.4836	21.7595	21.9576	20.2996	20.1592	20.7007	20.5965
NPM3	NPM3	Npm3	Npm3	Nucleoplasmin-3	14.9458	15.1956	15.4519	15.1529	15.2106	15.3443	14.8552	16.6657	16.5365	16.4374	16.5891
NDC1 TMEM48	NDC1	Ndc1	Ndc1	Nucleoporin NDC1 (hNDC1) (Transmembrane protein 48)	15.9388	16.3512	16.3563	16.024	16.2238	16.329	16.4241	15.301	14.9848	15.1325	15.0275
NUP188 KIAA0169	NUP188	Nup188	Nup188	Nucleoporin NUP188 (hNup188)	17.6704	17.627	17.6499	17.6017	17.6982	17.6713	17.6689	15.3278	15.0488	15.0692	15.1584
NUP35 MP44 NUP53	NUP35	Nup35	Nup35	Nucleoporin NUP35 (35 kDa nucleoporin) (Mitotic phosphoprotein 44) (MP-44) (Nuclear pore complex protein Nup53) (Nucleoporin NUP53)	16.5963	16.7388	16.7488	16.5886	16.722	16.7629	16.6011	19.9534	19.7396	19.7327	19.7269
NUP54	NUP54	Nup54	Nup54	Nucleoporin p54 (54 kDa nucleoporin)	17.6893	17.6853	17.6427	17.7084	17.7217	17.7345	17.7542	18.2533	17.9807	18.5142	18.1425
TPR	TPR	Tpr	Tpr	Nucleoprotein TPR (Megator) (NPC-associated intranuclear protein) (Translocated promoter region protein)	20.4845	20.4465	20.399	20.4571	20.4068	20.4552	20.5217	22.1783	22.2186	22.2217	22.4486
NME2 NM23B	NME2	Nme2	Nme2	Nucleoside diphosphate kinase B (NDK B) (NDP kinase B) (EC 2.7.4.6) (C-myc purine-binding transcription factor PUF) (Histidine protein kinase NDKB) (EC 2.7.13.3) (nm23-H2)	20.0708	19.9656	20.0959	20.0209	19.9961	20.0539	20.4064	18.2134	17.8645	17.4981	18.287
[truncated: 1,269 more rows]

## Sheet: Fig7B
Row name	Column name	BTKwt_All proteins	BTKwt_Proteasome	BTKwt_Euk tr init factos	BTKwt_SWI/SNFs	BTKwt_MAPK	BTKwt_Mitochondrial	BTKwt_Ribosomal		Row name	Column name	BTKmut_All proteins	BTKmut_Proteasome	BTKmut_Euk tr init factos	BTKmut_SWI/SNFs	BTKmut_MAPK	BTKmut_Mitochondrial	BTKmut_Ribosomal
[truncated: 28 more rows]

[truncated: 6 more sheets: Fig7C, Fig7D, Fig7F, Fig7G, Fig7I, Fig7J]
