# Supplementary material for: Longitudinal omics data and preclinical treatment suggest the proteasome inhibitor carfilzomib as therapy for ibrutinib-resistant CLL
Source: Nat Commun. 2025 Jan 26;16:1041. doi: 10.1038/s41467-025-56318-7 (PMC11762753; doi:10.1038/s41467-025-56318-7)
Supplement: Supplementary file 6 — Source Data [file 41467_2025_56318_MOESM6_ESM.zip › Source_Data/Source Data FigS7.xlsx]

## Sheet: FigS7A
Pt7_BTKwt	Pt8_BTKwt	Pt5_BTKmut	Pt6_BTKmut	Pt9_BTKmut	Pt.4_BTKmut	Pt1_BTKmut	Pt2_BTKmut	Pt3_BTKmut	Ms_resistant_R1	Ms_resistant_R2	Ms_resistant_R3	Ms_resistant_R4	C: Group1	T: Name
NaN	0.993003	0.991144	0.996715	0.993003	0.993003	0.992137	0.99172	0.989932	0.443167	0.440427	0.445289	0.45061	BTKwt_RES	Pt7_BTKwt
0.993003	NaN	0.998715	0.996948	1	1	0.99851	0.998995	0.995524	0.45209	0.448997	0.45421	0.459837	BTKwt_RES	Pt8_BTKwt
0.991144	0.998715	NaN	0.995074	0.998715	0.998715	0.99686	0.997952	0.994392	0.454809	0.451092	0.456373	0.462352	BTKmut_RES	Pt5_BTKmut
0.996715	0.996948	0.995074	NaN	0.996948	0.996948	0.99606	0.995597	0.993518	0.446721	0.443617	0.448901	0.454175	BTKmut_RES	Pt6_BTKmut
0.993003	1	0.998715	0.996948	NaN	1	0.99851	0.998995	0.995524	0.45209	0.448997	0.45421	0.459837	BTKmut_RES	Pt9_BTKmut
0.993003	1	0.998715	0.996948	1	NaN	0.99851	0.998995	0.995524	0.45209	0.448997	0.45421	0.459837	BTKmut_RES	Pt.4_BTKmut
0.992137	0.99851	0.99686	0.99606	0.99851	0.99851	NaN	0.997802	0.99281	0.448147	0.445351	0.450705	0.455763	BTKmut_RES	Pt1_BTKmut
0.99172	0.998995	0.997952	0.995597	0.998995	0.998995	0.997802	NaN	0.993975	0.453894	0.450557	0.455811	0.461412	BTKmut_RES	Pt2_BTKmut
0.989932	0.995524	0.994392	0.993518	0.995524	0.995524	0.99281	0.993975	NaN	0.451476	0.448495	0.453556	0.459445	BTKmut_RES	Pt3_BTKmut
0.443167	0.45209	0.454809	0.446721	0.45209	0.45209	0.448147	0.453894	0.451476	NaN	0.993494	0.980231	0.980341	mBTKwt_RES	Ms_resistant_R1
0.440427	0.448997	0.451092	0.443617	0.448997	0.448997	0.445351	0.450557	0.448495	0.993494	NaN	0.981712	0.981043	mBTKwt_RES	Ms_resistant_R2
0.445289	0.45421	0.456373	0.448901	0.45421	0.45421	0.450705	0.455811	0.453556	0.980231	0.981712	NaN	0.993097	mBTKwt_RES	Ms_resistant_R3
0.45061	0.459837	0.462352	0.454175	0.459837	0.459837	0.455763	0.461412	0.459445	0.980341	0.981043	0.993097	NaN	mBTKwt_RES	Ms_resistant_R4

## Sheet: FigS7B
Protein names	First Protein name	Mouse ortholog gene name	Match mouse	Pt7_BTKwt	Pt8_BTKwt	Pt5_BTKmut	Pt6_BTKmut	Pt9_BTKmut	Pt.4_BTKmut	Pt1_BTKmut	Pt2_BTKmut	Pt3_BTKmut	Ms_resistant_R1	Ms_resistant_R2	Ms_resistant_R3	Ms_resistant_R4	C: Proteasome	C: Ubiquitin
UBE2O KIAA1734	UBE2O	Ube2o	Ube2o	18.3781	17.9314	18.033	17.9626	17.9314	17.9314	17.9394	17.8831	17.6639	13.6403	13.6221	13.3222	13.1938		+
AMFR RNF45	AMFR	Amfr	Amfr	15.0268	15.0147	15.1001	14.9703	15.0147	15.0147	15.0639	15.1385	14.4362	17.1025	17.1162	17.2639	17.1466		+
ARIH1 ARI MOP6 UBCH7BP HUSSY-27	ARIH1	Arih1	Arih1	17.59	17.2896	17.2817	17.3808	17.2896	17.2896	17.3434	17.3742	17.4777	17.1235	16.4784	16.5586	16.5878		+
ARIH2 ARI2 TRIAD1 HT005	ARIH2	Arih2	Arih2	15.9348	15.8594	15.8767	15.8932	15.8594	15.8594	16.053	15.9312	15.3482	13.9669	13.4447	13.5395	13.3045		+
RNF20 BRE1A	RNF20	Rnf20	Rnf20	17.9498	17.9365	17.8814	17.9649	17.9365	17.9365	17.9078	17.969	18.064	18.184	18.2372	17.7413	18.0125		+
RNF40 BRE1B KIAA0661	RNF40	Rnf40	Rnf40	18.1838	18.1387	18.1642	18.1274	18.1387	18.1387	18.118	18.1855	18.2457	19.1329	19.0398	18.6179	18.7192		+
CBL CBL2 RNF55	CBL	Cbl	Cbl	17.0351	16.851	16.8064	16.9442	16.851	16.851	16.8494	16.8289	16.9239	15.8643	15.6562	15.6677	15.7123		+
CBLB RNF56 Nbla00127	CBLB	Cblb	Cblb	15.8075	15.7334	15.6179	15.8107	15.7334	15.7334	15.8184	15.6544	15.8541	12.4349	12.3955	11.4663	12.206		+
STUB1 CHIP PP1131	STUB1	Stub1	Stub1	16.8564	16.8472	16.8279	16.8398	16.8472	16.8472	16.8553	17.0132	16.7775	18.724	18.6405	18.0488	18.0118		+
HECTD1 KIAA1131	HECTD1	Hectd1	Hectd1	16.2129	16.0005	15.9489	16.0144	16.0005	16.0005	16.0284	16.0043	15.8894	18.2716	18.1977	18.0301	18.0776		+
HECTD3	HECTD3	Hectd3	Hectd3	16.6691	16.4741	16.5259	16.6322	16.4741	16.4741	16.552	16.5022	16.5012	15.8216	15.8676	15.8888	15.9121		+
HUWE1 KIAA0312 KIAA1578 UREB1 HSPC272	HUWE1	Huwe1	Huwe1	19.5387	19.4233	19.4779	19.4346	19.4233	19.4233	19.4223	19.5493	19.3999	19.7623	19.7938	19.0836	19.3298		+
ITCH	ITCH	Itch	Itch	16.1534	16.1276	16.1365	16.1168	16.1276	16.1276	16.1622	16.0855	15.9895	17.8374	18.2327	18.2161	18.1381		+
JADE2 KIAA0239 PHF15	JADE2	Jade2	Jade2	16.389	16.5235	16.3534	16.5518	16.5235	16.5235	16.4814	16.5602	16.4288	13.5999	12.5447	14.1138	14.2144		+
KCMF1 FIGC ZZZ1	KCMF1	Kcmf1	Kcmf1	12.9821	12.9034	13.0433	12.8281	12.9034	12.9034	12.9411	12.9451	12.5792	17.211	17.1546	17.5295	17.5251		+
LTN1 C21orf10 C21orf98 KIAA0714 RNF160 ZNF294 HSPC087	LTN1	Ltn1	Ltn1	15.1167	15.1128	15.1125	15.1983	15.1128	15.1128	15.0826	15.1754	14.9151	10.6854	11.1234	11.386	11.1532		+
MYCBP2 KIAA0916 PAM	MYCBP2	Mycbp2	Mycbp2	18.4369	18.3859	18.3672	18.3861	18.3859	18.3859	18.436	18.408	18.4414	16.946	17.0449	16.8453	17.1358		+
RPF1 BXDC5	RPF1	Nedd4	Nedd4	16.153	15.5569	15.5288	15.5487	15.5569	15.5569	15.5463	15.6151	15.5457	16.0961	16.0148	16.6096	16.3729		+
PPP1R11 HCGV TCTE5	PPP1R11	Ppp1r11	Ppp1r11	14.9376	14.9965	14.9331	15.0135	14.9965	14.9965	14.9762	14.9685	14.8234	20.9076	20.9603	20.8178	21.0074		+
RBBP6 P2PR PACT RBQ1 My038	RBBP6	Rbbp6	Rbbp6	17.7685	17.8629	17.829	17.8292	17.8629	17.8629	17.8487	17.9015	17.7453	20.6391	20.68	21.2594	21.0702		+
RING1 RING1A RNF1	RING1	Ring1	Ring1	16.8717	16.904	16.8843	16.9034	16.904	16.904	16.9817	16.9916	16.9573	13.6424	13.6097	13.1355	13.4922		+
RNF114 ZNF228 ZNF313	RNF114	Rnf114	Rnf114	16.5982	16.5931	16.5928	16.5909	16.5931	16.5931	16.7281	16.6052	16.6168	16.4914	16.3671	16.87	16.8598		+
RNF123 KPC1 FP1477	RNF123	Rnf123	Rnf123	15.6357	14.9104	14.9058	15.0314	14.9104	14.9104	15.002	14.9289	14.6566	16.5445	16.7446	15.9667	16.0502		+
RNF14 ARA54 HRIHFB2038	RNF14	Rnf14	Rnf14	14.5903	14.614	14.5467	14.7016	14.614	14.614	14.63	14.5997	14.504	17.5722	17.9088	17.6527	17.6541		+
RNF169 KIAA1991	RNF169	Rnf169	Rnf169	14.9867	15.092	15.0722	15.0188	15.092	15.092	15.1869	15.1304	14.8379	15.915	15.6359	15.89	15.7759		+
RNF213 ALO17 C17orf27 KIAA1554 KIAA1618 MYSTR	RNF213	Rnf213	Rnf213	19.4949	19.5157	19.5835	19.6727	19.5157	19.5157	19.5184	19.5668	19.7061	18.1023	18.1018	18.3485	18.5212		+
RNF25	RNF25	Rnf25	Rnf25	12.5205	12.6905	12.8107	12.6287	12.6905	12.6905	12.6359	12.5934	12.7739	15.2733	15.3771	15.0545	15.0408		+
RNF31 ZIBRA	RNF31	Rnf31	Rnf31	16.3257	16.2618	16.2705	16.3084	16.2618	16.2618	16.389	16.2499	16.3438	16.4976	16.4235	16.2152	16.3429		+
SYVN1 HRD1 KIAA1810	SYVN1	Syvn1	Syvn1	14.5716	14.7003	14.7248	14.7422	14.7003	14.7003	14.8006	14.7415	14.2426	18.0782	18.1764	17.8952	17.9108		+
TRIM21 RNF81 RO52 SSA1	TRIM21	Trim21	Trim21	17.2406	16.9816	16.9617	17.1145	16.9816	16.9816	17.02	16.947	16.9284	16.1083	16.31	15.3021	15.0494		+
TRIM33 KIAA1113 RFG7 TIF1G	TRIM33	Trim33	Trim33	17.3269	17.4657	17.4243	17.3791	17.4657	17.4657	17.512	17.4874	17.3678	16.1222	16.2083	15.9702	16.1482		+
TRIM56 RNF109	TRIM56	Trim56	Trim56	15.8641	15.8652	15.9516	15.8929	15.8652	15.8652	15.896	15.835	15.6664	17.4672	17.3657	17.3055	17.2823		+
TRIM65	TRIM65	Trim65	Trim65	16.062	16.0977	16.1518	16.1406	16.0977	16.0977	16.0487	16.1129	16.1045	16.8904	17.2895	16.6713	17.1061		+
TRIP12 KIAA0045 ULF.1	TRIP12	Trip12	Trip12	17.9195	17.8149	17.7482	17.7808	17.8149	17.8149	17.8324	17.8567	17.8695	15.5302	15.6525	15.7942	15.4018		+
UBR1	UBR1	Ubr1	Ubr1	16.339	16.2616	16.2524	16.2415	16.2616	16.2616	16.4091	16.2274	16.1691	15.583	15.6064	15.7705	15.873		+
UBR4 KIAA0462 KIAA1307 RBAF600 ZUBR1	UBR4	Ubr4	Ubr4	19.3806	19.1866	19.2351	19.2244	19.1866	19.1866	19.2492	19.1514	19.2075	16.6128	16.619	16.5382	16.5416		+
UHRF2 NIRF RNF107	UHRF2	Uhrf2	Uhrf2	16.9891	16.9774	16.8989	16.9736	16.9774	16.9774	17.0589	16.8681	16.8772	16.1504	16.3707	15.965	15.8438		+
XIAP API3 BIRC4 IAP3	XIAP	Xiap	Xiap	16.1448	16.2182	16.2009	16.1521	16.2182	16.2182	16.2946	16.307	15.9572	16.7146	16.5447	16.2529	16.3473		+
ZFP91 ZNF757 FKSG11	ZFP91	Zfp91	Zfp91	15.244	15.4558	15.4799	15.2968	15.4558	15.4558	15.53	15.4703	15.0589	11.9884	12.5023	13.5203	12.9656		+
ZNRF2 RNF202	ZNRF2	Znrf2	Znrf2	15.8232	15.858	15.889	15.835	15.858	15.858	15.8749	15.8159	15.7164	16.1363	15.6869	15.5397	15.5749		+
MAEA EMP HLC10 PIG5	MAEA	Maea	Maea	14.9175	15.0019	14.9969	15.0062	15.0019	15.0019	15.0637	14.9302	15.0716	15.5442	15.4411	15.8716	16.019		+
NEDD8	NEDD8	Nedd8	Nedd8	17.8668	17.186	17.2291	17.2428	17.186	17.186	17.3515	17.2174	17.2066	19.3203	19.3997	19.0456	19.0427		+
NUB1 NYREN18	NUB1	Nub1	Nub1	16.7494	16.858	16.8259	16.9188	16.858	16.858	17.0152	16.8923	16.7873	20.203	20.2194	20.8954	20.702		+
UBE2M UBC12	UBE2M	Ube2m	Ube2m	18.4577	18.3785	18.3931	18.3438	18.3785	18.3785	18.3929	18.3998	18.3935	21.1754	21.2802	21.4136	21.4034		+
UBE2F NCE2	UBE2F	Ube2f	Ube2f	15.2238	15.0119	14.874	15.0725	15.0119	15.0119	14.9331	14.9602	15.0701	17.8221	18.0198	18.3777	18.6189		+
NOSIP CGI-25	NOSIP	Nosip	Nosip	16.783	16.9433	16.9261	16.7685	16.9433	16.9433	16.8358	17.0219	16.8134	18.4453	18.3552	18.144	18.7031		+
HERC4 KIAA1593	HERC4	Herc4	Herc4	17.9517	17.6686	17.6802	17.7131	17.6686	17.6686	17.7124	17.6375	17.8228	15.5018	15.4855	15.5357	15.2953		+
IRF2BPL C14orf4 EAP1 KIAA1865 My039	IRF2BPL	Irf2bpl	Irf2bpl	17.1021	17.2027	17.1428	17.1025	17.2027	17.2027	17.3446	17.2691	16.9829	15.9051	15.767	15.4786	15.7237		+
UBR7 C14orf130	UBR7	Ubr7	Ubr7	15.8542	15.8578	15.8963	15.8302	15.8578	15.8578	16.0233	15.9615	15.8517	17.4144	17.1814	17.27	17.2857		+
PPIL2	PPIL2	Ppil2	Ppil2	17.26	17.4329	17.4407	17.3649	17.4329	17.4329	17.411	17.4404	17.4696	17.0561	17.0376	16.8256	17.0513		+
UBE4A KIAA0126	UBE4A	Ube4a	Ube4a	16.1057	16.0985	16.0691	16.2186	16.0985	16.0985	16.153	16.1757	16.2767	16.1935	16.038	15.4976	15.5289		+
UBE4B HDNB1 KIAA0684 UFD2	UBE4B	Ube4b	Ube4b	15.757	15.7418	15.713	15.782	15.7418	15.7418	15.8542	15.706	15.5002	17.0826	17.1435	16.8289	17.0812		+
OTUB1 OTB1 OTU1 HSPC263	OTUB1	Otub1	Otub1	18.4156	18.3994	18.357	18.4245	18.3994	18.3994	18.5489	18.4222	18.3764	15.7023	15.3219	15.9252	16.3729		+
OTULIN FAM105B	OTULIN	Otulin	Otulin	16.8471	16.7315	16.8019	16.6732	16.7315	16.7315	16.836	16.7601	17.4086	14.7245	14.3303	14.4449	14.7549		+
UBAC2 PHGDHL1 PSEC0110	UBAC2	Ubac2	Ubac2	14.7208	14.8325	14.8574	14.8165	14.8325	14.8325	14.9524	14.8945	14.7031	17.4361	17.6126	16.9825	16.5976		+
UBAP2 KIAA1491	UBAP2	Ubap2	Ubap2	14.969	14.953	15.0511	14.9342	14.953	14.953	15.011	14.9752	14.6653	16.4403	16.304	16.1212	16.2488		+
UBAP2L KIAA0144 NICE4	UBAP2L	Ubap2l	Ubap2l	17.6996	17.8426	17.8845	17.7701	17.8426	17.8426	17.8447	17.8497	17.5451	18.987	18.7863	18.7128	18.7905		+
UBE2K HIP2 LIG	UBE2K	Ube2k	Ube2k	16.8063	16.745	16.7004	16.7812	16.745	16.745	16.7158	16.6815	16.641	14.8735	14.6682	14.8053	14.8708		+
UBE2N BLU	UBE2N	Ube2n	Ube2n	19.0229	19.0379	18.9716	19.0521	19.0379	19.0379	18.9962	18.8801	19.4545	18.0857	17.9476	18.4575	18.4921		+
UBA1 A1S9T UBE1	UBA1	Uba1	Uba1	20.4848	20.4148	20.4041	20.3958	20.4148	20.4148	20.3707	20.5253	20.5455	21.7583	21.8902	21.9488	21.9459		+
UBA5 UBE1DC1	UBA5	Uba5	Uba5	16.4709	16.4102	16.3918	16.4268	16.4102	16.4102	16.4018	16.3577	16.443	14.3492	13.9119	14.5408	14.3826		+
UBA6 MOP4 UBE1L2	UBA6	Uba6	Uba6	19.1643	19.1802	19.1333	19.1815	19.1802	19.1802	19.2022	19.188	19.3128	17.0735	17.0807	17.4704	17.1936		+
UBA7 UBE1L UBE2	UBA7	Uba7	Uba7	16.3504	15.9121	15.9423	16.0971	15.9121	15.9121	15.9461	15.9239	15.8716	17.1626	17.3927	17.5971	17.5253		+
ATG7 APG7L	ATG7	Atg7	Atg7	16.5314	16.1393	16.1866	16.4218	16.1393	16.1393	16.2424	16.119	16.2695	15.7528	15.64	14.865	14.9074		+
UBL5	UBL5	Ubl5	Ubl5	16.1776	16.4444	16.4675	16.2509	16.4444	16.4444	16.3554	16.3943	16.6389	15.7519	15.5542	15.2607	15.4482		+
RPS27A UBA80 UBCEP1	RPS27A	Rps27a	Rps27a	20.8808	20.9795	20.9571	20.8587	20.9795	20.9795	21.1367	21.0779	20.921	21.6825	21.8329	22.3566	22.0275		+
PSMD1	PSMD1	Psmd1	Psmd1	19.1927	19.0213	19.0643	19.0647	19.0213	19.0213	19.1233	19.0287	18.992	16.9777	16.9942	17.6948	17.8298	+
PSMD10	PSMD10	Psmd10	Psmd10	18.1352	18.1194	18.0961	18.1574	18.1194	18.1194	18.0989	18.2901	18.1511	17.8038	17.9174	17.6101	17.6093	+
PSMD11	PSMD11	Psmd11	Psmd11	19.0488	18.9356	19.0129	18.9711	18.9356	18.9356	18.9114	18.9168	19.161	18.853	18.9518	18.987	18.9789	+
PSMD12	PSMD12	Psmd12	Psmd12	17.7057	17.6414	17.6976	17.7058	17.6414	17.6414	17.7179	17.6535	17.6495	13.7522	14.2587	13.6376	13.7575	+
PSMD13	PSMD13	Psmd13	Psmd13	18.7572	18.653	18.7037	18.694	18.653	18.653	18.6785	18.6616	18.7361	16.4793	16.4702	16.5384	16.5304	+
PSMD2 TRAP2	PSMD2	Psmd2	Psmd2	19.572	19.424	19.4709	19.4701	19.424	19.424	19.409	19.4032	19.5777	18.1761	18.315	18.284	18.4045	+
PSMD3	PSMD3	Psmd3	Psmd3	18.9644	18.8211	18.8882	18.8528	18.8211	18.8211	18.8365	18.8075	19.0963	19.0965	18.9763	19.1183	18.8863	+
PSMD4 MCB1	PSMD4	Psmd4	Psmd4	18.017	18.0416	18.0731	18.0145	18.0416	18.0416	18.1166	17.959	17.8443	18.5184	18.2594	18.2756	17.9854	+
PSMD5 KIAA0072	PSMD5	Psmd5	Psmd5	18.712	18.5877	18.5714	18.5426	18.5877	18.5877	18.4416	18.4934	18.7241	16.2551	16.6227	16.3542	16.5471	+
PSMD6 KIAA0107 PFAAP4	PSMD6	Psmd6	Psmd6	18.9026	18.7805	18.8622	18.8198	18.7805	18.7805	18.6699	18.718	18.9932	16.5926	16.4849	15.9056	16.084	+
PSMD9	PSMD9	Psmd9	Psmd9	18.3398	17.9721	17.9903	18.0091	17.9721	17.9721	17.9601	18.0097	18.1144	16.2024	16.2942	16.0784	15.9435	+
PSMC6 SUG2	PSMC6	Psmc6	Psmc6	18.8308	18.694	18.7741	18.6864	18.694	18.694	18.7085	18.6479	18.8645	19.9753	19.9838	19.772	20.0302	+
PSMC1	PSMC1	Psmc1	Psmc1	19.3142	19.2486	19.2779	19.2495	19.2486	19.2486	19.2044	19.1909	19.3978	20.4025	20.3752	20.3567	20.4025	+
PSMC3 TBP1	PSMC3	Psmc3	Psmc3	18.9064	18.7803	18.8409	18.806	18.7803	18.7803	18.7756	18.7301	18.9736	17.7863	17.7129	17.6489	17.8926	+
PSMC2 MSS1	PSMC2	Psmc2	Psmc2	18.6531	18.4606	18.5411	18.4614	18.4606	18.4606	18.4898	18.4302	18.5518	18.5733	18.4034	18.0422	18.1653	+
PSMC5 SUG1	PSMC5	Psmc5	Psmc5	18.5951	18.4934	18.4978	18.5455	18.4934	18.4934	18.5658	18.4766	18.4369	16.1085	16.0331	16.2033	16.2184	+
PSME1 IFI5111	PSME1	Psme1	Psme1	19.6663	19.6423	19.6596	19.7028	19.6423	19.6423	19.6286	19.4881	20.0062	20.1282	20.6382	20.197	20.5965	+
PSME2	PSME2	Psme2b	PSME2b	18.91	18.8332	18.8794	18.9516	18.8332	18.8332	18.9519	18.7273	19.1894	17.6823	18.1271	17.5567	17.2592	+
PSME3	PSME3	Psme3	Psme3	17.4146	17.393	17.5143	17.4136	17.393	17.393	17.4195	17.6029	17.4243	16.3414	16.2864	16.6453	16.6111	+
PSMG1 C21LRP DSCR2 PAC1	PSMG1	Psmg1	Psmg1	13.7711	13.6583	13.5886	13.6662	13.6583	13.6583	13.8158	13.6462	12.9698	15.953	15.7218	14.8071	15.0638	+
PSMG4 C6orf86 PAC4	PSMG4	Psmg4	Psmg4	12.5761	12.7534	12.6414	12.6094	12.7534	12.7534	12.9225	12.8709	12.4225	11.9116	11.7274	11.8639	11.5777	+
PSMF1	PSMF1	Psmf1	Psmf1	17.1934	16.8609	16.8834	16.933	16.8609	16.8609	16.8938	16.8647	16.6203	15.3966	14.81	14.7309	14.6021	+
PSMA1 HC2 NU PROS30 PSC2	PSMA1	Psma1	Psma1	18.9828	19.0066	19.0032	19.057	19.0066	19.0066	19.1471	18.9148	19.208	18.9057	19.2222	18.6919	18.5988	+
PSMA2 HC3 PSC3	PSMA2	Psma2	Psma2	18.3693	18.2694	18.2565	18.3721	18.2694	18.2694	18.2222	18.1513	18.682	16.2857	16.5882	15.8009	15.9893	+
PSMA3 HC8 PSC8	PSMA3	Psma3	Psma3	19.3689	19.3228	19.288	19.3739	19.3228	19.3228	19.494	19.2287	19.6465	20.0951	20.1119	20.0014	20.4188	+
PSMA4 HC9 PSC9	PSMA4	Psma4	Psma4	18.8942	18.8928	18.8353	18.9614	18.8928	18.8928	18.9988	18.7881	19.099	17.7452	17.9037	18.0512	18.5155	+
PSMA5	PSMA5	Psma5	Psma5	18.5284	18.4632	18.4375	18.5001	18.4632	18.4632	18.4995	18.3817	18.5164	17.7879	17.4957	17.5486	17.6808	+
PSMA6 PROS27	PSMA6	Psma6	Psma6	18.9581	18.9269	18.9606	18.9789	18.9269	18.9269	19.0256	18.8484	19.1404	19.431	18.8663	18.5519	18.5047	+
PSMA7 HSPC	PSMA7	Psma7	Psma7	19.3821	19.4005	19.3697	19.4069	19.4005	19.4005	19.4586	19.3166	19.605	20.0388	20.2035	19.5137	19.611	+
PSMB1 PSC5	PSMB1	Psmb1	Psmb1	18.7193	18.7834	18.8439	18.7682	18.7834	18.7834	18.917	18.7335	19.0813	19.2747	19.3684	19.4597	19.5318	+
PSMB10 LMP10 MECL1	PSMB10	Psmb10	Psmb10	18.2331	18.412	18.3791	18.4163	18.412	18.412	18.4844	18.264	18.7199	19.6178	19.8135	19.8456	19.8697	+
PSMB2	PSMB2	Psmb2	Psmb2	18.3135	18.0377	18.0682	18.1196	18.0377	18.0377	18.0757	17.9232	18.4071	18.6679	18.907	18.3074	18.4998	+
PSMB3	PSMB3	Psmb3	Psmb3	17.951	18.0931	18.0766	18.1354	18.0931	18.0931	18.1724	18.0642	18.3991	16.554	16.7546	15.8823	16.0128	+
PSMB6 LMPY Y	PSMB6	Psmb6	Psmb6	16.8427	16.5867	16.7694	16.5868	16.5867	16.5867	16.6515	16.5778	16.8955	17.5869	17.1978	17.2364	16.9126	+
PSMB8 LMP7 PSMB5i RING10 Y2	PSMB8	Psmb8	Psmb8	18.7895	18.8785	18.9518	18.8687	18.8785	18.8785	19.0579	18.8614	19.1164	18.503	18.7599	18.7845	18.739	+

## Sheet: FigS7C
Protein names	First Protein name	Mouse ortholog gene name	Match mouse	Pt7_BTKwt	Pt8_BTKwt	Pt5_BTKmut	Pt6_BTKmut	Pt9_BTKmut	Pt.4_BTKmut	Pt1_BTKmut	Pt2_BTKmut	Pt3_BTKmut	Ms_resistant_R1	Ms_resistant_R2	Ms_resistant_R3	Ms_resistant_R4
UBE2O KIAA1734	UBE2O	Ube2o	Ube2o	18.3781	17.9314	18.033	17.9626	17.9314	17.9314	17.9394	17.8831	17.6639	13.6403	13.6221	13.3222	13.1938
MICAL1 MICAL NICAL	MICAL1	Mical1	Mical1	18.1353	17.934	18.0906	17.9825	17.934	17.934	18.0054	17.8978	18.1682	17.2596	17.2186	17.0584	17.2565
MICAL3 KIAA0819 KIAA1364	MICAL3	Mical3	Mical3	17.1077	17.2142	17.1152	17.1463	17.2142	17.2142	17.2795	17.1435	17.023	15.567	15.1279	15.1516	15.1033
PDK3 PDHK3	PDK3	Pdk3	Pdk3	16.9559	17.07	17.0646	17.1617	17.07	17.07	17.022	17.2015	17.1363	14.3482	14.1564	14.4863	14.4903
GBE1	GBE1	Gbe1	Gbe1	17.9901	17.7635	17.7748	17.818	17.7635	17.7635	17.7664	17.6474	17.6453	13.5077	14.2552	13.8834	13.9096
EFTUD2 KIAA0031 SNRP116	EFTUD2	Eftud2	Eftud2	19.318	19.3453	19.3882	19.3152	19.3453	19.3453	19.2506	19.3893	19.5339	20.8249	21.114	20.9366	20.8892
METTL15 METT5D1	METTL15	Mettl15	Mettl15	13.0669	13.3226	13.248	13.3315	13.3226	13.3226	13.4365	13.2644	13.0002	14.9333	14.5671	14.7624	14.325
YWHAB	YWHAB	Ywhab	Ywhab	18.614	18.5037	18.5333	18.4411	18.5037	18.5037	18.673	18.5282	18.4273	15.0399	14.8328	14.8771	15.156
YWHAE	YWHAE	Ywhae	Ywhae	20.8608	20.8425	20.8479	20.8221	20.8425	20.8425	20.8654	20.8463	21.2321	18.9575	18.5491	18.2602	18.1082
YWHAH YWHA1	YWHAH	Ywhah	Ywhah	18.9831	18.5968	18.6857	18.7235	18.5968	18.5968	18.4963	18.8205	18.8002	17.579	17.575	17.1235	17.4042
YWHAG	YWHAG	Ywhag	Ywhag	18.3708	18.5247	18.5498	18.5116	18.5247	18.5247	18.7179	18.5003	18.6834	18.4368	18.5123	18.0977	18.245
YWHAQ	YWHAQ	Ywhaq	Ywhaq	19.2199	19.2646	19.2042	19.2816	19.2646	19.2646	19.3211	19.2774	19.6138	15.6749	15.6247	15.29	14.9835
YWHAZ	YWHAZ	Ywhaz	Ywhaz	20.6678	20.8716	20.8037	20.8612	20.8716	20.8716	21.0498	20.929	21.076	19.781	20.0283	19.8327	19.8321
HTATSF1	HTATSF1	Htatsf1	Htatsf1	18.5599	18.6245	18.4764	18.5957	18.6245	18.6245	18.6189	18.9302	18.6153	17.0407	17.2016	17.2155	17.2799
AGPAT3 LPAAT3 UNQ759/PRO1490	AGPAT3	Agpat3	Agpat3	16.5908	16.6645	16.5971	16.6252	16.6645	16.6645	16.6611	16.7322	16.844	17.2518	17.3867	17.1685	16.6387
PLCB2	PLCB2	Plcb2	Plcb2	16.2602	16.1605	16.1362	16.2933	16.1605	16.1605	16.17	16.053	16.2272	16.3685	15.9998	16.8639	16.6776
PLCB3	PLCB3	Plcb3	Plcb3	12.5324	11.7912	11.5989	12.1486	11.7912	11.7912	11.843	11.7627	11.8054	15.5393	15.6384	15.5662	15.6308
PLCG2	PLCG2	Plcg2	Plcg2	19.7551	19.9129	19.9636	19.7614	19.9129	19.9129	19.8984	19.8951	19.9837	21.4928	21.6201	21.7914	21.6292
DPH2 DPH2L2	DPH2	Dph2	Dph2	13.7226	13.8763	13.9678	13.8732	13.8763	13.8763	13.888	13.8399	13.557	13.9961	13.4031	13.2713	13.7886
CNP	CNP	Cnp	Cnp	18.6947	18.7584	18.8177	18.6959	18.7584	18.7584	18.8517	18.9503	18.9517	19.9746	20.044	20.1124	20.5843
DECR1 DECR SDR18C1	DECR1	Decr1	Decr1	19.2842	19.4834	19.438	19.4579	19.4834	19.4834	19.3744	19.3461	19.6397	17.638	17.4974	17.8132	18.095
PDE12	PDE12	Pde12	Pde12	16.903	16.8941	16.7114	16.866	16.8941	16.8941	16.8574	16.8717	16.6729	16.561	16.3412	16.2586	16.2732
PSMD1	PSMD1	Psmd1	Psmd1	19.1927	19.0213	19.0643	19.0647	19.0213	19.0213	19.1233	19.0287	18.992	16.9777	16.9942	17.6948	17.8298
PSMD10	PSMD10	Psmd10	Psmd10	18.1352	18.1194	18.0961	18.1574	18.1194	18.1194	18.0989	18.2901	18.1511	17.8038	17.9174	17.6101	17.6093
PSMD11	PSMD11	Psmd11	Psmd11	19.0488	18.9356	19.0129	18.9711	18.9356	18.9356	18.9114	18.9168	19.161	18.853	18.9518	18.987	18.9789
PSMD12	PSMD12	Psmd12	Psmd12	17.7057	17.6414	17.6976	17.7058	17.6414	17.6414	17.7179	17.6535	17.6495	13.7522	14.2587	13.6376	13.7575
PSMD13	PSMD13	Psmd13	Psmd13	18.7572	18.653	18.7037	18.694	18.653	18.653	18.6785	18.6616	18.7361	16.4793	16.4702	16.5384	16.5304
PSMD2 TRAP2	PSMD2	Psmd2	Psmd2	19.572	19.424	19.4709	19.4701	19.424	19.424	19.409	19.4032	19.5777	18.1761	18.315	18.284	18.4045
PSMD3	PSMD3	Psmd3	Psmd3	18.9644	18.8211	18.8882	18.8528	18.8211	18.8211	18.8365	18.8075	19.0963	19.0965	18.9763	19.1183	18.8863
PSMD4 MCB1	PSMD4	Psmd4	Psmd4	18.017	18.0416	18.0731	18.0145	18.0416	18.0416	18.1166	17.959	17.8443	18.5184	18.2594	18.2756	17.9854
PSMD5 KIAA0072	PSMD5	Psmd5	Psmd5	18.712	18.5877	18.5714	18.5426	18.5877	18.5877	18.4416	18.4934	18.7241	16.2551	16.6227	16.3542	16.5471
PSMD6 KIAA0107 PFAAP4	PSMD6	Psmd6	Psmd6	18.9026	18.7805	18.8622	18.8198	18.7805	18.7805	18.6699	18.718	18.9932	16.5926	16.4849	15.9056	16.084
PSMD9	PSMD9	Psmd9	Psmd9	18.3398	17.9721	17.9903	18.0091	17.9721	17.9721	17.9601	18.0097	18.1144	16.2024	16.2942	16.0784	15.9435
PSMC6 SUG2	PSMC6	Psmc6	Psmc6	18.8308	18.694	18.7741	18.6864	18.694	18.694	18.7085	18.6479	18.8645	19.9753	19.9838	19.772	20.0302
PSMC1	PSMC1	Psmc1	Psmc1	19.3142	19.2486	19.2779	19.2495	19.2486	19.2486	19.2044	19.1909	19.3978	20.4025	20.3752	20.3567	20.4025
PSMC3 TBP1	PSMC3	Psmc3	Psmc3	18.9064	18.7803	18.8409	18.806	18.7803	18.7803	18.7756	18.7301	18.9736	17.7863	17.7129	17.6489	17.8926
PSMC2 MSS1	PSMC2	Psmc2	Psmc2	18.6531	18.4606	18.5411	18.4614	18.4606	18.4606	18.4898	18.4302	18.5518	18.5733	18.4034	18.0422	18.1653
PSMC5 SUG1	PSMC5	Psmc5	Psmc5	18.5951	18.4934	18.4978	18.5455	18.4934	18.4934	18.5658	18.4766	18.4369	16.1085	16.0331	16.2033	16.2184
PDAP1 HASPP28	PDAP1	Pdap1	Pdap1	18.7218	18.8619	18.8012	18.7698	18.8619	18.8619	18.9023	18.8706	18.9233	18.0048	17.9883	17.8325	18.0298
NSUN5 NSUN5A WBSCR20 WBSCR20A	NSUN5	Nsun5	Nsun5	17.7225	17.8104	17.8129	17.7483	17.8104	17.8104	17.8086	17.8778	17.903	16.9685	16.8619	16.8769	16.9525
ADO C10orf22	ADO	Ado	Ado	17.7485	17.8135	17.7903	17.7934	17.8135	17.8135	17.6172	17.7924	18.0271	16.8743	16.847	16.51	16.39
OGDH	OGDH	Ogdh	Ogdh	19.375	19.4	19.4285	19.4054	19.4	19.4	19.4516	19.3895	19.3454	19.3433	19.2152	19.1369	18.8673
BCKDHA	BCKDHA	Bckdha	Bckdha	17.481	17.5481	17.5315	17.5322	17.5481	17.5481	17.6405	17.6578	17.5525	17.1678	16.986	17.5196	17.2949
YTHDC2	YTHDC2	Ythdc2	Ythdc2	17.6145	17.5029	17.4338	17.5183	17.5029	17.5029	17.2288	17.4326	17.6256	13.4306	13.0313	12.7486	13.2035
HSD17B10 ERAB HADH2 MRPP2 SCHAD SDR5C1 XH98G2	HSD17B10	Hsd17b10	Hsd17b10	18.87	19.0069	19.0129	18.9779	19.0069	19.0069	19.0737	19.0962	18.8981	17.0749	17.2873	17.013	17.0849
ACAA2	ACAA2	Acaa2	Acaa2	19.2764	19.3161	19.3637	19.3429	19.3161	19.3161	19.2997	19.347	19.1774	18.3636	18.2089	18.0209	18.1628
CBR4 SDR45C1	CBR4	Cbr4	Cbr4	17.2946	17.439	17.4286	17.4119	17.439	17.439	17.5054	17.4812	17.4674	17.6857	17.6882	17.1202	17.3533
OXSM	OXSM	Oxsm	Oxsm	16.5357	16.7584	16.7327	16.7937	16.7584	16.7584	16.7065	16.6544	16.6673	18.2174	18.2412	18.9246	18.6188
PDK1 PDHK1	PDK1	Pdpk1	Pdpk1	15.8098	15.9523	15.975	15.884	15.9523	15.9523	16.2929	16.0746	15.945	12.068	11.816	12.5136	11.7777
PDPK1 PDK1	PDPK1	Pdpk1	Pdpk1	16.5502	16.5929	16.564	16.6132	16.5929	16.5929	16.6409	16.5771	16.571	12.068	11.816	12.5136	11.7777
ALDH9A1 ALDH4 ALDH7 ALDH9	ALDH9A1	Aldh9a1	Aldh9a1	19.844	19.8447	19.7258	19.7946	19.8447	19.8447	19.8322	19.7263	20.2048	19.9504	20.2614	19.3452	18.8086
NT5C DNT1 UMPH2	NT5C	Nt5c	Nt5c	17.9227	18.0085	18.1322	18.0509	18.0085	18.0085	17.9498	17.9184	18.1251	13.879	14.1036	14.5523	14.6792
XRN1 SEP1	XRN1	Xrn1	Xrn1	17.5445	17.491	17.5002	17.4648	17.491	17.491	17.507	17.5059	17.4765	16.8818	16.9145	17.9966	17.9908
XRN2	XRN2	Xrn2	Xrn2	18.1425	18.1677	18.1241	18.0975	18.1677	18.1677	18.1291	18.2346	18.5881	20.6724	20.6438	20.4238	20.5229
PRKAA1 AMPK1	PRKAA1	Prkaa1	Prkaa1	16.8096	16.815	16.8056	16.7761	16.815	16.815	16.9499	16.9154	16.5692	18.5135	18.5697	18.6051	18.8115
DNPH1 C6orf108 RCL	DNPH1	Dnph1	Dnph1	17.7804	17.6937	17.8666	17.8938	17.6937	17.6937	17.8014	17.6251	17.6967	15.6024	15.7695	15.2712	15.3973
HSPD1 HSP60	HSPD1	Hspd1	Hspd1	20.8828	21.0058	21.0722	20.9962	21.0058	21.0058	20.8469	21.0179	21.2335	21.3295	21.3106	21.4447	21.7222
PFKFB3	PFKFB3	Pfkfb3	Pfkfb3	13.6235	13.6339	13.6032	13.6187	13.6339	13.6339	13.726	13.6843	13.7541	14.8749	15.1028	14.0496	14.0037
PGD PGDH	PGD	Pgd	Pgd	20.2459	19.489	19.6352	19.8072	19.489	19.489	19.4048	19.5218	19.7748	20.0791	20.0307	20.2718	20.3105
PGLS	PGLS	Pgls	Pgls	18.3981	18.2938	18.2935	18.2801	18.2938	18.2938	18.3464	18.3338	18.1344	18.7387	18.6984	18.3522	18.7647
DHCR7 D7SR	DHCR7	Dhcr7	Dhcr7	13.6057	13.7538	14.0636	13.7597	13.7538	13.7538	13.8666	13.7128	13.5564	18.8631	19.0265	17.8453	18.0207
MEPCE BCDIN3	MEPCE	Mepce	Mepce	17.2508	17.3639	17.4264	17.3539	17.3639	17.3639	17.3298	17.389	17.2415	19.0634	18.9901	18.8915	18.8405
ABI1 SSH3BP1	ABI1	Abi1	Abi1	17.9155	18.0383	18.0101	17.9581	18.0383	18.0383	18.1963	17.9256	18.1389	16.9529	17.0464	16.6402	16.8235
ACAT1 ACAT MAT	ACAT1	Acat1	Acat1	19.1075	19.2268	19.2411	19.2097	19.2268	19.2268	18.9839	19.2772	19.4029	18.2596	18.2208	18.2452	18.2946
ACSS1 ACAS2L KIAA1846	ACSS1	Acss1	Acss1	17.761	17.6558	17.6128	17.7114	17.6558	17.6558	17.6932	17.5939	17.608	16.6526	16.6959	16.787	16.739
ACSS2 ACAS2	ACSS2	Acss2	Acss2	14.8996	14.6358	14.6159	14.7563	14.6358	14.6358	14.7578	14.7974	14.1395	15.8914	16.318	16.3834	16.1585
SLC33A1 ACATN AT1	SLC33A1	Slc33a1	Slc33a1	14.5043	14.5413	14.5779	14.5418	14.5413	14.5413	14.5261	14.5955	14.5427	15.8773	16.0082	16.4819	16.2426
ASAH1 ASAH HSD-33 HSD33	ASAH1	Asah1	Asah1	17.986	17.7343	17.5846	17.8426	17.7343	17.7343	17.7716	17.7609	17.7432	16.5404	16.5503	16.2732	16.4927
ANP32A C15orf1 LANP MAPM PHAP1	ANP32A	Anp32a	Anp32a	20.3255	20.302	20.3	20.2566	20.302	20.302	20.0989	20.3323	20.7313	17.5565	17.7454	17.4487	17.6813
ANP32B APRIL PHAPI2	ANP32B	Anp32b	Anp32b	18.6183	18.6286	18.7173	18.6062	18.6286	18.6286	18.3955	18.6859	18.9558	18.3919	18.1964	17.4531	17.8668
ADI1 MTCBP1 HMFT1638	ADI1	Adi1	Adi1	15.683	15.7313	15.6718	15.8073	15.7313	15.7313	15.7917	15.7437	15.5646	15.3826	15.2031	15.5161	15.7148
ACO2	ACO2	Aco2	Aco2	19.8699	20.0302	20.0015	20.0285	20.0302	20.0302	19.9612	20.0209	20.1929	22.4296	22.5171	22.701	22.6703
WAS IMD2	WAS	Was	Was	18.2023	18.1857	18.1708	18.2378	18.1857	18.1857	18.217	18.1912	18.1724	18.9794	19.0195	18.7391	18.7546
ABLIM1 ABLIM KIAA0059 LIMAB1	ABLIM1	Ablim1	Ablim1	15.8867	15.4566	15.3054	15.5613	15.4566	15.4566	15.449	15.3871	15.1998	18.7338	18.7284	18.3458	18.129
WASF2 WAVE2	WASF2	Wasf2	Wasf2	18.4381	18.6339	18.5761	18.5728	18.6339	18.6339	18.5118	18.4558	18.7619	18.4557	18.711	18.773	18.8732
SETD3 C14orf154	SETD3	Setd3	Setd3	14.7905	14.762	14.8159	14.8597	14.762	14.762	14.8297	14.7753	14.9296	13.5719	13.4123	14.1516	14.1795
ACTL6A BAF53 BAF53A INO80K	ACTL6A	Actl6a	Actl6a	18.3817	18.4589	18.3848	18.4491	18.4589	18.4589	18.4111	18.4854	18.4985	20.0938	19.8784	19.7129	19.6124
ACTR2 ARP2	ACTR2	Actr2	Actr2	19.436	19.3295	19.4015	19.3693	19.3295	19.3295	19.2018	19.1793	19.6177	17.3507	17.2966	17.1628	16.8744
ARPC1B ARC41	ARPC1B	Arpc1b	Arpc1b	19.2482	19.1406	19.2092	19.208	19.1406	19.1406	19.2226	19.007	19.2234	18.2712	18.2607	18.4018	18.2084
ARPC2 ARC34 PRO2446	ARPC2	Arpc2	Arpc2	19.7213	19.6965	19.6919	19.7828	19.6965	19.6965	19.8211	19.5611	19.8572	18.327	18.5473	18.4413	18.4645
ARPC3 ARC21	ARPC3	Arpc3	Arpc3	19.1683	19.1578	19.229	19.1783	19.1578	19.1578	19.2623	19.003	19.5431	19.1211	19.115	19.1392	19.474
ARPC4 ARC20	ARPC4	Arpc4	Arpc4	19.0412	18.9566	18.9913	19.0175	18.9566	18.9566	19.1024	18.7812	19.3518	17.5869	17.93	19.3084	19.1391
ARPC5L	ARPC5L	Arpc5l	Arpc5l	17.67	17.5921	17.6275	17.5907	17.5921	17.5921	17.603	17.4623	17.5659	16.426	16.7732	15.624	15.7455
ACTR3 ARP3	ACTR3	Actr3	Actr3	20.0667	19.9437	20.0002	20.0337	19.9437	19.9437	19.969	19.7701	19.9649	23.0154	23.3232	22.9527	22.6625
ACTR5 ARP5	ACTR5	Actr5	Actr5	16.402	16.2888	16.3195	16.2535	16.2888	16.2888	16.3045	16.2464	16.2486	17.4573	17.326	17.2381	17.3239
ACTR8 ARP8 INO80N	ACTR8	Actr8	Actr8	16.9541	16.9759	17.0069	16.9625	16.9759	16.9759	16.8684	16.9387	16.9773	16.0061	16.0846	15.7992	15.6446
SUB1 PC4 RPO2TC1	SUB1	Sub1	Sub1	19.531	19.3828	19.4296	19.4672	19.3828	19.3828	19.4796	19.4159	19.606	16.8683	16.4185	16.1427	16.3187
TRIP4 RQT4	TRIP4	Trip4	Trip4	15.3409	15.3466	15.3818	15.3819	15.3466	15.3466	15.3607	15.3418	15.2255	13.8835	13.9645	13.5629	12.4705
ATF7IP MCAF MCAF1	ATF7IP	Atf7ip	Atf7ip	17.7341	17.9595	17.9946	17.8957	17.9595	17.9595	17.85	17.9559	17.926	16.8057	16.7561	16.9088	17.0059
AHSA1 C14orf3 HSPC322	AHSA1	Ahsa1	Ahsa1	18.4551	18.3981	18.3315	18.3904	18.3981	18.3981	18.3852	18.532	18.466	16.619	16.8944	16.3264	16.0696
ABT1	ABT1	Abt1	Abt1	15.8002	16.0713	16.0145	15.8952	16.0713	16.0713	16.2262	16.1179	16.0599	17.69	17.6552	16.9559	17.0052
RPS19BP1 AROS	RPS19BP1	Rps19bp1	Rps19bp1	13.6981	14.5923	14.7007	13.7299	14.5923	14.5923	14.7191	14.7175	14.3859	18.4539	18.4928	18.1595	18.2144
ADNP ADNP1 KIAA0784	ADNP	Adnp	Adnp	18.0936	18.1483	18.1299	18.0352	18.1483	18.1483	18.1834	18.185	18.1363	19.3011	19.4403	19.5845	19.4335
LPGAT1 FAM34A KIAA0205	LPGAT1	Lpgat1	Lpgat1	15.3391	15.296	15.2205	15.3805	15.296	15.296	15.1812	15.2714	15.5394	18.7115	18.7405	18.6952	18.5058
ACBD5 KIAA1996	ACBD5	Acbd5	Acbd5	15.0131	14.6782	14.7366	14.8753	14.6782	14.6782	14.7679	14.7252	14.4536	16.5114	16.4689	16.3091	16.276
ACOT13 THEM2 HT012 PNAS-27	ACOT13	Acot13	Acot13	17.0678	17.1044	16.989	17.0741	17.1044	17.1044	17.1411	17.0711	17.1793	18.9132	19.0616	19.0834	18.9713
AGK MULK	AGK	Agk	Agk	17.6572	17.6841	17.7537	17.7465	17.6841	17.6841	17.7456	17.6939	17.7949	14.801	14.8869	14.5965	14.3596
CRK	CRK	Crk	Crk	15.4195	15.1856	15.0394	15.2384	15.1856	15.1856	15.2512	15.0991	15.0707	17.091	17.0882	17.198	17.2683
SH3BGRL	SH3BGRL	Sh3bgrl	Sh3bgrl	19.5513	19.4389	19.41	19.5411	19.4389	19.4389	19.5254	19.5934	19.5905	15.6526	15.5856	16.0356	16.0807
NECAP2	NECAP2	Necap2	Necap2	17.8034	17.7253	17.7587	17.7862	17.7253	17.7253	17.5727	17.6319	17.9084	18.2657	18.2712	18.8159	18.2595
APRT	APRT	Aprt	Aprt	18.9788	18.9958	18.9456	19.0047	18.9958	18.9958	18.9781	18.9921	19.2867	17.3191	16.9408	17.5447	17.796
HINT1 HINT PKCI1 PRKCNH1	HINT1	Hint1	Hint1	18.8109	18.7016	18.7284	18.6424	18.7016	18.7016	18.3708	18.5756	18.9952	18.5967	18.5745	18.0121	18.7336
HINT2	HINT2	Hint2	Hint2	17.2985	17.4059	17.2678	17.3737	17.4059	17.4059	17.2969	17.2972	17.4147	18.1898	18.1532	18.1558	17.9191
ADA ADA1	ADA	Ada	Ada	17.8513	17.5021	17.3368	17.5851	17.5021	17.5021	17.4495	17.5506	17.9602	19.6129	19.8807	19.6928	19.826
ADK	ADK	Adk	Adk	19.2352	19.1566	19.0276	19.2408	19.1566	19.1566	19.2992	19.0124	19.3446	18.5098	18.5905	17.6165	18.0596
AK2 ADK2	AK2	Ak2	Ak2	19.3559	19.429	19.4863	19.4975	19.429	19.429	19.4038	19.4347	19.5504	19.5431	19.4505	19.1383	19.1506
ADSL AMPS	ADSL	Adsl	Adsl	17.8483	17.627	17.7711	17.6742	17.627	17.627	17.6774	17.5907	17.6594	18.2275	17.9995	17.5721	17.8185
CAP1 CAP	CAP1	Cap1	Cap1	14.1245	14.0244	13.9833	14.2172	14.0244	14.0244	13.8169	13.8677	14.3449	21.0969	21.1947	21.0745	20.7968
CAP1 CAP.1	CAP1	Cap1	Cap1	20.47	20.3119	20.3631	20.4096	20.3119	20.3119	20.4352	20.206	20.6669	21.0969	21.1947	21.0745	20.7968
MOCS3 UBA4	MOCS3	Mocs3	Mocs3	16.322	16.3304	16.3101	16.4241	16.3304	16.3304	16.4405	16.3213	16.3266	18.9286	18.7279	18.8663	18.6822
ADGRE5 CD97	ADGRE5	Adgre5	Adgre5	14.7804	14.2569	14.1442	14.9354	14.2569	14.2569	14.3968	14.2419	13.8828	16.8806	16.873	16.5684	16.7367
APMAP C20orf3 UNQ1869/PRO4305	APMAP	Apmap	Apmap	18.9874	18.4645	18.4767	18.6255	18.4645	18.4645	18.4276	18.5621	18.5935	18.508	18.631	18.3589	18.3602
SLC25A5 AAC2 ANT2	SLC25A5	Slc25a5	Slc25a5	18.2851	18.3462	18.4295	18.3972	18.3462	18.3462	18.3187	18.5723	18.6984	19.7086	19.126	19.177	18.9158
ADPGK PSEC0260	ADPGK	Adpgk	Adpgk	17.2252	17.2738	17.2353	17.2387	17.2738	17.2738	17.3526	17.3003	17.2048	16.7261	16.8332	16.9355	16.9323
OARD1 C6orf130 TARG1	OARD1	Oard1	Oard1	17.6889	17.6671	17.7202	17.5835	17.6671	17.6671	17.8771	17.8116	17.9383	15.3592	15.2816	15.093	14.9846
NUDT9 NUDT10 PSEC0099 UNQ3012/PRO9771	NUDT9	Nudt9	Nudt9	15.0178	14.8373	14.932	14.9005	14.8373	14.8373	14.9985	14.9406	15.054	15.7425	15.6026	15.6899	15.7637
ARF3	ARF3	Arf3	Arf3	19.0244	18.7748	18.824	18.8646	18.7748	18.7748	18.8161	18.8504	18.9011	16.7017	16.7736	15.4573	15.7874
ARFGAP1 ARF1GAP	ARFGAP1	Arfgap1	Arfgap1	16.4187	16.6172	16.6577	16.5204	16.6172	16.6172	16.584	16.6685	16.5528	15.4572	14.8077	14.1435	14.4452
ARFGAP2 ZNF289 Nbla10535	ARFGAP2	Arfgap2	Arfgap2	17.5845	17.7939	17.8662	17.6569	17.7939	17.7939	17.8024	17.8204	17.7796	18.9114	18.9429	19.1572	19.2828
ARFGAP3 ARFGAP1	ARFGAP3	Arfgap3	Arfgap3	16.7655	16.7554	16.8415	16.6333	16.7554	16.7554	16.8118	16.9196	16.7147	18.9479	19.068	19.4292	19.3941
GGA2 KIAA1080	GGA2	Gga2	Gga2	18.1304	18.3538	18.469	18.1898	18.3538	18.3538	18.3625	18.3373	18.2642	17.6361	17.6916	17.0303	17.0862
NUDT5 NUDIX5 HSPC115	NUDT5	Nudt5	Nudt5	17.81	17.7357	17.7098	17.7312	17.7357	17.7357	17.8164	17.7035	17.8962	14.3697	14.3732	14.3036	14.1484
ACD PIP1 PTOP TINT1 TPP1	ACD	Acd	Acd	14.7593	14.686	14.7255	14.7896	14.686	14.686	14.8685	14.8268	14.1667	14.8405	14.6673	15.5331	14.4179
FDX1 ADX	FDX1	Fdx1	Fdx1	15.9005	15.9613	15.9171	15.9641	15.9613	15.9613	15.7989	15.855	16.0619	17.3903	17.2634	17.3904	17.5159
AFF3 LAF4	AFF3	Aff3	Aff3	14.9412	15.0932	15.128	14.9706	15.0932	15.0932	15.2312	15.1021	14.6977	17.5835	17.801	17.8565	17.6564
AFTPH AFTH	AFTPH	Aftph	Aftph	17.0038	17.1137	17.1917	16.9338	17.1137	17.1137	17.0131	17.1231	17.0241	14.3097	14.4204	13.5308	13.8292
AIP XAP2	AIP	Aip	Aip	18.5761	18.7085	18.7422	18.6617	18.7085	18.7085	18.6235	18.7136	18.8461	19.0141	19.1014	19.1663	19.163
AKAP10	AKAP10	Akap10	Akap10	14.5174	14.4454	14.4925	14.3331	14.4454	14.4454	14.5788	14.6021	14.4975	15.2357	15.2391	15.2842	15.0566
AKAP11 AKAP220 KIAA0629	AKAP11	Akap11	Akap11	15.0507	14.9367	14.6997	14.9782	14.9367	14.9367	14.9861	15.1654	14.9219	15.4112	15.6158	14.2634	14.1515
AKAP13 BRX HT31 LBC	AKAP13	Akap13	Akap13	18.6632	18.7714	18.7542	18.7316	18.7714	18.7714	18.8135	18.7745	18.7595	20.7804	20.8363	20.4726	20.3112
AKAP8 AKAP95	AKAP8	Akap8	Akap8	16.2607	16.5521	16.5578	16.4877	16.5521	16.5521	16.5812	16.6258	16.2005	19.0591	19.069	19.1364	19.1583
AKAP8L NAKAP NAKAP95 HRIHFB2018	AKAP8L	Akap8l	Akap8l	16.9565	17.0332	17.0226	16.8695	17.0332	17.0332	17.1586	17.1466	17.1434	14.3667	14.3999	14.527	14.6211
AKAP9 AKAP350 AKAP450 KIAA0803	AKAP9	Akap9	Akap9	17.7294	17.7334	17.6739	17.7816	17.7334	17.7334	17.7419	17.7246	17.6732	17.5484	17.5503	17.1086	17.0468
AARS2 AARSL KIAA1270	AARS2	Aars2	Aars2	17.2212	17.2233	17.2448	17.241	17.2233	17.2233	17.2234	17.1527	17.0732	17.0175	16.8069	16.1824	16.1357
ALB GIG20 GIG42 PRO0903 PRO1708 PRO2044 PRO2619 PRO2675 UNQ696/PRO1341	ALB	Alb	Alb	22.4404	22.2375	22.8843	21.6035	22.2375	22.2375	21.7123	22.3415	23.3644	18.0629	18.227	18.0206	18.2752
ADH5 ADHX FDH	ADH5	Adh5	Adh5	19.2604	19.3399	19.2186	19.3385	19.3399	19.3399	19.4077	19.2352	19.5004	19.9899	20.288	20.6696	20.7122
ALDH16A1	ALDH16A1	Aldh16a1	Aldh16a1	18.335	18.2824	18.2733	18.2633	18.2824	18.2824	18.2714	18.2874	18.3423	17.8727	17.629	17.5629	17.5285
ALDH3A2 ALDH10 FALDH	ALDH3A2	Aldh3a2	Aldh3a2	17.7704	17.8851	17.8477	17.8757	17.8851	17.8851	17.8208	17.9749	17.8665	17.8312	18.0161	17.9217	18.0055
ALDH2 ALDM	ALDH2	Aldh2	Aldh2	17.7032	17.0886	17.2359	17.6033	17.0886	17.0886	17.1733	17.1173	17.0935	21.4913	21.3284	21.904	21.9075
AKR1A1 ALDR1 ALR	AKR1A1	Akr1a1	Akr1a1	19.2033	19.3234	19.3041	19.2789	19.3234	19.3234	19.2549	19.2	19.5456	17.0715	17.227	17.3801	17.376
AGPS AAG5	AGPS	Agps	Agps	17.1135	16.9848	17.0431	17.1258	16.9848	16.9848	17.0348	16.9903	17.0285	17.5317	17.4392	17.5663	17.5121
FUT8	FUT8	Fut8	Fut8	10.3874	10.1698	10.1582	10.323	10.1698	10.1698	10.1521	10.1824	10.2666	16.0469	15.9596	17.2902	17.3788
MGAT1 GGNT1 GLCT1 GLYT1 MGAT	MGAT1	Mgat1	Mgat1	17.0059	16.803	16.843	16.8191	16.803	16.803	16.8622	16.9152	16.9058	18.1152	18.1247	18.2744	18.2595
ACTN1	ACTN1	Actn1	Actn1	18.1332	16.8628	16.802	18.0608	16.8628	16.8628	17.1048	16.7916	16.8479	15.368	15.6325	15.4917	15.4485
ACTN4	ACTN4	Actn4	Actn4	20.5206	20.2467	20.2495	20.4607	20.2467	20.2467	20.2636	20.2076	20.6364	20.9651	20.7886	20.499	20.4658
ALDH7A1 ATQ1	ALDH7A1	Aldh7a1	Aldh7a1	10.9494	11.0322	10.7075	10.9537	11.0322	11.0322	11.013	11.0459	11.1372	11.887	12.1898	12.0869	12.0529
ACTR1A CTRN1	ACTR1A	Actr1a	Actr1a	18.7622	18.6223	18.6654	18.6555	18.6223	18.6223	18.4881	18.5687	18.7819	18.2446	18.6582	18.0576	17.9566
ENSA	ENSA	Ensa	Ensa	18.0036	18.1404	18.1623	18.0364	18.1404	18.1404	17.9664	18.0884	18.1367	15.4404	15.3231	15.3691	15.2436
MAN2A1 MANA2	MAN2A1	Man2a1	Man2a1	17.0662	17.0266	17.0727	17.0185	17.0266	17.0266	17.0998	17.0824	17.0678	18.0374	17.8283	17.8778	18.0813
TXLNA TXLN	TXLNA	Txlna	Txlna	17.2929	17.3328	17.3324	17.3255	17.3328	17.3328	17.2986	17.4548	17.3044	19.9961	20.0582	19.6264	19.8822
PPAT GPAT	PPAT	Ppat	Ppat	17.4917	17.4331	17.4483	17.4878	17.4331	17.4331	17.4497	17.3925	17.5637	17.6859	17.7549	17.4912	17.7415
SLC3A2 MDU1	SLC3A2	Slc3a2	Slc3a2	16.6274	16.4729	16.5186	16.6013	16.4729	16.4729	16.4911	16.4947	16.4419	18.3824	18.3612	18.7523	18.861
AIMP1 EMAP2 SCYE1	AIMP1	Aimp1	Aimp1	17.9272	17.9811	18.0728	17.9715	17.9811	17.9811	17.9277	17.9553	17.993	15.2163	15.1483	14.6392	14.8504
AIMP2 JTV1 PRO0992	AIMP2	Aimp2	Aimp2	17.995	17.9926	18.0792	18.0312	17.9926	17.9926	17.7743	17.8966	18.2388	16.3875	16.5618	16.4692	16.581
ACY1	ACY1	Acy1	Acy1	17.3128	17.5721	17.7827	17.5447	17.5721	17.5721	17.4715	17.6327	17.538	18.2029	18.0891	18.5137	18.4101
RNPEP APB	RNPEP	Rnpep	Rnpep	18.7086	18.5828	18.4654	18.6276	18.5828	18.5828	18.5372	18.5465	18.8096	15.4162	15.1998	16.0584	16.0155
AMPD2	AMPD2	Ampd2	Ampd2	17.8419	17.6922	17.7351	17.8737	17.6922	17.6922	17.7139	17.6049	17.8396	16.2727	16.2122	16.0538	15.9572
APBB1IP PREL1 RARP1 RIAM	APBB1IP	Apbb1ip	Apbb1ip	17.5434	17.5886	17.5091	17.6258	17.5886	17.5886	17.635	17.5749	17.8108	18.879	18.7134	18.4736	18.5248
ZFAND1	ZFAND1	Zfand1	Zfand1	14.7757	14.1761	14.1809	14.2905	14.1761	14.1761	14.2994	14.0557	13.9206	13.8384	13.1642	13.113	13.4351
ZFAND2B AIRAPL	ZFAND2B	Zfand2b	Zfand2b	13.383	12.9779	13.1629	13.1638	12.9779	12.9779	13.1154	12.9498	12.5678	16.3267	16.5378	16.7894	16.8024
CIAPIN1 CUA001 PRO0915	CIAPIN1	Ciapin1	Ciapin1	17.8474	17.7083	17.8201	17.7815	17.7083	17.7083	17.7735	17.7886	17.6858	16.2344	15.9305	15.8787	16.0609
ANAPC1 TSG24	ANAPC1	Anapc1	Anapc1	16.2773	16.211	16.2563	16.1849	16.211	16.211	16.2867	16.1431	16.1639	17.5797	17.3136	16.8031	17.1875
ANAPC2 APC2 KIAA1406	ANAPC2	Anapc2	Anapc2	13.658	13.8945	13.9915	13.8455	13.8945	13.8945	14.0389	13.9117	13.7339	13.6001	13.398	13.816	13.5893
ANAPC5 APC5	ANAPC5	Anapc5	Anapc5	15.9852	15.5398	15.5129	15.6549	15.5398	15.5398	15.3898	15.5014	15.7492	17.0992	17.2396	16.8554	16.7792
ANAPC7 APC7	ANAPC7	Anapc7	Anapc7	16.4596	16.3044	16.3133	16.3453	16.3044	16.3044	16.2778	16.398	16.5199	14.1083	13.8453	13.541	14.264
SLC4A2 AE2 EPB3L1 HKB3 MPB3L	SLC4A2	Slc4a2	Slc4a2	14.2793	14.4804	14.392	14.4099	14.4804	14.4804	14.6508	14.429	14.1156	16.4688	16.7416	16.942	16.9392
ANKHD1 KIAA1085 MASK VBARP PP2500	ANKHD1	Ankhd1	Ankhd1	13.96	13.9728	13.9401	14.0007	13.9728	13.9728	13.8445	13.8726	14.1562	16.738	16.6537	17.4272	17.5687
ANKHD1 KIAA1085 MASK VBARP PP2500.1	ANKHD1	Ankhd1	Ankhd1	16.5093	16.6143	16.5828	16.4966	16.6143	16.6143	16.5921	16.5965	16.3861	16.738	16.6537	17.4272	17.5687
ANKLE2 KIAA0692 LEM4	ANKLE2	Ankle2	Ankle2	10.1084	10.1408	10.1288	10.1373	10.1408	10.1408	10.1232	10.1534	10.2374	19.3616	19.4229	19.1442	19.0146
ANKRD11 ANCO1	ANKRD11	Ankrd11	Ankrd11	13.1609	13.2478	13.2662	13.233	13.2478	13.2478	13.4059	13.2578	12.9227	13.0839	12.9902	12.3569	13.1407
ANKRD13A ANKRD13	ANKRD13A	Ankrd13a	Ankrd13a	16.938	16.9528	17.003	17.0113	16.9528	16.9528	17.1014	16.9091	16.8305	15.7585	15.8616	15.4289	14.8256
ANKRD17 GTAR KIAA0697	ANKRD17	Ankrd17	Ankrd17	13.0335	12.9073	12.9796	12.955	12.9073	12.9073	12.9111	12.9765	12.0925	16.5103	16.3601	16.5748	16.4371
ANXA11 ANX11	ANXA11	Anxa11	Anxa11	19.8097	19.6645	19.61	19.6544	19.6645	19.6645	19.6062	19.6664	19.8974	16.5292	16.4779	16.2098	16.3804
ANXA2 ANX2 ANX2L4 CAL1H LPC2D	ANXA2	Anxa2	Anxa2	20.3194	20.1677	20.238	20.2024	20.1677	20.1677	20.0806	20.2753	20.4695	19.9795	19.4842	19.2769	19.7978
ANXA4 ANX4	ANXA4	Anxa4	Anxa4	19.7836	19.345	19.3494	19.6209	19.345	19.345	19.3582	19.4025	19.5387	17.0909	17.1091	16.9335	17.3301
ANXA5 ANX5 ENX2 PP4	ANXA5	Anxa5	Anxa5	20.1877	20.2101	20.293	20.1873	20.2101	20.2101	20.2494	20.0721	20.3299	17.9218	17.5636	17.8733	18.396
ANXA6 ANX6	ANXA6	Anxa6	Anxa6	20.8407	20.8091	20.7717	20.8756	20.8091	20.8091	20.8223	20.6208	21.1515	19.4408	19.4887	19.825	20.2016
ANXA7 ANX7 SNX OK/SW-cl.95	ANXA7	Anxa7	Anxa7	19.0885	18.976	18.8985	19.0385	18.976	18.976	18.9781	18.9669	19.0748	20.6445	20.4627	19.9001	19.8376
TAP1 ABCB2 PSF1 RING4 Y3	TAP1	Tap1	Tap1	17.4982	17.6052	17.6368	17.6861	17.6052	17.6052	17.702	17.589	17.5375	19.8121	20.0271	20.054	20.0609
TAP2 ABCB3 PSF2 RING11 Y1	TAP2	Tap2	Tap2	18.2381	18.4154	18.4799	18.4025	18.4154	18.4154	18.4061	18.3546	18.7396	22.1927	22.698	22.0475	21.83
AP1B1 ADTB1 BAM22 CLAPB2.1	AP1B1	Ap1b1	Ap1b1	14.874	14.9276	15.0006	14.8062	14.9276	14.9276	14.9727	14.9632	15.2086	18.9924	18.9511	18.8653	18.8578
AP1B1 ADTB1 BAM22 CLAPB2	AP1B1	Ap1b1	Ap1b1	19.1391	19.1312	19.1905	19.1423	19.1312	19.1312	19.0979	19.1289	19.2922	18.9924	18.9511	18.8653	18.8578
AP1G1 ADTG CLAPG1	AP1G1	Ap1g1	Ap1g1	18.3699	18.4154	18.4867	18.3924	18.4154	18.4154	18.4702	18.422	18.6361	17.9812	17.8174	17.5364	17.7811
AP2A1 ADTAA CLAPA1	AP2A1	Ap2a1	Ap2a1	18.962	18.7985	18.7898	18.888	18.7985	18.7985	18.7189	18.8291	18.8486	16.0065	15.8975	16.3476	16.3883
AP2B1 ADTB2 CLAPB1	AP2B1	Ap2b1	Ap2b1	17.7069	17.565	17.5574	17.5618	17.565	17.565	17.5561	17.648	17.5138	15.3939	15.2934	15.4243	15.6068
AP2M1 CLAPM1 KIAA0109	AP2M1	Ap2m1	Ap2m1	18.4258	18.1923	18.1722	18.254	18.1923	18.1923	18.2605	18.2802	18.4886	16.0912	15.8235	16.7842	16.1936
AP3B1 ADTB3A	AP3B1	Ap3b1	Ap3b1	18.7122	18.6533	18.6944	18.727	18.6533	18.6533	18.5943	18.6337	18.9046	17.4885	17.5398	17.4415	17.5991
AP3D1 PRO0039	AP3D1	Ap3d1	Ap3d1	18.2161	18.2695	18.2904	18.2853	18.2695	18.2695	18.2803	18.2633	18.3639	17.4894	17.6639	17.8422	17.5567
AP3S1 CLAPS3	AP3S1	Ap3s1	Ap3s1	17.5112	17.5059	17.5614	17.5818	17.5059	17.5059	17.2604	17.4006	17.8464	15.4904	15.4554	15.6792	15.6998
APOBR APOB48R	APOBR	Apobr	Apobr	15.7503	14.7317	14.7629	15.5668	14.7317	14.7317	14.8307	14.684	15.2867	17.7633	17.4068	17.3387	17.44
APOE	APOE	Apoe	Apoe	10.9422	10.8595	10.8232	11.1434	10.8595	10.8595	10.8406	10.8729	10.9629	17.1487	17.4724	16.653	16.1657
BAX BCL2L4	BAX	Bax	Bax	17.4318	17.3781	17.5387	17.3304	17.3781	17.3781	17.3992	17.339	17.5493	17.2317	16.7917	17.0945	16.8965
BCL2	BCL2	Bcl2	Bcl2	15.2749	14.9221	14.9564	14.8424	14.9221	14.9221	14.9254	14.915	14.8223	17.6425	18.0064	17.427	17.0741
PYCARD ASC CARD5 TMS1	PYCARD	Pycard	Pycard	17.19	16.945	16.955	17.0733	16.945	16.945	16.8751	16.941	17.0052	18.5286	18.5935	17.704	17.9825
AIFM1 AIF PDCD8	AIFM1	Aifm1	Aifm1	18.8866	18.8742	18.9076	18.894	18.8742	18.8742	18.8192	18.9671	18.9241	20.9891	21.0537	20.8517	20.6918
GIT1	GIT1	Git1	Git1	17.7556	17.7845	17.8158	17.8262	17.7845	17.7845	17.8107	17.8262	18.0099	15.783	15.7435	15.6593	15.7415
GIT2 KIAA0148.1	GIT2	Git2	Git2	14.6643	14.6297	14.7196	14.8094	14.6297	14.6297	14.5439	14.5671	14.8843	19.5942	19.6387	19.9112	20.2796
GIT2 KIAA0148	GIT2	Git2	Git2	17.9612	18.1014	18.1389	18.1195	18.1014	18.1014	18.1549	18.0673	18.1508	19.5942	19.6387	19.9112	20.2796
AGFG1 HRB RAB RIP	AGFG1	Agfg1	Agfg1	17.2008	17.1295	17.1958	17.1461	17.1295	17.1295	17.1335	17.1027	17.09	16.9946	17.0116	16.3573	16.5226
AGFG2 HRBL RABR	AGFG2	Agfg2	Agfg2	14.614	14.6221	14.682	14.5962	14.6221	14.6221	14.7067	14.6119	14.4411	15.6903	15.6002	15.4707	15.4629
ACAP1 CENTB1 KIAA0050	ACAP1	Acap1	Acap1	17.5197	17.6107	17.6412	17.675	17.6107	17.6107	17.6671	17.6026	17.7381	15.9526	16.061	15.6142	15.3872
ACAP2 CENTB2 KIAA0041	ACAP2	Acap2	Acap2	18.4323	18.3561	18.3799	18.3555	18.3561	18.3561	18.4852	18.3836	18.5237	17.4396	17.1534	17.4566	17.5903
AGAP2 CENTG1 KIAA0167	AGAP2	Agap2	Agap2	16.7263	16.6503	16.6955	16.6707	16.6503	16.6503	16.6782	16.651	16.7014	16.3667	16.2803	15.6648	15.383
ARAP1 CENTD2 KIAA0782	ARAP1	Arap1	Arap1	17.7067	17.6916	17.7551	17.7982	17.6916	17.6916	17.7621	17.6873	17.6985	18.2082	18.3249	18.026	18.1382
ASAP1 DDEF1 KIAA1249 PAG2	ASAP1	Asap1	Asap1	16.2738	15.6978	15.7202	15.9999	15.6978	15.6978	15.7622	15.7622	15.8176	16.7485	16.5814	16.3524	16.2014
ARGLU1	ARGLU1	Arglu1	Arglu1	18.4614	18.5278	18.4947	18.4341	18.5278	18.5278	18.3924	18.542	18.7393	18.1786	18.2956	18.2421	18.1506
RSRC2	RSRC2	Rsrc2	Rsrc2	16.1023	16.3331	16.3375	16.1109	16.3331	16.3331	16.3737	16.3888	16.3086	16.8455	16.6677	16.9316	16.7692
PNISR C6orf111 SFRS18 SRRP130 HSPC261 HSPC306	PNISR	Pnisr	Pnisr	16.0882	16.2546	16.242	16.2133	16.2546	16.2546	16.3419	16.2954	16.294	17.7408	17.5952	16.9513	17.1378
RERE ARG ARP ATN1L KIAA0458	RERE	Rere	Rere	10.0484	10.1326	10.0895	10.1699	10.1326	10.1326	10.1149	10.1451	10.229	14.2562	14.3169	14.2157	14.0293
ASL	ASL	Asl	Asl	17.726	17.5668	17.6005	17.5617	17.5668	17.5668	17.5265	17.6048	17.7301	16.677	16.6686	16.5064	16.2412
ATE1	ATE1	Ate1	Ate1	17.1002	17.2123	17.1356	17.1266	17.2123	17.2123	17.1593	17.1652	17.2083	16.9907	16.8696	16.4768	16.4313
ARL14EP ARF7EP C11orf46	ARL14EP	Arl14ep	Arl14ep	15.8439	16.0165	16.028	15.9858	16.0165	16.0165	15.8959	15.9229	16.2067	15.4113	15.5996	15.4518	15.827
ARMC1 ARCP	ARMC1	Armc1	Armc1	17.4819	17.3379	17.3421	17.3698	17.3379	17.3379	17.3714	17.3512	17.4616	15.34	15.1639	15.2879	15.1389
ARMC10 SVH PSEC0198	ARMC10	Armc10	Armc10	16.1883	16.2521	16.2289	16.2704	16.2521	16.2521	16.346	16.2961	16.0261	13.4421	13.389	13.3259	13.4329
ARNT BHLHE2	ARNT	Arnt	Arnt	15.9486	15.9675	16.0128	15.7663	15.9675	15.9675	16.0614	15.97	15.817	16.3123	16.4255	16.1014	16.1325
GOT1	GOT1	Got1	Got1	18.2779	18.1824	18.2166	18.185	18.1824	18.1824	18.1507	18.0669	18.2927	19.3419	19.2239	18.7626	18.9591
GOT2 KYAT4	GOT2	Got2	Got2	19.6653	19.7513	19.7431	19.7705	19.7513	19.7513	19.7389	19.7731	19.8689	18.5482	18.2335	18.5945	18.1878
DARS2	DARS2	Dars2	Dars2	18.3768	18.4242	18.4511	18.4103	18.4242	18.4242	18.3506	18.3182	18.5693	17.7044	17.7846	17.3951	17.5997
DNPEP ASPEP DAP	DNPEP	Dnpep	Dnpep	18.4267	18.3301	18.1714	18.3153	18.3301	18.3301	18.3946	18.1727	18.2858	16.8787	16.9767	17.0229	17.0714
ATXN1 ATX1 SCA1	ATXN1	Atxn1	Atxn1	13.6211	13.7854	13.8005	13.6944	13.7854	13.7854	13.8621	13.7204	13.3478	18.6197	18.652	18.6625	18.6292
ATXN1L BOAT BOAT1	ATXN1L	Atxn1l	Atxn1l	14.5429	14.5044	14.5617	14.5464	14.5044	14.5044	14.5763	14.5729	14.4367	15.1555	14.2857	14.7076	14.5158
ATXN2L A2D A2LG A2LP A2RP	ATXN2L	Atxn2l	Atxn2l	17.7425	17.855	17.8677	17.8197	17.855	17.855	17.8457	17.9454	17.6515	20.8329	20.9054	20.3956	20.4999
ATXN3 ATX3 MJD MJD1 SCA3	ATXN3	Atxn3	Atxn3	16.2081	16.0992	16.1748	16.1299	16.0992	16.0992	16.1709	16.0637	15.9951	18.1373	18.2177	17.9856	17.9195
ATXN7L3B	ATXN7L3B	Atxn7l3b	Atxn7l3b	12.5167	12.5988	12.7537	12.5033	12.5988	12.5988	12.7492	12.6158	12.3693	15.13	14.694	14.6972	14.8361
ATL2 ARL6IP2	ATL2	Atl2	Atl2	15.4134	15.3601	15.3999	15.3989	15.3601	15.3601	15.3394	15.3691	15.2202	19.0419	19.1851	19.6972	19.7257
ATL3	ATL3	Atl3	Atl3	18.1434	18.1464	18.1989	18.2148	18.1464	18.1464	18.0559	18.2269	18.1636	20.0053	20.0368	20.2293	20.1047
MT-ATP8 ATP8 ATPASE8 MTATP8	MT-ATP8	mt-Atp8	mt-Atp8	17.0176	16.7241	16.8054	16.7832	16.7241	16.7241	16.7444	16.7904	16.9328	16.1085	16.3381	15.9175	16.141
ATAD2B KIAA1240	ATAD2B	Atad2b	Atad2b	14.1481	13.8468	13.9663	13.9616	13.8468	13.8468	13.857	13.9066	13.7396	17.9229	17.9388	18.1628	18.1678
WRNIP1 WHIP	WRNIP1	Wrnip1	Wrnip1	17.4511	17.3085	17.3537	17.2971	17.3085	17.3085	17.2398	17.277	17.429	18.2098	18.118	17.8042	17.7164
ABCB10	ABCB10	Abcb10	Abcb10	17.7586	17.8788	17.9423	17.851	17.8788	17.8788	17.8379	17.8153	18.0849	15.1458	15.2281	14.8515	14.8005
ABCC4 MOATB MRP4	ABCC4	Abcc4	Abcc4	13.2352	12.954	12.943	13.1444	12.954	12.954	13.1151	13.0417	12.4212	13.85	13.8088	13.469	13.0551
ABCD1 ALD	ABCD1	Abcd1	Abcd1	15.5707	15.6256	15.6654	15.6426	15.6256	15.6256	15.8078	15.6348	15.3236	15.6617	15.6244	15.2982	15.529
ABCD3 PMP70 PXMP1	ABCD3	Abcd3	Abcd3	16.2443	16.2606	16.1865	16.3059	16.2606	16.2606	16.3231	16.2633	16.361	17.946	18.3531	17.8829	17.9575
ABCE1 RLI RNASEL1 RNASELI RNS4I OK/SW-cl.40	ABCE1	Abce1	Abce1	18.8015	18.8261	18.933	18.8465	18.8261	18.8261	18.8166	18.7999	19.0747	19.3529	19.5493	19.3424	19.3823
ABCF1 ABC50	ABCF1	Abcf1	Abcf1	18.3488	18.337	18.4386	18.3365	18.337	18.337	18.338	18.3001	18.4271	16.6883	16.763	17.0547	17.3363
ABCF2 HUSSY-18	ABCF2	Abcf2	Abcf2	16.7854	16.7949	16.7564	16.8442	16.7949	16.7949	16.8532	16.8077	16.8868	18.4623	18.2186	18.2378	18.5789
ABCF3	ABCF3	Abcf3	Abcf3	16.827	16.8337	16.8759	16.8575	16.8337	16.8337	16.8993	16.8417	16.9461	14.8809	14.993	15.1933	14.8508
PFKL	PFKL	Pfkl	Pfkl	19.1063	19.2154	19.1413	19.177	19.2154	19.2154	19.2793	19.0701	19.2815	15.755	15.4463	15.8076	15.8371
PFKP PFKF	PFKP	Pfkp	Pfkp	19.1996	19.2705	19.3988	19.2701	19.2705	19.2705	19.3037	19.1961	19.4509	17.8198	18.0399	17.6735	17.5523
CLPP	CLPP	Clpp	Clpp	17.042	17.0388	17.0829	17.089	17.0388	17.0388	17.1096	17.0507	17.0519	15.2497	15.1087	15.8447	15.569
RECQL5 RECQ5	RECQL5	Recql5	Recql5	16.0924	16.1178	16.2992	16.157	16.1178	16.1178	16.1611	16.3272	15.6307	13.9523	13.8909	13.3823	13.1953
DHX36 DDX36 KIAA1488 MLEL1 RHAU	DHX36	Dhx36	Dhx36	17.1493	17.2297	17.2915	17.1799	17.2297	17.2297	17.2489	17.2884	16.9515	19.924	19.9317	21.039	21.0566
DDX1	DDX1	Ddx1	Ddx1	19.9243	19.9156	19.8245	19.8693	19.9156	19.9156	19.813	19.8703	19.9452	19.7523	19.7033	19.3069	19.295
DDX18 cPERP-D	DDX18	Ddx18	Ddx18	18.3698	18.4586	18.4059	18.4271	18.4586	18.4586	18.3959	18.5818	18.6239	19.4777	19.6802	19.0823	19.3583
DDX19A DDX19L	DDX19A	Ddx19a	Ddx19a	18.9181	18.9429	18.9896	18.95	18.9429	18.9429	18.9115	18.9877	19.0918	17.1765	16.9356	16.4445	16.4523
DDX19B DBP5 DDX19 TDBP	DDX19B	Ddx19b	Ddx19b	14.6321	14.8816	14.9438	14.8394	14.8816	14.8816	15.0045	14.9184	14.457	15.9178	15.4169	15.1268	15.3809
DDX42	DDX42	Ddx42	Ddx42	18.5759	18.6292	18.7654	18.5076	18.6292	18.6292	18.6486	18.7456	18.5676	20.838	20.8356	20.8486	20.9999
DDX50	DDX50	Ddx50	Ddx50	17.2464	17.3109	17.237	17.1817	17.3109	17.3109	17.2982	17.3585	17.6131	15.9033	15.8277	16.264	16.2261
DDX51	DDX51	Ddx51	Ddx51	16.2638	16.4006	16.4819	16.3129	16.4006	16.4006	16.4257	16.4361	16.3261	15.2963	15.2163	15.4487	14.9099
DDX54	DDX54	Ddx54	Ddx54	18.2411	18.2414	18.382	18.1822	18.2414	18.2414	18.2867	18.3892	18.2784	20.3927	20.4364	20.3626	20.2503
DDX55 KIAA1595	DDX55	Ddx55	Ddx55	15.5357	15.7238	15.7235	15.6357	15.7238	15.7238	15.7804	15.7711	15.526	14.197	14.0311	13.3912	13.9886
DHX15 DBP1 DDX15	DHX15	Dhx15	Dhx15	19.5029	19.4055	19.4358	19.3659	19.4055	19.4055	19.3416	19.4617	19.5913	20.7642	20.7799	20.6426	20.6994
DHX29 DDX29	DHX29	Dhx29	Dhx29	15.5748	15.3956	15.3082	15.5172	15.3956	15.3956	15.5503	15.429	15.4648	13.3945	13.7976	12.9062	13.0957
DHX33 DDX33	DHX33	Dhx33	Dhx33	10.1729	10.2714	10.2797	10.2463	10.2714	10.2714	10.2535	10.2841	10.3692	17.5624	17.7182	17.1614	17.0785
DHX8 DDX8	DHX8	Dhx8	Dhx8	17.3699	17.465	17.4824	17.3792	17.465	17.465	17.4346	17.5442	17.4312	15.7796	15.7684	15.3736	15.3866
SUPV3L1 SUV3	SUPV3L1	Supv3l1	Supv3l1	17.4944	17.5461	17.5397	17.5358	17.5461	17.5461	17.5958	17.5038	17.5826	15.1409	14.8403	14.8716	14.4828
YME1L1 FTSH1 YME1L UNQ1868/PRO4304	YME1L1	Yme1l1	Yme1l1	15.518	15.4882	15.5597	15.5069	15.4882	15.4882	15.4301	15.4584	15.3185	17.3954	17.4237	17.2257	16.8131
ARID1A BAF250 BAF250A C1orf4 OSA1 SMARCF1	ARID1A	Arid1a	Arid1a	18.2678	18.3486	18.3547	18.323	18.3486	18.3486	18.3295	18.3662	18.2202	18.4996	18.3627	18.1514	18.1652
ARID1B BAF250B DAN15 KIAA1235 OSA2	ARID1B	Arid1b	Arid1b	17.941	18.0464	17.9574	17.9951	18.0464	18.0464	18.0404	18.0413	17.9354	17.1991	17.0008	17.335	17.2553
ARID2 BAF200 KIAA1557	ARID2	Arid2	Arid2	16.2425	16.3049	16.3453	16.2519	16.3049	16.3049	16.325	16.3768	16.1304	15.8717	15.5308	15.4756	15.5494
ARID3A DRIL1 DRIL3 DRX E2FBP1	ARID3A	Arid3a	Arid3a	16.1367	16.0911	16.1184	16.1235	16.0911	16.0911	16.044	16.2926	16.1386	22.0172	21.8126	21.549	21.9616
ARID4A RBBP1 RBP1	ARID4A	Arid4a	Arid4a	16.8126	16.8489	16.8129	16.7928	16.8489	16.8489	16.8578	16.9047	16.7497	18.4485	18.5787	18.4405	18.5672
ATG5 APG5L ASP	ATG5	Atg5	Atg5	15.7664	15.6408	15.586	15.7547	15.6408	15.6408	15.7283	15.5798	15.3977	15.1842	15.4474	15.0691	15.1258
BTLA	BTLA	Btla	Btla	15.2226	15.9678	15.9455	15.4364	15.9678	15.9678	15.8818	15.97	16.0611	16.5982	16.643	16.2634	16.2088
BIRC6 KIAA1289	BIRC6	Birc6	Birc6	16.864	16.7817	16.7581	16.8045	16.7817	16.7817	16.8454	16.7874	16.6761	18.8433	18.8386	18.8696	18.9136
BAG1 HAP	BAG1	Bag1	Bag1	16.3747	16.1877	16.2126	16.4789	16.1877	16.1877	16.1792	16.0883	16.382	16.4029	16.4494	16.3236	16.2719
SLC4A1 AE1 DI EPB3	SLC4A1	Slc4a1	Slc4a1	18.2753	16.6188	16.294	17.4739	16.6188	16.6188	16.7208	16.439	16.4581	16.0038	16.4008	16.5246	15.6024
BSG UNQ6505/PRO21383	BSG	Bsg	Bsg	16.7664	16.59	16.4304	16.6717	16.59	16.59	16.535	16.5708	16.51	18.3541	18.3599	17.9269	17.9267
BCAS3	BCAS3	Bcas3	Bcas3	15.4085	15.4296	15.4218	15.4605	15.4296	15.4296	15.5816	15.5048	15.2641	16.4533	16.4189	16.418	16.4199
CD79A IGA MB1	CD79A	Cd79a	Cd79a	16.099	16.4516	16.7725	16.1602	16.4516	16.4516	16.5218	16.4789	16.3587	17.6947	17.5813	17.4268	17.3913
CD79B B29 IGB	CD79B	Cd79b	Cd79b	15.9621	16.0952	16.2647	15.9914	16.0952	16.0952	16.2186	16.1421	16.006	15.8394	15.9388	16.246	15.9454
BCL7C	BCL7C	Bcl7c	Bcl7c	15.8618	16.1381	16.0696	16.0644	16.1381	16.1381	16.255	16.3027	15.9407	15.29	15.3786	15.1562	15.0635
BLNK BASH SLP65	BLNK	Blnk	Blnk	17.4133	17.4078	17.4887	17.3188	17.4078	17.4078	17.3268	17.3779	17.2018	19.3686	19.447	19.3313	19.3919
BCL10 CIPER CLAP	BCL10	Bcl10	Bcl10	16.5084	16.4647	16.5064	16.5076	16.4647	16.4647	16.472	16.3544	16.3754	16.0607	15.8688	15.2933	15.2772
BCL11A CTIP1 EVI9 KIAA1809 ZNF856	BCL11A	Bcl11a	Bcl11a	16.4238	16.6149	16.6569	16.4534	16.6149	16.6149	16.8144	16.664	16.3618	17.0032	16.7562	16.4271	16.3867
CD22 SIGLEC2	CD22	Cd22	Cd22	16.6001	16.7457	16.7649	16.6431	16.7457	16.7457	16.5696	16.5993	16.8368	20.1111	20.2116	19.7291	19.7199
BCAP29 BAP29	BCAP29	Bcap29	Bcap29	16.6089	16.5921	16.4615	16.6732	16.5921	16.5921	16.6858	16.6997	16.4434	20.032	20.2393	20.1465	20.581
BANK1	BANK1	Bank1	Bank1	16.7791	16.9721	16.8321	16.901	16.9721	16.9721	17.0702	16.9975	16.9468	20.8431	20.9919	20.7249	20.8655
BAK1 BAK BCL2L7 CDN1	BAK1	Bak1	Bak1	16.4351	16.1014	16.1404	16.1187	16.1014	16.1014	16.1029	16.0313	16.3576	17.6243	17.75	17.3861	17.7211
BBC3 PUMA	BBC3	Bbc3	Bbc3	13.5378	13.5064	13.7597	13.1517	13.5064	13.5064	13.4995	13.5323	13.4015	15.9213	16.2103	15.9725	15.8346
BCL2L13 MIL1 CD003	BCL2L13	Bcl2l13	Bcl2l13	17.6494	17.6468	17.6244	17.7133	17.6468	17.6468	17.618	17.6088	17.688	17.0404	16.8251	17.1555	17.0789
BCOR KIAA1575	BCOR	Bcor	Bcor	14.9219	14.8772	14.8021	14.9094	14.8772	14.8772	15.0177	14.8717	14.7313	15.5144	15.1687	15.1556	15.4608
BECN1 GT197	BECN1	Becn1	Becn1	17.4002	17.4078	17.4403	17.417	17.4078	17.4078	17.2951	17.3895	17.4815	15.6984	15.6261	15.4726	15.3913
B2M CDABP0092 HDCMA22P	B2M	B2m	B2m	18.272	18.2033	18.3255	18.2276	18.2033	18.2033	18.3136	18.0851	18.5539	18.7784	18.8712	18.6684	18.5934
ARRB1 ARR1	ARRB1	Arrb1	Arrb1	14.451	14.0984	14.0768	14.7214	14.0984	14.0984	14.5041	14.1642	13.8788	13.7463	13.9761	14.3606	13.9439
ARRB2 ARB2 ARR2	ARRB2	Arrb2	Arrb2	16.621	16.1435	16.219	16.5193	16.1435	16.1435	16.3227	16.1821	15.839	14.7426	14.3825	14.0282	14.1105
CTNNBL1 C20orf33 PP8304	CTNNBL1	Ctnnbl1	Ctnnbl1	18.0068	18.1102	18.0593	18.0755	18.1102	18.1102	18.2304	18.2092	17.7229	16.8808	16.9214	16.7567	16.772
ACTR1B CTRN2	ACTR1B	Actr1b	Actr1b	16.4697	16.5518	16.5261	16.5344	16.5518	16.5518	16.6673	16.4999	16.3005	12.4418	12.7424	12.275	12.3228
GLB1 ELNR1	GLB1	Glb1	Glb1	15.7601	15.6609	15.6974	15.8298	15.6609	15.6609	15.6823	15.644	15.4052	12.9389	12.99	12.8205	12.3741
ST6GAL1 SIAT1	ST6GAL1	St6gal1	St6gal1	17.039	17.2358	17.3936	17.1212	17.2358	17.2358	17.0955	17.3149	17.3788	14.8974	15.2085	14.7246	14.3159
BID	BID	Bid	Bid	15.8329	15.4107	15.5529	15.7066	15.4107	15.4107	15.4977	15.4118	15.195	19.3244	19.5685	19.4074	19.4415
PAPSS1 ATPSK1 PAPSS	PAPSS1	Papss1	Papss1	17.6007	17.5869	17.6876	17.6248	17.5869	17.5869	17.5908	17.6371	17.7114	15.8401	15.7481	16.3982	15.9749
COASY PSEC0106	COASY	Coasy	Coasy	16.731	16.6202	16.7079	16.6415	16.6202	16.6202	16.5596	16.5956	16.2808	16.2055	16.2224	16.0423	16.1322
PAICS ADE2 AIRC PAIS	PAICS	Paics	Paics	19.0278	18.6669	18.8536	18.7849	18.6669	18.6669	18.6932	18.6617	18.7731	20.1196	20.1165	20.1514	20.6525
PNKP	PNKP	Pnkp	Pnkp	17.5409	17.3537	17.4406	17.3227	17.3537	17.3537	17.2813	17.3883	17.5632	17.9325	17.2426	17.3919	17.5038
ATIC PURH OK/SW-cl.86	ATIC	Atic	Atic	19.4843	19.41	19.4652	19.4154	19.41	19.41	19.3595	19.235	19.5354	19.7286	19.6837	20.227	20.205
GNE GLCNE IBM2	GNE	Gne	Gne	15.3554	15.4279	15.3542	15.3983	15.4279	15.4279	15.4986	15.4327	15.3486	17.753	16.371	16.9403	16.8655
BLVRA BLVR BVR	BLVRA	Blvra	Blvra	17.9086	17.1385	17.2448	17.6353	17.1385	17.1385	17.1493	16.8763	17.1626	15.8361	15.8222	15.4794	15.4315
BLOC1S2 BLOS2 CEAP	BLOC1S2	Bloc1s2	Bloc1s2	15.6643	15.623	15.7776	15.6039	15.623	15.623	15.7674	15.6296	15.0589	13.1366	13.2761	12.4556	12.7129
BLOC1S4 CNO	BLOC1S4	Bloc1s4	Bloc1s4	14.701	14.7741	14.932	14.6063	14.7741	14.7741	14.9133	14.7197	14.4626	16.2758	16.1414	16.1605	16.0212
BLOC1S5 MUTED	BLOC1S5	Bloc1s5	Bloc1s5	15.9972	15.9456	16.009	15.9804	15.9456	15.9456	15.9816	15.9068	16.2843	15.9519	15.7867	15.9476	16.1562
BOD1L1 BOD1L FAM44A KIAA1327	BOD1L1	Bod1l	Bod1l	18.5308	18.5742	18.5528	18.558	18.5742	18.5742	18.6071	18.6925	18.3744	20.6209	20.6012	20.3952	20.3384
FHIT	FHIT	Fhit	Fhit	14.3044	14.4155	14.1977	14.697	14.4155	14.4155	14.447	14.4462	14.4455	14.7311	15.1094	14.5623	14.5816
NUDT2 APAH1	NUDT2	Nudt2	Nudt2	10.4066	10.0242	10.1207	10.3722	10.0242	10.0242	10.0067	10.0366	10.1196	14.363	13.7978	13.8728	13.934
CD19	CD19	Cd19	Cd19	16.7912	17.2945	17.0428	17.0122	17.2945	17.2945	17.3745	17.1907	17.2012	16.1874	15.8896	15.805	15.5637
MS4A1 CD20	MS4A1	Ms4a1	Ms4a1	16.1392	16.8262	16.6147	16.66	16.8262	16.8262	16.9262	16.9241	16.914	16.371	16.343	16.1183	15.9602
BOLA1 CGI-143	BOLA1	Bola1	Bola1	13.2199	12.951	12.9229	12.9383	12.951	12.951	12.9714	12.8668	12.8095	16.7337	16.4342	16.2441	16.0734
NOMO1 PM5	NOMO1	Nomo1	Nomo1	18.1073	18.1015	18.1399	18.097	18.1015	18.1015	18.0474	18.1757	18.1618	19.4852	19.4012	18.8829	18.9606
BCAT2 BCATM BCT2 ECA40	BCAT2	Bcat2	Bcat2	18.0174	18.0632	18.1707	18.0342	18.0632	18.0632	18.0781	17.9943	18.1369	19.0688	19.2085	18.4649	18.559
UIMC1 RAP80 RXRIP110	UIMC1	Uimc1	Uimc1	17.1222	17.2672	17.1143	17.1822	17.2672	17.2672	17.2933	17.2976	17.0828	16.7283	16.4906	16.4236	16.3587
EMSY C11orf30 GL002	EMSY	Emsy	Emsy	15.8425	16.0141	15.975	15.926	16.0141	16.0141	16.0655	16.0951	15.8655	14.1695	14.4669	13.5832	13.7791
ARFGEF1 ARFGEP1 BIG1	ARFGEF1	Arfgef1	Arfgef1	17.5487	17.4472	17.5143	17.5051	17.4472	17.4472	17.4168	17.4615	17.5452	16.0636	16.256	16.5216	16.5673
ARFGEF2 ARFGEP2 BIG2	ARFGEF2	Arfgef2	Arfgef2	18.3671	18.3765	18.4131	18.4005	18.3765	18.3765	18.3424	18.3476	18.5215	18.9597	18.9999	18.9119	18.9852
BRI3BP KG19	BRI3BP	Bri3bp	Bri3bp	17.3256	17.0265	17.0654	17.2546	17.0265	17.0265	17.1704	17.1451	16.8094	15.745	15.5697	15.6715	15.6444
BIN2 BRAP1	BIN2	Bin2	Bin2	18.4741	18.0252	17.8357	18.2991	18.0252	18.0252	17.9639	17.8892	18.2699	20.855	20.6454	20.406	20.6266
BABAM1 C19orf62 MERIT40 NBA1 HSPC142	BABAM1	Babam1	Babam1	16.8396	16.7958	16.7463	16.8215	16.7958	16.7958	16.8587	16.8019	16.7636	18.4037	18.514	18.3459	18.2106
BAHD1 KIAA0945	BAHD1	Bahd1	Bahd1	14.28	14.4664	14.4444	14.3809	14.4664	14.4664	14.4548	14.371	14.2324	15.4966	15.4345	15.2071	15.4811
BAZ1A ACF1 WCRF180 HSPC317	BAZ1A	Baz1a	Baz1a	16.0637	16.0568	16.1084	16.1188	16.0568	16.0568	16.1553	16.1721	15.8866	19.532	19.4792	19.3998	19.4603
BAZ2A KIAA0314 TIP5	BAZ2A	Baz2a	Baz2a	16.8697	17.1521	17.1158	16.9958	17.1521	17.1521	17.1971	17.1422	17.2019	17.3742	17.2637	17.6772	17.5657
BRD1 BRL BRPF2	BRD1	Brd1	Brd1	16.5969	16.6001	16.6013	16.5633	16.6001	16.6001	16.5612	16.6467	16.5699	17.1334	17.3021	17.0641	16.9966
BRD3 KIAA0043 RING3L	BRD3	Brd3	Brd3	15.9972	15.9721	15.9166	15.8963	15.9721	15.9721	15.9156	15.9713	16.0406	18.1564	18.1582	18.189	18.1059
BRD4 HUNK1	BRD4	Brd4	Brd4	18.7788	18.8316	18.8116	18.7489	18.8316	18.8316	18.7916	18.8897	18.8078	18.1048	18.2473	18.2131	18.2247
BRD7 BP75 CELTIX1	BRD7	Brd7	Brd7	15.3543	15.2355	15.2658	15.2069	15.2355	15.2355	15.2747	15.2319	15.077	18.399	18.3476	18.0384	18.1914
BRD8 SMAP SMAP2	BRD8	Brd8	Brd8	16.9943	17.0782	17.0263	16.9768	17.0782	17.0782	17.0539	17.0878	17.0704	19.0719	18.9777	18.6267	18.5564
BRD9 UNQ3040/PRO9856	BRD9	Brd9	Brd9	16.2033	16.0657	16.0514	16.0397	16.0657	16.0657	16.0005	16.1332	15.9422	17.6934	17.5277	17.4387	17.1522
BSDC1 UNQ2494/PRO5781	BSDC1	Bsdc1	Bsdc1	16.0062	15.7064	15.7441	15.7377	15.7064	15.7064	15.6905	15.7353	15.7226	17.4697	17.5608	17.3239	17.4275
BUD13	BUD13	Bud13	Bud13	15.8415	15.9095	15.9751	15.7419	15.9095	15.9095	15.9012	15.955	15.6952	13.6827	13.4951	13.6906	13.2206
BYSL ENP1	BYSL	Bysl	Bysl	16.1677	16.0626	16.0998	15.9855	16.0626	16.0626	15.9793	16.0839	15.9318	17.6705	17.4609	17.1012	17.3158
MTHFD1 MTHFC MTHFD	MTHFD1	Mthfd1	Mthfd1	19.6294	19.415	19.6075	19.4326	19.415	19.415	19.3999	19.3829	19.6992	20.0767	20.0781	20.0262	20.3205
C2CD5 CDP138 KIAA0528	C2CD5	C2cd5	C2cd5	16.8702	16.9139	16.8365	16.9132	16.9139	16.9139	17.0096	16.9924	16.791	16.6453	16.5714	15.8858	15.6411
CHP1 CHP	CHP1	Chp1	Chp1	15.0224	14.7093	14.8767	14.9079	14.7093	14.7093	14.7559	14.7676	15.0224	17.9555	18.1506	17.959	18.3584
CHERP DAN26 SCAF6	CHERP	Cherp	Cherp	18.0517	18.177	18.2073	18.0938	18.177	18.177	18.0349	18.2297	18.2972	17.2178	17.1553	17.4895	17.5114
MCU C10orf42 CCDC109A	MCU	Mcu	Mcu	16.9461	16.7717	16.7247	16.9443	16.7717	16.7717	16.8229	16.7461	16.9313	17.9885	17.8523	17.0315	17.5165
MICU1 CALC CBARA1	MICU1	Micu1	Micu1	16.5494	16.5156	16.4956	16.6306	16.5156	16.5156	16.5157	16.5516	16.3926	19.4061	19.4622	19.3279	19.5019
MICU2 EFHA1	MICU2	Micu2	Micu2	15.65	15.6915	15.6336	15.7238	15.6915	15.6915	15.7699	15.7137	15.5031	16.0397	16.0381	15.6099	15.6885
PNPLA8 IPLA22 IPLA2G BM-043	PNPLA8	Pnpla8	Pnpla8	16.7529	16.8525	16.8009	16.8504	16.8525	16.8525	16.8091	16.9016	16.9217	14.9612	14.3554	14.2762	14.4704
ATP2C1 KIAA1347 PMR1L HUSSY-28	ATP2C1	Atp2c1	Atp2c1	14.7452	14.7424	14.7148	14.8176	14.7424	14.7424	14.665	14.8184	14.9061	16.4383	16.6383	15.9191	16.2121
CAMSAP1	CAMSAP1	Camsap1	Camsap1	14.6676	14.7587	14.7994	14.7482	14.7587	14.7587	14.8547	14.8026	14.5595	14.1264	14.3194	14.1896	14.4408
CANX	CANX	Canx	Canx	19.7416	19.5429	19.6323	19.6728	19.5429	19.5429	19.4668	19.5614	19.6301	18.2102	18.3844	17.9652	18.0745
CAPN1 CANPL1 PIG30	CAPN1	Capn1	Capn1	19.5404	19.4506	19.4521	19.5046	19.4506	19.4506	19.5737	19.3776	19.5719	20.323	20.4678	20.3754	20.5103
CAPN2 CANPL2	CAPN2	Capn2	Capn2	18.3849	18.3095	18.2577	18.5079	18.3095	18.3095	18.1528	18.1213	18.5561	18.5589	18.4691	17.7953	18.0703
CNN2	CNN2	Cnn2	Cnn2	19.0576	19.0581	19.1407	19.0239	19.0581	19.0581	18.8223	19.075	19.1679	18.4409	18.3365	18.9351	19.0941
CNN3	CNN3	Cnn3	Cnn3	13.7808	13.982	14.3409	13.8034	13.982	13.982	14.0594	14.2185	13.5669	12.3939	11.8973	10.8939	11.5985
CALR CRTC	CALR	Calr	Calr	20.5211	20.4176	20.44	20.4901	20.4176	20.4176	20.2796	20.4198	20.8661	19.399	19.2027	19.2627	18.6137
CALU	CALU	Calu	Calu	17.8694	17.9793	17.9239	17.9583	17.9793	17.9793	18.0079	18.064	17.9922	17.91	17.822	17.9665	17.7968
PKIG	PKIG	Pkig	Pkig	13.2014	13.6567	13.8483	13.5691	13.6567	13.6567	13.7886	13.6622	13.5508	15.7264	15.7507	15.5062	15.5134
PRKAR1A PKR1 PRKAR1 TSE1	PRKAR1A	Prkar1a	Prkar1a	18.1878	18.2242	18.376	18.2391	18.2242	18.2242	18.2558	18.2642	18.3562	17.1986	17.396	17.6418	17.5249
PRKAR2A PKR2 PRKAR2	PRKAR2A	Prkar2a	Prkar2a	18.5892	18.5783	18.5261	18.5793	18.5783	18.5783	18.5869	18.5174	18.492	17.1544	17.1369	17.801	17.5578
NTPCR C1orf57	NTPCR	Ntpcr	Ntpcr	17.213	17.4132	17.3598	17.2711	17.4132	17.4132	17.3103	17.4266	17.6078	14.8687	14.4892	14.6044	14.7326
CAPRIN1 GPIAP1 GPIP137 M11S1 RNG105	CAPRIN1	Caprin1	Caprin1	18.056	18.1132	18.1026	18.097	18.1132	18.1132	18.0285	18.124	18.4052	18.5	18.4744	18.318	18.415
CMTR1 FTSJD2 KIAA0082 MTR1	CMTR1	Cmtr1	Cmtr1	17.6518	17.7078	17.759	17.7075	17.7078	17.7078	17.7941	17.7451	17.6131	18.9896	19.0488	19.1945	18.9827
RCSD1 CAPZIP	RCSD1	Rcsd1	Rcsd1	19.2976	19.3614	19.3216	19.3747	19.3614	19.3614	19.2192	19.115	19.3473	18.2998	18.3967	18.2876	18.2662
TBC1D10C	TBC1D10C	Tbc1d10c	Tbc1d10c	16.9803	17.0994	17.1518	16.7952	17.0994	17.0994	17.0728	17.095	17.2957	18.1398	18.2464	17.3431	17.435
CBR1 CBR CRN SDR21C1	CBR1	Cbr1	Cbr1	18.2545	18.3055	18.2442	18.3476	18.3055	18.3055	18.3149	18.3238	18.4362	18.44	18.5602	19.2383	19.0035
CSNK2A1 CK2A1	CSNK2A1	Csnk2a1	Csnk2a1	17.6376	17.6313	17.6309	17.6294	17.6313	17.6313	17.7031	17.676	17.676	17.7859	17.9257	17.7167	17.8889
CSNK2B CK2N G5A	CSNK2B	Csnk2b	Csnk2b	17.1666	16.9601	16.9808	16.9988	16.9601	16.9601	17.068	16.9958	16.8809	17.8491	17.762	17.8193	18.096
CARD11 CARMA1	CARD11	Card11	Card11	17.9338	18.0852	18.0712	18.01	18.0852	18.0852	18.0519	18.1036	18.1136	18.992	18.9386	18.7857	18.8842
CASP6 MCH2	CASP6	Casp6	Casp6	16.5173	16.3713	16.414	16.4515	16.3713	16.3713	16.3135	16.406	16.5449	15.703	15.8723	15.8506	15.6743
CASP7 MCH3	CASP7	Casp7	Casp7	16.4449	16.6255	16.6472	16.6124	16.6255	16.6255	16.4557	16.5779	16.6273	16.7547	16.7152	16.3763	16.3842
CASP8 MCH5.1	CASP8	Casp8	Casp8	17.1617	17.0987	17.0849	17.1562	17.0987	17.0987	17.0772	17.0847	17.094	18.1178	18.0717	17.756	17.7999
CAT	CAT	Cat	Cat	20.32	19.3471	19.2367	19.7445	19.3471	19.3471	19.3233	19.1728	19.5674	19.6814	19.8909	19.4335	19.2626
COMTD1 UNQ766/PRO1558	COMTD1	Comtd1	Comtd1	15.6921	15.777	16.0228	15.7463	15.777	15.777	15.8542	15.811	15.8545	18.4335	18.475	18.1801	18.5695
CTNNA1	CTNNA1	Ctnna1	Ctnna1	14.5415	14.3002	14.3338	14.2139	14.3002	14.3002	14.233	14.343	14.1204	12.7356	12.9773	13.3746	12.7689
CTSB CPSB	CTSB	Ctsb	Ctsb	16.618	16.4624	16.5402	16.7741	16.4624	16.4624	16.5211	16.5166	16.3982	17.0109	17.0067	16.9619	16.9586
CTSS	CTSS	Ctss	Ctss	18.172	17.9301	18.0845	18.1963	17.9301	17.9301	17.7911	17.757	18.25	16.4204	17.1779	16.9854	16.8993
CTSZ	CTSZ	Ctsz	Ctsz	18.0354	18.1624	18.3503	18.2504	18.1624	18.1624	18.1906	18.2292	18.2886	18.076	18.2119	18.1522	18.2417
M6PR MPR46 MPRD	M6PR	M6pr	M6pr	17.6526	17.6499	17.7802	17.6862	17.6499	17.6499	17.682	17.6026	17.547	16.8388	16.6114	16.4373	16.0803
IGF2R MPRI	IGF2R	Igf2r	Igf2r	18.2822	18.2014	18.1723	18.2725	18.2014	18.2014	18.1221	18.1305	18.2238	19.275	19.4366	19.0004	18.8732
TRNT1 CGI-47	TRNT1	Trnt1	Trnt1	17.9794	17.9222	17.8104	17.928	17.9222	17.9222	17.8772	18.0084	18.0019	17.4298	17.6657	17.803	17.9701
CEBPZ CBF2	CEBPZ	Cebpz	Cebpz	16.9838	16.9519	16.9898	16.934	16.9519	16.9519	16.9827	17.0209	16.9502	16.7458	15.7761	15.7979	15.9748
CNOT1 CDC39 KIAA1007 NOT1 AD-005	CNOT1	Cnot1	Cnot1	18.5865	18.5212	18.5281	18.5134	18.5212	18.5212	18.5532	18.5262	18.4488	17.6967	17.8152	17.1867	17.5491
CNOT11 C2orf29 C40	CNOT11	Cnot11	Cnot11	15.9874	16.2426	16.18	16.1058	16.2426	16.2426	16.2875	16.2458	16.3828	16.128	15.9275	15.4912	15.8209
CNOT2 CDC36 NOT2 HSPC131 MSTP046	CNOT2	Cnot2	Cnot2	16.8191	16.8912	16.8618	16.7895	16.8912	16.8912	16.8704	16.9231	16.862	15.686	15.627	15.8082	15.5879
CD180 LY64 RP105	CD180	Cd180	Cd180	16.0201	16.1296	16.384	16.1344	16.1296	16.1296	16.1223	16.1959	16.436	15.8136	15.521	15.8567	15.9834
CD2BP2 KIAA1178	CD2BP2	Cd2bp2	Cd2bp2	16.7495	16.7433	16.8488	16.6562	16.7433	16.7433	16.85	16.7465	16.6472	18.0319	17.9155	17.3723	17.3549
CD2AP	CD2AP	Cd2ap	Cd2ap	19.093	19.0743	19.0589	19.0483	19.0743	19.0743	18.9978	19.0227	19.2303	18.9666	19.071	18.3479	18.3355
CD44 LHR MDU2 MDU3 MIC4	CD44	Cd44	Cd44	18.2956	18.1282	18.1399	18.1412	18.1282	18.1282	17.9475	18.122	18.2881	13.6284	14.5612	13.9626	13.6784
CISD1 C10orf70 ZCD1 MDS029	CISD1	Cisd1	Cisd1	17.1798	17.2353	17.2186	17.2221	17.2353	17.2353	17.2531	17.2698	17.4103	16.3707	16.1565	15.9691	15.8718
CISD3	CISD3	Cisd3	Cisd3	15.7355	15.7847	15.7807	16.227	15.7847	15.7847	15.7202	16.0601	15.5679	16.6012	16.3923	16.2902	16.1904
CACUL1 C10orf46 CAC1	CACUL1	Cacul1	Cacul1	14.3479	14.4148	14.5066	14.3876	14.4148	14.4148	14.5513	14.5688	14.3171	17.1458	17.3135	17.2012	17.2794
CDK5RAP3 IC53 LZAP MSTP016 OK/SW-cl.114 PP1553	CDK5RAP3	Cdk5rap3	Cdk5rap3	17.7073	17.8137	17.7571	17.8219	17.8137	17.8137	17.787	17.8209	17.9588	15.0298	14.9677	14.4958	14.8264
CDKN2AIP CARF	CDKN2AIP	Cdkn2aip	Cdkn2aip	18.3884	18.5018	18.4144	18.3866	18.5018	18.5018	18.535	18.5827	18.3057	17	17.0674	17.332	17.2257
CCAR2 DBC1 KIAA1967	CCAR2	Ccar2	Ccar2	19.6151	19.7128	19.6949	19.6762	19.7128	19.7128	19.6277	19.7899	19.8608	19.2422	19.2828	19.274	19.2519
AVEN	AVEN	Aven	Aven	14.5266	14.4765	14.4544	14.4953	14.4765	14.4765	14.4761	14.2319	13.896	16.2298	16.1142	16.2019	16.5908
CCAR1 CARP1 DIS	CCAR1	Ccar1	Ccar1	19.038	19.1083	19.1297	19.0579	19.1083	19.1083	19.0457	19.1582	18.9733	20.509	20.6493	20.4017	20.3375
CDC16 ANAPC6	CDC16	Cdc16	Cdc16	16.3464	16.1608	16.1297	16.2261	16.1608	16.1608	16.1963	16.2452	16.2345	13.7944	13.9276	13.9976	14.0857
CDCA7L HR1 JPO2 R1	CDCA7L	Cdca7l	Cdca7l	14.4637	14.8242	14.8591	14.5579	14.8242	14.8242	14.836	14.835	14.6394	17.4449	17.2574	17.5447	17.7266
LYAR PNAS-5	LYAR	Lyar	Lyar	17.5491	17.5343	17.5404	17.5476	17.5343	17.5343	17.5664	17.766	17.722	19.1408	18.8203	19.8729	20.2652
CETN2 CALT CEN2	CETN2	Cetn2	Cetn2	17.3288	17.2371	17.1353	17.2378	17.2371	17.2371	17.271	17.357	17.4533	15.3022	16.2006	16.6248	16.532
CNTRL CEP1 CEP110	CNTRL	Cntrl	Cntrl	17.5628	17.6111	17.6514	17.6233	17.6111	17.6111	17.5147	17.6003	17.788	18.9696	18.7973	18.2694	17.9347
CNTROB LIP8 PP1221	CNTROB	Cntrob	Cntrob	15.8694	15.801	15.8041	15.8863	15.801	15.801	15.796	15.8227	15.7885	15.9935	16.1398	15.5449	15.6412
CENPV PRR6	CENPV	Cenpv	Cenpv	14.7561	14.7472	14.9701	14.6396	14.7472	14.7472	14.7392	14.784	14.8473	19.139	19.6506	19.5158	19.4317
ZW10	ZW10	Zw10	Zw10	16.2124	16.0908	16.1092	16.1022	16.0908	16.0908	16.1798	16.1613	15.7587	17.1398	17.5103	17.1635	17.4934
CEP120 CCDC100	CEP120	Cep120	Cep120	16.7735	16.729	16.6529	16.7585	16.729	16.729	16.7846	16.7763	16.6229	17.0865	17.2979	17.4337	17.5595
CEP135 CEP4 KIAA0635	CEP135	Cep135	Cep135	16.9902	16.8943	16.7581	16.8937	16.8943	16.8943	16.9634	16.9056	16.8492	16.4738	16.1353	16.3009	16.1158
CEP192 KIAA1569 PP8407	CEP192	Cep192	Cep192	14.71	14.826	14.8137	14.6979	14.826	14.826	14.66	14.8834	14.6505	17.7475	17.5856	17.2084	17.2732
CEP41 TSGA14	CEP41	Cep41	Cep41	12.2704	12.7326	12.7097	12.5417	12.7326	12.7326	12.9269	12.7971	12.4953	13.3669	12.8685	12.4711	12.6117
CEP57 KIAA0092 TSP57	CEP57	Cep57	Cep57	16.4041	16.6477	16.6013	16.5146	16.6477	16.6477	16.6885	16.5892	16.4508	17.1187	17.1486	17.0371	16.9314
CEP250 CEP2 CNAP1	CEP250	Cep250	Cep250	17.3719	17.2973	17.3366	17.3111	17.2973	17.2973	17.3231	17.3106	17.307	18.0797	18.0462	17.8051	17.696
CCM2 C7orf22 PP10187	CCM2	Ccm2	Ccm2	15.8626	15.9277	15.8699	15.8992	15.9277	15.9277	16.1222	15.8931	16.1447	17.5058	17.6888	17.4134	17.343
CGGBP1 CGGBP	CGGBP1	Cggbp1	Cggbp1	17.8871	18.0364	17.968	17.803	18.0364	18.0364	17.8638	18.0977	18.0417	18.1622	18.1908	17.9456	17.6937
CHMP1A CHMP1 KIAA0047 PCOLN3 PRSM1	CHMP1A	Chmp1a	Chmp1a	17.934	18.0229	18.0204	17.9329	18.0229	18.0229	17.8601	18.119	18.2399	17.9033	18.0897	17.5062	17.5334
CHMP2B CGI-84	CHMP2B	Chmp2b	Chmp2b	16.4955	16.6174	16.6776	16.515	16.6174	16.6174	16.6741	16.6898	16.798	16.581	16.8448	16.7918	16.9949
CHMP4B C20orf178 SHAX1	CHMP4B	Chmp4b	Chmp4b	18.4344	18.4386	18.441	18.3879	18.4386	18.4386	18.2677	18.4464	18.5932	17.9834	17.7713	17.3723	17.8807
CHMP5 C9orf83 SNF7DC2 CGI-34 HSPC177 PNAS-114 PNAS-2	CHMP5	Chmp5	Chmp5	17.2127	17.3113	17.3015	17.3075	17.3113	17.3113	17.0592	17.1686	17.4134	13.6856	13.1919	12.8597	12.5359
CHID1 GL008 PSEC0104 SB139	CHID1	Chid1	Chid1	17.5091	17.6264	17.5634	17.591	17.6264	17.6264	17.5241	17.7005	17.9499	16.7744	17.1104	16.7625	16.471
ALG1 HMAT1 HMT1 PSEC0061 UNQ861/PRO1870	ALG1	Alg1	Alg1	16.7358	16.8953	16.953	16.8558	16.8953	16.8953	16.7852	17.0065	17.0553	18.13	17.9725	17.4076	17.3896
CLCC1 KIAA0761 MCLC	CLCC1	Clcc1	Clcc1	15.6998	15.3464	15.1663	15.4775	15.3464	15.3464	15.3738	15.4539	15.5315	16.322	16.2659	16.2801	15.9853
CLIC4	CLIC4	Clic4	Clic4	17.9385	18.1165	17.8596	17.9832	18.1165	18.1165	18.0767	17.995	18.293	15.7682	15.5072	14.9377	15.5328
CEPT1 PRO1101	CEPT1	Cept1	Cept1	15.9613	16.0527	16.0408	15.9351	16.0527	16.0527	16.1782	16.1477	16.2677	18.2717	18.5639	18.1396	18.1077
CHTOP C1orf77 FOP HT031 PP7704	CHTOP	Chtop	Chtop	17.0208	17.3565	17.3918	17.0554	17.3565	17.3565	17.4901	17.476	17.2077	18.7424	18.7312	18.1461	18.1102
INO80 INO80A INOC1 KIAA1259	INO80	Ino80	Ino80	16.5329	16.6352	16.6356	16.5721	16.6352	16.6352	16.5877	16.6082	16.7674	18.2411	18.3551	17.7951	17.8351
CBX1 CBX	CBX1	Cbx1	Cbx1	17.6815	17.5605	17.5923	17.5428	17.5605	17.5605	17.6595	17.8037	17.4377	16.1848	16.6667	16.2718	16.1526
CBX5 HP1A	CBX5	Cbx5	Cbx5	18.7453	18.664	18.632	18.6418	18.664	18.664	18.725	18.6661	18.8676	18.854	18.8011	19.4382	19.2566
CBX8 PC3 RC1	CBX8	Cbx8	Cbx8	13.421	13.2595	13.3883	13.2286	13.2595	13.2595	13.4561	13.3468	12.8031	16.014	16.3243	16.3345	15.8261
CHD1	CHD1	Chd1	Chd1	15.9709	15.807	15.845	15.7824	15.807	15.807	15.8832	15.9088	15.6525	20.1822	20.0913	19.5214	19.4517
CHD1L ALC1	CHD1L	Chd1l	Chd1l	16.4754	16.6067	16.6141	16.5609	16.6067	16.6067	16.6058	16.6864	16.5905	15.7994	15.8272	15.3786	15.9974
CHD2	CHD2	Chd2	Chd2	17.6509	17.702	17.6926	17.6864	17.702	17.702	17.7336	17.6917	17.881	15.9205	15.9558	16.0195	16.0487
CHD4	CHD4	Chd4	Chd4	19.1356	19.2668	19.2549	19.2145	19.2668	19.2668	19.1908	19.2956	19.3011	20.3878	20.0666	19.8918	20.1423
CHD8 HELSNF1 KIAA1564	CHD8	Chd8	Chd8	16.7683	16.7834	16.8016	16.7802	16.7834	16.7834	16.7803	16.8737	16.7099	16.0847	16.0436	15.9884	15.9109
CHAMP1 C13orf8 CAMP CHAMP KIAA1802 ZNF828	CHAMP1	Champ1	Champ1	18.2042	18.4131	18.4063	18.3014	18.4131	18.4131	18.386	18.3504	18.5602	18.8838	18.9335	18.9351	18.958
CFAP20 BUG22 C16orf80 GTL3	CFAP20	Cfap20	Cfap20	17.4097	16.7545	16.7233	16.8442	16.7545	16.7545	16.7581	16.7905	16.695	17.6186	17.7216	18.3721	16.5348
CIZ1 LSFR1 NP94 ZNF356	CIZ1	Ciz1	Ciz1	15.7361	15.9622	15.8588	15.847	15.9622	15.9622	16.0965	15.9506	15.6714	18.8686	18.8164	18.9046	18.8947
SPAG9 HSS KIAA0516 MAPK8IP4 SYD1 HLC6	SPAG9	Spag9	Spag9	17.7766	17.7633	17.7464	17.8022	17.7633	17.7633	17.8617	17.8219	17.6499	16.3141	16.3353	16.078	16.1635
CLINT1 ENTH EPN4 EPNR KIAA0171	CLINT1	Clint1	Clint1	18.3967	18.4601	18.5621	18.3393	18.4601	18.4601	18.3776	18.4414	18.4643	17.236	17.404	17.178	17.3131
CLTA	CLTA	Clta	Clta	18.7876	18.7099	18.7983	18.7313	18.7099	18.7099	18.5817	18.708	19.1005	21.2499	21.4632	20.8684	20.5304
CPSF1 CPSF160	CPSF1	Cpsf1	Cpsf1	18.4602	18.5229	18.5585	18.4792	18.5229	18.5229	18.5453	18.5415	18.4679	19.8097	19.7401	19.593	19.5744
CPSF2 CPSF100 KIAA1367	CPSF2	Cpsf2	Cpsf2	17.8141	17.8367	17.9033	17.8041	17.8367	17.8367	17.7781	17.8478	17.9099	16.8766	16.5436	16.4489	16.5814
CPSF3 CPSF73	CPSF3	Cpsf3	Cpsf3	17.8481	17.9453	17.895	17.9119	17.9453	17.9453	17.9879	17.9611	17.9875	18.053	18.2495	17.9852	18.7902
NUDT21 CFIM25 CPSF25 CPSF5	NUDT21	Nudt21	Nudt21	18.2611	18.4398	18.4439	18.3675	18.4398	18.4398	18.3897	18.4789	18.6657	16.6503	16.9359	16.8822	17.4669
CPSF6 CFIM68	CPSF6	Cpsf6	Cpsf6	18.3773	18.4662	18.5095	18.3786	18.4662	18.4662	18.5585	18.5356	18.5277	20.7926	20.8304	20.7667	20.6318
CPSF7	CPSF7	Cpsf7	Cpsf7	17.6039	17.7427	17.8136	17.6192	17.7427	17.7427	17.7947	17.8093	17.8046	18.8969	18.8942	18.6984	18.5657
CSTF1	CSTF1	Cstf1	Cstf1	17.4907	17.5923	17.621	17.5485	17.5923	17.5923	17.5784	17.6433	17.6648	14.6252	13.9576	15.117	15.1855
CSTF2	CSTF2	Cstf2	Cstf2	17.3781	17.4978	17.566	17.4239	17.4978	17.4978	17.3698	17.5513	17.6731	16.3019	15.8718	16.6177	16.5226
CSTF3	CSTF3	Cstf3	Cstf3	17.5142	17.6472	17.6845	17.5958	17.6472	17.6472	17.6813	17.7388	17.818	16.0773	16.2739	16.6816	16.5601
CLASP1 KIAA0622 MAST1	CLASP1	Clasp1	Clasp1	16.4205	16.3834	16.401	16.4611	16.3834	16.3834	16.2603	16.459	16.0768	18.2092	17.954	17.9489	18.0714
CLASRP SFRS16 SWAP2 UNQ2428/PRO4988	CLASRP	Clasrp	Clasrp	16.2488	16.4539	16.386	16.4622	16.4539	16.4539	16.4493	16.4984	16.6811	16.4791	16.0874	15.4016	15.3615
CLUH KIAA0664	CLUH	Cluh	Cluh	15.8186	15.7662	15.8594	15.7679	15.7662	15.7662	15.6168	15.768	15.7709	17.0261	16.9198	16.6234	16.8708
DENND4A IRLB MYCPBP	DENND4A	Dennd4a	Dennd4a	17.4573	17.316	17.3923	17.3049	17.316	17.316	17.3218	17.354	17.3507	14.5895	14.5657	14.7383	14.825
MYCBP AMY1	MYCBP	Mycbp	Mycbp	17.5763	17.4068	17.4361	17.4021	17.4068	17.4068	17.4732	17.4283	17.6472	15.1453	15.2382	15.1757	15.1418
COTL1 CLP	COTL1	Cotl1	Cotl1	19.7791	19.9205	19.9924	19.9076	19.9205	19.9205	19.8683	19.8873	20.3005	21.0499	20.709	21.8607	22.3086
COPA	COPA	Copa	Copa	19.6679	19.5861	19.6456	19.598	19.5861	19.5861	19.642	19.611	19.7502	19.4395	19.4082	19.375	19.302
COPB1 COPB MSTP026	COPB1	Copb1	Copb1	18.6801	18.743	18.7767	18.739	18.743	18.743	18.78	18.731	18.9108	16.2422	16.3049	15.7972	15.5277
COPB2	COPB2	Copb2	Copb2	18.9254	18.9316	18.9442	18.9326	18.9316	18.9316	18.9474	18.9497	19.0284	18.8107	19.0593	19.8113	19.8201
ARCN1 COPD	ARCN1	Arcn1	Arcn1	18.8337	18.8979	18.9756	18.8264	18.8979	18.8979	18.9768	18.906	19.1323	20.8783	21.0987	20.7138	20.5546
COPE	COPE	Cope	Cope	17.234	17.2911	17.3271	17.2596	17.2911	17.2911	17.3338	17.2885	17.3885	16.6298	16.4951	16.5305	16.4249
COPG1 COPG	COPG1	Copg1	Copg1	18.7248	18.757	18.7732	18.7435	18.757	18.757	18.7037	18.723	18.8873	19.0587	18.9634	18.7378	18.7208
COPG2	COPG2	Copg2	Copg2	17.4078	17.3933	17.4298	17.4295	17.3933	17.3933	17.4596	17.4178	17.49	17.2286	17.2843	16.9687	17.0114
CDAN1 UNQ664/PRO1295	CDAN1	Cdan1	Cdan1	14.0572	13.8393	13.9019	13.9568	13.8393	13.8393	13.8614	13.6619	13.812	15.9927	16.2008	16.0933	16.0523
CFL1 CFL	CFL1	Cfl1	Cfl1	21.3926	21.2616	21.2734	21.3345	21.2616	21.2616	21.4223	21.3267	21.6747	18.5697	17.9293	17.8972	17.5515
STAG1 SA1 SCC3	STAG1	Stag1	Stag1	18.1447	18.1664	18.1894	18.1196	18.1664	18.1664	18.2267	18.2208	18.3959	18.7069	18.5318	18.4728	18.6153
CC2D1A AKI1 LGD2	CC2D1A	Cc2d1a	Cc2d1a	16.9955	16.9489	17.0032	16.9801	16.9489	16.9489	17.0478	16.991	16.9283	13.676	13.8973	14.4524	14.4168
CC2D1B KIAA1836 LGD1	CC2D1B	Cc2d1b	Cc2d1b	16.0648	16.0482	16.0011	16.1138	16.0482	16.0482	16.127	16.0593	16.0491	19.3572	19.4583	19.4746	19.182
CCDC115	CCDC115	Ccdc115	Ccdc115	14.0948	13.9923	13.9494	14.0731	13.9923	13.9923	14.124	14.0504	13.773	18.8762	18.7007	18.2295	18.8365
CCDC12	CCDC12	Ccdc12	Ccdc12	17.1087	17.284	17.3166	17.1625	17.284	17.284	17.2977	17.345	17.1985	18.1494	18.0267	17.3745	17.4996
CCDC124	CCDC124	Ccdc124	Ccdc124	16.7374	17.0317	17.1139	16.8671	17.0317	17.0317	17.0846	17.0506	17.2644	19.3812	19.5576	19.3533	19.3441
CCDC134	CCDC134	Ccdc134	Ccdc134	15.426	15.3469	15.2969	15.3611	15.3469	15.3469	15.4009	15.3518	15.3613	14.4286	14.2023	13.9435	13.9989
CCDC137 cPERP-B	CCDC137	Ccdc137	Ccdc137	16.103	16.4296	16.6098	15.9916	16.4296	16.4296	16.5317	16.5271	16.2289	19.4278	19.3786	19.9926	19.9333
CCDC186 C10orf118	CCDC186	Ccdc186	Ccdc186	15.3665	15.2233	15.3054	15.1801	15.2233	15.2233	15.2712	15.3011	15.3161	16.4454	16.7031	16.8622	16.5814
CCDC22 CXorf37 JM1	CCDC22	Ccdc22	Ccdc22	17.2069	17.0063	17.1003	17.0145	17.0063	17.0063	16.9236	17.0274	17.1142	17.6941	17.3803	17.6876	17.7221
CCDC43	CCDC43	Ccdc43	Ccdc43	16.8981	16.908	17.0376	16.8794	16.908	16.908	17.0369	16.9511	16.9821	16.4776	16.3618	16.2771	16.7075
CCDC50 C3orf6	CCDC50	Ccdc50	Ccdc50	17.3004	17.4889	17.594	17.3997	17.4889	17.4889	17.3501	17.3423	17.7306	17.4395	17.5557	17.8917	17.839
CCDC6 D10S170 TST1	CCDC6	Ccdc6	Ccdc6	18.1655	18.1421	18.0278	18.0873	18.1421	18.1421	18.0456	18.1371	18.1063	15.0437	14.6917	15.0912	15.0788
CCDC86 CYCLON	CCDC86	Ccdc86	Ccdc86	16.8706	17.3452	17.5047	17.06	17.3452	17.3452	17.3494	17.5043	17.1981	19.0982	18.9514	19.4435	19.6746
CCDC9	CCDC9	Ccdc9	Ccdc9	16.2677	16.459	16.4577	16.3085	16.459	16.459	16.4348	16.4502	16.5671	17.725	17.6116	17.5955	17.6725
CCDC90B CUA003 MDS011 MDS025	CCDC90B	Ccdc90b	Ccdc90b	16.9511	16.9949	16.9155	16.9933	16.9949	16.9949	16.8549	16.8187	17.2719	16.1186	16.3621	16.4982	16.6228
CCDC93	CCDC93	Ccdc93	Ccdc93	17.3915	17.4026	17.441	17.4766	17.4026	17.4026	17.5031	17.4704	17.4172	18.1766	18.299	18.1942	18.3535
CCDC97	CCDC97	Ccdc97	Ccdc97	15.6344	15.6199	15.7158	15.6513	15.6199	15.6199	15.6529	15.6151	15.6439	15.1321	15.1096	14.9499	15.2037
CHCHD2 C7orf17 AAG10	CHCHD2	Chchd2	Chchd2	16.5471	16.2405	16.183	16.2603	16.2405	16.2405	16.0831	16.2349	15.9932	16.6143	16.3366	16.0693	16.5806
COIL CLN80	COIL	Coil	Coil	15.4	15.7165	15.7473	15.6369	15.7165	15.7165	15.7275	15.7776	15.5995	17.6606	17.6123	17.5065	17.6339
CSDE1 D1S155E KIAA0885 NRU UNR	CSDE1	Csde1	Csde1	18.4409	18.4512	18.4519	18.4616	18.4512	18.4512	18.3148	18.4024	18.6857	19.5226	19.5514	19.3224	19.5105
CIRBP A18HNRNP CIRP	CIRBP	Cirbp	Cirbp	17.6556	17.7602	17.9479	17.6726	17.7602	17.7602	17.8431	17.758	17.6268	19.5498	19.8697	19.9473	19.8719
ACAD9	ACAD9	Acad9	Acad9	17.5057	17.5392	17.6141	17.5768	17.5392	17.5392	17.5549	17.4955	17.5022	17.337	17.3302	17.0021	17.0962
COG2 LDLC	COG2	Cog2	Cog2	16.4494	16.5129	16.5026	16.5029	16.5129	16.5129	16.576	16.5397	16.3667	14.4693	14.3801	14.458	14.6765
COG8	COG8	Cog8	Cog8	16.7115	16.7534	16.8258	16.7427	16.7534	16.7534	16.7505	16.6594	16.6825	16.128	16.1505	16.1821	16.5154
FAM120A C9orf10 KIAA0183 OSSA	FAM120A	Fam120a	FAM120A	18.8767	18.8187	18.849	18.732	18.8187	18.8187	18.877	18.8149	18.7187	20.2787	20.2622	19.9168	19.8577
GPS1 COPS1 CSN1	GPS1	Gps1	Gps1	18.1353	17.9562	17.9723	17.987	17.9562	17.9562	17.9225	17.9339	17.8885	16.6939	16.7352	17.1695	17.2919
COPS2 CSN2 TRIP15	COPS2	Cops2	Cops2	18.1361	18.0695	18.0215	18.1043	18.0695	18.0695	18.1571	18.0981	18.1555	15.3999	14.9631	15.32	15.346
COPS5 CSN5 JAB1	COPS5	Cops5	Cops5	17.0559	16.9441	17.0024	16.9208	16.9441	16.9441	16.8502	16.9055	16.8637	15.426	15.3054	16.293	16.4409
COPS7B CSN7B	COPS7B	Cops7b	Cops7b	16.7457	16.5915	16.6656	16.6287	16.5915	16.5915	16.727	16.6323	16.5471	16.8552	16.7694	16.7927	16.5027
COPS8 CSN8	COPS8	Cops8	Cops8	15.5516	15.4454	15.504	15.4738	15.4454	15.4454	15.5648	15.5048	15.1026	18.0558	18.1129	18.0725	18.244
CPNE3 CPN3 KIAA0636	CPNE3	Cpne3	Cpne3	18.9511	18.794	18.8183	18.8905	18.794	18.794	18.7569	18.8259	19.0174	15.4077	15.6009	15.4622	15.6878
CUTC CGI-32	CUTC	Cutc	Cutc	17.7902	17.7752	17.6253	17.7107	17.7752	17.7752	17.8555	17.7326	17.8587	15.0255	14.7974	15.2873	14.9329
CBFB	CBFB	Cbfb	Cbfb	14.1045	14.1288	14.2284	13.9879	14.1288	14.1288	14.1557	14.1766	14.1044	20.5903	20.5096	20.8659	20.7708
CORO1A CORO1	CORO1A	Coro1a	Coro1a	20.8276	20.6965	20.7265	20.7388	20.6965	20.6965	20.7765	20.7532	20.9119	22.3354	22.5053	22.6761	22.4868
CORO1B	CORO1B	Coro1b	Coro1b	18.2321	18.4431	18.4414	18.4648	18.4431	18.4431	18.3241	18.4637	18.6669	21.0183	21.3062	20.7769	20.8442
CORO1C CRN2 CRNN4	CORO1C	Coro1c	Coro1c	18.9664	18.6743	18.7045	18.9377	18.6743	18.6743	18.6753	18.6394	18.6517	17.1514	17.0775	17.8464	18.2827
CMC1 C3orf68	CMC1	Cmc1	Cmc1	13.5827	13.8312	13.9582	14.0639	13.8312	13.8312	13.8305	13.8043	13.6414	14.7855	14.4053	13.7704	13.5612
CFDP1 BCNT CENP-29	CFDP1	Cfdp1	Cfdp1	15.3789	15.5579	15.3686	15.6691	15.5579	15.5579	15.5516	15.6863	15.4379	19.9839	20.1931	20.0058	20.0852
CREBBP CBP	CREBBP	Crebbp	Crebbp	16.1	16.1836	16.1543	16.1255	16.1836	16.1836	16.2358	16.1904	16.1447	17.2665	17.2825	16.3966	16.2333
CRKL	CRKL	Crkl	Crkl	17.871	17.7079	17.7098	17.7299	17.7079	17.7079	17.6406	17.6916	17.7181	17.668	17.7898	17.2983	17.281
CRNKL1 CRN CGI-201 MSTP021	CRNKL1	Crnkl1	Crnkl1	18.2103	18.1825	18.167	18.1958	18.1825	18.1825	18.1806	18.1804	18.4358	15.4367	15.193	14.7213	14.9889
CTDSPL2 HSPC058 HSPC129	CTDSPL2	Ctdspl2	Ctdspl2	16.6787	16.9364	16.8645	16.776	16.9364	16.9364	16.9903	16.8683	17.0503	14.8327	14.9474	15.0333	14.7166
CTBP1 CTBP	CTBP1	Ctbp1	Ctbp1	18.9366	18.9592	18.8857	18.9171	18.9592	18.9592	18.7351	19.0507	19.2578	20.182	20.2784	20.4283	20.4683
CTPS1 CTPS	CTPS1	Ctps1	Ctps1	16.8154	16.7679	16.975	16.7572	16.7679	16.7679	16.8759	16.7905	16.7163	16.8859	16.652	16.5594	16.4833
CELF2 BRUNOL3 CUGBP2 ETR3 NAPOR	CELF2	Celf2	Celf2	18.309	18.3557	18.3578	18.4008	18.3557	18.3557	18.3698	18.4692	18.36	19.5792	19.4737	19.2971	19.2551
CUL2	CUL2	Cul2	Cul2	17.8646	17.9223	17.8344	17.943	17.9223	17.9223	18.0222	17.9613	18.1224	18.3777	18.2481	17.9396	18.1373
CUL3 KIAA0617	CUL3	Cul3	Cul3	18.5245	18.3882	18.4054	18.4019	18.3882	18.3882	18.4216	18.3463	18.4939	18.934	18.9598	18.9569	18.8185
CUL4B KIAA0695	CUL4B	Cul4b	Cul4b	18.925	18.9738	18.8565	18.9461	18.9738	18.9738	18.9692	19.0652	19.0576	16.6146	16.4401	16.2299	16.2542
CUL5 VACM1	CUL5	Cul5	Cul5	17.8906	17.9648	17.8912	17.9893	17.9648	17.9648	17.9491	17.9481	18.0125	14.9683	14.688	14.7982	15.2683
CAND1 KIAA0829 TIP120 TIP120A	CAND1	Cand1	Cand1	20.1752	20.1454	20.0984	20.1245	20.1454	20.1454	20.0409	20.1163	20.4216	19.4802	19.3603	19.1378	19.3788
CWF19L1	CWF19L1	Cwf19l1	Cwf19l1	17.5894	17.5506	17.5694	17.5268	17.5506	17.5506	17.6298	17.5393	17.6151	13.401	13.8924	14.1303	13.5262
CWF19L2	CWF19L2	Cwf19l2	Cwf19l2	16.457	16.6622	16.6428	16.5603	16.6622	16.6622	16.5754	16.6935	16.6011	18.8575	18.8969	19.1654	19.1275
CXXC1 CFP1 CGBP PCCX1 PHF18	CXXC1	Cxxc1	Cxxc1	16.8977	16.7695	16.7691	16.8337	16.7695	16.7695	16.8966	16.8383	16.4287	19.2527	18.2454	18.8781	18.9401
CXXC5 HSPC195 TCCCIA00297	CXXC5	Cxxc5	Cxxc5	15.5689	15.9236	15.8241	15.8144	15.9236	15.9236	15.8212	15.8589	16.0289	15.8225	15.6314	15.6497	15.6171
CREB1	CREB1	Creb1	Creb1	18.1206	18.22	18.1679	18.1084	18.22	18.22	18.0044	18.1712	18.3794	15.8443	15.2985	15.5283	15.3681
CDK12 CRK7 CRKRS KIAA0904	CDK12	Cdk12	Cdk12	16.8827	17.0529	17.0853	17.0236	17.0529	17.0529	17.0456	17.1164	16.9543	17.1767	17.2975	17.7127	17.8368
CDK13 CDC2L CDC2L5 CHED KIAA1791	CDK13	Cdk13	Cdk13	16.931	17.1035	17.0583	16.9863	17.1035	17.1035	17.2467	17.2103	16.8236	18.7199	18.9317	18.149	18.1861
CDK2 CDKN2	CDK2	Cdk2	Cdk2	16.2302	16.0556	16.0068	16.1222	16.0556	16.0556	16.157	16.0802	16.1865	15.8781	15.7074	15.8053	16.1702
CDK5 CDKN5 PSSALRE	CDK5	Cdk5	Cdk5	10.9856	10.9217	10.8948	11.2316	10.9217	10.9217	10.9027	10.9353	11.0257	16.3151	16.3639	15.8363	15.882
CDK9 CDC2L4 TAK	CDK9	Cdk9	Cdk9	15.1344	15.5238	15.5364	15.3485	15.5238	15.5238	15.447	15.5405	15.4298	14.9365	14.3463	15.5839	15.5453
CDKN1B KIP1 p27	CDKN1B	Cdkn1b	Cdkn1b	17.2324	17.2115	17.1004	17.1042	17.2115	17.2115	17.3617	17.1925	16.9771	17.7777	17.8038	17.4228	17.4547
GAK DNAJC26	GAK	Gak	Gak	17.4657	17.4013	17.4242	17.4177	17.4013	17.4013	17.4654	17.4509	17.2864	16.9564	17.0845	17.5174	17.4642
CCNK CPR4	CCNK	Ccnk	Ccnk	16.3169	16.2837	16.3003	16.2333	16.2837	16.2837	16.3757	16.3323	16.0817	13.8144	13.6886	13.5066	13.5347
CCNT1	CCNT1	Ccnt1	Ccnt1	16.5397	16.5752	16.5933	16.5756	16.5752	16.5752	16.4772	16.6	16.6734	16.3129	16.1447	16.0926	16.2223
CSTB CST6 STFB	CSTB	Cstb	Cstb	17.8747	17.6467	17.5933	17.6947	17.6467	17.6467	17.7857	17.7268	17.4815	14.8461	15.0522	14.6922	14.2958
CSRP1 CSRP CYRP	CSRP1	Csrp1	Csrp1	17.9442	17.9288	18.0534	18.0171	17.9288	17.9288	17.9866	17.9209	17.6163	17.5318	17.7989	16.6456	16.6485
CHORDC1 CHP1	CHORDC1	Chordc1	Chordc1	17.7947	17.8207	17.7247	17.8762	17.8207	17.8207	17.8329	17.9396	17.7375	14.6947	14.9811	15.0095	15.0974
NFS1 NIFS HUSSY-08	NFS1	Nfs1	Nfs1	17.632	17.6692	17.611	17.6573	17.6692	17.6692	17.8445	17.5913	17.976	19.3133	19.924	19.4924	19.4378
CRIPT HSPC139	CRIPT	Cript	Cript	15.7586	15.9845	15.8877	15.7928	15.9845	15.9845	16.1959	16.1405	15.7428	17.0403	17.3636	17.7317	17.8431
CRIP1 CRIP CRP1	CRIP1	Crip1	Crip1	19.063	18.9385	19.1149	18.8566	18.9385	18.9385	18.6058	18.7521	19.128	16.1853	15.8779	16.0847	16.1012
CRIP2 CRP2	CRIP2	Crip2	Crip2	14.5953	14.5737	14.5076	14.6478	14.5737	14.5737	14.3079	14.4288	14.2105	18.5206	18.3158	18.5361	19.5001
CYBB NOX2	CYBB	Cybb	Cybb	12.7892	11.2405	11.3019	12.646	11.2405	11.2405	11.2209	11.2544	11.3475	17.1374	17.2901	17.6706	17.4149
CYBA	CYBA	Cyba	Cyba	17.7868	16.829	16.8468	17.5694	16.829	16.829	16.714	16.9508	17.4909	15.1467	14.9734	14.7372	14.7675
CYB5A CYB5	CYB5A	Cyb5a	Cyb5a	17.119	16.6241	16.5832	16.6157	16.6241	16.6241	16.7115	16.5688	17.0076	16.3578	16.4367	16.1573	15.9831
CYB5B CYB5M OMB5	CYB5B	Cyb5b	Cyb5b	17.7909	17.9864	18.0069	17.8918	17.9864	17.9864	18.1889	18.0664	17.7223	18.7051	18.6858	18.9389	18.8223
UQCRC2	UQCRC2	Uqcrc2	Uqcrc2	19.7675	19.8466	19.8519	19.8268	19.8466	19.8466	19.8706	19.8161	19.9458	18.6447	18.3629	18.7009	19.2617
UQCRH	UQCRH	Uqcrh	Uqcrh	17.7325	17.8809	17.9006	17.8091	17.8809	17.8809	17.9363	17.869	17.9025	21.1678	20.9301	20.191	20.3972
UQCRB UQBP	UQCRB	Uqcrb	Uqcrb	18.0745	18.1517	18.1372	18.1539	18.1517	18.1517	18.0999	18.0807	18.2447	17.4117	16.9726	16.9112	16.6072
UQCRQ	UQCRQ	Uqcrq	Uqcrq	17.8846	17.7884	17.8489	17.8089	17.7884	17.7884	17.7504	17.7245	17.9045	18.9913	18.7742	18.3328	18.2423
UQCRFS1	UQCRFS1	Uqcrfs1	Uqcrfs1	18.4947	18.4662	18.4949	18.4245	18.4662	18.4662	18.35	18.3897	18.8801	18.8123	18.6263	18.5437	18.5555
COA6 C1orf31	COA6	Coa6	Coa6	15.197	15.4709	15.6362	15.4865	15.4709	15.4709	15.5357	15.4524	15.4594	14.9325	14.9348	14.694	14.7786
COX4I1 COX4	COX4I1	Cox4i1	Cox4i1	18.8981	18.9554	19.1323	18.9834	18.9554	18.9554	18.9262	19.0122	19.3756	19.3242	19.3356	19.2295	19.1845
COX5A	COX5A	Cox5a	Cox5a	18.288	18.3043	18.5029	18.2813	18.3043	18.3043	18.078	18.3332	18.8182	17.4126	17.6299	16.9044	17.1633
COX6B1 COX6B	COX6B1	Cox6b1	Cox6b1	17.8632	17.8224	18.0392	17.8639	17.8224	17.8224	17.7762	17.8307	17.9413	17.8412	17.5698	17.2017	17.8676
COX6C	COX6C	Cox6c	Cox6c	17.9235	18.0371	18.2442	18.0142	18.0371	18.0371	17.5861	18.0861	18.367	17.1828	17.1278	16.7823	16.8473
CYC1	CYC1	Cyc1	Cyc1	17.9143	17.8888	17.9875	17.8789	17.8888	17.8888	17.7999	17.8352	18.1155	17.1682	16.9662	16.5938	16.6728
CYTH1 D17S811E PSCD1	CYTH1	Cyth1	Cyth1	15.7949	15.4814	15.3429	15.4896	15.4814	15.4814	15.5504	15.5437	15.6003	18.1143	18.4374	18.519	18.5773
CRLF3 CREME9 CRLM9 CYTOR4 P48	CRLF3	Crlf3	Crlf3	18.1608	18.117	18.0057	18.1043	18.117	18.117	18.1525	18.1232	18.0569	19.4153	19.4818	19.7826	19.7006
GLYR1 HIBDL NDF NP60 NPAC	GLYR1	Glyr1	Glyr1	18.6733	18.7658	18.6993	18.7222	18.7658	18.7658	18.6645	18.7676	18.8583	19.6586	19.8688	19.7722	19.4936
ZNF622 ZPR9	ZNF622	Zfp622	Zfp622	11.0076	11.3452	11.4309	11.2963	11.3452	11.3452	11.3255	11.3593	11.4532	17.4821	17.4672	17.2214	17.2333
ACO1 IREB1	ACO1	Aco1	aco1	18.245	18.181	18.2335	18.1688	18.181	18.181	18.2181	18.1128	18.3732	18.209	18.5036	18.3614	18.1455
DYNC1H1 DHC1 DNCH1 DNCL DNECL DYHC KIAA0325	DYNC1H1	Dync1h1	Dync1h1	20.7649	20.7259	20.7767	20.764	20.7259	20.7259	20.7385	20.6182	20.865	20.2409	20.1861	20.1266	20.2372
DYNC1I2 DNCI2 DNCIC2	DYNC1I2	Dync1i2	Dync1i2	18.3757	18.2842	18.3331	18.361	18.2842	18.2842	18.2149	18.0979	18.3852	16.3618	16.2986	16.361	16.0421
DYNC1LI1 DNCLI1	DYNC1LI1	Dync1li1	Dync1li1	18.1281	18.0585	18.091	18.0505	18.0585	18.0585	18.1043	18.051	18.2291	16.6433	16.9509	16.9748	17.0942
DYNC1LI2 DNCLI2 LIC2	DYNC1LI2	Dync1li2	Dync1li2	15.4371	15.4332	15.423	15.4871	15.4332	15.4332	15.4887	15.296	15.5582	17.7984	17.8176	17.4786	17.7567
CYFIP1 KIAA0068	CYFIP1	Cyfip1	Cyfip1	15.1329	15.3021	15.4045	15.4027	15.3021	15.3021	15.4277	15.1891	15.0007	20.7283	20.7882	20.6011	20.4367
CYFIP2 KIAA1168 PIR121	CYFIP2	Cyfip2	Cyfip2	19.3978	19.4474	19.3921	19.417	19.4474	19.4474	19.3933	19.2818	19.6992	17.9834	18.2045	18.0129	17.7726
CTU2 C16orf84 NCS2	CTU2	Ctu2	Ctu2	13.9069	13.7605	13.8234	13.7557	13.7605	13.7605	13.9146	13.7942	13.4484	14.4475	13.894	14.3336	14.3661
CKAP4	CKAP4	Ckap4	Ckap4	19.3374	19.5609	19.2119	19.4487	19.5609	19.5609	19.4075	19.1579	19.5143	21.8652	22.2418	21.9495	22.1924
CKAP5 KIAA0097	CKAP5	Ckap5	Ckap5	18.776	18.6362	18.617	18.7016	18.6362	18.6362	18.6007	18.7236	18.7028	15.4841	15.239	15.4448	15.402
LAP3 LAPEP PEPS	LAP3	Lap3	Lap3	18.6973	18.7527	18.8796	18.9592	18.7527	18.7527	18.8125	18.8461	18.7673	20.4983	20.647	20.2171	20.1688
ACOT7 BACH	ACOT7	Acot7	Acot7	16.0968	15.6394	15.7581	15.7319	15.6394	15.6394	15.7314	15.7591	15.7087	19.1891	18.8006	18.9478	19.4239
ENGASE	ENGASE	Engase	Engase	17.6401	17.5916	17.5938	17.5211	17.5916	17.5916	17.7039	17.656	17.3224	16.917	16.7281	15.8735	15.8739
NUBP1 NBP NBP1	NUBP1	Nubp1	Nubp1	16.8168	16.8413	16.8535	16.8013	16.8413	16.8413	16.9427	16.8791	16.6074	16.4863	16.0838	16.3408	16.5872
SPECC1 CYTSB NSP5	SPECC1	Specc1	Specc1	13.3086	12.9786	12.9558	13.2694	12.9786	12.9786	13.2	12.9664	12.6946	16.0796	15.8285	15.7571	15.8327
PHGDH PGDH3	PHGDH	Phgdh	Phgdh	11.2072	10.7823	11.1229	11.2304	10.7823	10.7823	10.7636	10.7957	10.885	19.3487	19.3077	19.142	19.2904
APPL1 APPL DIP13A KIAA1428	APPL1	Appl1	Appl1	19.0096	19.1142	18.9515	18.985	19.1142	19.1142	19.1511	19.1105	19.2915	17.0309	16.9644	16.7315	16.5742
DCTPP1 XTP3TPA CDA03	DCTPP1	Dctpp1	Dctpp1	17.6606	17.5107	17.7742	17.4944	17.5107	17.5107	17.5745	17.6198	17.2547	16.9159	17.0954	16.6506	17.266
DCAF11 WDR23 GL014 PRO2389	DCAF11	Dcaf11	Dcaf11	16.9701	16.5026	16.462	16.6148	16.5026	16.5026	16.4948	16.5055	16.5649	15.6372	15.6208	15.5593	15.4671
DCAF13 WDSOF1 HSPC064	DCAF13	Dcaf13	Dcaf13	16.4697	16.6541	16.7059	16.5169	16.6541	16.6541	16.7431	16.6845	16.824	18.7549	18.7503	18.9879	19.0344
DCAF8 H326 WDR42A	DCAF8	Dcaf8	Dcaf8	14.8999	14.684	14.7632	14.7336	14.684	14.684	14.7941	14.588	14.6014	14.1973	14.295	15.0779	14.5452
DDT	DDT	Ddt	Ddt	19.2408	19.0171	18.9948	19.0029	19.0171	19.0171	18.7118	18.8368	19.2749	16.264	15.6769	15.9477	15.9977
DDRGK1 C20orf116 UFBP1	DDRGK1	Ddrgk1	Ddrgk1	16.5516	16.6508	16.5568	16.6577	16.6508	16.6508	16.7008	16.6828	16.6702	19.9352	20.257	19.2701	19.2639
NIT1	NIT1	Nit1	Nit1	17.2621	17.3101	17.3589	17.3114	17.3101	17.3101	17.3445	17.2421	17.467	15.5715	15.4621	14.8727	14.7834
DAXX BING2 DAP6	DAXX	Daxx	Daxx	16.515	16.6283	16.7021	16.6136	16.6283	16.6283	16.545	16.5835	16.7468	18.8096	18.8739	18.6805	18.4719
DAP DAP1	DAP	Dap	Dap	15.0955	15.1851	15.2317	15.1245	15.1851	15.1851	15.4185	15.247	14.8356	20.1448	20.3162	20.2552	20.1993
DIDO1 C20orf158 DATF1 KIAA0333	DIDO1	Dido1	Dido1	18.328	18.3709	18.3442	18.3063	18.3709	18.3709	18.3676	18.376	18.2852	18.7778	19.0412	19.5022	19.4592
DXO DOM3L DOM3Z NG6	DXO	Dxo	Dxo	13.7585	14.6614	14.7424	14.0623	14.6614	14.6614	14.4331	14.522	14.7654	16.7939	17.0826	17.1123	17.1759
DOCK10 KIAA0694 ZIZ3.1	DOCK10	Dock10	Dock10	18.8597	18.9541	18.8558	18.9487	18.9541	18.9541	18.9732	18.7197	19.0782	17.9764	17.8585	16.3227	15.982
DOCK11 ZIZ2	DOCK11	Dock11	Dock11	18.797	18.8071	18.7388	18.804	18.8071	18.8071	18.8314	18.8904	18.8946	17.0832	17.2129	16.7907	16.7239
DOCK2 KIAA0209	DOCK2	Dock2	Dock2	19.1884	19.1258	19.1318	19.1474	19.1258	19.1258	19.2771	19.1104	19.1708	20.0334	20.1052	20.7489	20.6259
DOCK8	DOCK8	Dock8	Dock8	19.3048	19.3292	19.1768	19.3365	19.3292	19.3292	19.3722	19.2332	19.4878	20.7342	20.7634	20.6274	20.5959
DHRS1 SDR19C1	DHRS1	Dhrs1	Dhrs1	16.4194	16.319	16.3032	16.194	16.319	16.319	16.2101	16.2264	16.4123	19.7649	19.6929	19.3212	19.3712
DHRS4 SDR25C2 UNQ851/PRO1800	DHRS4	Dhrs4	Dhrs4	17.9739	17.6502	17.6437	17.7296	17.6502	17.6502	17.4739	17.5926	17.7373	20.5179	20.5816	20.5419	20.6301
LBR	LBR	Lbr	Lbr	19.0753	18.922	18.6906	18.9074	18.922	18.922	18.8811	19.0667	19.2024	21.8042	22.0268	21.1919	21.0141
ALDH4A1 ALDH4 P5CDH	ALDH4A1	Aldh4a1	Aldh4a1	17.541	17.3941	17.5768	17.5305	17.3941	17.3941	17.3822	17.2032	17.2222	15.1582	15.2545	15.6603	15.3591
ALDH18A1 GSAS P5CS PYCS	ALDH18A1	Aldh18a1	Aldh18a1	18.0227	18.0245	18.0825	17.9935	18.0245	18.0245	18.0548	18.0837	18.0349	19.5354	19.2621	19.5174	19.6146
ALAD	ALAD	Alad	Alad	17.8407	17.0752	16.9084	17.3454	17.0752	17.0752	17.1248	16.9892	17.0852	17.202	16.9402	16.9996	16.608
DENND1A FAM31A KIAA1608	DENND1A	Dennd1a	Dennd1a	15.3829	15.255	15.251	15.3578	15.255	15.255	15.4076	15.2554	15.1667	16.9425	16.6233	17.1765	16.6711
DENND1C FAM31C	DENND1C	Dennd1c	Dennd1c	17.3343	17.147	17.0995	17.2082	17.147	17.147	17.2117	17.0921	16.9778	15.9867	16.1972	16.7164	16.5847
DENND2D	DENND2D	Dennd2d	Dennd2d	15.5078	15.7131	15.4925	15.7688	15.7131	15.7131	15.827	15.6419	15.8745	15.2995	15.4456	16.2256	15.7494
DENND4B KIAA0476	DENND4B	Dennd4b	Dennd4b	15.2304	15.2628	15.3123	15.2368	15.2628	15.2628	15.2799	15.2157	15.3761	18.6086	18.7039	18.4709	18.6013
DENND5B	DENND5B	Dennd5b	Dennd5b	15.2191	15.3347	15.3791	15.3073	15.3347	15.3347	15.4711	15.2789	15.2769	15.8013	15.719	15.3779	15.2747
DENR DRP1 H14	DENR	Denr	Denr	17.0201	17.1383	17.1925	17.0979	17.1383	17.1383	17.0102	17.0674	17.0867	18.8239	18.9751	19.7775	19.8386
SAMHD1 MOP5	SAMHD1	Samhd1	Samhd1	19.4909	18.9216	19.1485	19.4393	18.9216	18.9216	19.0224	18.9697	19.3584	20.1614	20.7411	20.581	20.6782
DNTTIP1 C20orf167 TDIF1	DNTTIP1	Dnttip1	Dnttip1	16.4709	16.6225	16.6055	16.5352	16.6225	16.6225	16.5775	16.6355	17.123	19.2048	19.1881	19.1009	19.216
DNTTIP2 ERBP TDIF2	DNTTIP2	Dnttip2	Dnttip2	17.1567	17.3139	17.3091	17.1825	17.3139	17.3139	17.1408	17.3178	17.3666	17.9495	17.7871	17.6685	17.677
DERA CGI-26	DERA	Dera	Dera	17.1909	17.2291	17.1889	17.1897	17.2291	17.2291	17.3567	17.1847	17.2042	17.717	18.004	17.8368	17.8844
DERL1 DER1 UNQ243/PRO276	DERL1	Derl1	Derl1	15.773	15.7184	15.7674	15.7823	15.7184	15.7184	15.7967	15.8969	15.5899	18.1462	18.0037	18.0633	18.1578
OTUD6B DUBA5 CGI-77	OTUD6B	Otud6b	Otud6b	15.4325	15.4159	15.3887	15.5671	15.4159	15.4159	15.2988	15.3144	15.5208	15.2195	14.8678	14.6886	14.8817
VCPIP1 KIAA1850 VCIP135	VCPIP1	Vcpip1	Vcpip1	17.7127	17.7758	17.8138	17.7796	17.7758	17.7758	17.7991	17.7791	17.7369	18.3722	18.5738	18.5122	18.4541
DRG2	DRG2	Drg2	Drg2	16.1894	16.134	16.1229	16.1917	16.134	16.134	16.1745	16.1619	16.1484	15.8942	16.2066	15.8641	15.1683
DIABLO SMAC	DIABLO	Diablo	Diablo	18.3764	18.4712	18.4805	18.4604	18.4712	18.4712	18.5879	18.4844	18.6669	20.8259	20.9836	20.7662	20.5796
DGKZ DAGK6	DGKZ	Dgkz	Dgkz	15.7463	15.5018	15.4928	15.6585	15.5018	15.5018	15.5545	15.4685	15.3234	13.4739	14.0949	14.3628	14.4224
DAGLB	DAGLB	Daglb	Daglb	13.8088	13.6299	13.6618	13.7684	13.6299	13.6299	13.7263	13.6632	13.6037	16.1624	15.9747	16.2475	16.2083
DLAT DLTA	DLAT	Dlat	Dlat	18.619	18.7069	18.7077	18.7125	18.7069	18.7069	18.4591	18.6014	18.7841	19.145	19.1308	19.3715	19.0711
DLST DLTS	DLST	Dlst	Dlst	19.1092	18.8317	18.8365	18.7932	18.8317	18.8317	18.8034	18.7487	18.9281	17.6543	17.5976	16.7787	16.7836
DHODH	DHODH	Dhodh	Dhodh	14.7833	15.0121	15.0371	15.1028	15.0121	15.0121	15.1375	14.9621	14.9737	15.48	15.0034	15.6303	15.3128
DPYSL2 CRMP2 ULIP2	DPYSL2	Dpysl2	Dpysl2	19.0164	18.6755	19.0438	19.0545	18.6755	18.6755	18.8944	18.9553	18.7304	20.7363	20.8203	20.2203	20.2216
CTSC CPPI	CTSC	Ctsc	Ctsc	16.9403	16.4691	16.5546	16.6107	16.4691	16.4691	16.4084	16.2992	16.4715	21.4595	21.1697	21.3869	20.9913
DPP7 DPP2 QPP	DPP7	Dpp7	Dpp7	17.2081	17.2249	17.1804	17.1956	17.2249	17.2249	17.2262	17.1523	17.4456	13.7394	13.9958	14.4902	13.6453
DPP3	DPP3	Dpp3	Dpp3	19.0917	18.979	19.0421	19.0513	18.979	18.979	18.9476	18.8972	19.159	19.056	19.1598	19.1879	19.5148
DPP9 DPRP2	DPP9	Dpp9	Dpp9	17.0629	17.114	17.1107	17.1106	17.114	17.114	17.1102	17.1412	17.0931	17.8729	18.197	18.2897	18.362
DIS3L2 FAM6A	DIS3L2	Dis3l2	Dis3l2	16.031	15.952	15.9473	16.0543	15.952	15.952	15.9975	16.0008	16.0553	16.1943	16.277	16.4968	16.5494
DIP2B KIAA1463	DIP2B	Dip2b	Dip2b	17.5538	17.658	17.5936	17.6057	17.658	17.658	17.6909	17.6236	17.6836	16.1628	16.367	15.714	15.9156
ADAM17 CSVP TACE	ADAM17	Adam17	Adam17	13.8485	13.8451	13.9019	13.873	13.8451	13.8451	13.8553	13.909	13.858	20.4105	20.6036	20.2568	20.2698
DLG1	DLG1	Dlg1	Dlg1	15.1938	15.0635	15.0294	14.9847	15.0635	15.0635	15.2926	15.136	14.708	16.1347	16.4551	16.3805	16.2252
LRCH3	LRCH3	Lrch3	Lrch3	17.4096	17.3788	17.2837	17.3695	17.3788	17.3788	17.3116	17.2797	17.4696	18.6486	18.6041	18.6274	18.5556
DNMT1 AIM CXXC9 DNMT	DNMT1	Dnmt1	Dnmt1	18.1171	17.9722	17.9205	17.9924	17.9722	17.9722	17.9775	17.9945	18.0435	13.4471	12.0252	12.2328	12.6538
DNMT3A	DNMT3A	Dnmt3a	Dnmt3a	12.6462	12.8475	12.6823	12.6811	12.8475	12.8475	12.9619	12.801	12.2973	18.1496	18.0231	17.5546	17.7551
DDB1 XAP1	DDB1	Ddb1	Ddb1	19.6629	19.508	19.5174	19.5186	19.508	19.508	19.5032	19.5628	19.7318	17.5234	17.628	17.774	18.0478
DDB2	DDB2	Ddb2	Ddb2	17.8991	17.6045	17.752	17.6115	17.6045	17.6045	17.5022	17.5431	17.6867	16.0665	15.6886	15.9819	15.8318
DFFA DFF1 DFF45 H13	DFFA	Dffa	Dffa	17.3408	17.4103	17.3803	17.3419	17.4103	17.4103	17.2059	17.3684	17.458	14.6954	14.4928	14.3354	14.3889
LIG1	LIG1	Lig1	Lig1	16.1141	16.2403	16.14	16.1492	16.2403	16.2403	16.3541	16.3308	16.3608	18.3929	17.948	18.0443	18.3607
LIG3	LIG3	Lig3	Lig3	17.7877	17.6504	17.7297	17.5892	17.6504	17.6504	17.601	17.765	17.7	17.2418	17.0282	17.0087	17.2235
DMAP1 KIAA1425	DMAP1	Dmap1	Dmap1	17.236	17.1557	17.1285	17.2958	17.1557	17.1557	17.1702	17.1996	17.2824	17.6745	17.7308	17.5511	17.5787
MSH3 DUC1 DUG	MSH3	Msh3	Msh3	16.2201	16.3517	16.396	16.2077	16.3517	16.3517	16.3815	16.3692	16.1377	15.6803	15.656	15.3817	15.771
MSH6 GTBP	MSH6	Msh6	Msh6	18.2087	18.2264	18.318	18.1716	18.2264	18.2264	18.2201	18.286	18.2409	20.7248	20.5747	20.6117	20.665
POLA1 POLA	POLA1	Pola1	Pola1	12.629	12.7193	12.8582	12.696	12.7193	12.7193	12.7384	12.8891	12.7131	16.2406	15.6103	15.8171	15.7003
POLB	POLB	Polb	Polb	17.3309	17.3424	17.2767	17.308	17.3424	17.3424	17.3338	17.3016	17.377	16.3614	16.5383	16.4659	16.4441
POLD1 POLD	POLD1	Pold1	Pold1	17.153	17.1474	17.2425	17.1179	17.1474	17.1474	17.0449	17.1913	17.2596	20.445	20.384	20.0457	20.2498
POLD2	POLD2	Pold2	Pold2	16.1959	16.0718	16.1648	16.0726	16.0718	16.0718	16.1657	16.097	16.0594	18.8107	18.4271	17.8007	17.9887
POLK DINB1	POLK	Polk	Polk	12.5209	12.8918	12.8634	12.6776	12.8918	12.8918	12.8827	12.8441	12.8782	14.3623	14.101	14.1516	14.2395
MDP1	MDP1	Polg	Polg	16.3155	16.4246	16.4661	16.3566	16.4246	16.4246	16.2991	16.3668	16.524	10.9853	11.1185	10.7864	11.1621
POLG MDP1 POLG1 POLGA	POLG	Polg	Polg	16.5251	16.6766	16.8095	16.6508	16.6766	16.6766	16.7447	16.6517	16.7189	10.9853	11.1185	10.7864	11.1621
PRIM1	PRIM1	Prim1	Prim1	15.0772	15.0406	15.135	15.0775	15.0406	15.0406	14.7968	15.0676	15.3863	15.8935	16.0146	15.5136	16.0307
ERCC4 ERCC11 XPF	ERCC4	Ercc4	Ercc4	16.3563	16.4046	16.3976	16.4168	16.4046	16.4046	16.4765	16.5402	16.3989	15.4238	15.4752	15.5786	15.3233
APEX1 APE APE1 APEX APX HAP1 REF1	APEX1	Apex1	Apex1	19.5169	19.5862	19.6099	19.5062	19.5862	19.5862	19.5396	19.6446	19.6378	19.6801	19.8659	19.7862	19.7521
XPA XPAC	XPA	Xpa	Xpa	12.7194	12.6267	12.7553	12.4207	12.6267	12.6267	12.8871	12.6671	12.4229	16.9181	17.0751	16.596	16.6617
RAD50	RAD50	Rad50	Rad50	19.6073	19.5877	19.65	19.5975	19.5877	19.5877	19.5501	19.5825	19.7216	19.9637	20.1764	19.428	19.4492
XRCC1	XRCC1	Xrcc1	Xrcc1	17.7567	17.8127	17.8836	17.7121	17.8127	17.8127	17.8306	17.9564	17.738	19.7552	20.0438	19.5342	19.6399
MCM3	MCM3	Mcm3	Mcm3	19.149	19.189	19.4915	19.1906	19.189	19.189	19.1891	19.2143	19.1741	21.7302	21.2888	21.2128	21.5813
MCM4 CDC21	MCM4	Mcm4	Mcm4	17.8062	17.8401	18.2064	17.8923	17.8401	17.8401	17.8634	17.9584	17.7993	21.6466	21.4194	21.0324	21.1868
MCM5 CDC46	MCM5	Mcm5	Mcm5	18.8417	18.8939	19.1597	18.9341	18.8939	18.8939	18.7603	18.8919	19.0072	19.1637	18.8123	19.6553	19.5554
MCM6	MCM6	Mcm6	Mcm6	18.0807	18.0787	18.4111	18.1972	18.0787	18.0787	18.1503	18.1433	18.2645	20.6386	20.4254	20.2309	20.4223
MCM7 CDC47 MCM2	MCM7	Mcm7	Mcm7	17.7261	17.7073	18.0489	17.7345	17.7073	17.7073	17.5772	17.8062	17.8968	19.827	19.6337	19.7188	19.904
MCM2 BM28 CCNL1 CDCL1 KIAA0030	MCM2	Mcm7	Mcm7	17.949	17.96	18.2424	18.0092	17.96	17.96	17.9747	18.0528	18.0466	19.827	19.6337	19.7188	19.904
TOP1	TOP1	Top1	Top1	19.5684	19.7312	19.7044	19.6218	19.7312	19.7312	19.7249	19.8185	19.8845	19.0544	19.0758	19.8731	20.2021
TOP2B	TOP2B	Top2b	Top2b	20.0018	20.051	20.0886	20.0303	20.051	20.051	20.0338	20.136	20.1287	21.2899	21.535	20.7492	20.7556
TOP3B TOP3B1	TOP3B	Top3b	Top3b	14.365	14.4868	14.5077	14.46	14.4868	14.4868	14.5151	14.5528	14.5149	16.2638	16.6368	15.7241	15.3248
KIN BTCD KIN17	KIN	Kin	Kin	16.2621	16.2384	16.173	16.1889	16.2384	16.2384	16.1429	16.2808	16.3023	18.27	18.4025	18.1352	18.285
MPG AAG ANPG MID1	MPG	Mpg	MPG	18.2376	18.0899	18.1069	17.9689	18.0899	18.0899	17.9847	18.1986	18.0555	14.6578	14.5586	14.3759	13.9892
IKZF1 IK1 IKAROS LYF1 ZNFN1A1	IKZF1	Ikzf1	Ikzf1	15.643	15.648	15.761	15.5495	15.648	15.648	15.8277	15.5717	15.3358	20.349	20.4968	19.9364	19.8839
IKZF1 IK1 IKAROS LYF1 ZNFN1A1.1	IKZF1	Ikzf1	Ikzf1	17.1686	17.2915	17.3711	17.1899	17.2915	17.2915	17.3605	17.2412	17.3988	20.349	20.4968	19.9364	19.8839
RFX5	RFX5	Rfx5	Rfx5	18.0999	18.1595	18.1771	18.1666	18.1595	18.1595	18.1763	18.1907	18.0925	17.4625	17.6418	17.6226	17.5388
PRKDC HYRC HYRC1	PRKDC	Prkdc	Prkdc	21.3852	21.3808	21.438	21.2756	21.3808	21.3808	21.3059	21.3968	21.6418	19.007	19.0093	19.8156	19.7883
POLR1A	POLR1A	Polr1a	Polr1a	16.146	16.1838	16.2168	16.2735	16.1838	16.1838	16.3286	16.2088	16.0278	17.2225	17.263	17.2327	17.372
POLR1B	POLR1B	Polr1b	Polr1b	15.7779	15.7688	15.8081	15.7799	15.7688	15.7688	15.8127	15.8627	15.9098	19.0067	18.814	18.8798	19.0926
POLR2B	POLR2B	Polr2b	Polr2b	18.8217	18.896	18.9419	18.8002	18.896	18.896	18.977	18.9281	18.8444	20.4742	20.481	20.4357	20.6235
POLR2C A-152E5.7	POLR2C	Polr2c	Polr2c	16.9273	16.9481	16.9559	16.8923	16.9481	16.9481	17.0418	16.9935	16.6199	16.1486	16.0817	16.9228	16.8144
POLR2I	POLR2I	Polr2i	Polr2i	16.3163	16.338	16.3708	16.3124	16.338	16.338	16.4224	16.3612	16.1092	17.1497	17.2103	16.8183	17.0176
POLR3A	POLR3A	Polr3a	Polr3a	17.4465	17.4174	17.4209	17.3973	17.4174	17.4174	17.3664	17.4908	17.4847	17.5401	17.6128	17.1622	17.4634
POLR3C	POLR3C	Polr3c	Polr3c	16.3906	16.2908	16.275	16.3029	16.2908	16.2908	16.41	16.3127	16.1223	16.6966	16.3955	16.4125	16.665
POLR1C POLR1E	POLR1C	Polr1c	Polr1c	16.1148	16.0119	16.0755	15.9535	16.0119	16.0119	15.9028	16.0831	15.9682	14.3234	13.3264	13.6585	13.6202
POLR1E PAF53 PRAF1	POLR1E	Polr1c	Polr1c	16.808	16.8554	16.8399	16.9401	16.8554	16.8554	16.8024	16.9207	16.8288	14.3234	13.3264	13.6585	13.6202
POLR2E	POLR2E	Polr2e	Polr2e	17.6346	17.6078	17.6802	17.5689	17.6078	17.6078	17.5191	17.6346	17.9511	18.2863	18.2693	18.1991	18.5796
POLR2H	POLR2H	Polr2h	Polr2h	16.501	16.5307	16.54	16.5306	16.5307	16.5307	16.7046	16.6057	16.545	15.1467	14.9384	15.1697	15.2024
DNAJA1 DNAJ2 HDJ2 HSJ2 HSPF4	DNAJA1	Dnaja1	Dnaja1	18.4781	18.4164	18.3762	18.4502	18.4164	18.4164	18.524	18.4528	18.2004	19.2114	18.9536	20.2134	20.6303
DNAJA2 CPR3 HIRIP4	DNAJA2	Dnaja2	Dnaja2	18.2228	18.0845	18.0644	18.083	18.0845	18.0845	18.1906	18.1644	18.099	18.3209	18.3523	18.1712	18.1983
DNAJA3 HCA57 TID1	DNAJA3	Dnaja3	Dnaja3	16.9917	17.0861	17.0739	17.1129	17.0861	17.0861	17.0381	17.0599	17.1534	17.7935	17.6148	17.1301	17.2144
DNAJB1 DNAJ1 HDJ1 HSPF1	DNAJB1	Dnajb1	Dnajb1	18.1712	18.0586	17.9817	18.0955	18.0586	18.0586	17.9584	18.1833	18.2141	18.8705	18.9234	18.3486	18.4668
DNAJB11 EDJ ERJ3 HDJ9 PSEC0121 UNQ537/PRO1080	DNAJB11	Dnajb11	Dnajb11	17.1065	17.1941	17.2544	17.195	17.1941	17.1941	17.2311	17.2805	17.2562	18.8106	18.9616	18.9547	18.6456
DNAJB4 DNAJW HLJ1	DNAJB4	Dnajb4	Dnajb4	15.142	14.7872	14.5341	15.0386	14.7872	14.7872	14.7685	14.7823	14.8574	15.0859	15.5669	15.1151	14.9631
DNAJC11	DNAJC11	Dnajc11	Dnajc11	17.2769	17.3507	17.3569	17.3269	17.3507	17.3507	17.2609	17.3086	17.4769	18.473	18.4582	18.0863	18.0176
DNAJC13 KIAA0678 RME8	DNAJC13	Dnajc13	Dnajc13	18.7921	18.6093	18.6252	18.6919	18.6093	18.6093	18.7419	18.6324	18.7142	14.4111	14.5572	14.2629	14.0438
DNAJC17	DNAJC17	Dnajc17	Dnajc17	15.951	16.1176	16.1605	15.9868	16.1176	16.1176	16.1137	16.087	16.0898	18.463	18.3415	18.2254	18.2155
DNAJC2 MPHOSPH11 MPP11 ZRF1	DNAJC2	Dnajc2	Dnajc2	16.0046	16.072	16.1219	16.0075	16.072	16.072	16.0869	16.0521	15.9971	18.5317	18.473	18.0839	18.1995
DNAJC3 P58IPK PRKRI	DNAJC3	Dnajc3	Dnajc3	16.3421	15.6058	15.5674	15.8553	15.6058	15.6058	15.7101	15.6755	15.6248	17.4892	17.5588	17.5896	17.7429
DNAJC7 TPR2 TTC2	DNAJC7	Dnajc7	Dnajc7	18.0724	18.0509	18.0429	18.0374	18.0509	18.0509	18.0331	18.1158	18.1443	17.0504	16.9779	17.4205	17.7315
DNAJC8 SPF31 HSPC315 HSPC331	DNAJC8	Dnajc8	Dnajc8	19.4338	19.539	19.505	19.5181	19.539	19.539	19.3458	19.4391	19.7214	20.112	19.9457	19.9162	20.1437
DNAJC9	DNAJC9	Dnajc9	Dnajc9	18.1469	18.06	18.1025	18.0754	18.06	18.06	18.1068	18.2159	18.1454	18.3743	18.423	18.1112	18.2974
DOK3	DOK3	Dok3	Dok3	16.7205	16.7754	16.7855	16.8062	16.7754	16.7754	16.9126	16.7348	16.6806	19.7211	19.8186	19.3886	19.2799
DPM1	DPM1	Dpm1	Dpm1	17.5107	17.5692	17.5688	17.615	17.5692	17.5692	17.4971	17.5834	17.6415	18.0061	18.1191	18.2139	18.1423
DPM3	DPM3	Dpm3	Dpm3	16.5042	16.5979	16.7295	16.4759	16.5979	16.5979	16.6398	16.6339	16.5353	17.2234	17.4706	17.3348	17.0059
DDOST KIAA0115 OST48 OK/SW-cl.45	DDOST	Ddost	Ddost	18.2238	18.1905	18.2551	18.2147	18.1905	18.1905	18.1457	18.259	18.1794	18.5796	18.5558	18.3002	18.0092
RPN1	RPN1	Rpn1	Rpn1	19.7686	19.6963	19.7597	19.7429	19.6963	19.6963	19.6578	19.7766	19.9992	21.1179	21.2339	20.3663	20.3812
RPN2	RPN2	Rpn2	Rpn2	18.6183	18.6119	18.6236	18.6251	18.6119	18.6119	18.6521	18.7086	18.7149	18.6913	18.7185	17.5405	17.289
STT3A ITM1 TMC	STT3A	Stt3a	Stt3a	18.2209	18.2331	18.2559	18.2861	18.2331	18.2331	18.2871	18.3185	18.4616	19.465	19.3397	19.45	18.9325
STT3B SIMP	STT3B	Stt3b	Stt3b	17.8211	17.7184	17.5858	17.7623	17.7184	17.7184	17.66	17.774	17.6461	13.5507	13.5287	14.6281	14.0164
ALG5 HSPC149	ALG5	Alg5	Alg5	16.7162	16.3743	16.3629	16.3894	16.3743	16.3743	16.5074	16.4679	16.5893	17.0228	17.1982	16.4718	16.6797
MRE11 HNGS1 MRE11A	MRE11	Mre11a	Mre11a	18.2892	18.3728	18.4777	18.3196	18.3728	18.3728	18.3616	18.402	18.383	18.1304	18.0649	18.2341	18.2333
RAD21 HR21 KIAA0078 NXP1 SCC1	RAD21	Rad21	Rad21	18.3055	18.3118	18.2813	18.2886	18.3118	18.3118	18.3693	18.368	18.2407	17.292	16.7001	16.9743	17.0796
STAU1 STAU	STAU1	Stau1	Stau1	17.158	17.1458	17.105	17.1588	17.1458	17.1458	17.2135	17.1338	16.9935	16.0621	16.3832	16.1296	16.4296
DBNL CMAP SH3P7 PP5423.1	DBNL	Dbnl	Dbnl	14.0576	14.2638	14.3078	14.1489	14.2638	14.2638	14.4156	14.2745	13.8249	16.6222	16.8302	16.7189	16.6184
DBNL CMAP SH3P7 PP5423	DBNL	Dbnl	Dbnl	19.4332	19.3658	19.387	19.3597	19.3658	19.3658	19.3587	19.2814	19.4807	16.6222	16.8302	16.7189	16.6184
DAPP1 BAM32 HSPC066	DAPP1	Dapp1	Dapp1	15.4266	15.5505	15.5321	15.5613	15.5505	15.5505	15.6555	15.5393	15.678	15.2349	14.896	14.9498	14.7487
DYRK1A DYRK MNB MNBH	DYRK1A	Dyrk1a	Dyrk1a	16.9838	16.8609	16.8251	16.8912	16.8609	16.8609	16.8671	16.8857	16.9529	14.4003	14.7613	14.7525	15.0227
DCTN1	DCTN1	Dctn1	Dctn1	19.1955	19.0606	19.1168	19.0749	19.0606	19.0606	19.0724	19.0138	19.1522	18.9367	19.0023	18.8843	19.0121
DCTN2 DCTN50	DCTN2	Dctn2	Dctn2	18.4057	18.3212	18.3732	18.3448	18.3212	18.3212	18.2385	18.2844	18.4799	15.6886	15.8719	15.7287	15.9139
DCTN4	DCTN4	Dctn4	Dctn4	17.1965	17.1429	17.1094	17.25	17.1429	17.1429	17.2445	17.1387	17.0552	15.4244	15.4078	15.1576	15.41
DNMBP ARHGEF36 KIAA1010 TUBA	DNMBP	Dnmbp	Dnmbp	18.3766	18.4312	18.3938	18.3483	18.4312	18.4312	18.4591	18.4098	18.4917	13.9158	14.125	14.5392	14.4587
OPA1 KIAA0567	OPA1	Opa1	Opa1	18.9205	19.0743	19.0093	19.0793	19.0743	19.0743	19.0502	19.0296	19.4392	17.6815	17.7076	17.7148	17.7432
DYNLL1 DLC1 DNCL1 DNCLC1 HDLC1	DYNLL1	Dynll1	Dynll1	17.2093	17.1186	17.1297	17.1569	17.1186	17.1186	17.1685	17.1135	17.4799	17.7868	18.622	16.5542	17.2981
CBX4	CBX4	Cbx4	Cbx4	14.3615	14.5586	14.6587	14.4327	14.5586	14.5586	14.6123	14.4994	14.4292	14.5302	14.7673	14.3714	14.4261
RANBP2 NUP358	RANBP2	Ranbp2	Ranbp2	20.084	20.1161	20.1114	20.1203	20.1161	20.1161	19.9861	20.1137	20.2106	20.1368	20.2428	20.3637	20.3363
AMFR RNF45	AMFR	Amfr	Amfr	15.0268	15.0147	15.1001	14.9703	15.0147	15.0147	15.0639	15.1385	14.4362	17.1025	17.1162	17.2639	17.1466
ARIH1 ARI MOP6 UBCH7BP HUSSY-27	ARIH1	Arih1	Arih1	17.59	17.2896	17.2817	17.3808	17.2896	17.2896	17.3434	17.3742	17.4777	17.1235	16.4784	16.5586	16.5878
ARIH2 ARI2 TRIAD1 HT005	ARIH2	Arih2	Arih2	15.9348	15.8594	15.8767	15.8932	15.8594	15.8594	16.053	15.9312	15.3482	13.9669	13.4447	13.5395	13.3045
RNF20 BRE1A	RNF20	Rnf20	Rnf20	17.9498	17.9365	17.8814	17.9649	17.9365	17.9365	17.9078	17.969	18.064	18.184	18.2372	17.7413	18.0125
RNF40 BRE1B KIAA0661	RNF40	Rnf40	Rnf40	18.1838	18.1387	18.1642	18.1274	18.1387	18.1387	18.118	18.1855	18.2457	19.1329	19.0398	18.6179	18.7192
CBL CBL2 RNF55	CBL	Cbl	Cbl	17.0351	16.851	16.8064	16.9442	16.851	16.851	16.8494	16.8289	16.9239	15.8643	15.6562	15.6677	15.7123
CBLB RNF56 Nbla00127	CBLB	Cblb	Cblb	15.8075	15.7334	15.6179	15.8107	15.7334	15.7334	15.8184	15.6544	15.8541	12.4349	12.3955	11.4663	12.206
STUB1 CHIP PP1131	STUB1	Stub1	Stub1	16.8564	16.8472	16.8279	16.8398	16.8472	16.8472	16.8553	17.0132	16.7775	18.724	18.6405	18.0488	18.0118
HECTD1 KIAA1131	HECTD1	Hectd1	Hectd1	16.2129	16.0005	15.9489	16.0144	16.0005	16.0005	16.0284	16.0043	15.8894	18.2716	18.1977	18.0301	18.0776
HECTD3	HECTD3	Hectd3	Hectd3	16.6691	16.4741	16.5259	16.6322	16.4741	16.4741	16.552	16.5022	16.5012	15.8216	15.8676	15.8888	15.9121
HUWE1 KIAA0312 KIAA1578 UREB1 HSPC272	HUWE1	Huwe1	Huwe1	19.5387	19.4233	19.4779	19.4346	19.4233	19.4233	19.4223	19.5493	19.3999	19.7623	19.7938	19.0836	19.3298
ITCH	ITCH	Itch	Itch	16.1534	16.1276	16.1365	16.1168	16.1276	16.1276	16.1622	16.0855	15.9895	17.8374	18.2327	18.2161	18.1381
JADE2 KIAA0239 PHF15	JADE2	Jade2	Jade2	16.389	16.5235	16.3534	16.5518	16.5235	16.5235	16.4814	16.5602	16.4288	13.5999	12.5447	14.1138	14.2144
KCMF1 FIGC ZZZ1	KCMF1	Kcmf1	Kcmf1	12.9821	12.9034	13.0433	12.8281	12.9034	12.9034	12.9411	12.9451	12.5792	17.211	17.1546	17.5295	17.5251
LTN1 C21orf10 C21orf98 KIAA0714 RNF160 ZNF294 HSPC087	LTN1	Ltn1	Ltn1	15.1167	15.1128	15.1125	15.1983	15.1128	15.1128	15.0826	15.1754	14.9151	10.6854	11.1234	11.386	11.1532
MYCBP2 KIAA0916 PAM	MYCBP2	Mycbp2	Mycbp2	18.4369	18.3859	18.3672	18.3861	18.3859	18.3859	18.436	18.408	18.4414	16.946	17.0449	16.8453	17.1358
RPF1 BXDC5	RPF1	Nedd4	Nedd4	16.153	15.5569	15.5288	15.5487	15.5569	15.5569	15.5463	15.6151	15.5457	16.0961	16.0148	16.6096	16.3729
PPP1R11 HCGV TCTE5	PPP1R11	Ppp1r11	Ppp1r11	14.9376	14.9965	14.9331	15.0135	14.9965	14.9965	14.9762	14.9685	14.8234	20.9076	20.9603	20.8178	21.0074
RBBP6 P2PR PACT RBQ1 My038	RBBP6	Rbbp6	Rbbp6	17.7685	17.8629	17.829	17.8292	17.8629	17.8629	17.8487	17.9015	17.7453	20.6391	20.68	21.2594	21.0702
RING1 RING1A RNF1	RING1	Ring1	Ring1	16.8717	16.904	16.8843	16.9034	16.904	16.904	16.9817	16.9916	16.9573	13.6424	13.6097	13.1355	13.4922
RNF114 ZNF228 ZNF313	RNF114	Rnf114	Rnf114	16.5982	16.5931	16.5928	16.5909	16.5931	16.5931	16.7281	16.6052	16.6168	16.4914	16.3671	16.87	16.8598
RNF123 KPC1 FP1477	RNF123	Rnf123	Rnf123	15.6357	14.9104	14.9058	15.0314	14.9104	14.9104	15.002	14.9289	14.6566	16.5445	16.7446	15.9667	16.0502
RNF14 ARA54 HRIHFB2038	RNF14	Rnf14	Rnf14	14.5903	14.614	14.5467	14.7016	14.614	14.614	14.63	14.5997	14.504	17.5722	17.9088	17.6527	17.6541
RNF169 KIAA1991	RNF169	Rnf169	Rnf169	14.9867	15.092	15.0722	15.0188	15.092	15.092	15.1869	15.1304	14.8379	15.915	15.6359	15.89	15.7759
RNF213 ALO17 C17orf27 KIAA1554 KIAA1618 MYSTR	RNF213	Rnf213	Rnf213	19.4949	19.5157	19.5835	19.6727	19.5157	19.5157	19.5184	19.5668	19.7061	18.1023	18.1018	18.3485	18.5212
RNF25	RNF25	Rnf25	Rnf25	12.5205	12.6905	12.8107	12.6287	12.6905	12.6905	12.6359	12.5934	12.7739	15.2733	15.3771	15.0545	15.0408
RNF31 ZIBRA	RNF31	Rnf31	Rnf31	16.3257	16.2618	16.2705	16.3084	16.2618	16.2618	16.389	16.2499	16.3438	16.4976	16.4235	16.2152	16.3429
SYVN1 HRD1 KIAA1810	SYVN1	Syvn1	Syvn1	14.5716	14.7003	14.7248	14.7422	14.7003	14.7003	14.8006	14.7415	14.2426	18.0782	18.1764	17.8952	17.9108
TRIM21 RNF81 RO52 SSA1	TRIM21	Trim21	Trim21	17.2406	16.9816	16.9617	17.1145	16.9816	16.9816	17.02	16.947	16.9284	16.1083	16.31	15.3021	15.0494
TRIM33 KIAA1113 RFG7 TIF1G	TRIM33	Trim33	Trim33	17.3269	17.4657	17.4243	17.3791	17.4657	17.4657	17.512	17.4874	17.3678	16.1222	16.2083	15.9702	16.1482
TRIM56 RNF109	TRIM56	Trim56	Trim56	15.8641	15.8652	15.9516	15.8929	15.8652	15.8652	15.896	15.835	15.6664	17.4672	17.3657	17.3055	17.2823
TRIM65	TRIM65	Trim65	Trim65	16.062	16.0977	16.1518	16.1406	16.0977	16.0977	16.0487	16.1129	16.1045	16.8904	17.2895	16.6713	17.1061
TRIP12 KIAA0045 ULF.1	TRIP12	Trip12	Trip12	17.9195	17.8149	17.7482	17.7808	17.8149	17.8149	17.8324	17.8567	17.8695	15.5302	15.6525	15.7942	15.4018
UBR1	UBR1	Ubr1	Ubr1	16.339	16.2616	16.2524	16.2415	16.2616	16.2616	16.4091	16.2274	16.1691	15.583	15.6064	15.7705	15.873
UBR4 KIAA0462 KIAA1307 RBAF600 ZUBR1	UBR4	Ubr4	Ubr4	19.3806	19.1866	19.2351	19.2244	19.1866	19.1866	19.2492	19.1514	19.2075	16.6128	16.619	16.5382	16.5416
UHRF2 NIRF RNF107	UHRF2	Uhrf2	Uhrf2	16.9891	16.9774	16.8989	16.9736	16.9774	16.9774	17.0589	16.8681	16.8772	16.1504	16.3707	15.965	15.8438
XIAP API3 BIRC4 IAP3	XIAP	Xiap	Xiap	16.1448	16.2182	16.2009	16.1521	16.2182	16.2182	16.2946	16.307	15.9572	16.7146	16.5447	16.2529	16.3473
ZFP91 ZNF757 FKSG11	ZFP91	Zfp91	Zfp91	15.244	15.4558	15.4799	15.2968	15.4558	15.4558	15.53	15.4703	15.0589	11.9884	12.5023	13.5203	12.9656
ZNRF2 RNF202	ZNRF2	Znrf2	Znrf2	15.8232	15.858	15.889	15.835	15.858	15.858	15.8749	15.8159	15.7164	16.1363	15.6869	15.5397	15.5749
MAEA EMP HLC10 PIG5	MAEA	Maea	Maea	14.9175	15.0019	14.9969	15.0062	15.0019	15.0019	15.0637	14.9302	15.0716	15.5442	15.4411	15.8716	16.019
UFL1 KIAA0776 MAXER NLBP RCAD	UFL1	Ufl1	Ufl1	18.8701	19.0037	18.9096	18.9982	19.0037	19.0037	18.8939	18.9862	19.1547	19.8543	19.9444	19.6857	19.6226
EEA1 ZFYVE2	EEA1	Eea1	Eea1	19.1611	19.0417	19.0798	19.1183	19.0417	19.0417	18.9689	19.0283	19.0008	16.5749	16.503	16.464	16.4224
EML2 EMAP2 EMAPL2	EML2	Eml2	Eml2	18.3225	18.3435	18.3138	18.2789	18.3435	18.3435	18.3238	18.2778	18.5196	17.6293	17.6894	17.3266	17.4504
EML3	EML3	Eml3	Eml3	17.8583	17.6742	17.7168	17.6976	17.6742	17.6742	17.7878	17.7381	17.8834	18.8742	19.0333	19.6476	19.6213
EML4 C2orf2 EMAPL4	EML4	Eml4	Eml4	18.946	18.8405	18.8747	18.9356	18.8405	18.8405	18.8237	18.8686	18.812	18.9078	18.9222	19.3624	19.3048
EFHD2 SWS1	EFHD2	Efhd2	Efhd2	18.7633	18.3639	18.291	18.6646	18.3639	18.3639	18.2901	18.3201	18.5962	18.9375	18.8256	19.0412	19.4098
EGLN1 C1orf12 PNAS-118 PNAS-137	EGLN1	Egln1	Egln1	15.6564	15.6677	15.6786	15.6821	15.6677	15.6677	15.7745	15.6659	15.2667	16.7276	16.8525	16.5761	16.523
EHBP1L1	EHBP1L1	Ehbp1l1	Ehbp1l1	17.0772	16.6332	16.6697	16.7373	16.6332	16.6332	16.7391	16.6009	16.3878	17.4073	17.4322	17.6196	17.4609
EHD1 PAST PAST1 CDABP0131	EHD1	Ehd1	Ehd1	19.3681	19.3906	19.3205	19.3001	19.3906	19.3906	19.2085	19.277	19.6203	15.4365	14.9928	14.5756	14.82
EIF2AK4 GCN2 KIAA1338	EIF2AK4	Eif2ak4	Eif2ak4	14.9462	14.7815	14.729	14.8643	14.7815	14.7815	14.8338	14.711	14.8854	15.3375	15.5179	15.1079	15.4334
LAGE3 DXS9879E ESO3 ITBA2	LAGE3	Lage3	Lage3	14.2852	14.302	14.3934	14.2643	14.302	14.302	14.3144	14.4689	14.0913	17.3574	17.4626	18.2214	17.9191
ELAVL1 HUR	ELAVL1	Elavl1	Elavl1	18.5455	18.6211	18.6253	18.5385	18.6211	18.6211	18.6071	18.6867	18.6916	20.4917	20.3855	20.7521	20.7589
SLC25A12 AGC1 ARALAR1	SLC25A12	Slc25a12	Slc25a12	18.3641	18.4485	18.4908	18.451	18.4485	18.4485	18.3496	18.4086	18.4834	19.1947	19.1764	18.587	18.6315
SLC25A13	SLC25A13	Slc25a13	Slc25a13	16.2537	16.1769	16.3394	16.2341	16.1769	16.1769	16.1695	16.2216	16.1709	15.299	15.0967	15.0924	15.3246
ETFA	ETFA	Etfa	Etfa	19.1379	19.3369	19.3243	19.305	19.3369	19.3369	19.2817	19.3292	19.2591	20.1417	20.5507	20.2582	20.133
ETFB FP585	ETFB	Etfb	Etfb	19.1252	19.0912	19.0988	19.1048	19.0912	19.0912	18.9077	19.0673	19.0836	18.4279	18.3335	17.6642	17.6267
ETFDH	ETFDH	Etfdh	Etfdh	16.9584	16.9552	16.9697	16.9522	16.9552	16.9552	16.923	16.8728	16.8898	17.0582	17.1888	17.1214	16.7584
EEF1G EF1G PRO1608	EEF1G	Eef1g	Eef1g	19.9037	19.7964	19.8999	19.8238	19.7964	19.7964	19.664	19.7598	20.0673	18.6275	18.7113	18.3469	19.0253
EEF2 EF2	EEF2	Eef2	Eef2	21.1655	21.0673	21.172	21.0619	21.0673	21.0673	21.0295	21.0389	21.4849	21.7077	21.8154	22.0066	22.0199
TSFM	TSFM	Tsfm	Tsfm	17.8476	17.9783	18.0511	17.9714	17.9783	17.9783	17.8889	17.9085	18.0095	16.9206	17.1638	16.4688	16.6151
TUFM	TUFM	Tufm	Tufm	20.3733	20.3822	20.4394	20.3946	20.3822	20.3822	20.2871	20.3216	20.4681	19.9187	19.9719	19.797	20.066
ELP3	ELP3	Elp3	Elp3	16.423	16.3589	16.35	16.2974	16.3589	16.3589	16.4739	16.3591	16.3152	16.999	17.1353	16.327	16.1697
ELP4 C11orf19 PAXNEB	ELP4	Elp4	Elp4	15.2119	15.447	15.5134	15.4143	15.447	15.447	15.5624	15.3823	15.2948	18.0463	17.9635	17.6458	17.6516
EMD EDMD STA	EMD	Emd	Emd	17.4142	17.4334	17.4772	17.3302	17.4334	17.4334	17.4537	17.7063	17.5921	17.673	17.6873	17.2538	17.4035
EVL RNB6	EVL	Evl	Evl	18.7103	18.8284	18.8317	18.7793	18.8284	18.8284	19.0474	18.8365	18.8146	17.5892	17.5416	17.7636	17.6565
ENDOD1 KIAA0830	ENDOD1	Endod1	Endod1	16.6809	16.3338	16.4774	16.6047	16.3338	16.3338	16.3807	16.4549	15.9827	18.948	19.1887	19.088	18.7802
SH3GLB1 KIAA0491 CGI-61	SH3GLB1	Sh3glb1	Sh3glb1	18.2826	18.2029	18.1807	18.2933	18.2029	18.2029	18.136	18.0314	18.5335	17.8902	17.9413	18.4852	18.7328
SH3GLB2 KIAA1848 PP578	SH3GLB2	Sh3glb2	Sh3glb2	18.3523	18.345	18.2857	18.3242	18.345	18.345	18.3084	18.1985	18.5852	15.1543	15.3694	15.1372	15.0581
ERAP1 APPILS ARTS1 KIAA0525 UNQ584/PRO1154	ERAP1	Erap1	Erap1	18.5512	18.5335	18.6338	18.5936	18.5335	18.5335	18.4157	18.5746	18.7153	17.9264	17.7326	17.6198	17.4223
HSPA5 GRP78	HSPA5	Hspa5	Hspa5	21.0929	20.974	20.9735	21.0175	20.974	20.974	20.8326	20.9395	21.1949	21.9942	22.0267	22.1231	21.9601
ERLEC1 C2orf30 XTP3TPB UNQ1878/PRO4321	ERLEC1	Erlec1	Erlec1	15.6934	15.7825	15.8983	15.7426	15.7825	15.7825	15.8838	15.9427	15.7707	18.8698	19.0663	18.3717	18.3845
EMC7 C11orf3 C15orf24 HT022 UNQ905/PRO1926	EMC7	Emc7	Emc7	15.3006	15.4144	15.483	15.3906	15.4144	15.4144	15.3316	15.4761	15.4012	15.8185	15.6242	16.0235	16.0666
ERMP1 FXNA KIAA1815	ERMP1	Ermp1	Ermp1	16.0834	16.017	15.9661	16.1356	16.017	16.017	16.0701	16.0286	16.051	18.1625	18.392	18.2733	18.3368
ERP29 C12orf8 ERP28	ERP29	Erp29	Erp29	19.5764	19.5422	19.5321	19.4307	19.5422	19.5422	19.4414	19.5745	19.4581	18.3936	18.7522	18.7242	18.8198
ERP44 KIAA0573 TXNDC4 UNQ532/PRO1075	ERP44	Erp44	Erp44	18.3303	18.2181	18.3021	18.2014	18.2181	18.2181	18.2129	18.1865	18.3527	18.9719	19.1114	18.5289	18.7449
ATP13A1 ATP13A KIAA1825 CGI-152	ATP13A1	Atp13a1	Atp13a1	18.2295	18.3336	18.3719	18.2728	18.3336	18.3336	18.3208	18.4114	18.3868	20.1242	20.0706	19.7548	19.6125
ERGIC3 C20orf47 ERV46 SDBCAG84 CGI-54 PRO0989	ERGIC3	Ergic3	Ergic3	10.7787	10.8382	10.887	10.8293	10.8382	10.8382	10.8193	10.8516	10.9414	17.6925	17.6839	18.0028	17.7442
HSP90B1 GRP94 HSPC4 TRA1	HSP90B1	Hsp90b1	Hsp90b1	20.6215	20.5865	20.6433	20.5698	20.5865	20.5865	20.4859	20.6083	20.8527	21.9995	22.1067	21.9755	21.7601
DICER1 DICER HERNA KIAA0928	DICER1	Dicer1	Dicer1	15.0744	15.0076	15.0716	15.0146	15.0076	15.0076	14.9715	15.0203	14.8572	17.2818	17.2997	17.0269	17.192
EDF1	EDF1	Edf1	Edf1	18.8088	18.8266	18.8209	18.6992	18.8266	18.8266	18.7488	18.8631	19	19.1093	19.2967	18.8842	19.166
ELMO1 KIAA0281	ELMO1	Elmo1	Elmo1	18.6428	18.5474	18.5485	18.5976	18.5474	18.5474	18.6382	18.4995	18.6931	18.9244	19.0245	18.6912	18.6998
NEDD9 CASL	NEDD9	Nedd9	Nedd9	13.589	13.4426	13.3878	13.57	13.4426	13.4426	13.5596	13.3944	13.3002	17.3402	17.274	17.0399	16.9736
EDC3 LSM16 YJDC YJEFN2 PP844	EDC3	Edc3	Edc3	16.0928	16.1686	16.235	16.072	16.1686	16.1686	16.2492	16.206	16.1045	18.5963	18.5893	18.3977	18.4537
EDC4 HEDLS	EDC4	Edc4	Edc4	18.0901	18.0296	18.0955	17.9905	18.0296	18.0296	18.0801	18.095	18.0606	20.2809	20.2902	19.8565	19.7433
EPC2	EPC2	Epc2	Epc2	14.2094	14.4572	14.4575	14.2869	14.4572	14.4572	14.4842	14.4404	14.147	14.6311	14.4798	14.4992	14.5054
MECR NBRF1 CGI-63	MECR	Mecr	Mecr	17.2856	17.3991	17.4417	17.3857	17.3991	17.3991	17.5106	17.3561	17.5857	15.0236	14.9713	14.7167	14.8943
ECI1 DCI	ECI1	Eci1	Eci1	18.2378	18.3745	18.4072	18.3424	18.3745	18.3745	18.287	18.3241	18.5639	20.725	21.2709	19.6849	19.4871
ECHS1	ECHS1	Echs1	Echs1	19.5297	19.7321	19.7021	19.7412	19.7321	19.7321	19.4917	19.539	19.9997	18.2205	18.3847	18.3581	18.3962
EPS15 AF1P	EPS15	Eps15	Eps15	18.2343	18.304	18.2707	18.3293	18.304	18.304	18.2849	18.2099	18.4033	19.1425	18.9358	18.3271	18.7234
EPSTI1	EPSTI1	Epsti1	Epsti1	12.7741	13.4789	13.2647	13.213	13.4789	13.4789	13.5251	13.4719	12.985	15.2457	15.4979	15.0093	14.7707
EPHX1 EPHX EPOX	EPHX1	Ephx1	Ephx1	15.8698	15.6469	15.5535	15.7214	15.6469	15.6469	15.7054	15.8126	15.4289	19.0934	19.3281	19.2848	19.3889
EPN1	EPN1	Epn1	Epn1	16.3613	16.4606	16.4582	16.4677	16.4606	16.4606	16.5675	16.4935	16.4323	19.1975	19.2461	18.8521	18.8321
EMC1 KIAA0090 PSEC0263	EMC1	Emc1	Emc1	16.878	16.882	16.9396	16.906	16.882	16.882	16.8442	17.0259	16.9342	18.249	18.0728	18.1271	18.2774
EMC10 C19orf63 INM02 UNQ764/PRO1556	EMC10	Emc10	Emc10	15.561	15.6821	15.6392	15.6814	15.6821	15.6821	15.4685	15.8283	15.9155	19.3348	19.3029	19.0064	19.0046
EMC2 KIAA0103 TTC35	EMC2	Emc2	Emc2	16.5854	16.5548	16.6556	16.6261	16.5548	16.5548	16.5954	16.69	16.4516	15.8126	15.4964	15.9033	15.8599
EMC3 TMEM111	EMC3	Emc3	Emc3	14.8888	14.9518	14.9868	15.0647	14.9518	14.9518	15.0038	15.0757	14.69	13.7955	13.7134	14.3724	13.9257
EMC4 TMEM85 HSPC184 PIG17	EMC4	Emc4	Emc4	14.1739	14.307	14.4681	14.0914	14.307	14.307	14.3529	14.5306	14.3411	15.6072	15.5691	15.6647	15.2041
ERLIN1 C10orf69 KE04 KEO4 SPFH1	ERLIN1	Erlin1	Erlin1	16.2566	15.9749	15.9527	16.2815	15.9749	15.9749	15.9601	15.9608	16.2108	15.9185	15.7231	15.6715	15.6446
HSD17B11 DHRS8 PAN1B SDR16C2 PSEC0029 UNQ207/PRO233	HSD17B11	Hsd17b11	Hsd17b11	18.1148	18.0496	17.9591	18.0942	18.0496	18.0496	18.0522	18.072	18.2351	17.4722	17.5686	17.6429	17.7524
PCYT2	PCYT2	Pcyt2	Pcyt2	17.6737	17.4915	17.562	17.6924	17.4915	17.4915	17.4746	17.5441	17.6622	15.7223	15.7415	15.5613	15.5228
ELF1	ELF1	Elf1	Elf1	18.0307	17.841	17.7858	17.7741	17.841	17.841	17.7689	17.8229	17.9005	15.8072	16.5656	15.3056	15.6795
EIF4A1 DDX2A EIF4A	EIF4A1	Eif4a1	Eif4a1	19.0492	18.8687	19.0128	18.984	18.8687	18.8687	18.9484	18.8889	18.988	17.9944	17.9794	17.7576	17.4464
GSPT1 ERF3A	GSPT1	Gspt1	Gspt1	18.2973	18.1767	18.2678	18.1853	18.1767	18.1767	18.0719	18.2391	18.3884	18.4673	18.4042	18.458	19.1734
EIF2A CDA02 MSTP004 MSTP089	EIF2A	Eif2s1	Eif2s1	17.4621	17.4203	17.4227	17.5266	17.4203	17.4203	17.5074	17.4146	17.3334	19.0568	19.2114	18.5536	18.8982
EIF2S1 EIF2A	EIF2S1	Eif2s1	Eif2s1	18.7302	18.5649	18.6047	18.6322	18.5649	18.5649	18.5628	18.5258	18.8083	19.0568	19.2114	18.5536	18.8982
EIF2S2 EIF2B	EIF2S2	Eif2s2	Eif2s2	18.5755	18.5375	18.5189	18.5562	18.5375	18.5375	18.5973	18.5076	18.5256	16.818	16.7452	16.7054	17.0615
EIF2D HCA56 LGTN	EIF2D	Eif2d	Eif2d	16.1068	16.1166	16.1228	16.1241	16.1166	16.1166	16.064	16.0634	16.1914	14.3467	14.0314	13.6697	14.0166
EIF3B EIF3S9	EIF3B	Eif3b	Eif3b	18.9157	18.7483	18.808	18.826	18.7483	18.7483	18.6976	18.7116	18.9201	17.3604	17.4669	17.2728	17.3347
EIF3C EIF3S8	EIF3C	Eif3c	Eif3c	19.3917	19.3517	19.4254	19.401	19.3517	19.3517	19.3511	19.3306	19.7072	20.278	20.194	19.8953	20.0639
EIF3D EIF3S7	EIF3D	Eif3d	Eif3d	18.0982	18.1757	18.2544	18.1571	18.1757	18.1757	18.1565	18.1564	18.2947	19.9825	19.7015	19.7479	19.5248
EIF3E EIF3S6 INT6	EIF3E	Eif3e	Eif3e	18.4249	18.3757	18.435	18.4182	18.3757	18.3757	18.4262	18.3607	18.504	17.693	17.755	17.5869	17.7048
EIF3G EIF3S4	EIF3G	Eif3g	Eif3g	18.5939	18.583	18.6623	18.6041	18.583	18.583	18.7443	18.5621	18.4807	19.9577	19.9027	20.0267	20.1183
EIF3H EIF3S3	EIF3H	Eif3h	Eif3h	18.332	18.3144	18.3482	18.3515	18.3144	18.3144	18.3416	18.2803	18.2549	18.6243	18.3813	18.7111	18.6473
EIF3I EIF3S2 TRIP1	EIF3I	Eif3i	Eif3i	18.5796	18.4767	18.5373	18.4956	18.4767	18.4767	18.4242	18.4136	18.783	18.9314	18.8531	18.627	18.5465
EIF3J EIF3S1 PRO0391	EIF3J	Eif3j1	Eif3j1	17.9372	17.9133	17.9056	17.9313	17.9133	17.9133	17.8421	17.8056	18.0506	18.1127	18.1343	18.3141	18.1237
EIF3L EIF3EIP EIF3S6IP HSPC021 HSPC025 MSTP005	EIF3L	Eif3l	Eif3l	18.6485	18.5681	18.6233	18.5972	18.5681	18.5681	18.6681	18.5529	18.4811	16.0619	16.1181	16.4855	15.7604
EIF4G2 DAP5 OK/SW-cl.75	EIF4G2	Eif4g2	Eif4g2	18.283	18.2786	18.2909	18.295	18.2786	18.2786	18.2588	18.239	18.2486	17.928	17.8607	17.8393	18.0592
EIF4B	EIF4B	Eif4b	Eif4b	18.6199	18.6533	18.6936	18.5732	18.6533	18.6533	18.6593	18.6861	18.3998	22.3527	22.3145	22.1479	22.2997
EIF4E EIF4EL1 EIF4F	EIF4E	Eif4e	Eif4e	17.9731	17.7742	17.7508	17.9449	17.7742	17.7742	17.855	17.8535	17.7856	17.7218	17.2125	17.2386	17.2715
EIF4ENIF1	EIF4ENIF1	Eif4enif1	Eif4enif1	15.2851	15.4682	15.6023	15.3167	15.4682	15.4682	15.4868	15.4686	15.278	18.2609	18.2618	18.3655	18.3653
EIF4EBP1	EIF4EBP1	Eif4ebp1	Eif4ebp1	13.7563	13.8154	13.7532	13.9042	13.8154	13.8154	13.8847	13.8443	13.433	13.2367	13.3852	12.9885	12.4376
EIF5	EIF5	Eif5	Eif5	17.7861	17.6183	17.7319	17.5926	17.6183	17.6183	17.6228	17.6113	17.7058	15.7363	15.8305	16.6686	16.6168
EIF5A	EIF5A	Eif5a	Eif5a	19.2008	19.0948	19.2054	19.13	19.0948	19.0948	19.0776	19.0304	19.2008	17.5201	17.3565	17.1748	17.1999
EIF5B IF2 KIAA0741	EIF5B	Eif5b	Eif5b	18.7541	18.7722	18.8006	18.8317	18.7722	18.7722	18.7593	18.813	18.7532	21.6824	21.6874	21.6017	21.8746
EIF6 EIF3A ITGB4BP OK/SW-cl.27	EIF6	Eif6	Eif6	17.3939	17.3902	17.4746	17.3989	17.3902	17.3902	17.4255	17.4541	17.4364	17.5648	17.6199	17.1009	17.7346
EIF3A EIF3S10 KIAA0139	EIF3A	Eif6	Eif6	20.0504	19.9468	20.0213	19.9955	19.9468	19.9468	20.0043	19.9314	20.1367	17.5648	17.6199	17.1009	17.7346
ECSIT	ECSIT	Ecsit	Ecsit	14.7854	14.9561	14.9752	14.9836	14.9561	14.9561	14.9708	14.9488	14.7851	14.0755	14.2285	14.7158	14.549
EXOC4 KIAA1699 SEC8 SEC8L1	EXOC4	Exoc4	Exoc4	17.9144	17.7624	17.7621	17.8435	17.7624	17.7624	17.7861	17.786	17.8497	14.8363	15.0494	15.6963	15.7323
EXOC8	EXOC8	Exoc8	Exoc8	17.6251	17.6112	17.6216	17.5863	17.6112	17.6112	17.6138	17.5848	17.3869	16.8641	16.9065	16.5108	16.5879
EXOSC10 PMSCL PMSCL2 RRP6	EXOSC10	Exosc10	Exosc10	18.4644	18.5834	18.5874	18.4509	18.5834	18.5834	18.5317	18.5871	18.6068	21.257	21.3606	21.3804	21.3861
EXOSC6 MTR3	EXOSC6	Exosc6	Exosc6	17.036	17.1538	17.1608	17.089	17.1538	17.1538	17.136	17.1881	17.14	18.7001	18.748	18.8209	18.8567
EXOSC4 RRP41 SKI6	EXOSC4	Exosc4	Exosc4	16.334	16.3544	16.3875	16.3235	16.3544	16.3544	16.1917	16.334	16.5962	17.1734	17.2438	16.8334	16.7152
EXOSC7 KIAA0116 RRP42	EXOSC7	Exosc7	Exosc7	17.7522	17.4222	17.3842	17.4438	17.4222	17.4222	17.4211	17.414	17.4011	18.0664	18.1644	17.1631	17.4514
EXOSC8 OIP2 RRP43	EXOSC8	Exosc8	Exosc8	16.5426	16.6553	16.6211	16.6113	16.6553	16.6553	16.7178	16.6749	16.4745	16.855	16.6627	17.2387	17.2155
EXOSC9 PMSCL1	EXOSC9	Exosc9	Exosc9	17.0048	17.1964	17.1607	17.1271	17.1964	17.1964	17.0398	17.1726	17.191	17.906	17.7335	17.4403	17.5932
EXOSC5 CML28 RRP46	EXOSC5	Exosc5	Exosc5	16.7488	16.6185	16.6004	16.656	16.6185	16.6185	16.5362	16.645	16.4614	15.6966	15.6764	15.7843	15.7608
DIS3 KIAA1008 RRP44	DIS3	Dis3	Dis3	17.9612	17.9378	17.9014	17.8731	17.9378	17.9378	18.0021	18.0049	18.0001	19.926	19.989	19.7531	19.4929
CSE1L CAS XPO2	CSE1L	Cse1l	Cse1l	19.0484	19.0202	19.0383	18.9925	19.0202	19.0202	19.0278	19.0761	19.0963	18.2182	18.0409	17.9951	18.1345
XPO5 KIAA1291 RANBP21	XPO5	Xpo5	Xpo5	16.7977	17.0045	17.1113	16.9359	17.0045	17.0045	17.0456	17.0169	16.9794	17.1684	17.1614	16.9723	16.9499
XPO6 KIAA0370 RANBP20	XPO6	Xpo6	Xpo6	16.0872	16.0673	16.0711	16.2938	16.0673	16.0673	16.1524	16.1524	15.9185	14.7067	14.7071	14.306	14.5935
XPO7 KIAA0745 RANBP16	XPO7	Xpo7	Xpo7	18.7928	18.3763	18.3045	18.4302	18.3763	18.3763	18.4014	18.3858	18.5589	17.8236	18.0199	17.7297	17.8063
ESYT1 FAM62A KIAA0747 MBC2.1	ESYT1	Esyt1	Esyt1	13.4955	13.2915	13.2407	13.4191	13.2915	13.2915	13.3954	13.3562	13.2787	20.3314	20.2909	20.8055	20.5823
ESYT1 FAM62A KIAA0747 MBC2	ESYT1	Esyt1	Esyt1	19.4412	19.4995	19.4838	19.4481	19.4995	19.4995	19.3449	19.5282	19.6167	20.3314	20.2909	20.8055	20.5823
EZR VIL2	EZR	Ezr	Ezr	20.8539	20.9024	20.9641	20.7698	20.9024	20.9024	20.8154	20.9368	21.2025	22.6656	22.8362	22.9726	23.1861
SUPT16H FACT140 FACTP140	SUPT16H	Supt16	Supt16	19.5242	19.6857	19.7617	19.6272	19.6857	19.6857	19.6795	19.7378	19.7811	19.0888	18.9505	19.524	19.572
SSRP1 FACT80	SSRP1	Ssrp1	Ssrp1	18.5771	18.5929	18.7046	18.5588	18.5929	18.5929	18.4502	18.6299	18.799	19.5866	19.5716	19.5061	19.4591
CAPZA2	CAPZA2	Capza2	Capza2	18.0296	18.0211	18.0172	18.0656	18.0211	18.0211	17.901	17.9897	18.0394	14.2938	14.015	13.3767	13.4305
CAPZB	CAPZB	Capzb	Capzb	20.0563	19.9513	19.9509	20.0103	19.9513	19.9513	19.7345	19.8043	20.3277	20.8583	20.8037	21.6874	21.1439
GFER ALR HERV1 HPO	GFER	Gfer	Gfer	16.0878	16.2625	16.2736	16.2438	16.2625	16.2625	16.3697	16.2101	16.1305	19.0093	19.1314	19.2303	19.2594
FUBP1	FUBP1	Fubp1	Fubp1	13.4968	13.6087	13.7276	13.4219	13.6087	13.6087	13.7899	13.6511	13.2772	20.9813	20.8417	21.0901	21.2729
KHSRP FUBP2	KHSRP	Khsrp	Khsrp	19.785	19.8412	19.8726	19.7642	19.8412	19.8412	19.8098	19.8898	19.7004	21.0128	21.0909	21.3979	21.5932
FAF1 UBXD12 UBXN3A CGI-03	FAF1	Faf1	Faf1	17.3021	17.1246	17.1349	17.1847	17.1246	17.1246	17.1249	17.1369	17.2823	17.9399	18.0664	18.9207	18.7025
FAF2 ETEA KIAA0887 UBXD8 UBXN3B	FAF2	Faf2	Faf2	17.3973	17.4688	17.5172	17.3134	17.4688	17.4688	17.4879	17.5429	17.3865	18.6565	18.6666	18.2367	18.1325
FASN FAS	FASN	Fasn	Fasn	18.5308	18.2372	18.5102	18.333	18.2372	18.2372	18.1379	18.4206	18.3459	20.2471	20.2419	20.2849	20.4756
FCHO1 KIAA0290	FCHO1	Fcho1	Fcho1	16.1971	16.2574	16.275	16.2288	16.2574	16.2574	16.2774	16.2484	15.9468	18.4996	18.3902	18.4316	18.6076
FCHO2	FCHO2	Fcho2	Fcho2	16.0508	15.8774	15.8411	15.9328	15.8774	15.8774	15.9339	15.9565	16.0674	17.2543	17.6218	17.5776	17.4991
FBXO3 FBX3	FBXO3	Fbxo3	Fbxo3	14.8185	14.6547	14.5877	14.766	14.6547	14.6547	14.5562	14.6641	14.6367	14.4521	13.9603	13.9135	14.1106
FBXO38 SP329	FBXO38	Fbxo38	Fbxo38	15.341	15.2912	15.1351	15.3193	15.2912	15.2912	15.3712	15.3555	15.0838	17.3529	17.1786	17.3664	17.1762
FBXO4 FBX4	FBXO4	Fbxo4	Fbxo4	15.0249	15.0507	15.0426	15.0472	15.0507	15.0507	15.1458	15.0604	15.0708	15.364	15.4422	15.977	15.4788
FBXO6 FBG2 FBS2 FBX6	FBXO6	Fbxo6	Fbxo6	14.8552	14.6811	14.8014	14.8336	14.6811	14.6811	14.8723	14.7756	14.4726	13.8582	14.1981	14.3747	14.2619
FRMD8 FKSG44	FRMD8	Frmd8	Frmd8	13.8419	14.0446	14.1654	13.876	14.0446	14.0446	14.1136	13.9697	13.8244	16.6298	16.6852	16.6168	16.5327
FERMT3 KIND3 MIG2B URP2	FERMT3	Fermt3	Fermt3	19.1678	19.03	19.111	19.3874	19.03	19.03	19.1702	18.9764	19.5339	14.231	14.003	14.4361	14.4146
FTL	FTL	Ftl1	Ftl1	17.035	17.1274	16.8285	17.3963	17.1274	17.1274	17.5044	17.304	17.0535	16.3961	16.9718	16.6014	16.5806
FECH	FECH	Fech	Fech	17.4178	17.0574	17.1377	17.1408	17.0574	17.0574	17.0159	17.0031	17.1949	17.5045	17.6448	17.3894	17.3349
FGFR1OP2 HSPC123	FGFR1OP2	Fgfr1op2	Fgfr1op2	17.3985	17.304	17.2802	17.3083	17.304	17.304	17.3011	17.3755	17.485	16.6103	16.4079	15.7891	15.8281
FHOD1 FHOS FHOS1	FHOD1	Fhod1	Fhod1	10.6629	10.3955	10.4814	10.7334	10.3955	10.3955	10.3774	10.4084	10.4945	16.3548	16.2298	16.2884	16.216
FGG PRO2061	FGG	Fgg	Fgg	18.1867	17.0699	17.0971	18.2447	17.0699	17.0699	17.2764	17.1754	17.2552	13.9945	13.664	14.1269	13.5054
FN1 FN	FN1	Fn1	Fn1	11.8382	11.6694	12.0048	11.9978	11.6694	11.6694	11.649	11.6838	11.7805	17.9925	17.9938	18.3666	18.1708
FNDC3A FNDC3 HUGO KIAA0970	FNDC3A	Fndc3a	Fndc3a	16.3509	16.3628	16.328	16.384	16.3628	16.3628	16.3567	16.3194	16.2816	15.5525	15.2555	15.0474	14.6116
FILIP1L COL4A3BPIP DOC1 GIP90	FILIP1L	Filip1l	Filip1l	14.6413	14.8611	14.7345	14.7521	14.8611	14.8611	14.7146	14.6558	14.5829	17.52	17.4855	18.0124	18.203
FLNA FLN FLN1	FLNA	Flna	Flna	21.7096	21.2686	21.3668	21.7303	21.2686	21.2686	21.2101	21.192	21.6484	22.8019	22.612	22.2616	22.434
FLNB FLN1L FLN3 TABP TAP	FLNB	Flnb	Flnb	20.2194	20.0375	19.9872	20.0976	20.0375	20.0375	19.9875	20.0268	20.2758	20.261	20.006	19.6345	19.8201
FKBP15 KIAA0674	FKBP15	Fkbp15	Fkbp15	17.7699	17.3851	17.424	17.5362	17.3851	17.3851	17.4472	17.3781	17.3871	18.2452	18.2826	18.9002	18.9234
BLVRB FLR SCAN	BLVRB	Blvrb	Blvrb	18.6856	17.5003	17.3336	18.0757	17.5003	17.5003	17.5502	17.5062	17.4305	17.7334	17.6823	17.5204	17.7183
FLOT1	FLOT1	Flot1	Flot1	18.5953	18.1525	18.1091	18.2145	18.1525	18.1525	18.1907	18.1351	18.1565	17.2599	17.42	16.8546	16.6161
FLOT2 ESA1 M17S1	FLOT2	Flot2	Flot2	19.0615	18.769	18.7102	18.8015	18.769	18.769	18.7577	18.7821	18.8756	17.3694	17.2735	16.8443	16.9531
NUFIP2 KIAA1321 PIG1	NUFIP2	Nufip2	Nufip2	15.5142	15.3802	15.4245	15.3295	15.3802	15.3802	15.4545	15.5237	15.1931	15.2323	15.052	15.2552	15.3445
FOXK1 MNF	FOXK1	Foxk1	Foxk1	17.5585	17.5887	17.5915	17.5477	17.5887	17.5887	17.5607	17.5953	17.4367	19.4605	19.3737	19.2465	19.4696
FNBP1 FBP17 KIAA0554	FNBP1	Fnbp1	Fnbp1	18.3889	18.5177	18.4248	18.5391	18.5177	18.5177	18.5019	18.2938	18.7311	19.9559	20.0804	19.7266	19.8906
FNBP4 FBP30 KIAA1014	FNBP4	Fnbp4	Fnbp4	17.4438	17.3586	17.3445	17.3813	17.3586	17.3586	17.3156	17.4037	17.4833	17.1303	17.0174	16.4406	16.375
FMNL1 C17orf1 C17orf1B FMNL FRL1	FMNL1	Fmnl1	Fmnl1	19.3694	19.2171	19.2446	19.2666	19.2171	19.2171	19.1515	19.2471	19.5328	19.5173	19.7686	19.9838	20.1081
FMR1	FMR1	Fmr1	Fmr1	17.7486	17.7253	17.6686	17.7488	17.7253	17.7253	17.7632	17.8692	17.8319	17.5637	17.5811	17.17	17.0952
FLI1	FLI1	Fli1	Fli1	16.4663	16.307	16.3109	16.266	16.307	16.307	16.339	16.3192	16.1213	16.9359	17.1469	17.4618	17.3589
ALDOA ALDA	ALDOA	Aldoa	Aldoa	21.06	20.9962	20.9687	21.0303	20.9962	20.9962	21.0208	20.9125	21.1377	19.6904	19.6545	19.1491	19.5007
ALDOC ALDC	ALDOC	Aldoc	Aldoc	18.4515	18.238	18.1816	18.3242	18.238	18.238	18.3379	18.2487	18.1821	16.0098	16.1347	16.3973	16.3706
FAH	FAH	Fah	Fah	16.0853	15.2555	15.1221	15.9344	15.2555	15.2555	15.4537	15.3562	15.3926	18.9833	18.9002	18.8468	18.9546
FGD2 ZFYVE4	FGD2	Fgd2	Fgd2	16.2999	16.3638	16.475	16.3158	16.3638	16.3638	16.3842	16.3373	16.2732	18.0558	18.2115	17.9102	17.9283
FGD3 ZFYVE5	FGD3	Fgd3	Fgd3	18.2295	18.1209	18.0258	18.1526	18.1209	18.1209	18.1559	17.9729	18.1661	13.7626	13.2457	13.5946	13.9783
GPATCH1 ECGP GPATC1	GPATCH1	Gpatch1	Gpatch1	14.6381	14.8479	14.8453	14.731	14.8479	14.8479	14.8686	14.898	14.5699	17.7504	17.7759	17.6805	17.6429
GPATCH8 GPATC8 KIAA0553	GPATCH8	Gpatch8	Gpatch8	17.1298	17.1349	17.1247	17.1013	17.1349	17.1349	17.0789	17.2439	16.9666	17.9184	17.9165	17.2756	17.3617
GRK6 GPRK6	GRK6	Grk6	Grk6	16.9381	16.7209	16.592	16.8532	16.7209	16.7209	16.72	16.7592	16.88	15.0066	15.0038	14.6691	14.6007
GABPA E4TF1A	GABPA	Gabpa	Gabpa	18.0458	18.1538	18.0982	18.1087	18.1538	18.1538	18.0378	18.123	18.1979	18.0702	18.2845	17.741	17.8667
GABPB1 E4TF1B GABPB GABPB2	GABPB1	Gabpb1	Gabpb1	16.9952	17.2252	17.1864	17.0261	17.2252	17.2252	17.3208	17.2612	17.4584	17.3177	17.6034	17.4072	17.4364
GALT	GALT	Galt	Galt	16.8163	16.6684	16.7083	16.7106	16.6684	16.6684	16.8234	16.4679	16.757	17.5885	17.4088	17.3643	17.3352
LGALS1	LGALS1	Lgals1	Lgals1	19.8138	19.7984	19.9143	19.9528	19.7984	19.7984	19.7592	19.8769	19.6902	17.8807	16.6243	16.4927	16.9782
ADD3 ADDL	ADD3	Add3	Add3	17.1605	17.3381	17.1406	17.1715	17.3381	17.3381	17.4303	17.2267	16.83	19.3275	19.3544	19.3111	19.2242
NAPG SNAPG	NAPG	Napg	Napg	17.2281	17.2138	17.2409	17.2379	17.2138	17.2138	17.1277	17.2087	17.3247	17.9052	18.1846	17.8126	17.9042
TXLNG CXorf15 ELRG LSR5	TXLNG	Txlng	Txlng	15.7305	15.6061	15.647	15.629	15.6061	15.6061	15.6455	15.7182	15.6346	16.3647	16.4043	16.0714	15.9446
TUBGCP2 GCP2	TUBGCP2	Tubgcp2	Tubgcp2	17.0518	17.0485	17.1155	17.0416	17.0485	17.0485	17.1683	17.1345	16.8363	17.8841	18.1471	17.5815	17.2688
TUBGCP6 GCP6 KIAA1669	TUBGCP6	Tubgcp6	Tubgcp6	14.2834	14.4328	14.4512	14.4434	14.4328	14.4328	14.4699	14.4394	14.2903	14.1202	13.9371	14.2335	13.9318
MIOS	MIOS	Mios	Mios	17.1793	17.1998	17.2293	17.3026	17.1998	17.1998	17.28	17.232	17.2026	13.9183	14.1104	14.1011	14.4217
H6PD GDH	H6PD	H6pd	H6pd	17.488	17.3716	17.2951	17.4456	17.3716	17.3716	17.3844	17.3354	17.3906	17.6954	17.6956	17.8102	17.4676
GDPGP1 C15orf58	GDPGP1	Gdpgp1	Gdpgp1	14.8141	14.8771	14.9543	14.8437	14.8771	14.8771	14.6747	14.8242	14.8454	14.8685	14.7607	14.6055	14.734
ALG11 GT8	ALG11	Alg11	Alg11	15.1522	15.0618	14.9975	15.0778	15.0618	15.0618	14.9476	15.0522	14.9595	16.3411	16.371	15.72	15.5203
GMDS	GMDS	Gmds	Gmds	18.3605	18.5317	18.4546	18.5096	18.5317	18.5317	18.4268	18.426	18.6425	15.489	15.7302	15.8678	15.9714
GSN	GSN	Gsn	Gsn	19.9042	18.6082	18.7264	19.6712	18.6082	18.6082	18.4478	18.6712	18.8747	16.7871	17.0294	16.6942	16.3018
GEMIN5	GEMIN5	Gemin5	Gemin5	17.6637	17.6106	17.6208	17.6342	17.6106	17.6106	17.6765	17.5692	17.631	15.7534	15.6884	15.492	15.3117
GMIP	GMIP	Gmip	Gmip	17.6409	17.6021	17.6237	17.6271	17.6021	17.6021	17.7072	17.5937	17.7447	18.6069	18.7284	18.5974	18.5259
GTF3C1	GTF3C1	Gtf3c1	Gtf3c1	17.4492	17.3951	17.3688	17.4991	17.3951	17.3951	17.4654	17.4363	17.4514	17.1179	17.0664	16.9124	17.098
GTF3C3	GTF3C3	Gtf3c3	Gtf3c3	16.6854	16.5456	16.5686	16.613	16.5456	16.5456	16.6444	16.6179	16.4666	13.005	12.6888	12.6842	12.6478
GTF3C4	GTF3C4	Gtf3c4	Gtf3c4	17.0044	17.0082	17.0323	16.9943	17.0082	17.0082	16.9537	17.0293	17.0181	15.0534	14.7549	14.4184	14.6866
GTF3C5 CDABP0017	GTF3C5	Gtf3c5	Gtf3c5	16.2909	16.3862	16.4245	16.332	16.3862	16.3862	16.345	16.3363	16.5013	17.1428	17.0931	17.4745	17.5182
GTF2E1 TF2E1	GTF2E1	Gtf2e1	Gtf2e1	16.4953	16.7625	16.7742	16.6721	16.7625	16.7625	16.6862	16.8343	16.854	16.6417	16.7977	16.119	16.3801
GTF2F1 RAP74	GTF2F1	Gtf2f1	Gtf2f1	17.2356	17.3782	17.4096	17.3059	17.3782	17.3782	17.3541	17.4432	17.1195	17.783	17.6093	17.4723	17.5716
GTF2F2 RAP30	GTF2F2	Gtf2f2	Gtf2f2	17.1057	17.3406	17.3995	17.1906	17.3406	17.3406	17.4893	17.5228	17.5505	17.1919	17.0925	17.0191	17.6244
GTF2I BAP135 WBSCR6	GTF2I	Gtf2i	Gtf2i	19.2098	19.3749	19.3556	19.2585	19.3749	19.3749	19.3123	19.2749	19.5649	17.6457	17.5817	17.1734	17.2181
USO1 VDP	USO1	Uso1	Uso1	19.0375	18.9151	18.8934	18.9563	18.9151	18.9151	18.7919	18.8605	18.9163	20.0364	20.0191	20.6739	20.7923
MCM3AP GANP KIAA0572 MAP80	MCM3AP	Mcm3ap	Mcm3ap	16.576	16.4807	16.4967	16.5151	16.4807	16.4807	16.5885	16.5294	16.2932	17.7212	17.7316	17.6392	17.5631
GHDC D11LGP1E LGP1	GHDC	Ghdc	Ghdc	16.7004	16.654	16.5894	16.6275	16.654	16.654	16.6577	16.7293	16.4841	16.4709	16.2157	15.5184	15.8064
GMFB	GMFB	Gmfb	Gmfb	17.6015	17.5483	17.4774	17.6136	17.5483	17.5483	17.6123	17.4737	17.5975	17.0982	17.2007	18.2835	18.1793
GMFG	GMFG	Gmfg	Gmfg	18.2884	18.2054	18.1509	18.2959	18.2054	18.2054	18.2597	18.231	18.4986	16.2363	16.3293	16.2779	16.2229
GMEB2 KIAA1269	GMEB2	Gmeb2	Gmeb2	16.3218	16.3225	16.2877	16.3346	16.3225	16.3225	16.1706	16.2696	16.5574	15.9853	15.9871	15.7745	15.7949
NR3C1 GRL	NR3C1	Nr3c1	Nr3c1	16.9124	17.016	17.0254	17.0405	17.016	17.016	17.0824	17.0912	16.9788	15.9858	16.0605	15.8382	15.8105
G6PD	G6PD	G6pdx	G6pdx	19.694	19.4916	19.5506	19.6193	19.4916	19.4916	19.4033	19.4659	19.8302	18.2626	18.2444	18.2784	18.4374
GID8 C20orf11 TWA1	GID8	Gid8	Gid8	14.365	14.4289	14.4645	14.3577	14.4289	14.4289	14.457	14.3986	14.3737	16.3677	16.3414	17.0534	17.1223
PRKCSH G19P1	PRKCSH	Prkcsh	Prkcsh	19.7612	19.7445	19.7191	19.6418	19.7445	19.7445	19.6458	19.8059	20.0482	19.0797	19.2044	18.859	19.2058
GLUD1 GLUD	GLUD1	Glud1	Glud1	19.9082	19.9585	19.9807	20.0326	19.9585	19.9585	19.9024	19.9559	20.3105	22.4549	22.4746	22.2934	22.2544
GCLC GLCL GLCLC	GCLC	Gclc	Gclc	19.0006	18.8144	18.8123	18.8607	18.8144	18.8144	18.8816	18.858	18.8797	18.7889	18.6748	18.378	18.3806
GCLM GLCLR	GCLM	Gclm	Gclm	16.3747	15.3821	15.2062	15.7088	15.3821	15.3821	15.4378	15.3817	15.3004	16.1979	16.0494	15.1782	15.2968
GRWD1 GRWD KIAA1942 WDR28	GRWD1	Grwd1	Grwd1	16.6992	16.812	16.9251	16.7549	16.812	16.812	16.7131	16.8626	16.8199	16.3494	16.1886	16.0028	16.2156
GLS GLS1 KIAA0838.1	GLS	Gls	Gls	14.6757	15.0992	15.1373	14.8958	15.0992	15.0992	15.0432	15.0235	14.9924	16.9004	17.3068	17.5476	17.5016
GLS GLS1 KIAA0838	GLS	Gls	Gls	18.6723	18.9178	18.8511	18.8676	18.9178	18.9178	18.7999	18.8797	18.8747	16.9004	17.3068	17.5476	17.5016
GFPT1 GFAT GFPT	GFPT1	Gfpt1	Gfpt1	17.6559	17.7129	17.7268	17.7528	17.7129	17.7129	17.7413	17.7378	17.6375	16.5907	16.8586	16.6904	16.6907
QRSL1	QRSL1	Qrsl1	Qrsl1	15.5778	15.751	15.7379	15.8581	15.751	15.751	15.8607	15.7556	15.881	17.0216	17.0097	16.8812	16.5217
GATB PET112 PET112L HSPC199	GATB	Gatb	Gatb	15.8495	15.9689	16.0663	15.9667	15.9689	15.9689	16.0255	15.9441	15.8464	14.1282	13.8486	14.2559	14.2453
GLRX3 PICOT TXNL2 HUSSY-22	GLRX3	Glrx3	Glrx3	17.6416	17.6658	17.7566	17.6794	17.6658	17.6658	17.4687	17.6085	17.911	18.1905	18.3142	18.7341	19.3214
GLRX5 C14orf87	GLRX5	Glrx5	Glrx5	15.3774	15.4691	15.4673	15.474	15.4691	15.4691	15.4679	15.4169	15.4005	14.2429	14.0799	13.8909	14.0103
GSTO1 GSTTLP28	GSTO1	Gsto1	Gsto1	19.7096	19.354	19.2132	19.4736	19.354	19.354	19.398	19.3122	19.5268	13.9252	14.0693	14.0753	13.9371
GSTP1 FAEES3 GST3	GSTP1	Gstp1	Gstp1	20.5772	20.6447	20.6457	20.6501	20.6447	20.6447	20.6845	20.7019	20.3807	19.1485	19.6266	19.1901	19.4252
GSS	GSS	Gss	Gss	19.2008	19.1892	19.238	19.1794	19.1892	19.1892	19.086	19.1717	19.328	15.8484	16.0245	16.7988	17.1138
GPD1L KIAA0089	GPD1L	Gpd1l	Gpd1l	16.9788	16.8911	16.8235	16.9359	16.8911	16.8911	16.865	16.846	16.6999	18.0515	18.1766	17.7968	17.9654
GPD2	GPD2	Gpd2	Gpd2	18.4735	18.5245	18.5073	18.5944	18.5245	18.5245	18.4306	18.459	18.5808	20.6506	20.713	20.6574	20.511
PGP	PGP	Pgp	Pgp	17.0754	16.7379	16.8741	16.7494	16.7379	16.7379	16.7437	16.7621	16.7279	15.4042	15.4554	15.4304	15.5774
GPCPD1 GDE5 KIAA1434	GPCPD1	Gpcpd1	Gpcpd1	15.2969	15.1309	15.1258	15.172	15.1309	15.1309	15.0268	15.1145	15.256	13.6224	12.6626	12.917	12.8376
GDE1 MIR16	GDE1	Gde1	Gde1	10.1823	10.2128	10.3815	10.2614	10.2128	10.2128	10.195	10.2254	10.31	15.5017	15.1477	15.2559	15.3482
PYGB	PYGB	Pygb	Pygb	18.983	18.8857	18.8733	19.0387	18.8857	18.8857	18.8664	18.8256	19.0887	18.3485	18.7274	19.6958	19.6156
GSK3A	GSK3A	Gsk3a	Gsk3a	16.7286	16.7822	16.7963	16.7191	16.7822	16.7822	16.7725	16.8176	16.8105	15.6401	15.4472	15.528	15.5776
GLTP	GLTP	Gltp	Gltp	16.694	16.7563	16.7644	16.8262	16.7563	16.7563	16.7594	16.7534	16.9484	14.1124	14.1795	14.8248	14.7825
FAM20B KIAA0475	FAM20B	Fam20b	Fam20b	14.5006	14.6672	14.7262	14.6473	14.6672	14.6672	14.7953	14.6564	14.7015	13.2065	13.4707	12.9128	12.6693
GLOD4 C17orf25 CGI-150 My027	GLOD4	Glod4	Glod4	19.3865	19.2402	19.2144	19.2472	19.2402	19.2402	19.2074	19.246	19.4565	15.9496	15.7267	15.8886	16.2462
GRHPR GLXR MSTP035	GRHPR	Grhpr	Grhpr	19.0863	19.0492	18.8637	19.0035	19.0492	19.0492	19.0665	19.0183	19.2943	17.3834	17.2697	16.7343	17.0042
GMPR2	GMPR2	Gmpr2	Gmpr2	17.4731	17.3682	17.3388	17.4001	17.3682	17.3682	17.4234	17.3167	17.5662	17.0865	17.2899	16.9734	16.9344
GMPS	GMPS	Gmps	Gmps	18.6683	18.6117	18.5983	18.6343	18.6117	18.6117	18.6461	18.7926	18.7638	18.0353	17.9735	17.8553	18.1544
GLG1 CFR1 ESL1 MG160	GLG1	Glg1	Glg1	18.164	18.1042	18.1039	18.0497	18.1042	18.1042	18.0831	18.1669	18.1516	20.7903	20.5598	20.3784	20.6406
GOLPH3 GPP34	GOLPH3	Golph3	Golph3	17.2922	17.3531	17.2834	17.3608	17.3531	17.3531	17.1963	17.3915	17.1689	16.7876	16.7203	16.9799	16.8428
GOLPH3L GPP34R	GOLPH3L	Golph3l	Golph3l	15.5119	15.6838	15.7149	15.5441	15.6838	15.6838	15.5517	15.6362	14.9508	14.1806	13.7033	14.1252	14.2985
GORASP2 GOLPH6	GORASP2	Gorasp2	Gorasp2	17.8066	17.8948	17.9045	17.864	17.8948	17.8948	17.9608	17.9275	18.1931	14.7179	14.4659	15.1259	14.7499
ACBD3 GCP60 GOCAP1 GOLPH1	ACBD3	Acbd3	Acbd3	17.1087	17.0947	17.0606	17.0699	17.0947	17.0947	17.1376	17.1121	16.9029	18.5541	18.4654	18.5844	18.6103
GOSR1 GS28	GOSR1	Gosr1	Gosr1	17.2792	17.1582	17.1719	17.1665	17.1582	17.1582	16.9854	17.2406	17.6466	18.7135	18.3357	17.7155	17.9903
GOSR2 GS27	GOSR2	Gosr2	Gosr2	15.3431	15.0536	15.1399	15.0522	15.0536	15.0536	14.9894	15.0857	15.0947	18.2047	18.538	18.3795	18.1953
GOLGA2	GOLGA2	Golga2	Golga2	16.5982	16.5225	16.4896	16.5512	16.5225	16.5225	16.5653	16.5224	16.2993	18.6019	18.7011	18.5084	18.5122
GOLGA3	GOLGA3	Golga3	Golga3	18.3098	18.2653	18.2727	18.272	18.2653	18.2653	18.2907	18.2915	18.2965	17.0548	17.0681	17.3432	17.3216
GOLGA4	GOLGA4	Golga4	Golga4	16.8031	16.8342	16.7903	16.8651	16.8342	16.8342	16.8905	16.8916	16.801	18.4816	18.3469	18.1533	18.2059
GOLGA5 RETII RFG5 PIG31	GOLGA5	Golga5	Golga5	16.3807	16.3448	16.3555	16.3553	16.3448	16.3448	16.412	16.3588	16.1611	17.146	17.0741	17.1905	17.3236
GOLGA7 GCP16 HDCKB03P HSPC041	GOLGA7	Golga7	Golga7	14.5679	14.0072	14.0522	14.1781	14.0072	14.0072	14.06	13.9809	14.132	13.5086	13.342	13.1275	13.3031
GOLGB1	GOLGB1	Golgb1	Golgb1	18.2811	18.1064	18.1126	18.1768	18.1064	18.1064	18.1368	18.1668	18.0592	18.9893	18.9571	18.8766	18.998
GBF1 KIAA0248	GBF1	Gbf1	Gbf1	17.1269	17.0706	17.0772	17.0939	17.0706	17.0706	17.1553	17.0626	17.0086	14.65	14.0768	14.2314	13.9829
GPKOW GPATC5 GPATCH5 T54	GPKOW	Gpkow	Gpkow	17.1328	17.2293	17.1934	17.0915	17.2293	17.2293	17.2827	17.3344	17.1712	16.6865	16.495	16.3623	16.3579
PIGO UNQ632/PRO1249	PIGO	Pigo	Pigo	13.3404	13.1985	13.2944	13.2531	13.1985	13.1985	13.2901	13.1329	12.8241	16.4997	16.5359	15.8834	15.3419
PIGT CGI-06 PSEC0163 UNQ716/PRO1379	PIGT	Pigt	Pigt	16.656	16.3519	16.3861	16.3857	16.3519	16.3519	16.2641	16.4645	16.3173	15.8715	16.0034	15.5944	15.5501
GPN1 MBDIN RPAP4 XAB1 HUSSY-23	GPN1	Gpn1	Gpn1	15.8168	15.839	15.8751	15.9411	15.839	15.839	16.0289	15.8202	15.8894	16.0713	16.1228	15.7243	15.8032
GRAMD4 DIP KIAA0767	GRAMD4	Gramd4	Gramd4	14.525	14.2895	14.3416	14.4385	14.2895	14.2895	14.2033	14.1996	14.3545	11.2976	10.5674	11.3334	11.1541
GIGYF1 CDS2 PERQ1 PP3360	GIGYF1	Gigyf1	Gigyf1	15.2526	15.3482	15.3697	15.2935	15.3482	15.3482	15.3788	15.3524	15.2798	17.252	17.0814	17.4528	17.2819
CDS2	CDS2	Gigyf1	Gigyf1	16.6011	16.6528	16.6727	16.6579	16.6528	16.6528	16.7279	16.7578	16.1351	17.252	17.0814	17.4528	17.2819
GIGYF2 KIAA0642 PERQ2 TNRC15	GIGYF2	Gigyf2	Gigyf2	16.3988	16.465	16.4873	16.3577	16.465	16.465	16.3767	16.4319	16.1835	19.7509	19.8236	19.3202	19.4006
GRAP	GRAP	Grap	Grap	16.2336	16.2008	16.2932	16.2096	16.2008	16.2008	16.2731	16.3165	16.4156	17.1601	17.164	16.9325	16.9996
GCC1	GCC1	Gcc1	Gcc1	16.0435	15.8154	15.815	15.9174	15.8154	15.8154	15.8669	16.0089	15.7944	15.4259	15.5685	15.3223	15.4919
GRIPAP1 KIAA1167	GRIPAP1	Gripap1	Gripap1	18.0921	18.0339	18.0679	18.1042	18.0339	18.0339	18.1079	18.087	17.9547	17.7693	17.6668	17.6486	17.573
GRB2 ASH	GRB2	Grb2	Grb2	18.8374	18.8301	18.9705	18.8054	18.8301	18.8301	18.7917	18.8143	19.2407	20.5718	20.8447	20.7329	20.5649
GRPEL1 GREPEL1	GRPEL1	Grpel1	Grpel1	17.5221	17.6152	17.6737	17.6614	17.6152	17.6152	17.5741	17.7217	17.9409	17.9972	17.7098	16.9027	17.1725
AK6 CINAP AD-004 CGI-137	AK6	Ak3	Ak3	15.3471	15.0267	15.1135	15.0606	15.0267	15.0267	15.0844	15.03	15.0576	12.9099	12.6172	12.9711	12.6518
GIMAP1 IMAP1	GIMAP1	Gimap1	Gimap1	15.7858	15.0571	14.6079	15.9815	15.0571	15.0571	15.4764	14.7602	15.4964	20.7202	20.7372	20.6275	20.6881
GIMAP4 IAN1 IMAP4 MSTP062	GIMAP4	Gimap4	Gimap4	16.8902	16.3194	15.9534	16.873	16.3194	16.3194	16.5977	15.7186	17.2387	21.5766	21.8569	20.8354	20.8264
GIMAP7 IAN7	GIMAP7	Gimap7	Gimap7	14.4084	13.5338	12.9283	14.3966	13.5338	13.5338	13.6635	13.3927	14.204	17.6788	17.4477	17.2015	17.0945
NRAS HRAS1	NRAS	Nras	Nras	15.2819	15.2652	15.2649	15.2535	15.2652	15.2652	15.4939	15.1201	15.5338	18.1855	18.3765	18.3362	18.1374
GAPVD1 GAPEX5 KIAA1521 RAP6	GAPVD1	Gapvd1	Gapvd1	17.334	16.9991	16.9749	17.0566	16.9991	16.9991	16.9955	16.9372	16.7687	15.9596	15.5003	15.1542	15.3974
RAN ARA24 OK/SW-cl.81	RAN	Ran	Ran	19.9474	19.8246	19.8125	19.8425	19.8246	19.8246	19.8728	19.8406	20.4007	17.8221	17.0183	17.2449	17.3439
GTPBP1	GTPBP1	Gtpbp1	Gtpbp1	17.5532	17.4237	17.4921	17.4341	17.4237	17.4237	17.5472	17.4193	17.493	15.597	15.6563	15.472	15.4727
GTPBP4 CRFG NOG1	GTPBP4	Gtpbp4	Gtpbp4	17.7833	17.9574	17.9811	17.9412	17.9574	17.9574	17.9417	18.1168	17.9896	19.2128	19.1905	18.9192	18.7942
RABIF MSS4 RASGRF3	RABIF	Rabif	Rabif	15.1702	14.9182	15.0436	15.0399	14.9182	14.9182	14.9295	14.885	14.9062	17.1933	17.3854	17.3079	17.349
VAV2	VAV2	Vav2	Vav2	17.7588	17.751	17.7682	17.6581	17.751	17.751	17.7566	17.6289	17.9994	16.5115	16.5404	16.7151	15.8537
GNAI2 GNAI2B	GNAI2	Gnai2	Gnai2	19.4722	19.3863	19.3675	19.4099	19.3863	19.3863	19.5891	19.3682	19.4553	17.6772	17.7034	18.3046	18.048
GNB1	GNB1	Gnb1	Gnb1	18.4106	18.4263	18.2339	18.496	18.4263	18.4263	18.6644	18.4223	18.6191	16.0263	15.8665	15.8473	15.4666
GNB2	GNB2	Gnb2	Gnb2	17.0059	16.9694	16.9069	17.0553	16.9694	16.9694	16.9918	16.909	17.0843	21.5036	22.1031	21.4584	21.1586
GNL1 HSR1	GNL1	Gnl1	Gnl1	17.6181	17.6586	17.673	17.6533	17.6586	17.6586	17.6889	17.6751	17.7453	16.2051	16.3686	16.2174	16.2868
GNL3 E2IG3 NS	GNL3	Gnl3	Gnl3	17.645	17.5658	17.5797	17.5798	17.5658	17.5658	17.4883	17.6483	17.5161	17.6043	17.4587	18.3374	18.3919
GNL3L	GNL3L	Gnl3l	Gnl3l	15.9959	16.2491	16.2334	16.1502	16.2491	16.2491	16.2235	16.3941	16.1888	14.0525	14.1505	13.942	13.8839
PREB SEC12	PREB	Preb	Preb	17.4623	17.3704	17.3732	17.3834	17.3704	17.3704	17.4743	17.4124	17.2214	16.2773	17.1619	17.7619	17.6755
GUK1 GMK GMPK	GUK1	Guk1	Guk1	17.138	16.7853	16.6741	16.9179	16.7853	16.7853	16.7796	16.7876	17.0937	17.3047	17.2413	17.0504	17.392
GBP2	GBP2	Gbp2	Gbp2	19.0749	19.0005	18.9804	19.0661	19.0005	19.0005	18.9079	18.9442	19.2592	19.5885	20.2201	20.3979	20.2746
GBP4	GBP4	Gbp7	Gbp7	16.4297	16.2516	16.1634	16.5765	16.2516	16.2516	16.2344	16.0359	16.5021	17.8035	17.8317	17.6633	17.867
GBP5 UNQ2427/PRO4987	GBP5	Gbp5	Gbp5	15.8532	15.708	15.6276	15.9574	15.708	15.708	15.7554	15.5584	15.7951	18.5046	18.8613	18.1339	18.2772
CLCN7	CLCN7	Clcn7	Clcn7	15.3713	15.3112	15.3861	15.3744	15.3112	15.3112	15.4499	15.3206	15.2732	15.7514	15.7093	15.6909	15.4432
GAR1 NOLA1	GAR1	Gar1	Gar1	18.5816	18.6105	18.5492	18.7005	18.6105	18.6105	18.5211	18.8908	18.7214	17	16.9051	16.9581	16.8868
NHP2 NOLA2 HSPC286	NHP2	Nhp2	Nhp2	17.2144	17.3812	17.4145	17.2827	17.3812	17.3812	17.2599	17.5563	17.3294	15.2981	15.3409	15.9608	15.0886
NOP10 NOLA3	NOP10	Nop10	Nop10	15.6639	15.6928	15.7186	15.6499	15.6928	15.6928	15.8282	15.8503	15.8177	17.3365	17.0911	17.0883	17.131
DKC1 NOLA4	DKC1	Dkc1	Dkc1	19.0545	19.1353	19.1741	19.0684	19.1353	19.1353	19.0152	19.3322	19.2556	20.948	21.3502	20.5999	21.0078
HEATR1 BAP28 UTP10	HEATR1	Heatr1	Heatr1	18.0077	18.0275	18.0238	18.0542	18.0275	18.0275	18.0642	18.0827	18.1368	20.185	20.2112	19.867	19.9038
HEATR6 ABC1	HEATR6	Heatr6	Heatr6	15.8218	16.0336	16.0822	15.967	16.0336	16.0336	16.112	16.1097	15.9836	15.0452	14.8791	14.6696	14.7612
HSPA14 HSP60 HSP70L1	HSPA14	Hspa14	Hspa14	17.1024	17.067	17.0786	17.1127	17.067	17.067	17.0993	17.0485	17.0387	15.7376	15.4616	15.4028	15.5268
HSPA4 APG2 HSPH2	HSPA4	Hspa4	Hspa4	20.1986	20.1268	19.9799	20.1244	20.1268	20.1268	20.1392	20.1541	20.3184	20.5269	20.64	20.2928	20.6769
HSPA8 HSC70 HSP73 HSPA10	HSPA8	Hspa8	Hspa8	21.473	21.3765	21.3597	21.4062	21.3765	21.3765	21.2502	21.3906	21.6402	22.1496	22.0477	21.8297	21.8731
HSPH1 HSP105 HSP110 KIAA0201	HSPH1	Hsph1	Hsph1	19.1821	19.0649	18.9903	19.0911	19.0649	19.0649	18.9964	19.2868	19.0435	20.8292	20.7989	20.8231	20.9346
TRAP1 HSP75 HSPC5	TRAP1	Trap1	Trap1	18.4695	18.6659	18.6929	18.6771	18.6659	18.6659	18.6081	18.7085	18.8402	18.5344	18.3003	17.8084	18.0393
HSP90AA1 HSP90A HSPC1 HSPCA	HSP90AA1	Hsp90aa1	Hsp90aa1	21.4087	21.2682	21.2548	21.2704	21.2682	21.2682	21.2419	21.3322	21.4803	19.3723	19.3623	19.5882	19.5872
HSP90AB1 HSP90B HSPC2 HSPC3 HSPCB	HSP90AB1	Hsp90ab1	Hsp90ab1	20.3346	20.3099	20.322	20.2929	20.3099	20.3099	20.244	20.3649	20.6282	21.7914	21.6129	22.3346	22.1254
RAD54L2 ARIP4 KIAA0809	RAD54L2	Rad54l2	Rad54l2	12.1122	12.3708	12.2143	12.1982	12.3708	12.3708	12.6322	12.3941	12.2322	15.2209	15.2785	15.1523	15.1336
MOV10 KIAA1631	MOV10	Mov10	Mov10	16.6469	16.4197	16.5864	16.4332	16.4197	16.4197	16.3371	16.3536	16.3496	16.7581	16.8287	17.0029	16.7141
SRCAP KIAA0309	SRCAP	Srcap	Srcap	16.8227	16.7627	16.7413	16.7616	16.7627	16.7627	16.7406	16.7835	16.7688	17.8714	17.8165	17.5557	17.4536
HCLS1 HS1	HCLS1	Hcls1	Hcls1	19.5826	19.7846	19.8682	19.6502	19.7846	19.7846	19.6547	19.7779	20.07	22.2851	22.3937	22.3416	22.3213
HGS HRS	HGS	Hgs	Hgs	18.3967	18.3338	18.4201	18.3257	18.3338	18.3338	18.2061	18.2717	18.4106	16.3574	16.0909	15.9619	16.1806
HDGF HMG1L2	HDGF	Hdgf	Hdgf	19.6469	19.516	19.4538	19.5279	19.516	19.516	19.4759	19.4944	19.5335	15.0817	16.322	17.4537	17.4237
HP1BP3	HP1BP3	Hp1bp3	Hp1bp3	20.3013	20.3536	20.273	20.2447	20.3536	20.3536	20.1397	20.2882	20.6009	21.5184	21.6746	21.7989	21.4291
HNRNPAB ABBP1 HNRPAB	HNRNPAB	Hnrnpab	Hnrnpab	19.0926	19.4139	19.4478	19.1711	19.4139	19.4139	19.2867	19.6162	19.5072	20.6336	20.2769	20.6165	20.8677
HNRNPA0 HNRPA0	HNRNPA0	Hnrnpa0	Hnrnpa0	18.4049	18.5369	18.6296	18.3345	18.5369	18.5369	18.5646	18.5817	18.564	20.5775	20.2138	20.0776	20.2491
HNRNPCL1 HNRPCL1	HNRNPCL1	Hnrnpc	Hnrnpc	16.1128	16.3036	16.2715	16.3111	16.3036	16.3036	16.2948	16.3147	16.3895	21.6487	21.8814	21.8403	21.8478
HNRNPDL HNRPDL JKTBP.1	HNRNPDL	Hnrnpdl	Hnrnpdl	12.6582	14.0607	13.9839	13.492	14.0607	14.0607	14.1774	14.1634	13.88	19.4766	19.5097	19.6512	19.6499
HNRNPDL HNRPDL JKTBP	HNRNPDL	Hnrnpdl	Hnrnpdl	18.6778	19.108	19.071	18.9494	19.108	19.108	19.0699	19.1506	19.4254	19.4766	19.5097	19.6512	19.6499
HNRNPF HNRPF	HNRNPF	Hnrnpf	Hnrnpf	19.3672	19.5107	19.6035	19.3207	19.5107	19.5107	19.4123	19.6054	19.5712	20.7145	20.3778	20.3736	20.4803
HNRNPH1 HNRPH HNRPH1	HNRNPH1	Hnrnph1	Hnrnph1	19.6023	19.6713	19.687	19.5977	19.6713	19.6713	19.7168	19.6991	19.6445	19.7445	19.5606	19.5552	19.9216
HNRNPH2 FTP3 HNRPH2	HNRNPH2	Hnrnph2	Hnrnph2	17.737	17.7869	17.7656	17.773	17.7869	17.7869	17.8701	17.93	17.608	18.2352	18.5466	18.0429	18.1798
HNRNPH3 HNRPH3	HNRNPH3	Hnrnph3	Hnrnph3	18.5314	18.6317	18.5355	18.5745	18.6317	18.6317	18.7304	18.7258	18.569	15.4445	15.2652	16.6176	16.3825
HNRNPK HNRPK	HNRNPK	Hnrnpk	Hnrnpk	12.1002	11.8553	11.829	11.9394	11.8553	11.8553	12.0297	11.8812	11.1972	20.8673	20.7636	20.9397	20.6168
HNRNPK HNRPK.1	HNRNPK	Hnrnpk	Hnrnpk	20.7515	20.7895	20.8158	20.6898	20.7895	20.7895	20.6438	20.8125	21.1043	20.8673	20.7636	20.9397	20.6168
HNRNPL HNRPL P/OKcl.14	HNRNPL	Hnrnpl	Hnrnpl	20.0594	20.0625	20.1097	19.9647	20.0625	20.0625	20.0731	20.1806	20.2815	22.9593	23.0449	22.9376	22.7907
HNRNPM HNRPM NAGR1	HNRNPM	Hnrnpm	Hnrnpm	21.2651	21.403	21.4071	21.2752	21.403	21.403	21.2218	21.4147	21.6079	22.8701	22.9464	23.1099	22.9218
HNRNPR HNRPR	HNRNPR	Hnrnpr	Hnrnpr	19.7107	19.7448	19.7399	19.7166	19.7448	19.7448	19.7519	19.8074	20.0625	16.1947	16.0475	15.9764	16.1255
HNRNPU C1orf199 HNRPU SAFA U21.1.1	HNRNPU	Hnrnpu	Hnrnpu	14.4917	14.499	14.3703	14.523	14.499	14.499	14.7466	14.6754	14.0252	23.8428	23.9356	23.9592	24.0804
HNRNPU C1orf199 HNRPU SAFA U21.1	HNRNPU	Hnrnpu	Hnrnpu	20.8193	20.946	20.9764	20.7749	20.946	20.946	20.901	20.9944	21.1454	23.8428	23.9356	23.9592	24.0804
HNRNPUL1 E1BAP5 HNRPUL1	HNRNPUL1	Hnrnpul1	Hnrnpul1	19.0679	19.1128	19.1467	19.0647	19.1128	19.1128	19.1907	19.2209	19.1469	20.176	20.2227	20.3525	20.2269
HNRNPUL2 HNRPUL2	HNRNPUL2	Hnrnpul2	Hnrnpul2	19.9305	20.0173	20.0295	19.9326	20.0173	20.0173	19.8906	20.1039	20.1919	21.9678	22.1434	21.8395	21.7669
HNRNPC HNRPC	HNRNPC	Hnrnpc	Hnrnpc	13.9752	14.6932	14.9583	13.888	14.6932	14.6932	14.7497	14.6743	14.1653	21.6487	21.8814	21.8403	21.8478
HNRNPC HNRPC.1	HNRNPC	Hnrnpc	Hnrnpc	20.7396	20.8729	20.8689	20.7533	20.8729	20.8729	20.7291	20.8657	20.9847	21.6487	21.8814	21.8403	21.8478
HK1	HK1	Hk1	Hk1	19.9877	20.0655	20.0727	20.1559	20.0655	20.0655	19.9712	20.1094	20.3953	19.8657	19.9178	20.6796	20.5446
HK2	HK2	Hk2	Hk2	10.7005	10.3432	10.4772	10.5125	10.3432	10.3432	10.3252	10.356	10.4416	16.8612	16.5712	16.9248	17.0389
HMGN3 TRIP7 PNAS-24	HMGN3	Hmgn3	Hmgn3	16.023	16.2022	16.3906	16.123	16.2022	16.2022	15.9029	16.2734	14.3281	18.8413	19.116	19.0782	18.7034
HMGN5 NSBP1	HMGN5	Hmgn5	Hmgn5	14.3936	14.4616	14.2324	14.6149	14.4616	14.4616	14.605	14.8594	14.3509	20.7126	20.6271	20.4355	20.4952
HMG20A HMGX1 HMGXB1	HMG20A	Hmg20a	Hmg20a	16.4355	16.3772	16.3589	16.391	16.3772	16.3772	16.2484	16.4077	16.5397	16.7565	17.203	17.0313	17.0613
HMGB2 HMG2	HMGB2	Hmgb2	Hmgb2	20.4161	20.0625	20.2524	19.8973	20.0625	20.0625	20.1587	20.4619	20.3081	21.055	20.8526	21.0558	21.5831
HIRIP3	HIRIP3	Hirip3	Hirip3	15.2469	15.2783	15.3099	15.2989	15.2783	15.2783	15.3734	15.4151	15.2895	17.816	17.3654	17.0034	17.7317
KAT5 HTATIP TIP60	KAT5	Kat5	Kat5	15.7413	15.7658	15.7552	15.6714	15.7658	15.7658	15.719	15.7785	15.7122	16.6974	16.7257	17.0759	16.9886
KAT6A MOZ MYST3 RUNXBP2 ZNF220	KAT6A	Kat6a	Kat6a	15.457	15.5093	15.4094	15.4408	15.5093	15.5093	15.6506	15.5537	15.4483	18.9335	19.0931	18.7647	18.7044
KAT7 HBO1 HBOa MYST2	KAT7	Kat7	Kat7	17.7662	17.8452	17.7806	17.8074	17.8452	17.8452	17.8511	17.9595	17.9517	17.5338	17.5444	17.786	17.7344
KAT8 MOF MYST1 PP7073	KAT8	Kat8	Kat8	17.3302	17.1555	17.1371	17.1116	17.1555	17.1555	17.2286	17.2615	17.3222	14.5353	14.2719	13.8208	13.7274
HAT1 KAT1	HAT1	Hat1	Hat1	16.3141	16.3029	16.4473	16.2232	16.3029	16.3029	16.2526	16.351	16.2467	16.04	15.5963	15.8536	17.363
HDAC1 RPD3L1	HDAC1	Hdac1	Hdac1	18.9131	18.938	18.927	18.8641	18.938	18.938	19.0019	18.9919	18.9839	21.8082	21.7273	21.6466	21.766
HDAC2	HDAC2	Hdac2	Hdac2	17.4465	17.4134	17.3691	17.4736	17.4134	17.4134	17.4622	17.5018	17.1733	16.7412	16.8127	16.6235	16.7259
HDAC3	HDAC3	Hdac3	Hdac3	16.7028	16.839	16.8386	16.7509	16.839	16.839	16.8752	16.8451	16.9399	17.8779	18.0445	17.4292	17.7414
HDAC7 HDAC7A	HDAC7	Hdac7	Hdac7	17.3454	17.2227	17.1825	17.1491	17.2227	17.2227	17.2306	17.2184	17.2009	15.93	15.9174	15.6236	15.7868
SAP30L NS4ATP2	SAP30L	Sap30l	Sap30l	16.2176	16.2693	16.1611	16.2034	16.2693	16.2693	16.3213	16.2797	16.1607	11.3811	11.8026	11.8642	11.2013
H1-0 H1F0 H1FV	H1-0	H1f0	H1f0	18.0244	17.8168	17.4891	18.074	17.8168	17.8168	17.844	18.591	18.1985	17.231	17.5781	17.7886	17.2167
PHF8 KIAA1111 ZNF422	PHF8	Phf8	Phf8	16.1455	16.3144	16.2428	16.2056	16.3144	16.3144	16.3672	16.4385	16.1674	14.1107	14.2018	14.5883	14.4212
CARM1 PRMT4	CARM1	Carm1	Carm1	17.6431	17.3147	17.3322	17.4003	17.3147	17.3147	17.235	17.3271	17.5082	17.924	17.9098	18.591	18.0744
RBBP7 RBAP46	RBBP7	Rbbp7	Rbbp7	17.8812	17.7897	17.8734	17.7476	17.7897	17.7897	17.8891	17.9645	17.6502	19.4431	19.3999	19.4543	19.3834
KMT2A ALL1 CXXC7 HRX HTRX MLL MLL1 TRX1	KMT2A	Kmt2a	Kmt2a	17.477	17.5202	17.4658	17.407	17.5202	17.5202	17.5795	17.5724	17.4873	18.7332	18.8322	18.5567	18.4184
KMT2B HRX2 KIAA0304 MLL2 MLL4 TRX2 WBP7	KMT2B	Kmt2b	Kmt2b	16.01	16.0169	16.0165	16.0154	16.0169	16.0169	16.1243	16.0439	15.7233	16.3902	16.2611	16.371	16.5259
KMT2D ALR MLL2 MLL4	KMT2D	Kmt2d	Kmt2d	16.3824	16.3274	16.3115	16.3408	16.3274	16.3274	16.4062	16.2874	16.2158	18.16	18.2158	18.2231	18.064
EHMT1 EUHMTASE1 GLP KIAA1876 KMT1D	EHMT1	Ehmt1	Ehmt1	16.5917	16.6882	16.7539	16.5936	16.6882	16.6882	16.7721	16.7143	16.6927	19.2045	19.0108	18.4465	18.3999
EHMT2 BAT8 C6orf30 G9A KMT1C NG36	EHMT2	Ehmt2	Ehmt2	16.5541	16.5881	16.5749	16.5735	16.5881	16.5881	16.6325	16.5393	16.5212	17.7353	17.54	17.3562	17.3717
SETD1B KIAA1076 KMT2G SET1B	SETD1B	Setd1b	Setd1b	14.2221	14.2637	14.2864	14.1253	14.2637	14.2637	14.4004	14.2961	13.9407	13.0187	13.3278	11.7603	13.7092
SETD2 HIF1 HYPB KIAA1732 KMT3A SET2 HSPC069	SETD2	Setd2	Setd2	16.3942	16.5598	16.5718	16.5178	16.5598	16.5598	16.5541	16.5687	16.4254	17.5075	17.6038	17.3373	17.2993
SETDB1 ESET KIAA0067 KMT1E	SETDB1	Setdb1	Setdb1	17.0688	17.0732	17.0913	17.142	17.0732	17.0732	17.0997	17.0579	17.1739	19.1234	18.9836	19.155	19.1388
SMYD5 RAI15	SMYD5	Smyd5	Smyd5	15.9036	15.8504	15.8765	15.8624	15.8504	15.8504	15.8872	15.8842	15.8232	17.8161	17.7348	17.634	17.6328
HLA-DMA DMA RING6	HLA-DMA	H2-DMa	H2-DMa	15.0158	14.8908	15.0053	15.0479	14.8908	14.8908	15.1268	14.8664	14.6071	17.4988	17.6773	18.2217	18.0667
HMGXB4 HMG2L1 HMGBCG	HMGXB4	Hmgxb4	Hmgxb4	15.4925	15.4733	15.5161	15.4557	15.4733	15.4733	15.5221	15.5398	15.7491	16.3446	16.2312	16.7549	16.8105
HCCS CCHL	HCCS	Hccs	Hccs	17.0077	16.9758	17.1135	16.9765	16.9758	16.9758	16.871	17.1153	17.1046	17.0457	16.9502	16.9242	16.9937
HCFC1 HCF1 HFC1	HCFC1	Hcfc1	Hcfc1	13.4794	13.0983	13.1509	13.2022	13.0983	13.0983	13.2702	13.1897	12.3375	19.7325	19.8865	20.0479	20.0955
HCFC1 HCF1 HFC1.1	HCFC1	Hcfc1	Hcfc1	19.7134	19.6567	19.6485	19.5964	19.6567	19.6567	19.6425	19.7226	19.5249	19.7325	19.8865	20.0479	20.0955
ST13 AAG2 FAM10A1 HIP SNC6	ST13	St13	St13	19.2726	19.3001	19.1644	19.2712	19.3001	19.3001	19.2484	19.3758	19.4071	18.9862	18.9771	19.1196	19.4394
HSPBP1 HSPBP PP1845	HSPBP1	Hspbp1	Hspbp1	16.3784	16.2375	16.3558	16.1955	16.2375	16.2375	16.1783	16.1996	16.2487	15.5226	14.5342	14.7057	14.6279
CDC37 CDC37A	CDC37	Cdc37	Cdc37	19.0181	18.9928	18.9855	18.9951	18.9928	18.9928	18.9362	18.8952	19.1885	21.2553	21.1114	21.2178	21.33
HSPBAP1 PASS1	HSPBAP1	Hspbap1	Hspbap1	10.5574	10.6066	10.6116	10.5781	10.6066	10.6066	10.5881	10.6197	10.7076	16.3541	16.2527	15.7789	16.1045
HIP1R HIP12 KIAA0655	HIP1R	Hip1r	Hip1r	15.4586	15.6021	15.3724	15.4913	15.6021	15.6021	15.6267	15.5263	15.5384	20.5165	20.6812	20.7922	20.7351
HYPK C15orf63 HSPC136	HYPK	Hypk	Hypk	15.3638	15.4714	15.3847	15.5207	15.4714	15.4714	15.6513	15.4708	15.2215	16.2622	15.6636	16.0615	15.853
HAGH GLO2 HAGH1	HAGH	Hagh	Hagh	17.9184	17.4246	17.34	17.485	17.4246	17.4246	17.4344	17.4508	17.3845	16.3048	16.1412	16.1641	15.8145
HMGCL	HMGCL	Hmgcl	Hmgcl	18.3518	18.5482	18.5493	18.5489	18.5482	18.5482	18.4727	18.4622	18.6877	18.1418	18.3881	17.955	17.8601
HMGCS1 HMGCS	HMGCS1	Hmgcs1	Hmgcs1	15.6747	15.3846	15.5237	15.5715	15.3846	15.3846	15.2683	15.2888	15.09	14.1451	13.8932	13.6206	13.8568
HSDL2 C9orf99 SDR13C1	HSDL2	Hsdl2	Hsdl2	18.5558	18.3592	18.2594	18.4148	18.3592	18.3592	18.2965	18.2221	18.451	17.6153	17.7357	17.1552	17.2103
HYOU1 GRP170 HSPH4 ORP150	HYOU1	Hyou1	Hyou1	18.9404	18.9758	19.0207	18.9342	18.9758	18.9758	18.845	19.0311	19.0801	17.8718	17.7953	17.6438	17.3545
IRGQ IRGQ1 FKSG27	IRGQ	Irgq	Irgq	16.4107	16.1384	16.2345	16.1752	16.1384	16.1384	16.0946	16.1411	16.0716	17.2312	17.3015	17.7872	17.8011
IGHM	IGHM	Ighm	Ighm	19.7631	20.0618	20.1534	19.7197	20.0618	20.0618	19.821	20.1518	20.407	19.7337	19.9706	20.8805	20.5662
IGBP1 IBP1	IGBP1	Igbp1	Igbp1	17.5243	17.4634	17.4749	17.4821	17.4634	17.4634	17.3847	17.6508	17.5415	17.0577	16.908	17.0453	17.1165
KPNA2 RCH1 SRP1	KPNA2	Kpna2	Kpna2	14.885	14.6349	14.8744	14.9223	14.6349	14.6349	14.5946	14.596	14.1351	14.4898	14.0978	13.8494	13.7074
KPNA4 QIP1	KPNA4	Kpna4	Kpna4	17.6668	17.4429	17.4634	17.4933	17.4429	17.4429	17.4763	17.5306	17.4153	16.5126	16.252	16.2827	16.039
KPNA3 QIP2	KPNA3	Kpna3	Kpna3	16.4694	16.4295	16.3668	16.5341	16.4295	16.4295	16.5101	16.604	16.4575	12.9428	12.5879	12.899	12.9766
KPNA1 RCH2	KPNA1	Kpna1	Kpna1	15.2985	15.2149	15.3939	15.2234	15.2149	15.2149	15.3467	15.4875	15.4128	18.1868	18.2871	17.9556	17.5646
KPNB1 NTF97	KPNB1	Kpnb1	Kpnb1	19.704	19.6355	19.6956	19.6438	19.6355	19.6355	19.6869	19.6627	19.7911	19.3122	19.1592	19.0843	19.5036
IPO4 IMP4B RANBP4	IPO4	Ipo4	Ipo4	15.7722	15.773	15.928	15.7898	15.773	15.773	15.7703	15.8221	15.647	16.5829	16.7181	16.594	16.7224
RANBP9 RANBPM	RANBP9	Ipo9	Ipo9	15.5324	15.4446	15.4786	15.4171	15.4446	15.4446	15.5075	15.4149	15.565	16.6764	16.5658	16.4915	16.409
IPO9 IMP9 KIAA1192 RANBP9 HSPC273	IPO9	Ipo9	Ipo9	17.4593	17.0009	17.0005	17.1714	17.0009	17.0009	17.1439	16.9945	17.2725	16.6764	16.5658	16.4915	16.409
SUMF2 PSEC0171 UNQ1968/PRO4500	SUMF2	Sumf2	Sumf2	16.9275	16.8953	16.945	16.8059	16.8953	16.8953	16.8707	16.8767	16.7119	18.0413	17.6818	17.9925	17.8227
KMT2E MLL5	KMT2E	Kmt2e	Kmt2e	13.3674	13.7763	13.8049	13.5058	13.7763	13.7763	13.8749	13.7611	13.5152	17.5715	17.5189	17.3779	17.3134
PLCL2 KIAA1092 PLCE2	PLCL2	Plcl2	Plcl2	17.138	17.1706	17.0275	17.128	17.1706	17.1706	17.1962	17.064	17.2508	18.8462	19.0617	19.0032	18.9124
MCL1 BCL2L3	MCL1	Mcl1	Mcl1	15.1664	15.1836	15.2546	15.2139	15.1836	15.1836	15.3195	15.2546	14.8817	17.4011	17.4647	17.3819	17.3675
IBTK BTKI KIAA1417	IBTK	Ibtk	Ibtk	13.5519	13.4812	13.533	13.573	13.4812	13.4812	13.732	13.4802	13.172	17.3259	17.1671	16.7127	16.6262
IKBKB IKKB	IKBKB	Ikbkb	Ikbkb	17.4296	17.2898	17.2894	17.3216	17.2898	17.2898	17.4225	17.2972	17.0162	14.2701	13.9226	14.39	14.4296
LEMD3 MAN1	LEMD3	Lemd3	Lemd3	17.6125	17.6618	17.5718	17.5966	17.6618	17.6618	17.6156	17.6904	17.4266	19.2185	19.2118	18.559	18.5314
PPA1 IOPPP PP	PPA1	Ppa1	Ppa1	18.7556	18.627	18.6255	18.7715	18.627	18.627	18.6111	18.7502	18.744	13.8511	14.5513	14.5922	14.3309
PPA2 HSPC124	PPA2	Ppa2	Ppa2	18.6233	18.5831	18.4833	18.5984	18.5831	18.5831	18.6176	18.5962	18.7156	18.9377	18.9803	19.3547	18.7141
IMPDH2 IMPD2	IMPDH2	Impdh2	Impdh2	19.1903	19.1373	19.172	19.1276	19.1373	19.1373	19.0465	19.1431	19.2107	20.3902	20.1945	19.675	20.1368
ITPR2	ITPR2	Itpr2	Itpr2	17.9488	18.0213	17.8995	18.0667	18.0213	18.0213	18.0713	18.0879	17.9492	12.8014	13.196	13.2533	13.1333
ITPR3	ITPR3	Itpr3	Itpr3	16.01	16.1494	16.1049	16.0889	16.1494	16.1494	16.153	16.1834	16.1542	19.4567	19.8831	19.614	19.1816
ITPRIP DANGER KIAA1754	ITPRIP	Itprip	Itprip	15.2662	15.1155	15.0554	15.2208	15.1155	15.1155	15.2278	15.1965	15.0091	17.7796	18.1993	17.838	17.854
ITPR1 INSP3R1.1	ITPR1	Itpr1	Itpr1	18.9189	18.9387	18.857	18.9652	18.9387	18.9387	18.9519	18.9687	19.1376	20.5119	20.5155	20.3122	20.1776
PPIP5K2 HISPPD1 KIAA0433 VIP2	PPIP5K2	Ppip5k2	Ppip5k2	16.7756	16.6412	16.6683	16.62	16.6412	16.6412	16.7413	16.6517	16.3692	17.0228	17.0696	16.9359	17.0333
IMPA1 IMPA	IMPA1	Impa1	Impa1	18.4574	18.4355	18.409	18.4449	18.4355	18.4355	18.4907	18.4121	18.6557	16.0252	16.0976	15.9891	16.1404
INPP1	INPP1	Inpp1	Inpp1	15.9608	16.0383	15.9847	16.116	16.0383	16.0383	16.0141	16.0138	15.8256	13.5936	13.9587	13.9657	14.275
ISYNA1 INO1	ISYNA1	Isyna1	Isyna1	14.6404	14.3854	14.0767	14.2528	14.3854	14.3854	14.5207	14.3176	14.2272	19.0677	19.2635	18.2071	18.4306
ITPKB	ITPKB	Itpkb	Itpkb	15.061	15.3317	15.2283	15.2611	15.3317	15.3317	15.5126	15.2331	15.2391	16.4888	16.385	16.6812	16.5522
IDE	IDE	Ide	Ide	17.4129	17.2382	17.242	17.2699	17.2382	17.2382	17.1411	17.2131	17.2764	15.5722	15.4715	15.815	15.6452
INTS1 KIAA1440 UNQ1821/PRO3434	INTS1	Ints1	Ints1	17.7041	17.6492	17.6867	17.6239	17.6492	17.6492	17.7047	17.6665	17.8108	18.4953	18.4986	18.1611	18.5535
INTS2 KIAA1287	INTS2	Ints2	Ints2	16.6561	16.6207	16.6824	16.5607	16.6207	16.6207	16.5955	16.6504	16.5772	15.6731	15.4149	15.5774	15.6548
INTS3 C1orf193 C1orf60	INTS3	Ints3	Ints3	17.434	17.4073	17.4378	17.4011	17.4073	17.4073	17.4592	17.4288	17.4495	18.1543	17.7395	17.8817	17.0602
INTS4 MSTP093	INTS4	Ints4	Ints4	16.4416	16.5202	16.5147	16.5194	16.5202	16.5202	16.6359	16.6092	16.4003	15.2059	15.1479	15.8099	15.4889
INTS6 DBI1 DDX26 DDX26A	INTS6	Ints6	Ints6	15.9307	15.9549	16.0023	15.9034	15.9549	15.9549	15.9579	15.9835	15.8998	17.0664	16.76	16.6884	16.7227
INTS7 C1orf73	INTS7	Ints7	Ints7	16.5902	16.7083	16.7086	16.6299	16.7083	16.7083	16.6931	16.7146	16.6907	15.6906	15.6495	16.2107	16.0815
INTS8 C8orf52	INTS8	Ints8	Ints8	15.4631	15.5397	15.6355	15.4629	15.5397	15.5397	15.5572	15.5675	15.5849	15.7518	15.9439	15.6014	15.3813
ITGAL CD11A	ITGAL	Itgal	Itgal	16.3657	16.0862	16.0154	16.5208	16.0862	16.0862	16.2688	16.0669	15.934	19.7748	19.8667	19.9712	19.8915
ITGB1 FNRB MDF2 MSK12	ITGB1	Itgb1	Itgb1	17.675	18.1564	18.0543	18.2272	18.1564	18.1564	18.0929	18.2867	18.1438	16.9504	16.7733	16.7296	16.6959
ITGB7	ITGB7	Itgb7	Itgb7	15.429	15.6809	15.9263	15.6102	15.6809	15.6809	15.767	15.7701	15.5538	18.4807	18.6208	19.0038	18.7061
ILKAP	ILKAP	Ilkap	Ilkap	18.2263	18.3685	18.2878	18.261	18.3685	18.3685	18.2538	18.4056	18.5743	21.9984	22.1057	21.8197	21.8609
ILK ILK1 ILK2	ILK	Ilk	Ilk	18.1694	17.9118	17.9491	18.2963	17.9118	17.9118	17.816	17.8679	18.2262	18.2931	18.3387	18.8902	19.0653
ICAM1	ICAM1	Icam1	Icam1	15.6721	15.4487	15.4031	15.588	15.4487	15.4487	15.2415	15.4047	15.8016	18.7379	18.8573	18.6469	18.837
IRF2	IRF2	Irf2	Irf2	16.5765	16.7296	16.7421	16.5592	16.7296	16.7296	16.8232	16.7379	17.0012	17.9606	18.2297	17.8377	17.7175
IRF2BP1	IRF2BP1	Irf2bp1	Irf2bp1	16.9029	16.7662	16.7828	16.8412	16.7662	16.7662	16.7126	16.7488	16.7672	17.0474	17.1455	17.4038	17.4197
IRF2BP2	IRF2BP2	Irf2bp2	Irf2bp2	16.363	16.2919	16.3289	16.3581	16.2919	16.2919	16.4117	16.3256	15.9908	18.0802	18.1725	17.7155	17.6151
IRF3	IRF3	Irf3	Irf3	17.1101	17.1753	17.1613	17.1282	17.1753	17.1753	17.1417	17.1793	17.2897	16.9951	16.8997	17.2317	17.1357
IRF4 MUM1	IRF4	Irf4	Irf4	17.3146	17.3676	17.3335	17.2	17.3676	17.3676	17.3071	17.3863	17.4528	14.1407	14.2849	13.8865	13.9301
IRF5	IRF5	Irf5	Irf5	16.7714	17.019	17.0894	17.0287	17.019	17.019	17.0058	17.0751	17.3016	18.3559	18.1456	18.1042	18.3461
IRF8 ICSBP1	IRF8	Irf8	Irf8	18.2962	18.4875	18.5238	18.4643	18.4875	18.4875	18.4535	18.6669	18.4968	14.6281	15.2099	14.4063	14.0841
IRF9 ISGF3G	IRF9	Irf9	Irf9	16.929	17.183	17.127	17.245	17.183	17.183	17.1798	17.1615	17.085	16.6216	16.5357	16.6471	16.5515
IFI35 IFP35	IFI35	Ifi35	Ifi35	17.5751	17.764	17.827	17.743	17.764	17.764	17.6626	17.6125	17.8293	17.5667	17.6993	17.395	17.8658
AIM2	AIM2	Aim2	Aim2	15.3856	15.4187	15.5424	15.3842	15.4187	15.4187	15.3965	15.5613	15.4827	16.0734	16.1978	16.4339	16.6044
ISG20L2 HSD-38 HSD38	ISG20L2	Isg20l2	Isg20l2	15.2697	15.4269	15.4855	15.3131	15.4269	15.4269	15.5858	15.5232	15.2735	17.9375	18.0609	17.6455	17.6785
ILF2 NF45 PRO3063	ILF2	Ilf2	Ilf2	19.5191	19.5376	19.5544	19.483	19.5376	19.5376	19.5062	19.6083	19.8305	13.9849	14.1498	14.7566	14.7754
ILF3 DRBF MPHOSPH4 NF90	ILF3	Ilf3	Ilf3	20.3751	20.4619	20.5238	20.3908	20.4619	20.4619	20.3519	20.4985	20.6826	18.2566	18.2658	17.9671	17.8705
IRAK4	IRAK4	Irak4	Irak4	17.4874	17.4919	17.4737	17.5241	17.4919	17.4919	17.4913	17.4242	17.3747	17.9738	17.7291	18.2394	17.9431
VPS13A CHAC KIAA0986	VPS13A	Vps13a	Vps13a	15.6862	15.6316	15.6349	15.7517	15.6316	15.6316	15.6244	15.5993	15.6255	17.8225	17.9168	17.9632	18.1163
VPS13C KIAA1421	VPS13C	Vps13c	Vps13c	19.7588	19.8165	19.7148	19.8456	19.8165	19.8165	19.8797	19.7754	19.9506	15.7927	15.8485	16.0669	16.1237
GCFC2 C2orf3 GCF TCF9	GCFC2	Gcfc2	Gcfc2	14.9906	15.1297	15.1386	15.0315	15.1297	15.1297	15.07	15.0947	15.1746	14.4644	13.9115	13.8683	14.4127
INF2 C14orf151 C14orf173	INF2	Inf2	Inf2	16.4188	16.4024	16.2889	16.5456	16.4024	16.4024	16.3888	16.3595	16.2597	15.8467	15.9667	15.7724	16.1319
IQSEC1 ARFGEP100 BRAG2 KIAA0763	IQSEC1	Iqsec1	Iqsec1	15.5388	15.2939	15.3365	15.396	15.2939	15.2939	15.3495	15.2372	15.603	18.8144	18.6827	18.7716	18.7894
ISCA2 HBLD1	ISCA2	Isca2	Isca2	16.8985	16.988	16.9152	16.9876	16.988	16.988	16.9815	16.8812	16.9117	16.4582	16.2229	16.2715	15.8714
HSCB DNAJC20 HSC20	HSCB	Hscb	Hscb	16.2559	16.3813	16.3745	16.351	16.3813	16.3813	16.3481	16.4034	16.1438	17.6676	17.4788	17.6335	17.5164
IAH1	IAH1	Iah1	Iah1	17.4533	17.4616	17.3568	17.4049	17.4616	17.4616	17.405	17.3682	17.2466	18.7156	18.8313	18.1516	18.5934
ACAD8 ARC42 IBD	ACAD8	Acad8	Acad8	16.8483	16.9322	17.0463	16.9161	16.9322	16.9322	16.9664	16.8227	16.9148	19.1534	19.346	19.6122	18.943
IDH3A	IDH3A	Idh3a	Idh3a	19.1325	19.3064	19.231	19.3278	19.3064	19.3064	19.2619	19.3086	19.5186	19.6136	19.55	18.3715	18.5427
IDH3B	IDH3B	Idh3b	Idh3b	18.4773	18.5719	18.5132	18.5876	18.5719	18.5719	18.5083	18.6315	18.7897	15.0155	14.6019	15.8441	14.9497
IDH2	IDH2	Idh2	Idh2	19.0887	19.1092	19.2098	19.1752	19.1092	19.1092	19.0136	18.9858	19.5334	17.3343	17.5057	19.5945	19.173
IARS2	IARS2	Iars2	Iars2	19.0635	19.0521	19.1381	19.0753	19.0521	19.0521	18.9745	19.0197	19.0791	16.4574	15.7667	16.5884	16.6813
IVD	IVD	Ivd	Ivd	18.7643	18.8741	18.9393	18.9099	18.8741	18.8741	18.8888	18.7129	19.0442	18.7555	18.8767	19.0177	18.8516
SLC4A1AP HLC3	SLC4A1AP	Slc4a1ap	Slc4a1ap	17.0951	17.0971	17.0386	17.1037	17.0971	17.0971	17.092	17.1765	17.3274	17.7264	17.5857	17.7064	17.6621
KANSL1 CENP-36 KIAA1267 MSL1V1 NSL1	KANSL1	Kansl1	Kansl1	16.8976	16.3969	16.3687	16.5178	16.3969	16.3969	16.4455	16.4335	16.2037	13.0186	13.0117	12.597	12.5138
NSL1 C1orf48 DC31 DC8 MIS14	NSL1	Kansl1	Kansl1	16.5363	16.5455	16.4698	16.519	16.5455	16.5455	16.6129	16.5274	16.5975	13.0186	13.0117	12.597	12.5138
KANSL2 C12orf41 NSL2	KANSL2	Kansl2	Kansl2	15.5676	15.5108	15.4614	15.5481	15.5108	15.5108	15.5972	15.5053	15.4289	16.1929	16.1628	16.3984	16.1379
KBTBD11 CMLAP KIAA0711 KLHDC7C	KBTBD11	Kbtbd11	Kbtbd11	14.3891	13.8395	13.79	14.2547	13.8395	13.8395	14.0756	14.0393	13.0564	16.4926	16.6132	16.6042	16.5865
QKI HKQ	QKI	Qki	Qki	16.6292	16.7494	16.7297	16.7543	16.7494	16.7494	16.7651	16.8177	16.9773	14.9784	15.3103	14.5334	15.0748
KHDRBS1 SAM68	KHDRBS1	Khdrbs1	Khdrbs1	18.509	18.6378	18.6555	18.5728	18.6378	18.6378	18.5516	18.7006	18.7837	20.7708	21.0168	20.1497	19.9213
SZT2 C1orf84 KIAA0467	SZT2	Szt2	Szt2	13.6746	13.5302	13.5452	13.7287	13.5302	13.5302	13.5643	13.475	13.4326	16.4449	16.5094	16.2029	16.3731
KTN1 CG1 KIAA0004	KTN1	Ktn1	Ktn1	19.4506	19.2513	19.2198	19.2206	19.2513	19.2513	19.2451	19.3217	19.2765	17.1789	16.4866	17.2546	17.4127
KLC4 KNSL8	KLC4	Klc4	Klc4	15.9876	16.0509	16.0522	16.0171	16.0509	16.0509	16.0902	15.9574	16.0704	15.678	15.56	15.6304	15.5585
KIF5B KNS KNS1	KIF5B	Kif5b	Kif5b	18.7616	18.5281	18.5049	18.619	18.5281	18.5281	18.6066	18.5047	18.4489	17.9684	17.9207	17.9744	18.0101
KIF13B GAKIN KIAA0639	KIF13B	Kif13b	Kif13b	16.7605	16.6631	16.7004	16.6956	16.6631	16.6631	16.7057	16.6078	16.7736	16.2739	16.4843	16.1285	16.061
KIF3B KIAA0359	KIF3B	Kif3b	Kif3b	14.6924	14.4864	14.5607	14.5239	14.4864	14.4864	14.2489	14.4396	14.4661	12.7789	12.1602	12.2606	12.0693
KRR1 HRB2	KRR1	Krr1	Krr1	17.5294	17.6823	17.6554	17.6191	17.6823	17.6823	17.4522	17.6189	17.6937	19.6977	19.7432	19.9921	19.7356
KYNU	KYNU	Kynu	Kynu	17.4773	17.0508	17.0401	17.1924	17.0508	17.0508	16.9558	16.8497	17.6291	18.5376	18.8065	19.0781	18.9037
CRYL1 CRY	CRYL1	Cryl1	Cryl1	15.8481	15.7292	15.7043	15.6972	15.7292	15.7292	15.6774	15.6529	15.8406	15.521	15.2863	15.3946	15.4493
LMNB1 LMN2 LMNB	LMNB1	Lmnb1	Lmnb1	21.5052	21.3124	21.2504	21.2413	21.3124	21.3124	21.2582	21.3285	21.3647	22.9542	23.0996	22.7948	22.6762
LMNB2 LMN2	LMNB2	Lmnb2	Lmnb2	20.6008	20.4285	20.2506	20.4274	20.4285	20.4285	20.3712	20.4403	20.7577	21.8235	22.1096	21.9517	21.8825
LANCL2 GPR69B TASP	LANCL2	Lancl2	Lancl2	16.9828	17.0097	16.9208	17.0361	17.0097	17.0097	17.1505	16.8842	17.1483	13.8558	14.2166	14.0057	14.2586
LSS OSC	LSS	Lss	Lss	16.8612	16.7863	16.8969	16.7969	16.7863	16.7863	16.839	16.8139	16.7498	14.7694	14.5555	14.2802	14.3236
LARP1 KIAA0731 LARP	LARP1	Larp1	Larp1	18.0086	17.8754	17.8603	17.9953	17.8754	17.8754	17.8774	17.851	17.8489	19.6833	19.5818	19.7433	19.9228
LARP4B KIAA0217 LARP5	LARP4B	Larp4b	Larp4b	16.0566	16.142	16.2277	16.0794	16.142	16.142	16.0932	16.162	15.992	16.1077	15.978	15.9455	15.9701
LARP7 HDCMA18P	LARP7	Larp7	Larp7	17.6391	17.7993	17.8777	17.7622	17.7993	17.7993	17.8086	17.8178	17.8702	19.2053	19.2144	18.3718	18.1553
BAG6 BAT3 G3	BAG6	Bag6	Bag6	18.1261	17.9383	17.9897	17.9466	17.9383	17.9383	17.9437	17.9605	18.0184	18.2764	18.1901	18.0619	18.1466
MRPL15 HSPC145	MRPL15	Mrpl19	Mrpl19	16.8659	17.0837	17.2435	17.0878	17.0837	17.0837	17.0257	17.0852	16.9625	17.6907	17.7234	17.8744	17.8677
MRPL19 KIAA0104 MRPL15	MRPL19	Mrpl19	Mrpl19	17.0498	17.2395	17.395	17.2762	17.2395	17.2395	17.1886	17.2819	17.3796	17.6907	17.7234	17.8744	17.8677
MRPL28 MAAT1	MRPL28	Mrpl28	Mrpl28	15.8757	16.0734	16.222	16.0824	16.0734	16.0734	15.9637	16.0365	16.1567	17.7337	17.5178	18.027	18.3394
RPL13 BBC1 OK/SW-cl.46	RPL13	Rpl13	Rpl13	19.0284	19.1511	19.2697	19.1115	19.1511	19.1511	19.2892	19.1489	19.3866	21.2208	21.4259	20.8854	20.9994
RPL14	RPL14	Rpl14	Rpl14	17.9963	18.0718	18.207	18.0315	18.0718	18.0718	18.1597	18.0494	18.3627	17.5271	17.213	17.5311	17.4091
RPL15 EC45 TCBAP0781	RPL15	Rpl15	Rpl15	18.7127	18.8878	19.0476	18.6502	18.8878	18.8878	18.9676	18.8365	19.275	22.4964	22.6452	22.153	21.7929
RPL18	RPL18	Rpl18	Rpl18	18.2482	18.2974	18.4378	18.1754	18.2974	18.2974	18.4567	18.3268	18.3849	20.7614	20.9087	20.9476	20.959
RPL19	RPL19	Rpl19	Rpl19	18.2915	18.943	19.1047	18.5176	18.943	18.943	18.7325	18.8865	19.3833	22.2733	22.5635	22.3764	22.5586
RPL18A	RPL18A	Rpl18a	Rpl18a	18.8311	18.8836	18.9758	18.8698	18.8836	18.8836	18.9569	18.8639	19.225	21.5958	21.5185	21.144	20.8235
RPL21	RPL21	Rpl21	Rpl21	18.3993	18.4351	18.5553	18.421	18.4351	18.4351	18.4208	18.4028	18.7288	19.9753	20.0362	20.0568	19.7951
RPL22	RPL22	Rpl22	Rpl22	17.7127	17.7648	17.8268	17.8786	17.7648	17.7648	17.9073	17.7836	17.6647	17.1827	16.964	17.3447	16.9735
RPL24	RPL24	Rpl24	Rpl24	18.5988	19.0057	19.1071	18.7265	19.0057	19.0057	18.9483	18.9783	19.0021	20.5612	20.5189	20.432	20.7878
RPL27	RPL27	Rpl27	Rpl27	18.5349	18.6213	18.7107	18.5344	18.6213	18.6213	18.5042	18.5684	19.0087	15.2532	15.2947	15.497	15.2131
RPL28	RPL28	Rpl28	Rpl28	18.4805	18.6684	18.7889	18.6083	18.6684	18.6684	18.6877	18.6139	18.8285	21.4348	21.5823	21.7403	21.7347
RPL30	RPL30	Rpl30	Rpl30	18.4183	18.547	18.6709	18.4772	18.547	18.547	18.5916	18.5398	18.7694	15.6121	15.5172	14.9915	14.9608
RPL34	RPL34	Rpl34	Rpl34	18.5334	18.7545	18.917	18.5836	18.7545	18.7545	18.8226	18.7519	19.0561	21.6018	21.4976	22.146	21.9812
RPL36	RPL36	Rpl36	Rpl36	17.3773	17.4699	17.5815	17.2863	17.4699	17.4699	17.4797	17.4591	17.3759	17.753	17.7313	17.6348	17.8824
RPL6 TXREB1	RPL6	Rpl6	Rpl6	19.7986	19.8899	20.0384	19.8207	19.8899	19.8899	19.8957	19.881	20.2056	22.0386	22.0748	21.955	21.8342
RPL7A SURF-3 SURF3	RPL7A	Rpl7a	Rpl7a	19.204	19.4504	19.5134	19.3519	19.4504	19.4504	19.5186	19.4275	19.6362	20.1461	20.2983	20.2316	20.5724
MRPL37 MRPL2 RPML2 HSPC235	MRPL37	Mrpl37	Mrpl37	17.1801	17.2197	17.4028	17.2408	17.2197	17.2197	17.0139	17.2001	17.1788	16.1136	15.9666	16.0137	16.1578
MRPL38 HSPC262	MRPL38	Mrpl38	Mrpl38	17.2942	17.3546	17.5598	17.3659	17.3546	17.3546	17.1492	17.3301	17.7286	18.7051	18.5367	18.5762	18.8228
MRPL39 C21orf92 MRPL5 RPML5 MSTP003 PRED22	MRPL39	Mrpl39	Mrpl39	17.094	17.0977	17.2275	17.0995	17.0977	17.0977	17.0334	17.1331	17.2932	18.6365	18.5302	18.3015	18.2297
MRPL40 NLVCF URIM	MRPL40	Mrpl40	Mrpl40	16.478	16.4964	16.645	16.5404	16.4964	16.4964	16.221	16.4559	16.7012	16.2022	15.6079	15.3348	15.2272
MRPL43	MRPL43	Mrpl43	Mrpl43	16.7959	17.038	17.2546	16.9501	17.038	17.038	16.6665	16.9936	17.394	16.0424	15.7623	16.2816	16.5945
MRPL44	MRPL44	Mrpl44	Mrpl44	16.5126	16.4572	16.5761	16.5448	16.4572	16.4572	16.4451	16.4332	16.5102	18.867	18.8252	18.5379	18.8171
MRPL48 CGI-118 HSPC290	MRPL48	Mrpl48	Mrpl48	16.2697	16.5289	16.7102	16.5686	16.5289	16.5289	16.6045	16.5904	16.5113	15.4857	15.1643	14.6394	14.8084
MRPL53	MRPL53	Mrpl53	Mrpl53	16.3733	16.6703	16.8557	16.6284	16.6703	16.6703	16.6927	16.7104	16.413	18.5007	17.8217	18.4956	17.9451
GADD45GIP1 MRPL59 PLINP1 PRG6	GADD45GIP1	Gadd45gip1	Gadd45gip1	15.6591	15.737	15.8776	15.6787	15.737	15.737	15.7971	15.7865	15.665	18.8476	18.8047	18.7763	18.8994
MRPS30 PDCD9 BM-047	MRPS30	Mrps30	Mrps30	16.4206	16.4399	16.5686	16.4784	16.4399	16.4399	16.4962	16.4699	16.552	19.0915	19.0627	19.0612	19.0311
RPL12	RPL12	Rpl12	Rpl12	19.5589	19.6193	19.7036	19.6464	19.6193	19.6193	19.5206	19.5654	19.8105	16.7104	16.4109	16.5636	16.4882
RPL13A	RPL13A	Rpl13a	Rpl13a	18.5485	18.7585	18.8756	18.7072	18.7585	18.7585	18.7258	18.7161	18.9457	19.1923	19.2052	19.3748	19.3649
MRPL13	MRPL13	Mrpl13	Mrpl13	17.094	17.1742	17.3401	17.2326	17.1742	17.1742	17.0765	17.1506	17.1683	15.0664	14.9708	15.005	14.9193
RPL23	RPL23	Rpl23	Rpl23	18.3946	18.5676	18.6524	18.4594	18.5676	18.5676	18.5632	18.5261	18.6598	18.2826	17.9929	16.5677	16.9828
RPL10 DXS648E QM	RPL10	Rpl10	Rpl10	18.8085	18.8757	18.979	18.8047	18.8757	18.8757	18.9502	18.8547	19.0989	20.2564	19.9694	19.741	19.9927
MRPL16 PNAS-111	MRPL16	Mrpl16	Mrpl16	16.4087	16.5795	16.7882	16.5382	16.5795	16.5795	16.4427	16.5566	16.6247	13.1582	13.1688	13.5807	13.7233
MRPL18 HSPC071	MRPL18	Mrpl18	Mrpl18	15.9676	16.0852	16.2696	16.0682	16.0852	16.0852	15.7678	16.0287	16.1289	15.6913	15.685	15.2293	15.5864
RPL8	RPL8	Rpl8	Rpl8	19.1157	19.3798	19.5437	19.2384	19.3798	19.3798	19.3715	19.3584	19.7996	22.7658	22.9491	22.6784	23.0536
MRPL22 MRPL25 RPML25 HSPC158	MRPL22	Mrpl22	Mrpl22	16.1022	16.2299	16.4536	16.2335	16.2299	16.2299	16.3249	16.2234	16.0274	15.9178	16.0074	15.8636	15.9311
RPL26	RPL26	Rpl26	Rpl26	18.7105	18.8055	18.9624	18.7115	18.8055	18.8055	18.7638	18.7839	19.0612	17.163	17.0397	17.1806	17.2096
MRPL24	MRPL24	Mrpl24	Mrpl24	16.068	15.8999	16.0893	15.9722	15.8999	15.8999	15.6468	15.9048	15.9094	18.4643	18.1943	16.795	16.6698
MRPL2 CGI-22	MRPL2	Mrpl2	Mrpl2	15.9759	16.1281	16.3416	16.0395	16.1281	16.1281	15.8032	16.0865	16.2542	15.4449	15.3132	15.5007	15.29
RPL3 OK/SW-cl.32	RPL3	Rpl3	Rpl3	19.613	19.6859	19.7734	19.6002	19.6859	19.6859	19.7578	19.6845	19.8314	19.8414	19.8701	20.8809	20.9448
RPL4 RPL1	RPL4	Rpl4	Rpl4	19.3956	19.4856	19.6294	19.3799	19.4856	19.4856	19.4238	19.47	19.7843	20.5306	20.5628	21.0949	21.1231
MRPL4 CDABP0091 CGI-28	MRPL4	Mrpl4	Mrpl4	15.4774	15.45	15.6458	15.4428	15.45	15.45	15.3748	15.4253	15.8026	17.8702	17.7436	17.3701	17.645
RPL11	RPL11	Rpl11	Rpl11	18.5704	18.6188	18.6878	18.6374	18.6188	18.6188	18.5214	18.5781	18.9274	18.8307	18.9461	19.3125	19.187
LSG1	LSG1	Lsg1	Lsg1	17.0008	16.9879	17.0076	16.9861	16.9879	16.9879	17.0519	17.0095	17.0993	18.2753	18.7158	18.6455	18.5432
DBR1	DBR1	Dbr1	Dbr1	17.2819	17.2816	17.2403	17.2831	17.2816	17.2816	17.2482	17.31	17.2799	15.9538	15.9649	16.6927	16.943
LEMD2	LEMD2	Lemd2	Lemd2	17.234	17.182	17.1965	17.178	17.182	17.182	17.077	17.1458	17.1956	20.7473	20.9264	20.517	20.41
L3MBTL3 KIAA1798 MBT1	L3MBTL3	L3mbtl3	L3mbtl3	15.5109	15.597	15.7038	15.487	15.597	15.597	15.5156	15.6309	15.3814	16.5003	16.4278	16.071	16.285
LRPPRC LRP130	LRPPRC	Lrpprc	Lrpprc	19.7767	19.8621	19.941	19.8927	19.8621	19.8621	19.8069	19.9222	20.0704	17.5051	17.4899	18.0722	18.0029
LRCH1 CHDC1 KIAA1016	LRCH1	Lrch1	Lrch1	15.895	15.6805	15.6698	15.774	15.6805	15.6805	15.6285	15.5499	15.5891	17.2246	17.6658	17.9799	18.3102
LRCH4 LRN LRRN1 LRRN4	LRCH4	Lrch4	Lrch4	17.1437	17.2495	17.24	17.2384	17.2495	17.2495	17.2659	17.1734	17.2238	19.5234	19.5128	18.5336	18.6471
LRRFIP1 GCF2 TRIP.1	LRRFIP1	Lrrfip1	Lrrfip1	18.1683	18.0142	18.069	18.0975	18.0142	18.0142	17.868	18.0079	18.2032	17.8321	17.6338	17.5787	17.6397
LRRFIP2	LRRFIP2	Lrrfip2	Lrrfip2	16.5497	16.2924	16.3342	16.5478	16.2924	16.2924	16.3843	16.414	16.2547	14.9836	14.7572	15.5443	15.3652
LRRC40	LRRC40	Lrrc40	Lrrc40	17.7945	17.7394	17.7435	17.704	17.7394	17.7394	17.6821	17.6897	17.8332	19.3822	19.5087	19.5986	19.4573
LRRC47 KIAA1185	LRRC47	Lrrc47	Lrrc47	18.3947	18.2136	18.2702	18.2529	18.2136	18.2136	18.1799	18.1231	18.3625	19.9803	20.0776	19.5966	19.7223
LRRC59 PRO1855	LRRC59	Lrrc59	Lrrc59	17.8362	17.7361	17.9143	17.802	17.7361	17.7361	17.6007	17.8523	17.8063	19.6952	19.6465	19.9339	20.2181
LARS2 KIAA0028	LARS2	Lars2	Lars2	16.6426	16.7359	16.771	16.7775	16.7359	16.7359	16.8504	16.7255	16.7854	14.4807	14.5096	14.4929	14.439
LNPEP OTASE	LNPEP	Lnpep	Lnpep	18.1276	18.1625	18.1926	18.1842	18.1625	18.1625	18.1903	18.1612	18.2514	18.3539	18.4098	18.3033	18.3364
CD37 TSPAN26	CD37	Cd37	Cd37	16.2619	16.5583	16.5743	16.3834	16.5583	16.5583	16.5765	16.6044	16.5539	16.0426	16.326	16.3957	16.6435
LENG1	LENG1	Leng1	Leng1	16.1964	16.4098	16.4486	16.0509	16.4098	16.4098	16.2227	16.3814	16.3928	16.5788	17.0109	16.9467	16.8829
LENG8 KIAA1932	LENG8	Leng8	Leng8	17.2757	17.2922	17.3165	17.2962	17.2922	17.2922	17.2115	17.3292	17.0545	12.4812	11.6556	11.9956	12.419
LTA4H LTA4	LTA4H	Lta4h	Lta4h	20.4083	20.303	20.1763	20.2767	20.303	20.303	20.2736	20.1604	20.3272	18.0028	17.932	18.7285	18.6613
LPXN LDLP	LPXN	Lpxn	Lpxn	17.2158	17.3857	17.4163	17.4094	17.3857	17.3857	17.4785	17.2727	17.5002	16.5902	16.3845	16.956	16.6123
LIMS1 PINCH PINCH1	LIMS1	Lims1	Lims1	17.8958	17.6738	17.7227	18.0499	17.6738	17.6738	17.4347	17.5711	17.6321	18.4916	18.5193	18.6561	18.9275
LASP1 MLN50	LASP1	Lasp1	Lasp1	19.4087	19.369	19.422	19.3379	19.369	19.369	19.4519	19.3996	19.5182	16.1869	16.0776	14.4196	14.9486
LIMD1	LIMD1	Limd1	Limd1	17.0511	17.0979	17.2457	17.0582	17.0979	17.0979	17.1706	17.2112	17.185	16.7154	16.4145	16.4504	16.5102
LIMD2 SB143	LIMD2	Limd2	Limd2	17.7768	17.9413	18.2093	17.8499	17.9413	17.9413	18.1123	17.9983	18.223	21.0916	21.293	21.5363	21.2142
LAT2 LAB NTAL WBS15 WBSCR15 WBSCR5 HSPC046	LAT2	Lat2	Lat2	14.0488	14.1337	14.1425	14.3653	14.1337	14.1337	14.3576	14.0566	13.9032	14.7433	14.7978	14.3744	14.5379
LMF2 TMEM112B TMEM153	LMF2	Lmf2	Lmf2	16.2892	16.3625	16.4032	16.3232	16.3625	16.3625	16.0319	16.4158	16.5043	16.4635	16.3644	16.7315	16.3883
DBT BCATE2 BCKDHE2	DBT	Dbt	Dbt	18.1191	18.0929	18.121	18.0717	18.0929	18.0929	18.0742	18.0188	18.1557	18.3405	18.6026	18.8784	18.8999
LRBA BGL CDC4L LBA.1	LRBA	Lrba	Lrba	13.7455	13.5246	13.4182	13.6861	13.5246	13.5246	13.5447	13.5079	13.8638	17.1737	16.9868	17.0309	17.1246
LRBA BGL CDC4L LBA	LRBA	Lrba	Lrba	18.7142	18.6175	18.6388	18.6417	18.6175	18.6175	18.5769	18.5667	18.6574	17.1737	16.9868	17.0309	17.1246
PPFIA1 LIP1	PPFIA1	Ppfia1	Ppfia1	15.8902	15.746	15.6708	15.8208	15.746	15.746	15.8221	15.7189	15.5844	16.5477	16.5593	16.4009	16.3184
LDHA PIG19	LDHA	Ldha	Ldha	20.345	20.0025	20.1386	20.1388	20.0025	20.0025	20.0275	20.0496	20.2159	21.3289	21.3836	21.1222	21.0167
LONP1 PRSS15	LONP1	Lonp1	Lonp1	18.8394	18.7999	18.8154	18.8409	18.7999	18.7999	18.757	18.8472	18.9416	18.2351	18.3364	18.132	18.0537
SLC27A4 ACSVL4 FATP4	SLC27A4	Slc27a4	Slc27a4	14.7069	14.5312	14.579	14.669	14.5312	14.5312	14.6623	14.5916	14.2267	14.672	13.7366	14.4118	14.4313
ACSL1 FACL1 FACL2 LACS LACS1 LACS2	ACSL1	Acsl1	Acsl1	18.5882	18.3624	18.5297	18.5294	18.3624	18.3624	18.2206	18.3796	18.566	15.3935	15.358	15.0707	14.7333
ACSL4 ACS4 FACL4 LACS4	ACSL4	Acsl4	Acsl4	17.6223	17.3709	17.3505	17.5104	17.3709	17.3709	17.3908	17.4828	17.4117	14.9274	14.6161	13.7165	13.5837
ACP1	ACP1	Acp1	Acp1	18.2407	17.6795	17.6837	17.7206	17.6795	17.6795	17.5596	17.5916	17.6543	14.0691	14.0468	13.5966	13.2863
LUC7L3 CREAP1 CROP O48	LUC7L3	Luc7l3	Luc7l3	18.7557	18.6335	18.6083	18.6042	18.6335	18.6335	18.5347	18.7235	18.8216	19.6405	19.7035	19.1796	19.1934
SSB	SSB	Ssb	Ssb	19.596	19.6151	19.5099	19.5831	19.6151	19.6151	19.6182	19.6555	19.508	21.079	21.1225	21.3834	21.5976
LY75 CD205 CLEC13B	LY75	Ly75	Ly75	17.4613	17.4689	17.5105	17.5183	17.4689	17.4689	17.3957	17.4784	17.7357	17.6167	17.8588	18.0712	17.9813
LSP1 WP34	LSP1	Lsp1	Lsp1	19.5317	19.5598	19.6313	19.5548	19.5598	19.5598	19.4965	19.5671	19.5433	23.0915	23.0506	22.8117	22.8973
BRCC3 BRCC36 C6.1A CXorf53	BRCC3	Brcc3	Brcc3	16.797	16.8157	16.7566	16.8039	16.8157	16.8157	16.8853	16.8219	16.8792	15.8052	15.721	15.9288	15.9393
KNOP1 C16orf88 FAM191A TSG118	KNOP1	Knop1	Knop1	13.4909	14.081	14.1011	13.6703	14.081	14.081	13.9827	14.1471	14.2302	15.7971	15.7319	15.6336	15.4321
KDM2A CXXC8 FBL11 FBL7 FBXL11 JHDM1A KIAA1004	KDM2A	Kdm2a	Kdm2a	17.8085	17.9029	17.9047	17.7831	17.9029	17.9029	17.8876	17.9824	17.9307	18.2043	18.2385	17.7526	17.7669
KDM2B CXXC2 FBL10 FBXL10 JHDM1B NDY1 PCCX2	KDM2B	Kdm2b	Kdm2b	15.6157	15.6791	15.6652	15.6116	15.6791	15.6791	15.7451	15.7258	15.6296	15.9265	15.7654	15.3536	15.3123
KDM3B C5orf7 JHDM2B JMJD1B KIAA1082	KDM3B	Kdm3b	Kdm3b	17.7729	17.8707	17.8729	17.8326	17.8707	17.8707	17.8445	17.8758	17.7849	18.9534	18.5606	18.4844	18.1046
KDM5A JARID1A RBBP2 RBP2	KDM5A	Kdm5a	Kdm5a	16.7148	16.7709	16.7706	16.7021	16.7709	16.7709	16.8246	16.7516	16.5892	17.0517	16.9078	16.553	16.4633
KDM5C DXS1272E JARID1C SMCX XE169	KDM5C	Kdm5c	Kdm5c	14.7237	14.6502	14.6278	14.6443	14.6502	14.6502	14.6551	14.7999	14.5814	15.3368	15.2447	15.1508	15.3027
KDM6A UTX	KDM6A	Kdm6a	Kdm6a	15.456	15.4876	15.4696	15.4508	15.4876	15.4876	15.4126	15.5173	15.3464	16.7567	16.647	16.6936	16.8236
RSBN1	RSBN1	Rsbn1	Rsbn1	17.1843	17.307	17.2247	17.1961	17.307	17.307	17.386	17.3099	17.1824	15.6795	15.496	16.2978	16.6343
PHF2 CENP-35 KIAA0662	PHF2	Phf2	Phf2	15.8522	16.01	16.0967	15.8543	16.01	16.01	16.0138	16.0619	15.9586	16.4246	16.6497	16.885	17.0732
RSBN1L	RSBN1L	Rsbn1l	Rsbn1l	17.1222	17.1096	17.0759	17.0719	17.1096	17.1096	17.1013	17.1395	17.1347	18.5976	18.6934	18.6306	18.548
KDM1A AOF2 KDM1 KIAA0601 LSD1	KDM1A	Kdm1a	Kdm1a	17.6692	17.6585	17.5841	17.6608	17.6585	17.6585	17.6088	17.6272	17.6764	16.4361	16.4263	16.7564	17.1183
KDM1B AOF1 C6orf193 LSD2	KDM1B	Kdm1b	Kdm1b	14.6029	14.4668	14.4113	14.3938	14.4668	14.4668	14.3327	14.4418	14.5242	15.4056	15.1931	15.0263	14.9415
LPCAT1 AYTL2 PFAAP3	LPCAT1	Lpcat1	Lpcat1	16.2299	16.063	16.0299	16.1754	16.063	16.063	16.0658	15.999	16.4701	18.6537	18.7678	18.9269	18.771
ABHD12 C20orf22	ABHD12	Abhd12	Abhd12	15.4037	15.2018	15.291	15.1223	15.2018	15.2018	15.3462	15.3278	15.1439	15.8547	16.0603	15.2618	15.4498
LPCAT3 MBOAT5 OACT5	LPCAT3	Lpcat3	Lpcat3	16.2948	16.2363	16.1768	16.3025	16.2363	16.2363	16.3545	16.2887	16.2441	15.7411	15.6277	15.9063	15.572
MBOAT7 BB1 LENG4 OACT7	MBOAT7	Mboat7	Mboat7	16.65	16.6661	16.6846	16.7179	16.6661	16.6661	16.8681	16.672	16.479	15.175	15.3305	15.7275	15.381
MAN2B1 LAMAN MANB	MAN2B1	Man2b1	Man2b1	17.277	17.1173	17.1362	17.219	17.1173	17.1173	17.0257	17.1002	16.9011	17.1513	17.3992	17.726	17.5312
LMBRD1 C6orf209 NESI BM-021 CD001 MSTP044	LMBRD1	Lmbrd1	Lmbrd1	14.9192	14.9103	14.8986	14.7222	14.9103	14.9103	15.0238	14.8936	14.7204	19.815	20.1097	19.9348	19.5882
DCPS DCS1 HINT5 HSPC015	DCPS	Dcps	Dcps	18.326	18.4013	18.2869	18.3431	18.4013	18.4013	18.364	18.3593	18.5627	17.7701	17.7765	17.3646	17.5715
CAPG AFCP MCP	CAPG	Capg	Capg	19.0851	19.0286	19.0485	18.989	19.0286	19.0286	18.8018	19.0278	19.0863	20.4994	20.5439	20.2157	20.4177
MFSD6 MMR2	MFSD6	Mfsd6	Mfsd6	13.9382	13.6309	13.6489	14.1002	13.6309	13.6309	13.7754	13.6023	13.1542	14.7194	14.9598	15.1055	14.8996
MVP LRP	MVP	Mvp	Mvp	19.3074	19.2096	19.4049	19.3271	19.2096	19.2096	19.1683	19.221	19.4734	21.3954	21.4637	21.0474	20.8755
MDH2	MDH2	Mdh2	Mdh2	20.141	20.2035	20.2269	20.1892	20.2035	20.2035	20.1609	20.1663	20.5322	18.1725	17.974	18.0643	18.4442
MLEC KIAA0152	MLEC	Mlec	Mlec	17.1811	17.2412	17.2099	17.3192	17.2412	17.2412	17.3238	17.2701	17.5101	19.2248	19.2898	19.2888	19.0799
MSL1 MSL1L1	MSL1	Msl1	Msl1	14.9138	15.0867	15.1011	15.0016	15.0867	15.0867	15.1991	15.1075	14.9199	17.4138	17.341	17.0822	17.2056
ACSF3 PSEC0197	ACSF3	Acsf3	Acsf3	18.9516	19.147	19.1809	19.1115	19.147	19.147	19.0798	19.1021	19.3771	17.034	16.9942	16.6738	16.5525
MLYCD	MLYCD	Mlycd	Mlycd	17.3533	17.4943	17.4654	17.4605	17.4943	17.4943	17.4339	17.4926	17.6157	15.653	15.6382	15.6223	15.11
MCAT MT	MCAT	Mcat	Mcat	15.4143	15.4993	15.5941	15.4771	15.4993	15.4993	15.5471	15.4945	15.2247	13.6539	13.1655	13.7129	14.0488
GMPPA	GMPPA	Gmppa	Gmppa	16.9999	16.9574	17.0101	16.9765	16.9574	16.9574	16.994	16.9447	16.9693	16.6042	16.9987	16.2637	16.0739
GMPPB	GMPPB	Gmppb	Gmppb	17.7268	17.6155	17.6597	17.6175	17.6155	17.6155	17.7443	17.5898	17.6493	15.5505	15.7119	15.8187	15.9273
MAN1A1	MAN1A1	Man1a	Man1a	16.4486	16.1934	16.4722	16.1903	16.1934	16.1934	16.1122	16.1962	16.0454	20.3666	20.3473	20.1238	20.2781
MOGS GCS1	MOGS	Mogs	Mogs	18.7895	18.7771	18.8616	18.7409	18.7771	18.7771	18.7229	18.755	18.9896	20.162	20.3308	20.0583	19.8438
MAPKAPK3	MAPKAPK3	Mapkapk3	Mapkapk3	14.3456	13.9458	13.9507	14.2372	13.9458	13.9458	13.8647	14.0435	14.141	15.3478	15.4148	15.2301	15.1705
MADD DENN IG20 KIAA0358	MADD	Madd	Madd	15.5711	15.5237	15.5302	15.5863	15.5237	15.5237	15.6449	15.5877	15.3287	17.9777	17.9806	18.395	18.353
MBIP BM-015	MBIP	Mbip	Mbip	14.3991	14.3866	14.2774	14.3339	14.3866	14.3866	14.4491	14.3625	13.919	14.3287	14.1316	14.1643	14.1372
MAP7D1 KIAA1187 PARCC1 RPRC1 PP2464	MAP7D1	Map7d1	Map7d1	15.7263	15.7886	15.7687	15.8273	15.7886	15.7886	15.8379	15.8508	15.4581	18.1729	18.2237	17.8668	17.9514
MARCKSL1 MLP MRP	MARCKSL1	Marcksl1	Marcksl1	16.935	17.0246	17.1473	17.0704	17.0246	17.0246	17.0938	16.8313	16.7607	16.1869	15.9596	16.3521	16.5166
MZB1 MEDA7 PACAP HSPC190	MZB1	Mzb1	Mzb1	17.125	16.834	16.8289	16.8001	16.834	16.834	16.6975	16.798	16.7981	20.3521	20.2674	20.6229	20.178
MNT BHLHD3 ROX	MNT	Mnt	Mnt	15.3797	14.8803	14.8549	14.9791	14.8803	14.8803	14.9661	14.8854	14.3488	16.5626	16.8413	16.9394	16.9525
MDC1 KIAA0170 NFBD1	MDC1	Mdc1	Mdc1	17.3693	17.4223	17.3752	17.377	17.4223	17.4223	17.4469	17.4265	17.1632	18.7695	18.774	18.7639	18.7879
MED12 ARC240 CAGH45 HOPA KIAA0192 TNRC11 TRAP230	MED12	Med12	Med12	15.8957	15.8708	15.9398	15.8357	15.8708	15.8708	15.8891	15.8683	15.7411	14.5962	13.9089	13.9634	14.2466
MED13 ARC250 KIAA0593 THRAP1 TRAP240	MED13	Med13	Med13	13.7533	13.3838	13.3467	13.9784	13.3838	13.3838	13.4002	13.3015	13.0201	14.9646	14.8211	13.5971	13.3655
MED22 SURF5	MED22	Med22	Med22	14.4763	14.3959	14.5139	14.3253	14.3959	14.3959	14.448	14.5138	14.3692	16.1742	15.9127	15.8684	15.5981
MED24 ARC100 CRSP4 DRIP100 KIAA0130 THRAP4 TRAP100	MED24	Med24	Med24	16.2574	16.3363	16.3916	16.3109	16.3363	16.3363	16.2907	16.3447	16.2882	14.9481	14.8889	15.3022	15.3311
MED8	MED8	Med8	Med8	15.7752	15.8244	15.8798	15.8375	15.8244	15.8244	15.8091	15.8335	15.6251	14.1355	14.5173	14.3879	14.394
ACSF2 UNQ493/PRO1009	ACSF2	Acsf2	Acsf2	17.8209	17.9413	17.9782	17.9412	17.9413	17.9413	17.9382	17.9305	17.7686	19.3821	19.2543	18.9875	19.1014
ACADM	ACADM	Acadm	Acadm	19.38	19.6366	19.6098	19.6052	19.6366	19.6366	19.3852	19.4006	19.757	21.1532	21.2502	20.6074	20.4744
PITPNM1 DRES9 NIR2 PITPNM	PITPNM1	Pitpnm1	Pitpnm1	16.6952	16.7434	16.9079	16.6777	16.7434	16.7434	16.7883	16.8241	16.6097	17.6602	17.5545	17.3844	17.1462
PGRMC1 HPR6.6 PGRMC	PGRMC1	Pgrmc1	Pgrmc1	16.3305	16.1018	16.0862	16.2004	16.1018	16.1018	15.9505	16.1218	16.1471	17.963	18.0559	17.9985	17.9905
PGRMC2 DG6 PMBP	PGRMC2	Pgrmc2	Pgrmc2	17.9175	17.862	17.8195	17.8014	17.862	17.862	17.9466	17.9217	17.8479	17.1411	17.1249	17.1333	17.067
MEN1 SCG2	MEN1	Men1	Men1	17.4712	17.1831	17.1635	17.1428	17.1831	17.1831	17.2271	17.2685	17.1857	17.0912	17.1683	16.9755	16.7285
CNNM3 ACDP3	CNNM3	Cnnm3	Cnnm3	15.2225	15.3784	15.3522	15.3041	15.3784	15.3784	15.4946	15.3289	15.387	14.8555	15.1253	14.9342	14.6771
MTA1	MTA1	Mta1	Mta1	17.4641	17.5935	17.4252	17.5226	17.5935	17.5935	17.5399	17.5457	17.7922	18.1581	18.1133	18.1401	17.9091
MTA2 MTA1L1 PID	MTA2	Mta2	Mta2	18.7891	18.8444	18.9	18.7699	18.8444	18.8444	18.7969	18.874	18.87	21.2125	21.1919	20.9865	21.1481
MTA3 KIAA1266	MTA3	Mta3	Mta3	13.8373	13.921	13.8315	13.9323	13.921	13.921	14.1028	13.898	13.7329	16.2878	16.3705	16.6715	16.7148
MTX1 MTX MTXN	MTX1	Mtx1	Mtx1	17.0414	17.2306	17.2559	17.2227	17.2306	17.2306	17.2043	17.1835	17.2571	19.7883	19.9198	20.2642	20.3387
METAP2 MNPEP P67EIF2	METAP2	Metap2	Metap2	17.5165	17.3275	17.4225	17.3396	17.3275	17.3275	17.3264	17.2939	17.3834	20.7589	20.6464	20.7529	21.2049
MARS2	MARS2	Mars2	Mars2	13.9308	14.1576	14.1893	14.1836	14.1576	14.1576	14.3025	14.162	13.8489	15.2915	14.9646	14.5951	14.6765
MGMT	MGMT	Mgmt	Mgmt	17.6968	17.7666	17.3215	17.6702	17.7666	17.7666	17.5672	17.7524	18.3315	18.5144	18.6374	18.7137	18.6167
MBD2	MBD2	Mbd2	Mbd2	18.0607	18.1961	18.2444	18.0854	18.1961	18.1961	17.9882	18.2046	18.3152	19.6801	19.5889	19.6092	19.6892
MCCC2 MCCB	MCCC2	Mccc2	Mccc2	18.259	18.372	18.4055	18.3654	18.372	18.372	18.3819	18.2984	18.4732	18.7849	19.2855	19.0191	18.9405
MCCC1 MCCA	MCCC1	Mccc1	Mccc1	18.1763	18.205	18.2514	18.204	18.205	18.205	18.2333	18.157	18.1021	20.2402	20.1713	19.7993	19.9231
AUH	AUH	Auh	Auh	16.1206	16.0319	15.9878	16.0396	16.0319	16.0319	15.9967	15.97	16.0762	19.5273	19.6448	20.1123	20.0542
WDR77 MEP50 WD45 HKMT1069 Nbla10071	WDR77	Wdr77	Wdr77	16.746	16.6418	16.6959	16.6807	16.6418	16.6418	16.8347	16.7015	16.6445	12.5758	12.5857	13.2179	13.0888
CLNS1A CLCI ICLN	CLNS1A	Clns1a	Clns1a	16.3107	16.0953	16.1824	16.1131	16.0953	16.0953	16.1163	16.0534	15.9491	17.281	17.1872	16.9391	17.1133
MRI1 MRDI UNQ6390/PRO21135	MRI1	Mri1	Mri1	17.4615	17.3846	17.4951	17.3689	17.3846	17.3846	17.2288	17.2334	17.5955	19.7832	19.6848	19.3545	19.5336
RFX1	RFX1	Rfx1	Rfx1	16.68	16.6852	16.663	16.6715	16.6852	16.6852	16.6749	16.7088	16.5082	12.6612	12.6947	12.3404	13.698
CHCHD3 MIC19 MINOS3	CHCHD3	Chchd3	Chchd3	18.48	18.6141	18.6009	18.6116	18.6141	18.6141	18.6514	18.5722	18.97	20.4328	20.5261	20.2712	20.1953
APOOL CXorf33 FAM121A MIC27 UNQ8193/PRO23204	APOOL	Apool	Apool	17.4817	17.4972	17.4205	17.5076	17.4972	17.4972	17.4231	17.4584	17.8046	17.7396	17.4828	17.4176	17.1751
MCRS1 INO80Q MSP58	MCRS1	Mcrs1	Mcrs1	15.3547	15.4257	15.4336	15.3699	15.4257	15.4257	15.4444	15.4469	15.4833	15.9894	16.0484	15.9156	15.9664
AKNA KIAA1968	AKNA	Akna	Akna	16.5722	16.6008	16.6714	16.5837	16.6008	16.6008	16.5571	16.6065	16.5927	19.29	19.3906	19.4822	19.363
MAP1S BPY2IP1 C19orf5 MAP8 VCY2IP1	MAP1S	Map1s	Map1s	18.4903	18.4443	18.4294	18.44	18.4443	18.4443	18.3975	18.4746	18.5526	20.4905	20.4996	20.4581	20.4604
MAP4	MAP4	Map4	Map4	19.8995	19.9622	20.1091	19.8758	19.9622	19.9622	19.7818	20.0733	20.0078	20.2932	20.2446	20.2139	20.2971
MAPRE1	MAPRE1	Mapre1	Mapre1	19.0336	18.8298	18.8914	18.8544	18.8298	18.8298	18.8062	18.9098	19.2014	17.2657	17.0781	17.0459	16.9188
MAPRE2 RP1	MAPRE2	Mapre2	Mapre2	16.8855	16.8826	16.8228	17.1873	16.8826	16.8826	16.9879	16.8779	17.0796	16.3771	16.1665	16.6211	16.6115
MDN1 KIAA0301	MDN1	Mdn1	Mdn1	20.1929	20.8636	22.1425	19.3	20.8636	20.8636	20.3243	20.9702	21.633	19.0024	18.98	18.7274	18.8451
MIF4GD SLIP1	MIF4GD	Mif4gd	Mif4gd	16.4593	16.664	16.8411	16.6972	16.664	16.664	16.6289	16.916	17.1242	18.5352	18.7893	18.3747	18.5389
MIEN1 C17orf37 RDX12 XTP4	MIEN1	Mien1	Mien1	16.254	16.2049	16.1679	16.2144	16.2049	16.2049	16.0185	16.2106	16.4639	17.6473	17.8718	17.5275	18.031
MCMBP C10orf119	MCMBP	Mcmbp	Mcmbp	17.5495	17.4806	17.4651	17.4474	17.4806	17.4806	17.5455	17.522	17.4364	18.9624	18.8159	18.5901	18.6843
PMS2 PMSL2	PMS2	Pms2	Pms2	15.1176	15.2629	15.3213	15.2036	15.2629	15.2629	15.4845	15.2326	14.9681	16.7713	16.552	16.4835	16.6024
SLC25A11 SLC20A4	SLC25A11	Slc25a11	Slc25a11	17.6279	17.9904	17.9519	17.973	17.9904	17.9904	18.0246	17.9181	17.9792	17.5804	17.8991	18.4946	18.2224
MAVS IPS1 KIAA1271 VISA	MAVS	Mavs	Mavs	17.9441	17.4973	17.5741	17.5264	17.4973	17.4973	17.4102	17.519	17.3316	16.4945	16.4327	16.754	16.5867
MTCH1 PSAP CGI-64 UNQ1871/PRO4314	MTCH1	Mtch1	Mtch1	16.6663	16.418	16.3453	16.5148	16.418	16.418	16.4823	16.4625	16.4544	18.599	18.6065	18.6958	18.5735
MTCH2 MIMP HSPC032	MTCH2	Mtch2	Mtch2	18.2721	18.283	18.3419	18.2986	18.283	18.283	18.2715	18.3203	18.377	18.7241	18.9054	18.2517	18.0966
CLPB SKD3	CLPB	Clpb	Clpb	16.8736	16.6061	16.6312	16.8575	16.6061	16.6061	16.5935	16.5451	16.6586	18.247	18.0496	17.9399	17.9859
FIS1 TTC11 CGI-135	FIS1	Fis1	Fis1	16.2031	16.2849	16.1643	16.3064	16.2849	16.2849	16.374	16.2102	16.1352	17.6233	17.2172	16.527	17.1062
MFF C2orf33 AD030 AD033 GL004	MFF	Mff	Mff	15.4627	15.3579	15.3539	15.3247	15.3579	15.3579	15.503	15.4238	15.208	18.0038	18.336	17.2068	17.2393
MTFR1L FAM54B HYST1888 MSTP116	MTFR1L	Mtfr1l	Mtfr1l	15.2612	15.3524	15.4373	15.2844	15.3524	15.3524	15.3394	15.3304	15.4859	11.7075	12.2311	11.8288	11.9505
MGME1 C20orf72 DDK1	MGME1	Mgme1	Mgme1	15.6026	15.7739	15.7555	15.864	15.7739	15.7739	15.8607	15.8017	15.4967	16.3351	16.2294	16.1104	16.2198
SLC25A22 GC1	SLC25A22	Slc25a22	Slc25a22	16.8659	17.0173	17.0887	17.0807	17.0173	17.0173	16.8897	17.0322	17.2066	16.535	16.5281	16.2826	16.586
TIMM10 TIM10	TIMM10	Timm10	Timm10	15.6129	15.6826	15.7962	15.7149	15.6826	15.6826	15.5548	15.6324	15.8411	19.2822	19.4762	19.0655	18.9381
TIMM13 TIM13B TIMM13A TIMM13B	TIMM13	Timm13	Timm13	16.8361	16.9893	16.9799	16.9859	16.9893	16.9893	17.0402	17.0306	16.8534	13.0378	12.804	12.5115	13.2414
DNAJC19 TIM14 TIMM14	DNAJC19	Dnajc19	Dnajc19	16.9643	17.1095	17.1289	17.165	17.1095	17.1095	16.7598	16.9916	17.4018	15.3685	15.4118	15.646	15.6068
TIMM21 C18orf55 TIM21 HSPC154	TIMM21	Timm21	Timm21	14.89	15.1814	15.3783	15.1024	15.1814	15.1814	15.3163	15.0292	15.1011	14.9258	14.8837	15.2873	14.7755
TIMM22 TEX4 TIM22	TIMM22	Timm22	Timm22	14.1507	14.4603	14.4798	14.4665	14.4603	14.4603	14.3309	14.4975	14.397	18.2571	18.3394	17.9004	17.9937
TIMM44 MIMT44 TIM44	TIMM44	Timm44	Timm44	18.0305	18.2672	18.3478	18.2307	18.2672	18.2672	18.2279	18.1726	18.5526	18.7956	18.8774	18.5869	18.7234
TIMM50 TIM50 PRO1512	TIMM50	Timm50	Timm50	17.7206	17.8138	17.8682	17.7979	17.8138	17.8138	17.6321	17.9075	18.0149	19.9393	20.0088	19.4785	19.4575
TIMM8A DDP DDP1 TIM8A	TIMM8A	Timm8a1	Timm8a1	16.4267	16.6313	16.6097	16.6259	16.6313	16.6313	16.579	16.5736	16.595	16.7717	16.9516	17.8159	17.5848
TIMM9 TIM9 TIM9A TIMM9A	TIMM9	Timm9	Timm9	17.404	17.5762	17.636	17.5669	17.5762	17.5762	17.6451	17.5365	17.6542	18.6553	18.6872	18.2565	18.4156
TOMM34 URCC3	TOMM34	Tomm34	Tomm34	16.3003	16.4715	16.4028	16.4001	16.4715	16.4715	16.519	16.4575	16.3096	19.3481	19.5176	19.8285	19.7707
TOMM40L TOMM40B	TOMM40L	Tomm40l	Tomm40l	15.3429	15.4094	15.4958	15.3705	15.4094	15.4094	15.6476	15.4101	15.4701	13.5469	13.6885	13.037	12.9344
TOMM70 KIAA0719 TOM70 TOMM70A	TOMM70	Tomm70a	Tomm70a	19.1425	19.2338	19.1968	19.218	19.2338	19.2338	19.2784	19.2576	19.3446	20.5904	20.6285	20.686	20.6668
AFG3L2	AFG3L2	Afg3l2	Afg3l2	18.8222	18.9565	18.978	18.9519	18.9565	18.9565	18.8848	18.9593	19.0693	15.7514	15.848	15.8028	15.8526
SPG7 CAR CMAR PGN	SPG7	Spg7	Spg7	16.7656	16.8763	16.9052	16.8586	16.8763	16.8763	16.9372	16.8698	16.8925	12.2365	11.6299	11.8463	11.8525
CHCHD4 MIA40	CHCHD4	Chchd4	Chchd4	15.926	15.9547	16.1496	15.9282	15.9547	15.9547	15.9507	16.0528	16.078	17.7671	17.7471	17.1097	17.0385
SLC25A46 TB1	SLC25A46	Slc25a46	Slc25a46	16.9098	16.9307	16.9397	16.9089	16.9307	16.9307	16.9349	16.9179	16.9204	15.5265	15.6379	15.9133	15.5409
MSRA	MSRA	Msra	Msra	16.585	16.1129	16.1126	16.3593	16.1129	16.1129	16.0339	16.1363	16.3337	17.1518	17.1523	17.4202	17.2408
CCDC51 MITOK	CCDC51	Ccdc51	Ccdc51	16.3316	15.8463	15.8119	16.298	15.8463	15.8463	15.949	15.8113	15.7661	15.7554	15.5835	15.0177	14.359
ABCB8 MABC1 MITOSUR	ABCB8	Abcb8	Abcb8	13.6394	13.7632	13.8935	13.7912	13.7632	13.7632	13.8078	13.6131	13.4778	15.7297	15.7764	16.1296	16.0363
LETM1	LETM1	Letm1	Letm1	18.3948	18.5221	18.7324	18.5316	18.5221	18.5221	18.3028	18.5858	18.6213	16.6975	16.7028	16.0591	15.9764
RHOT2 ARHT2 C16orf39	RHOT2	Rhot2	Rhot2	16.7441	16.8157	16.8624	16.8514	16.8157	16.8157	16.8571	16.8494	16.9147	18.0806	17.9222	17.9017	17.9146
MTG1 GTPBP7	MTG1	Mtg1	Mtg1	10.1995	10.5407	10.6358	10.6051	10.5407	10.5407	10.5223	10.5537	10.641	14.6293	14.6833	14.8091	14.8276
PMPCA INPP5E KIAA0123 MPPA	PMPCA	Pmpca	Pmpca	17.5734	17.651	17.7673	17.6567	17.651	17.651	17.4711	17.6082	17.8438	16.2912	15.7303	15.6695	16.1124
PMPCB MPPB	PMPCB	Pmpcb	Pmpcb	17.9987	18.1313	18.2688	18.1749	18.1313	18.1313	18.1239	18.1032	18.3429	16.4588	16.5979	15.9555	16.6206
MAPK1 ERK2 PRKM1 PRKM2	MAPK1	Mapk1	Mapk1	19.4951	19.4752	19.5141	19.5509	19.4752	19.4752	19.3397	19.4335	19.7672	18.9517	18.9654	19.387	19.5004
MAPK14 CSBP CSBP1 CSBP2 CSPB1 MXI2 SAPK2A.1	MAPK14	Mapk14	Mapk14	14.6369	14.5166	14.5175	14.5331	14.5166	14.5166	14.5172	14.5158	14.6014	13.319	13.2029	12.8569	12.2654
MAPK14 CSBP CSBP1 CSBP2 CSPB1 MXI2 SAPK2A	MAPK14	Mapk14	Mapk14	17.1032	16.781	16.8267	16.916	16.781	16.781	16.897	16.7157	16.8972	13.319	13.2029	12.8569	12.2654
MAP3K1 MAPKKK1 MEKK MEKK1	MAP3K1	Map3k1	Map3k1	15.1485	15.2307	15.3007	15.1965	15.2307	15.2307	15.3331	15.2833	14.8992	18.6813	18.9175	18.6074	18.4602
MAP3K5 ASK1 MAPKKK5 MEKK5	MAP3K5	Map3k5	Map3k5	17.8316	17.8878	17.8129	17.9014	17.8878	17.8878	17.9142	17.8054	18.113	15.156	14.924	15.0441	14.9505
MAP3K7 TAK1	MAP3K7	Map3k7	Map3k7	13.8217	14.0164	14.0997	13.9511	14.0164	14.0164	14.0874	14.0838	14.0119	13.4121	13.4879	12.9824	13.3181
MAP4K1 HPK1	MAP4K1	Map4k1	Map4k1	17.1981	17.2076	17.2776	17.2122	17.2076	17.2076	17.2973	17.109	17.1034	18.1076	17.9874	17.9149	17.8166
MAP4K2 GCK RAB8IP	MAP4K2	Map4k2	Map4k2	16.1404	16.3714	16.2704	16.2053	16.3714	16.3714	16.3942	16.2787	16.1902	17.7701	17.9021	18.0716	18.1588
BUB3	BUB3	Bub3	Bub3	18.2444	18.3849	18.3928	18.2718	18.3849	18.3849	18.4224	18.476	18.4472	17.8772	18.0974	17.8003	17.6836
MAD1L1 MAD1 TXBP181	MAD1L1	Mad1l1	Mad1l1	17.5934	17.6005	17.616	17.5836	17.6005	17.6005	17.6523	17.6506	17.8297	19.109	19.0593	18.8498	19.1237
MLKL	MLKL	Mlkl	Mlkl	15.1176	15.0418	15.0414	15.2556	15.0418	15.0418	15.2191	14.9336	14.7294	14.4684	14.4726	14.1889	13.9688
NIFK MKI67IP NOPP34	NIFK	Nifk	Nifk	17.8928	17.4479	17.4604	17.7003	17.4479	17.4479	17.3736	17.5275	17.4571	20.5737	20.7441	20.7871	20.715
MOB1B MOB4A MOBKL1A	MOB1B	Mob1b	Mob1b	17.9799	17.9218	17.8943	17.8842	17.9218	17.9218	17.9877	17.9602	18.1677	16.1995	16.1083	16.2156	16.4423
MOB2 HCCA2	MOB2	Mob2	Mob2	16.166	16.0674	16.0483	16.067	16.0674	16.0674	15.9675	16.0666	16.1486	17.0626	17.2113	17.1649	17.0884
MSN	MSN	Msn	Msn	21.4052	21.431	21.4363	21.4534	21.431	21.431	21.3162	21.4677	21.8328	21.5492	21.6527	21.9902	21.9908
MTHFD1L FTHFSDC1	MTHFD1L	Mthfd1l	Mthfd1l	16.3392	16.5009	16.8118	16.5225	16.5009	16.5009	16.3438	16.4788	16.4279	18.6852	18.5736	17.9177	18.064
MORC3 KIAA0136 NXP2 ZCWCC3	MORC3	Morc3	Morc3	18.209	18.4623	18.424	18.3439	18.4623	18.4623	18.4379	18.4352	18.4547	16.5357	16.6956	16.6146	16.755
MORF4L2 KIAA0026 MRGX	MORF4L2	Morf4l2	Morf4l2	14.904	14.996	14.936	14.8614	14.996	14.996	15.0655	15.1167	15.03	15.3398	15.3263	14.9768	15.2805
SMAD2 MADH2 MADR2	SMAD2	Smad2	Smad2	16.0483	15.9974	16.0291	16.0213	15.9974	15.9974	16.0698	16.0128	15.7721	18.2449	18.1827	17.328	17.4448
MPHOSPH8 MPP8	MPHOSPH8	Mphosph8	Mphosph8	17.7084	17.4242	17.444	17.287	17.4242	17.4242	17.4135	17.4492	17.3382	17.6405	17.7719	17.6366	17.4313
MRGBP C20orf20	MRGBP	Mrgbp	Mrgbp	13.3792	13.9371	14.0256	13.518	13.9371	13.9371	13.9329	14.0255	13.7077	15.2051	15.0016	15.3218	15.6445
PCIF1 C20orf67 CAPAM PPP1R121	PCIF1	Pcif1	Pcif1	17.9777	17.4568	17.4519	17.553	17.4568	17.4568	17.5164	17.5456	17.3618	17.0799	17.1902	16.8006	16.7284
RNMT KIAA0398	RNMT	Rnmt	Rnmt	18.3276	18.3228	18.3113	18.3061	18.3228	18.3228	18.2056	18.4067	18.1114	18.7498	18.6866	19.0568	19.0095
BRF1 BRF GTF3B TAF3B2 TAF3C	BRF1	Zfp36l1	Zfp36l1	15	15.0672	14.8075	14.9723	15.0672	15.0672	15.0656	14.974	15.0123	16.7416	16.8375	16.7945	16.5239
GLE1 GLE1L	GLE1	Gle1	Gle1	16.3614	16.3938	16.3967	16.3664	16.3938	16.3938	16.477	16.4338	16.4202	16.8243	16.7084	16.4822	16.6181
RAE1 MRNP41	RAE1	Rae1	Rae1	18.0033	18.0391	18.0604	18.0001	18.0391	18.0391	17.9355	18.0274	18.1421	18.1413	18.0594	17.624	17.8826
RNGTT CAP1A	RNGTT	Rngtt	Rngtt	16.1002	16.0823	16.0629	16.2969	16.0823	16.0823	16.176	16.1282	16.0532	15.0905	14.8625	15.4194	15.8835
SPEN KIAA0929 MINT SHARP	SPEN	Spen	Spen	18.1741	18.142	18.1661	18.1238	18.142	18.142	18.1386	18.1581	18.0258	19.3629	19.4895	19.4203	19.3445
MALT1 MLT	MALT1	Malt1	Malt1	16.6644	16.651	16.6812	16.6936	16.651	16.651	16.5753	16.5617	16.7633	17.2015	17.0923	16.11	16.2515
TRMT112 AD-001 HSPC152 HSPC170	TRMT112	Trmt112	Trmt112	15.7006	15.8394	15.8712	15.7091	15.8394	15.8394	15.8916	15.8445	15.6733	18.1305	18.5228	18.4401	18.6378
MBNL1 EXP KIAA0428 MBNL	MBNL1	Mbnl1	Mbnl1	18.3176	18.3168	18.3834	18.2788	18.3168	18.3168	18.2186	18.355	18.588	20.2729	20.5105	19.6798	20.2717
MYBBP1A P160	MYBBP1A	Mybbp1a	Mybbp1a	18.4782	18.5515	18.6399	18.5213	18.5515	18.5515	18.6356	18.6711	18.3015	21.4469	20.9601	20.6602	20.5785
BIN1 AMPHL	BIN1	Bin1	Bin1	18.1466	18.2471	18.265	18.3499	18.2471	18.2471	18.2688	18.1353	18.2688	18.4298	18.4679	17.8485	17.9254
MAZ ZNF801	MAZ	Maz	Maz	16.7824	16.8273	16.9411	16.7501	16.8273	16.8273	16.7311	16.8864	16.8748	17.1723	17.6843	18.2722	18.3746
MYD88	MYD88	Myd88	Myd88	16.3906	16.5966	16.6558	16.5098	16.5966	16.5966	16.5541	16.5483	16.5118	18.4199	18.2012	18.5854	18.1174
MLF2	MLF2	Mlf2	Mlf2	13.9706	14.1024	14.0753	13.9344	14.1024	14.1024	14.0934	14.1471	14.1454	16.044	16.0451	15.3865	15.3216
MYG1 C12orf10	MYG1	Myg1	Myg1	17.0715	17.0265	17.0775	17.0145	17.0265	17.0265	17.0288	17.0898	16.8374	17.6945	17.6996	17.4474	17.8948
ZMYND8 KIAA1125 PRKCBP1 RACK7.1	ZMYND8	Zmynd8	Zmynd8	17.1977	17.2576	17.2227	17.1736	17.2576	17.2576	17.3308	17.3175	16.9662	16.2734	16.1867	16.7612	16.6104
MEF2D	MEF2D	Mef2d	Mef2d	16.5678	16.5823	16.6452	16.5335	16.5823	16.5823	16.7519	16.5662	16.3994	18.9539	18.8434	18.2176	18.0208
MYL6	MYL6	Myl6	Myl6	19.5249	19.2296	19.311	19.4382	19.2296	19.2296	19.2222	19.2014	19.5365	18.8171	18.4	18.6362	18.769
MYL12B MRLC2 MYLC2B	MYL12B	Myl12b	Myl12b	19.0449	18.7499	18.833	18.9398	18.7499	18.7499	18.7312	18.7208	19.0212	18.6331	18.2817	18.2386	18.6011
MYH14 KIAA2034 FP17425	MYH14	Myh14	Myh14	10.6123	10.6204	10.6218	10.7982	10.6204	10.6204	10.6019	10.6336	10.7215	15.631	15.7968	15.7121	15.8759
MYH9	MYH9	Myh9	Myh9	21.8861	21.6061	21.633	21.8267	21.6061	21.6061	21.5918	21.5827	21.7072	23.3536	23.3155	23.1843	23.3948
MTPN	MTPN	Mtpn	Mtpn	18.5503	18.5002	18.5967	18.4819	18.5002	18.5002	18.4101	18.4295	18.7651	17.2067	17.3232	17.8077	17.8327
MTMR14 C3orf29	MTMR14	Mtmr14	Mtmr14	16.0703	16.0257	16.0997	16.1667	16.0257	16.0257	16.1176	16.049	15.7848	13.8413	13.3182	13.651	13.7546
MTMR3 KIAA0371 ZFYVE10	MTMR3	Mtmr3	Mtmr3	16.2751	15.9793	15.9628	16.0678	15.9793	15.9793	16.0398	16.0864	16.0167	14.422	14.5106	15.2939	14.9744
SBF1 MTMR5	SBF1	Sbf1	Sbf1	16.9049	16.8152	16.7582	16.8101	16.8152	16.8152	16.9045	16.7763	16.7487	16.9314	17.0984	16.9581	16.9411
MTMR6	MTMR6	Mtmr6	Mtmr6	14.962	14.5203	14.4755	14.7065	14.5203	14.5203	14.471	14.4874	14.7738	17.3069	17.1552	17.0858	17.1961
MARCKS MACS PRKCSL	MARCKS	Marcks	Marcks	16.652	16.4459	16.5353	17.1695	16.4459	16.4459	16.465	16.7011	16.2173	15.0825	14.9177	15.1156	15.0488
METTL3 MTA70	METTL3	Mettl3	Mettl3	17.8241	17.9817	17.9527	17.9389	17.9817	17.9817	18.0128	17.95	17.9641	13.569	13.2776	12.9086	12.4083
GALNT7	GALNT7	Galnt7	Galnt7	15.3955	15.1629	15.2566	15.3993	15.1629	15.1629	15.1525	15.2499	15.0758	18.3204	18.2596	18.519	18.0932
GNS	GNS	Gns	Gns	17.2921	16.9597	16.9594	17.1912	16.9597	16.9597	16.8241	16.8242	16.9389	17.8694	18.1126	17.7881	17.9914
ESCO1 EFO1 KIAA1911	ESCO1	Esco1	Esco1	12.5573	13.1604	13.1583	12.8981	13.1604	13.1604	13.2682	13.3505	12.5947	14.614	14.4146	14.6278	14.301
NADK2 C5orf33 MNADK NADKD1	NADK2	Nadk2	Nadk2	17.6917	17.6988	17.8567	17.6646	17.6988	17.6988	17.7535	17.8906	17.6187	17.4401	17.1259	17.5953	16.9643
ME2	ME2	Me2	Me2	18.9419	18.9634	18.9783	19.01	18.9634	18.9634	19.106	18.9501	19.0091	19.7758	19.517	19.036	19.2501
SIRT1 SIR2L1	SIRT1	Sirt1	Sirt1	15.9005	15.7948	15.8429	15.7373	15.7948	15.7948	15.7123	15.8308	15.6582	16.264	16.2524	16.2754	16.2663
SIRT2 SIR2L SIR2L2	SIRT2	Sirt2	Sirt2	16.0659	16.0104	15.9507	16.0742	16.0104	16.0104	15.9276	16.0225	15.9093	14.309	13.8958	13.5804	14.0049
SIRT7 SIR2L7	SIRT7	Sirt7	Sirt7	14.3553	14.351	14.5025	14.341	14.351	14.351	14.4443	14.494	14.2358	18.5193	18.6849	18.5071	18.4812
SIRT5 SIR2L5	SIRT5	Sirt5	Sirt5	16.5063	16.6122	16.6444	16.6095	16.6122	16.6122	16.679	16.6237	16.6121	16.3463	16.2265	16.5762	16.3556
NDUFAF2 NDUFA12L	NDUFAF2	Ndufaf2	Ndufaf2	17.0015	16.9822	16.9124	16.9439	16.9822	16.9822	17.0508	17.0889	16.7628	18.3964	17.9763	18.2884	18.2464
NDUFA10	NDUFA10	Ndufa10	Ndufa10	17.5825	17.742	17.7539	17.6696	17.742	17.742	17.663	17.7207	17.8887	18.1059	17.9765	18.7274	18.8418
NDUFA2	NDUFA2	Ndufa2	Ndufa2	16.5393	17.0467	16.9951	16.8595	17.0467	17.0467	16.7964	17.0074	17.0767	15.4613	15.6477	15.4623	15.4753
NDUFA7	NDUFA7	Ndufa7	Ndufa7	17.7758	17.7776	17.8014	17.7517	17.7776	17.7776	17.6608	17.6816	17.9748	17.646	17.2888	17.4502	17.9265
NDUFB10	NDUFB10	Ndufb10	Ndufb10	17.1159	17.1848	17.1762	17.1791	17.1848	17.1848	17.3137	17.251	17.265	17.8143	18.259	16.816	17.124
NDUFB3	NDUFB3	Ndufb3	Ndufb3	15.7337	15.8213	15.8117	15.8327	15.8213	15.8213	15.4546	15.6319	16.1209	16.5462	15.9824	15.8786	16.1858
NDUFB4	NDUFB4	Ndufb4	Ndufb4	17.0766	16.8874	16.924	16.8228	16.8874	16.8874	16.8489	16.8876	17.0213	19.5497	19.6925	20.071	20.0689
NDUFB6	NDUFB6	Ndufb6	Ndufb6	17.2862	17.1207	17.0831	17.204	17.1207	17.1207	16.9852	17.0462	17.1247	16.0013	15.6526	14.9859	15.0455
NDUFB7	NDUFB7	Ndufb7	Ndufb7	16.3954	16.4466	16.4549	16.5082	16.4466	16.4466	16.4206	16.4284	16.45	16.3002	15.9366	16.0182	16.0271
NDUFB8	NDUFB8	Ndufb8	Ndufb8	15.7647	15.7385	15.7184	15.7362	15.7385	15.7385	15.734	15.7069	15.6047	15.6619	15.8425	15.5464	15.5299
NDUFB9 LYRM3 UQOR22	NDUFB9	Ndufb9	Ndufb9	16.8849	16.893	16.844	16.9319	16.893	16.893	16.9931	16.9313	16.9326	15.377	14.5561	15.4153	14.7637
NDUFC2 HLC1	NDUFC2	Ndufc2	Ndufc2	17.4756	17.6145	17.5775	17.5568	17.6145	17.6145	17.5949	17.5727	17.9181	17.4016	17.3644	17.2243	17.0367
NDUFV2	NDUFV2	Ndufv2	Ndufv2	17.8351	17.8719	17.7984	17.9047	17.8719	17.8719	17.7066	17.7977	17.9737	14.4454	14.0607	13.9831	14.0863
NDUFV3	NDUFV3	Ndufv3	Ndufv3	17.8183	17.9214	17.921	17.9304	17.9214	17.9214	17.7381	17.8443	17.88	19.5623	19.806	19.3221	19.3895
NDUFS2	NDUFS2	Ndufs2	Ndufs2	17.9485	18.0533	17.9707	18.0471	18.0533	18.0533	18.1125	18.0732	18.2386	19.4978	19.2597	19.5145	19.4803
NDUFS3	NDUFS3	Ndufs3	Ndufs3	17.6902	17.6118	17.5799	17.6552	17.6118	17.6118	17.6183	17.6032	17.6616	17.5937	17.0511	17.4662	17.4718
NDUFS6	NDUFS6	Ndufs6	Ndufs6	17.505	17.4306	17.4188	17.4592	17.4306	17.4306	17.4538	17.4289	17.7522	18.6425	18.4969	18.6672	18.3075
NDUFS8	NDUFS8	Ndufs8	Ndufs8	16.797	16.801	16.8759	16.7541	16.801	16.801	16.5897	16.8047	17.0999	20.3544	20.3766	20.2702	20.169
CYB5R3 DIA1	CYB5R3	Cyb5r3	Cyb5r3	18.7734	18.6827	18.5351	18.6368	18.6827	18.6827	18.6979	18.5648	18.7788	18.8858	18.8175	18.0183	18.015
NDUFS1	NDUFS1	Ndufs1	Ndufs1	18.8296	18.8905	18.8679	18.8663	18.8905	18.8905	18.903	18.8801	18.8509	20.5512	20.5628	20.0091	20.0239
POR CYPOR	POR	Por	Por	17.9521	17.6455	17.6072	17.757	17.6455	17.6455	17.6562	17.7929	17.8154	18.2768	18.1224	17.7886	17.8739
NAA15 GA19 NARG1 NATH TBDN100	NAA15	Naa15	Naa15	18.8508	18.8686	18.8965	18.8687	18.8686	18.8686	18.833	18.7968	19.1189	16.8886	17.0351	17.3028	17.5445
NAA25 C12orf30 MDM20 NAP1	NAA25	Naa25	Naa25	16.9695	16.9564	17.0601	17.0254	16.9564	16.9564	16.9359	16.9359	17.0592	16.8717	16.8562	16.8558	17.2149
NACA	NACA	Naca	Naca	17.4174	17.7243	17.7633	17.702	17.7243	17.7243	17.8076	17.7029	17.9132	16.7524	16.5412	17.0277	17.3043
NBAS NAG	NBAS	Nbas	Nbas	17.5155	17.442	17.4473	17.4118	17.442	17.442	17.4964	17.4689	17.5093	16.7112	17.1324	16.9141	16.7472
NCKAP1L HEM1	NCKAP1L	Nckap1l	Nckap1l	18.8528	19.0347	18.9916	19.0176	19.0347	19.0347	19.1955	18.9011	19.2793	17.6713	17.5414	17.5539	17.552
N4BP2 B3BP KIAA1413	N4BP2	N4bp2	N4bp2	12.5274	12.9224	12.9371	12.7319	12.9224	12.9224	12.8794	12.9475	12.6999	17.6407	17.5665	17.8779	17.7432
NEDD8	NEDD8	Nedd8	Nedd8	17.8668	17.186	17.2291	17.2428	17.186	17.186	17.3515	17.2174	17.2066	19.3203	19.3997	19.0456	19.0427
NUB1 NYREN18	NUB1	Nub1	Nub1	16.7494	16.858	16.8259	16.9188	16.858	16.858	17.0152	16.8923	16.7873	20.203	20.2194	20.8954	20.702
NAE1 APPBP1 HPP1	NAE1	Nae1	Nae1	18.046	17.9935	18.0006	17.9617	17.9935	17.9935	18.0118	17.9165	18.1806	15.5783	15.6464	15.4674	15.4369
UBE2M UBC12	UBE2M	Ube2m	Ube2m	18.4577	18.3785	18.3931	18.3438	18.3785	18.3785	18.3929	18.3998	18.3935	21.1754	21.2802	21.4136	21.4034
UBE2F NCE2	UBE2F	Ube2f	Ube2f	15.2238	15.0119	14.874	15.0725	15.0119	15.0119	14.9331	14.9602	15.0701	17.8221	18.0198	18.3777	18.6189
NELFA WHSC2 P/OKcl.15	NELFA	Nelfa	Nelfa	17.9402	18.127	18.1467	17.9994	18.127	18.127	17.9967	18.1448	18.3235	17.7717	17.4072	17.1523	17.2644
NELFB COBRA1 KIAA1182	NELFB	Nelfb	Nelfb	17.5646	17.5773	17.6013	17.5699	17.5773	17.5773	17.4869	17.5991	17.5658	16.9613	17.0506	16.9047	17.0295
NELFE RD RDBP.1	NELFE	Nelfe	Nelfe	16.6925	17.215	17.2569	16.8792	17.215	17.215	17.2052	17.3054	17.0091	18.4211	18.3817	17.906	17.9288
SYNE1 C6orf98 KIAA0796 KIAA1262 KIAA1756 MYNE1	SYNE1	Syne1	Syne1	17.4507	16.9842	16.9447	17.099	16.9842	16.9842	17.1894	16.9672	17.01	15.3386	15.5675	15.3289	15.3566
SYNE2 KIAA1011 NUA	SYNE2	Syne2	Syne2	19.8336	19.5327	19.4289	19.5899	19.5327	19.5327	19.528	19.6148	19.651	16.7606	16.8924	17.184	16.9457
SYNE3 C14orf139 C14orf49 LINC00341	SYNE3	Syne3	Syne3	13.4099	13.5792	13.6337	13.6069	13.5792	13.5792	13.4704	13.6207	13.2106	18.8258	18.6602	18.3464	18.5603
SYNE3 C14orf139 C14orf49 LINC00341.1	SYNE3	Syne3	Syne3	18.5776	18.471	18.5531	18.4833	18.471	18.471	18.4133	18.4704	18.6186	18.8258	18.6602	18.3464	18.5603
NGRN FI58G HT020	NGRN	Ngrn	Ngrn	13.5716	13.784	13.7003	13.7547	13.784	13.784	13.8628	13.7686	13.7656	14.9396	14.8297	15.0514	15.1933
L1CAM CAML1 MIC5	L1CAM	L1cam	L1cam	13.7323	13.5992	13.6201	13.6783	13.5992	13.5992	13.7373	13.7268	13.0864	16.4552	16.512	16.3786	16.3026
AHNAK PM227	AHNAK	Ahnak	Ahnak	22.2579	22.169	22.2808	22.1408	22.169	22.169	21.8331	22.2269	22.2758	20.6241	20.501	20.3123	20.5026
GNAS GNAS1	GNAS	Gnas	Gnas	17.0697	17.1024	16.9354	17.1142	17.1024	17.1024	17.2199	16.9523	17.1172	16.8252	17.0691	17.0613	16.9729
NGDN C14orf120	NGDN	Ngdn	Ngdn	15.1536	15.4501	15.4788	15.2476	15.4501	15.4501	15.5003	15.5601	15.4184	16.3039	16.2876	16.2647	16.2123
GANAB G2AN KIAA0088	GANAB	Ganab	Ganab	19.9919	19.9582	19.9269	19.9134	19.9582	19.9582	19.8888	19.9829	20.1309	21.0296	21.1855	21.1463	20.9391
GANC	GANC	Ganc	Ganc	16.5231	16.622	16.5657	16.5332	16.622	16.622	16.7157	16.482	16.6892	15.3817	15.2314	14.7101	14.3196
NCEH1 AADACL1 KIAA1363	NCEH1	Nceh1	Nceh1	16.1521	16.1485	16.091	16.1272	16.1485	16.1485	16.1789	16.1958	16.0274	15.4686	15.6961	15.0633	15.1529
NCF1 NOXO2 SH3PXD1A	NCF1	Ncf1	Ncf1	19.0669	18.9529	18.8857	19.1004	18.9529	18.9529	18.9549	18.9895	19.1822	20.3117	20.5087	20.6545	20.6262
NCF2 NOXA2 P67PHOX	NCF2	Ncf2	Ncf2	18.3786	17.8424	18.0214	18.3094	17.8424	17.8424	17.8175	17.8339	18.1034	15.8006	15.679	15.1952	15.203
NCF4 SH3PXD4	NCF4	Ncf4	Ncf4	17.8805	17.4328	17.6148	17.6804	17.4328	17.4328	17.4286	17.4223	17.7789	16.7715	16.7055	16.1034	16.6315
IKBKG FIP3 NEMO	IKBKG	Ikbkg	Ikbkg	16.7353	16.599	16.5938	16.6484	16.599	16.599	16.7073	16.6338	16.5319	15.6228	15.6223	15.4206	15.4725
NFKBIE IKBE	NFKBIE	Nfkbie	Nfkbie	15.8582	15.4658	15.6865	15.4144	15.4658	15.4658	15.6212	15.4796	15.0327	14.5062	14.6863	14.1487	14.5173
NKAP	NKAP	Nkap	Nkap	15.4587	15.6527	15.6414	15.5141	15.6527	15.6527	15.7154	15.8712	15.4734	17.16	17.0973	17.0962	17.0241
NFU1 HIRIP5 CGI-33	NFU1	Nfu1	Nfu1	16.5822	16.5644	16.5121	16.5718	16.5644	16.5644	16.3375	16.4912	16.7808	15.6423	15.0088	14.6657	14.9283
NFXL1 OZFP	NFXL1	Nfxl1	Nfxl1	15.4305	15.4602	15.4988	15.4909	15.4602	15.4602	15.5654	15.5808	15.1079	15.0775	15.0276	15.3258	14.9537
ZNFX1 KIAA1404	ZNFX1	Znfx1	Znfx1	14.826	14.7063	14.8129	14.6972	14.7063	14.7063	14.6337	14.7479	14.9088	18.0973	18.1313	17.7282	18.1754
NHLRC2	NHLRC2	Nhlrc2	Nhlrc2	16.8125	16.6544	16.6801	16.7347	16.6544	16.6544	16.773	16.6543	16.1877	17.9919	18.2442	18.4133	18.5271
NBN NBS NBS1 P95	NBN	Nbn	Nbn	17.2131	17.4458	17.4165	17.4073	17.4458	17.4458	17.3428	17.4163	17.3149	14.7256	14.8055	14.5011	14.2473
NAMPT PBEF PBEF1	NAMPT	Nampt	Nampt	19.0047	18.6391	18.7132	18.7223	18.6391	18.6391	18.567	18.7443	18.6933	18.3595	18.6443	18.2237	18.274
NIF3L1 ALS2CR1 MDS015 My018	NIF3L1	Nif3l1	Nif3l1	17.8424	17.6974	17.5596	17.73	17.6974	17.6974	17.8155	17.6384	17.743	16.4115	16.3389	16.8217	16.9758
NIN KIAA1565	NIN	Nin	Nin	15.0709	14.9438	14.9161	14.9917	14.9438	14.9438	15.1679	14.9997	14.8164	17.143	16.7797	16.5284	16.3563
NIPBL IDN3 SCC2	NIPBL	Nipbl	Nipbl	18.74	18.6831	18.6555	18.6562	18.6831	18.6831	18.6567	18.7159	18.6355	18.5657	18.3727	18.5539	18.4377
NISCH IRAS KIAA0975	NISCH	Nisch	Nisch	16.4097	16.2952	16.3135	16.3263	16.2952	16.2952	16.4457	16.3038	16.6958	12.8777	11.5685	12.7361	12.13
NOSIP CGI-25	NOSIP	Nosip	Nosip	16.783	16.9433	16.9261	16.7685	16.9433	16.9433	16.8358	17.0219	16.8134	18.4453	18.3552	18.144	18.7031
NOA1 C4orf14	NOA1	Noa1	Noa1	13.8935	14.0145	14.1663	13.9687	14.0145	14.0145	14.0967	14.0032	13.8154	17.7858	17.7308	17.9411	17.9117
NLRX1 NOD5 NOD9	NLRX1	Nlrx1	Nlrx1	16.0919	16.1182	16.0873	16.2132	16.1182	16.1182	15.9793	16.0842	16.3602	14.9562	14.7691	14.3775	14.3069
NMRAL1 HSCARG	NMRAL1	Nmral1	Nmral1	16.7154	16.9192	16.9072	16.969	16.9192	16.9192	16.8933	16.5855	17.1625	18.1807	18.1546	18.1486	18.1594
NMI	NMI	Nmi	Nmi	18.0077	18.0986	18.1845	18.1014	18.0986	18.0986	18.1014	18.0308	18.1712	15.3379	15.4199	15.4503	15.1842
NONO NRB54	NONO	Nono	Nono	20.0934	20.1481	20.1675	20.0756	20.1481	20.1481	20.0716	20.2393	20.5172	21.9775	21.9608	21.8812	21.9016
SMG8 ABC2 C17orf71	SMG8	Smg8	Smg8	15.4477	15.4141	15.457	15.4875	15.4141	15.4141	15.5475	15.4585	15.2422	16.2479	15.9405	15.9362	16.0817
SMG9 C19orf61	SMG9	Smg9	Smg9	15.0085	15.0735	15.1054	15.0501	15.0735	15.0735	15.2481	15.1345	14.673	16.9106	16.7285	16.6823	16.6412
NSMCE4A C10orf86 PP4762	NSMCE4A	Nsmce4a	Nsmce4a	16.4145	15.985	15.9634	16.0744	15.985	15.985	16.0246	16.0012	15.9029	15.3127	15.6675	15.2521	15.5445
NSFL1C UBXN2C	NSFL1C	Nsfl1c	Nsfl1c	10.7188	10.8401	10.7815	10.7575	10.8401	10.8401	10.8212	10.8535	10.9433	20.1548	20.1803	20.1137	20.0079
NSFL1C UBXN2C.1	NSFL1C	Nsfl1c	Nsfl1c	18.8787	18.8582	18.7768	18.8275	18.8582	18.8582	18.8806	18.9103	18.9241	20.1548	20.1803	20.1137	20.0079
SCYL1 CVAK90 GKLP NTKL TAPK TEIF TRAP HT019	SCYL1	Scyl1	Scyl1	17.4146	17.1216	17.1303	17.2691	17.1216	17.1216	17.0644	17.1057	16.9883	18.785	18.7847	18.5926	18.9016
NASP	NASP	Nasp	Nasp	19.2794	19.2305	19.3271	19.1864	19.2305	19.2305	19.1878	19.2441	19.4269	16.8438	17.1101	16.9394	17.5822
NCBP1 CBP80 NCBP	NCBP1	Ncbp1	Ncbp1	18.0481	17.9783	17.9554	18.0077	17.9783	17.9783	17.9791	17.9864	17.9899	17.1591	17.2507	16.8871	16.8112
NCBP2 CBP20 PIG55	NCBP2	Ncbp2	Ncbp2	17.2119	17.218	17.144	17.2345	17.218	17.218	17.2976	17.3409	16.8417	17.9172	18.0303	18.0112	17.9352
POM121C	POM121C	Pom121	Pom121	16.1907	16.3687	16.4075	16.2265	16.3687	16.3687	16.389	16.4222	16.1373	16.3377	16.1221	16.2651	16.318
NRDE2 C14orf102	NRDE2	Nrde2	Nrde2	14.2967	14.2043	14.2177	14.2304	14.2043	14.2043	14.2739	14.2616	13.6796	16.2697	16.3057	16.5146	16.4727
NFKB2 LYT10.1	NFKB2	Nfkb2	Nfkb2	18.4951	18.3433	18.2841	18.2927	18.3433	18.3433	18.2327	18.3193	18.6437	17.124	17.0995	17.1468	17.4741
NFKB1	NFKB1	Nfkb1	Nfkb1	18.4897	18.5055	18.481	18.5144	18.5055	18.5055	18.5153	18.4398	18.5876	21.0333	21.2133	21.0221	20.9721
NFATC1 NFAT2 NFATC	NFATC1	Nfatc1	Nfatc1	17.3932	17.4782	17.551	17.4207	17.4782	17.4782	17.3898	17.483	17.5432	18.3193	18.4791	18.6478	18.6256
NFATC2 NFAT1 NFATP	NFATC2	Nfatc2	Nfatc2	17.6016	17.5807	17.5623	17.5993	17.5807	17.5807	17.5406	17.4827	17.7327	18.8225	18.7546	18.4636	18.4269
NFATC3 NFAT4	NFATC3	Nfatc3	Nfatc3	15.9892	15.9108	15.9104	15.8545	15.9108	15.9108	15.9726	15.9277	15.9384	14.2692	14.2303	13.9098	14.0055
PPP1R8 ARD1 NIPP1	PPP1R8	Ppp1r8	Ppp1r8	17.3154	17.5323	17.5183	17.4574	17.5323	17.5323	17.6273	17.5923	17.429	17.04	16.8956	16.6021	16.5249
NUDC	NUDC	Nudc	Nudc	18.7489	18.6994	18.6596	18.7052	18.6994	18.6994	18.7509	18.7814	18.9452	16.9044	16.8949	16.4677	16.4813
NUMA1 NMP22 NUMA.1	NUMA1	Numa1	Numa1	14.712	14.5646	14.6644	14.6404	14.5646	14.5646	14.3136	14.4538	14.8654	23.364	23.4141	23.3572	23.3511
NUMA1 NMP22 NUMA	NUMA1	Numa1	Numa1	20.89	20.8859	20.7962	20.8372	20.8859	20.8859	20.8202	20.811	20.9943	23.364	23.4141	23.3572	23.3511
NUP107	NUP107	Nup107	Nup107	18.5806	18.4085	18.4194	18.4353	18.4085	18.4085	18.4929	17.9775	18.4308	18.2588	18.1148	18.668	18.6399
NUP133	NUP133	Nup133	Nup133	18.7946	18.7848	18.7371	18.7731	18.7848	18.7848	18.7582	18.7664	18.8919	18.4608	18.5893	18.2443	18.4007
NUP153	NUP153	Nup153	Nup153	18.4036	18.5183	18.5385	18.3686	18.5183	18.5183	18.4507	18.5669	18.8	18.1357	18.0529	18.2285	18.2637
NUP155 KIAA0791	NUP155	Nup155	Nup155	18.3661	18.3058	18.3342	18.2666	18.3058	18.3058	18.3062	18.3094	18.2157	19.2089	19.3344	18.5196	18.7209
NUP160 KIAA0197 NUP120	NUP160	Nup160	Nup160	17.8885	17.9606	18.0012	17.8709	17.9606	17.9606	17.99	18.0375	17.9592	17.6607	17.4988	17.2665	17.1454
NUP205 C7orf14 KIAA0225	NUP205	Nup205	Nup205	18.8216	18.8228	18.8195	18.8099	18.8228	18.8228	18.8835	18.8563	18.8634	19.1587	19.0255	18.72	18.8011
NUP214 CAIN CAN KIAA0023	NUP214	Nup214	Nup214	18.8039	18.7693	18.7782	18.6878	18.7693	18.7693	18.7038	18.7723	18.7815	19.6333	19.5171	19.0447	19.0614
NUP85 NUP75 PCNT1	NUP85	Nup85	Nup85	17.3136	17.3652	17.3742	17.3207	17.3652	17.3652	17.4274	17.373	17.4037	16.7459	16.4442	15.7346	15.4927
NUP93 KIAA0095	NUP93	Nup93	Nup93	19.3626	19.2486	19.2584	19.1947	19.2486	19.2486	19.1943	19.2803	19.3861	20.3961	20.4238	20.6215	20.7021
NUP98 ADAR2	NUP98	Nup98	Nup98	18.9909	19.0076	19.045	18.9023	19.0076	19.0076	18.9584	19.011	19.1235	20.081	20.0029	20.1376	20.098
NUP62	NUP62	Nup62	Nup62	18.114	18.082	18.0678	18.0507	18.082	18.082	18.0505	18.1343	18.3743	17.9818	17.8416	17.6059	17.7234
NUP210 KIAA0906 PSEC0245	NUP210	Nup210	Nup210	19.5335	19.6364	19.6462	19.5487	19.6364	19.6364	19.5926	19.6807	19.8407	19.1598	19.0498	19.1435	19.2261
NPLOC4 KIAA1499 NPL4	NPLOC4	Nploc4	Nploc4	18.5944	18.5849	18.7082	18.5853	18.5849	18.5849	18.4661	18.5832	18.889	19.2586	19.2426	19.4104	19.321
NCOA2 BHLHE75 SRC2 TIF2	NCOA2	Ncoa2	Ncoa2	15.993	15.9947	15.9762	15.9533	15.9947	15.9947	16.0977	16.0271	15.8879	15.5615	15.8988	15.9618	15.855
NCOA3 AIB1 BHLHE42 RAC3 TRAM1	NCOA3	Ncoa3	Ncoa3	16.966	17.0786	17.0893	17.0155	17.0786	17.0786	17.001	17.0998	16.9934	17.2434	17.5104	17.0387	16.9933
NCOA5 KIAA1637	NCOA5	Ncoa5	Ncoa5	17.9845	18.0866	18.137	17.9817	18.0866	18.0866	18.0678	18.1144	18.0688	16.4111	16.5082	16.0412	16.0329
NR2C2 TAK1 TR4.1	NR2C2	Nr2c2	Nr2c2	17.1401	17.0026	16.9206	16.9501	17.0026	17.0026	17.0366	17.0664	16.915	17.693	17.6673	17.5931	17.5976
NRBP1 BCON3 NRBP	NRBP1	Nrbp1	Nrbp1	16.562	16.4421	16.422	16.5058	16.4421	16.4421	16.5568	16.4412	16.4284	17.4033	17.7331	17.4974	17.673
NXF1 TAP	NXF1	Nxf1	Nxf1	18.0705	18.0493	18.1043	18.0126	18.0493	18.0493	18.0071	18.0998	18.1936	20.2736	20.4367	20.4028	20.459
NSRP1 CCDC55 NSRP70	NSRP1	Nsrp1	Nsrp1	16.0383	16.266	16.2038	16.2141	16.266	16.266	16.3181	16.3444	15.872	18.4226	18.686	17.9511	18.0057
NVL NVL2	NVL	Nvl	Nvl	15.2157	15.3974	15.4746	15.2997	15.3974	15.3974	15.4643	15.3555	15.2366	18.5547	18.5744	18.4053	18.4991
NUCB1 NUC	NUCB1	Nucb1	Nucb1	18.1857	18.1614	18.116	18.1684	18.1614	18.1614	18.0415	18.1839	18.3427	20.5064	20.7297	20.9432	20.9634
NOLC1 KIAA0035 NS5ATP13	NOLC1	Nolc1	Nolc1	19.0764	19.2171	19.281	19.1216	19.2171	19.2171	19.1082	19.4344	19.1739	20.2219	20.3729	20.2408	20.2602
NOC2L NIR	NOC2L	Noc2l	Noc2l	17.838	17.9955	18.1528	17.8745	17.9955	17.9955	18.1034	18.1038	17.8509	19.1609	19.2336	18.859	19.1138
NOC3L AD24 C10orf117 FAD24	NOC3L	Noc3l	Noc3l	17.9536	18.0689	18.2387	18.0713	18.0689	18.0689	17.9812	18.2092	18.0395	19.8938	19.7315	19.5387	19.7683
GNL2 NGP1	GNL2	Gnl2	Gnl2	16.6288	16.7918	16.8511	16.7411	16.7918	16.7918	16.849	16.8993	16.5965	20.5918	20.3863	19.9757	20.0505
NOM1 C7orf3	NOM1	Nom1	Nom1	15.3474	15.4558	15.4056	15.4107	15.4558	15.4558	15.505	15.523	15.0787	16.6738	16.7113	16.7618	16.6854
URB1 C21orf108 KIAA0539 NOP254 NPA1	URB1	Urb1	Urb1	16.8161	16.9009	16.9742	16.8893	16.9009	16.9009	16.9889	17.0197	16.9818	18.0234	18.329	17.8584	17.972
NOP14 C4orf9 NOL14 RES4-25	NOP14	Nop14	Nop14	16.6678	16.7193	16.7633	16.662	16.7193	16.7193	16.7188	16.8074	16.6299	19.8523	19.8536	19.6431	19.6753
NOP16 CGI-117 HSPC111	NOP16	Nop16	Nop16	15.9473	16.0933	16.1803	16.0237	16.0933	16.0933	15.9825	16.1763	16.1528	19.4631	18.9307	18.8883	18.959
NOP56 NOL5A	NOP56	Nop56	Nop56	19.8584	19.8346	19.8141	19.81	19.8346	19.8346	19.8186	19.9549	20.0724	21.2466	21.4754	21.0548	21.4418
NOP58 NOL5 NOP5 HSPC120	NOP58	Nop58	Nop58	19.4033	19.5291	19.4403	19.4713	19.5291	19.5291	19.5282	19.6545	19.6841	18.7742	18.7753	18.8582	18.819
NOL6	NOL6	Nol6	Nol6	16.816	16.8875	16.999	16.7475	16.8875	16.8875	16.9489	16.9669	16.8678	17.6959	17.6265	17.8783	17.9803
NOL8 C9orf34 NOP132	NOL8	Nol8	Nol8	15.5081	15.7679	15.7529	15.7119	15.7679	15.7679	15.644	15.7697	15.6937	18.8142	18.9323	18.7322	18.8053
NOP9 C14orf21 KIAA2021	NOP9	Nop9	Nop9	16.9637	17.0119	17.0885	16.9183	17.0119	17.0119	17.1203	17.0917	16.9464	18.345	18.3255	18.2629	18.2313
DDX21	DDX21	Ddx21	Ddx21	18.8166	18.9146	18.9118	18.8491	18.9146	18.9146	18.8972	19.0987	19.1941	21.2983	21.7022	21.6149	21.7113
UBTF UBF UBF1.1	UBTF	Ubtf	Ubtf	10.071	10.4621	10.5461	10.1862	10.4621	10.4621	10.4439	10.4751	10.5617	19.9714	20.1785	20.0112	20.0274
UBTF UBF UBF1	UBTF	Ubtf	Ubtf	19.4012	19.4591	19.5168	19.3869	19.4591	19.4591	19.4509	19.5544	19.5851	19.9714	20.1785	20.0112	20.0274
NCL	NCL	Ncl	Ncl	21.5983	21.6591	21.6488	21.5614	21.6591	21.6591	21.4836	21.7595	21.9576	20.2996	20.1592	20.7007	20.5965
NPM3	NPM3	Npm3	Npm3	14.9458	15.1956	15.4519	15.1529	15.1956	15.1956	15.2106	15.3443	14.8552	16.6657	16.5365	16.4374	16.5891
NDC1 TMEM48	NDC1	Ndc1	Ndc1	15.9388	16.3512	16.3563	16.024	16.3512	16.3512	16.2238	16.329	16.4241	15.301	14.9848	15.1325	15.0275
NUP188 KIAA0169	NUP188	Nup188	Nup188	17.6704	17.627	17.6499	17.6017	17.627	17.627	17.6982	17.6713	17.6689	15.3278	15.0488	15.0692	15.1584
NUP35 MP44 NUP53	NUP35	Nup35	Nup35	16.5963	16.7388	16.7488	16.5886	16.7388	16.7388	16.722	16.7629	16.6011	19.9534	19.7396	19.7327	19.7269
NUP54	NUP54	Nup54	Nup54	17.6893	17.6853	17.6427	17.7084	17.6853	17.6853	17.7217	17.7345	17.7542	18.2533	17.9807	18.5142	18.1425
TPR	TPR	Tpr	Tpr	20.4845	20.4465	20.399	20.4571	20.4465	20.4465	20.4068	20.4552	20.5217	22.1783	22.2186	22.2217	22.4486
NME2 NM23B	NME2	Nme2	Nme2	20.0708	19.9656	20.0959	20.0209	19.9656	19.9656	19.9961	20.0539	20.4064	18.2134	17.8645	17.4981	18.287
NAP1L1 NRP	NAP1L1	Nap1l1	Nap1l1	17.3416	17.3213	17.3059	17.3155	17.3213	17.3213	17.3586	17.3373	17.4121	16.4611	16.8928	16.2473	16.4011
NAP1L4 NAP2	NAP1L4	Nap1l4	Nap1l4	18.8792	18.8998	18.9361	18.6643	18.8998	18.8998	18.8062	18.7778	19.2353	14.4385	14.7381	14.5071	14.485
BPTF FAC1 FALZ	BPTF	Bptf	Bptf	17.1858	17.233	17.291	17.1744	17.233	17.233	17.299	17.2789	17.1295	18.9342	19.2005	18.9194	18.9311
NUDCD1 CML66	NUDCD1	Nudcd1	Nudcd1	17.7505	17.7162	17.7726	17.7566	17.7162	17.7162	17.7702	17.844	17.9049	18.3332	17.788	17.109	17.7323
NUDCD2	NUDCD2	Nudcd2	Nudcd2	16.4682	16.6241	16.6564	16.5264	16.6241	16.6241	16.5943	16.5936	16.6368	15.6835	15.305	15.6929	15.6338
OLA1 GTPBP9 PRO2455 PTD004	OLA1	Ola1	Ola1	18.407	18.2257	18.2149	18.3038	18.2257	18.2257	18.3123	18.2018	18.4857	16.8976	16.7073	17.404	17.6123
NIT2 CUA002	NIT2	Nit2	Nit2	18.5654	18.5858	18.5461	18.6715	18.5858	18.5858	18.6541	18.554	18.6175	15.5579	15.2623	15.6255	15.9491
OGFR	OGFR	Ogfr	Ogfr	17.4011	17.3225	17.4158	17.3758	17.3225	17.3225	17.3305	17.3374	17.463	18.0532	17.8487	17.6998	17.8288
OPTN FIP2 GLC1E HIP7 HYPL NRP	OPTN	Optn	Optn	18.1248	17.7149	17.7145	17.7991	17.7149	17.7149	17.6672	17.7075	17.8836	15.6863	15.698	15.2595	15.6161
ORC1 ORC1L PARC1	ORC1	Orc1	Orc1	14.999	14.839	15.0753	14.8682	14.839	14.839	15.0156	14.8411	14.6558	14.6644	14.7789	14.6996	14.9826
ORC2 ORC2L	ORC2	Orc2	Orc2	16.7253	16.8588	16.8274	16.7793	16.8588	16.8588	16.8004	16.8468	16.8439	18.3808	18.4158	18.7668	19.0814
OAT	OAT	Oat	Oat	16.2825	15.6752	15.5551	15.8406	15.6752	15.6752	15.6859	15.7563	15.6754	17.261	17.3734	17.1358	17.0986
OSTF1	OSTF1	Ostf1	Ostf1	17.4067	17.4083	17.5615	17.3562	17.4083	17.4083	17.3277	17.3671	17.4582	17.1439	17.374	17.293	17.4384
OTUD4 HIN-1 KIAA1046	OTUD4	Otud4	Otud4	13.8564	13.9001	13.958	13.8539	13.9001	13.9001	14.0286	13.6906	13.6404	17.9705	17.9865	17.7169	17.8121
ODF2	ODF2	Odf2	Odf2	15.4978	15.1547	15.067	15.2981	15.1547	15.1547	15.1912	15.1492	15.0009	14.6188	14.3806	13.59	13.2756
OXR1 Nbla00307	OXR1	Oxr1	Oxr1	17.1219	16.9809	17.0361	17.0313	16.9809	16.9809	16.8861	17.0263	16.9193	16.6299	16.7223	16.4374	16.1666
CPOX CPO CPX	CPOX	Cpox	Cpox	17.0355	16.7089	16.786	16.8367	16.7089	16.7089	16.7419	16.7195	16.8645	17.8209	17.7695	17.8038	17.8812
OSBP OSBP1	OSBP	Osbp	Osbp	18.1934	18.2162	18.2308	18.2362	18.2162	18.2162	18.2911	18.2388	18.273	17.9524	17.9453	18.1857	18.3377
OSBPL8 KIAA1451 ORP8 OSBP10	OSBPL8	Osbpl8	Osbpl8	17.6685	17.5914	17.536	17.6196	17.5914	17.5914	17.4819	17.6132	17.5243	16.969	16.9047	16.7104	16.7941
OSBPL9 ORP9 OSBP4	OSBPL9	Osbpl9	Osbpl9	16.5522	16.5289	16.5461	16.5758	16.5289	16.5289	16.5583	16.4865	16.7746	16.3375	16.221	16.1993	16.2611
PAK1IP1 PIP1 WDR84	PAK1IP1	Pak1ip1	Pak1ip1	17.0969	17.2248	17.2793	17.1837	17.2248	17.2248	17.0564	17.2633	17.4073	12.1984	12.2834	12.3249	12.4455
P2RX4	P2RX4	P2rx4	P2rx4	13.4103	13.5134	13.4689	13.7181	13.5134	13.5134	13.6978	13.5562	13.1885	15.3757	15.6139	15.2324	14.9918
SIN3A	SIN3A	Sin3a	Sin3a	18.8466	18.6931	18.6927	18.6338	18.6931	18.6931	18.7314	18.7838	18.8013	19.7186	19.8527	19.811	19.6861
SIN3B KIAA0700	SIN3B	Sin3b	Sin3b	15.6025	15.5714	15.5731	15.5746	15.5714	15.5714	15.7262	15.6667	15.7451	17.7813	17.8545	17.7256	17.3505
PAX5	PAX5	Pax5	Pax5	17.4317	17.5125	17.4699	17.3479	17.5125	17.5125	17.6821	17.4538	17.5893	17.8958	17.641	17.2796	17.3871
ZDHHC5 KIAA1748 ZNF375	ZDHHC5	Zdhhc5	Zdhhc5	15.0824	14.9774	15.0314	15.0945	14.9774	14.9774	15.1464	14.9674	15.022	15.2606	15.2291	14.9448	14.837
PANK2 C20orf48	PANK2	Pank2	Pank2	16.0017	15.9883	16.0023	15.9782	15.9883	15.9883	16.115	16.028	15.9952	16.0344	16.3	16.2556	15.9474
PSPC1 PSP1	PSPC1	Pspc1	Pspc1	18.7634	18.8189	18.7883	18.7698	18.8189	18.8189	18.6873	18.8112	18.7258	20.1524	20.4228	20.1881	20.1071
PARK7	PARK7	Park7	Park7	20.0501	19.9615	19.912	19.8991	19.9615	19.9615	19.8299	19.754	20.1338	18.126	18.147	18.47	18.3155
CCDC47 GK001 MSTP041 PSEC0077	CCDC47	Ccdc47	Ccdc47	17.4051	17.5157	17.5738	17.5219	17.5157	17.5157	17.539	17.6339	17.549	19.802	19.7929	19.3941	19.4214
PNPLA6 NTE	PNPLA6	Pnpla6	Pnpla6	17.2616	17.0119	17.0352	17.0674	17.0119	17.0119	17.0522	17.0561	17.0076	16.5903	16.6623	16.1698	16.0141
PAXBP1 C21orf66 GCFC GCFC1	PAXBP1	Paxbp1	Paxbp1	16.9243	16.9947	17.0039	16.9488	16.9947	16.9947	17.0654	17.0701	17.1511	17.111	17.6493	18.1198	18.0513
PAGR1 C16orf53 PA1	PAGR1	Pagr1a	Pagr1a	11.9445	12.1752	12.1677	12.1033	12.1752	12.1752	12.3118	12.2587	11.4498	15.1737	14.9724	14.524	14.8703
PSIP1 DFS70 LEDGF PSIP2	PSIP1	Psip1	Psip1	19.7493	19.6393	19.4645	19.6047	19.6393	19.6393	19.6195	19.6555	19.8202	19.7362	20.0719	19.8782	20.379
PDLIM1 CLIM1 CLP36	PDLIM1	Pdlim1	Pdlim1	18.7437	18.8335	18.9946	18.8619	18.8335	18.8335	18.7655	18.8951	18.8943	19.1794	18.7572	19.333	19.0767
PDLIM2 PP6345	PDLIM2	Pdlim2	Pdlim2	16.7093	16.7597	16.7371	16.7068	16.7597	16.7597	16.6965	16.8257	16.8581	17.5878	17.7444	18.2718	18.1394
PDLIM5 ENH L9	PDLIM5	Pdlim5	Pdlim5	16.1499	16.1527	16.1757	16.3345	16.1527	16.1527	16.1902	16.328	16.0164	20.3209	20.4953	20.4738	20.5301
PDLIM7 ENIGMA	PDLIM7	Pdlim7	Pdlim7	15.9898	15.4333	15.5079	15.915	15.4333	15.4333	15.5461	15.414	15.2746	16.4	16.679	16.259	16.1586
GIPC1 C19orf3 GIPC RGS19IP1	GIPC1	Gipc1	Gipc1	12.3332	12.2682	12.3181	12.3927	12.2682	12.2682	12.4944	12.0619	12.1691	13.8048	13.8743	14.2537	13.9668
PTCD1 KIAA0632	PTCD1	Ptcd1	Ptcd1	12.0022	12.2276	12.273	12.1277	12.2276	12.2276	12.3093	12.2612	11.9313	14.3326	13.7895	13.9842	14.1111
PPIA CYPA	PPIA	Ppia	Ppia	21.923	21.9005	21.8414	21.8716	21.9005	21.9005	21.7189	21.7816	22.3559	21.1112	21.2809	20.4868	20.7862
PPID CYP40 CYPD	PPID	Ppid	Ppid	18.1133	18.1268	18.1057	18.1712	18.1268	18.1268	18.0738	18.2193	18.3073	17.6294	17.9936	17.4473	17.6646
PPIF CYP3	PPIF	Ppif	Ppif	17.2833	17.2271	17.3634	17.5331	17.2271	17.2271	17.1165	17.15	17.2531	18.3688	18.4028	17.8759	17.9518
FKBP11 FKBP19 UNQ336/PRO535	FKBP11	Fkbp11	Fkbp11	16.2029	15.8837	15.8466	15.9339	15.8837	15.8837	15.5781	15.8613	15.9346	17.2811	17.5643	17.5473	17.5272
FKBP1A FKBP1 FKBP12	FKBP1A	Fkbp1a	Fkbp1a	17.6376	17.431	17.4727	17.5335	17.431	17.431	17.6149	17.4842	17.4899	17.3149	17.3026	17.4367	17.6225
FKBP4 FKBP52	FKBP4	Fkbp4	Fkbp4	19.0672	19.134	19.04	19.1122	19.134	19.134	19.1813	19.0991	18.9854	19.2937	19.3558	19.3284	19.5852
FKBP5 AIG6 FKBP51	FKBP5	Fkbp5	Fkbp5	19.2489	19.2316	19.1897	19.2569	19.2316	19.2316	19.1267	19.36	19.2248	18.1311	18.0662	18.1137	18.1856
PPIG	PPIG	Ppig	Ppig	17.6837	17.4841	17.5065	17.4165	17.4841	17.4841	17.4904	17.5989	17.4779	18.5872	18.5537	19.5028	19.6197
PIN1	PIN1	Pin1	Pin1	17.7351	17.5947	17.7276	17.6125	17.5947	17.5947	17.6364	17.6799	17.7396	17.0713	17.0278	17.2777	16.9359
PPIL1 CYPL1 CGI-124 UNQ2425/PRO4984	PPIL1	Ppil1	Ppil1	18.4336	18.5165	18.6283	18.4217	18.5165	18.5165	18.3501	18.464	18.6652	15.5176	15.0053	15.3585	15.5173
PPIL4	PPIL4	Ppil4	Ppil4	17.5282	17.6759	17.5501	17.6178	17.6759	17.6759	17.7563	17.719	17.7088	15.2331	15.4616	15.2743	15.0066
PPWD1 KIAA0073	PPWD1	Ppwd1	Ppwd1	18.2658	18.2542	18.2231	18.2288	18.2542	18.2542	18.2914	18.2365	18.3718	17.8431	17.9921	17.6036	17.3114
PTRH2 BIT1 PTH2 CGI-147	PTRH2	Ptrh2	Ptrh2	14.2023	14.2343	14.2935	14.2622	14.2343	14.2343	14.3721	14.4507	14.0559	17.8077	17.9939	18.0025	17.9173
BRPF1 BR140	BRPF1	Brpf1	Brpf1	16.4504	16.5042	16.4792	16.4644	16.5042	16.5042	16.528	16.5298	16.5109	16.5596	16.6155	16.4417	16.2926
PCNT KIAA0402 PCNT2	PCNT	Pcnt	Pcnt	17.4346	17.3103	17.3073	17.3723	17.3103	17.3103	17.2097	17.3201	17.326	19.3445	19.62	19.2291	19.1471
PCM1	PCM1	Pcm1	Pcm1	16.5335	16.5518	16.4888	16.5183	16.5518	16.5518	16.5151	16.5329	16.4484	19.9745	19.8622	20.3068	20.2883
PLIN3 M6PRBP1 TIP47	PLIN3	Plin3	Plin3	19.0144	18.909	18.9281	18.9251	18.909	18.909	18.8599	18.8198	18.9155	17.994	17.8803	17.8495	18.0529
PWP1	PWP1	Pwp1	Pwp1	17.2743	17.28	17.3108	17.2094	17.28	17.28	17.3318	17.2799	17.3568	16.6179	16.4385	16.377	16.2242
PWP2 PWP2H	PWP2	Pwp2	Pwp2	17.1909	17.1913	17.2558	17.1848	17.1913	17.1913	17.2941	17.2728	17.3935	18.542	18.5711	18.1099	18.1888
PPHLN1 HSPC206 HSPC232	PPHLN1	Pphln1	Pphln1	14.9391	15.2743	15.3246	15.0969	15.2743	15.2743	15.1245	15.3115	15.2006	15.9943	16.0582	16.16	15.9331
PPHLN1 HSPC206 HSPC232.1	PPHLN1	Pphln1	Pphln1	17.6196	17.7784	17.7184	17.6681	17.7784	17.7784	17.6507	17.791	18.0938	15.9943	16.0582	16.16	15.9331
PRDX1 PAGA PAGB TDPX2	PRDX1	Prdx1	Prdx1	21.327	21.2075	21.0128	21.2188	21.2075	21.2075	21.0645	21.0677	21.7097	15.7	15.4089	15.3865	15.4407
PRDX2 NKEFB TDPX1	PRDX2	Prdx2	Prdx2	20.8027	19.4421	18.9812	20.205	19.4421	19.4421	19.4702	19.5186	19.9606	17.1844	16.9768	17.3768	17.5402
PRDX4	PRDX4	Prdx4	Prdx4	17.7993	17.7737	17.8152	17.8367	17.7737	17.7737	17.7368	17.9567	17.9017	18.2958	18.0972	18.0689	18.1023
PRDX6 AOP2 KIAA0106	PRDX6	Prdx6	Prdx6	20.393	19.9726	19.8026	20.0507	19.9726	19.9726	19.8469	19.8854	20.315	14.218	14.0612	13.0525	13.3887
ACOX3 BRCOX PRCOX	ACOX3	Acox3	Acox3	15.5097	15.5939	15.5975	15.5972	15.5939	15.5939	15.5504	15.6345	15.7326	20.0038	19.9829	19.4034	19.2457
PEX19 HK33 PXF OK/SW-cl.22	PEX19	Pex19	Pex19	17.2302	17.2218	17.2182	17.1469	17.2218	17.2218	17.0749	17.1497	17.1676	15.669	15.3279	15.6811	15.8188
PEX11B	PEX11B	Pex11b	Pex11b	17.5595	17.3981	17.525	17.4336	17.3981	17.3981	17.4357	17.3978	17.91	17.0801	17.0515	17.1266	17.0949
PEX14	PEX14	Pex14	Pex14	15.724	15.7855	15.7945	15.8591	15.7855	15.7855	15.8894	15.7845	15.3559	17.4319	17.3555	16.6849	16.8394
HSD17B4 EDH17B4 SDR8C1	HSD17B4	Hsd17b4	Hsd17b4	19.081	19.1431	19.1659	19.2037	19.1431	19.1431	19.0788	19.1544	19.2683	17.4555	17.3948	17.6747	17.7951
ETHE1 HSCO	ETHE1	Ethe1	Ethe1	18.0831	17.9719	17.8653	18.0093	17.9719	17.9719	17.998	18.0034	18.3974	16.4586	16.4916	16.288	16.4218
PES1	PES1	Pes1	Pes1	18.1093	18.2526	18.3401	18.2176	18.2526	18.2526	18.3373	18.4493	18.3779	17.4017	17.4797	17.2754	17.1551
PCNP	PCNP	Pcnp	Pcnp	18.473	18.4492	18.333	18.4307	18.4492	18.4492	18.4206	18.5062	18.4255	20.3641	20.5302	20.1653	20.3323
PSD4 EFA6B TIC	PSD4	Psd4	Psd4	17.2385	17.3512	17.308	17.3391	17.3512	17.3512	17.3791	17.271	17.3724	18.7722	18.7743	18.7208	18.6473
PHRF1 KIAA1542	PHRF1	Phrf1	Phrf1	15.7641	15.7977	15.8253	15.7715	15.7977	15.7977	15.702	15.8061	15.5876	16.548	16.4793	16.1744	16.1793
PHF1 PCL1.1	PHF1	Phf1	Phf1	15.3612	15.2907	15.2292	15.1743	15.2907	15.2907	15.3241	15.2881	15.1415	15.1717	15.2514	15.3742	15.2738
PHF1 PCL1	PHF1	Phf1	Phf1	17.1796	17.2442	17.1758	17.2086	17.2442	17.2442	17.285	17.2778	17.142	15.1717	15.2514	15.3742	15.2738
PHF12 KIAA1523	PHF12	Phf12	Phf12	13.9011	13.8872	13.9048	13.8894	13.8872	13.8872	13.9522	14.0381	13.8935	13.6332	13.8364	13.7473	13.4706
PHF14 KIAA0783	PHF14	Phf14	Phf14	16.6995	16.7561	16.7054	16.7234	16.7561	16.7561	16.7366	16.7147	16.8315	19.0689	19.0213	18.7831	18.7866
PHF20 C20orf104 GLEA2 HCA58 NZF TZP	PHF20	Phf20	Phf20	14.9322	14.815	14.7726	14.8247	14.815	14.815	14.9676	14.8913	14.665	15.1719	15.2266	15.097	14.7393
PHF23	PHF23	Phf23	Phf23	15.8796	16.1255	16.1767	15.9668	16.1255	16.1255	16.0354	16.1505	16.2035	17.2625	17.3689	17.3271	16.8531
PHF3 KIAA0244	PHF3	Phf3	Phf3	18.2683	18.3751	18.3218	18.3166	18.3751	18.3751	18.3419	18.3562	18.306	19.4325	19.4533	19.7214	19.5769
PHF6 CENP-31 KIAA1823	PHF6	Phf6	Phf6	18.0705	18.2112	18.2372	18.1542	18.2112	18.2112	18.3205	18.448	18.1301	17.5346	17.4419	17.3496	17.5728
PHF5A	PHF5A	Phf5a	Phf5a	17.9353	17.9216	17.9883	17.8332	17.9216	17.9216	17.7436	17.9778	18.162	20.358	20.1291	20.294	20.3216
FARSB FARSLB FRSB HSPC173	FARSB	Farsb	Farsb	19.1821	18.979	19.0274	19.0651	18.979	18.979	18.9673	18.7547	19.1312	18.9971	19.0933	19.1413	19.1886
WDR11 BRWD2 KIAA1351 WDR15	WDR11	Phip	Phip	17.5155	17.5854	17.5574	17.6317	17.5854	17.5854	17.4229	17.5182	17.5904	19.6828	19.7625	19.3374	19.2001
PHIP DCAF14 WDR11	PHIP	Phip	Phip	18.1034	17.981	17.8063	17.8944	17.981	17.981	17.9698	18.009	17.8996	19.6828	19.7625	19.3374	19.2001
PDCL PHLOP1 PhLP1	PDCL	Pdcl	Pdcl	15.3634	15.1972	15.2011	15.1892	15.1972	15.1972	15.1847	15.213	15.4222	16.737	16.804	16.746	16.7867
INPP5D SHIP SHIP1	INPP5D	Inpp5d	Inpp5d	19.7939	19.803	19.9187	19.8029	19.803	19.803	19.7968	19.8136	20.0118	20.0477	20.113	19.9251	20.0301
INPPL1 SHIP2	INPPL1	Inppl1	Inppl1	16.146	15.9587	16.0645	16.0187	15.9587	15.9587	15.9357	15.9135	15.9096	14.3044	14.3793	13.8973	14.0919
PREX1 KIAA1415	PREX1	Prex1	Prex1	17.5853	17.4657	17.4569	17.5544	17.4657	17.4657	17.5061	17.3409	17.5154	15.6349	15.4728	15.6456	15.7639
PIK3C3 VPS34	PIK3C3	Pik3c3	Pik3c3	17.1615	17.0922	17.0963	17.1191	17.0922	17.0922	17.2181	17.129	17.1493	15.3749	15.2188	15.862	15.9587
PIK3R1 GRB1	PIK3R1	Pik3r1	Pik3r1	18.1347	17.973	17.9748	18.0791	17.973	17.973	18.0237	17.9722	17.9928	18.3177	18.1839	18.4524	18.4567
PI4KA PIK4 PIK4CA	PI4KA	Pi4ka	Pi4ka	16.8786	16.8347	16.8722	16.7809	16.8347	16.8347	16.9445	16.8827	16.9076	15.1497	15.232	15.1246	15.2319
PI4KB PIK4CB	PI4KB	Pi4kb	Pi4kb	14.8185	14.8572	14.937	14.7908	14.8572	14.8572	14.9969	14.8475	14.4247	15.8359	15.4799	15.3501	15.4361
PI4K2A	PI4K2A	Pi4k2a	Pi4k2a	16.8186	16.7914	16.8639	16.9245	16.7914	16.7914	16.792	16.7149	16.8037	15.0083	14.5538	14.7127	14.5483
PIP5K1C KIAA0589	PIP5K1C	Pip5k1c	Pip5k1c	14.0973	14.1921	13.9894	14.2234	14.1921	14.1921	14.3334	14.1831	13.903	14.6317	14.4795	14.9812	14.8018
PIP4K2A PI5P4KA PIP5K2 PIP5K2A	PIP4K2A	Pip4k2a	Pip4k2a	17.5998	17.3499	17.3233	17.507	17.3499	17.3499	17.3688	17.3284	17.3876	16.1863	16.7795	16.6709	16.413
PIP4K2C PIP5K2C	PIP4K2C	Pip4k2c	Pip4k2c	17.2445	17.1592	17.1774	17.2394	17.1592	17.1592	17.2744	17.3098	17.0432	12.8426	12.7133	12.9481	12.8181
PITPNA PITPN	PITPNA	Pitpna	Pitpna	18.1489	18.0292	18.0575	18.0774	18.0292	18.0292	17.9173	17.9136	18.1511	16.6826	16.905	16.874	17.356
PITPNB	PITPNB	Pitpnb	Pitpnb	18.1373	18.1127	18.1404	18.1334	18.1127	18.1127	18.1951	18.168	17.9581	15.787	15.7949	15.3612	16.0664
SACM1L KIAA0851 SAC1	SACM1L	Sacm1l	Sacm1l	18.5059	18.3248	18.3182	18.4614	18.3248	18.3248	18.2554	18.3805	18.6068	18.9667	19.2374	19.1037	19.1531
PICALM CALM	PICALM	Picalm	Picalm	17.0877	16.7187	16.7413	16.8339	16.7187	16.7187	16.6622	16.6144	16.5333	15.3179	15.511	15.0203	15.3943
ABHD16A BAT5 G5 NG26 PP199	ABHD16A	Abhd16a	Abhd16a	16.5887	16.5605	16.5198	16.6834	16.5605	16.5605	16.6179	16.497	16.6141	18.3998	18.4576	18.4564	18.5515
PGM3 AGM1	PGM3	Pgm3	Pgm3	15.7266	15.6504	15.6784	15.7093	15.6504	15.6504	15.7974	15.5707	15.5602	17.8609	17.8952	17.6507	17.7906
PCK2 PEPCK2	PCK2	Pck2	Pck2	18.3221	18.4957	18.5918	18.5191	18.4957	18.4957	18.4061	18.3941	18.5048	21.2036	21.0824	21.147	21.1729
PACS1 KIAA1175	PACS1	Pacs1	Pacs1	18.0976	18.2199	18.2156	18.1323	18.2199	18.2199	18.2164	18.1181	18.4481	19.3677	19.6496	19.6847	19.679
PGK1 PGKA MIG10 OK/SW-cl.110	PGK1	Pgk1	Pgk1	21.1549	21.0169	20.9401	21.0674	21.0169	21.0169	21.0815	21.1321	21.2654	19.169	19.2064	18.8759	19.2263
PGAM1 PGAMA CDABP0006	PGAM1	Pgam1	Pgam1	20.0768	19.9207	19.9724	20.014	19.9207	19.9207	19.9976	19.9212	20.0536	20.6205	20.6417	20.8126	20.9653
PIK3R4 VPS15	PIK3R4	Pik3r4	Pik3r4	17.2068	17.229	17.2515	17.2	17.229	17.229	17.2943	17.2504	17.2457	17.9569	18.0308	18.068	17.9693
PLAA PLAP	PLAA	Plaa	Plaa	18.1555	18.1536	18.1191	18.1526	18.1536	18.1536	18.0243	18.0879	18.2785	18.0644	17.829	18.0583	17.9628
DDHD2 KIAA0725 SAMWD1	DDHD2	Ddhd2	Ddhd2	14.4488	14.4186	14.4382	14.3637	14.4186	14.4186	14.3759	14.4256	14.4939	13.6915	13.5789	12.5478	13.1145
GPX4	GPX4	Gpx4	Gpx4	18.1173	18.1422	18.0313	18.1037	18.1422	18.1422	18.2096	18.1699	18.2314	14.0895	14.0316	15.0719	14.1797
ATP11C ATPIG ATPIQ	ATP11C	Atp11c	Atp11c	16.4535	16.1832	16.1287	16.2341	16.1832	16.1832	16.3355	16.3368	15.9005	16.7661	16.8632	16.5238	16.3688
PMM2	PMM2	Pmm2	Pmm2	17.114	17.2071	17.255	17.2118	17.2071	17.2071	17.0195	17.1603	17.3957	18.7209	19.0787	18.5634	18.7079
PGM2 MSTP006	PGM2	Pgm2	Pgm2	19.5239	19.5713	19.4755	19.5362	19.5713	19.5713	19.6118	19.6502	19.7244	14.3536	14.2524	14.1548	14.1678
PRPSAP1	PRPSAP1	Prpsap1	Prpsap1	16.9202	16.8061	16.9925	16.8223	16.8061	16.8061	16.8495	16.8081	16.6805	18.5493	18.5345	18.1885	18.2917
PRPSAP2	PRPSAP2	Prpsap2	Prpsap2	18.1836	18.1255	18.152	18.1042	18.1255	18.1255	18.2643	18.0447	18.3025	19.4198	19.5423	19.7151	19.932
PFAS KIAA0361	PFAS	Pfas	Pfas	18.2974	18.2866	18.421	18.2788	18.2866	18.2866	18.2251	18.2204	18.454	21.2386	21.3293	20.8291	20.835
PHAX RNUXA	PHAX	Phax	Phax	16.1956	16.5272	16.4762	16.3345	16.5272	16.5272	16.5837	16.5954	16.3981	16.6846	16.5625	16.3248	16.8045
PSPH	PSPH	Psph	Psph	14.8754	14.6501	14.7053	14.6895	14.6501	14.6501	14.8552	14.6453	14.8331	17.4697	17.4166	17.451	17.692
PPP1R18 HKMT1098 KIAA1949	PPP1R18	Ppp1r18	Ppp1r18	18.0239	18.106	18.1467	18.0588	18.106	18.106	18.0445	18.1077	18.0406	19.7102	19.7058	19.8986	20.0677
PNN DRS MEMA	PNN	Pnn	Pnn	18.8913	18.9892	19.0228	18.8817	18.9892	18.9892	18.9356	19.0412	19.1169	20.8355	21.0827	20.5781	20.566
ATP2B1 PMCA1	ATP2B1	Atp2b1	Atp2b1	16.9227	17.0333	16.9822	16.971	17.0333	17.0333	17.161	17.0167	17.0337	15.9678	15.8633	15.9973	15.9068
PLGRKT C9orf46 AD025 MDS030	PLGRKT	Plgrkt	Plgrkt	15.9217	16.2942	16.262	16.2374	16.2942	16.2942	16.2366	16.2366	16.5336	17.0806	16.8913	17.4469	17.0464
PECAM1	PECAM1	Pecam1	Pecam1	17.6578	17.5478	17.5876	17.787	17.5478	17.5478	17.6059	17.5954	17.5063	14.423	14.4575	14.6382	14.2844
PAFAH1B3 PAFAHG	PAFAH1B3	Pafah1b3	Pafah1b3	17.9235	17.733	17.8844	17.7383	17.733	17.733	17.4871	17.6822	17.9061	20.1451	20.5746	19.853	20.1052
PLEK P47	PLEK	Plek	Plek	17.6785	17.4188	17.6065	17.6949	17.4188	17.4188	17.6177	17.3553	17.5884	17.824	17.77	17.7944	17.9351
PLEKHA2 TAPP2	PLEKHA2	Plekha2	Plekha2	18.6521	18.7634	18.6488	18.6233	18.7634	18.7634	18.7767	18.6673	18.8138	15.2419	15.1424	14.9159	14.5559
PLEKHF2 ZFYVE18	PLEKHF2	Plekhf2	Plekhf2	17.6828	17.7664	17.7591	17.838	17.7664	17.7664	17.8243	17.7667	17.915	17.4918	17.555	17.5141	17.1954
PLEKHO2 PLEKHQ1 PP9099	PLEKHO2	Plekho2	Plekho2	17.2319	17.0362	17.0996	17.15	17.0362	17.0362	16.9918	17.0508	17.272	16.8991	16.7627	16.7693	16.7964
PLEC PLEC1	PLEC	Plec	Plec	13.8329	14.2292	14.1276	14.3628	14.2292	14.2292	14.3676	14.2129	14.4943	23.8597	23.2924	23.2281	23.5214
PLEC PLEC1.2	PLEC	Plec	Plec	13.9708	14.302	14.2989	14.191	14.302	14.302	14.3064	14.2961	14.0264	23.8597	23.2924	23.2281	23.5214
PLEC PLEC1.1	PLEC	Plec	Plec	21.4628	21.3724	21.5308	21.4027	21.3724	21.3724	21.1911	21.3953	21.5908	23.8597	23.2924	23.2281	23.5214
PLRG1	PLRG1	Plrg1	Plrg1	18.2119	18.361	18.3714	18.3054	18.361	18.361	18.3259	18.3929	18.4768	17.7165	17.5302	17.8555	17.6124
PLXNB2 KIAA0315	PLXNB2	Plxnb2	Plxnb2	13.6755	13.0925	13.2135	13.1242	13.0925	13.0925	13.1835	13.1218	12.995	15.553	15.0857	14.5795	15.0763
POGZ KIAA0461 SUHW5 ZNF280E ZNF635 Nbla00003	POGZ	Pogz	Pogz	17.0538	17.1639	17.1681	17.1147	17.1639	17.1639	17.292	17.1364	16.9945	16.7934	16.8361	16.743	16.1285
PARP1 ADPRT PPOL	PARP1	Parp1	Parp1	21.0591	21.048	20.999	20.9703	21.048	21.048	20.9643	21.031	21.2795	21.1496	21.3203	20.5091	20.7564
PAPOLA PAP	PAPOLA	Papola	Papola	17.4946	17.4848	17.3865	17.4994	17.4848	17.4848	17.5793	17.5109	17.3498	15.7049	15.5864	15.2701	15.0781
PARN DAN	PARN	Parn	Parn	17.6211	17.7805	17.8562	17.7473	17.7805	17.7805	17.7408	17.8946	17.7774	17.1508	17.3979	16.9424	17.6359
PARG	PARG	Parg	Parg	15.1698	15.0881	15.0392	15.18	15.0881	15.0881	15.0481	15.0897	14.9562	14.2082	13.5318	13.8115	13.8295
PCBP1	PCBP1	Pcbp1	Pcbp1	19.8258	19.8742	19.8889	19.8139	19.8742	19.8742	19.8755	19.9371	19.8806	20.8587	20.7394	21.5367	21.8523
PCBP2	PCBP2	Pcbp2	Pcbp2	17.9877	18.2172	18.2713	18.0593	18.2172	18.2172	18.296	18.2348	17.9846	19.3045	19.3285	19.6635	19.7561
PUF60 FIR ROBPI SIAHBP1	PUF60	Puf60	Puf60	18.7194	18.7419	18.7857	18.6626	18.7419	18.7419	18.7837	18.8372	18.6409	17.3135	17.1715	17.5555	17.4062
PABPC1 PAB1 PABP PABP1 PABPC2	PABPC1	Pabpc1	Pabpc1	19.437	19.3282	19.3692	19.3362	19.3282	19.3282	19.201	19.3866	19.4974	20.7078	20.8745	20.9864	20.981
PABPN1 PAB2 PABP2	PABPN1	Pabpn1	Pabpn1	18.0266	18.1498	18.1832	18.0215	18.1498	18.1498	18.0704	18.1809	18.293	16.516	16.2196	16.1427	15.9277
PABPC4 APP1 PABP4	PABPC4	Pabpc4	Pabpc4	17.3512	17.2143	17.2418	17.274	17.2143	17.2143	17.1334	17.1531	17.417	18.7836	18.6498	18.7703	18.5597
BMI1 PCGF4 RNF51	BMI1	Bmi1	Bmi1	17.0946	17.2148	17.181	17.1422	17.2148	17.2148	17.2061	17.3309	17.3076	18.3312	18.8565	18.6828	18.2767
SUZ12 CHET9 JJAZ1 KIAA0160	SUZ12	Suz12	Suz12	15.4344	15.5735	15.5579	15.5102	15.5735	15.5735	15.6805	15.7776	14.9237	14.9473	15.0247	15.5976	15.6286
PQBP1 NPW38 JM26	PQBP1	Pqbp1	Pqbp1	16.7994	16.8394	16.8689	16.7546	16.8394	16.8394	16.6738	16.9092	16.8299	21.9019	22.0576	21.6152	21.6588
POLDIP2 PDIP38 POLD4 HSPC017	POLDIP2	Poldip2	Poldip2	16.5576	16.6312	16.6955	16.6602	16.6312	16.6312	16.5721	16.6681	16.8031	14.8874	14.2328	14.8612	14.7498
POLDIP3 KIAA1649 PDIP46	POLDIP3	Poldip3	Poldip3	17.7927	17.9906	18.1313	17.6856	17.9906	17.9906	17.9242	18.0885	17.8949	20.6218	20.7916	20.9412	20.7657
GALNT1	GALNT1	Galnt1	Galnt1	15.9485	15.9697	16.0244	15.9709	15.9697	15.9697	15.9949	16.0799	15.8365	17.376	17.4164	17.1718	16.876
GALNT2	GALNT2	Galnt2	Galnt2	17.5234	17.5791	17.6029	17.6114	17.5791	17.5791	17.5053	17.6873	17.6244	18.9586	19.0145	18.9811	19.0551
FIG4 KIAA0274 SAC3	FIG4	Fig4	Fig4	15.3823	15.1837	15.2279	15.1851	15.1837	15.1837	15.2765	15.1866	15.1446	17.1412	16.9515	16.9834	16.6228
PNPT1 PNPASE	PNPT1	Pnpt1	Pnpt1	18.3553	18.1616	18.1816	18.2597	18.1616	18.1616	18.1261	18.1023	18.3012	19.8271	19.7704	19.7172	19.6926
HMBS PBGD UPS	HMBS	Hmbs	Hmbs	18.4826	17.6127	17.4672	17.8546	17.6127	17.6127	17.3786	17.5351	17.9407	17.2375	17.5525	17.693	17.4893
PRDM2 KMT8 RIZ	PRDM2	Prdm2	Prdm2	17.0942	17.2375	17.1662	17.1885	17.2375	17.2375	17.2147	17.2029	17.2659	17.7206	17.9643	17.6842	16.9743
ARL6IP5 DERP11 JWA PRA2 PRAF3 HSPC127	ARL6IP5	Arl6ip5	Arl6ip5	18.2035	18.3668	18.7678	18.2736	18.3668	18.3668	18.1628	18.3135	18.5135	14.9916	14.2086	14.339	14.3896
PBXIP1 HPIP	PBXIP1	Pbxip1	Pbxip1	17.3737	17.3793	17.3672	17.3387	17.3793	17.3793	17.4161	17.347	17.2783	16.7692	16.7073	16.594	16.4036
PFDN1 PFD1	PFDN1	Pfdn1	Pfdn1	18.0153	17.897	17.9328	17.9098	17.897	17.897	17.7134	17.7137	18.2243	17.8927	17.9326	17.3699	17.7414
PFDN2 PFD2 HSPC231	PFDN2	Pfdn2	Pfdn2	17.3871	17.3021	17.2546	17.363	17.3021	17.3021	17.3395	17.2814	17.3666	15.1742	15.0018	15.0152	15.0679
VBP1 PFDN3	VBP1	Vbp1	Vbp1	18.0804	18.1043	18.0766	18.1012	18.1043	18.1043	18.0874	18.0222	18.1224	18.3633	18.2721	17.9444	18.2928
PFDN6 HKE2 PFD6	PFDN6	Pfdn6	Pfdn6	17.765	17.7136	17.7036	17.7528	17.7136	17.7136	17.5207	17.593	17.9712	18.7108	18.8053	19.1976	19.5708
WDR33 WDC146	WDR33	Wdr33	Wdr33	18.0702	18.2313	18.2509	18.1526	18.2313	18.2313	18.1413	18.2134	18.2155	18.92	18.9937	18.7398	18.6621
PCF11 KIAA0824	PCF11	Pcf11	Pcf11	17.2431	17.3555	17.4186	17.1731	17.3555	17.3555	17.3527	17.4124	17.4011	18.0539	18.0701	17.8502	17.8434
CDC40 EHB3 PRP17 PRPF17	CDC40	Cdc40	Cdc40	17.6361	17.7662	17.7286	17.7659	17.7662	17.7662	17.7675	17.7376	17.7807	18.213	18.323	18.3232	18.1552
PRPF19 NMP200 PRP19 SNEV	PRPF19	Prpf19	Prpf19	19.1238	19.112	19.1792	19.0655	19.112	19.112	19.0118	19.1089	19.2023	18.8744	19.1977	19.0447	19.0003
PRPF39	PRPF39	Prpf39	Prpf39	17.0036	16.9492	16.9436	16.9445	16.9492	16.9492	16.9328	16.9807	17.204	16.779	16.7205	16.9511	16.9785
PRPF40A FBP11 FLAF1 FNBP3 HIP10 HYPA HSPC225	PRPF40A	Prpf40a	Prpf40a	18.7395	18.7926	18.8274	18.7245	18.7926	18.7926	18.7504	18.9004	18.8058	17.9937	18.0405	17.6751	18.0762
PRPF6 C20orf14	PRPF6	Prpf6	Prpf6	19.1281	19.2287	19.2533	19.1799	19.2287	19.2287	19.2254	19.291	19.3409	20.7501	20.7861	20.6878	20.7402
PRPF8 PRPC8	PRPF8	Prpf8	Prpf8	20.0463	20.0847	20.124	20.0213	20.0847	20.0847	20.0131	20.1232	20.1282	21.5388	21.6447	21.1116	21.1474
PRPF38A	PRPF38A	Prpf38a	Prpf38a	17.0944	17.3029	17.3694	17.1611	17.3029	17.3029	17.0256	17.2773	17.6283	13.4428	13.5121	12.2736	13.4869
CWC25 CCDC49	CWC25	Cwc25	Cwc25	15.4937	15.8086	15.7596	15.7211	15.8086	15.8086	15.7915	15.9452	15.7806	18.0331	18.105	18.2539	18.1586
RBM22 ZC3H16 199G4	RBM22	Rbm22	Rbm22	17.8971	18.0553	18.0211	17.961	18.0553	18.0553	18.0577	18.1036	18.1656	16.6425	16.6361	16.2226	16.2618
SLU7	SLU7	Slu7	Slu7	16.156	16.3492	16.3071	16.2663	16.3492	16.3492	16.3807	16.3934	16.2725	16.3024	16.2628	16.2745	16.1678
BCAS2 DAM1	BCAS2	Bcas2	Bcas2	17.3437	17.2532	17.3197	17.2763	17.2532	17.2532	17.356	17.3575	17.3534	18.0848	18.13	17.9274	18.0145
XAB2 HCNP KIAA1177 SYF1 PP3898	XAB2	Xab2	Xab2	17.9663	17.9736	18.0227	17.9339	17.9736	17.9736	17.9947	18.009	17.9187	17.9492	18.0426	18.155	18.2897
SYF2 CBPIN GCIPIP	SYF2	Syf2	Syf2	14.9465	15.1781	15.2255	14.8903	15.1781	15.1781	15.1918	15.2178	15.2771	18.4829	17.9386	18.2904	18.0765
WTAP KIAA0105	WTAP	Wtap	Wtap	17.5388	17.4583	17.4305	17.4371	17.4583	17.4583	17.4868	17.5181	17.5278	17.227	17.3739	17.5707	17.5496
FTSJ3 SB92	FTSJ3	Ftsj3	Ftsj3	17.7437	18.0654	18.2955	17.9819	18.0654	18.0654	18.0251	18.2376	17.9267	19.7617	19.6938	19.4325	19.5142
TSR1 KIAA1401	TSR1	Tsr1	Tsr1	16.7652	16.4642	16.4752	16.498	16.4642	16.4642	16.5246	16.469	16.5077	18.288	18.2737	17.8637	17.9279
PSEN1 AD3 PS1 PSNL1	PSEN1	Psen1	Psen1	12.718	13.0868	13.0802	12.9753	13.0868	13.0868	13.2444	13.0705	12.8011	17.0906	16.993	16.4611	16.3538
PITRM1 KIAA1104 MP1 PREP	PITRM1	Pitrm1	Pitrm1	18.5042	18.5816	18.6505	18.5989	18.5816	18.5816	18.5372	18.6229	18.6647	18.0985	18.1058	17.9796	18.2392
PAWR PAR4	PAWR	Pawr	Pawr	14.9456	15.1179	15.0888	15.0379	15.1179	15.1179	15.2835	15.2408	15.0174	17.3487	17.4273	16.8106	17.0304
NOP2 NOL1 NSUN1.1	NOP2	Nop2	Nop2	17.8831	18.0558	18.1561	17.9452	18.0558	18.0558	17.8665	18.1449	18.1226	17.7525	17.5427	18.0527	18.0323
NPEPL1 KIAA1974	NPEPL1	Npepl1	Npepl1	17.2434	17.2146	17.2142	17.1305	17.2146	17.2146	17.0725	17.2084	17.3632	17.294	17.3864	17.7036	17.6679
RARS2 RARSL	RARS2	Rars2	Rars2	15.4133	15.5959	15.5936	15.6054	15.5959	15.5959	15.6454	15.4546	15.6356	16.1395	15.5471	16.2011	15.9096
DDX10	DDX10	Ddx10	Ddx10	15.2201	15.2496	15.191	15.2135	15.2496	15.2496	15.3751	15.336	14.9874	18.3421	18.3923	18.1024	18.1527
DDX17	DDX17	Ddx17	Ddx17	20.1423	20.1901	20.2093	20.0938	20.1901	20.1901	20.1456	20.2402	20.4051	21.7022	21.7009	21.757	21.7554
DDX20 DP103 GEMIN3	DDX20	Ddx20	Ddx20	15.9844	15.9953	15.9541	15.9594	15.9953	15.9953	15.9219	15.9462	15.9202	18.9256	18.9186	19.1669	19.2823
DDX23	DDX23	Ddx23	Ddx23	19.1032	19.0988	19.158	19.0387	19.0988	19.0988	19.0703	19.1976	19.0977	21.4037	21.4586	20.3355	20.4806
DDX41 ABS	DDX41	Ddx41	Ddx41	17.8772	17.9909	17.9944	17.9298	17.9909	17.9909	17.9623	18.1109	18.1604	19.7922	19.8376	19.9559	20.0723
DDX46 KIAA0801	DDX46	Ddx46	Ddx46	19.416	19.4296	19.4407	19.3904	19.4296	19.4296	19.3831	19.5103	19.5111	18.8967	18.8694	18.2993	18.5793
DDX47	DDX47	Ddx47	Ddx47	16.802	16.8622	16.9019	16.8453	16.8622	16.8622	16.8506	16.9111	16.8342	15.9554	16.3967	16.9086	17.0377
DDX5 G17P1 HELR HLR1	DDX5	Ddx5	Ddx5	19.4579	19.527	19.6885	19.2443	19.527	19.527	19.2964	19.5542	19.7319	23.0783	23.0121	22.752	23.0043
DDX56 DDX21 NOH61	DDX56	Ddx56	Ddx56	16.3448	16.6516	16.6608	16.5276	16.6516	16.6516	16.6412	16.7986	16.7233	17.6732	17.433	17.8156	17.7817
DHX34 DDX34 KIAA0134	DHX34	Dhx34	Dhx34	13.9294	13.8684	13.9302	13.777	13.8684	13.8684	13.9342	14.0061	13.6475	16.7137	16.3358	16.5528	16.5706
DHX35 C20orf15 DDX35	DHX35	Dhx35	Dhx35	14.0226	13.7731	13.8805	13.8253	13.7731	13.7731	13.9021	13.8062	13.6549	14.723	14.4726	14.1233	14.311
DHX37 DDX37 KIAA1517	DHX37	Dhx37	Dhx37	16.8519	16.91	16.9359	16.9024	16.91	16.91	16.9286	17.0245	17.0382	18.3792	18.5823	18.464	18.393
HERC4 KIAA1593	HERC4	Herc4	Herc4	17.9517	17.6686	17.6802	17.7131	17.6686	17.6686	17.7124	17.6375	17.8228	15.5018	15.4855	15.5357	15.2953
IRF2BPL C14orf4 EAP1 KIAA1865 My039	IRF2BPL	Irf2bpl	Irf2bpl	17.1021	17.2027	17.1428	17.1025	17.2027	17.2027	17.3446	17.2691	16.9829	15.9051	15.767	15.4786	15.7237
SETX ALS4 KIAA0625 SCAR1	SETX	Setx	Setx	17.8436	18.0214	18.0573	17.9287	18.0214	18.0214	17.871	17.975	18.0955	14.3147	13.7919	14.2119	13.9454
PNKD KIAA1184 MR1 TAHCCP2 FKSG19 UNQ2491/PRO5778	PNKD	Pnkd	Pnkd	13.5103	13.9463	14.3251	13.7675	13.9463	13.9463	13.922	13.8952	13.8514	17.3792	17.4209	17.0528	16.9169
JMJD1C JHDM2C KIAA1380 TRIP8	JMJD1C	Jmjd1c	Jmjd1c	17.009	17.0292	17.0244	16.965	17.0292	17.0292	17.0365	17.0683	16.9538	15.8936	15.837	16.0279	16.1565
ZC3H12D C6orf95 MCPIP4 TFL	ZC3H12D	Zc3h12d	Zc3h12d	14.5359	14.4015	14.73	14.4415	14.4015	14.4015	14.3651	14.2474	14.4789	14.3648	12.5672	14.0258	12.8113
RBM19 KIAA0682	RBM19	Rbm19	Rbm19	16.3959	16.3902	16.4146	16.4004	16.3902	16.3902	16.5083	16.4228	16.2308	20.2799	20.2531	19.849	19.941
EBNA1BP2 EBP2	EBNA1BP2	Ebna1bp2	Ebna1bp2	17.1702	17.2085	17.2323	17.0794	17.2085	17.2085	17.2035	17.3082	17.2535	19.781	19.8358	19.8328	20.3914
COLGALT1 GLT25D1 PSEC0241	COLGALT1	Colgalt1	Colgalt1	16.9469	16.8002	16.7998	16.8995	16.8002	16.8002	16.7128	16.7379	16.7574	18.8752	18.804	18.2839	17.9139
PDCD4 H731	PDCD4	Pdcd4	Pdcd4	19.1141	19.2965	19.4369	19.2122	19.2965	19.2965	19.2796	19.2931	19.349	19.0405	19.1492	18.4477	18.5672
GRN	GRN	Grn	Grn	17.0036	16.2843	16.4944	16.6793	16.2843	16.2843	16.2036	16.372	16.176	15.6191	15.7319	16.1067	16.037
PHB2 BAP REA	PHB2	Phb2	Phb2	20.3019	20.1906	20.2274	20.2236	20.1906	20.1906	20.1855	20.155	20.3263	21.0055	20.7607	21.0609	21.2206
IL16	IL16	Il16	Il16	19.5543	19.7385	19.7257	19.7096	19.7385	19.7385	19.6799	19.763	19.7915	20.5015	20.7368	20.5392	20.5607
PCNA	PCNA	Pcna	Pcna	18.5858	18.5172	18.5657	18.5546	18.5172	18.5172	18.403	18.5851	18.6726	19.4565	18.7992	18.5562	18.9536
PA2G4 EBP1	PA2G4	Pa2g4	Pa2g4	19.719	19.5935	19.7262	19.5845	19.5935	19.5935	19.6029	19.5503	19.7276	20.4422	20.3705	20.1684	20.4035
PELP1 HMX3 MNAR	PELP1	Pelp1	Pelp1	17.4867	17.5551	17.5395	17.5135	17.5551	17.5551	17.5676	17.617	17.4376	17.6046	17.3937	17.1774	16.8786
PRR12 KIAA1205	PRR12	Prr12	Prr12	15.8557	15.8507	15.807	15.8503	15.8507	15.8507	15.8137	15.8361	15.6693	17.5269	17.6121	17.8185	17.8754
PRR14	PRR14	Prr14	Prr14	13.527	13.6149	13.6063	13.613	13.6149	13.6149	13.7815	13.69	13.7571	17.157	17.0438	16.7687	16.6449
PRCC TPRC	PRCC	Prcc	Prcc	15.7755	16.2806	16.3276	16.0204	16.2806	16.2806	16.3735	16.3301	15.8145	15.416	15.4884	15.3165	15.2167
PSTPIP1 CD2BP1	PSTPIP1	Pstpip1	Pstpip1	17.9736	17.7554	17.8779	17.9038	17.7554	17.7554	17.6896	17.6782	17.8149	17.3104	17.4733	17.1685	17.2903
PREP PEP	PREP	Prep	Prep	18.3365	18.3143	18.3397	18.4513	18.3143	18.3143	18.314	18.2472	18.4272	18.1074	17.8343	17.4888	17.3198
PCCA	PCCA	Pcca	Pcca	18.0208	18.0103	18.0326	18.0135	18.0103	18.0103	17.9631	17.9571	18.0013	20.5232	20.7631	20.0873	19.8012
PCCB	PCCB	Pccb	Pccb	17.1929	17.278	17.2941	17.294	17.278	17.278	17.3076	17.2179	17.0325	19.4085	19.8803	18.5985	18.617
PSAP GLBA SAP1	PSAP	Psap	Psap	18.4596	18.2029	18.2039	18.3426	18.2029	18.2029	18.0936	18.1203	18.1782	16.5277	16.4794	16.2301	16.3265
PTGES3 P23 TEBP	PTGES3	Ptges3	Ptges3	19.1227	19.0985	19.0981	19.0879	19.0985	19.0985	19.1631	19.1613	18.9056	17.7649	17.517	17.4195	17.5342
PSME1 IFI5111	PSME1	Psme1	Psme1	19.6663	19.6423	19.6596	19.7028	19.6423	19.6423	19.6286	19.4881	20.0062	20.1282	20.6382	20.197	20.5965
PSME2	PSME2	Psme2b	PSME2b	18.91	18.8332	18.8794	18.9516	18.8332	18.8332	18.9519	18.7273	19.1894	17.6823	18.1271	17.5567	17.2592
PSME3	PSME3	Psme3	Psme3	17.4146	17.393	17.5143	17.4136	17.393	17.393	17.4195	17.6029	17.4243	16.3414	16.2864	16.6453	16.6111
PSMG1 C21LRP DSCR2 PAC1	PSMG1	Psmg1	Psmg1	13.7711	13.6583	13.5886	13.6662	13.6583	13.6583	13.8158	13.6462	12.9698	15.953	15.7218	14.8071	15.0638
PSMG4 C6orf86 PAC4	PSMG4	Psmg4	Psmg4	12.5761	12.7534	12.6414	12.6094	12.7534	12.7534	12.9225	12.8709	12.4225	11.9116	11.7274	11.8639	11.5777
PSMF1	PSMF1	Psmf1	Psmf1	17.1934	16.8609	16.8834	16.933	16.8609	16.8609	16.8938	16.8647	16.6203	15.3966	14.81	14.7309	14.6021
PSMA1 HC2 NU PROS30 PSC2	PSMA1	Psma1	Psma1	18.9828	19.0066	19.0032	19.057	19.0066	19.0066	19.1471	18.9148	19.208	18.9057	19.2222	18.6919	18.5988
PSMA2 HC3 PSC3	PSMA2	Psma2	Psma2	18.3693	18.2694	18.2565	18.3721	18.2694	18.2694	18.2222	18.1513	18.682	16.2857	16.5882	15.8009	15.9893
PSMA3 HC8 PSC8	PSMA3	Psma3	Psma3	19.3689	19.3228	19.288	19.3739	19.3228	19.3228	19.494	19.2287	19.6465	20.0951	20.1119	20.0014	20.4188
PSMA4 HC9 PSC9	PSMA4	Psma4	Psma4	18.8942	18.8928	18.8353	18.9614	18.8928	18.8928	18.9988	18.7881	19.099	17.7452	17.9037	18.0512	18.5155
PSMA5	PSMA5	Psma5	Psma5	18.5284	18.4632	18.4375	18.5001	18.4632	18.4632	18.4995	18.3817	18.5164	17.7879	17.4957	17.5486	17.6808
PSMA6 PROS27	PSMA6	Psma6	Psma6	18.9581	18.9269	18.9606	18.9789	18.9269	18.9269	19.0256	18.8484	19.1404	19.431	18.8663	18.5519	18.5047
PSMA7 HSPC	PSMA7	Psma7	Psma7	19.3821	19.4005	19.3697	19.4069	19.4005	19.4005	19.4586	19.3166	19.605	20.0388	20.2035	19.5137	19.611
PSMB1 PSC5	PSMB1	Psmb1	Psmb1	18.7193	18.7834	18.8439	18.7682	18.7834	18.7834	18.917	18.7335	19.0813	19.2747	19.3684	19.4597	19.5318
PSMB10 LMP10 MECL1	PSMB10	Psmb10	Psmb10	18.2331	18.412	18.3791	18.4163	18.412	18.412	18.4844	18.264	18.7199	19.6178	19.8135	19.8456	19.8697
PSMB2	PSMB2	Psmb2	Psmb2	18.3135	18.0377	18.0682	18.1196	18.0377	18.0377	18.0757	17.9232	18.4071	18.6679	18.907	18.3074	18.4998
PSMB3	PSMB3	Psmb3	Psmb3	17.951	18.0931	18.0766	18.1354	18.0931	18.0931	18.1724	18.0642	18.3991	16.554	16.7546	15.8823	16.0128
PSMB6 LMPY Y	PSMB6	Psmb6	Psmb6	16.8427	16.5867	16.7694	16.5868	16.5867	16.5867	16.6515	16.5778	16.8955	17.5869	17.1978	17.2364	16.9126
PSMB8 LMP7 PSMB5i RING10 Y2	PSMB8	Psmb8	Psmb8	18.7895	18.8785	18.9518	18.8687	18.8785	18.8785	19.0579	18.8614	19.1164	18.503	18.7599	18.7845	18.739
AAR2 C20orf4 CGI-23 PRO0225	AAR2	Aar2	Aar2	13.9184	13.8149	13.7761	14.0414	13.8149	13.8149	13.9424	13.863	13.7232	15.632	15.5055	15.3527	15.5329
AATF CHE1 DED HSPC277	AATF	Aatf	Aatf	16.3977	16.522	16.5722	16.4568	16.522	16.522	16.4948	16.5425	16.3102	18.5811	18.8058	17.9847	18.1945
ANGEL2 KIAA0759L	ANGEL2	Angel2	Angel2	14.1174	14.174	13.965	14.257	14.174	14.174	14.2083	14.235	13.8093	18.0024	18.1197	18.3024	18.24
NDUFAF7 C2orf56 PRO1853	NDUFAF7	Ndufaf7	Ndufaf7	15.8996	15.9906	16.0225	16.1068	15.9906	15.9906	16.061	15.952	15.8817	13.631	13.8695	13.8981	14.0183
PRMT1 HMT2 HRMT1L2 IR1B4	PRMT1	Prmt1	Prmt1	18.5595	18.896	18.9142	18.7774	18.896	18.896	18.9308	18.9552	19.1339	16.4317	16.1426	15.9107	16.187
PRMT3 HRMT1L3	PRMT3	Prmt3	Prmt3	13.463	12.9103	12.8598	13.2017	12.9103	12.9103	13.0094	12.9448	12.5605	12.4028	11.7391	11.0998	11.5827
PRMT5 HRMT1L5 IBP72 JBP1 SKB1	PRMT5	Prmt5	Prmt5	18.4184	18.3543	18.4109	18.426	18.3543	18.3543	18.3573	18.2562	18.3688	15.7415	15.6377	15.7288	15.2795
AGO1 EIF2C1	AGO1	Ago1	Ago1	17.7991	17.6072	17.5781	17.6794	17.6072	17.6072	17.7517	17.5841	17.5493	17.7918	17.883	18.0138	17.8706
BICD2 KIAA0699	BICD2	Bicd2	Bicd2	16.228	16.2723	16.2366	16.3355	16.2723	16.2723	16.4173	16.2985	16.3332	16.1176	15.9472	15.9101	15.937
BUD31 EDG2	BUD31	Bud31	Bud31	17.1328	17.0434	17.0349	16.9958	17.0434	17.0434	17.1413	17.1761	16.8107	21.2655	21.2184	20.9989	21.1696
CNPY2 MSAP TMEM4 ZSIG9 UNQ1943/PRO4426	CNPY2	Cnpy2	Cnpy2	17.3448	17.2504	17.226	17.2501	17.2504	17.2504	17.193	17.2711	17.2378	19.3535	19.5525	18.7323	18.8757
CNPY3 CTG4A ERDA5 PRAT4A TNRC5 HSPC084 UNQ1934/PRO4409	CNPY3	Cnpy3	Cnpy3	18.0853	18.1911	18.1827	18.1614	18.1911	18.1911	18.0419	18.1959	18.3191	17.2354	17.4624	17.0322	16.9216
CNPY4 PSEC0237 UNQ1909/PRO4354	CNPY4	Cnpy4	Cnpy4	14.6555	14.7071	14.8069	14.7489	14.7071	14.7071	14.7752	14.69	15.0077	17.9193	17.9357	17.4471	17.5753
CIC KIAA0306	CIC	Cic	Cic	15.8914	15.9804	16.0657	15.9206	15.9804	15.9804	16.0119	15.9507	15.764	19.4491	19.4321	19.427	19.3994
CASC3 MLN51	CASC3	Casc3	Casc3	15.4452	15.4556	15.435	15.4612	15.4556	15.4556	15.4961	15.5546	15.5025	17.08	17.3545	16.8187	17.088
CBFA2T3 MTG16 MTGR2 ZMYND4	CBFA2T3	Cbfa2t3	Cbfa2t3	10.227	10.2245	10.2125	10.37	10.2245	10.2245	10.2067	10.2371	10.3218	18.531	18.164	18.0537	18.3203
CDV3 H41	CDV3	Cdv3	Cdv3	17.9743	18.047	18.1174	18.0167	18.047	18.047	17.9858	17.9331	18.0055	19.2842	19.1522	18.7048	18.8678
CHURC1 C14orf52 CHCH My015	CHURC1	Churc1	Churc1	15.4391	15.4323	15.5813	15.3057	15.4323	15.4323	15.545	15.441	15.4604	14.486	14.8851	15.649	14.7982
CCDC88C DAPLE KIAA1509	CCDC88C	Ccdc88c	Ccdc88c	16.0104	15.9032	15.9502	15.9466	15.9032	15.9032	15.9885	15.9144	15.8412	12.2118	11.4257	12.1289	12.2475
DEK	DEK	Dek	Dek	19.3074	19.4279	19.4709	19.2888	19.4279	19.4279	19.2888	19.452	19.806	22.4288	22.6646	22.5031	22.7857
P4HB ERBA2L PDI PDIA1 PO4DB	P4HB	P4hb	P4hb	20.7131	20.2856	20.5322	20.5347	20.2856	20.2856	20.102	20.4223	20.5704	20.7828	20.9712	20.677	20.668
PDIA4 ERP70 ERP72	PDIA4	Pdia4	Pdia4	19.9123	19.8453	19.8546	19.8597	19.8453	19.8453	19.7733	19.8741	19.9736	20.9586	21.043	21.1772	21.1687
PDIA6 ERP5 P5 TXNDC7	PDIA6	Pdia6	Pdia6	18.8244	18.8118	18.8417	18.7902	18.8118	18.8118	18.5462	18.8435	18.8346	22.3734	22.5016	22.283	22.2826
TMX3 KIAA1830 TXNDC10	TMX3	Tmx3	Tmx3	16.532	16.4269	16.2384	16.4737	16.4269	16.4269	16.4443	16.5201	16.8203	15.6932	15.6209	15.8293	15.9911
DPY30	DPY30	Dpy30	Dpy30	16.8843	16.891	16.8878	16.8188	16.891	16.891	16.4341	16.8333	17.1131	17.0455	17.0681	16.7774	16.572
EFR3A KIAA0143	EFR3A	Efr3a	Efr3a	16.3531	16.4627	16.4955	16.4385	16.4627	16.4627	16.5319	16.4844	16.4119	16.6134	16.4794	16.1049	16.1546
AHCTF1 ELYS TMBS62 MSTP108	AHCTF1	Ahctf1	Ahctf1	18.2785	18.3132	18.2852	18.2226	18.3132	18.3132	18.2531	18.3154	18.2319	19.2458	19.2224	18.6684	18.7493
MLLT1 ENL LTG19 YEATS1	MLLT1	Mllt1	Mllt1	15.5662	15.405	15.3694	15.4485	15.405	15.405	15.4607	15.412	15.3308	17.3427	17.372	17.2462	17.2745
LMAN1 ERGIC53 F5F8D	LMAN1	Lman1	Lman1	18.8195	18.6089	18.6069	18.6368	18.6089	18.6089	18.6366	18.6401	18.6733	19.8829	20.1262	19.5961	19.6597
EVI2A EVDA EVI2	EVI2A	Evi2a	Evi2a	15.1271	15.1682	15.2289	15.1991	15.1682	15.1682	14.9482	15.3323	14.622	15.1479	14.7101	14.8362	14.7485
FAM107B C10orf45	FAM107B	Fam107b	Fam107b	17.6007	17.4673	17.4868	17.486	17.4673	17.4673	17.4336	17.5625	17.3988	17.6354	17.8253	18.1496	18.4223
FAM114A2 C5orf3	FAM114A2	Fam114a2	Fam114a2	18.0315	18.0045	18.0111	17.9756	18.0045	18.0045	18.0332	18.0415	17.9828	17.2775	17.3391	17.2945	17.361
FAM136A	FAM136A	Fam136a	Fam136a	16.7953	17.0292	17.2147	16.9425	17.0292	17.0292	16.9743	17.1775	16.8525	21.1814	21.0071	20.5636	20.4704
FAM50A DXS9928E HXC26 XAP5	FAM50A	Fam50a	Fam50a	17.3422	17.4081	17.4413	17.3021	17.4081	17.4081	17.4352	17.6598	17.7227	18.3849	18.4455	17.9737	18.2018
FAM76B	FAM76B	Fam76b	Fam76b	16.2389	16.2956	16.35	16.2311	16.2956	16.2956	16.3689	16.3877	16.2969	19.3649	19.2571	19.4259	19.7221
FAM98A	FAM98A	Fam98a	Fam98a	15.2873	15.516	15.5007	15.5293	15.516	15.516	15.6247	15.5327	15.276	14.6046	14.6234	14.0332	14.0901
FAM98B	FAM98B	Fam98b	Fam98b	18.4045	18.4535	18.3583	18.4296	18.4535	18.4535	18.4578	18.4376	18.5765	14.3488	14.4874	14.4845	15.2439
NSMAF FAN	NSMAF	Nsmaf	Nsmaf	15.4675	15.5835	15.5684	15.5524	15.5835	15.5835	15.6828	15.5138	15.737	15.6518	16.1733	15.5591	15.6636
FLII FLIL	FLII	Flii	Flii	18.5593	18.5032	18.5806	18.5499	18.5032	18.5032	18.5185	18.5494	18.4399	18.263	18.3832	18.5304	18.3455
FRA10AC1 C10orf4 PRO2972	FRA10AC1	Fra10ac1	Fra10ac1	14.9081	15.0621	14.9707	14.8541	15.0621	15.0621	15.1737	15.0849	15.0584	15.7991	15.7311	15.7899	15.7371
CLP1 HEAB	CLP1	Hexim1	Hexim1	16.1598	16.1913	16.2107	16.177	16.1913	16.1913	16.2498	16.2778	16.3977	15.0352	15.304	15.1096	15.1045
HEXIM1 CLP1 EDG1 HIS1 MAQ1	HEXIM1	Hexim1	Hexim1	16.2699	16.2814	16.2319	16.2938	16.2814	16.2814	16.204	16.3682	16.1914	15.0352	15.304	15.1096	15.1045
HGH1 C8orf30A C8orf30B FAM203A FAM203B	HGH1	Hgh1	Hgh1	14.5729	14.542	14.5678	14.5731	14.542	14.542	14.5797	14.604	14.5494	16.6094	16.3949	15.7757	16.2197
HOOK1	HOOK1	Hook1	Hook1	12.8321	12.658	12.5209	12.8715	12.658	12.658	12.7891	12.589	12.3903	14.4771	14.7197	15.118	14.5574
HOOK3	HOOK3	Hook3	Hook3	17.1475	17.0529	17.0723	17.0925	17.0529	17.0529	17.0947	17.1011	17.0186	17.9193	18.4006	17.9099	17.7229
IWS1 IWS1L	IWS1	Iws1	Iws1	17.2959	17.4225	17.4327	17.3306	17.4225	17.4225	17.2556	17.4506	17.5736	18.6646	18.3765	18.419	18.3178
JAGN1	JAGN1	Jagn1	Jagn1	15.6745	15.6298	15.7306	15.5865	15.6298	15.6298	15.7867	15.6053	15.6178	17.7642	17.7936	17.8264	17.3526
JTB HSPC222	JTB	Jtb	Jtb	13.8743	14.1181	14.0893	14.0477	14.1181	14.1181	14.0673	14.1489	14.0804	19.4341	19.5646	19.5829	19.5472
KHNYN KIAA0323	KHNYN	Khnyn	Khnyn	15.3401	15.0404	15.0401	15.0771	15.0404	15.0404	15.0845	15.059	14.7852	17.8692	17.9842	18.5978	18.5476
PACSIN2	PACSIN2	Pacsin2	Pacsin2	18.205	18.0711	18.0189	18.1654	18.0711	18.0711	18.0756	18.1087	18.3447	17.4048	17.3072	16.9859	17.2451
PRKCB PKCB PRKCB1	PRKCB	Prkcb	Prkcb	19.7147	19.8235	19.7699	19.7685	19.8235	19.8235	19.8604	19.7213	20.0439	20.0051	20.1351	20.1938	19.9313
PRKCD PKCD	PRKCD	Prkcd	Prkcd	17.9397	17.7164	17.8413	17.8983	17.7164	17.7164	17.6773	17.8145	17.6195	19.1618	19.2705	18.9157	18.9737
PRKCE PKCE	PRKCE	Prkce	Prkce	16.5783	16.1214	16.0986	16.151	16.1214	16.1214	16.1407	16.0324	16.1796	12.8656	12.6708	12.3078	13.0651
KRI1	KRI1	Kri1	Kri1	17.7241	17.8066	17.8396	17.747	17.8066	17.8066	17.6928	17.8469	17.8136	20.0049	20.0546	19.8719	20.0836
KTI12 SBBI81	KTI12	Kti12	Kti12	13.9211	13.7353	13.7992	13.7794	13.7353	13.7353	13.754	13.7331	13.8876	16.8475	16.5903	16.8188	16.8017
LBH	LBH	Lbh	Lbh	15.4068	15.4225	15.4316	15.3202	15.4225	15.4225	15.5667	15.3624	15.0795	13.6441	13.5266	12.5952	12.8835
LIN54 CXCDC1 KIAA2037	LIN54	Lin54	Lin54	14.0284	14.0934	14.0249	14.0482	14.0934	14.0934	14.1117	14.1363	13.9123	15.0568	15.152	15.0946	15.0484
LLPH C12orf31 cPERP-G	LLPH	Llph	Llph	14.6431	15.0414	15.2044	14.8964	15.0414	15.0414	15.1026	15.2866	15.201	19.3534	19.0093	18.8985	18.605
LSM12	LSM12	Lsm12	Lsm12	16.125	16.1248	16.153	16.1886	16.1248	16.1248	16.2568	16.1631	16.2173	15.7083	15.9324	15.4868	15.4474
LSM14A C19orf13 FAM61A RAP55 RAP55A	LSM14A	Lsm14a	Lsm14a	17.568	17.5906	17.5876	17.5842	17.5906	17.5906	17.7202	17.645	17.4268	19.4263	19.3761	18.8626	18.8789
LTV1 C6orf93	LTV1	Ltv1	Ltv1	13.8157	13.9084	13.9302	13.8665	13.9084	13.9084	13.7998	13.8892	13.923	17.4906	17.3695	17.3488	17.2377
MTDH AEG1 LYRIC	MTDH	Mtdh	Mtdh	18.8836	18.8227	18.7619	18.8155	18.8227	18.8227	18.8488	18.9529	18.7824	20.9944	20.7722	20.8274	20.5727
MSTO1 LST005 SLTP005	MSTO1	Msto1	Msto1	13.1313	13.2106	13.2919	12.9793	13.2106	13.2106	13.2615	13.1104	12.9918	14.3342	14.108	14.3593	14.7327
MON2 KIAA1040 SF21	MON2	Mon2	Mon2	15.8395	15.8188	15.8338	15.86	15.8188	15.8188	15.8439	15.7984	15.7839	13.4559	13.5209	13.5632	13.7425
PARP10	PARP10	Parp10	Parp10	16.4987	16.5121	16.577	16.5891	16.5121	16.5121	16.6079	16.5216	16.4434	17.633	17.4268	17.986	18.0427
PARP14 BAL2 KIAA1268	PARP14	Parp14	Parp14	16.8656	16.8916	16.8675	16.9995	16.8916	16.8916	16.9878	16.8181	16.7815	16.2515	16.3648	16.796	16.587
PARP4 ADPRTL1 KIAA0177 PARPL	PARP4	Parp4	Parp4	17.6827	17.5295	17.6229	17.609	17.5295	17.5295	17.4808	17.5656	17.5253	16.8732	16.6376	16.4727	16.3976
PARP9 BAL BAL1	PARP9	Parp9	Parp9	16.5681	16.8374	16.9233	16.8679	16.8374	16.8374	16.8335	16.8306	16.8879	16.707	16.5973	15.9924	16.1296
MPV17	MPV17	Mpv17	Mpv17	16.342	16.5427	16.5455	16.5681	16.5427	16.5427	16.2861	16.3834	16.7292	17.2574	17.8593	17.3046	17.0618
MTSS1 KIAA0429 MIM	MTSS1	Mtss1	Mtss1	16.2076	16.5648	16.4169	16.4956	16.5648	16.5648	16.5065	16.5328	16.3882	19.3902	19.4197	18.8607	19.021
NDRG1 CAP43 DRG1 RTP	NDRG1	Ndrg1	Ndrg1	16.8257	16.7983	16.8014	16.7837	16.7983	16.7983	16.8916	16.8095	16.7345	14.8451	14.9473	14.3275	14.3072
DRG1 NEDD3	DRG1	Ndrg1	Ndrg1	17.4626	17.4416	17.4763	17.4503	17.4416	17.4416	17.4555	17.4382	17.4805	14.8451	14.9473	14.3275	14.3072
NDRG3	NDRG3	Ndrg3	Ndrg3	16.682	16.7297	16.6573	16.6829	16.7297	16.7297	16.8191	16.6959	16.4386	14.4577	14.0228	14.2464	13.9748
NEDD1	NEDD1	Nedd1	Nedd1	16.5487	16.6035	16.642	16.5586	16.6035	16.6035	16.6439	16.6028	16.4691	17.6696	17.9339	17.2914	17.1143
POGLUT1 C3orf9 CLP46 KTELC1 MDSRP MDS010 UNQ490/PRO1006	POGLUT1	Poglut1	Poglut1	16.4669	16.6095	16.5546	16.6004	16.6095	16.6095	16.5025	16.6593	16.6146	14.5792	15.1964	16.3562	15.9245
OS9	OS9	Os9	Os9	15.4957	15.5354	15.5707	15.5229	15.5354	15.5354	15.4411	15.6845	15.1459	19.4196	19.286	19.475	19.4649
PPP1R16B ANKRD4 KIAA0823	PPP1R16B	Ppp1r16b	Ppp1r16b	14.6307	14.549	14.4278	14.6384	14.549	14.549	14.5778	14.525	14.8991	15.1198	15.0004	14.8295	14.8954
PPP1R12A MBS MYPT1	PPP1R12A	Ppp1r12a	Ppp1r12a	19.2263	19.1643	19.1052	19.152	19.1643	19.1643	19.1776	19.16	19.083	19.5152	19.5967	19.0916	18.9301
PPP1R12C LENG3 MBS85	PPP1R12C	Ppp1r12c	Ppp1r12c	16.8494	16.8112	16.8161	16.8984	16.8112	16.8112	16.9521	16.8122	16.6277	18.022	17.7719	17.324	17.4018
PPP1R14B PLCB3N PNG	PPP1R14B	Ppp1r14b	Ppp1r14b	13.8217	13.6978	13.6757	13.7006	13.6978	13.6978	13.7978	13.7235	13.3651	15.3578	15.4533	15.6205	15.6213
PPP1R21 CCDC128 FERRY2 KLRAQ1	PPP1R21	Ppp1r21	Ppp1r21	17.5442	17.5019	17.457	17.5958	17.5019	17.5019	17.5655	17.4602	17.4797	16.6528	16.5491	16.0154	16.1627
PPM1G PPM1C	PPM1G	Ppm1g	Ppm1g	18.2628	18.1984	18.1944	18.2195	18.1984	18.1984	18.1196	18.2842	18.2266	19.5022	19.6358	19.3673	19.6641
PPP3CA CALNA CNA.1	PPP3CA	Ppp3ca	Ppp3ca	18.691	18.6629	18.5514	18.6934	18.6629	18.6629	18.5856	18.6001	18.7435	19.5643	19.8255	20.1741	20.2669
PPM1K PP2CM	PPM1K	Ppm1k	Ppm1k	15.3727	15.6041	15.6393	15.5636	15.6041	15.6041	15.5727	15.5456	15.5748	14.9362	15.1154	14.8567	14.6783
PPTC7 TAPP2C	PPTC7	Pptc7	Pptc7	14.9213	15.0847	15.1113	15.0216	15.0847	15.0847	15.1382	15.2942	14.7014	15.9441	15.7124	15.6613	15.7014
SSH1 KIAA1298 SSH1L	SSH1	Ssh1	Ssh1	14.1032	14.0803	14.0404	14.1926	14.0803	14.0803	14.0899	14.0598	14.0624	17.5319	17.042	16.9992	16.9141
PML MYL PP8675 RNF71 TRIM19	PML	Pml	Pml	19.4698	19.4533	19.3857	19.4558	19.4533	19.4533	19.3594	19.3554	19.6702	19.3481	19.437	19.0675	19.0137
PBRM1 BAF180 PB1	PBRM1	Pbrm1	Pbrm1	17.838	17.8102	17.8298	17.7832	17.8102	17.8102	17.8323	17.8712	17.883	18.8384	18.5861	18.7884	18.7102
PRRC2A BAT2 G2	PRRC2A	Prrc2a	Prrc2a	17.4528	17.2374	17.2707	17.2883	17.2374	17.2374	17.3215	17.222	17.0532	18.2606	18.1491	18.3694	18.3961
PRRC2C BAT2D1 BAT2L2 KIAA1096 XTP2	PRRC2C	Prrc2c	Prrc2c	18.2476	18.3222	18.3194	18.2955	18.3222	18.3222	18.2951	18.3337	18.0441	21.0085	21.091	21.143	21.1668
RCC2 KIAA1470 TD60	RCC2	Rcc2	Rcc2	19.1397	19.1892	19.298	19.1859	19.1892	19.1892	19.209	19.2513	19.3821	21.2057	21.1284	20.8355	20.9942
RER1	RER1	Rer1	Rer1	16.446	16.5889	16.6219	16.5691	16.5889	16.5889	16.4747	16.5337	16.7656	18.3805	18.4565	19.0338	18.8675
PDCD11 KIAA0185	PDCD11	Pdcd11	Pdcd11	18.3972	18.5523	18.602	18.5375	18.5523	18.5523	18.5902	18.6522	18.5016	20.5048	20.5574	19.5926	19.5699
S100A10 ANX2LG CAL1L CLP11	S100A10	S100a10	S100a10	17.9002	17.7462	17.5683	17.8352	17.7462	17.7462	17.4923	17.8941	18.0532	18.6909	18.2327	17.7717	18.9604
S100A11 MLN70 S100C	S100A11	S100a11	S100a11	19.1924	18.6017	18.5781	19.0585	18.6017	18.6017	18.5393	18.6947	18.6938	18.0075	17.9095	17.0186	17.6702
S100A13	S100A13	S100a13	S100a13	15.2162	15.8107	15.7749	15.8306	15.8107	15.8107	15.611	15.7345	15.4364	14.4725	14.2175	13.5691	13.7641
S100A6 CACY	S100A6	S100a6	S100a6	20.4162	19.864	19.9308	20.1052	19.864	19.864	19.2669	19.8422	20.2941	18.2648	17.8583	18.053	18.5793
SCAF11 CASP11 SFRS2IP SIP1 SRSF2IP	SCAF11	Scaf11	Scaf11	18.0472	18.2289	18.2267	18.1335	18.2289	18.2289	18.121	18.1871	18.1632	19.8384	19.8674	19.9873	19.9539
SCO2	SCO2	Sco2	Sco2	14.7897	15.1376	15.2725	15.0979	15.1376	15.1376	15.1614	15.1386	15.1839	15.6524	15.7082	15.5417	15.3287
SDAD1 NUC130	SDAD1	Sdad1	Sdad1	16.6037	16.8332	16.8009	16.7313	16.8332	16.8332	16.8503	16.9107	16.8939	17.718	17.476	17.4985	17.6617
SEC13 D3S1231E SEC13A SEC13L1 SEC13R	SEC13	Sec13	Sec13	17.7584	17.6195	17.5961	17.6339	17.6195	17.6195	17.6771	17.6317	17.5532	17.3535	17.0844	17.5242	17.2879
SEL1L TSA305 UNQ128/PRO1063	SEL1L	Sel1l	Sel1l	16.5079	16.2543	16.2807	16.3144	16.2543	16.2543	16.2762	16.3362	16.3446	18.2489	18.1408	19.3708	18.548
SUGT1	SUGT1	Sugt1	Sugt1	18.08	18.0139	17.9913	18.0137	18.0139	18.0139	17.9543	18.0184	18.0815	17.2438	17.2834	17.37	18.0714
SON C21orf50 DBP5 KIAA1019 NREBP HSPC310 HSPC312	SON	Son	Son	18.559	18.6044	18.6133	18.4889	18.6044	18.6044	18.4811	18.6293	18.6158	18.3653	18.3023	18.0575	18.3387
SPTY2D1	SPTY2D1	Spty2d1	Spty2d1	13.1924	13.2635	13.2731	13.2532	13.2635	13.2635	13.5178	13.3118	12.6187	19.3814	19.3655	19.2526	19.0459
SS18 SSXT SYT	SS18	Ss18	Ss18	15.5693	15.3555	15.3558	15.3758	15.3555	15.3555	15.3127	15.3654	15.1944	13.9723	13.6354	13.9328	13.2846
SBNO1 MOP3	SBNO1	Sbno1	Sbno1	16.5676	16.7021	16.7113	16.6123	16.7021	16.7021	16.7606	16.7685	16.666	17.8285	17.7349	17.4563	17.5576
TFG	TFG	Tfg	Tfg	17.6233	17.6539	17.5581	17.6396	17.6539	17.6539	17.7397	17.6776	17.3101	15.7359	15.9167	15.6206	15.7958
THEM6 C8orf55 PSEC0098	THEM6	Them6	Them6	16.1294	16.1713	16.1694	16.1719	16.1713	16.1713	16.2226	16.2847	16.2968	18.7028	18.264	18.0029	18.2599
THEMIS2 C1orf38 ICB1	THEMIS2	Themis2	Themis2	16.1476	15.8907	15.9731	16.133	15.8907	15.8907	16.0553	15.8124	15.3657	16.4582	16.2245	16.1344	16.0996
TMED8 FAM15B L10	TMED8	Tmed8	Tmed8	16.9805	17.0581	17.0804	17.1267	17.0581	17.0581	17.0497	17.0179	17.1349	14.5251	14.1422	14.5052	14.2599
SEC16A KIAA0310 SEC16 SEC16L	SEC16A	Sec16a	Sec16a	18.4023	18.3596	18.4274	18.314	18.3596	18.3596	18.2958	18.303	18.2787	18.6189	18.6796	18.3315	18.3329
SEC23A	SEC23A	Sec23a	Sec23a	18.2093	18.1614	18.2246	18.1452	18.1614	18.1614	18.1491	18.1459	18.2599	17.1519	17.3041	17.763	17.8678
SEC23B	SEC23B	Sec23b	Sec23b	17.0785	17.1344	17.1846	17.1871	17.1344	17.1344	17.063	17.1463	16.9472	16.8678	16.7063	16.4994	16.2578
SEC24B	SEC24B	Sec24b	Sec24b	16.6519	16.662	16.7162	16.645	16.662	16.662	16.6577	16.6995	16.8124	16.9559	17.0444	16.5886	16.4087
SEC24C KIAA0079	SEC24C	Sec24c	Sec24c	18.5935	18.7178	18.7925	18.6549	18.7178	18.7178	18.6353	18.7175	18.8479	19.3276	19.3536	19.4291	19.167
SEC24D KIAA0755	SEC24D	Sec24d	Sec24d	16.6844	16.6033	16.7354	16.6732	16.6033	16.6033	16.3826	16.6082	16.6523	16.2284	16.2993	16.795	16.4688
SEC31A KIAA0905 SEC31L1 HSPC275 HSPC334	SEC31A	Sec31a	Sec31a	18.973	19.0013	19.0358	18.9652	19.0013	19.0013	18.9989	19.0112	19.0452	18.183	18.277	18.5496	18.4554
SEC61A1 SEC61A	SEC61A1	Sec61a1	Sec61a1	18.0411	18.2429	18.2809	18.1446	18.2429	18.2429	18.3001	18.3194	18.5443	17.1217	17.1618	17.2181	16.9324
SEC61B	SEC61B	Sec61b	Sec61b	16.3712	16.527	16.3884	16.4659	16.527	16.527	16.6819	16.6733	16.5573	21.4638	21.3557	21.4639	21.6448
PTPRCAP LPAP	PTPRCAP	Ptprcap	Ptprcap	15.6454	15.5714	15.4223	15.5288	15.5714	15.5714	15.6614	15.4002	15.4491	17.6397	17.4648	16.1793	16.4423
UNC119B	UNC119B	Unc119b	Unc119b	15.1102	15.0016	14.9099	15.0679	15.0016	15.0016	15.1554	14.9788	14.7803	14.7759	14.7938	14.7831	14.5771
UNC13D	UNC13D	Unc13d	Unc13d	17.2336	16.7567	16.8593	17.0886	16.7567	16.7567	16.8025	16.7499	16.8101	17.1513	17.3261	17.0776	16.8293
VAC14 TAX1BP2 TRX	VAC14	Vac14	Vac14	17.8614	17.8342	17.8775	17.8537	17.8342	17.8342	17.7755	17.7622	17.9486	16.994	17.2148	16.5192	16.5796
WIZ ZNF803	WIZ	Wiz	Wiz	16.621	16.6897	16.6925	16.5744	16.6897	16.6897	16.687	16.7205	16.6219	20.1806	20.3355	20.7386	20.7758
RP2	RP2	Rp2	Rp2	17.577	17.1736	17.215	17.3631	17.1736	17.1736	17.3274	17.1811	17.3078	19.7859	19.9819	19.6903	19.31
PCMTD1	PCMTD1	Pcmtd1	Pcmtd1	13.8274	14.3066	14.424	14.2533	14.3066	14.3066	14.3508	14.2945	14.0072	15.0427	15.1044	14.8326	14.8437
PCMT1	PCMT1	Pcmt1	Pcmt1	18.9684	18.6733	18.6679	18.7286	18.6733	18.6733	18.5916	18.5851	18.7489	15.8574	16.4936	16.436	16.4274
PTK2B FAK2 PYK2 RAFTK	PTK2B	Ptk2b	Ptk2b	18.0083	17.8889	17.8913	17.9399	17.8889	17.8889	17.9194	17.8719	17.906	16.4825	16.6245	16.3495	16.4455
REL	REL	Rel	Rel	17.2026	17.3454	17.4765	17.1585	17.3454	17.3454	17.3977	17.4143	17.4196	17.5773	17.6174	17.4672	17.5143
VAV1 VAV	VAV1	Vav1	Vav1	17.6975	17.6819	17.6923	17.8199	17.6819	17.6819	17.7764	17.6173	17.7758	18.9587	18.8928	18.5547	18.5367
PUS1 PP8985	PUS1	Pus1	Pus1	17.3409	17.4378	17.4913	17.3653	17.4378	17.4378	17.3484	17.3876	17.4777	17.2285	17.0447	16.8178	17.1356
PUS7 KIAA1897	PUS7	Pus7	Pus7	16.105	16.1928	16.3167	16.1572	16.1928	16.1928	16.2175	16.3131	16.0341	16.5083	16.2992	15.9775	16.1965
RPUSD2 C15orf19	RPUSD2	Rpusd2	Rpusd2	16.7056	16.8259	16.8926	16.7053	16.8259	16.8259	16.9424	16.8143	16.4926	14.4905	14.2767	14.5619	14.0266
PUM1 KIAA0099 PUMH1	PUM1	Pum1	Pum1	16.9077	16.8777	16.8199	16.875	16.8777	16.8777	16.9112	16.8644	16.6669	15.0112	14.6981	14.4119	14.718
NPEPPS PSA	NPEPPS	Npepps	Npepps	19.2701	19.2437	19.2493	19.2356	19.2437	19.2437	19.2442	19.2544	19.4019	20.8376	20.9186	20.8422	20.7234
DHX57	DHX57	Dhx57	Dhx57	15.9272	15.9641	16.0108	15.9501	15.9641	15.9641	16.016	15.9108	15.9148	15.4848	15.4717	15.5451	15.7705
UBR7 C14orf130	UBR7	Ubr7	Ubr7	15.8542	15.8578	15.8963	15.8302	15.8578	15.8578	16.0233	15.9615	15.8517	17.4144	17.1814	17.27	17.2857
CLPTM1	CLPTM1	Clptm1	Clptm1	16.7774	16.7858	16.7541	16.8222	16.7858	16.7858	16.9025	16.8789	16.8052	18.8177	18.0268	18.0974	17.7369
RBFA C18orf22	RBFA	Rbfa	Rbfa	14.5577	14.7678	14.9088	14.7483	14.7678	14.7678	14.7554	14.7043	14.6499	16.1111	15.8793	15.9744	16.0513
RBM15B OTT3	RBM15B	Rbm15b	Rbm15b	14.7361	15.1091	15.1454	14.865	15.1091	15.1091	15.1885	15.1509	14.8637	18.5058	18.5698	18.7121	18.5816
LUC7L LUC7L1	LUC7L	Luc7l	Luc7l	15.6387	15.4482	15.4045	15.5594	15.4482	15.4482	15.3765	15.6743	15.6194	14.3797	14.719	13.3332	13.57
LUC7L2 CGI-59 CGI-74	LUC7L2	Luc7l2	Luc7l2	19.1147	19.1552	19.2295	19.0478	19.1552	19.1552	19.0221	19.1681	19.3376	20.7198	20.8086	20.8147	20.884
IBA57 C1orf69	IBA57	Iba57	Iba57	17.2845	17.346	17.286	17.3343	17.346	17.346	17.2911	17.2679	17.4923	15.9333	15.9631	15.6163	15.3483
PDXDC1 KIAA0251	PDXDC1	Pdxdc1	Pdxdc1	16.6849	16.663	16.8369	16.6024	16.663	16.663	16.6376	16.7555	16.4627	14.2725	14.1735	14.1804	14.1993
PNPO	PNPO	Pnpo	Pnpo	16.0358	15.9798	16.0189	16.0072	15.9798	15.9798	16.0809	16.0765	15.8365	17.2717	17.2577	17.2616	17.2988
PDHA1 PHE1A	PDHA1	Pdha1	Pdha1	19.2104	19.3125	19.2982	19.2939	19.3125	19.3125	19.1682	19.2599	19.5239	21.3529	21.5635	20.8117	20.6231
PDHB PHE1B	PDHB	Pdhb	Pdhb	18.5718	18.7528	18.6481	18.7342	18.7528	18.7528	18.6949	18.7404	18.7729	16.3906	16.2734	16.056	16.0523
PDPR KIAA1990	PDPR	Pdpr	Pdpr	18.5995	18.6878	18.7129	18.6802	18.6878	18.6878	18.6968	18.7094	18.9535	15.9675	16.3013	15.5035	15.3943
PDHX PDX1	PDHX	Pdhx	Pdhx	16.9459	17.0913	17.0987	17.0969	17.0913	17.0913	17.0572	16.9857	16.8944	16.5846	16.9317	17.3062	17.4314
PKM OIP3 PK2 PK3 PKM2.1	PKM	Pkm	Pkm	16.5293	16.4711	16.5282	16.521	16.4711	16.4711	16.3997	16.3785	16.9052	21.6389	21.6151	21.7417	22.0075
PKM OIP3 PK2 PK3 PKM2	PKM	Pkm	Pkm	21.1046	21.0794	21.3128	21.1857	21.0794	21.0794	21.0607	21.0861	21.4146	21.6389	21.6151	21.7417	22.0075
QTRT1 TGT TGUT	QTRT1	Qtrt1	Qtrt1	16.4723	16.5045	16.5694	16.4981	16.5045	16.5045	16.6111	16.489	16.3638	13.6167	13.4434	13.3899	13.4156
CRYZL1 4P11 FERRY4	CRYZL1	Cryzl1	Cryzl1	16.4984	16.5128	16.4844	16.5042	16.5128	16.5128	16.6314	16.478	16.4629	14.5925	13.9019	14.1667	14.1298
GDI1 GDIL OPHN2 RABGDIA XAP4	GDI1	Gdi1	Gdi1	18.0078	17.9336	17.8354	17.9942	17.9336	17.9336	18.0445	17.99	17.8232	19.185	19.4563	19.0333	18.8727
GDI2 RABGDIB	GDI2	Gdi2	Gdi2	20.3073	20.2985	20.3439	20.2976	20.2985	20.2985	20.317	20.2442	20.5584	16.7611	16.5821	16.2485	16.7895
RABGAP1 HSPC094	RABGAP1	Rabgap1	Rabgap1	17.3427	17.4121	17.3236	17.4488	17.4121	17.4121	17.5023	17.4449	17.4745	15.5268	15.6266	16.1767	16.2824
RABEP2 RABPT5B	RABEP2	Rabep2	Rabep2	17.9256	18.0763	18.0581	18.0051	18.0763	18.0763	18.1859	18.0353	18.0563	20.0835	20.2288	19.8012	19.7679
CHM REP1 TCD	CHM	Chm	Chm	16.0458	16.0598	15.9265	16.1509	16.0598	16.0598	16.0555	16.1139	16.2874	16.4658	16.6028	16.5799	16.4786
RAB11FIP1 RCP	RAB11FIP1	Rab11fip1	Rab11fip1	16.6111	16.5842	16.7751	16.5803	16.5842	16.5842	16.4658	16.6007	16.6098	15.9283	15.6676	15.5155	15.435
RAB3GAP2 KIAA0839	RAB3GAP2	Rab3gap2	Rab3gap2	18.6597	18.7006	18.8047	18.6586	18.7006	18.7006	18.6408	18.6706	18.8827	17.3968	17.5658	17.4048	17.4654
RABGEF1 RABEX5	RABGEF1	Rabgef1	Rabgef1	17.2311	17.276	17.2757	17.2419	17.276	17.276	17.3056	17.2037	17.3772	14.3371	13.7146	13.6269	13.9142
ANKFY1 ANKHZN KIAA1255	ANKFY1	Ankfy1	Ankfy1	17.3451	17.0771	17.0229	17.1765	17.0771	17.0771	17.216	17.0104	17.0071	16.8616	16.659	16.8425	16.777
RABL3	RABL3	Rabl3	Rabl3	16.9848	16.655	16.6462	16.6857	16.655	16.655	16.6956	16.6448	16.8527	14.3296	14.8052	14.6827	14.5265
RABL6 C9orf86 PARF	RABL6	Rabl6	Rabl6	16.982	16.8821	16.9298	16.8626	16.8821	16.8821	16.8722	16.8042	16.8599	14.6177	14.3028	13.5721	13.6824
RAF1 RAF	RAF1	Raf1	Raf1	14.8493	14.7334	14.6425	14.8767	14.7334	14.7334	14.811	14.7285	14.5199	15.5184	15.1328	15.0054	14.7814
RFTN1 KIAA0084 MIG2	RFTN1	Rftn1	Rftn1	16.3408	16.0821	16.0025	16.1202	16.0821	16.0821	16.3223	16.2319	16.358	18.3732	18.6595	18.3389	18.1504
LAMTOR1 C11orf59 PDRO PP7157	LAMTOR1	Lamtor1	Lamtor1	15.6734	15.6007	15.7375	15.686	15.6007	15.6007	15.5965	15.5391	15.5769	16.0714	15.9997	15.5253	15.4365
LAMTOR5 HBXIP XIP	LAMTOR5	Lamtor5	Lamtor5	16.8335	16.6259	16.7823	16.7134	16.6259	16.6259	16.6542	16.6513	16.7556	16.1501	15.7602	15.5032	15.6166
RALGAPA1 GARNL1 KIAA0884 TULIP1	RALGAPA1	Ralgapa1	Ralgapa1	15.4564	15.4576	15.3703	15.4491	15.4576	15.4576	15.4524	15.3527	15.5332	20.8364	21.1019	21.2276	21.2106
RALGAPB KIAA1219	RALGAPB	Ralgapb	Ralgapb	16.0554	15.7355	15.7456	15.7566	15.7355	15.7355	15.9199	15.7127	15.426	13.168	13.0236	12.4194	13.5214
REPS1	REPS1	Reps1	Reps1	16.2419	16.3334	16.2874	16.3006	16.3334	16.3334	16.4029	16.2965	16.2058	17.1265	17.2831	17.058	16.9769
RANGAP1 KIAA1835 SD	RANGAP1	Rangap1	Rangap1	18.5803	18.6091	18.625	18.6084	18.6091	18.6091	18.5241	18.631	18.7037	16.0647	15.9389	16.419	17.2184
RBCK1 C20orf18 RNF54 UBCE7IP3 XAP3 XAP4	RBCK1	Rbck1	Rbck1	16.3549	16.1537	16.1674	16.2618	16.1537	16.1537	16.3815	16.2084	15.9913	16.8884	17.1905	16.6588	16.767
RANBP1	RANBP1	Ranbp1	Ranbp1	18.0852	17.9979	18.067	18.0102	17.9979	17.9979	17.8924	17.9032	18.0998	16.1817	16.3574	16.0729	16.0679
RAPGEF1 GRF2	RAPGEF1	Rapgef1	Rapgef1	16.995	17.0151	17.0184	16.9662	17.0151	17.0151	17.0079	16.9154	17.1805	18.1734	18.1687	17.8512	17.937
RAPGEF6 PDZGEF2	RAPGEF6	Rapgef6	Rapgef6	17.3285	17.2013	17.1859	17.2281	17.2013	17.2013	17.1896	17.1585	17.398	17.6273	17.5605	17.4237	17.4052
RAP1GAP2 GARNL4 KIAA1039 RAP1GA2	RAP1GAP2	Rap1gap2	Rap1gap2	10.3651	10.1656	10.2106	10.4142	10.1656	10.1656	10.1479	10.1782	10.2624	14.8522	15.2352	14.7126	14.616
RIN3	RIN3	Rin3	Rin3	16.9953	16.7717	16.7041	16.9335	16.7717	16.7717	16.9088	16.7436	16.4434	17.9643	17.9561	17.5598	17.843
RASA1 GAP RASA	RASA1	Rasa1	Rasa1	17.1305	17.3867	17.3312	17.2345	17.3867	17.3867	17.3535	17.3847	17.1639	16.6841	16.7574	16.1866	16.3039
RASA3	RASA3	Rasa3	Rasa3	15.5231	15.5012	15.3963	15.6381	15.5012	15.5012	15.5891	15.2107	16.0138	17.5598	17.7937	17.3979	17.4584
[truncated: 844 more rows]

## Sheet: FigS7E
Gene.names	Protein.names	Protein.IDs	PT1_BT	PT1_DT	PT1_Rel	PT2_BT	PT2_DT	PT2_Rel	PT3_BT	PT3_DT	PT3_Rel
ATP6;MTATP6;atp6;ATPase 6;MT-ATP6	ATP synthase subunit a	D2Y6Y7;E5E0T9;D5I7X0;D5I7T1;D3KD25;D3KAZ0;A0A059RJ29;D1G3Z7;D9MZX0;Q6RNI4;E1B4I5;C9D5T3;E5DZZ0;E5QBE8;E5LR28;E5FWR5;D5I8A0;D6N3H7;D6N474;E1AXS4;D6N5X2;D6N7S2;D6R7T3;D7NM56;D7P9D3;D7P9F9;D7P9H2;D7P9M4;D7SF29;D8L327;D8L3N5;D9MYY6;D6N624;E5F549;E5E0W5;A6Z6R7;B1PI24;A8R1T6;D0UTS2;C9D5C7;A6Z7G3;A7XTZ0;B2D0N3;B1NUN5;E5E0V2;B1NTU9;B0EWL8;A8WF83;A8WDK6;A8QTE5;A6ZET3;E2DGN9;A0A059RIS0;E2FQ77;E2JKF8;E2JKH1…	0.291588	-1.42853	1.13695	0.0871728	-0.348531	0.261356	0.166321	-1.55672	1.3904
ND5;NADH5;ndh5;nd5;MT-ND5	NADH-ubiquinone oxidoreductase chain 5	A0A0A0PVC5;V5L812;V5JQE6;R9Y3W8;V9PA42;R9Y259;V9PAR5;X5CM76;X5CKG0;X5CI32;X5CF88;X5CBQ3;X5BYA7;X5BWL7;X5BWF0;X5BVZ3;X5BVA2;X5BV52;X5BPC3;X2JJ49;X2CH62;W8DRA6;W8DIL7;W8DCA6;W8DBU7;W8DBM7;W8DAS2;W8D9V0;W8D9F9;W8D8R1;W0C6Q7;V5JRZ3;V5L835;V5JM76;V5L865;R4I9L1;R9XYF1;V9PAU1;G9LDJ8;V9NA48;V9N6Q0;V9N6J1;V9N5T7;V9N4K8;V9M765;V9K141;V9JYL6;V9JXJ3;V9JTH7;V9JMS4;V9JLZ2;V9JLL5;V9JJF5;V9JJ03;V9JCX3;V9JCN2;V9J…	-0.84098	-1.41047	2.25145	-0.048125	0.263821	-0.215705	-0.16093	0.276659	-0.115724
MT-CO1;COX1;coxI;COI;CO1;cox1	Cytochrome c oxidase subunit 1	P00395;V9JAP4;V9JVR4;V9N3I6;V9N872;W0C7W3;V9JCG6;W8D226;V9JU54;X5BDH6;V5L8X3;U5ZA32;G5D8K5;R9Y5G0;W8DJ92;R9Y634;R9Y6E5;R9Y9G2;V5JIE7;T1Q4Y6;T2HKF7;T2HM13;U3KW58;U3L439;R9Y9M1;U3LSF4;T1Q7E3;X5BMX5;X5D927;V9JI12;V5L903;V9J9K8;H9T3W8;I3Q9N9;I3Q8N8;L7XKH8;H9QP91;I3PXU2;H9T635;H9SVK6;H9SMX8;H9SH37;H9SAN8;H9S8N6;H9S1H1;H9RVW4;V9J978;H9RLZ4;H9RI29;H9REE2;H9R9Z5;H9TVE6;R9Y3X2;H9RQ17;H9E7M1;R9Y445;R9Y438;…	-0.290275	-1.52196	1.81223	-0.127101	-0.639807	0.766912	0.355447	0.567934	-0.923388
ND4;ndh4;NADH4;MT-ND4	NADH-ubiquinone oxidoreductase chain 4	A0A075X8B5;T2HMQ7;W0C568;V9N9T2;V9N9H0;V9N518;V9JFH6;V9J5G3;V9J548;V9J0Z6;V9IZQ9;V5JGF7;U5ZDA5;U5YYT3;U5YXJ5;U5YT86;U3LDR4;U3LCU1;U3L9L1;U3L8Y8;U3L8P3;U3L6U8;Q9B0T8;U3L6H7;T1Q5B1;Q8WCY0;H9E785;L7XNH9;T1Q517;S5RPJ8;S5RLC1;S4UQT8;R9Y4Q4;R9Y4D9;R9Y457;R9Y323;Q8WCZ0;R9Y2B9;Q9T9Y1;Q9B2Y7;Q9B2Y5;Q9B2X8;Q9B2X6;Q9B2W5;Q9B2W2;Q9B1S7;Q9B188;R9Y0J8;U3L6N6;U3L372;E7E4R3;Q305P2;Q8W8T1;Q4GJP1;Q8HCA7;Q8HB66;Q85…	-0.0665095	-0.264059	0.330567	-0.187031	0.108907	0.0781213	-0.906192	-1.35409	2.26029
COX3;COIII;CO3;coxIII;cox3;MT-CO3	Cytochrome c oxidase subunit 3	A0A075X871;V5JMB0;U5YV97;U3LQZ1;U3LB43;V9JJC5;Q4GU59;Q4GSY0;Q4GPN6;L7XNA1;L7XHF6;L7XE90;L7XE42;L7SJG0;L7SDS5;K9R3V8;K4GWK0;K9MXE4;K7X9W4;L7XY70;K7DVY4;J7HNV9;J7H4R4;I6V941;I3Q9B3;I3Q7D7;I3Q632;I3Q1J6;I3PZU8;H9T5S2;U5Z242;H9T437;S4WYR4;X5CAG3;Q6VIB9;Q6VHA9;Q6VH99;Q5XSC1;Q4ZF68;Q4ZEF8;Q4ZED2;Q4ZEA6;Q4VFD0;Q6VIM0;Q4GV60;U3L3K7;U3L8W6;X5C9X5;V5LA48;X5C9F1;X5C127;X5BXV3;X2CLI8;W8DJM3;W8DE98;W8DDQ7;W0C…	-0.511139	-1.29587	1.80701	-0.622332	-0.237363	0.859697	0.554582	0.481027	-1.03561
ND1;NADH1;ndh1;nd1;NDI;MT-ND1	NADH-ubiquinone oxidoreductase chain 1	A0A0H5BIW1;Q4EYR6;U5Z5R7;U5KQC8;U3L5A5;Q85KU3;U3LSH7;U3LDZ9;U3LD19;U3LBY6;U3LBX2;V5JS37;V9JTR8;V5JTW9;V9IVJ9;V9J3V1;V9JD42;U5Z754;V5JI67;V5JIV5;Q4G8K0;A0A059RN67;Q4F2Q7;Q4GE89;Q4F5W2;Q4F666;Q4F6A5;Q4GCG5;V5JK95;Q4GCQ6;Q7YEG1;U5ZBM2;Q85KT8;L7NW09;U5YUT8;V9JMR0;V9JTA8;V9JYE8;Q9B2X5;R4I9W6;Q94P91;Q9B1L5;Q9B1M4;Q9B2U3;Q9B2V7;Q8HHH4;Q8HHH3;Q8WCX2;R9Y292;R9Y2E6;R9Y3Q9;R9Y4G3;R9Y540;T1WTX0;U3KW55;V9K3G9…	-0.420236	-0.901837	1.32207	-0.696968	0.285736	0.411234	-0.860595	-0.87637	1.73697
ND3;NADH3;nd3;MT-ND3	NADH-ubiquinone oxidoreductase chain 3	A0A075XDK3;U3KVH5;H9E7L3;Q7YCC6;H9E7K0;Q58F37;Q6VH98;Q6VHF8;Q6VHJ8;X5BZL0;V9PAU6;V9N9E3;V9IWL9;U5ZAD9;T1Q5E5;Q7GXZ5;R9YBA6;Q8HNR5;R9Y638;R9Y4I0;R9Y3S3;R9XZB3;Q9B0N2;Q9B0N1;Q8WCY4;Q8WCW0;Q8HG27;Q8HG26;H9PNQ5;H9QEG4;H9QW90;H9RFM6;Q27H02;H9QK01;A0A059QP01;A0A059QNZ6;A0A059QNR9;A4GWW4;B2XPV3;A6YXV4;I1E497;Q4VFA1;Q4F698;Q4F4E8;Q4EWX2;L7XJX4;A0A059QPE0;I6QHG6;I6ME00;I3Q8N0;I3Q3L2;H9T752;H9E7E8;H9T0Z6;H…	-0.418317	-1.15285	1.57117	-0.589883	0.28551	0.304385	1.04244	-1.48952	0.447067
MT-CO2;COX2;COII;cox2	Cytochrome c oxidase subunit 2	P00403;A0A059RIZ2;A7LFA2;B1W855;B2WRY8;A0A059RVU8;A0A059RR09;B2XL43;Q9B2U8;A0A059QI72;G9LG51;A0A0D4WSL8;A0A059QQA7;A0A059QS59;A0A059QTW9;A0A059QVH0;A0A059RFY4;A0A059RQT0;A0A059RI53;A0A059RIQ8;A7LF11;A6ZFK3;Q8HNR1;A1Z455;Q9B138;A0A068IXK4;R9Y412;S4STI1;T1Q632;I6PRP7;H9RD12;I3Q4M2;A0A059S242;A6ZEU4;A0A059R1T0;Q6RQ80;A6ZF47;A0A0E3JSF1;A0S3T1;A0SA07;A6Z3M5;A0A059RTZ6;H9E7D1;A0A059RJF0;A0A059RKP1;E5EW…	0.902945	-0.384657	-0.518291	0.229728	-0.383466	0.153742	-0.655218	-1.39005	2.04526
MT-ATP8;ATP8;atp8;ATPase 8	ATP synthase protein 8	P03928;A6YTJ7;A0A059RNH1;A8JL09;A0A097Q3K7;A0A0G2UR89;A0S208;A0SBU5;A1DT13;A4ZL69;A0A059RSG1;A6Z3V4;A0A059RV36;A8JMT6;B2XIJ9;B4F439;D1G3X0;Q0Z7D7;M1LM67;Q3S937;H9T2R7;H9RZ55;A0A059RI25;B8X5B2;A0A023QZ89;D6C0Z2;E1B2Y7;E2DFE6;E5DY52;E7E463;F2WHR5;G9LF90;G9LL05;H6TVP0;H9PSV8;A0A059RKD4;H9T6C8;I3Q9B1;K9R3Q7;D4IH21;D1GI26;Q3S924;D6R613;V9M714;V9JTG4;Q4F675;Q5S8S7;Q5S8W6;Q6RLG0;Q6RM58;Q5XTF0;Q7YEE7;V5J…	0.274597	-0.329496	0.054908	-0.284925	0.375927	-0.0910023	-1.10845	-1.13977	2.24822
RBM8;RBM8A	RNA-binding protein 8A	A0A023T787;Q9Y5S9-2;Q9Y5S9;A0A0J9YW13;Q8WWE9	-0.313005	-0.0884967	0.401502	-0.290372	0.24304	0.0473274	1.20219	1.04504	-2.24722
HLA-DRB5;HLA-Dw12;HLA-DRB1;HLA-DRB2;HLA-DR;HLA DRB1	HLA class II histocompatibility antigen, DR beta 5 chain	Q30154;A0A024F8S6;Q29971;A0A024F9V3;Q2YHL2;Q5TJ21;A0A068B7P5;Q7YPZ5;O78167;A0A0G2R124;Q29973;A0A024F8R0;Q8HWH1;Q95385;Q29789;Q29972;Q30158;Q30109;Q29805;Q3LTJ2;Q30009	-0.0137157	0.276258	-0.262539	0.42135	-1.13847	0.717108	-1.95905	0.745134	1.21392
TM9SF4	Transmembrane 9 superfamily member 4	A0A0C4DFM1;A0A024QYR3;Q92544;B4DKC1;B4DYH6;B4DH88;Q6ZTK5;F8WCN2;F2Z2L1	0.333876	0.15684	-0.490717	0.443301	-0.735493	0.292192	-1.03891	-1.09009	2.129
TM9SF2	Transmembrane 9 superfamily member 2	B3KSG9;A0A024QYR8;Q99805	-0.520943	1.69398	-1.17303	-0.79118	0.270475	0.520713	-1.13173	0.0219864	1.10973
SMBP;TM9SF3	Transmembrane 9 superfamily member 3	Q96JZ5;A0A024QYS2;Q9HD45;Q8WUB5;Q5TB53;Q8NCC4;B4DN13;Q96K55	-1.25213	0.409077	0.843061	-0.514481	-0.493993	1.00847	-1.54315	0.293889	1.24926
AP1S1	AP-1 complex subunit sigma-1A	H7C1E4;A0A024QYT6;P61966	-0.309643	0.702165	-0.392521	0.629536	-0.891442	0.261906	1.37872	-1.94358	0.564854
EIF3C;EIF3CL	Eukaryotic translation initiation factor 3 subunit C;Eukaryotic translation initiation factor 3 subunit C-like protein	B4DVQ5;A1KYQ7;A0A024QYU9;Q99613-2;Q99613;B5ME19;B4DDN4;B4DVU3;B4E2Z6;B4DRU0;B3KNZ4;A0A024QYX7;Q3B7B9;H3BPE4;H3BPE3;H3BTY8	-1.52552	1.11874	0.406778	-0.0303977	0.644936	-0.614535	-1.10014	-0.357047	1.45719
PRKRIP1	PRKR-interacting protein 1	A0A024QYV5;Q9H875;Q9H875-2;E9PC43;B4DQF4	0.583344	0.670628	-1.25398	0.0385196	0.259957	-0.29847	0.209714	-1.75006	1.54035
PLP2	Proteolipid protein 2	A0A024QYW3;Q04941	1.61651	-0.763399	-0.853112	-0.168988	-0.473346	0.642326	-0.324721	-1.11297	1.4377
EBP	3-beta-hydroxysteroid-Delta(8),Delta(7)-isomerase	A0A024QYX0;Q15125;C9J719;C9JJ78	-0.823196	-0.440484	1.26368	-0.211466	-1.36409	1.57555	-0.667301	-0.15404	0.821343
WDR45	WD repeat domain phosphoinositide-interacting protein 4	C9JUS5;C9JBX7;C9J471;H0Y329;G8JLI5;A0A024QYX1;Q9Y484;Q9Y484-3;C9J5L0;C9J0A8;C9JYH8;A0A024QYW6;Q9Y484-2;B4DVH6;C9JE01;B4DFG8	0.805584	0.146051	-0.951628	-0.409792	0.559104	-0.149315	-0.367549	-1.50718	1.87473
RBM3	RNA-binding protein 3	A0A024QYX3;P98179	0.158615	1.51297	-1.67159	-0.356757	0.0203143	0.33644	-0.782683	-0.539183	1.32187
WAS	Wiskott-Aldrich syndrome protein	A0A024QYX8;P42768;C9J3B7;Q2PAL5	-0.325496	0.718308	-0.392798	0.345584	0.244612	-0.590222	0.290722	1.66702	-1.95773
PRPSAP2	Phosphoribosyl pyrophosphate synthase-associated protein 2	O60256;A0A024QYY3;B2R7R5;O60256-3;E7EPA1;O60256-2;C9K0K7;O60256-4;C9JJS3;C9JDU5;C9JDH0;E7EW35;I3L0S1;I3L331;I3L164;I3L4G9;Q6ZTP6;I3L3B8;I3L2J4;I3L1T1	-1.74038	1.04813	0.692247	0.566525	0.547964	-1.11448	-0.780711	0.945217	-0.164516
SPECC1;CARD14	Cytospin-B;Caspase recruitment domain-containing protein 14	Q5M775;B4E2A4;Q5M775-4;B4DIW7;B4DQ24;A0A024QYY9;J3KSG2;B4DW07;I3L3F1;I3L414;B4DKY0;Q5M775-5;Q9BXL6-3;Q9BXL6-2;Q5M775-2;Q9BXL6;Q5M775-3	0.0526035	-0.547574	0.49497	0.0354028	-1.06919	1.0338	-0.0418272	-1.59721	1.63903
SEC61G	Protein transport protein Sec61 subunit gamma	A0A024QYZ0;P60059	-0.208789	-0.138022	0.346807	0.817036	-0.67106	-0.145967	1.6261	0.351341	-1.97744
DKFZp762K123;EXOC3	Exocyst complex component 3	Q69YP2;A0A024QYZ6;O60645-2;O60645-3;O60645;D6RB59;B2RE06;Q6ZNJ2;H0Y995	-1.90018	0.399852	1.50032	-0.328708	-0.357726	0.686443	-0.139353	-0.718392	0.857754
LGALS9	Galectin;Galectin-9	A0A024QZ02;B3KWW5;O00182-2;O00182-6;O00182-3;O00182;A0A024QZ55;B4DJD7;O00182-5;O00182-4;J3KS82;B4DWP7;Q3B8N2;J3KSY2;Q3B8N2-2;Q6DKI2;B4DKP4;J3QS92;J3KSA0;J3QSH0;J3QR96;J3KT17	0.913733	-1.02541	0.111677	0.557676	-0.814627	0.256952	-0.434327	-1.32841	1.76273
CCDC22	Coiled-coil domain-containing protein 22	A0A024QZ03;O60826;B7ZAR0;B4DPB6;B4DLA4	0.672734	-0.732304	0.0595797	0.378124	-1.02425	0.646129	-0.387125	-1.41474	1.80186
PRAF2	PRA1 family protein 2	B3KN29;A0A024QZ22;O60831;A6NP52	0.223218	0.204548	-0.427762	-0.97108	-0.973905	1.94498	-0.539962	-0.62823	1.16819
HDAC6;DKFZp566E044	Histone deacetylase 6	Q9UBN7;Q9NSW6;A0A024QZ26;B4DZH6;B3KNA1;B4DZN1;B3KT76;E7EPS2;A6NDI8;Q9UBN7-2;Q9NZS3;E7ER52;E7EP63;C9J172;E9PEH1;Q9BRX7;B3KVK5;C9JEF4;B3KMC3;B4DJ18;B3KY98	0.0451249	1.2734	-1.31853	-0.246017	0.331653	-0.0856284	-1.20756	-0.46223	1.66978
SDHA	Succinate dehydrogenase [ubiquinone] flavoprotein subunit, mitochondrial	A0A024QZ30;P31040;D6RFM5;P31040-2;A0A087X1I3;P31040-3;B3KT34;Q0QF12;B4DYN5;B3KYA5;B4DNB2;H0Y8X1;B7Z668;B7Z6J5	-0.476682	0.607551	-0.130873	0.215117	0.52441	-0.739525	0.762657	1.29883	-2.06149
INTS2	Integrator complex subunit 2	J3KMZ7;B4DQZ5;A0A024QZ48;Q9H0H0;J3KRH0	1.13	-0.584973	-0.545035	0.857765	-0.795871	-0.0618792	1.735	-1.18016	-0.554845
TRAF4	TNF receptor-associated factor 4	J9JIG0;A0A0C4DFM9;B4DUU9;F6SA91;A0A024QZ59;Q9BUZ4-2;Q9BUZ4	-0.988378	-0.420234	1.40862	-0.0259782	-0.368482	0.394454	1.4265	0.157916	-1.58442
FLOT2;hCG_1998851	Flotillin-2	Q6FG43;J3QLD9;A0A024QZ62;E7EMK3;Q14254;Q9BTI6;K7EKW9	-0.816923	1.94659	-1.12967	-0.427535	1.11196	-0.68442	-0.286967	0.501309	-0.214348
MYO18A;hCG_27198	Unconventional myosin-XVIIIa	A0A0D9SFK2;A0A024QZ63;Q92614-2;Q92614-4;Q92614;Q92614-3;Q5QD01;Q92614-5;B4DYM1;B4DZ32;B4E0T8;H0YEV9;B3KVF8;B4DFN7	-0.0766989	0.118762	-0.0420795	0.775048	-0.593759	-0.18129	-1.62528	2.04346	-0.418164
ALDOC	Fructose-bisphosphate aldolase C;Fructose-bisphosphate aldolase	P09972;A0A024QZ64;B7Z3K9;B7Z1Y2;B7Z1N6;A8MVZ9;B7Z3K7;B7Z1Z9;J3QKP5;J3KSV6;C9J8F3;B7Z1L5;K7EKH5;B7Z1H6;J3QKK1;Q8NHT3;A0A087WXX2;A0A024R145;A8K430;P05062	-1.05121	0.556123	0.495087	0.239248	-0.2142	-0.025054	0.746724	1.26987	-2.01659
PRDM2	PR domain zinc finger protein 2	A0A024QZ73;A0A024QZ72;Q13029-2;Q13029;Q59H82;Q13029-5;Q13029-3;B4DU02;B4DEP3;H0Y9J3;D6RAA0;Q13029-4	-1.44224	1.7188	-0.276577	0.699426	-0.223678	-0.475748	0.0644012	0.996731	-1.06112
THRAP1;MED13	Mediator of RNA polymerase II transcription subunit 13	A0A024QZ75;Q9UHV7	1.07961	-0.736904	-0.342709	0.489455	-0.37384	-0.11562	0.749609	1.19657	-1.94617
EFHD2	EF-hand domain-containing protein D2	A0A024QZ77;Q96C19;H0Y4Y4;Q53SA2;Q7Z2R5;B4DEE0;A0A087X1Z2;A0A024R493;Q59EU6;Q9BUP0-2;Q9BUP0;C9JTV4;Q8WYH2	0.714365	0.275311	-0.989675	0.84361	-0.459951	-0.38366	-1.50217	-0.243714	1.74588
AGMAT	Agmatinase, mitochondrial	A0A024QZ78;Q9BSE5	1.20536	-2.09714	0.891791	0.244604	-0.450973	0.206363	0.389435	0.445805	-0.835241
NECAP2	Adaptin ear-binding coat-associated protein 2	Q53FE5;A0A024QZ81;Q9NVZ3;Q9NVZ3-2;D6RB24;Q9NVZ3-4;D6RAN6;B4DUR7;F6SKB8;Q9NVZ3-3;H0Y970	1.37108	-0.8854	-0.485669	1.3004	-0.798827	-0.501589	-0.260845	-0.96901	1.22986
COG4	Conserved oligomeric Golgi complex subunit 4	Q6PIW8;A0A0A0MS45;J3KNI1;A0A024QZ89;Q9H9E3;A2VCL3;Q8N8L9;Q9H9E3-2;H3BMV9;Q9H9E3-3;E9PRT5;H3BSD2;J3QLW1;J3KRB5;B4DDL2	0.011291	0.126468	-0.137782	-0.830843	-0.0901904	0.921011	-1.13615	-0.928883	2.06508
BCKDK	[3-methyl-2-oxobutanoate dehydrogenase [lipoamide]] kinase, mitochondrial	H3BTL2;H3BS02;B4DGN9;A0A024QZA9;O14874-2;O14874-3;O14874;H3BNP3	0.728963	-1.48596	0.756985	0.000488636	-0.800379	0.799897	1.3795	-0.164134	-1.21537
CD2BP2	CD2 antigen cytoplasmic tail-binding protein 2	Q5QTR6;A0A024QZC1;O95400	-0.564541	-0.831368	1.39591	-0.0233746	-0.816446	0.83982	0.105676	-1.4042	1.29853
RPL18	60S ribosomal protein L18	Q0QEW2;H0YHA7;A0A024QZD1;J3QQ67;Q07020-2;Q07020;G3V203;F8VUA6;F8VYV2;B4DDY5;A0A075B7A0	-1.44101	0.425022	1.01599	-0.545819	0.84606	-0.300247	-0.843439	-0.705139	1.54858
SNRP70;SNRNP70	U1 small nuclear ribonucleoprotein 70 kDa	A0A024QZD5;P08621;A8KAQ5;P08621-2;P08621-3;P08621-4;M0QYR1;B3KPV0;M0QX04;Q9UFS1	0.0418306	0.583142	-0.624968	-0.0411552	0.0251554	0.0160036	-1.62447	-0.473596	2.09806
C16orf58	RUS1 family protein C16orf58	H3BSM7;A0A024QZE6;Q96GQ5;B4E381;H3BR29;B4DJP2;Q96GQ5-2;I3L2V0;H3BTA0;H3BS97;B4DKB6	-1.1982	1.19059	0.00760583	-0.683778	0.195795	0.487993	-1.18108	-0.484241	1.66532
PHKG2	Phosphorylase b kinase gamma catalytic chain, liver/testis isoform	Q59GQ4;A0A024QZE8;J3KNN3;P15735-2;P15735;H3BTI9;H3BP07;H3BTW6	-0.310052	0.669803	-0.359746	0.138572	-0.431248	0.292681	-1.99802	0.275524	1.72249
FLJ20643;PIH1D1	PIH1 domain-containing protein 1	A0A024QZE9;Q9NWS0;M0R3A8;M0QYA2;M0R0J2;M0QYF4;M0R3A4;M0QXD5;Q9NWS0-3;M0R028;M0R1R3;M0R2P8;M0QZM3	-0.577646	-0.263136	0.840779	-0.177736	-0.0992686	0.277002	0.713799	1.37627	-2.09006
hCG_19665;NUP62	Nuclear pore glycoprotein p62	A0A024QZF1;P37198;M0QXN5;M0QX10;M0QYY0;M0QX13;M0QZL5;M0R1S1;M0QX64;M0R302;Q8WYU3;A0A0A0MSH2	-0.208419	0.576623	-0.368204	-0.128295	0.0391864	0.0891172	-0.217804	-1.81352	2.03132
RNF40	E3 ubiquitin-protein ligase BRE1B	A0A024QZG0;H3BP71;O75150;O75150-4;A8K6K1;B4DMM1;O75150-3;B4DFU2;Q6ZN99;B4DEN2;B4E313;A0A087WTK2;H3BUL6;I3L332;H3BQ99;B3KQV1;H3BS50	-1.60423	1.73788	-0.133653	-0.597298	0.510141	0.0871569	0.616615	0.464166	-1.08078
SR-A1;SCAF1	Splicing factor, arginine/serine-rich 19	A0A024QZH6;Q9H7N4	-0.128016	0.283471	-0.155454	-0.186934	-0.0735266	0.260461	0.95296	1.31359	-2.26655
FCGRT;hCG_1998059	IgG receptor FcRn large subunit p51	M0R0H0;M0R0A9;A0A024QZI2;P55899;M0R0K7;M0R266;M0QYM4;M0R220;M0QYN1;M0QYN9	-0.258155	1.37153	-1.11337	-0.547033	1.19955	-0.652515	0.714696	0.612844	-1.32754
VRK3	Inactive serine/threonine-protein kinase VRK3	A0A024QZI4;Q8IV63-3;Q8IV63;M0R073;M0QYA8;Q8IV63-2;B4DGW1;M0QX88;M0R200;M0QYG0;B4E0U5;M0R3H2;M0QXV1;M0QXD7;M0R025	-0.776918	1.82886	-1.05195	0.289287	0.280751	-0.570041	-0.517706	-0.754946	1.27266
MYH11	Myosin-11	A0A024QZJ6;A0A024QZJ4;B1PS43;P35749-4;P35749-3;P35749;P35749-2;Q7Z7R0;O14729;O14794;Q66K75;Q16085;Q16086	0.106099	-1.55102	1.44491	0.10698	-0.815267	0.708287	-0.804121	-0.418794	1.22292
HK1	Hexokinase-1;Hexokinase	P19367-4;P19367-2;P19367;Q59FD4;P19367-3;A0A024QZK7;A8K7J7;B4DG62;B3KXY9;B3KRA9;B1AR63;B1AR61;B1AR62;Q68E10;E9PB90;P52789;A8K2U2;Q53QX9;Q2TB90;A8K4Q9;B3KT70;B4E0J9;Q59H08;Q2TB90-3;A0A024R7R1;Q2TB90-2;P52790;Q53SG7	0.350274	0.048523	-0.398797	-0.25124	0.655632	-0.404392	-0.776968	-1.36564	2.14261
HNRPH3;HNRNPH3	Heterogeneous nuclear ribonucleoprotein H3	A0A024QZK8;P31942-2;P31942;Q53F48;P31942-3;B4DHY1;A0A024QZP1;P31942-4;P31942-6;P31942-5	-1.27013	0.941418	0.328704	-0.765264	0.480998	0.284266	1.1705	0.519187	-1.68968
ASCC1	Activating signal cointegrator 1 complex subunit 1	A0A024QZM0;B7Z518;Q8N9N2-2;H0YER2;H0YE76;B3KU20;H0YCB3;Q8N9N2	0.250318	-0.797057	0.546737	-0.21132	0.208164	0.00315445	-0.827909	-1.3017	2.12961
EIF4EBP2	Eukaryotic translation initiation factor 4E-binding protein 2	A0A024QZM3;Q13542;B2R9B9;Q6FG68	-0.126853	-0.912802	1.03966	0.178975	-0.684676	0.505699	0.968742	0.913049	-1.88179
SEC24C	Protein transport protein Sec24C	A0A024QZM6;P53992;G5EA31;B4DSN3;B7ZAY6;P53992-2;B4DQ22	-0.414285	1.81532	-1.40104	0.0607645	0.898076	-0.958816	-0.695968	0.10926	0.586696
DNAJC9;hCG_2024613	DnaJ homolog subfamily C member 9	Q8WXX5;A0A024QZN2;Q2VIL4	-1.543	1.38178	0.161221	-1.30831	0.57924	0.729071	-0.386572	0.856968	-0.470388
VCL;HEL114	Vinculin	A0A024QZN4;V9HWK2;P18206-2;P18206;B3KXA2;B4E3Q9;Q5JQ13;B4DKC9;B4DTM7;P18206-3	-0.777224	1.86617	-1.08895	0.24727	0.147128	-0.394396	-1.28083	0.521274	0.759558
C10orf70;CISD1	CDGSH iron-sulfur domain-containing protein 1	A0A024QZN7;Q9NZ45	0.833276	-1.78227	0.948992	0.274097	-1.00375	0.729658	-0.868288	-0.0570963	0.925386
HERC4	Probable E3 ubiquitin-protein ligase HERC4	A0A024QZN8;Q5GLZ8-3;Q5GLZ8-2;Q5GLZ8;A8K9U4;Q5GLZ8-6;H0Y6K7;D6RCL5;Q9Y4U2;Q5GLZ8-4;Q5GLZ8-5	-0.626947	0.280856	0.346121	0.509797	1.61231	-2.12211	-0.0320194	0.164229	-0.13224
H2AFY2	Histone H2A;Core histone macro-H2A;Core histone macro-H2A.2	Q9HA11;A0A024QZP6;Q9P0M6	0.480344	1.0163	-1.49665	-0.239534	0.845979	-0.606439	-0.902816	-0.58131	1.48412
SIRT1	NAD-dependent protein deacetylase sirtuin-1;SirtT1 75 kDa fragment	A0A024QZQ1;Q96EB6;I1Y8W7;A8K128;E9PC49;B0QZ35;Q96EB6-2;B3KNK3	-0.0420266	1.84839	-1.80637	-0.312097	0.216889	0.0952047	0.67977	0.145968	-0.825731
PSAP	Prosaposin;Saposin-A;Saposin-B-Val;Saposin-B;Saposin-C;Saposin-D	Q53FJ5;A0A024QZQ2;C9JIZ6;Q59EN5;P07602;P07602-2;P07602-3;Q5BJH1;B4DEK5;B4DRB7;A0A0J9YXB8	0.177058	0.788198	-0.965259	-0.12889	1.54118	-1.41229	0.35833	0.779137	-1.13746
hCG_2002731;PELO	Protein pelota homolog	A0A024QZR3;B3KPC1;Q9BRX2	-0.0217669	1.46499	-1.44323	0.627621	0.557727	-1.18535	-0.125689	-0.841786	0.967471
AP3M1;DKFZp586G1518	AP-3 complex subunit mu-1	A0A024QZR5;Q9Y2T2;Q8NDP0;B4DRN6;H0YBM0;E5RJ52;P53677	-0.490637	-1.43731	1.92797	-0.271252	0.835354	-0.564109	-0.300338	0.763124	-0.462793
PPIF	Peptidyl-prolyl cis-trans isomerase;Peptidyl-prolyl cis-trans isomerase F, mitochondrial	B2R6X6;A0A024QZS4;P30405;R4GN99;H0Y548;P30405-2	0.836547	-1.37582	0.53927	0.520291	-0.198475	-0.321809	-0.701514	-1.05719	1.75871
VDAC2	Voltage-dependent anion-selective channel protein 2	A0A024QZT0;P45880;A0A0A0MR02;A0A024QZN9;P45880-2;P45880-1;B4DKM5;Q5JSD2;Q5JSD1;A2A3S1	-0.657516	-0.236657	0.894164	0.0892718	1.31596	-1.40523	-0.547271	-0.855186	1.40246
EXOC2	Exocyst complex component 2	B3KPN7;A0A024QZT2;Q96KP1;Q2MDF5;B4DZI7	0.00257511	0.167993	-0.170568	-1.15857	-0.952022	2.1106	-0.640619	-0.238185	0.878803
SERPINB9	Serpin B9	A0A024QZT4;P50453	-0.9189	1.19801	-0.279113	0.423428	1.36532	-1.78875	-0.371634	0.495919	-0.124282
RIPK1	Receptor-interacting serine/threonine-protein kinase 1	A0A024QZU0;Q13546;Q13546-2;B3KU53	-0.475998	0.354046	0.121966	-0.129373	0.503918	-0.374559	-2.15952	0.742893	1.41663
PECI;ECI2	Enoyl-CoA delta isomerase 2, mitochondrial	Q6IBN4;Q53HG3;Q53GC8;A0A0C4DGA2;A0A024QZU5;O75521-2;O75521;B4DLL3;F1LLU7;Q59E94;F8WAW4;Q9NYD2;C9JB63	-0.810345	0.41842	0.391918	-0.15488	0.505387	-0.350503	0.940581	1.15535	-2.09592
NEDD9	Enhancer of filamentation 1;Enhancer of filamentation 1 p55	A0A087WUD2;A0A024QZV9;Q14511-3;Q14511	0.476889	-1.41678	0.939903	-0.164336	1.26634	-1.10201	0.19699	-1.09315	0.89615
TPMT	Thiopurine S-methyltransferase	Q9BS45;A0A024QZW0;P51580	0.407041	-0.924824	0.517781	0.466206	-0.0224304	-0.443773	-0.294131	-1.60883	1.90296
NOL7	Nucleolar protein 7	A0A024QZW2;Q9UMY1;H7C2B1;Q9UMY1-2	0.5332	0.172233	-0.705439	-0.406958	-0.0756163	0.482569	-1.6713	-0.303273	1.97458
RANBP9	Ran-binding protein 9	A0A024QZW3;Q96S59;A0A024R014;O60738;Q96S59-2;Q96S59-3	-0.125376	-0.550486	0.675858	0.194387	-0.0434835	-0.150907	-0.799488	-1.36139	2.16089
NUP153	Nuclear pore complex protein Nup153	A0A024QZW7;P49790;P49790-3;P49790-2	-0.0913815	0.974684	-0.883292	-0.262508	0.128704	0.133799	-1.77369	0.0385739	1.73511
SERPINB6	Serpin B6	A0A024QZX3;A0A024QZX5;A0A087X1N8;P35237	-0.00640607	0.490576	-0.484165	0.209479	0.406632	-0.616116	0.818362	1.31295	-2.13131
BPHL	Valacyclovir hydrolase	A0A024QZY0;Q86WA6-2;Q86WA6;Q49AI2;B4DML3	0.242706	-0.0513597	-0.191346	0.147283	-0.720298	0.573015	1.54402	0.542716	-2.08673
JTV1;AIMP2	Aminoacyl tRNA synthase complex-interacting multifunctional protein 2	B2R7M3;A0A024QZY1;Q13155;A8MU58;F8W950	0.588176	1.10502	-1.6932	0.426233	0.408871	-0.8351	-0.60217	-0.692878	1.29504
TRIM38;DKFZp686F23130	E3 ubiquitin-protein ligase TRIM38	A0A024QZY4;O00635;Q59EA5;Q6MZQ5	-0.974775	1.86016	-0.885383	0.0250844	0.482509	-0.507593	0.359219	-1.20943	0.850215
PRPF4B	Serine/threonine-protein kinase PRP4 homolog	B4DZQ5;A0A024QZY5;Q13523;H0YDJ3;D3DWH5;Q15456	-0.616032	-0.117014	0.733069	-0.895466	2.08101	-1.18555	-0.595153	0.289353	0.305788
FAM65B;C6orf32	Protein FAM65B	F5GX51;A0A024QZY9;Q9Y4F9;B7Z5J9;A0A024R028;F5H029;B7Z6D6;B7Z6U4;Q9Y4F9-2;A0A0C4DGT0;H3BP45;Q6WG69	-0.438545	0.305554	0.132993	-0.00724206	0.422858	-0.415621	0.824495	1.36614	-2.19064
HIST1H2BD	Histone H2B;Histone H2B type 1-D	A0A024QZZ7;P58876;A8K9J7;L0R4T3	-0.974252	2.01355	-1.0393	-0.305286	0.436686	-0.131404	-0.585479	1.03468	-0.449201
ATXN1	Ataxin-1	A0A024R005;P54253	0.793927	-1.22794	0.434013	1.08338	-0.151993	-0.931377	1.51891	-0.486895	-1.03201
hCG_36856;CMAHP	Inactive cytidine monophosphate-N-acetylneuraminic acid hydroxylase	B7Z8E8;A0A024R010;Q9Y471-4;Q9Y471	1.22197	0.523913	-1.74588	-0.246901	0.550053	-0.303153	-0.690016	-0.658631	1.34865
SIRT5	NAD-dependent protein deacylase sirtuin-5, mitochondrial	A0A024R012;Q9NXA8-2;Q9NXA8;Q9NXA8-4;Q9NXA8-3	-0.170572	-1.66209	1.83266	0.138264	-0.581165	0.442901	0.69884	0.181674	-0.880514
DTNBP1	Dysbindin	D6RCT8;A0A024R015;A6NFV8;Q96EV8-2;Q96EV8;D6RID1;A0A087WYP9;Q96EV8-3	-0.723739	0.541851	0.181877	2.03573	-0.777226	-1.25848	-0.567238	0.692787	-0.12556
ABT1	Activator of basal transcription 1	A0A024R029;Q9ULW3	-0.524561	-1.21478	1.73937	-0.25026	-1.09621	1.34645	0.0882861	0.21547	-0.303775
OXCT1;OXCT	Succinyl-CoA:3-ketoacid-coenzyme A transferase;Succinyl-CoA:3-ketoacid coenzyme A transferase 1, mitochondrial	A0A024R040;P55809;Q6IAV5;E9PDW2;B7Z609;A1E286;P55809-2	0.833403	-1.86756	1.03416	0.553325	-0.21018	-0.343149	-0.487007	-0.737395	1.2244
HMGN4	High mobility group nucleosome-binding domain-containing protein 4	A0A024R046;O00479	-0.683432	0.637482	0.0459475	-0.117034	0.0958443	0.0211904	0.0316108	1.86829	-1.8999
GNB1	Guanine nucleotide-binding protein G(I)/G(S)/G(T) subunit beta-1	A0A024R056;P62873;B2R6K4;P62873-2;F6UT28;B1AKQ8;F6X3N5;B3KVK2;Q71UM6;Q71UM7;F5H8J8;F5H100;F5H0S8;Q59G26;E9PCP0;F1T0G4;F1T0G5;P16520;P16520-2	-1.88164	1.53079	0.350843	0.556095	0.411506	-0.967595	0.579991	-0.0981147	-0.48187
NADK	NAD kinase	A8K6R3;A8K6D4;A0A024R058;O95544;O95544-2;J3KSP9;A0A0A0MR98;O95544-3	1.5162	-1.33048	-0.185732	0.40626	-1.28126	0.87501	-0.397549	0.936019	-0.53847
HMGCS1	Hydroxymethylglutaryl-CoA synthase, cytoplasmic	Q8N995;Q5XJ04;A0A024R059;Q01581;D6RIW1	0.998546	0.174832	-1.17339	1.03972	-0.926684	-0.113027	1.51485	-0.440543	-1.0743
SYBL1;VAMP7	Vesicle-associated membrane protein 7	B4DMB4;B4DE96;B4DIH9;B2R6P4;A0A024R061;P51809-3;P51809;A0A024R074;P51809-2	0.445383	-0.625466	0.180078	-0.218136	-0.524378	0.742515	-0.527033	-1.48111	2.00815
NUP155	Nuclear pore complex protein Nup155	E9PF10;B4DLT2;A0A024R071;O75694-2;O75694;B3KMK3	-1.77945	0.222411	1.55702	-0.610216	0.866053	-0.255828	-0.861802	0.260837	0.600972
CCNL2	Cyclin-L2	B4DVR5;B3KQ08;A0A024R077;B4DE38;A0A0A0MSF3;Q9H2N7;A0A024R072;Q96S94-3;Q96S94	0.724126	-1.7881	1.06399	0.53553	-0.747928	0.212394	-0.396547	-0.80649	1.20303
CPSF3L	Integrator complex subunit 11	Q5TA45-5;Q5TA45;Q5TA45-3;Q5TA45-2;A0A024R0F2;A0A024R073;Q5TA45-4;A0A087WYI0;C9IYS7;Q96HV7;C9J979;J3QRY6;A0A0D9SGA8;E9PMA2;E9PNS4;A0A087WXT8;E9PI75;E9PQF0;E9PIL7;E9PKA4;E9PJG0;H0YE15;E9PIG1	-0.411376	1.49989	-1.08852	-0.254837	0.399195	-0.144358	-0.406136	-1.19401	1.60015
UBE2J2	Ubiquitin-conjugating enzyme E2 J2	D6RD90;B1AMF0;A6NGS0;A0A024R075;Q8N2K1-2;Q8N2K1;Q8N2K1-3	1.54603	0.0866885	-1.63272	-0.138514	0.976799	-0.838281	0.913868	-0.394743	-0.519132
hCG_36935;ZNF131	Zinc finger protein 131	B3KQ42;A0A024R087;P52739-2;P52739;D6RJH2;D6R9I2;D6RE06;D6RFI6;D6RAT8;D6RBK1	0.942759	-0.295995	-0.646772	-0.132693	0.331672	-0.198964	2.06486	-1.17841	-0.886448
PAIP1	Polyadenylate-binding protein-interacting protein 1	A0A024R094;Q9H074-3;Q9H074-2;Q9H074;D6REB4;H0YA44	-0.212045	1.36016	-1.1481	-0.92784	1.18833	-0.260492	1.15711	-0.110773	-1.04634
AMPD2	AMP deaminase 2	H0Y360;B2RB47;A0A024R098;Q01433-2;Q01433;Q01433-3;Q01433-5;Q01433-4;H0YCL9;E9PIJ1;E9PJF6	-0.207866	0.59541	-0.387561	1.71965	0.317134	-2.03679	0.139882	-0.39891	0.259045
AHCYL1;FGFR2-AHCYL1;AHCYL2	Adenosylhomocysteinase;Putative adenosylhomocysteinase 2;Putative adenosylhomocysteinase 3	A0A024R0A8;O43865;Q2NKW8;V5YQL4;O43865-2;Q6ZMM9;H0Y8B3;Q6ZNS6;Q96HN2-4;Q96HN2-3;Q96HN2-2;Q96HN2;Q9BTL0;O43210;Q6ZMI1;C9K0S0	-1.1151	2.09712	-0.982036	0.0103653	0.72797	-0.738328	-0.323972	0.446261	-0.122283
CEPT1	Choline/ethanolaminephosphotransferase 1	B3KN25;A0A024R0C0;Q9Y6K0;A0A0C4DGS9	0.915454	0.208906	-1.12436	-0.307396	0.247488	0.0599079	-1.1329	-0.806437	1.93933
NNT	NAD(P) transhydrogenase, mitochondrial	Q2TB59;A0A024R0C3;Q13423;E9PCX7;D6RAI5;D6RHU2;B4DS88;B4DMN9;Q8N5H5;H0Y8P5;D6RCR6	0.400046	-1.42211	1.02207	0.466856	-0.0893996	-0.37745	0.648853	-1.69793	1.04906
CSDE1;UNR	Cold shock domain-containing protein E1	A0A024R0K2;A0A024R0E2;O75534-2;O75534;O75534-3;O75534-4;Q96L66;Q9GZV0;E9PLT0;Q9UG93;Q8WU01;E9PLD4;E9PNG3;Q9UG12;E9PJK7;E9PKN4	0.41645	0.586531	-1.00299	0.205546	0.621354	-0.826891	-0.862595	-1.02616	1.88876
CAPZA1	F-actin-capping protein subunit alpha-1	P52907;A0A024R0E5;A8K0T9	-0.946771	-0.492193	1.43897	0.285879	0.801207	-1.08708	0.592769	0.789491	-1.38227
TTF2	Transcription termination factor 2	A0A024R0F1;Q9UNY4;Q59EG6;Q9UNY4-2	0.143328	0.16075	-0.304086	-0.0675938	-0.11421	0.181803	-1.18311	-1.09825	2.28136
TRIM33	E3 ubiquitin-protein ligase TRIM33	E7EN20;A0A024R0F6;Q9UPN9;Q9UPN9-2;H0Y612;B3KN30;B4DXI9	-0.603226	0.419762	0.183473	-0.260256	0.5325	-0.272249	1.07461	1.08575	-2.16037
DENND2D;DKFZp667I053	DENN domain-containing protein 2D	A0A024R0H5;A0A024R0G2;Q9H6A0-2;Q9H6A0;B4DWL2;Q8TCN6;H7C5K8;F8WAT8;A2RUF6;Q9ULE3-2;Q68D51-2;Q68D51-3;Q68D51;Q9ULE3	0.379429	-1.13506	0.755642	0.417484	0.496149	-0.913637	0.0157818	-1.54755	1.53177
MRPS12	28S ribosomal protein S12, mitochondrial	A0A024R0H2;O15235	0.857848	0.411491	-1.26932	0.644334	-0.828892	0.184547	-0.307858	-1.2961	1.60395
PAF1	RNA polymerase II-associated factor 1 homolog	A0A024R0H6;Q8N7H5-3;Q8N7H5;Q8N7H5-2;B4DGJ5	0.0513301	-0.0135723	-0.0377577	-0.0703725	0.073338	-0.00296554	-0.927832	-1.36558	2.29341
WDR77	Methylosome protein 50	A0A024R0H7;Q9BQA1;H0Y711;Q9BQA1-2;B4DJP0	-0.997197	-1.18904	2.18622	-0.069352	-0.493913	0.563275	-0.404193	0.178543	0.225659
RHOC;hCG_2043376	Rho-related GTP-binding protein RhoC	Q5JR08;A0A024R0I3;P08134;E9PQH6;Q5JR07;Q5JR05;U3KQA9;U3KQV3;Q5JR06;E9PN11;E9PLA2	-1.53599	0.349051	1.18692	-0.58334	0.790248	-0.206903	-0.288436	1.36441	-1.07597
RAB4B	Ras-related protein Rab-4B	A0A024R0K8;A0A024R0J7;P61018;P61018-2;M0R0X1;M0R1E0	0.298934	-0.574745	0.275811	0.508395	0.0839771	-0.592372	1.84383	0.0236579	-1.86749
BCKDHA;DKFZp313C0640	2-oxoisovalerate dehydrogenase subunit alpha, mitochondrial	Q59EI3;B2R8A9;A0A024R0K3;Q6ZSA3;F5H5P2;P12694;P12694-2;F5GXU9;Q658P7;M0R0C8;H0YH31;Q9UMB3	-0.0940609	-0.876039	0.97009	0.468737	-0.288363	-0.180374	0.829516	1.1529	-1.98241
CCDC97;MGC20255	Coiled-coil domain-containing protein 97	Q96F63;A0A024R0L2;M0QXS4	-0.84543	1.86746	-1.022	0.537885	0.743261	-1.28111	-0.116035	-0.295686	0.41165
ERF	ETS domain-containing transcription factor ERF	B7Z6N1;A0A024R0L4;P50548-2;P50548	0.833162	-0.737054	-0.0961062	0.449093	-1.31386	0.86476	1.19625	0.384509	-1.58076
GSK3A;DKFZp686D0638	Glycogen synthase kinase-3 alpha	A0A024R0L5;P49840;Q68D16;A8MT37;M0QYV0	0.344509	0.0116499	-0.356154	-0.278034	0.242576	0.0354637	-0.900248	2.23915	-1.33891
PAFAH1B3	Platelet-activating factor acetylhydrolase IB subunit gamma	A0A024R0L6;Q15102;M0R389;M0R1K3;M0QXS6;M0R323;M0QZT2	0.768662	1.3568	-2.12546	0.23426	0.227209	-0.461474	-0.698169	0.35359	0.344585
TIMM50	Mitochondrial import inner membrane translocase subunit TIM50	Q0VAB1;A0A024R0M6;Q3ZCQ8;Q3ZCQ8-2;Q3ZCQ8-3;M0R2F8;M0R0C3;M0R1Y4;M0R003;M0R2Q2;M0R047	1.26453	-0.138097	-1.12644	-0.440177	0.181458	0.258716	-1.59498	0.0891675	1.50582
SAMD4B	Protein Smaug homolog 2	Q8IXP7;A0A087WZT0;A0A087WUK6;Q66K25;M0QZ22;A0A024R0N7;Q5PRF9	1.20463	-1.63359	0.428964	-0.0272046	-0.00594791	0.0331475	-0.705272	-0.861502	1.56678
FOSB	Protein fosB	Q6FGK6;A0A024R0P6;P53539-10;P53539-3;P53539;K7EKA0;K7ERZ8;K7EKC1;P53539-7;P53539-4;A1L186;P53539-8;P53539-5;P53539-2	-0.23414	1.63111	-1.39697	-0.0337704	0.778706	-0.744929	0.164446	0.949798	-1.11425
TOMM40	Mitochondrial import receptor subunit TOM40 homolog	A0A024R0P9;O96008-2;O96008;K7EKG4;K7EJ57	-0.258758	-1.71173	1.97048	-0.745089	0.288765	0.456341	-0.167822	0.42388	-0.256066
SMG9;FLJ12886	Protein SMG9	M0QZH1;M0QX70;M0QYR7;M0R2N0;M0QZC7;A0A024R0Q0;Q9H0W8-2;Q9H0W8	1.44981	-0.136222	-1.31359	0.830699	-0.51405	-0.316638	-0.0392995	1.26405	-1.22476
PPP1R13L	RelA-associated inhibitor	K7EN03;Q6ZNZ8;A0A024R0Q5;Q8WUF5	-0.419237	0.232367	0.18687	0.0489057	-0.773982	0.725087	-1.48132	2.02842	-0.547112
ERCC1	DNA excision repair protein ERCC-1	K7ES46;A0A024R0Q6;P07992-4;P07992;P07992-3;K7EJW9;K7EP14;P07992-2	0.69986	-0.372218	-0.327631	-0.882182	-1.05735	1.93952	0.569352	0.463677	-1.03303
PPP5C	Serine/threonine-protein phosphatase;Serine/threonine-protein phosphatase 5	Q9BPW0;H0YDU8;A0A024R0Q7;P53041;Q53FR0;B2R6R6;B4DLP6;B4DDZ8;A8MU39	-0.290805	-0.674409	0.965208	0.500216	-0.10977	-0.390439	-0.767682	-1.2333	2.00098
SAE1	SUMO-activating enzyme subunit 1;SUMO-activating enzyme subunit 1, N-terminally processed	A0A024R0R4;Q9UBE0;B3KNJ4;Q9UBE0-2;Q9UBE0-3;M0QZS6;M0QX65;M0R054;B4DY66;M0QYM8;M0R286;M0R375;M0QYP2	-1.37188	0.715375	0.656488	-1.44934	0.388188	1.06118	-0.41676	1.0851	-0.668353
SYMPK;SYMPK variant protein	Symplekin	B7Z6F7;A0A024R0R6;Q92797;A0A087WUE9;Q4LE61;M0R3C7;Q92797-2;M0R1C2;M0R180;M0QXP5;M0R039;O75402;M0R033	-0.40695	-0.82388	1.23082	-0.391289	0.032264	0.359031	0.916383	0.973247	-1.88962
NAPA	Alpha-soluble NSF attachment protein	A0A024R0R9;P54920;M0R0Y2;M0R2M1;M0R213;A0A024R0V6;M0R0I4;M0R027;M0R058;M0QZM9;M0QZN5;M0R031	-0.412845	0.464627	-0.0517867	-0.552972	-0.805948	1.35893	-0.775669	-1.00975	1.78542
XRCC1	DNA repair protein XRCC1	F5H8D7;B4DTD3;B2RCY5;A0A024R0S8;Q59HH7;P18887;B4DEB2;M0QYS5;M0QZ96;M0R0D2;M0R1U8	-0.702709	0.244083	0.45864	-1.45105	-0.503164	1.95419	0.675282	-0.770482	0.0952131
DHRS11;MGC4172	Dehydrogenase/reductase SDR family member 11	A0A087WZN3;A0A024R0T1;Q6UWP2-2;Q6UWP2;A0A087X0R1	-1.41859	0.997312	0.421274	-0.952579	0.00597309	0.946617	0.281858	1.06173	-1.3436
VASP	Vasodilator-stimulated phosphoprotein	A0A024R0V4;P50552;K7ENL7;K7EM16;K7ENR7;K7EIG8;K7EQD0	0.168278	-1.65791	1.48964	-0.304	-0.61053	0.914525	0.744258	0.288019	-1.03227
KIF21A	Kinesin-like protein;Kinesin-like protein KIF21A	A0A024R0V9;Q7Z4S6-6;Q7Z4S6-3;Q7Z4S6-5;Q7Z4S6-2;Q7Z4S6;Q7Z4S6-4	0.273242	-0.486609	0.213373	-0.203522	-0.642979	0.846507	0.575476	1.44067	-2.01616
PRICKLE1	Prickle-like protein 1	B3KVG6;B3KVG3;A0A024R0W7;Q96MT3	-0.251749	1.90435	-1.6526	-0.289401	0.943572	-0.654161	-0.174065	0.343498	-0.169443
AP1GBP1;SYNRG	Synergin gamma	A0A024R0X0;Q9UMZ2-5;Q9UMZ2;A0A087WZS7;A8MYE0;A0A087WW94	0.503116	1.32577	-1.82885	-0.457243	-0.170284	0.627562	0.474358	-1.15238	0.677954
PFKM	ATP-dependent 6-phosphofructokinase, muscle type;ATP-dependent 6-phosphofructokinase	P08237;P08237-2;A0A024R0Y5;P08237-3;Q96I60;B4E162;Q7KYX9;F8VP00;F8VX13;F8VNX2;F8VZQ1;F8VSL1;F8W1J8;F8VSF7;F8VW30;P78457;F8VVE3;H0YHB8;F8VYK8;F8VUB8;Q7Z683;F8VTQ3;F8VSF5;F8VZ53	-1.19829	0.0541858	1.1441	0.596389	1.1292	-1.72558	0.142841	0.482295	-0.625136
ARF1;ARF3	ADP-ribosylation factor 1;ADP-ribosylation factor 3	A0A024R3Q3;A0A024R0Y6;P84077;P61204;F5H423;B4E190;B4DEB9;P61204-2;B4DJC8;B4DN70;F5H0C7;H0YGG7;F5H1V1;F5H6T5;F8WDB3	-0.026164	-1.24736	1.27351	-1.182	1.48652	-0.30453	-0.454576	-0.409889	0.864483
DDX23	Probable ATP-dependent RNA helicase DDX23	B3KY11;A0A024R0Z3;Q9BUQ8;A8KA56;H0YIL9;H0YI52;F8VVA2	-0.599846	0.638488	-0.0386451	-0.521219	0.107549	0.413676	0.823168	1.28551	-2.10868
TMBIM6;TEGT	Bax inhibitor 1	F8VQW0;F8VX73;F8VPI1;F8W201;F8W086;F8VR05;B7Z984;F8VQQ5;F8VSI7;F8VVJ4;B7Z5Y9;B3KWE3;A0A024R0Z5;P55061;P55061-2	-0.778136	1.43767	-0.659538	-1.03523	1.19152	-0.156292	-1.05895	-0.0598887	1.11885
SMARCD1	SWI/SNF-related matrix-associated actin-dependent regulator of chromatin subfamily D member 1	A0A024R102;Q96GM5;A0A024R137;Q96GM5-2;B4DF50;F8VUB0;A8K9I5;F8VRQ4;F8VW95;F8VZ70;H0YHV1	-0.163936	0.985284	-0.821341	0.230194	0.835037	-1.06524	1.20637	0.45977	-1.66613
ZCRB1	Zinc finger CCHC-type and RNA-binding motif-containing protein 1	G3V1V1;A0A024R106;Q8TBF4	-0.322063	-0.106573	0.42864	-0.174533	-0.345107	0.519638	1.63128	0.466929	-2.09821
METTL7A	Methyltransferase-like protein 7A	F8VQX6;H0YI09;A0A024R118;Q9H8H3;B4DDW1	0.253006	-1.54205	1.28906	0.296838	0.701533	-0.998371	0.173066	0.979868	-1.15295
TFCP2	Alpha-globin transcription factor CP2	F8VWL0;A0A024R120;Q12800-2;Q12800-3;Q12800-4;Q12800;F8VX55	-0.335471	1.92896	-1.5935	-0.0336532	0.602232	-0.568575	-0.100753	-0.629693	0.73045
SLC38A1	Sodium-coupled neutral amino acid transporter 1	Q8NCD8;A0A024R124;F8VX04;Q9H2H9	-1.09903	1.18332	-0.084287	-1.55358	0.889442	0.664142	-0.982545	0.109902	0.872635
PRKAG1	5-AMP-activated protein kinase subunit gamma-1	F8VYY9;A0A024R125;P54619-2;P54619;P54619-3;H0YHF8;F8VZX1;H0YIC9;B7Z6X8;E9PGP6;A0A090N8Q6;Q9UGJ0-2;Q9UGJ0-3;Q9UGJ0	-0.344871	0.153184	0.191674	-0.74795	1.29361	-0.545673	-1.17676	-0.6791	1.85588
hCG_1992840;hCG_1994888;GNG10	Guanine nucleotide-binding protein subunit gamma;Guanine nucleotide-binding protein G(I)/G(S)/G(O) subunit gamma-10	D3DQV2;A0A024R156;Q9H1X3-3;A0A024R161;P50151	0.172576	0.710496	-0.88307	-0.0827413	0.690409	-0.607665	0.126529	-1.7675	1.64097
SMC2;SMC2L1	Structural maintenance of chromosomes protein;Structural maintenance of chromosomes protein 2	B7ZLZ7;B3KMB1;A8K984;A0A024R158;O95347-2;O95347;B3KM27;Q2KQ72;Q05BV1;Q7Z2X1;Q6IPS5	-0.272971	-0.221351	0.494328	-0.588262	-0.37156	0.959819	-0.080599	-1.7228	1.8034
ROD1;PTBP3	Polypyrimidine tract-binding protein 3	A0A024R163;O95758-1;O95758-6;O95758-2;O95758;O95758-5;O95758-4;O95758-7;X6R242	-0.829124	0.0589616	0.770156	-0.213412	0.414567	-0.201162	1.503	0.487375	-1.99036
TEX10	Testis-expressed sequence 10 protein	A0A024R169;Q9NXF1-2;Q9NXF1;B4DQR0;B7Z9D5;A0A0A0MSR3;B4E149	0.743321	-2.1764	1.43306	-0.575784	0.41636	0.159424	0.101845	-0.286739	0.184914
LTB4DH;PTGR1	Prostaglandin reductase 1	A0A024R172;Q14914-2;Q14914;F2Z3J9	0.573722	-1.21665	0.642932	0.510308	-0.174923	-0.335384	-0.296285	-1.47082	1.7671
SLC9A7	Sodium/hydrogen exchanger;Sodium/hydrogen exchanger 7	A0A024R176;A0A087WXD1;Q96T83;B3KPP8	-0.284318	0.956322	-0.672005	-0.152449	-0.407873	0.560321	-0.599454	-1.36016	1.95961
ARAF	Serine/threonine-protein kinase A-Raf	B4DV85;A0A024R178;Q96II5;P10398	0.180955	-0.707334	0.526387	-0.314142	-1.27055	1.58469	-1.40335	0.625693	0.777656
NCBP1	Nuclear cap-binding protein subunit 1	A0A024R179;Q09161;F2Z2T1;X6R941	-0.818548	0.595197	0.223341	-0.0870954	0.396664	-0.309548	1.94356	-0.265046	-1.67852
ALG2	Alpha-1,3/1,6-mannosyltransferase ALG2	B3KNL8;A0A024R184;Q9H553-2;Q9H553	-0.393828	-0.0335722	0.427404	-0.548406	0.439092	0.109312	-1.69023	-0.352861	2.04309
PHF16;JADE3	Protein Jade-3	A8K5A5;A0A024R1A2;Q92613;F2Z2B6;F2Z3N8	-0.716424	0.757089	-0.0406739	-0.973652	-0.787975	1.76163	1.07058	-0.0251655	-1.04541
UBE1;UBA1	Ubiquitin-like modifier-activating enzyme 1	A0A024R1A3;P22314-2;P22314;B4DDE4;B4DL67;Q5JRR6;B3KUJ2;Q5JRR9;Q5JRS0;Q5JRS2;Q5JRS1;Q5JRS3;Q712V1;Q8WY81	-0.911177	1.76391	-0.852731	-1.15987	1.06249	0.0973699	0.207236	0.522138	-0.729368
UBE2L3;hCG_1789329	Ubiquitin-conjugating enzyme E2 L3	A0A024R1A4;P68036;P68036-3;A8K4W8;P68036-2;A0A0B4J2G9	0.2393	0.307388	-0.546687	0.327357	0.033154	-0.36051	-0.912113	-1.2851	2.19721
PPIL2	Peptidyl-prolyl cis-trans isomerase-like 2	A0A024R1C1;Q13356;A8K0I0;Q13356-2;C9JDF0	0.0966354	0.960746	-1.05738	-0.117119	0.714712	-0.597579	-1.22179	-0.578403	1.80017
TOP3B	DNA topoisomerase 3-beta-1;DNA topoisomerase	O95985;O95985-2;O95985-3;A0A024R1C2;A8K4N2;H7C4B0;H0Y6W0;B4E3G2;C9JEI7;C9JTQ7;C9JF56;F2Z2A5;B4E3E0;C9JKE2;C9J9X4;C9JEQ1;C9JHR0;C9JT00	0.814647	-0.135873	-0.67877	0.51755	-0.377787	-0.139765	-0.875765	-1.1864	2.06217
FLJ33814;CCDC117	Coiled-coil domain-containing protein 117	A0A024R1C5;Q8IWD4-3;Q8IWD4;B7Z820;Q8IWD4-2;Q8IWD4-4;B0QYH3;F8WBN8;B0QYH1	0.44635	-0.377453	-0.0688984	-0.222494	-0.361632	0.584125	-0.75068	-1.39762	2.1483
hCG_2011153;THOC5	THO complex subunit 5 homolog	A0A024R1D6;Q13769;F8WCP5;C9JXG5;H7C072;C9JXU6;F5GZF3;C9JCL9;H7C441;F8WES8	-0.452449	0.0788213	0.373627	-0.645324	-0.333522	0.978837	1.22836	0.782322	-2.01067
NF2	Merlin	P35240-2;A0A024R1I0;P35240;P35240-3;P35240-5;P35240-6;A0A024R1J8;A0A024R1J9;P35240-4;A0A024R1D9;A0A024R1F6;P35240-8;B7Z4B6;F8VW54;F8VVF8;Q59EW2;B4DFJ7;F8VWE0;P35240-10;Q12999;P35240-9;P35240-7	-1.50121	1.61242	-0.111203	0.242518	-0.824996	0.582486	-0.185533	-0.908185	1.0937
MYO18B	Unconventional myosin-XVIIIb	A0A024R1E2;A0A024R1G4;A0A075B6F5;F5GXR6;Q8IUG5-2;Q8IUG5;H0YGQ4	-0.401443	1.97162	-1.57018	-0.0629092	0.520166	-0.457252	-0.430855	-0.386249	0.817108
MTFP1;MTP18	Mitochondrial fission process protein 1	L0R6K6;B5MC22;A0A024R1E4;H7C417;Q9UDX5	2.19065	-1.1233	-1.06735	-0.0894766	-0.543273	0.632741	0.204539	-0.232124	0.0275892
CABIN1;DKFZp762G2015	Calcineurin-binding protein cabin-1	A0A087WWW8;A0A024R1E5;Q9Y6J0-2;Q9Y6J0;Q8WTX5;B5MEB3;Q9NPU0;A0A087WXL7;C9JT60;C9J068;Q8IVX9;Q05C66	-0.915035	1.18263	-0.267593	-0.0643147	0.63958	-0.575269	1.0441	0.765028	-1.80913
RNF185	E3 ubiquitin-protein ligase RNF185	A9X3U0;A0A024R1F5;Q96GF1;B4DMD6	-0.19909	-0.153079	0.352167	-0.18085	-0.440561	0.621409	1.15016	1.0398	-2.18996
ZNF278;PATZ1	POZ-, AT hook-, and zinc finger-containing protein 1	Q9HD72;A8K6Y8;A0A024R1H7;A0A024R1F8;Q59HH1;A0A024R1M5;Q9HBE1-4;Q9HBE1-2;Q9HBE1-3;Q9HBE1	-0.840942	0.637169	0.203777	-0.362192	0.195276	0.166908	1.12362	0.979999	-2.10362
ASCC2	Activating signal cointegrator 1 complex subunit 2	A0A024R1F9;Q9H1I8;A0A024R1E1;Q9H1I8-2;Q9H1I8-3;B1AH59;Q53H58;Q53G98	1.09482	0.305515	-1.40033	0.207385	-0.416049	0.208668	1.42416	-1.56212	0.137954
APOL3	Apolipoprotein L3	A0A024R1G6;O95236-2;O95236;O95236-3	-0.419076	-0.388776	0.807853	0.635143	-0.08417	-0.550979	-1.17914	-0.863175	2.04232
ZMAT5	Zinc finger matrin-type protein 5	A0A024R1I1;Q9UDW3	0.264022	-0.579875	0.31585	-0.602605	-0.210743	0.813345	-1.85461	0.131752	1.72286
MTMR3;WUGSC:H_DJ0394A18.1	Myotubularin-related protein 3	A0A024R1I2;A8K0L6;A7E2W2;Q13615-3;Q13615-2;Q13615;G5E953;Q9UPM2;C9JLU3	-1.05865	1.54062	-0.481989	-1.29229	0.239587	1.05271	0.0194439	0.838009	-0.857434
PDXP	Pyridoxal phosphate phosphatase	Q96GD0;A0A024R1I3;B1AHD3	-0.42999	-0.152941	0.58294	0.717655	0.401477	-1.11914	0.513238	1.34464	-1.85789
TFIP11	Tuftelin-interacting protein 11	Q8N523;A0A024R1I7;Q9UBB9;B4DSX8;B4DPE5;Q9UBB9-2;H0Y4U8;B1AHQ3;F6UKU9;F6SQZ1;F6XM96	-0.780767	0.043662	0.737105	-1.15178	1.27079	-0.119001	0.549993	1.03568	-1.58568
EIF4ENIF1	Eukaryotic translation initiation factor 4E transporter	B0QYZ7;A0A024R1K0;Q9NRA8;Q9NRA8-3;B4DR76;B1AKL4;Q9NRA8-2	0.405457	0.544554	-0.950016	0.128431	-0.440019	0.311599	-0.747148	-1.28353	2.03068
YWHAH	14-3-3 protein eta	A0A024R1K7;Q04917;B2R6N6;A2IDB2;Q9H4N8;F8WEB6;A2IDB1	0.135004	-0.375884	0.24088	-1.37827	-0.524488	1.90275	-0.549944	-0.600708	1.15065
SF3A1	Splicing factor 3A subunit 1	A0A024R1K8;Q15459;Q15459-2;B4E091;F8WB66;H7C1L2;F8WC79	-0.651471	0.719082	-0.067607	-1.17549	1.32828	-0.152788	0.987398	0.606761	-1.59417
RP5-1104E15.5;DKFZp434F0116;MIEF1	Mitochondrial dynamics protein MID51	A0A024R1L3;Q9H0J7;B0QY95;Q9NQG6	0.611605	-0.10964	-0.50196	0.2441	-0.189181	-0.0549219	-1.00092	-1.19671	2.19763
MGC17330;PIK3IP1	Phosphoinositide-3-kinase-interacting protein 1	B4DV97;A0A024R1M3;Q96FE7-3;Q96FE7-5;Q96FE7	0.87282	-1.38544	0.512625	0.00610682	-1.23983	1.23373	0.833534	0.274053	-1.10759
MGC3731;NOL12	Nucleolar protein 12	B4DGP7;V9GYY5;A0A024R1M6;Q9UGY1;B3KQ09	1.12054	-0.734788	-0.385769	-0.671257	-1.06053	1.73179	-0.154028	0.927213	-0.773175
APOL2	Apolipoprotein L2	A0A024R1M8;J3KQL8;B4E1T5;Q9BQE5;E9PM95	-0.123917	1.26027	-1.13635	0.0738446	-1.31982	1.24597	1.04796	-0.804973	-0.24299
MYH9	Myosin-9	P35579;A0A024R1N1;Q86XU5;P35579-2;B4E3S1;Q6ZNL4;Q99529;Q5BKV1;B1AH99;Q2PS10;A0A0C4DFM8;Q68D89;E7ERA5;A1L2Z2;B4E177;Q9UMJ0;G1UI33	-0.594654	-0.117765	0.712414	0.496305	-0.132938	-0.363364	-0.169858	1.91327	-1.74341
XRCC6	X-ray repair cross-complementing protein 6	A0A024R1N4;P12956;B1AHC9;B2RDN9;B4DE32;P12956-2;B4E356;Q6IC76;A8WDG6	-0.705001	1.18037	-0.475374	-0.393135	1.76948	-1.37635	0.394064	-0.682229	0.288179
RAC2	Ras-related C3 botulinum toxin substrate 2	A0A024R1P2;P15153;B1AH77;B1AH80;B1AH78;J3KSC4;J3QLK0;Q59FQ0	-1.71945	1.41107	0.308384	0.908318	0.259873	-1.16821	-0.657953	0.169877	0.488084
POLR3H	DNA-directed RNA polymerase III subunit RPC8	E7ERZ2;Q6ZPA8;F8WDV1;F8WDS5;A0A024R1P3;Q9Y535-2;Q9Y535	0.418868	-0.395478	-0.0233896	-0.391799	-0.217283	0.609083	-2.02941	0.337167	1.69225
SUN2;UNC84B	SUN domain-containing protein 2	Q9UH99-2;Q9UH99;B4E2A6;A0A024R1P7;Q9UH99-3;A8K129;B4DIU6;Q6NT72;A0A024R1S6;B0QY60;B0QY66;B0QY68;B0QY64;B0QY67;B0QY65;B0QY69;B0QY63	-1.31504	2.07763	-0.762587	-0.482036	0.684707	-0.202669	-0.0357366	0.578401	-0.542667
CBX7	Chromobox protein homolog 7	A0A024R1Q2;O95931;A0A024R1M4;B0QYP3;B0QYP2;Q4PNR6	-0.0322332	-0.621267	0.653492	-0.794745	0.173342	0.621408	-0.137443	-1.6791	1.81655
NAGA	Alpha-N-acetylgalactosaminidase	A0A024R1Q5;P17050	1.55607	-1.20783	-0.348243	0.731291	-0.797166	0.0658751	-1.24793	0.130034	1.1179
RPL23	60S ribosomal protein L23	Q9BTQ7;A0A024R1Q8;P62829;J3KT29;J3KTJ3;C9JD32;B9ZVP7;J3QQT9;A4D142	-0.14324	1.37842	-1.23518	0.289952	1.26776	-1.55771	-0.2093	-0.325669	0.53496
GTPBP1	GTP-binding protein 1	A0A024R1S5;O00178;B2RDW9;B0QY59;F5H716;F5H257	-1.40778	-0.475935	1.88373	-0.0100426	-0.208743	0.2188	0.0959763	0.985883	-1.08189
SMARCE1	SWI/SNF-related matrix-associated actin-dependent regulator of chromatin subfamily E member 1	B4DGM3;A0A024R1S7;Q969G3-6;Q969G3-5;Q969G3-3;Q969G3-2;Q969G3-4;Q969G3;J3QKS7;K7EMQ8;H7C048;J3KT85;J3QR61;C0IMW8;J3QKX6	-1.22824	1.20541	0.0228351	-0.136541	-0.0902759	0.226821	0.601102	1.18566	-1.78677
LASP1	LIM and SH3 domain protein 1	A0A024R1S8;Q14847;A8K1D2;Q14847-2;C9J9W2;Q14847-3;B4DIC4;B4DJI4;Q9NPR7;J3KSN1;F6S2S5;K7ESD6;B7ZB56;O76041-2;Q59FZ8	-0.843877	-0.758939	1.60281	0.558794	-0.779982	0.221181	-0.49874	-0.933887	1.43264
RPS19BP1	Active regulator of SIRT1	Q86WX3;A0A024R1T1;F8WFE7	-0.720047	0.455441	0.264598	-0.38775	-0.576716	0.96447	0.378388	1.48056	-1.85895
TNRC6B	Trinucleotide repeat-containing gene 6B protein	A0A024R1T4;Q9UPQ9-1;Q9UPQ9;H0Y720;B4DKJ5;B4E231;A0A024R1N5;Q9UPQ9-2	-0.265652	0.436074	-0.170419	-0.0413751	-0.0513519	0.0927304	0.986982	1.2723	-2.25929
CNP	2,3-cyclic-nucleotide 3-phosphodiesterase	A0A024R1T5;P09543-2;P09543;B4DI06;B4DFN6;K7EN66;C9K0L8;K7ERZ0;K7ERC4	0.18451	-1.63075	1.44623	-0.126495	-1.10987	1.23637	-0.220115	-0.31769	0.537808
ACLY;ACLY variant protein	ATP-citrate synthase	A0A024R1T9;Q4LE36;P53396;K7EIE7;K7ESG8	-0.520491	0.893935	-0.373443	-0.806797	0.867591	-0.0607936	-1.61994	1.66052	-0.0405803
RANGAP1	Ran GTPase-activating protein 1	A0A024R1U0;P46060;B4DY16;B4E0U0;H0Y4Q3;B0QYT5;B0QYT4;Q9BSK3;B0QYT6;Q8WUS7	0.369447	0.8241	-1.19356	-0.646662	1.41879	-0.772101	0.944699	0.362454	-1.30717
PHF5A	PHD finger-like domain-containing protein 5A	A0A024R1U2;Q7RTV0	0.112423	1.00668	-1.11911	-0.415556	0.381058	0.0344973	-1.19005	-0.685237	1.87529
RAB5C	Ras-related protein Rab-5C	A0A024R1U4;P51148;P51148-2;K7ENY4;K7ERI8;K7ERQ8;F8VVK3;K7EIP6	-0.861472	0.363744	0.497732	-0.394176	0.13902	0.255149	0.527743	1.49968	-2.02742
RPL27	60S ribosomal protein L27	E4W6B6;A0A024R1V4;P61353;K7ELC7;B2R4D8;K7EQQ9;Q6LCU2;K7ERY7	-0.157413	0.587093	-0.429674	0.419876	0.228604	-0.648483	-1.31124	-0.796592	2.10783
MLLT6	Protein AF-17	A0A087WW39;A0A024R1V5;P55198;Q6P2C6	0.657226	-1.09436	0.437138	-0.162964	-0.450401	0.613363	1.00015	0.927029	-1.92718
ORMDL3	ORM1-like protein 3	J3QRM9;A0A024R1W6;Q8N138-4;Q8N138	-0.309801	0.242964	0.0668364	1.57429	-0.949503	-0.624783	1.58841	-1.17213	-0.41628
CASC3	Protein CASC3	B4DKR6;A0A024R1X0;O15234;J3KSY7	-0.339285	0.873352	-0.534059	-1.11971	-0.856443	1.97614	-0.538716	-0.235224	0.773947
VPS25	Vacuolar protein-sorting-associated protein 25	A0A024R1X3;Q9BRG1;K7EKV4;K7EP45;K7ENE3	0.333987	-1.36955	1.03556	-0.793866	-0.262319	1.05619	-0.664467	-0.777624	1.44209
COA3;hCG_16955	Cytochrome c oxidase assembly factor 3 homolog, mitochondrial	Q9Y2R0;A0A024R1X4;K7EPV0	0.432731	0.418208	-0.850943	-0.00350236	0.232832	-0.229327	-0.342677	-1.64948	1.99216
BECN1	Beclin-1	B4DS82;Q53F78;A0A024R1X5;Q14457;K7ELY9;E7EV84;B4DQ36;W0FFG4;K7EN35;K7EMA2	1.63054	-0.0113731	-1.61918	1.13547	-1.16081	0.0253599	0.0882909	-0.231691	0.1434
LGP1;GHDC	GH3 domain-containing protein	B3KVB0;A0A024R1Y7;Q8N2G8;Q8N2G8-3;K7ESN3;Q8N2G8-2;K7EL54	-0.274769	-0.0743539	0.349127	-0.612732	0.0592701	0.553466	0.621384	1.4966	-2.11799
VAT1	Synaptic vesicle membrane protein VAT-1 homolog	A0A024R1Z6;Q99536;Q99536-3;K7ERT7;B3KUF8;Q99536-2;K7ESA3;K7ENX2;K7EM19;K7EJM4;K7ER81	-0.654764	0.589041	0.0657291	-0.151753	0.551449	-0.399696	-0.0488328	1.85874	-1.80992
ATHL1;FLJ00345	Acid trehalase-like protein 1	A0A024R1Z9;E7EMA9;Q32M88;H3BM00;H0YCL6;B4DJL7;Q8NF51;B8ZZ60;Q32M88-2	-0.334502	-0.501062	0.835561	-0.0617266	0.474374	-0.412651	-0.325792	-1.62324	1.94903
PSMD13	26S proteasome non-ATPase regulatory subunit 13	A0A024R201;Q9UNM6;Q53GN6;B2RBM7;Q9UNM6-2;B4DJ66;J3KNQ3;Q9Y6E3;A0A087WUL9;H0YD73;E9PL38;Q9UNM7;Q5HYL3;E9PPD2;E9PQG3;F8W8J6	-0.866369	0.68422	0.18214	-0.571056	1.8192	-1.24814	-0.0370059	0.899571	-0.86256
HEL-S-283;PSME3	Proteasome activator complex subunit 3	V9HWJ8;A0A024R203;P61289;P61289-3;P61289-2;B3KQ25;K7ESG5;K9J957;Q6FHK7;J7FRP4;A0A087WTV2;K7ENH2;K7EPX6;K7EKR3;K7EMD0;B7Z8D3	0.673183	-1.74128	1.0681	-0.542717	-0.93594	1.47865	-0.0104925	-0.086538	0.0970304
RNF126	E3 ubiquitin-protein ligase RNF126	K7EIY6;A0A024R206;Q9BV68-2;Q9BV68;A8K0Q1;U3KQF4;U3KPY8;O60372;Q9NPN4	0.085857	-0.531668	0.445827	0.224104	0.0984031	-0.322507	1.03585	1.17585	-2.21171
IFITM1		A0A024R210	-0.00332948	-1.16066	1.16399	0.0264153	-0.271357	0.244946	1.12077	0.720127	-1.84091
TMEM2	Transmembrane protein 2	A0A024R229;Q9UHN6-2;Q9UHN6;F5H6B2;B4DTX3	0.179172	-0.403349	0.22418	0.0829974	0.0440749	-0.127074	-0.67239	-1.54155	2.21393
TJP2	Tight junction protein ZO-2	B7Z954;A0A024R233;Q9UDY2-3;Q9UDY2;Q9UDY2-7;Q9UDY2-6;U3KQJ2;B1AN86;B7Z2R3;A0A024R225;Q9UDY2-5;Q9UDY2-4;Q9UDY2-2	0.992702	-1.83236	0.839653	0.632524	-0.936797	0.30428	0.467575	0.557975	-1.02555
ZCCHC6	Terminal uridylyltransferase 7	A0A024R235;Q5VYS8-6;Q5VYS8;Q5VYS8-4;X6R3Q3;Q5VYS8-5;Q5VYS8-3;Q5VYS8-2	0.699697	0.0108	-0.710503	0.275576	-0.240409	-0.0351627	-0.214047	-1.73713	1.95118
GNAQ;GNA14;GNA11	Guanine nucleotide-binding protein subunit alpha-14;Guanine nucleotide-binding protein G(q) subunit alpha;Guanine nucleotide-binding protein subunit alpha-11	Q59FM5;G9FP35;A0A024R240;O95837;P50148;P29992	-0.690947	0.808225	-0.117281	-0.04305	0.844594	-0.801538	-1.49508	-0.28809	1.78317
SYK	Tyrosine-protein kinase;Tyrosine-protein kinase SYK	A8K4G2;A0A024R244;P43405;B3KQJ1;C3W981;C3W980;Q13196;K7ERY4;B0YIV3;Q8NFD2	-1.4687	0.550812	0.917881	0.710653	0.961065	-1.67172	-0.424089	0.531356	-0.107257
IDNK;C9orf103	Probable gluconokinase	E9PP74;A0A024R247;Q5T6J7-3;Q5T6J7;Q5T6J7-2	1.93958	-1.43334	-0.506238	0.291093	0.155703	-0.446794	-1.03018	0.399298	0.630876
C9orf89	Bcl10-interacting CARD protein	A0A024R248;Q96LW7-2;Q96LW7	0.397239	-0.416602	0.019363	0.161095	-0.587609	0.426514	-2.14523	0.746934	1.39829
NOL8;DKFZp686P12242	Nucleolar protein 8	B4DM91;F8WE42;Q6AI50;F5H101;A6H8Z4;A0A024R250;Q76FK4-2;Q76FK4-4;Q76FK4;F5H797;F5H692;A0A0A0MSJ1;F5GWN9;F5H7D5;F5H8B8;Q7Z607	0.0807883	-0.0782766	-0.00251312	-0.192459	0.184801	0.00765897	-0.0283847	-1.97514	2.00352
FGD3;FLJ00004	FYVE, RhoGEF and PH domain-containing protein 3	A0A024R252;Q5JSP0;A8K9G1;Q5JSP0-3;Q5JSP0-2;Q9NXY1;B4DXH4	-0.79688	0.642532	0.154339	0.784234	0.839657	-1.62388	0.00156978	1.21808	-1.21965
RPL17;RPL17-C18orf32;hCG_24487	60S ribosomal protein L17	P18621-3;J3QQT2;A0A0A6YYL6;A0A024R261;J3KRX5;A0A087WXM6;P18621;J3QLC8;P18621-2;A0A0A0MRF8;J3KRB3;A0A087WWH0;J3QS96;A0A087WY81;J3KSJ0;A4D1R6;A4D1R5	-1.61048	0.673738	0.936756	0.550857	1.00975	-1.56059	-0.194745	-0.262876	0.457601
SYK	Tyrosine-protein kinase;Tyrosine-protein kinase SYK	A0A024R273;P43405-2	-0.0657057	-0.490003	0.555711	0.14516	-0.183049	0.0378907	0.870595	1.33301	-2.20361
SMAD4	Mothers against decapentaplegic homolog;Mothers against decapentaplegic homolog 4	K7EIU8;A0A024R274;Q13485;Q9BYG6;K7ES96;K7EL18;K7EIJ2;K7ENG8;B4DZP1;A0A087WUF3;K7EL15;U6BKH8	-1.29049	1.82962	-0.539129	0.292251	0.879006	-1.17126	0.145912	0.393213	-0.539114
SPTLC1	Serine palmitoyltransferase 1	A0A024R277;O15269;Q6NUL7;Q59EQ4;B4DR90;O15269-2	-0.93779	1.81303	-0.875234	-0.422767	0.745631	-0.322859	-1.07489	0.0397296	1.03515
UBQLN1	Ubiquilin-1	B3KNI2;A0A024R284;Q9UMX0;A0A024R258;B3KNI8;Q9UMX0-2;Q9UMX0-3;Q59FJ2;H0YDS0;Q9UMX0-4;H0YEZ9	-0.938976	0.546361	0.392625	-0.0880715	0.415572	-0.3275	0.654304	1.36633	-2.02064
FVT1;KDSR	3-ketodihydrosphingosine reductase	A0A024R292;Q06136;K7ERC8;K7EQS7;Q06136-2	0.824133	-1.0793	0.255167	-0.733297	-1.09341	1.82671	0.0640802	0.680173	-0.744256
SPIN;SPIN1	Spindlin-1	A0A024R297;Q9Y657;Q5JUX0	-0.868305	1.55512	-0.686832	-1.09759	1.00532	0.0923069	-1.09385	0.957563	0.136274
LMAN1	Protein ERGIC-53	Q53FS4;B2R774;A0A024R2A7;P49257;A0PJ85;B4DVV0	-1.08751	1.65195	-0.564434	-0.268276	0.295985	-0.0277192	-1.11876	1.48997	-0.371209
MAGED4	Melanoma-associated antigen D4	A0A024R2A8;Q96JG8-2;Q96JG8;Q96JG8-4;D6RBW3;A0A024R286;Q96JG8-3	0.653222	-0.393124	-0.260098	-0.34769	-0.77325	1.12094	-1.80693	0.414429	1.3925
KIAA1468	LisH domain and HEAT repeat-containing protein KIAA1468	Q96ES0;B2RD46;A0A024R2B0;A0A075B785;Q9P260;Q9P260-2	0.318577	-1.48622	1.16764	0.174356	0.0355274	-0.209876	-1.5164	0.125201	1.39119
SERPINB8	Serpin B8	A0A024R2B1;P50452;P50452-2;C9JVA8;C9JTJ8;H7BXK7	0.607923	-1.70229	1.09437	-0.390773	-0.103331	0.494097	-0.528226	-0.899705	1.42793
BCL2;bcl-2	Apoptosis regulator Bcl-2	A0A024R2C4;A9QXG9;A0A024R2B3;P10415-2;P10415	-0.893474	1.55485	-0.66137	-0.557037	1.21105	-0.654011	0.877858	0.263245	-1.14111
VPS4B	Vacuolar protein sorting-associated protein 4B	A0A024R2C5;O75351;A8K5D8;A8K4G7;K7EL71;K7EKZ3;Q6PJZ4;B3KNH6;Q6PIW4-2;Q6PIW4	-1.02592	1.73561	-0.709696	0.259333	-0.904253	0.644948	-1.10538	0.938561	0.16679
ARL8B	ADP-ribosylation factor-like protein 8B	B4DQT8;A0A024R2D4;B4E1J8;Q9NVJ2;Q9NVJ2-2	0.535505	-0.367597	-0.167902	0.426882	0.105753	-0.532638	-0.445359	-1.61788	2.06323
TADA3L;TADA3	Transcriptional adapter 3	A0A024R2D7;O75528-2;O75528;A8K899	0.149894	-0.201742	0.0518432	-0.127391	-0.608807	0.736207	1.22019	0.934567	-2.15476
ATG7	Ubiquitin-like modifier-activating enzyme ATG7	B4DQK1;A0A024R2E9;B3KQM6;B2RB57;O95352-3;O95352;O95352-2;H7C2R3;H7BZ92;H7C059;H7C2J8	-0.445229	-0.176296	0.621531	0.10848	-0.194609	0.0861225	-1.39227	-0.790421	2.18269
VHL	Von Hippel-Lindau disease tumor suppressor	A0A024R2F2;P40337-3;P40337-2;P40337;J9Z661;B4E1V7	-0.253893	-1.10527	1.35917	0.186646	0.12528	-0.311926	0.11662	-1.59101	1.47439
THUMPD3	THUMP domain-containing protein 3	A0A024R2F4;Q9BV44;H7C3J3;H7C0R6	0.394962	0.798917	-1.19387	0.498227	0.0268634	-0.525095	-1.62834	0.0146303	1.6137
CHCHD4	Mitochondrial intermembrane space import and assembly protein 40	A0A024R2I5;A0A024R2F8;Q8N4Q1;Q8N4Q1-2	0.364057	-1.70156	1.3375	-0.269291	-0.571681	0.840981	-0.246321	1.11957	-0.873248
TMEM43	Transmembrane protein 43	Q9BTV4;A0A024R2F9;V9GY05	-1.54765	1.30083	0.246824	-1.08448	1.03602	0.0484653	0.112022	0.833116	-0.94514
DKFZp686F05233;SH3BP5	SH3 domain-binding protein 5	Q6MZG3;A0A024R2J3;B2R7Y8;A0A024R2G6;O60239-2;O60239	0.0613695	0.60687	-0.668244	-0.0850032	0.221661	-0.136662	-0.54936	-1.54928	2.09864
RPL32	60S ribosomal protein L32	D3YTB1;A0A024R2G7;F8W727;P62910;D3YTI8;A0A090N8E7	-1.30316	0.0362541	1.2669	-0.203968	1.19115	-0.987182	-1.15573	0.936253	0.219482
ANKRD28	Serine/threonine-protein phosphatase 6 regulatory ankyrin repeat subunit A	B4DIW9;A0A024R2G8;O15084-2;O15084;O15084-4;O15084-1	0.847629	-1.33108	0.483473	-1.00532	-0.204006	1.20931	0.289396	1.00326	-1.29267
TBC1D5	TBC1 domain family member 5	Q92609-2;Q92609;A0A024R2H0;A0A024R2J9;B9A6K1;C9J3F6;C9JDR8;C9JW04;C9JWX0;C9J397;C9K0P2;F2Z3C3;C9JED7;C9JNM0;C9JIU4;F2Z3I5;C9JMP7	0.151652	1.31411	-1.46575	1.1109	0.293962	-1.40485	0.607798	0.0520688	-0.659885
TSEN2	tRNA-splicing endonuclease subunit Sen2	C9J7Z4;B7Z355;A8K568;A0A024R2H2;Q8NCE0-4;Q8NCE0-2;Q8NCE0;Q8NCE0-5;Q8NCE0-3	1.16929	-1.23445	0.0651669	-0.352949	-1.28331	1.63626	0.59248	-0.041996	-0.550488
ZFYVE20;RBSN	Rabenosyn-5	A8K5H3;A0A024R2H4;Q9H1K0;H7C204	-1.22897	1.884	-0.65503	-0.0528782	0.0166103	0.0362716	-0.343539	1.25105	-0.907514
TRNT1	CCA tRNA nucleotidyltransferase 1, mitochondrial	A0A024R2H7;Q96Q11-2;Q96Q11;C9JRS7;F8W8C3;Q96Q11-3	0.148615	0.400884	-0.549518	-0.98069	-0.473214	1.45391	-1.62242	0.445624	1.1768
CRBN	Protein cereblon	J3QT51;B4DW89;J3QT87;A0A024R2H8;Q96SW2-2;Q96SW2	-1.49172	-0.00641656	1.49814	0.366042	-0.619639	0.253593	1.35377	-0.361447	-0.99233
UBP1	Upstream-binding protein 1	A0A024R2J0;A8KAN5;A0A024R2L0;Q9NZI7-4;Q9NZI7;C9JWL3;F8WEP8	0.471327	-1.51677	1.04545	0.0914943	-1.17146	1.07996	-1.06283	0.798702	0.264122
RAB5A	Ras-related protein Rab-5A	A0A024R2K1;P20339-2;P20339;A0A0A1HAN9	-0.893089	0.375905	0.517202	-0.219285	-0.393442	0.612728	1.36193	0.629166	-1.99112
LRRFIP2	Leucine-rich repeat flightless-interacting protein 2	A0A024R2K4;Q9Y608-4;Q9Y608;C9JSU1;Q9Y608-2;Q9Y608-5;C9JJC9;C9JC17;C9J321;C9J0U5;Q9Y608-3	0.0282461	0.203168	-0.231415	-1.38965	0.350371	1.03928	1.70511	-0.400196	-1.30492
WDR48	WD repeat-containing protein 48	A0A024R2L1;Q8TAF3;Q8TAF3-4;Q8TAF3-3;Q8TAF3-5;F8W9K4;F8W7Q3;C9JC24;Q8TAF3-2	-1.56086	0.670471	0.890377	-0.808691	-0.0103641	0.819072	-1.39673	0.511102	0.885631
CMTM7;DKFZp434I2129	CKLF-like MARVEL transmembrane domain-containing protein 7	F8WDZ3;A0A024R2L3;Q96FZ5-2;Q96FZ5;Q8NDQ0	-0.623125	0.428676	0.194452	-0.383058	0.789155	-0.406094	1.37805	0.653958	-2.03201
ACAA1	3-ketoacyl-CoA thiolase, peroxisomal	B4DEN6;A0A024R2M6;P09110;H7C131;Q8NCW8;C9JDE9;P09110-2;H0Y4D4;B4E072;O43203;B4DVF4	0.0365137	-1.08663	1.05013	0.0181375	-0.00603529	-0.0121059	0.524013	1.36629	-1.89031
OXSR1	Serine/threonine-protein kinase OSR1	A0A024R2M7;O95747;C9JIG9;F8WBK9	0.505894	-1.28147	0.775579	-0.134884	0.227498	-0.092608	-0.941919	-0.959267	1.90117
XPC		A0A024R2M8;D2CPJ1;D2CPJ3;D2CPK7;D2CPK0;D2CPI9;D2CPJ0;D2CPJ4;D2CPJ5;D2CPJ9;D2CPK2;D2CPK4;D2CPK6;D2CPK1;E7EUB5;Q01831-3	-0.279498	0.264651	0.0148511	-0.396675	0.355856	0.0408226	1.00195	1.23973	-2.24168
HIGD1A	HIG1 domain family member 1A, mitochondrial	C9JAW5;B2R4G1;A0A024R2M9;C9JNU6;Q9Y241	-0.302835	-0.951832	1.25467	-0.948058	0.241762	0.706287	0.102691	1.3551	-1.45779
NKTR;DKFZp686J06106;DKFZp686N24126	NK-tumor recognition protein;Putative peptidyl-prolyl cis-trans isomerase	A0A024R2N6;P30414;Q6M1B8;A0A087WYW3;Q6N014;Q6MZH6;Q59EC3	0.715713	0.0461197	-0.76183	0.188356	-0.790953	0.602599	0.866828	1.10833	-1.97516
AXUD1;CSRNP1	Cysteine/serine-rich nuclear protein 1	A0A024R2N7;Q96S65	0.0930596	0.244835	-0.337893	-0.327376	-0.448048	0.775425	-0.172654	1.9388	-1.76615
RPSA;RPSAP58;LOC388524	40S ribosomal protein SA	C9J9K3;A0A024R2P0;A0A0C4DG17;P08865;A6NE09;Q96RS2;A0A024R7P5;F8WD59;C9JQR9;A0A024RCF2	-1.15467	0.666186	0.488482	0.18702	1.60673	-1.79376	-0.223976	0.305547	-0.0815581
EXOSC7	Exosome complex component RRP42	B2RDZ9;A0A024R2P7;Q15024;B4DIU0	0.747663	-1.84961	1.10194	-0.163579	0.2715	-0.107915	0.966819	0.320161	-1.28697
UBE2E2	Ubiquitin-conjugating enzyme E2 E2	A0A024R2Q2;Q96LR5;F8WF15;F8W8F0;A0A087X283;H7C061;C9J180;B7Z306;P51965-2	-0.121508	0.466973	-0.345463	-1.04865	-0.0238596	1.07252	0.903763	0.992434	-1.8962
RPL15	Ribosomal protein L15;60S ribosomal protein L15	A0A024R2Q4;P61313;E7EQV9;E7ENU7;E7EX53;B4DLP4;P61313-2;B4DEN1;E7ERA2;A4D1Q5;Q96S84	-0.42654	0.335785	0.0907548	0.407004	0.0801066	-0.487117	-1.37617	-0.803045	2.17922
MYL1;MYL3	Myosin light chain 1/3, skeletal muscle isoform;Myosin light chain 3	Q53R15;A0A024R2Q5;P05976-2;P05976;P08590	0.990734	-0.13134	-0.859396	0.35245	-0.3526	0.000152879	-1.13381	-0.862397	1.99621
SS18L2	SS18-like protein 2	A0A024R2Q8;Q9UHA2	-0.559597	-0.0013215	0.560931	1.45521	0.311205	-1.76642	-0.263346	-0.851558	1.1149
OXSM	3-oxoacyl-[acyl-carrier-protein] synthase, mitochondrial	A0A024R2Q9;Q9NWU1;Q9NWU1-2;C9J2G3;C9JQQ2;B4E3Q7;F8VNS3	1.33271	-1.66031	0.327599	0.959149	-0.508711	-0.450438	0.820694	0.285349	-1.10604
USP4	Ubiquitin carboxyl-terminal hydrolase;Ubiquitin carboxyl-terminal hydrolase 4	Q53H56;A0A024R2X6;Q53FJ3;Q08AK7;A0A024R2T0;Q13107-2;Q13107;C9JNU9;H7C189;Q13107-3	-0.271634	-0.624718	0.896352	-0.102955	0.287393	-0.184438	-1.4811	-0.546844	2.02795
KIAA1143	Uncharacterized protein KIAA1143	A0A024R2T2;Q96AT1	-0.211364	0.465886	-0.254517	-0.130162	-0.188494	0.318661	0.97037	1.26224	-2.23262
DHX30	Putative ATP-dependent RNA helicase DHX30	H7BXY3;A0A024R2T6;Q7L2E3-3;Q7L2E3;Q7L2E3-2;Q6W6M7	-1.27985	1.29566	-0.0158115	-0.594926	1.07412	-0.479197	-1.33651	1.03316	0.303345
RBM5	RNA-binding protein 5	A0A024R2U6;P52756;Q59HE6;C9JFQ5;E1CJT4;P52756-4;P52756-2;P52756-5;C9J9P7;REV__Q59HE6;REV__P52756;REV__A0A024R2U6	0.491673	0.602848	-1.09453	0.141171	0.226189	-0.367358	-0.412065	-1.4875	1.89957
APEH	Acylamino-acid-releasing enzyme	A0A024R2U9;C9JIF9;P13798;H7C393;H7C1U0;C9JLK2;F8WEH5;H0YFE5	-0.640608	0.107279	0.53332	0.805273	0.612388	-1.41764	1.31938	0.248409	-1.5678
hCG_20123;RNF123	E3 ubiquitin-protein ligase RNF123	B3KU09;A0A024R2V1;Q5XPI4;Q5XPI4-2;F8WB91;C9JN91;C9JI97;C9JS59	0.671903	0.661696	-1.33361	0.436882	-0.810634	0.373759	-1.66327	0.519537	1.14373
CCDC51	Coiled-coil domain-containing protein 51	A0A024R2V4;Q96ER9-2;Q96ER9;C9JSW8	0.145459	0.0792143	-0.224692	1.0981	-0.695147	-0.402939	-2.0092	1.09207	0.917141
PRKAR2A	cAMP-dependent protein kinase type II-alpha regulatory subunit	A8KAH7;A0A024R2W3;P13861-2;P13861;H7C1L0;C9J830;A0A0K0K1I3;H7C330;H7C4A9;B3KY43;Q6DHZ2;A0A024R712;P31323;O60380;Q75MP1	-0.700071	1.30848	-0.608407	-0.0151362	1.06806	-1.05292	0.840906	0.608452	-1.44937
MAPKAPK3	MAP kinase-activated protein kinase 3	C9J8E1;B5BUJ8;B2R8Z2;A8K4K4;A0A024R2W7;Q16644;C9JPW3	0.107108	-0.201521	0.0944156	0.040709	-0.554908	0.514197	1.52362	0.631543	-2.15517
GMPPB	Mannose-1-phosphate guanyltransferase beta	A0A024R2X1;A0A024R329;Q9Y5P6;Q9Y5P6-2	-0.720786	-1.05792	1.77871	0.34958	0.48724	-0.836816	-0.523055	1.19082	-0.667776
IHPK1;IP6K1	Inositol hexakisphosphate kinase 1	A0A024R2X2;Q92551-2;Q92551	-0.114228	-0.556265	0.670493	-0.467127	0.254791	0.212336	0.240863	1.7252	-1.96606
SNRK	SNF-related serine/threonine-protein kinase	A8K5P5;A0A024R2Y6;Q9NRH2;E7EUC4;B4DHM9;Q9NRH2-2	-0.499824	0.734686	-0.234865	-0.339394	0.0362311	0.30316	1.12145	1.02993	-2.15138
GNL3	Guanine nucleotide-binding protein-like 3	A0A024R2Z6;Q9BVP2-2;Q9BVP2;C9JZT7;B4DMU5;C9JYH9	0.381108	-0.710035	0.328924	-0.519768	-0.487462	1.00723	1.16014	0.780298	-1.94044
CHDH	Choline dehydrogenase, mitochondrial	A0A024R301;Q8NE62;B4DMQ4;C9J7D8;C9JYW4	0.731474	-1.72467	0.993198	0.787472	-1.46803	0.680565	0.398436	-0.0819895	-0.316453
BAP1	Ubiquitin carboxyl-terminal hydrolase;Ubiquitin carboxyl-terminal hydrolase BAP1	A0A024R305;Q92560;F8W6N3;B3KS40;H0Y8E8	-0.556817	1.24237	-0.68555	-0.538785	0.461163	0.0776258	-1.3408	-0.441114	1.78191
TMA7;CCDC72;hCG_2014768	Translation machinery-associated protein 7	Q9Y2S6;A0A024R306;A0A024R1R8	-0.578603	1.5422	-0.963597	-0.233197	0.748289	-0.515093	-0.140142	1.38332	-1.24317
RHOA;ARHA	Transforming protein RhoA	A0A024R324;P61586;B4DKN9;C9JNR4;C9JX21;Q9BVT0;A0A0B6XK12;C9JRM1	-1.12286	0.799803	0.323049	-0.240079	0.208744	0.0313411	0.646231	1.29962	-1.94585
SUCLG2;DKFZp586M2023	Succinyl-CoA ligase subunit beta;Succinyl-CoA ligase [GDP-forming] subunit beta, mitochondrial	A0A024R325;Q96I99;Q3ZCW5;E9PDQ8;Q96I99-2;B7Z2D5;Q9Y436;H0Y852	0.698607	0.918602	-1.61719	1.05624	0.080123	-1.13638	0.00330601	-0.907026	0.90371
RPL29	60S ribosomal protein L29	A0A024R326;Q6IPI1;P47914	1.32932	0.320799	-1.65011	0.809631	-0.0473287	-0.762303	-0.86088	1.15728	-0.296405
PRKCD	Protein kinase C delta type;Protein kinase C delta type;Protein kinase C delta type regulatory subunit;Protein kinase C delta type catalytic subunit;Protein kinase C	A0A024R328;Q05655;Q05655-2;B4DFV1;C9K0E3;C9JZU8;C9J9P1;A0A087X0I9;Q04759-3;Q04759-2;Q04759	0.518207	-1.00018	0.481972	-0.055717	-0.659762	0.715477	-0.679682	-1.21829	1.89797
NIF3L1BP1;THOC7	THO complex subunit 7 homolog	A0A024R332;Q6I9Y2;A0A024R341;F8WF22;H7C5E3	-0.636951	0.725043	-0.0881006	-0.732847	-0.819475	1.55234	-0.561062	-0.938141	1.49919
TMEM113;WDR82	WD repeat-containing protein 82	A0A024R333;Q6UXN9;C9JBU3;C9J355	0.164965	-0.917936	0.752979	-0.564805	0.333876	0.230925	-1.13576	-0.87165	2.00741
NIPA1	Magnesium transporter NIPA1	Q3SYP4;A0A024R344;Q8TAY1;Q7RTP0-2;Q7RTP0	-0.36347	-1.03621	1.39968	0.190501	0.478411	-0.668912	0.648558	0.99699	-1.64555
THEX1;ERI1	3-5 exoribonuclease 1	A0A024R355;Q8IV48;B4DWF4;E5RIV7	0.863947	-0.154645	-0.709254	-1.3478	-0.560438	1.90819	-0.497519	0.788894	-0.291374
FHIT	Bis(5-adenosyl)-triphosphatase	A0A024R366;P49789;Q194V0;Q194U8;A0A0A0MRB0;E9PBZ0	0.328089	-1.67424	1.34614	0.114714	-1.15585	1.04114	0.427717	-0.747549	0.319838
TMF1	TATA element modulatory factor	A0A024R370;P82094;P82094-2;B4DQY7;A0A0A0MTG4;F8WF45;Q6PII6	0.850613	0.635934	-1.48655	-0.153131	0.194606	-0.0414569	1.50923	0.0142986	-1.52355
ARL6IP5	PRA1 family protein 3	B4DZZ0;B3KQB4;A0A024R371;O75915;F8WF90;C9JQU6;F8WF33;B4DWQ6	1.45189	0.346828	-1.79871	0.523441	0.336097	-0.859542	-0.329632	-0.624993	0.954621
CTSB	Cathepsin B;Cathepsin B light chain;Cathepsin B heavy chain	P07858;A0A024R374;A8K2H4;B4DL49;B3KUJ8;B4DMY4;Q6LAF9;E9PSG5;E9PQM1;R4GMQ5;E9PR54;E9PHZ5;E9PNL5;E9PKQ7;E9PCB3;Q5HYG5;E9PJ67;E9PLY3	0.201619	-0.554686	0.353083	-0.796521	-0.623568	1.42009	-1.30492	-0.330621	1.63552
hCG_21098		Q59HC5;A0A024R383	0.701703	-0.659908	-0.0417987	0.00574943	-0.446839	0.441097	1.37254	0.701233	-2.07377
MBP	Myelin basic protein	J3KS94;J3QQK6;A0A024R384;P02686-2;P02686;J3QKN5	0.676295	-1.01413	0.337837	-0.0998481	-0.649899	0.749751	1.06898	0.824084	-1.89307
THUMPD1;DKFZp686C1054;44M2.1	THUMP domain-containing protein 1	A0A024R388;Q9NXG2;Q6MZT3;O60362;B4DFY9;H3BNW0	0.579958	-0.30204	-0.277915	-0.391445	-0.270273	0.66172	1.15876	0.972539	-2.13131
CHORDC1	Cysteine and histidine-rich domain-containing protein 1	A0A024R394;Q9UHD1;A0A024R3C3;Q9UHD1-2;E9PPQ5;E9PIZ4;E9PSD5;E9PHZ2;Q9NZ93;E9PL00	0.276912	-0.847883	0.570982	-0.297257	-0.50682	0.804071	0.647895	1.29731	-1.94521
MRE11A	Double-strand break repair protein MRE11A	F8W7U8;A0A024R395;P49959-2;P49959;P49959-3;Q05D78;Q9BS79;F5GXT0;F5H742;F5H256	-0.288064	0.600255	-0.312197	-0.162143	0.415491	-0.253354	0.495918	1.59965	-2.09555
C11orf54	Ester hydrolase C11orf54	A0A087WT99;A8K718;A0A024R396;Q9H0W9-2;Q9H0W9;E9PQS1;E9PPB5;A0A024R3B0;Q9H0W9-3;E9PSC3;E9PLC5;E9PLB3;E9PIP1;E9PR95;E9PJU8;Q9H0W9-4	-0.679052	0.85029	-0.171225	0.326981	0.768801	-1.09579	1.10208	0.687096	-1.78918
CEP57	Centrosomal protein of 57 kDa	A0A024R3D1;A0A024R3A1;F5GYW0;Q86XR8-2;Q86XR8-4;Q86XR8-5;Q86XR8;A0A024R3B1;F5H1B0;H0YFT8;Q86XR8-3;H0YGT4;F5H0C6;F5GXS6;F5H6R3	-0.614961	1.28848	-0.673518	0.0190526	0.384706	-0.403757	0.718654	1.1276	-1.84626
DCUN1D5	DCN1-like protein;DCN1-like protein 5	A0A024R3A2;Q9BTE7;H0YCN4;B4DP84;E9PM04;H0Y9C5;H0Y907;B4DH26;E9PLH8;E9PQV9;E9PLS2;H0YD80;E9PM78;J3QQL8;Q92564-2;Q92564;Q92564-3	0.977237	-0.364611	-0.612621	0.393038	0.0445527	-0.437596	-0.702325	-1.29943	2.00176
SRP46;SRSF8	Serine/arginine-rich splicing factor 8	A0A024R3A8;Q9BRL6-2;Q9BRL6;A4D2F7;A4D2F6	-0.227466	-0.086584	0.314054	0.175443	-0.217986	0.0425417	2.25591	-0.874629	-1.38128
CCDC82	Coiled-coil domain-containing protein 82	A0A024R3B3;Q8N4S0;B2RBH9;A0A024R3B8;F5H777;Q8N4S0-2	-0.0139465	-0.339534	0.353476	0.0146429	-0.0307836	0.0161429	1.51624	0.70982	-2.22606
ATM	Serine-protein kinase ATM	A0A024R3C7;Q13315;B4DSP3;E9PIN0;Q68DE6;E9PIQ5;E9PRG7;Q6P7P1;M0QXY8;Q96QM9;A8WFP7;H0YDU7;A0A087X0E9;Q59GH6;Q8TDS2;E2I6F3	0.256984	-1.0629	0.805914	0.130009	0.292487	-0.422496	1.07039	0.906187	-1.97658
DKFZp547C195;RNF214	RING finger protein 214	A0A024R3D4;Q8ND24;E9PN76;Q8ND24-2;E9PRE9	-0.137074	-1.05706	1.19414	0.299827	-0.846842	0.547017	0.0323505	1.45522	-1.48758
DLAT	Acetyltransferase component of pyruvate dehydrogenase complex;Dihydrolipoyllysine-residue acetyltransferase component of pyruvate dehydrogenase complex, mitochondrial	B4DJX1;Q86YI5;A0A024R3D8;P10515;H0YDD4;E9PEJ4;B4DS43;B4DLQ2;Q01991;Q16791;B4E1P6	1.00142	0.84337	-1.84478	0.674072	0.427323	-1.1014	0.0130181	0.711943	-0.724958
LOH11CR2A;VWA5A	von Willebrand factor A domain-containing protein 5A	A8K6N3;A0A024R3H3;O00534;B4DHS6;O00534-4;O00534-3;O00534-2;B2RC43	1.37798	-2.15589	0.777904	-0.198874	-0.0714211	0.270295	0.202033	-0.679479	0.477446
TRIM29	Tripartite motif-containing protein 29	Q53G41;A0A024R3J1;Q14134-2;Q14134;E9PI31;E9PLI4;E9PJ94;E9PJD4;B7Z8U9;E9PRL4;B7Z5V5;B7Z5V8;Q0P6H7	0.440468	0.300868	-0.741326	0.670272	0.731051	-1.40131	0.836155	-1.67701	0.840835
hCG_2032701;STT3A	Dolichyl-diphosphooligosaccharide--protein glycosyltransferase subunit STT3A	A0A024R3J7;P46977;P46977-2;H0YET6;A0A0C4DH80;E9PN73;E9PI32	-1.26094	0.99229	0.268658	-1.4365	1.58887	-0.152379	-0.658534	0.115472	0.543065
NFRKB	Nuclear factor related to kappa-B-binding protein	A0A024R3K9;A0A024R3N2;Q6P4R8-3;Q6P4R8;Q6P4R8-2;E9PQ59;B4DSL1	-0.12781	0.160067	-0.0322574	-0.00347151	0.0754256	-0.0719541	2.09386	-0.219363	-1.8745
VPS26B	Vacuolar protein sorting-associated protein 26B	A0A024R3L9;Q4G0F5	-0.798209	0.783205	0.0150088	-0.530927	-0.18819	0.719113	-1.14086	-0.837129	1.97799
THYN1	Thymocyte nuclear protein 1	A0A024R3M1;Q9P016;Q9P016-2	-0.714199	1.37829	-0.664091	-0.667809	0.363073	0.304736	0.556417	1.13851	-1.69492
FLI1;EWSR1/FLI1 fusion	Friend leukemia integration 1 transcription factor	Q01543;A0A024R3M5;Q01543-3;A0A024R3N6;Q01543-2;A0A024R3K4;Q01543-4;F1JVV8;F1JVV7;B1PRL2;Q9BZD1;V9GY62;B4DN83;A8MZ24;A8MX39;B5MDW0;A0A0C4DG41;A0A0A0MSR4;B4DVX5;P11308-1;P11308-2;P11308-4;P11308;Q99581;V9GZ02	-1.53366	1.91457	-0.380914	-0.294452	-0.269834	0.564304	-0.534512	0.949426	-0.414923
NRGN	Neurogranin;NEUG(55-78)	A0A024R3M7;Q92686	-1.66642	-0.308963	1.97537	-0.642516	0.366616	0.2759	-0.243121	0.628251	-0.385118
ACBD3	Golgi resident protein GCP60	A0A024R3P9;Q9H3P7	-0.79678	1.28717	-0.490394	-0.644759	1.14101	-0.496248	0.649055	0.873812	-1.52287
FBXO28	F-box only protein 28	A0A024R3Q6;Q9NVF7;B4E0H5;Q9NVF7-2	-1.60188	0.59395	1.00793	0.119363	-0.0425888	-0.0767811	0.237488	1.28816	-1.52564
ARID4B	AT-rich interactive domain-containing protein 4B	A0A024R3R1;Q4LE39-3;Q4LE39-2;Q4LE39;A0A024R3V1;X6RCR8;H0Y7Y8;Q4LE39-4;H7C5R6;A0PJ81	-0.590072	0.922041	-0.331959	-0.809381	0.626504	0.182872	0.380797	1.45169	-1.83249
LBR	Lamin-B receptor	A0A024R3R5;Q14739;C9JXK0;B4E0Z3;C9JES9	-0.833184	0.730659	0.102525	-0.656024	-0.381076	1.03709	-0.859164	-0.985164	1.84434
C1orf198	Uncharacterized protein C1orf198	A0A024R3S1;Q9H425-3;Q9H425;E5RFY9;E5RI90;Q9H425-2	-0.0760321	1.85789	-1.78186	-0.429229	-0.310529	0.739752	0.275148	0.323943	-0.59908
CABC1;ADCK3	Atypical kinase ADCK3, mitochondrial	B4DVB7;A0A024R3S3;Q8NI60;Q8NI60-3;Q5T7A2;B4DN23;A1L377;Q8NI60-4;B4DED1;B4DU83;Q8NI60-2	-0.0674179	0.429478	-0.362056	-0.754644	2.17444	-1.4198	0.493898	-0.262798	-0.231108
KMO	Kynurenine 3-monooxygenase	A0A024R3S9;O15229-3;O15229-2;O15229;Q9BS61;A8K693;H0Y320	0.421084	-0.343706	-0.0773742	1.85339	-0.240616	-1.61277	0.0378966	-0.914056	0.876152
TMEM63A	CSC1-like protein 1	B3KMR6;A0A024R3T3;O94886;Q2HIZ8;X6RI56	-1.10314	0.548414	0.554701	1.07113	0.874256	-1.94536	0.497502	-0.480393	-0.0171083
PARP1	Poly [ADP-ribose] polymerase 1	A0A024R3T8;P09874;B2R5W3;B4E0E1;Q05D33;Q6PJL0;Q96P95;Q5VX84;Q5VX85	-0.590411	-0.680173	1.27059	-0.299369	1.61035	-1.311	0.723721	-0.801844	0.0781327
C2orf47;FLJ22555	Uncharacterized protein C2orf47, mitochondrial	Q8WWC4;A0A024R3U8;H7C0V0	1.07497	-1.15287	0.077888	0.0850833	-0.0939594	0.00888037	-1.61732	-0.0772091	1.69453
RAB4A	Ras-related protein Rab-4A	A0A0A1HAV9;Q53GC2;A0A024R3U9;P20338;A0A087WYT5	0.544949	1.02763	-1.57256	0.0530693	0.768538	-0.821607	1.39173	-0.686756	-0.704988
SPATS2L;DNAPTP6	SPATS2-like protein	A0A0A0MSG5;B8ZZZ7;A0A024R3V0;Q9NUQ6-2;Q9NUQ6;Q9NUQ6-4;Q9NUQ6-3;F2Z2S1;C9JKE4;F8VZ02;F8VT91;C9JGM8;C9JW67;F8W6C2	0.347533	-0.153945	-0.193591	-0.153986	-0.733455	0.887443	1.33831	0.70602	-2.04433
PPIL3	Peptidyl-prolyl cis-trans isomerase;Peptidyl-prolyl cis-trans isomerase-like 3	A0A024R3V4;H7BZ14;Q9H2H8;B8ZZ77;B4DN80;Q9H2H8-2;C9K058;F8WC82;C9J4N2;Q86UR0	1.49519	-0.725149	-0.770033	0.891865	0.617477	-1.50935	-0.690495	-0.142404	0.832892
NIF3L1;DKFZp762L015	NIF3-like protein 1	Q9GZT8;A0A024R3V7;Q9GZT8-2;A0A024R3V5;Q658J0;E7EXA3;Q9GZT8-3;Q6X734;H7C1A8;B8ZZI0;C9JN42;B7ZW58;Q9NX45-3;E9PBZ7;A6NNP5-4;A6NNP5-6;A6NNP5-3;A6NNP5-5;A6NNP5	-1.30762	1.77957	-0.471953	-0.170574	1.06489	-0.894311	-0.460887	0.786781	-0.325898
TSNAX;DISC1	Translin-associated protein X	A0A024R3V8;Q99598;C4P0D6;C4P0D8;C4P0D4;Q5VVQ1;Q7Z3N9;Q9NRI2	-1.83311	1.35461	0.478508	-0.251308	1.0063	-0.755001	0.227537	0.539038	-0.766571
TOMM20	Mitochondrial import receptor subunit TOM20 homolog	A0A024R3W2;Q15388	-0.238141	-0.351441	0.589582	-0.0681305	-0.916672	0.984802	-0.79257	-1.13916	1.93173
GGPS1	Geranylgeranyl pyrophosphate synthase	A0A024R3W4;O95749;C9J6G3;C9J7M1;O95749-2	0.165335	0.103911	-0.269249	0.647767	0.262303	-0.910072	-0.79347	-1.28081	2.07429
EEF1B2	Elongation factor 1-beta	A0A024R3W7;P24534;C9JZW3;F2Z2G2;F8WF65	0.581028	1.41076	-1.99178	0.453006	0.600921	-1.05394	0.13264	-0.0935358	-0.0390968
HSPD1	60 kDa heat shock protein, mitochondrial	P10809;A0A024R3X4;B3GQS7;B7Z597;B7Z5E7;B7Z4F6;B7Z532;Q53SE2;E7ESH4;E7EXB4;B9VP19;B9VPB4;P10809-2;Q53QD5;C9JL25;C9JCQ4;C9JL19;C9J0S9;B9VP24	1.59064	-1.731	0.140369	0.282065	0.408667	-0.690732	0.150325	-0.996093	0.845756
SUMO1	Small ubiquitin-related modifier 1	A0A024R3Z2;B8ZZN6;P63165;B8ZZJ0;B9A032;B8ZZ67;G2XKQ0;P63165-2	0.178014	-1.70536	1.52735	-0.4453	-0.54424	0.989526	-0.661802	-0.215281	0.877097
LANCL1	LanC-like protein 1	Q6FHH6;Q53TN2;A0A024R3Z5;O43813;B2R602;E9PHS0;B4DGM7	-0.85755	-0.451291	1.30884	0.732158	0.554406	-1.28658	0.222143	-1.28902	1.06689
BZW1;hCG_2022736	Basic leucine zipper and W2 domain-containing protein 1	A0A024R3Z6;Q53FN7;Q7L1Q6;Q7L1Q6-4;Q7L1Q6-3;Q7L1Q6-2;D3DN77;C9IZ80;B3KU41;C9JFN4;C9JV57;C9J188;C9JWF5;H0Y503;Q3LIC9	-0.295423	1.98476	-1.68935	0.291061	0.393367	-0.684442	0.159892	0.352102	-0.511963
CASP8;hCG_16983	Caspase-8;Caspase-8 subunit p18;Caspase-8 subunit p10	Q14790-9;Q14790-4;Q14790;Q14790-2;A0A024R3Z8;B5BU46;Q14790-3;B6CGU5;H7C0E2;A0A024R3Z9;Q14790-7;Q14790-8;Q6NVI2;A0A0A0MS31;E7ETB7;E7EQ06;C9JB29;K4FGA0;E7EQ01;E7EVN1;C3S3G0	-0.25014	1.26088	-1.01074	-0.7172	1.77258	-1.05538	-0.407741	0.595263	-0.187523
METTL21A;LOC151194	Protein N-lysine methyltransferase METTL21A	C9JSX1;C9JES0;A0A024R402;H7BXH9;Q8WXB1-2;Q8WXB1	-0.882396	1.5507	-0.668312	0.209894	1.01855	-1.22845	1.08881	-0.519474	-0.569323
MAP2	Microtubule-associated protein;Microtubule-associated protein 2	A0A024R407;P11137-3;P11137;A8K5Y1;A0A024R409;Q59FX9;P11137-2	0.835682	-0.189594	-0.646084	-0.541803	1.12865	-0.586847	0.353258	1.36435	-1.71762
AAMP	Angio-associated migratory cell protein	C9JG97;A0A024R410;C9JEH3;Q13685;H7C0R2;C9JTS3;Q59EM1	-0.212635	-0.068055	0.28068	0.367164	0.335613	-0.702773	-0.658366	-1.4708	2.12917
ORC2L;ORC2	Origin recognition complex subunit 2	A0A024R411;Q13416;B4DYU9;B8ZZ80;C9JK08	0.0254952	1.70179	-1.72729	-0.123805	0.948525	-0.824716	0.0527557	0.483712	-0.536464
NDUFB3	NADH dehydrogenase [ubiquinone] 1 beta subcomplex subunit 3	C9JKQ2;A0A024R413;O43676	1.31102	0.177455	-1.48848	0.461742	0.00726375	-0.469002	-0.628951	-0.911816	1.54077
PNKD	Probable hydrolase PNKD	Q96P23;A0A024R415;Q8N490-2;Q8N490	0.211056	1.37326	-1.5843	0.234134	-0.0166969	-0.217437	1.42532	-0.259945	-1.16539
KIAA0971;FASTKD2	FAST kinase domain-containing protein 2	B3KMB8;A0A024R419;Q9NYY8-2;Q9NYY8	1.05306	-0.0617752	-0.991292	0.352737	0.190564	-0.543294	-0.216702	-1.5315	1.74821
ZFAND2B	AN1-type zinc finger protein 2B	F8WEE4;B8ZZ56;A8K9A7;E7EV05;E9PFU9;B4DEN4;A0A024R435;Q8WV99-2;Q8WV99	0.153511	-0.970027	0.816519	0.538541	-0.629352	0.0908053	0.308973	1.50853	-1.8175
ATG9A	Autophagy-related protein 9A	B4DYN3;B3KPP7;A8K140;A0A024R438;Q7Z3C6-2;Q7Z3C6;H7C152;C9JD65;Q7Z3C6-3	-1.07568	0.936942	0.138752	0.885363	0.978037	-1.86341	0.693778	-0.272425	-0.421358
DNPEP	Aspartyl aminopeptidase	Q9ULA0;B7Z7F0;E7ETB3;Q53SB6;A0A024R442;Q9NV55;A0A024R443;Q9BSS9;E7EMB6;C9JBE1;B7Z822;F8WAN0;Q9HAC6;B9ZVU2;E7EPX3;E5RJ35;C9J1E2;C9JRG3;E3W974	-1.24292	1.37223	-0.129302	0.223403	1.13678	-1.36019	0.327775	0.611342	-0.939123
ANKZF1	Ankyrin repeat and zinc finger domain-containing protein 1	B8ZZS4;A0A024R464;Q9H8Y5	-0.882508	-1.07468	1.95719	NaN	NaN	0	-0.0187882	0.352273	-0.333485
BCS1L	Mitochondrial chaperone BCS1	Q53EX1;A8JZZ8;A0A024R467;Q9Y276;C9J1S9;H7C492;Q53RT4;C9J8G3;H7BZF6;C9JAS4	0.19782	-0.049365	-0.148463	0.759722	0.744503	-1.50421	-0.199656	-1.39725	1.5969
COPS7B	COP9 signalosome complex subunit 7b	A0A024R471;Q9H9Q2;Q53GQ2;J3KQ34;A0A087X1P5;Q9H9Q2-2;B3KV02;J3QT73;B3KW51;A0A024R478;J3KQ41;Q9H9Q2-3;J3QT67;J3QT95;J3QT43;J3QT50;J3QT69;J3QT66;J3KQV6	-0.928126	-0.486133	1.41424	-0.369672	-0.383566	0.753255	0.884616	0.757106	-1.64172
MRPL44	39S ribosomal protein L44, mitochondrial	A0A024R473;Q9H9J2	0.51421	-0.358487	-0.155741	-0.206777	0.689126	-0.48233	2.06846	-0.578854	-1.48961
CUL3	Cullin-3	B7Z600;Q53S54;A0A024R475;Q13618-3;Q13618-2;Q13618;A0A087WTG3;H7C399	-1.0005	0.530449	0.470058	-0.263724	1.90727	-1.64355	-0.241944	0.107718	0.134222
GMPPA	Mannose-1-phosphate guanyltransferase alpha	A0A024R482;Q96IJ6;A0A087WUI8;Q96IJ6-2;F8WD54;B4DJR0;C9J255;C9JAH0	1.00833	-1.318	0.309672	1.71654	-0.590424	-1.12611	-0.620912	0.376469	0.244443
WDFY1	WD repeat and FYVE domain-containing protein 1	A0A024R488;Q8IWB7;Q9H8N9;C9JJ54	-0.505999	-0.86709	1.37308	1.30774	0.335704	-1.64344	0.149033	-0.598769	0.449741
C2orf33;MFF	Mitochondrial fission factor	A0A024R491;Q9GZY8-5;Q9GZY8-2;Q9GZY8;C9JHF5;Q9GZY8-4;Q9GZY8-3;A0A0A0MS29;C9JU19	-0.0200114	-0.422824	0.44284	-0.27738	-0.121112	0.398486	1.18377	1.03174	-2.21551
ATG16L1;FLJ10035;FLJ00045	Autophagy-related protein 16-1	E7EVC7;Q676U5;Q676U5-2;A0A024R494;A5YM60;L7UQD0;Q17RG0;B7ZLM5;Q676U5-3;Q53SV2;A0A024R4B6;Q9H7M5;Q676U5-5;Q676U5-4;C9JK97;Q9NWG8;Q8TCI4;C9J1B2;C9JAY7	-0.53805	1.01132	-0.473278	0.42347	-0.351482	-0.0719857	-0.769814	-1.23786	2.00768
CAB39	Calcium-binding protein 39	A0A024R496;Q9Y376;A0A087X0K1;Q7Z4X0;Q53RN7	0.0359485	-0.815131	0.779182	-0.0210063	-0.571836	0.592842	-1.00002	-1.008	2.00802
ACSL3	Long-chain-fatty-acid--CoA ligase 3	B3KN05;B2RBE0;A0A024R497;O95573;B3KMA6;Q6PIM8;C9JC11;F5H062;F5GWH2	-0.346652	0.423356	-0.0767034	0.337264	0.705485	-1.04276	0.978005	1.02117	-1.99916
NCL	Nucleolin	P19338;A0A024R4A0;B3KTP9;Q9BQ02;Q6ZS99;B3KM80;H7BY16;C9JLB1;C9JWL1;C9J1H7;C9JYW2;REV__Q9BQ02;REV__B3KM80;REV__Q6ZS99;REV__B3KTP9;REV__A0A024R4A0;REV__P19338	-0.714121	1.90665	-1.19253	-0.882982	1.13951	-0.256532	-0.343937	-0.0638243	0.407771
hCG_32657;CAPN10	Calpain-10	A0A024R4A1;B7Z6G3;B7WPF5;Q9HC96-6;Q9HC96-5;Q9HC96-4;Q9HC96-3;Q9HC96-2;Q9HC96	1.62218	0.193694	-1.81587	-0.627313	0.493301	0.133998	0.441956	-0.957803	0.515847
GIGYF2;TNRC15	PERQ amino acid-rich with GYF domain-containing protein 2	Q6Y7W6-5;Q6Y7W6-4;I1E4Y6;A0A024R4A5;Q6Y7W6;Q6Y7W6-3;E7ESB6;C9J0V6;F8WCD5;C9JHW1;B4DZM1;C9JPV7;C9JXQ0;C9JHT0;C9JRZ2;B4DLU7;B4DRT8;REV__A0A024R3H6;REV__Q6ZUD6;REV__A0A024R3F4;REV__Q86UU1-2;C9JW88;REV__B0YJ65;REV__A0A087WZL0;REV__Q96D60;REV__Q86UU1;C9JH18;Q9H7I8;REV__B3KQD4;REV__Q96SW0;REV__Q8NC75	-0.0869481	0.9601	-0.873127	0.00616606	0.24342	-0.249599	1.48358	0.459284	-1.94287
STK25;DKFZp686J1430	Serine/threonine-protein kinase 25	C9J6L2;C9JCC0;C9J232;H7C279;Q5CZ67;B4E185;B4DMA5;B3KRS6;B4DVS7;Q96BA2;A0A024R4B2;O00506-3;O00506-2;O00506;C9JJV0;C9JDH9	0.621704	-1.08079	0.459085	0.64597	-1.85475	1.20879	0.0968942	-0.72001	0.62311
NDUFA10	NADH dehydrogenase [ubiquinone] 1 alpha subcomplex subunit 10, mitochondrial	Q7Z518;A8K413;A0A087WXC5;A0A024R4B3;E7ESZ7;O95299;Q53SW4;O95299-2;H7C2W5;H7C1Y7;H7C2X4;Q8N1B9;Q59FM0;C9J6X0;Q53QE8	1.33818	-1.5279	0.189718	0.474601	0.109453	-0.584032	-0.53713	-0.920505	1.45761
TXNIP	Thioredoxin-interacting protein	A0A024R4B7;Q9H3M7;B1ALI9;B4DVM7;Q9H3M7-2	-0.89194	0.705895	0.186043	0.676772	-0.329032	-0.347736	-0.393152	1.89252	-1.49937
POLR3C	DNA-directed RNA polymerase III subunit RPC3	Q53F76;A0A024R4C1;Q9BUI4;E9PHH9;Q9BT08	-0.452851	0.282758	0.170103	-0.423222	-0.106724	0.529941	-0.436078	-1.64334	2.07941
COPS8	COP9 signalosome complex subunit 8	H7C3S9;E9PGT6;B2R8N1;A0A024R4D1;Q99627-2;Q99627	-0.310379	-1.07706	1.38746	-0.365072	0.430093	-0.0650342	1.497	0.00465714	-1.50167
NMNAT1	Nicotinamide-nucleotide adenylyltransferase;Nicotinamide/nicotinic acid mononucleotide adenylyltransferase 1	Q53GL1;A0A024R4E1;Q9HAN9;B1AN62;K7EPD7	0.204663	-1.68702	1.48236	-0.180618	-0.167941	0.348552	1.3172	-0.403786	-0.913405
TARDBP;TDP43	TAR DNA-binding protein 43	Q13148;A0A0A0N0L3;A0A024R4E2;A0A087WYY0;A0A087X260;G3V162;B1AKP7;A0A0A0N0M3;A0A087WX29;A0A0A0N0N3;B4DRW3;K7EN94;K7EJM5;A0A087WV68;A0A087WXQ5;Q13148-4;A0A087WXV3;A0A087WX67;A0A087WW61;A0A087WZC9;A0A087WYE7;A0A0A0MSV7;K7EJ99;K7EL26;A0A087WZM1;A0A087WTZ4	-1.73893	-0.323587	2.06254	-0.395301	0.0856776	0.309613	-0.363718	-0.100522	0.464229
KCNAB2	Voltage-gated potassium channel subunit beta-2	Q13303-4;Q13303;Q13303-2;A0A024R4E3;B2R776;Q13303-5;Q13303-3;A8K1X9;B2R615;B0AZM0;Q5TG80;Q6FG44;Q6FG22;Q5TG81;B7Z435;Q14722;C9JQ60;Q14722-2;Q14722-3;A0A087X1P8;Q5TG84;C9JBV8;K7EIR5;B7Z8E5;F8W6W4;Q5MJQ3;K7EKU4	0.429303	-1.69388	1.26457	0.606853	0.40999	-1.01683	-0.0167847	-0.934111	0.950891
HDLBP	Vigilin	A0A024R4E5;Q00341;B2R5V9;Q00341-2;H0Y394;Q6ZS03;Q96CF6;B4DKR8;Q2HJC8;Q6ZN49;C9JIZ1;H7C2D1;H7BZC3;C9J5E5;C9JZI8;Q5HYC5;C9JES8;C9JHZ8;H7C0A4;C9JK79;C9JHS7;C9JT62;C9JHN6;C9JEJ8;C9JBS3;C9JQ82;C9JMQ6;H7C3D0	0.53944	-1.00778	0.468354	-0.139407	-0.830544	0.969951	-0.813059	-0.97775	1.79079
PEX11B	Peroxisomal membrane protein 11B	A0A024R4E7;O96011-2;O96011;B3KSS3;H7C3V6	-0.774792	-0.393446	1.16823	-0.258984	0.708432	-0.449443	-1.56814	-0.0587116	1.62686
ENO1	Alpha-enolase;Enolase	A0A024R4F1;P06733;E2DRY6;P06733-2;K7EM90;A4UCS8;A4QMW8;K7ERS8;L0R6S1;B4DUJ6	-0.179985	-0.216006	0.395991	0.710072	1.31986	-2.02994	-0.404837	-0.556319	0.961166
POLD1	DNA polymerase;DNA polymerase delta catalytic subunit	A0A024R4F4;M0R2B7;P28340;M0QZR8;Q59FA0;Q308M6;M0QXE6;M0QXQ2;M0QZB4;M0R3H8	1.01229	-0.330786	-0.681493	-1.86916	0.656617	1.21252	-0.24541	-0.554033	0.799453
LRRC47	Leucine-rich repeat-containing protein 47	A0A024R4G1;Q8N1G4	-0.450371	1.31397	-0.863603	0.290403	1.1341	-1.42451	-0.153178	-0.89549	1.04867
JOSD2	Josephin-2	M0QZL8;A0A024R4G2;Q8TAC2-2;Q8TAC2	0.598846	0.60921	-1.20805	0.545097	-1.832	1.2869	0.567119	-0.380968	-0.186156
KIF1B;KIF1Bbeta	Kinesin-like protein;Kinesin-like protein KIF1B	B4DMF3;A0A024R4H4;Q4R9M7;Q4R9M8;A0A087WWA3;Q4R9M9;O60333-2;O60333;O60333-4	0.514841	-0.499377	-0.0154664	-0.167246	0.430777	-0.26353	-0.370246	-1.68527	2.05551
LZIC	Protein LZIC	A0A024R4I7;Q8WZA0;Q8WZA0-2;K7ES95	-0.749904	0.859266	-0.109352	0.537909	0.226355	-0.764255	-0.391273	-1.46766	1.85891
ZNF331;DKFZp686L0787	Zinc finger protein 331	A0A024R4J5;Q68D63;Q9NQX6	1.24951	-0.79044	-0.459073	-0.308373	-1.2467	1.55508	0.997277	-0.646457	-0.35082
MDH2	Malate dehydrogenase;Malate dehydrogenase, mitochondrial	Q0QF37;Q75MT9;Q6FHZ0;A0A024R4K3;P40926;G3XAL0;P40926-2;B3KTM1	-0.435389	0.693008	-0.257625	0.645627	0.103367	-0.749	-0.770447	-1.25564	2.0261
RPS9	40S ribosomal protein S9	A0A024R4M0;P46781;B5MCT8;C9JM19;B7Z732;A5D904;F2Z3C0;A8MXK4	-0.40303	0.909875	-0.506841	-0.10788	1.04214	-0.934266	-0.933161	-0.851766	1.78492
RDH13	Retinol dehydrogenase 13	A0A024R4M8;Q8NBN7;B2RDH1;Q8NBN7-2;G8JLA1;B3KVA3;A8K6B4	0.970523	-1.84571	0.875185	-0.140366	-0.485665	0.626025	-0.737604	-0.474368	1.21198
TSEN34	tRNA-splicing endonuclease subunit Sen34	B0V3J0;A9C4B9;A0A0G2JNK5;A0A024R4N9;B4DT51;E7EQB3;Q9BSV6	1.18848	0.47293	-1.66141	-0.428371	1.36345	-0.935082	0.630416	-0.102426	-0.527983
ZNF19;ZNF329;ZNF658;ZNF658B	Zinc finger protein 19;Zinc finger protein 329;Zinc finger protein 658B;Zinc finger protein 658	J3KT56;H3BNI0;A0A024R4Q4;B3KNB1;B9EH69;A8K7Y5;P17023-2;P17023;Q86UD4;Q4V348;Q5TYW1	-1.19724	1.84925	-0.652014	-0.346609	-0.639964	0.986575	0.108473	0.720715	-0.829185
TFPT	TCF3 fusion partner	A0A0G2JP55;A8MTQ3;G5E9B5;A0A024R4Q5;P0C1Z6;F8WDC1	-0.483912	0.670261	-0.186356	-0.672133	1.06379	-0.391649	1.84488	-0.45357	-1.39131
RPS5	40S ribosomal protein S5;40S ribosomal protein S5, N-terminally processed	M0R0F0;A0A024R4Q8;P46782;M0R0R2;Q53G25;M0QZN2;Q59EK8	-0.376686	0.0113657	0.365322	0.146411	0.0950182	-0.241428	-0.527098	-1.63632	2.16342
CNOT3	CCR4-NOT transcription complex subunit 3	A0A024R4R3;O75175;B7Z6J7;O75175-2;H0Y5X7;H7C3F5;Q6ZMJ6;O75175-3;H7C5J4;A0A0G2JPP0;A0A0G2JN65;H7C148	-0.711471	-0.224273	0.935731	-0.0355438	0.0984987	-0.0629549	-1.52256	-0.478808	2.00138
LENG8	Leukocyte receptor cluster member 8	A0A024R4R9;Q96PV6-2;A0A087WTE7;C9JMY0;A0A087WUE4;Q96PV6;A0A0G2JNN3;E7EWC7;C9J1N5;B0VJY8;A0A0G2JN70;A0A0G2JPW6	-0.0652488	0.131675	-0.0664278	-0.0901831	-0.254887	0.345073	1.30529	0.963853	-2.26915
CHMP2A	Charged multivesicular body protein 2a	A0A024R4S0;O43633;M0R1L7;M0R1T5;M0QXX8	0.461448	0.309738	-0.771186	-0.109857	-0.0844126	0.194269	-1.87698	0.00176946	1.87521
EPN1	Epsin-1	A0A024R4S1;Q9Y6I3;B4DU91;Q9Y6I3-3;Q9Y6I3-1;D6R907;D6RBI9;D6RBR6;D6RFG3;D6REL6;I6L9I8;Q9H201-2;Q9H201	-1.1058	0.034431	1.07138	-0.220136	0.97935	-0.759219	0.576639	1.04311	-1.61975
ZNF447;ZSCAN18	Zinc finger and SCAN domain-containing protein 18	A0A024R4T0;Q8TBC5;Q8TBC5-3;A0A0C4DG78;Q8TBC5-4;Q8TBC5-2;Q69Z04	-0.519983	0.468339	0.051641	0.0199072	-0.0789444	0.0590342	1.04456	1.18957	-2.23412
UBE2M	NEDD8-conjugating enzyme Ubc12	A0A024R4T4;P61081;M0QX69;M0QYI6	-0.647448	0.534412	0.113018	0.275498	0.0118791	-0.287368	2.1417	-0.721912	-1.41978
DKFZp434L2027;ZNF446	Zinc finger protein 446	Q9UFF2;Q9H686;M0R202;Q96AF5;A0A0B4J2G2;A0A087WUM8;A0A024R4T7;Q9NWS9	-0.351107	-0.0338359	0.384943	-0.438017	-0.49532	0.933332	-1.16532	2.06289	-0.897559
ARFGAP3	ADP-ribosylation factor GTPase-activating protein 3	B7Z6L2;B7Z4Q0;A0A024R4U0;Q9NP61-2;Q9NP61;H0Y6A0;B0QYV8;B0QYV9	-0.522806	0.445319	0.077477	-0.856163	-1.1729	2.02907	0.303192	0.609533	-0.912719
TTLL12	Tubulin--tyrosine ligase-like protein 12	Q14166;A0A024R4U3;Q9BR23	-0.05946	-1.47359	1.53306	-0.492303	0.184314	0.307989	1.04591	0.332213	-1.37813
PARVG	Gamma-parvin	A0A024R4U4;Q9HBI0;Q9HBI0-2;Q9HBI0-3;B0QYM9;B0QYN0;U3KQ67;Q9HBI0-5;Q9HBI0-4	0.782768	-1.38274	0.599969	0.275072	0.0499199	-0.324986	-0.434231	-1.30747	1.7417
C22orf8;FAM118A	Protein FAM118A	A0A024R4V3;Q9NWS6-2;Q9NWS6	0.611113	-0.473721	-0.137392	0.0552561	-1.26771	1.21246	0.251152	1.32501	-1.57617
BRD1	Bromodomain-containing protein 1	B4E3L9;A0A024R4W4;Q86X06;A0A024R4V5;O95696;O95696-2;Q59G93;J3KQ61;B4DZC2;Q9Y4Q3;B7Z926;B4DZ41	-0.560742	1.45667	-0.895908	-0.498352	0.471026	0.0273257	-0.684104	-0.997376	1.68146
FLJ20699;TTC38	Tetratricopeptide repeat protein 38	A0A024R4V7;Q5R3I4;A9UJP8;B4DUE0;F8WBU8;H7C089;H7C2L7	1.08359	0.499021	-1.58261	0.357286	0.261796	-0.619082	-0.316509	-1.1345	1.45101
CYB5R3	NADH-cytochrome b5 reductase;NADH-cytochrome b5 reductase 3;NADH-cytochrome b5 reductase 3 membrane-bound form;NADH-cytochrome b5 reductase 3 soluble form	A0A024R4X0;P00387-2;P00387;P00387-3;Q6ZVI6;B1AHF3;Q6TGM5	-0.53375	0.710684	-0.176937	0.229311	1.62813	-1.85744	-0.267021	0.811114	-0.544095
CHKB;hCG_16873	Choline/ethanolamine kinase	Q9Y259;A0A024R4X4;B7Z756	-0.808532	0.23476	0.573767	0.128404	0.432654	-0.561056	1.01927	1.05324	-2.0725
hCG_1989366;NUP50	Nuclear pore complex protein Nup50	A0A024R4X7;Q9UKX7-2;Q9UKX7;B4E2D3;B0QY21	-0.438739	-0.601578	1.04032	-0.423329	-1.01356	1.43688	-1.13606	1.32838	-0.192311
ZFP91-CNTF;hCG_2042749;ZFP91	E3 ubiquitin-protein ligase ZFP91	A0A0A6YYC7;A0A024R4Z4;A0A024R4Z1;Q96JP5-2;Q96JP5;H3BTR0;A0A024R557;B4DIN6	-0.780449	0.916462	-0.13601	0.509	-0.629528	0.120521	-0.693068	1.94998	-1.25691
FAM111A	Protein FAM111A	A0A024R4Z3;Q96PZ2	-0.662649	-0.183012	0.845652	-0.364539	0.435147	-0.070604	0.102528	-1.84977	1.74725
SSRP1	FACT complex subunit SSRP1	A0A024R4Z6;Q08945;E9PPZ7;E9PMD4;Q59GH7	0.284432	1.41158	-1.69601	-0.357282	0.92446	-0.567188	-0.568554	-0.509828	1.07839
SBF1	Myotubularin-related protein 5	G5E933;A0A024R4Z9;O95248;O95248-4;Q68CX1;Q59EX9;Q86TK5;H0Y5W8;Q6PGN5;H0YD05;A0A087WZP7;Q86WG5	-0.318686	1.03329	-0.714596	0.105185	-0.031032	-0.0741493	1.77492	0.000526267	-1.77545
MS4A1	B-lymphocyte antigen CD20	E9PKH8;A8K803;A0A024R507;P11836;P11836-2	0.728506	-1.98788	1.25938	0.234821	-0.885069	0.65025	-0.64701	0.468959	0.17805
DKFZp686G12235;ARSA	Arylsulfatase A;Arylsulfatase A component B;Arylsulfatase A component C	Q63HL5;A0A0C4DFZ2;A0A024R509;P15289-2;P15289;B4DVI5	-0.0424744	-0.214338	0.256817	-0.550459	-0.370237	0.920701	1.54705	0.452943	-2
FTH1	Ferritin;Ferritin heavy chain;Ferritin heavy chain, N-terminally processed	G3V192;A0A024R525;Q6NS36;P02794;G3V1D1;Q6NZ44;B3KXC3;E9PPQ4;Q8TD27;A9JQE1;E9PRK8;E9PKY7	-1.8167	0.572714	1.24398	-0.296402	0.481187	-0.18479	0.395876	0.859301	-1.25517
DAK;TKFC	Bifunctional ATP-dependent dihydroxyacetone kinase/FAD-AMP lyase (cyclizing);ATP-dependent dihydroxyacetone kinase;FAD-AMP lyase (cyclizing)	A0A024R529;A0A087WUL0;Q3LXA3;H0YCY6;Q3LXA3-2;I3L252;E9PJG8;Q9UFX5;A0AUP5;E9PQR1	0.874931	-0.469586	-0.405332	0.162721	1.08635	-1.24908	0.348113	1.22256	-1.57068
MTA2	Metastasis-associated protein MTA2	A0A024R534;O94776;O94776-2	-0.106363	0.331844	-0.225457	0.0365111	0.350334	-0.386845	1.18792	1.05485	-2.2428
UBXN1;LOC51035	UBX domain-containing protein 1	E9PJ81;E9PRQ7;A0A024R598;A0A024R539;Q04323;Q04323-2;B4E0P8;A0A087WTZ5;Q05BV2;B4DNC6;B4DU88;E9PS08	-0.0775267	-0.145552	0.223081	-0.0335572	0.0697806	-0.0362268	1.05413	1.24055	-2.29468
HSPC152;TRMT112	Multifunctional methyltransferase subunit TRM112-like protein	A0A024R565;Q9UI30-2;Q9UI30;F5GX77;F5GYQ2	-0.188493	0.350292	-0.161799	-0.988235	0.381463	0.606771	1.06279	-2.05307	0.990287
SF1	Splicing factor 1	A0A024R5D9;Q15637-6;Q15637-2;A0A024R566;Q15637;B4DJU4;Q15637-3;Q15637-4;A0A024R572;A0A024R588;Q15637-7;B4DSE4;B4DX42;F8WEV5;Q14820;H7C561;C9J792;A0A0J9YWQ8;A0A0A0MSQ4;H0Y7L4;A0A0J9YY76;B1AK53-2;B1AK53	-0.962247	0.184662	0.777581	-0.363911	-0.685974	1.04989	-0.202077	-1.42684	1.62892
MAP4K2	Mitogen-activated protein kinase kinase kinase kinase;Mitogen-activated protein kinase kinase kinase kinase 2	A0A0A6YYA7;A0A024R567;Q12851-2;Q12851;C9JCU6;B4DPK7;B4E2Z1;F2Z2B3;F8WCP4;H7C208	0.00203977	0.331039	-0.33309	0.412199	1.16674	-1.57893	1.54938	-0.496852	-1.05252
MEN1	Menin	Q9UE24;A0A024R570;A0A024R5E3;A0A024R5D2;O00255-3;O00255-2;O00255;E7EN32;G9G6R5;E7ET29	-0.473238	0.526223	-0.0529932	-0.73052	0.850612	-0.120088	0.865825	1.164	-2.02982
EHD1	EH domain-containing protein 1	B2R5U3;A0A024R571;Q9H4M9;B4DMV9;B4DR44;B4DTR4;B4DZH9;C9JC03;C9J2Z4;C9JIJ3;C9IZH1;C9JDQ8	0.166607	0.954709	-1.12131	1.36829	-0.155941	-1.21236	0.605261	-1.27412	0.668865
MRPL49	39S ribosomal protein L49, mitochondrial	E9PNF1;A0A024R578;Q13405;E9PI78;H0YDP7;Q59GE9	0.851943	-0.665736	-0.186217	0.247083	-0.216512	-0.0305672	-1.6382	-0.334564	1.97277
DPF2	Zinc finger protein ubi-d4	A0A024R582;Q92785;J3KMZ8;Q92785-2;E9PN04;J3KQY6;C8C3P2;E9PDV3;Q6PJ73;Q92782-3;Q92784;Q92782;Q92782-2	-1.13305	1.45961	-0.326556	-0.363996	0.523718	-0.159718	0.678004	0.95662	-1.63463
HTATIP;KAT5	Histone acetyltransferase;Histone acetyltransferase KAT5	A0A024R5E8;B2R8A7;A0A024R597;Q92993-2;Q92993;E9PJI1;Q59EJ8;Q92993-4;Q92993-3	0.0173518	1.02238	-1.03974	-1.12907	1.63243	-0.503343	1.03978	-0.691176	-0.348616
TAF6L	TAF6-like RNA polymerase II p300/CBP-associated factor-associated factor 65 kDa subunit 6L	A8K0D4;A0A024R5A7;Q9Y6J9;E9PLV8;E9PK90;E9PP94;B4DVM4	0.738934	-0.132611	-0.606335	-0.00390384	-0.50392	0.507829	1.32168	0.742135	-2.06381
AYP1;RNASEH2C	Ribonuclease H2 subunit C	A0A024R5B3;Q8TDP1-2;Q8TDP1;E9PN81;H0YEF3;B4DMW4;H0YE52;H0YCP5;E9PKP0	-0.6818	2.12223	-1.44043	-0.541024	0.691848	-0.150821	-0.0461004	-0.259041	0.30514
EIF1AD;MGC11102	Probable RNA-binding protein EIF1AD	E9PLI6;E9PS76;A0A024R5B9;Q8N9N8;E9PS30;E9PQD0;E9PNH5	-0.120872	0.166293	-0.0454207	-0.490474	0.560217	-0.0697431	0.643934	1.51847	-2.16241
ANKRD13D	Ankyrin repeat domain-containing protein 13D	B3KND9;A0A024R5D5;Q6ZTN6-2;Q6ZTN6;Q6ZTN6-3	0.0179843	-0.816913	0.798933	0.191551	-1.62888	1.43733	0.784336	0.320358	-1.1047
POLD4	DNA polymerase delta subunit 4	A0A087WWV3;Q6NSD7;A0A024R5D7;Q9HCU8-2;Q9HCU8	0.9733	-0.171303	-0.801995	0.19211	-1.55446	1.36236	-0.541974	-0.631862	1.17383
TCIRG1	V-type proton ATPase subunit a;V-type proton ATPase 116 kDa subunit a isoform 3	A0A024R5E5;Q13488;E9PMC5;E9PM12;Q6QBN8;Q64F87;E9PNA6;Q13488-2;H0YEL3	-0.344598	-0.276591	0.621186	-0.750334	0.312668	0.437671	0.281443	1.65479	-1.93624
PPP6R3;SAPS3	Serine/threonine-protein phosphatase 6 regulatory subunit 3	Q5H9R7-5;Q5H9R7;Q5H9R7-2;Q5H9R7-6;Q5H9R7-4;E9PKF6;H7BXH2;A0A024R5F3;Q5H9R7-3;E9PQP7;B4E0C2;H0YEN2;B4DTT7;B4DYU6;E9PNN8;Q9H880;Q7L294;B4DP39;E9PK08;E9PJD8;H0YDW1;E9PKG4;H0YDK9;Q9NPQ7	-0.871023	0.378886	0.49212	-0.41546	-0.435815	0.851283	1.34797	0.559476	-1.90744
CPT1A	Carnitine O-palmitoyltransferase 1, liver isoform	A0A024R5F4;P50416;P50416-2;B2RAQ8;H3BMD2;H3BP22;H3BUV7;H3BUJ0	0.904064	-1.74733	0.843264	-0.678243	0.692635	-0.0143979	-0.590184	-0.693842	1.28403
DHCR7	7-dehydrocholesterol reductase	E9PJ54;X5D9E1;E9PM00;X5DRD7;A8K0D2;A0A024R5F7;Q9UBM7	-0.0680306	-0.665393	0.733417	0.329647	-0.555511	0.225871	0.0232501	1.79747	-1.82072
SUV420H1	Histone-lysine N-methyltransferase SUV420H1	A0A024R5F8;Q4FZB7	0.95243	-0.264454	-0.687976	0.250094	-1.25746	1.00737	0.0479159	-1.41817	1.37025
BANF1	Barrier-to-autointegration factor;Barrier-to-autointegration factor, N-terminally processed	O75531;A0A024R5H0;B2R4V4	-0.504624	1.14844	-0.643819	-0.509409	0.595199	-0.0857881	1.08446	0.804386	-1.88884
FCHSD2	F-BAR and double SH3 domains protein 2	A0A024R5H2;E9PG19;O94868-2;O94868;O94868-3;E7ENZ2;B4DK38;C9JM66	-0.296458	-1.12622	1.42268	-0.00405745	-1.18222	1.18627	-0.256475	-0.798091	1.05457
PACS1	Phosphofurin acidic cluster sorting protein 1	A0A024R5H6;Q6VY07;Q6VY07-2;B4DF77;E9PSG7;E9PSE1;E9PPK2;Q9NTH2;E9PNZ9;H0YF56;H0YE62;E9PNG7;H0YCU5	0.232149	0.0598195	-0.291964	1.32039	0.171074	-1.49146	-0.942251	-0.653244	1.59549
RAB6A	Ras-related protein Rab-6A	P20340-2;Q6FGX3;A0A024R5H8;P20340-4;Q53ET8;P20340-3;Q9NRW1;F5H3K7;C9JU14;Q9NRW1-2;Q6AZ91;J3KR73;C9JB90;C9J0I2;F5GX61;Q53S08;Q9H0N0	0.0289497	-0.669718	0.640765	-0.552257	0.377304	0.17496	1.25041	0.843944	-2.09436
PITPNM1	Membrane-associated phosphatidylinositol transfer protein 1	B2R787;A0A024R5I7;O00562-2;O00562;B3KX94;E9PMS0;E9PSD1;E9PMZ6	-0.0263131	-0.128239	0.154544	0.0624499	-0.577886	0.515429	0.667198	1.49503	-2.16222
SSH3	Protein phosphatase Slingshot homolog 3	A0A024R5J4;Q8TE77-3;Q8TE77;E9PIT5;Q8TE77-2;A0A087WWG1;Q8TE77-5	-0.250709	0.508515	-0.257802	0.114412	-0.702078	0.587658	-1.18503	-0.93298	2.11802
RAB6A	Ras-related protein Rab-6A	P20340;A0A024R5J5;B7Z5Z9	-1.39092	0.109409	1.2815	-1.10656	1.22276	-0.116194	-0.979831	0.83481	0.145025
CHCHD8;COA4	Cytochrome c oxidase assembly factor 4 homolog, mitochondrial	A0A024R5J6;Q9NYJ1;Q9NYJ1-2	0.741637	-1.63298	0.891344	0.207999	-1.21834	1.01034	-0.203997	0.932065	-0.728066
CORO1B;DKFZp762I166	Coronin;Coronin-1B	A0A024R5K1;Q9BR76;Q9NSK3;A0A087WW53;F5H390;Q59F81;B4DIU2;F5H0D2;Q2NNQ8;A9Z1Z3-3;A9Z1Z3	0.149188	0.746408	-0.895601	0.161108	-0.0637572	-0.0973479	-1.03188	-1.06233	2.09421
NDUFS8	NADH dehydrogenase [ubiquinone] iron-sulfur protein 8, mitochondrial	A0A024R5K3;E9PPW7;O00217;E9PKH6;Q53G17;E9PN51;F8W9K7;B4DYI3;H0YDT4	1.92336	-1.18788	-0.735465	0.219566	-0.484642	0.265076	-1.1115	0.822412	0.289081
ALG8	Probable dolichyl pyrophosphate Glc1Man9GlcNAc2 alpha-1,3-glucosyltransferase	H0YD42;E9PKA5;H0YDD3;E9PK79;H0YEE0;E9PP96;B3KQL8;A0A024R5K5;Q9BVK2-2;Q9BVK2	-0.908171	-1.19424	2.10241	-0.0262917	0.52576	-0.499461	0.25532	-0.721187	0.465863
NDUFC2	NADH dehydrogenase [ubiquinone] 1 subunit C2	A0A024R5K6;O95298-2;O95298;E9PRJ5;E9PM14;A0A087WUM3;E9PQ53	0.4204	-0.461289	0.0408919	0.424314	-0.416425	-0.00789056	-1.10402	-1.09526	2.19928
SERPINH1	Serpin H1	A0A024R5K8;P50454;E9PPV6;B4DN87;A8K259;E9PKH2;E9PR70;E9PQ34;E9PJH8;E9PIG2;E9PRS3;E9PNX1;E9PK86;E9PMI5;Q9NPA9	0.320513	-0.240748	-0.0797715	-0.520017	-0.00816356	0.528184	-1.62995	-0.469228	2.09918
PRCP	Lysosomal Pro-X carboxypeptidase	E9PQB5;E9PL85;E9PQN3;E9PKN6;E9PIG4;B7Z7Q6;A0A024R5L0;P42785;P42785-2;E9PL49;E9PLY4;E9PNF7;E9PNJ1;E9PR42	-0.137192	0.480778	-0.34359	1.21266	0.809659	-2.02231	-0.894474	0.118565	0.775906
PICALM	Phosphatidylinositol-binding clathrin assembly protein	A8K5U9;Q13492;Q13492-5;Q13492-2;Q13492-3;A0A024R5P1;A0A024R5L7;B5BU72;Q13492-4;H0YE97;H0YEY8;H0YD48;B4DLM1;H0YEH1;H0YEF7;H0YCY1;E5RGY9;A0MWC9;E9PDG8;H0UI15;E9PJT1;E9PK13;E9PKP6;E5RFU0;E5RHK9;E9PLJ8;E9PI56;E5RFC6;E5RK51;E5RIJ5;O60641-3;O60641-4;O60641	-0.62415	1.79397	-1.16982	0.358359	0.181791	-0.540155	0.365512	0.905818	-1.27133
CTTN;EMS1	Src substrate cortactin	A0A024R5M3;Q14247-3;Q14247;Q14247-2;Q53HG7;B3KRK4;B4E358;Q76MU0;H0YEV2;H0YCD9;A0A0B6XJY7	-0.224846	1.60491	-1.38007	0.127794	0.951874	-1.07967	0.0130176	-0.837404	0.824386
POLD3	DNA polymerase delta subunit 3	B7ZAQ5;B4DYZ7;A0A024R5M8;Q15054-3;Q15054-2;Q15054;E9PNC0;B4DMA6;Q8WUF6;E9PRK3;Q569I8;Q05BV7	0.18893	-0.35822	0.169289	-0.533176	-0.453269	0.986446	1.15994	0.890801	-2.05074
UCP2	Mitochondrial uncoupling protein 2	F5GX45;A0A024R5N5;P55851;H0YFR8	0.0536844	-0.848805	0.795112	0.211972	-0.510596	0.298642	0.242265	1.63408	-1.87635
PAK1	Non-specific serine/threonine protein kinase;Serine/threonine-protein kinase PAK 1	A0A024R5P0;Q13153;E9PM17;B7Z3K0;B3KNX7;Q13153-2;A8KAN3;H0YCG5;H0YCM0	0.511687	-1.25359	0.741906	-0.261399	-0.748854	1.01025	0.266685	1.25587	-1.52256
C1orf71;CNST	Consortin	A0A024R5P7;A0A024R5U9;Q6PJW8-2;Q6PJW8;Q6PJW8-3	0.932758	0.78456	-1.71732	0.281309	0.363303	-0.644619	-0.247462	-1.06932	1.31678
hCG_2003792;HYPK	Huntingtin-interacting protein K	A0A024R5Q1;Q9NX55;J3QT56;Q9NX55-3	-1.43221	0.293271	1.13892	0.372165	-0.866147	0.493994	1.51252	-0.781736	-0.730774
ADSS	Adenylosuccinate synthetase isozyme 2	B4E1L0;A0A024R5Q7;P30520	1.60727	-0.903869	-0.703423	1.14429	-1.01847	-0.125814	0.728963	0.323042	-1.05198
CTDSPL2	CTD small phosphatase-like protein 2	A0A024R5Q8;Q05D32-2;Q05D32;H0YNU2;H0YNW9;H0YMH7	-1.08625	1.68028	-0.594034	-0.44318	1.44712	-1.00395	-0.43072	0.398515	0.0322156
USP8	Ubiquitin carboxyl-terminal hydrolase;Ubiquitin carboxyl-terminal hydrolase 8	A8K8N5;A0A024R5S4;P40818;P40818-2;B4DUC6;A0A075B720;Q05CD9;Q05DF5;H0YM47;H0YNL5;H0YKV1;H0YM17;H0YLH2;B3KRK3;H0YLS3	-0.956522	1.22211	-0.265588	0.475135	0.803511	-1.27865	0.611254	0.802121	-1.41338
EIF3S1;EIF3J	Eukaryotic translation initiation factor 3 subunit J	A0A024R5S5;O75822-3;O75822;O75822-2;H0YGJ7;H0YLP3	0.423881	-0.591707	0.167836	0.913284	0.285129	-1.19841	-1.02311	-0.815167	1.83826
ARPP-19;ARPP19	cAMP-regulated phosphoprotein 19	A0A024R5U3;P56211;H3BMD8;H3BQ52;P56211-2;H3BTD3	-0.776283	0.196912	0.57936	-0.0365385	-0.0897283	0.126272	0.326468	1.68579	-2.01225
ADAM10	Disintegrin and metalloproteinase domain-containing protein 10	A0A024R5U5;O14672;O14672-2;A0AV88;H0YNC5	0.397326	0.675925	-1.07328	0.743397	-1.53608	0.792655	0.102413	-1.20814	1.10578
C15orf15;RSL24D1	Probable ribosome biogenesis protein RLP24	A0A024R5U8;B3KP47;Q9UHA3	-0.659074	-0.175945	0.835019	0.410376	-0.78271	0.372335	1.88221	-0.391719	-1.49049
TRPM7	Transient receptor potential cation channel subfamily M member 7	H0YLN8;A0A024R5V1;Q96QT4	1.74701	-1.1941	-0.552916	0.632801	-0.367027	-0.265778	1.20554	-0.138759	-1.06677
ICE2;NARG2	Little elongation complex subunit 2	H0YK97;H0YNU9;A0A024R5V9;Q659A1	0.57219	0.0143413	-0.586534	-1.73019	1.92433	-0.19414	-0.0565624	0.571087	-0.514518
hCG_2001986;SQRDL	Sulfide:quinone oxidoreductase, mitochondrial	Q53HW7;A0A024R5X2;Q9Y6N5;Q9UHS8;B2R7T6;H3BNX3;H3BNP9;H3BMS6;A0A0K0K1E6;H3BV36;H3BUD7	0.36542	0.518971	-0.88438	1.13171	0.24825	-1.37996	-0.642067	-0.893455	1.53551
GABPB2;GABPB1	GA-binding protein subunit beta-1	B7Z726;A0A024R5X6;Q06547-2;Q06547;F5H7I4;B7Z8U2	-1.28595	1.33381	-0.0478568	-0.686066	1.19776	-0.511689	-1.10323	0.0167247	1.0865
DKFZp586J151;CLPX	ATP-dependent Clp protease ATP-binding subunit clpX-like, mitochondrial	Q9H072;A0A024R5X7;O76031;H0YM48;H0YK07	0.665191	-0.560852	-0.104329	-0.847041	-0.239582	1.0866	1.85916	-1.1438	-0.715355
SPG21	Maspardin	A0A024R5Y1;Q9NZD8-2;Q9NZD8;H0YMB7;H0YKB0;H0YML6;H0YLD7;H0YLW1;H0YLT5;H0YKM6;H3BRR0	-0.579143	1.9442	-1.36504	0.352659	-0.324114	-0.0285559	0.178241	0.844539	-1.02279
ZNF588;ZNF107	Zinc finger protein 107	A0A024R5Y9;A0A087WYK5;A0A0B4J2G0;Q9UII5	0.634988	-0.00378347	-0.631211	1.54983	-1.47961	-0.0702058	-0.144214	-1.0617	1.20591
GTF2A2	Transcription initiation factor IIA subunit 2	B2R506;A0A024R5Z5;P52657;A8MYR4;H0YK39;A0A0B4J1Z5	0.83597	0.0454424	-0.881405	-0.100244	-0.316766	0.417017	-0.493855	-1.46657	1.96041
ANXA2;HEL-S-270;ANXA2P2	Annexin A2;Annexin;Putative annexin A2-like protein	P07355;A0A024R5Z7;V9HW65;P07355-2;H0YN42;A6NMY6;H0YMU9;H0YMD0;H0YM50;B3KRQ1;H0YN28;H0YKS4;H0YNP5;H0YL33;B4DNH8;H0YMM1;H0YNA0;H0YKX9;H0YMT9;H0YLV6;H0YKZ7;H0YMW4;H0YKL9;H0YKV8;H0YN52;H0YMD9;H0YNB8;H0YKN4;H0YLE2	-0.544047	1.69204	-1.14799	-0.788196	1.03559	-0.247403	-1.07483	0.404519	0.670317
PKM;PKM2	Pyruvate kinase PKM;Pyruvate kinase	P14618-2;A0A024R5Z9;H3BTN5;B4DRT3;A0A024R609;Q504U3;H3BR70;H3BQ34;H3BUW1;H3BTJ2;H3BT25;H3BU13;H3BN34;H3BQZ3;B4DPM0;Q16716;P30613-2	-0.196179	1.1615	-0.965319	-0.210747	1.28842	-1.07768	-1.2964	0.26493	1.03147
CLN6	Ceroid-lipofuscinosis neuronal protein 6	H3BNF1;H3BUV4;H3BUT1;A0A024R601;Q9NWW5;H3BRN7;H3BTY4;Q9NWW5-2	-0.127309	-0.145283	0.272594	-0.0270649	-0.775955	0.803016	-0.314843	-1.64425	1.95909
DAPK2	Death-associated protein kinase 2	Q1RMF4;A0A024R603;A0A0A6YYK9;Q9UIK4;Q9UIK4-2	0.513186	-1.01302	0.499843	-0.773944	-1.06028	1.83422	-0.785651	0.865672	-0.0800203
RPLP1	60S acidic ribosomal protein P1	Q7Z612;A0A024R608;P05386;Q6ICQ4	0.169834	-0.493457	0.323625	-0.0570391	0.527647	-0.470605	1.19106	0.984314	-2.17538
CORO1A	Coronin;Coronin-1A	A0A024R611;P31146;Q59G88;H3BRY3;H3BTU6;H3BRJ0;Q6ZW98;H3BNA2;H3BU76;B4DJS1;H3BSL1	-0.176903	-1.47435	1.65125	0.149893	-0.0625189	-0.0873769	-0.668829	1.42146	-0.752629
PPP4C	Serine/threonine-protein phosphatase;Serine/threonine-protein phosphatase 4 catalytic subunit	H3BTA2;A0A024R625;P60510;Q5U086;H3BV22;I3L4X0	-1.59508	0.294706	1.30035	-1.21557	0.891089	0.324492	-0.0348045	-0.788566	0.823381
SPN	Leukosialin	P16150;A0A024R629;C9JUK7	1.1162	1.07171	-2.18792	0.649698	-0.148746	-0.500945	-0.0804611	-0.198141	0.278603
AGPAT5	1-acyl-sn-glycerol-3-phosphate acyltransferase epsilon	Q6NUM7;A0A024R640;Q9NUQ2;H0YC22	0.93943	-2.09835	1.1589	0.140966	-0.376124	0.235186	-0.818708	0.68255	0.136144
CLN5	Ceroid-lipofuscinosis neuronal protein 5	A0A024R644;O75503;A0A087WZY0;B4E1V6	0.0384849	0.909362	-0.94785	0.126371	1.537	-1.66337	-0.219246	-0.616987	0.836239
TIMM9	Mitochondrial import inner membrane translocase subunit Tim9	A0A024R648;Q9Y5J7;G3V502;G3V2F3	1.1215	-1.97007	0.848573	0.906777	-0.185439	-0.721338	-0.616256	0.619885	-0.00362858
MTHFD1	C-1-tetrahydrofolate synthase, cytoplasmic;Methylenetetrahydrofolate dehydrogenase;Methenyltetrahydrofolate cyclohydrolase;Formyltetrahydrofolate synthetase;C-1-tetrahydrofolate synthase, cytoplasmic, N-terminally processed	A0A024R652;P11586;F5H2F4;B7Z809;V9GYY3	0.624053	-1.02225	0.398196	0.78923	-0.343787	-0.445443	-0.617141	-1.25607	1.87321
C14orf108;AP5M1	AP-5 complex subunit mu-1	A0A024R654;E7EQ45;B4E1V4;Q9H0R1-2;Q9H0R1	0.338511	-0.881692	0.543176	0.327998	-0.671517	0.343514	-1.08187	-0.939064	2.02094
ARID4A	AT-rich interactive domain-containing protein 4A	A0A024R680;A0A024R6A2;A0A024R657;P29374-3;P29374-2;P29374;H7C485;Q05CG0;C9J1W3	-0.367041	0.115449	0.25159	-0.425996	0.131956	0.294038	1.12058	1.11598	-2.23656
KTN1	Kinectin	A0A024R663;Q86UP2-2;Q86UP2-4;Q86UP2;Q86UP2-3;G3V4Y7;B7Z6P3;B3KWP6;G3V5P0;H0YJV5;H0YJZ8;G3V5G2;H0YJP2;B3KP76;Q6PDF7;Q3SWV9	-0.684041	0.717558	-0.0335211	-0.544718	0.555357	-0.0106424	0.508474	1.48113	-1.9896
WDR89;C14orf150	WD repeat-containing protein 89	Q96FK6;A0A024R667;G3V4B8	-0.237448	-0.319547	0.556991	-0.0528685	0.0600543	-0.00717924	1.85638	0.157077	-2.01346
SYNJ2BP;SYNJ2BP-COX16	Synaptojanin-2-binding protein	A0A024R670;A0A087X1F5;A0A087WYV9;A0A087WUM0;P57105;A0A087WTA2	0.187386	0.443213	-0.630606	-0.265386	0.172181	0.0932126	0.128683	-1.9666	1.83792
NUMB	Protein numb homolog	P49757;P49757-3;P49757-2;A0A024R6C4;P49757-4;B2RCI6;A0A024R681;A0A024R684;A0A024R6F4;G3V3R1;G3V3Z8;G3V4S6;Q86SW5;G3V433;P49757-6;P49757-5;P49757-7;P49757-8;Q86SW6	-1.34927	1.7919	-0.442633	0.194304	0.371078	-0.565378	-0.534333	-0.694412	1.22875
ATP6V1D;VATD	V-type proton ATPase subunit D	H0YJH8;G3V2S6;Q9H3H0;Q8N5Z9;Q6PJ05;A0A024R683;Q9Y5K8;G3V2V6;H0YJS0;G3V559	0.276705	-0.864963	0.588268	-0.0921367	-0.255795	0.347931	1.19672	0.899304	-2.09603
MNAT1	CDK-activating kinase assembly factor MAT1	A0A024R688;P51948;A0A024R669;P51948-2;H0YJ92;H0YJF2	1.35948	-2.07915	0.719687	0.199705	-0.774418	0.574685	-0.414518	0.00307289	0.411459
C14orf43;ELMSAN1	ELM2 and SANT domain-containing protein 1	A0A024R689;Q6PJG2;A0A0A0MSU2;A0PJD3;H7C1L3;Q8NF55;C9JYU7	-0.370794	0.144345	0.226455	0.0168661	-0.17327	0.156404	0.699194	1.52154	-2.22074
LGALS3;hCG_22119	Galectin;Galectin-3	Q86TY5;Q6FGL0;A0A024R693;Q59FR8;P17931;Q6NVH9;G3V3R6	0.323468	0.298128	-0.621598	-1.2006	0.427546	0.77305	-1.57083	-0.0797418	1.65058
ACTN1	Alpha-actinin-1	P12814-4;P12814-3;P12814;P12814-2;A0A024R694;B7Z565;H9KV75;Q86TX4;B4DFY0;B3KUX9;H7C5W8;B7Z2W3;G3V2N5;B4DRP5;G3V2W4;G3V5M4;G3V380	0.108293	-1.00407	0.895779	-0.328714	-0.13445	0.463162	-0.203855	-1.59729	1.80115
PPM1A	Protein phosphatase 1A	A0A024R6A5;P35813;P35813-3;B5BUD5;B2R8E4;P35813-2;E9PKB5;E9PJN3;E9PL75	-0.545991	1.55599	-1.00999	-0.317515	0.764977	-0.44747	-0.374384	-1.07063	1.44502
hCG_20925;TTC9	Tetratricopeptide repeat protein 9A	A0A024R6B1;Q92623	-1.12082	1.26111	-0.140299	-0.215265	-0.202786	0.418056	-0.316927	-1.37789	1.69482
HSPA2	Heat shock-related 70 kDa protein 2	P54652;A0A024R6B5;B3KUS2	-0.997219	1.44857	-0.451356	-0.20617	-0.468682	0.674853	-0.348692	1.55338	-1.20469
CHURC1;CHURC1-FNTB	Protein Churchill	A0A0C4DGJ7;A0A024R6B7;Q8WUH1;H0YIM9;H0YID9;B7Z3N2;H0YHA3;Q8WUH1-2	0.187603	0.48953	-0.677129	0.106751	0.190846	-0.297605	-0.589074	-1.52339	2.11247
ABCD4	ATP-binding cassette sub-family D member 4	H0YCY9;H0YJ78;A0A024R6C8;B7Z4V6;A0A024R6C6;A0A024R6G8;A0A024R6B9;O14678	0.727501	-0.722745	-0.00474707	-0.173067	-0.607311	0.780374	-1.98339	0.850503	1.13288
NPC2	Epididymal secretory protein E1	J3KMY5;Q53HV6;A0A024R6C0;G3V3E8;E7EMS2;B4DV10;G3V3D1;P61916;G3V2V8;B2R4S5;H0YIZ1;P61916-2	-0.638773	1.94888	-1.31011	0.700664	-0.0147909	-0.685865	-0.861387	0.392593	0.468794
DLST	Dihydrolipoyllysine-residue succinyltransferase component of 2-oxoglutarate dehydrogenase complex, mitochondrial	A0A024R6C9;P36957;Q6IBS5;P36957-2;Q86TQ8;Q86TW7;Q86SW4;Q16187;B7Z6J1;H0YJF9;G3V3F0;Q6LEQ7	0.396486	-0.585116	0.188639	1.15384	0.403633	-1.55747	-0.527763	-0.986546	1.51429
NEK9	Serine/threonine-protein kinase Nek9	A0A024R6D1;Q8TD19;B3KY50;Q6PKF2;G3V459;G3V2Z5	-0.809627	1.33654	-0.526916	1.0211	0.753246	-1.77434	-0.0889488	-0.460682	0.549624
ERH	Enhancer of rudimentary homolog	P84090;A0A024R6D4;G3V279	-0.00244612	-0.197355	0.199805	-0.0318571	-0.329479	0.36134	-0.89099	-1.35593	2.24691
SFRS5;SRSF5	Serine/arginine-rich splicing factor 5	A0A024R6D8;Q13243;Q59EK7;Q13243-3;B4DJK0;B4DUA4;G3V5K8;Q13243-2;B5BUD8;Q86U32	0.0334616	0.547181	-0.580642	0.20034	0.476458	-0.676793	-0.599839	-1.44614	2.04597
ALDH6A1	Methylmalonate-semialdehyde dehydrogenase [acylating], mitochondrial	A0A024R6G4;Q02252;Q53FN8;Q02252-2;Q53H94;G3V4Z4;O43573	-0.0589189	-0.314406	0.373306	0.1854	1.66906	-1.85445	0.998985	-0.532907	-0.466068
TCL1A	T-cell leukemia/lymphoma protein 1A	A0A024R6G5;P56279;G3V4T4;H0YJR9	-0.885173	1.52443	-0.639259	0.325344	0.811962	-1.13731	-0.499789	-0.762687	1.26248
NDUFB1	NADH dehydrogenase [ubiquinone] 1 beta subcomplex subunit 1	A0A024R6G6;Q3MHU6;O75438;O75438-2	1.63364	-0.627501	-1.00614	0.458066	-1.22827	0.770201	-0.687794	-0.328363	1.01616
CPSF2	Cleavage and polyadenylation specificity factor subunit 2	B3KN45;A0A024R6H0;Q9P2I0;B3KMI0;H0YJF4	0.86133	0.713032	-1.57438	-0.336649	0.84876	-0.512092	-0.607279	-0.841322	1.4486
SPTLC2	Serine palmitoyltransferase 2	O15270;A0A024R6H1;H0YJV2	0.592437	-1.63425	1.04183	0.104564	-0.344006	0.239433	0.876507	-1.56826	0.691754
ITPK1	Inositol-tetrakisphosphate 1-kinase	A0A024R6H3;Q13572;G3V588;G3V5A3;G3V4M9;B4DE87;Q8N3Y0;Q13572-2	0.740385	-2.11841	1.37802	-0.481319	0.252105	0.229218	-0.691603	0.344476	0.347125
TMED10	Transmembrane emp24 domain-containing protein 10	A0A024R6I3;Q53GF9;P49755;B4DZH3;B4DL12;G3V2K7	-0.171129	1.72817	-1.55703	-0.0192482	1.07972	-1.06047	0.0178984	-0.375409	0.3575
SERPINA1;AAT	Alpha-1-antitrypsin;Short peptide from AAT	E9KL23;A0A024R6I7;P01009;Q9P173;B2D098;A7L8C6;A7L8C5;C1KH65;Q13747;A0A0G2JRN3;P01009-2;C5J0G2;S4UD68;A0A0G2JPK4;P20848	-0.535091	-1.24129	1.77638	-1.25009	0.783631	0.466461	-0.636543	0.405361	0.231181
CCNK	Cyclin-K	A0A024R6K1;O75909;O75909-4;G3V5E1;O75909-1;G3V2Q3;O75909-2;G3V235	-0.519254	-0.435495	0.954758	-0.598048	0.216621	0.381409	1.22468	0.771379	-1.99605
SETD3	Histone-lysine N-methyltransferase setd3	A0A024R6K3;Q86TU7;C9K0W5;Q6NXR6;Q86TU7-3;Q86TU7-2	0.365489	-0.800786	0.4353	-0.219611	0.114937	0.104668	-1.26486	-0.878112	2.14297
WARS	Tryptophan--tRNA ligase, cytoplasmic;T1-TrpRS;T2-TrpRS	P23381;A0A024R6K8;P23381-2;G3V277;B4DTK8;G3V3Y5;G3V3H8;H0YJP3;G3V456;G3V5U1;G3V227;G3V3P2;G3V423;G3V3X0;G3V3S7;G3V5W1;G3V4N8;G3V4C7;G3V2C0;G3V339;G3V313;G3V2Y7;G3V4S4;G3V3R3;G3V2F2;G3V4N0;P78534;G3V4Q0;G3V4A3;G3V5H5	0.582588	-1.44611	0.863524	0.555257	-0.0467723	-0.508492	-0.706046	-0.971149	1.6772
TDP1	Tyrosyl-DNA phosphodiesterase 1	Q9NUW8;A0A024R6L5;B2RDI0;Q9NUW8-2;E7EPD8;Q32Q25;G3V2F4;H0YJ44;Q9BRS7;B3KN41;G3V3Q0;G3V5H9;G3V4W8;G3V554;G3V5B8;G3V5F9;G3V2U6	0.733306	-1.53322	0.799919	0.00563055	-1.01575	1.01013	0.830137	0.41733	-1.24748
[truncated: 5,337 more rows]

## Sheet: FugS7F
PT1_BT	PT1_DT	PT1_Rel	PT2_BT	PT2_DT	PT2_Rel	PT3_BT	PT3_DT	PT3_Rel	Name
NaN	0.990589	0.994219	0.997475	0.99543	0.996457	0.993609	0.990757	0.988278	PT1_BT
[truncated: 8 more rows]

## Sheet: FigS7H
Gene.names	Protein.names	Protein.IDs	Major_Protein.IDs	PT1_BT	PT1_DT	PT1_Rel	PT2_BT	PT2_DT	PT2_Rel	PT3_BT	PT3_DT	PT3_Rel	Check	Significant_DT-BT	-LOG(P-value)	Difference	Significant_Rel-BT	-LOG(P-value)	Difference	Significant_Rel-DT	-LOG(P-value)	Difference
[truncated: 5,854 more rows]

[truncated: 1 more sheets: FigS7I]
